# Supplementary material for: Identification and Genome-Wide Prediction of DNA Binding Specificities for the ApiAP2 Family of Regulators from the Malaria Parasite
Source: PLoS Pathog. 2010 Oct 28;6(10):e1001165. doi: 10.1371/journal.ppat.1001165 (PMC2965767; doi:10.1371/journal.ppat.1001165)
Supplement: Table S1 — Similarity E-values calculated using the STAMP tool between ApiAP2 position weight matrices. (0.02 MB XLS) [file ppat.1001165.s015.xls]

## Sheet: Sheet1
Table S1. Similarity E-values calculated using the STAMP tool between ApiAP2 position weight matrices.
Mahony S, Benos PV (2007) STAMP: a web tool for exploring DNA-binding motif similarities. Nucleic Acids Res 35: W253-258.
	PF07_0126_DLD	PF14_0633	PF13_0267	PF14_0079	PF11_0404_D1	PF13_0097	PF13_0235_D1	PF10_0075_D1	PF10_0075_D2	PF10_0075_D3	PFL1075w	PFL1900w_DLD	PFE0840c_D2	PF14_0533	PFF0670w_D1	PFF0670w_D2	PFF0200c_DLD	MAL8P1.153	PF11_0091	PF11_0442	PFD0985w_D1	PFD0985w_D2	PF13_0026	PFL1085w
PF07_0126_DLD	3.89e-11	0.698	0.119	0.386	0.0915	0.48	0.652	0.653	0.234	0.842	0.238	0.475	0.0115	0.834	0.655	0.653	0.841	0.837	0.536	0.946	0.835	0.209	0.836	0.371
PF14_0633	0.698	3.89e-11	0.928	0.0881	0.653	0.652	0.653	0.983	0.014	0.0925	0.652	0.705	0.0926	0.429	0.23	0.937	0.0925	0.377	1.56e-05	0.0373	0.395	0.652	0.43	0.535
PF13_0267	0.119	0.928	3.89e-11	0.545	0.0018	0.657	0.939	0.247	0.0169	0.931	0.115	0.00142	0.678	0.873	0.652	1.18e-06	0.931	0.869	0.652	0.0012	0.88	0.571	0.87	0.277
PF14_0079	0.386	0.0881	0.545	3.89e-11	0.2	0.451	0.211	0.582	0.0051	0.207	0.918	0.0397	0.379	0.603	0.36	0.54	0.207	0.632	0.0996	0.00415	0.593	0.0275	0.612	0.617
PF11_0404_D1	0.0915	0.653	0.0018	0.2	3.89e-11	0.0232	0.927	0.652	0.15	0.225	0.81	0.0913	0.0923	0.0917	0.653	0.0924	0.224	0.092	0.212	0.654	0.0919	0.00113	0.092	0.00979
PF13_0097	0.48	0.652	0.657	0.451	0.0232	3.89e-11	0.226	0.652	0.652	0.235	0.946	0.652	0.478	0.23	0.00291	0.0921	0.237	0.214	0.467	0.0933	0.219	0.652	0.234	0.554
PF13_0235_D1	0.652	0.653	0.939	0.211	0.927	0.226	3.89e-11	0.653	0.654	0.226	1	0.957	0.816	0.832	0.0952	0.806	0.223	0.838	0.675	0.654	0.832	0.974	0.832	0.896
PF10_0075_D1	0.652	0.983	0.247	0.582	0.652	0.652	0.653	3.89e-11	0.753	0.029	0.941	0.00901	0.092	0.652	0.816	0.223	0.0293	0.652	0.652	0.811	0.652	0.652	0.652	0.021
PF10_0075_D2	0.234	0.014	0.0169	0.0051	0.15	0.652	0.654	0.753	3.89e-11	0.0914	0.492	0.146	0.655	0.652	0.162	0.0122	0.0914	0.652	0.107	0.0152	0.652	0.063	0.652	0.675
PF10_0075_D3	0.842	0.0925	0.931	0.207	0.225	0.235	0.226	0.029	0.0914	3.89e-11	0.93	0.267	0.653	0.0912	0.654	0.835	4.02e-11	0.0913	0.108	0.652	0.0916	0.652	0.0912	2.6e-05
PFL1075w	0.238	0.652	0.115	0.918	0.81	0.946	1	0.941	0.492	0.93	3.89e-11	0.00679	0.201	0.457	0.65	0.209	0.93	0.499	0.0915	0.654	0.413	0.639	0.462	0.236
PFL1900w_DLD	0.475	0.705	0.00142	0.0697	0.0913	0.652	0.957	0.009	0.146	0.267	0.00679	3.89e-11	0.107	0.118	0.654	0.00113	0.266	0.118	0.113	0.0921	0.11	0.115	0.117	0.00231
PFE0840c_D2	0.0115	0.0926	0.678	0.379	0.0923	0.478	0.816	0.092	0.654	0.653	0.201	0.107	3.89e-11	0.0926	0.444	0.654	0.655	0.0933	0.115	0.575	0.0917	0.0921	0.093	0.104
PF14_0533	0.834	0.429	0.873	0.603	0.0917	0.23	0.832	0.652	0.652	0.0912	0.457	0.118	0.926	3.89e-11	0.887	0.833	0.0912	9.04e-07	0.00856	0.982	9.12e-07	0.0913	4.19e-11	0.00142
PFF0670w_D1	0.655	0.23	0.652	0.36	0.653	0.00291	0.0952	0.816	0.162	0.654	0.65	0.654	0.444	0.887	3.89e-11	0.654	0.654	0.877	0.00989	0.093	0.855	0.105	0.879	0.302
PFF0670w_D2	0.653	0.937	1.18e-06	0.54	0.0924	0.0921	0.806	0.223	0.0122	0.835	0.209	0.00113	0.654	0.833	0.654	3.89e-11	0.836	0.83	0.652	0.00114	0.824	0.652	0.833	0.257
PFF0200c_DLD	0.841	0.0925	0.931	0.207	0.224	0.237	0.223	0.0293	0.0914	4.02e-11	0.93	0.266	0.655	0.0912	0.654	0.836	3.89e-11	0.0913	0.108	0.836	0.0923	0.652	0.0912	2.6e-05
MAL8P1.153	0.837	0.377	0.869	0.632	0.092	0.214	0.838	0.652	0.652	0.0913	0.499	0.118	0.0933	9.04e-07	0.877	0.83	0.0913	3.89e-11	0.00834	0.976	4.9e-11	0.0925	9.04e-07	0.0013
PF11_0091	0.536	1.56e-05	0.652	0.0996	0.212	0.467	0.675	0.653	0.107	0.108	0.0914	0.113	0.115	0.00856	0.00989	0.652	0.108	0.00834	3.89e-11	0.654	0.00638	0.0915	0.00862	0.0198
PF11_0442	0.946	0.0373	0.0012	0.00415	0.653	0.0933	0.654	0.811	0.0152	0.652	0.654	0.0921	0.575	0.982	0.093	0.00114	0.652	0.00976	0.654	3.89e-11	0.982	0.23	0.983	0.656
PFD0985w_D1	0.835	0.395	0.878	0.593	0.0919	0.219	0.832	0.652	0.652	0.0912	0.413	0.11	0.0917	9.12e-07	0.855	0.824	0.0923	4.9e-11	0.00638	0.982	3.89e-11	0.0918	9.12e-07	0.00147
PFD0985w_D2	0.209	0.652	0.571	0.0275	0.00113	0.652	0.974	0.652	0.063	0.652	0.639	0.115	0.0921	0.0913	0.105	0.652	0.652	0.0925	0.0915	0.925	0.0918	3.89e-11	0.0914	0.0959
PF13_0026	0.836	0.43	0.87	0.612	0.092	0.234	0.83	0.652	0.652	0.0912	0.462	0.117	0.0928	4.19e-11	0.879	0.833	0.0912	9.05e-07	0.00862	0.983	9.12e-07	0.0914	3.89e-11	0.00144
PFL1085w	0.371	0.535	0.277	0.617	0.00979	0.554	0.896	0.021	0.675	2.6e-05	0.236	0.00231	0.104	0.00142	0.302	0.257	2.6e-05	0.0013	0.0198	0.656	0.00147	0.0959	0.00144	3.89e-11
