# Supplementary material for: Identification and Genome-Wide Prediction of DNA Binding Specificities for the ApiAP2 Family of Regulators from the Malaria Parasite
Source: PLoS Pathog. 2010 Oct 28;6(10):e1001165. doi: 10.1371/journal.ppat.1001165 (PMC2965767; doi:10.1371/journal.ppat.1001165)
Supplement: Dataset S1 — Position weight matrices for all AP2 domains that bound DNA in PBM experiments. (0.06 MB XLS) [file ppat.1001165.s019.xls]

## Sheet: Sheet1
Dataset S1. Position weight matrices for all AP2 domains that bound DNA in PBM experiments.
The data is from protein-binding microarray experiments performed using purified, GST-tagged AP2 domains.
The "Seed-and-Wobble" algorithm was applied to combine the data from two separate experiments and create position weight matrices (PWMs) (Berger et al. 2006).
An enrichment score cut-off of 0.45 was used to distinguish high affinity binding data from low affinity and non-specific binding.
Each column in the matrices represent the nucleotide position from 5' to 3'.
Berger MF, Philippakis AA, Qureshi AM, He FS, Estep PW, 3rd, et al. (2006) Compact, universal DNA microarrays to comprehensively determine transcription-factor binding site specificities. Nat Biotechnol 24: 1429-1435.
PF07_0126_DLD
A:	0.0406045	0.153669	0.237101	0.524406	0.224377	0.323736	0.294087	0.812624	0.636616	0.0181502	0.0160511	0.0372348	0.0490728	0.0164434	0.15414	0.525398	0.167128	0.247981	0.216044	0.657914	0.355971	0.419425	0.129292
C:	0.647994	0.279322	0.139154	0.166205	0.119792	0.116302	0.05866	0.0197007	0.0069941	0.00614003	0.0205915	0.0246128	0.89238	0.949226	0.339127	0.186578	0.405395	0.240631	0.215651	0.0644248	0.223755	0.294028	0.246544
G:	0.124706	0.330466	0.154637	0.204765	0.482808	0.230303	0.203263	0.0772072	0.093653	0.0275032	0.0139798	0.00920917	0.0161243	0.018114	0.45034	0.137376	0.148485	0.125117	0.165469	0.109712	0.295107	0.157525	0.144441
T:	0.186695	0.236544	0.469108	0.104624	0.173022	0.32966	0.443989	0.0904683	0.262737	0.948207	0.949378	0.928943	0.0424224	0.0162164	0.056392	0.150648	0.278992	0.386271	0.402835	0.167949	0.125166	0.129022	0.479723
PF13_0267
A:	0.0789435	0.167244	0.193017	0.229389	0.108223	0.389276	0.670995	0.235518	0.16116	0.0383483	0.00564761	0.975169	0.105632	0.638325	0.682114	0.175879	0.262876	0.392018	0.143569	0.421849	0.412777	0.144895
C:	0.357748	0.337273	0.148902	0.0711492	0.145378	0.233178	0.129911	0.0115865	0.183872	0.843654	0.0106238	0.00855982	0.0123655	0.0166436	0.0707819	0.169862	0.249648	0.202997	0.242733	0.213365	0.115888	0.567521
G:	0.26838	0.0923516	0.234119	0.424608	0.276922	0.178774	0.119161	0.0707819	0.0166436	0.0123655	0.00855982	0.0106238	0.843654	0.183872	0.0115865	0.0962966	0.150879	0.236069	0.168838	0.11127	0.228544	0.220654
T:	0.294929	0.403131	0.423962	0.274854	0.469477	0.198772	0.0799335	0.682114	0.638325	0.105632	0.975169	0.00564761	0.0383483	0.16116	0.235518	0.557962	0.336597	0.168916	0.444861	0.253517	0.242791	0.0669305
PF14_0079
A:	0.524166	0.373558	0.122658	0.266712	0.207848	0.527578	0.294518	0.0457597	0.0243041	0.117283	0.0577097	0.445703	0.929591	0.0205442	0.0271324	0.693403	0.321824	0.540679	0.235501	0.406013	0.55998	0.242264	0.268795
C:	0.069617	0.027204	0.266266	0.106053	0.30365	0.164081	0.193811	0.522707	0.0564527	0.0148417	0.92035	0.252761	0.0423527	0.955154	0.944231	0.0965409	0.266911	0.140331	0.237955	0.357301	0.152343	0.135977	0.378405
G:	0.17462	0.0287276	0.265547	0.137557	0.113623	0.0867851	0.170181	0.195169	0.0164658	0.845597	0.00940249	0.00459113	0.016999	0.00901539	0.010022	0.183232	0.244484	0.113189	0.218687	0.0831241	0.170467	0.464286	0.338908
T:	0.231598	0.570511	0.345529	0.489679	0.374879	0.221555	0.34149	0.236364	0.902777	0.0222779	0.0125379	0.296945	0.0110575	0.0152862	0.018615	0.0268241	0.166781	0.205801	0.307857	0.153563	0.11721	0.157473	0.0138921
PF11_0404_D1
A:	0.200081	0.152918	0.292872	0.0248775	0.967003	0.0281558	0.95414	0.950709	0.0388093	0.917156	0.926832	0.48835	0.088165	0.269581
C:	0.242016	0.648145	0.199978	0.122339	0.00714181	0.010808	0.0156932	0.00696388	0.894046	0.0147402	0.00854771	0.164386	0.291103	0.227507
G:	0.447246	0.118072	0.286271	0.0137511	0.00865084	0.944271	0.0102237	0.00690861	0.0105767	0.0562758	0.0317668	0.18021	0.211899	0.269529
T:	0.110656	0.080865	0.220879	0.839033	0.0172048	0.0167649	0.0199427	0.0354188	0.0565681	0.0118284	0.0328533	0.167054	0.408833	0.233384
PF13_0097
A:	0.213432	0.436082	0.285942	0.349841	0.258455	0.365779	0.119867	0.760487	0.105318	0.0615817	0.00306087	0.00705965	0.959711	0.329384	0.701398	0.196016	0.205399	0.21921	0.20219	0.130339	0.581834	0.0813825
C:	0.225904	0.0477435	0.291872	0.0737773	0.124031	0.0613991	0.190811	0.0191068	0.00371994	0.911953	0.0208629	0.977624	0.00620573	0.0203985	0.0849199	0.229605	0.36351	0.267357	0.200034	0.112446	0.075588	0.434221
G:	0.0531611	0.260121	0.249903	0.293227	0.280193	0.114005	0.0796847	0.0714556	0.884294	0.0121216	0.0063712	0.00972209	0.00923373	0.626752	0.144862	0.0759376	0.135989	0.113737	0.299466	0.144989	0.197242	0.30736
T:	0.507502	0.256053	0.172283	0.283155	0.337321	0.458817	0.609638	0.14895	0.00666769	0.0143432	0.969705	0.00559432	0.0248495	0.0234655	0.0688203	0.498441	0.295102	0.399696	0.29831	0.612225	0.145336	0.177037
PF13_0235_D1
A:	0.157118	0.415929	0.446124	0.267898	0.266298	0.0970679	0.253248	0.00732346	0.00949711	0.00610418	0.0059723	0.00318166	0.0584803	0.0105631	0.17327	0.459227	0.332589	0.148085	0.0968938	0.212068	0.426299	0.405409
C:	0.192354	0.14269	0.100703	0.214555	0.079966	0.400236	0.230092	0.00127747	0.901127	0.989395	0.988847	0.990534	0.00362366	0.805602	0.607433	0.169086	0.253287	0.332651	0.244285	0.2082	0.191704	0.108313
G:	0.219204	0.331439	0.302518	0.302125	0.365301	0.208947	0.501614	0.923957	0.00757797	0.00223109	0.00240388	0.00309299	0.876246	0.0273995	0.164779	0.0772143	0.186768	0.29332	0.205014	0.18007	0.219518	0.140204
T:	0.431324	0.109941	0.150655	0.215422	0.288435	0.293749	0.0150467	0.0674419	0.0817979	0.00227023	0.00277693	0.00319104	0.0616501	0.156436	0.0545177	0.294472	0.227356	0.225944	0.453807	0.399663	0.162479	0.346075
PF10_0075_D1
A:	0.247214	0.43083	0.165409	0.276407	0.162446	0.465104	0.0836515	0.0340391	0.0315463	0.011934	0.00658743	0.00502905	0.96653	0.00681877	0.328926	0.113945	0.227778	0.372243	0.17755	0.24641	0.163013	0.322808	0.249003
C:	0.205786	0.13329	0.391706	0.280455	0.262324	0.159464	0.0772193	0.0876589	0.00830056	0.00498342	0.985961	0.00242289	0.0165526	0.953334	0.622702	0.725184	0.215796	0.179788	0.239555	0.187897	0.307855	0.291243	0.362883
G:	0.268526	0.0980874	0.142021	0.175294	0.193162	0.205928	0.725184	0.649171	0.953334	0.0165526	0.00242289	0.985961	0.00498342	0.00830056	0.0316852	0.0772193	0.180198	0.103888	0.0985863	0.365158	0.138335	0.177369	0.161272
T:	0.278475	0.337793	0.300864	0.267844	0.382069	0.169505	0.113945	0.229131	0.00681877	0.96653	0.00502905	0.00658743	0.011934	0.0315463	0.0166866	0.0836515	0.376229	0.344081	0.484309	0.200535	0.390798	0.20858	0.226842
PF10_0075_D2
A:	0.378502	0.140936	0.242423	0.208672	0.196386	0.153711	0.639448	0.244327	0.446451	0.0403787	0.360274	0.0125249	0.0240431	0.0223166	0.0141662	0.0789158	0.405231	0.27417	0.159998	0.353595	0.191935	0.280346	0.344682
C:	0.27082	0.315704	0.0880285	0.357571	0.227859	0.299486	0.126053	0.419017	0.0830933	0.0763309	0.618407	0.0155159	0.00681066	0.0133873	0.937614	0.801122	0.161336	0.286517	0.47386	0.319326	0.254124	0.43945	0.25529
G:	0.13426	0.215263	0.156017	0.182162	0.0881438	0.191587	0.095506	0.0729163	0.378921	0.0154552	0.0068581	0.00853907	0.0186822	0.943396	0.0117076	0.0360163	0.148972	0.0752939	0.23204	0.126442	0.293158	0.175906	0.242727
T:	0.216418	0.328096	0.513531	0.251595	0.487612	0.355216	0.138993	0.263739	0.0915349	0.867835	0.0144607	0.96342	0.950464	0.0209004	0.0365126	0.0839461	0.284461	0.364019	0.134102	0.200637	0.260784	0.104298	0.1573
PF10_0075_D3
A:	0.342659	0.386085	0.189322	0.226072	0.284631	0.197992	0.365402	0.00700971	0.00227705	0.00320404	0.00142811	0.978432	0.0122651	0.0964417	0.910389	0.479544	0.393196	0.487693	0.436568	0.103466	0.27872	0.348689
C:	0.196196	0.163749	0.126144	0.136744	0.20838	0.0787502	0.11589	0.00453003	0.00940535	0.00202249	0.992193	0.00344896	0.903297	0.0657965	0.0244746	0.156416	0.199792	0.147992	0.153674	0.105495	0.301223	0.113495
G:	0.209959	0.218882	0.397304	0.18523	0.315654	0.210292	0.454717	0.979242	0.00385639	0.992416	0.00379814	0.0120225	0.00915077	0.0285305	0.0446493	0.130929	0.17932	0.153392	0.232966	0.221125	0.171469	0.277769
T:	0.251185	0.231284	0.28723	0.451954	0.191336	0.512966	0.0639899	0.00921862	0.984461	0.0023571	0.00258101	0.00609601	0.0752871	0.809231	0.0204866	0.233111	0.227693	0.210923	0.176793	0.569915	0.248588	0.260048
PFL1075w
A:	0.425261	0.291766	0.281106	0.108096	0.303763	0.342851	0.316725	0.110879	0.694751	0.00330031	0.972682	0.00180746	0.983368	0.264161	0.797978	0.246793	0.391943	0.395172	0.403306	0.171328	0.152755	0.0999933
C:	0.253756	0.181392	0.146439	0.0937712	0.339288	0.154736	0.163554	0.0653902	0.0382965	0.00933816	0.00302809	0.0224826	0.00399341	0.00279136	0.0257529	0.0113841	0.0542111	0.298128	0.178958	0.192081	0.466213	0.798074
G:	0.148069	0.122773	0.196639	0.706006	0.154318	0.291003	0.118799	0.0257529	0.00279136	0.00399341	0.0224826	0.00302809	0.00933816	0.0382965	0.0653902	0.261767	0.151628	0.206299	0.129416	0.369507	0.122114	0.0090234
T:	0.172914	0.404069	0.375815	0.0921271	0.202631	0.211409	0.400922	0.797978	0.264161	0.983368	0.00180746	0.972682	0.00330031	0.694751	0.110879	0.480056	0.402218	0.100401	0.288319	0.267084	0.258918	0.0929091
PFL1900w_D1
A:	0.445692	0.291828	0.196331	0.21491	0.277019	0.527521	0.342602	0.159171	0.0176405	0.00961404	0.00671978	0.972039	0.00657668	0.944912	0.496582	0.25384	0.276346	0.148693	0.162558	0.203128	0.159055	0.397561
C:	0.110106	0.265865	0.283504	0.42526	0.365286	0.0877902	0.223098	0.0844768	0.166693	0.96518	0.0400981	0.00482822	0.671357	0.0217459	0.0453962	0.0737465	0.272656	0.319446	0.271559	0.291831	0.201793	0.215979
G:	0.285789	0.191225	0.184561	0.1716	0.230566	0.168144	0.192528	0.113369	0.00659299	0.0186529	0.00394357	0.014071	0.00674638	0.00977946	0.0890034	0.221921	0.228288	0.358167	0.329553	0.258614	0.324229	0.099466
T:	0.158414	0.251082	0.335603	0.188231	0.12713	0.216545	0.241772	0.642984	0.809073	0.00655271	0.949239	0.0090613	0.315319	0.0235622	0.369018	0.450492	0.22271	0.173694	0.236331	0.246426	0.314923	0.286994
PFL1900w_DLD
A:	0.547069	0.331204	0.354317	0.595508	0.292842	0.409196	0.655284	0.378895	0.287228	0.015719	0.0298972	0.0205736	0.967517	0.00638701	0.928576	0.753586	0.55881	0.386163	0.383235	0.216296	0.473479	0.0813664	0.283845
C:	0.12505	0.137599	0.345027	0.210227	0.280457	0.202699	0.0905281	0.124016	0.166254	0.0264768	0.943065	0.00948738	0.00487295	0.665054	0.0194521	0.0679836	0.217465	0.128999	0.174609	0.352523	0.271684	0.0692761	0.131338
G:	0.0606194	0.0414925	0.0984465	0.101482	0.185505	0.202639	0.122279	0.125185	0.207403	0.0156679	0.00999328	0.0202884	0.0146697	0.0463849	0.0202622	0.114879	0.0596989	0.153398	0.0666642	0.183661	0.106323	0.645711	0.377305
T:	0.267262	0.489705	0.202209	0.0927832	0.241197	0.185466	0.131909	0.371905	0.339116	0.942136	0.0170445	0.949651	0.0129402	0.282174	0.0317093	0.0635521	0.164025	0.33144	0.375492	0.247519	0.148514	0.203647	0.207512
PFE0840c_D2
A:	0.0458724	0.319478	0.374936	0.186234	0.15415	0.281799	0.261286	0.130867	0.0378939	0.903061	0.0116019	0.943994	0.0349723	0.0515009	0.872799	0.2797	0.428071	0.40079	0.391051	0.33969	0.57915	0.216765
C:	0.808506	0.252592	0.2126	0.270121	0.338925	0.259341	0.0601432	0.0342124	0.0297666	0.0413969	0.873127	0.00962417	0.0188814	0.904175	0.0295242	0.196235	0.109709	0.339505	0.0860831	0.118806	0.106608	0.036153
G:	0.0281601	0.122263	0.0750545	0.154808	0.30662	0.214772	0.344454	0.0156258	0.899261	0.0142354	0.0174634	0.0192104	0.0113888	0.0250231	0.0203761	0.142971	0.251395	0.156607	0.347812	0.0723973	0.0770051	0.59156
T:	0.117461	0.305667	0.337409	0.388837	0.200305	0.244088	0.334117	0.819295	0.0330781	0.0413066	0.0978079	0.0271715	0.934757	0.0193009	0.0773005	0.381094	0.210825	0.103098	0.175054	0.469107	0.237236	0.155523
PF14_0533
A:	0.070125	0.350508	0.234943	0.308372	0.323067	0.208743	0.199673	0.00307633	0.704	0.00306293	0.990488	0.00274994	0.987963	0.0076052	0.946111	0.082801	0.346616	0.258557	0.301437	0.181887	0.42166	0.252158
C:	0.00447385	0.243363	0.176568	0.175988	0.164822	0.229299	0.243958	0.954936	0.00163469	0.991353	0.00170958	0.992236	0.00130094	0.981318	0.00810877	0.805058	0.171354	0.245906	0.0963981	0.200967	0.25303	0.0952144
G:	0.143647	0.257856	0.185445	0.241029	0.243202	0.155651	0.342184	0.00522568	0.291188	0.00155743	0.00439966	0.00211299	0.00708151	0.00469266	0.0317558	0.0474076	0.326793	0.152854	0.428695	0.263558	0.112877	0.112907
T:	0.781754	0.148273	0.403045	0.274611	0.268909	0.406308	0.214184	0.0367623	0.00317715	0.00402644	0.00340261	0.00290153	0.00365495	0.00638453	0.0140249	0.0647336	0.155237	0.342683	0.17347	0.353588	0.212433	0.539721
PFF0670w_D1
A:	0.37393	0.309215	0.3708	0.31851	0.432767	0.290828	0.337145	0.473358	0.057068	0.811005	0.965631	0.0855866	0.0679068	0.090911	0.0937598	0.679628	0.263261	0.493469	0.452506	0.397588	0.348518	0.394996
C:	0.194332	0.218757	0.204717	0.183937	0.117303	0.19689	0.0981394	0.0195779	0.193142	0.00873725	0.00299968	0.0100477	0.86506	0.81694	0.558451	0.0507231	0.0726035	0.13688	0.104794	0.15004	0.232431	0.0565145
G:	0.282747	0.1501	0.21144	0.126584	0.130928	0.230686	0.179924	0.064148	0.0130714	0.174331	0.00865778	0.863894	0.0212762	0.00880329	0.110824	0.175734	0.540221	0.152607	0.16559	0.1612	0.175844	0.349307
T:	0.148992	0.321928	0.213042	0.370968	0.319003	0.281596	0.384792	0.442916	0.736718	0.00592666	0.0227116	0.0404716	0.0457566	0.0833461	0.236965	0.0939144	0.123915	0.217043	0.277109	0.291172	0.243206	0.199182
PFF0670w_D2
A:	0.468335	0.293693	0.241718	0.359721	0.351338	0.14987	0.322233	0.0604272	0.0431036	0.0515819	0.00700103	0.980931	0.0132903	0.870441	0.0129836	0.592019	0.136128	0.160175	0.157565	0.171028	0.556198	0.132563
C:	0.117458	0.158922	0.351538	0.238783	0.127428	0.0624377	0.194564	0.915745	0.0808328	0.93042	0.00252918	0.00953857	0.00470772	0.0056227	0.0108442	0.174391	0.512466	0.280059	0.214542	0.147029	0.178349	0.0727383
G:	0.109777	0.183128	0.163892	0.185486	0.356148	0.679917	0.259979	0.0108442	0.0056227	0.00470772	0.00953857	0.00252918	0.93042	0.0808328	0.915745	0.0499561	0.0931714	0.191422	0.350972	0.392487	0.0996189	0.220299
T:	0.30443	0.364257	0.242853	0.216009	0.165087	0.107776	0.223223	0.0129836	0.870441	0.0132903	0.980931	0.00700103	0.0515819	0.0431036	0.0604272	0.183634	0.258234	0.368344	0.276921	0.289456	0.165834	0.5744
MAL8P1.153
A:	0.204188	0.299048	0.294159	0.368296	0.248683	0.258632	0.251441	0.081019	0.700601	0.0297483	0.943317	0.0100836	0.838559	0.0707844	0.63718	0.242284	0.202468	0.157825	0.29555	0.248169	0.253113	0.302502
C:	0.0910394	0.262582	0.122346	0.17591	0.12108	0.188847	0.142605	0.607841	0.0382709	0.905896	0.00839343	0.966015	0.0100158	0.783478	0.0309608	0.300478	0.255498	0.277174	0.150371	0.238391	0.226256	0.209393
G:	0.233343	0.102982	0.257079	0.141153	0.414431	0.15858	0.415136	0.0175077	0.209744	0.0232591	0.0226674	0.00678371	0.0898736	0.0547267	0.10707	0.123684	0.0864139	0.198915	0.334122	0.288909	0.277837	0.0856536
T:	0.471429	0.335388	0.326417	0.31464	0.215806	0.393941	0.190817	0.293633	0.051385	0.0410967	0.0256222	0.0171174	0.061552	0.0910112	0.22479	0.333554	0.45562	0.366086	0.219957	0.224531	0.242794	0.402451
PF11_0091
A:	0.328841	0.315384	0.0501561	0.410762	0.167466	0.381751	0.6504	0.274126	0.219922	0.828348	0.0364016	0.246366	0.985003	0.00462423	0.954353	0.00781605	0.259487	0.540652	0.102786	0.0629867	0.418008	0.421759	0.286135
C:	0.141358	0.419647	0.287223	0.272519	0.391747	0.409624	0.0411789	0.366988	0.225242	0.0486912	0.00222731	0.722437	0.00419924	0.00293517	0.00211057	0.949417	0.0943154	0.106333	0.203952	0.0484706	0.152718	0.238688	0.218268
G:	0.230268	0.189117	0.266047	0.148613	0.302705	0.0907124	0.124238	0.100398	0.284926	0.0508664	0.949544	0.0193639	0.00639907	0.00492916	0.0393926	0.00277132	0.432506	0.0567583	0.450746	0.18134	0.316176	0.0627375	0.311437
T:	0.299533	0.0758523	0.396574	0.168106	0.138081	0.117913	0.184184	0.258488	0.26991	0.0720948	0.0118273	0.0118332	0.00439878	0.987511	0.00414406	0.0399953	0.213691	0.296257	0.242516	0.707203	0.113098	0.276815	0.184161
PF11_0442
A:	0.144984	0.201269	0.126002	0.176959	0.282726	0.313903	0.0746048	0.887347	0.0203633	0.0363792	0.00350495	0.918757	0.0175197	0.0138545	0.0103473	0.274013	0.401332	0.184006	0.139909	0.291653	0.230048	0.248889
C:	0.355481	0.376453	0.244713	0.176532	0.244151	0.201084	0.289113	0.0428601	0.0135191	0.933684	0.0192473	0.0584905	0.012417	0.952263	0.0594453	0.334269	0.120914	0.484641	0.150165	0.266971	0.112235	0.0965565
G:	0.222837	0.155874	0.446684	0.145853	0.301439	0.148575	0.219988	0.0594453	0.952263	0.012417	0.0584905	0.0192473	0.933684	0.0135191	0.0428601	0.364006	0.273219	0.0868073	0.344787	0.205491	0.176296	0.487754
T:	0.276697	0.266405	0.182601	0.500656	0.171684	0.336439	0.416295	0.0103473	0.0138545	0.0175197	0.918757	0.00350495	0.0363792	0.0203633	0.887347	0.0277126	0.204535	0.244546	0.365139	0.235885	0.481422	0.166801
PFD0985w_D1
A:	0.288066	0.208061	0.1088	0.149985	0.578017	0.451004	0.402065	0.58596	0.181048	0.0674009	0.0254563	0.0828594	0.0335281	0.0344886	0.0220782	0.230405	0.608718	0.247409	0.164337	0.109002	0.345951	0.54265	0.136086
C:	0.206194	0.0609338	0.424674	0.411316	0.0866996	0.0939275	0.0468424	0.0315206	0.0811248	0.0153809	0.00622638	0.00396831	0.00652674	0.0104958	0.0948269	0.0180643	0.0991633	0.189659	0.100696	0.247409	0.183071	0.146562	0.164462
G:	0.430111	0.113822	0.0998629	0.226364	0.163047	0.116682	0.188602	0.15267	0.186927	0.900478	0.0167764	0.87202	0.00995037	0.938553	0.00602368	0.645009	0.130775	0.254354	0.288847	0.189844	0.111806	0.0270766	0.35777
T:	0.0756282	0.617183	0.366663	0.212335	0.172237	0.338387	0.36249	0.229849	0.5509	0.0167401	0.951541	0.0411523	0.949995	0.0164626	0.877071	0.106522	0.161344	0.308579	0.44612	0.453746	0.359172	0.283712	0.341681
PFD0985w_D2
A:	0.231136	0.298567	0.328718	0.245897	0.150991	0.369341	0.114035	0.0175181	0.0173133	0.0354272	0.00875457	0.0109374	0.956446	0.0156813	0.956353	0.0362594	0.528818	0.248942	0.183362	0.13846	0.403388	0.280401	0.192451
C:	0.103911	0.28529	0.188684	0.149648	0.258681	0.162831	0.210201	0.0278843	0.0089977	0.00811605	0.0127273	0.0237734	0.0220722	0.940775	0.0173364	0.918338	0.125576	0.378449	0.154177	0.205206	0.270093	0.135079	0.134964
G:	0.455868	0.257564	0.152228	0.301001	0.37024	0.29157	0.315398	0.918338	0.0173364	0.940775	0.0220722	0.00270928	0.0127273	0.00811605	0.0089977	0.0278843	0.12545	0.117703	0.283646	0.243897	0.197642	0.184954	0.261488
T:	0.209085	0.158579	0.330371	0.303454	0.220087	0.176258	0.360367	0.0362594	0.956353	0.0156813	0.956446	0.96258	0.00875457	0.0354272	0.0173133	0.0175181	0.220156	0.254906	0.378815	0.412437	0.128877	0.399566	0.411097
PF13_0026
A:	0.538663	0.171855	0.223994	0.357417	0.309985	0.218501	0.211138	0.00862063	0.196483	0.00384778	0.973049	0.00287881	0.989406	0.00457179	0.851576	0.110845	0.405225	0.249756	0.28992	0.285334	0.339092	0.11697
C:	0.114961	0.162534	0.317755	0.231777	0.173913	0.217212	0.235132	0.172888	0.00276613	0.973395	0.00163729	0.98687	0.00196864	0.985832	0.00928034	0.725672	0.237042	0.305937	0.391942	0.248445	0.153917	0.187705
G:	0.0190077	0.180968	0.251493	0.161509	0.196417	0.18043	0.172613	0.00340398	0.793092	0.00212225	0.02265	0.00456408	0.00409207	0.00194073	0.125531	0.0614986	0.250723	0.160319	0.184557	0.336132	0.407332	0.57066
T:	0.327367	0.484643	0.206758	0.249296	0.319685	0.383857	0.381116	0.815087	0.00765796	0.0206351	0.00266408	0.00568702	0.00453298	0.00765535	0.0136126	0.101985	0.10701	0.283988	0.133581	0.130089	0.0996592	0.124665
PFL1085w
A:	0.223544	0.252691	0.223052	0.183138	0.408403	0.203739	0.125193	0.107348	0.141599	0.0121704	0.00128078	0.880703	0.00258388	0.534583	0.0503806	0.437036	0.385354	0.169048	0.266906	0.250222	0.197948	0.341665
C:	0.289371	0.164456	0.268003	0.209705	0.206241	0.169626	0.177027	0.0463415	0.221964	0.0038778	0.00359959	0.114417	0.981368	0.101854	0.795929	0.265094	0.185462	0.0863892	0.115132	0.169596	0.35363	0.242015
G:	0.107872	0.286882	0.197221	0.333452	0.142454	0.35681	0.321309	0.795929	0.101854	0.981368	0.114417	0.00359959	0.0038778	0.221964	0.0463415	0.20148	0.150207	0.456687	0.432288	0.141179	0.211388	0.123865
T:	0.379213	0.29597	0.311724	0.273704	0.242901	0.269824	0.376471	0.0503806	0.534583	0.00258388	0.880703	0.00128078	0.0121704	0.141599	0.107348	0.0963903	0.278977	0.287876	0.185674	0.439003	0.237033	0.292456
