# Supplementary material for: Identification and Genome-Wide Prediction of DNA Binding Specificities for the ApiAP2 Family of Regulators from the Malaria Parasite
Source: PLoS Pathog. 2010 Oct 28;6(10):e1001165. doi: 10.1371/journal.ppat.1001165 (PMC2965767; doi:10.1371/journal.ppat.1001165)
Supplement: Dataset S2 — Position weight matrices for all secondary AP2 motifs. (0.10 MB XLS) [file ppat.1001165.s020.xls]

## Sheet: Sheet1
Dataset S2. Position weight matrices for all secondary AP2 motifs.
The data is from protein-binding microarray experiments performed using purified, GST-tagged AP2 domains.
The "Seed-and-Wobble" algorithm was applied to combine the data from two separate experiments and create position weight matrices (PWMs) (Berger et al. 2006).
Secondary motifs were identified by running the “rerank” program until E scores below 0.45 were obtained (Berger et al. 2009).
Each column in the matrices represent the nucleotide position from 5' to 3'.
Berger MF, Philippakis AA, Qureshi AM, He FS, Estep PW, 3rd, et al. (2006) Compact, universal DNA microarrays to comprehensively determine transcription-factor binding site specificities. Nat Biotechnol 24: 1429-1435.
Berger MF, Bulyk ML (2009) Universal protein-binding microarrays for the comprehensive characterization of the DNA-binding specificities of transcription factors. Nat Protoc 4: 393-411.
PF14_0633 Secondary motif 1
A:	0.434117	0.0530265	0.208587	0.147489	0.287349	0.138585	0.133229	0.461558	0.7191	0.529055	0.0308086	0.905459	0.0361526	0.0257247	0.115166	0.831716	0.215754	0.163205	0.295677	0.231721	0.368742	0.208378	0.0855882
C:	0.231578	0.207452	0.464541	0.201805	0.200151	0.370481	0.135304	0.159845	0.0132463	0.0547401	0.875713	0.0325755	0.0415962	0.0416552	0.817846	0.0349495	0.435884	0.352458	0.115352	0.292493	0.177135	0.614637	0.211602
G:	0.107876	0.611787	0.118137	0.0754377	0.227201	0.340328	0.475443	0.305688	0.26384	0.401423	0.0468159	0.0303303	0.026415	0.908933	0.0363418	0.0938428	0.181568	0.30055	0.456908	0.245608	0.314636	0.0560156	0.552738
T:	0.22643	0.127735	0.208735	0.575269	0.285299	0.150606	0.256024	0.0729093	0.00381387	0.014782	0.046663	0.0316352	0.895836	0.0236869	0.0306462	0.0394921	0.166795	0.183788	0.132062	0.230179	0.139487	0.120969	0.150072
PF13_0267 Secondary motif 1
A:	0.416632	0.34626	0.367924	0.251572	0.348027	0.322694	0.296197	0.18316	0.0543114	0.0335646	0.835867	0.167151	0.0766113	0.899849	0.0555332	0.291641	0.326591	0.230673	0.307599	0.33723	0.417891	0.300949	0.129681
C:	0.161607	0.189471	0.076683	0.216592	0.174518	0.085255	0.108581	0.459506	0.846628	0.0363117	0.022123	0.12991	0.0653983	0.0302743	0.0435275	0.0656933	0.0836714	0.142464	0.06705	0.338583	0.314852	0.198174	0.0723157
G:	0.150853	0.172493	0.359068	0.11012	0.238728	0.282079	0.143028	0.0656933	0.0435275	0.0302743	0.0653983	0.172489	0.022123	0.0363117	0.846628	0.459506	0.0480125	0.204504	0.437868	0.232728	0.0827966	0.225047	0.251571
T:	0.270908	0.291776	0.196325	0.421715	0.238728	0.309973	0.452194	0.291641	0.0555332	0.899849	0.0766113	0.53045	0.835867	0.0335646	0.0543114	0.18316	0.541725	0.422359	0.187482	0.0914583	0.18446	0.275831	0.546432
PF13_0267 Secondary motif 2
A:	0.184578	0.298959	0.325448	0.172095	0.274483	0.225772	0.148211	0.135129	0.150255	0.649179	0.0517171	0.0222866	0.0201771	0.940615	0.694309	0.383144	0.111939	0.358591	0.209147	0.173072	0.421173	0.0463083
C:	0.333472	0.203558	0.272727	0.228587	0.277189	0.24042	0.64417	0.173071	0.358269	0.137306	0.887127	0.944929	0.036822	0.0132509	0.145904	0.24733	0.238387	0.212322	0.407125	0.171322	0.193081	0.441306
G:	0.189401	0.216653	0.163823	0.381317	0.268597	0.247623	0.0881733	0.144502	0.178946	0.188809	0.0225332	0.0140367	0.00828725	0.0250847	0.0106714	0.111182	0.516157	0.221927	0.235774	0.08134	0.269792	0.349184
T:	0.29255	0.28083	0.238001	0.218001	0.179731	0.286185	0.119445	0.547298	0.312531	0.0247068	0.0386222	0.0187475	0.934714	0.0210495	0.149116	0.258344	0.133517	0.20716	0.147954	0.574266	0.115954	0.163202
PF11_0404_D1 Secondary motif 1
A:	0.250964	0.526902	0.218712	0.0099841	0.960245	0.0186416	0.949541	0.118904	0.042704	0.0507086	0.78755	0.149252	0.156016	0.36408
C:	0.26488	0.0836948	0.29092	0.0860866	0.0199649	0.0127799	0.0155202	0.0222804	0.909104	0.0136954	0.0138605	0.228491	0.392406	0.179594
G:	0.115791	0.117498	0.16677	0.0247086	0.00689656	0.914247	0.0226736	0.00542919	0.0141107	0.914068	0.119328	0.177205	0.304543	0.199663
T:	0.368365	0.271905	0.323598	0.879221	0.0128931	0.0543317	0.0122657	0.853387	0.0340815	0.0215275	0.0792622	0.445052	0.147035	0.256664
PF13_0097 Secondary motif 1
A:	0.276816	0.233055	0.242749	0.134552	0.393084	0.213596	0.315986	0.0477312	0.412152	0.0333046	0.0395799	0.247776	0.00310216	0.0161985	0.80836	0.800011	0.140518	0.411613	0.296118	0.167292	0.1344	0.556633	0.0766373
C:	0.256456	0.156812	0.106699	0.448442	0.0823221	0.458801	0.326746	0.624176	0.118269	0.0544946	0.00909534	0.614042	0.0904047	0.96541	0.022133	0.0417387	0.167553	0.19187	0.103468	0.172035	0.228676	0.215441	0.219579
G:	0.166359	0.193285	0.522777	0.158551	0.156409	0.14527	0.130917	0.277135	0.352901	0.228897	0.914761	0.0211696	0.0197341	0.0105612	0.0691827	0.0786789	0.382529	0.243431	0.288072	0.359695	0.350938	0.13537	0.319324
T:	0.300368	0.416849	0.127775	0.258455	0.368185	0.182334	0.22635	0.0509579	0.116678	0.683304	0.0365637	0.117012	0.886759	0.00783015	0.100324	0.0795716	0.3094	0.153085	0.312342	0.300979	0.285986	0.0925555	0.38446
PF13_0097 Secondary motif 2
A:	0.293659	0.0603054	0.401028	0.0326052	0.270859	0.119216	0.491125	0.155612	0.418594	0.144716	0.0221573	0.00431784	0.870844	0.0877527	0.0196206	0.390972	0.129533	0.151449	0.263056	0.245632	0.409701	0.1568	0.127593
C:	0.114066	0.195209	0.232063	0.265254	0.229358	0.250712	0.130008	0.106247	0.249914	0.255009	0.0481752	0.0247426	0.0192116	0.0590349	0.907539	0.571395	0.139393	0.178643	0.248961	0.226388	0.280428	0.511339	0.449768
G:	0.244831	0.111405	0.166161	0.560656	0.22134	0.467451	0.163021	0.375508	0.12863	0.0560485	0.0441585	0.959498	0.0994572	0.14351	0.0308873	0.0182351	0.370391	0.240467	0.0649583	0.299447	0.102045	0.0930763	0.164396
T:	0.347445	0.633081	0.200748	0.141486	0.278444	0.162621	0.215846	0.362633	0.202863	0.544226	0.885509	0.0114419	0.0104876	0.709703	0.0419529	0.019398	0.360683	0.429441	0.423024	0.228533	0.207826	0.238785	0.258243
PF13_0097 Secondary motif 3
A:	0.495985	0.0825738	0.108802	0.172893	0.349589	0.475207	0.391396	0.165129	0.163718	0.708247	0.014603	0.020557	0.0274507	0.81874	0.56365	0.282584	0.121073	0.178976	0.262478	0.276328	0.144182	0.116416
C:	0.13872	0.297967	0.41197	0.296808	0.170315	0.195497	0.0509918	0.094288	0.756155	0.242023	0.898226	0.412035	0.89629	0.024079	0.0571384	0.316017	0.433259	0.256576	0.224636	0.514136	0.448302	0.813458
G:	0.197441	0.303611	0.198332	0.187444	0.186562	0.116607	0.147708	0.0888641	0.0687185	0.0212808	0.0343573	0.010789	0.0434024	0.0696841	0.323896	0.187651	0.110191	0.249573	0.314327	0.14249	0.329833	0.0526532
T:	0.167854	0.315848	0.280895	0.342855	0.293534	0.21269	0.409904	0.651719	0.0114083	0.0284493	0.052814	0.556619	0.0328564	0.0874968	0.0553165	0.213748	0.335477	0.314875	0.198558	0.0670455	0.077684	0.0174728
PF13_0235_D1 Secondary motif 1
A:	0.235007	0.232	0.436062	0.422658	0.111078	0.491088	0.780764	0.499737	0.0903567	0.0172055	0.0607299	0.274517	0.0160121	0.0129232	0.287525	0.126146	0.263396	0.25601	0.11001	0.608556	0.461944	0.472785
C:	0.238627	0.446264	0.157513	0.111173	0.161117	0.116416	0.0276847	0.0584894	0.028813	0.0167388	0.0722674	0.592485	0.950044	0.867907	0.335638	0.0654053	0.0501457	0.141564	0.482332	0.134317	0.149851	0.146909
G:	0.2495	0.188366	0.0436977	0.132327	0.100504	0.11662	0.0654053	0.0335409	0.867907	0.950044	0.592485	0.0722674	0.0167388	0.028813	0.0854347	0.0276847	0.241576	0.375419	0.112402	0.0410686	0.202154	0.188931
T:	0.276866	0.133371	0.362727	0.333842	0.627301	0.275876	0.126146	0.408233	0.0129232	0.0160121	0.274517	0.0607299	0.0172055	0.0903567	0.291403	0.780764	0.444883	0.227007	0.295256	0.216059	0.186051	0.191375
PF10_0075_D1 Secondary motif 1
A:	0.33288	0.286375	0.202472	0.231795	0.338335	0.283805	0.422552	0.0463978	0.00513078	0.00451855	0.00317703	0.0355686	0.00468379	0.0104093	0.825711	0.344752	0.38424	0.300766	0.17138	0.3516	0.14772	0.211359
C:	0.249101	0.18598	0.406887	0.249901	0.146138	0.0890593	0.0893801	0.0446065	0.988665	0.00248842	0.00723073	0.00413834	0.0109214	0.951091	0.0429457	0.142416	0.150648	0.331061	0.280916	0.276659	0.281442	0.359295
G:	0.203059	0.310929	0.248647	0.328574	0.303264	0.079061	0.28605	0.0117641	0.00334967	0.989207	0.984715	0.567458	0.967929	0.00211514	0.071511	0.425077	0.193257	0.196687	0.37498	0.240054	0.240719	0.284769
T:	0.214961	0.216716	0.141995	0.18973	0.212262	0.548075	0.202018	0.897232	0.00285482	0.00378625	0.00487773	0.392835	0.0164656	0.0363849	0.0598319	0.0877551	0.271855	0.171486	0.172724	0.131686	0.330118	0.144576
PF10_0075_D1 Secondary motif 2
A:	0.204953	0.333569	0.452616	0.142417	0.235787	0.168285	0.310423	0.0123899	0.0229764	0.0325222	0.0080272	0.00684788	0.00385238	0.0535436	0.7051	0.400117	0.284988	0.203275	0.1291	0.159015	0.199306	0.300927
C:	0.498099	0.201004	0.089788	0.260525	0.354536	0.465395	0.0451477	0.0432694	0.0106541	0.0178561	0.97213	0.0107286	0.115347	0.0101384	0.020399	0.137193	0.286414	0.498203	0.477364	0.378679	0.373911	0.341894
G:	0.179807	0.300518	0.199418	0.290942	0.211936	0.103238	0.586174	0.902215	0.957146	0.0151975	0.00984011	0.972848	0.0377224	0.0337316	0.11712	0.274918	0.286599	0.201153	0.210958	0.2041	0.185435	0.166678
T:	0.117141	0.164909	0.258178	0.306115	0.197741	0.263081	0.058255	0.0421253	0.0092236	0.934424	0.010003	0.00957507	0.843078	0.902586	0.157381	0.187773	0.142	0.0973693	0.182578	0.258206	0.241348	0.190501
PF10_0075_D1 Secondary motif 3
A:	0.349512	0.27566	0.143631	0.368894	0.419398	0.420804	0.231846	0.0277737	0.0460269	0.0875938	0.0672269	0.00767762	0.0152734	0.913151	0.0299527	0.258264	0.172376	0.383042	0.230864	0.371727	0.151393	0.163437
C:	0.0987077	0.292454	0.220496	0.251648	0.194878	0.242621	0.416357	0.0176993	0.00322999	0.890748	0.0313239	0.893772	0.00638521	0.0375924	0.924574	0.30346	0.35067	0.226718	0.169759	0.213074	0.308257	0.632668
G:	0.294193	0.122088	0.34542	0.229773	0.188368	0.253328	0.195211	0.924574	0.0375924	0.00638521	0.893772	0.0313239	0.890748	0.00322999	0.0176993	0.241117	0.147018	0.188595	0.20104	0.280144	0.211134	0.0880365
T:	0.257588	0.309797	0.290453	0.149684	0.197357	0.0832466	0.156586	0.0299527	0.913151	0.0152734	0.00767762	0.0672269	0.0875938	0.0460269	0.0277737	0.19716	0.329935	0.201645	0.398338	0.135056	0.329216	0.115859
PF10_0075_D1 Secondary motif 4
A:	0.102377	0.261815	0.267535	0.423209	0.22394	0.604355	0.14473	0.835201	0.704269	0.00880045	0.0224417	0.896738	0.0118051	0.262812	0.058255	0.250561	0.245012	0.211961	0.200593	0.197952	0.201534	0.243158
C:	0.282722	0.175411	0.314457	0.274547	0.424106	0.198778	0.18362	0.0618511	0.0289001	0.969497	0.0109529	0.0418344	0.953036	0.629906	0.586174	0.404136	0.291348	0.539659	0.304938	0.350719	0.1999	0.13724
G:	0.411193	0.38577	0.205754	0.147835	0.229376	0.0590693	0.0332186	0.0139262	0.26085	0.0109301	0.958234	0.0098769	0.0113042	0.0898666	0.0451477	0.193736	0.220236	0.127946	0.0824525	0.181274	0.354597	0.383215
T:	0.203708	0.177004	0.212255	0.154409	0.122578	0.137797	0.638431	0.0890215	0.00598112	0.010772	0.00837175	0.0515504	0.0238552	0.0174154	0.310423	0.151567	0.243404	0.120435	0.412017	0.270055	0.243969	0.236387
PF10_0075_D1 Secondary motif 5
A:	0.134876	0.42816	0.351379	0.336713	0.165327	0.356836	0.0588496	0.062502	0.0441374	0.0338852	0.0326091	0.0164944	0.0336494	0.85618	0.153179	0.675979	0.102079	0.2437	0.353112	0.378001	0.491224	0.30059	0.279959
C:	0.279555	0.1459	0.197897	0.132624	0.192072	0.148676	0.0819103	0.0222835	0.00748913	0.0198371	0.929092	0.929091	0.0198431	0.0425133	0.362636	0.0842508	0.526526	0.337117	0.213261	0.135481	0.238472	0.27195	0.161668
G:	0.254897	0.272796	0.255599	0.290571	0.467887	0.166787	0.814886	0.879486	0.200358	0.0271379	0.0111593	0.0279291	0.92166	0.0373055	0.189506	0.0814779	0.163792	0.188095	0.228054	0.274337	0.120498	0.172068	0.16045
T:	0.330672	0.153144	0.195125	0.240092	0.174714	0.3277	0.0443544	0.0357282	0.748015	0.91914	0.0271396	0.0264857	0.0248471	0.0640011	0.294679	0.158292	0.207604	0.231088	0.205573	0.212181	0.149806	0.255391	0.397923
PF10_0075_D3 Secondary motif 1
A:	0.150065	0.17093	0.16677	0.233758	0.377952	0.147438	0.223766	0.0421997	0.0141161	0.0262601	0.0179303	0.00667257	0.014581	0.962653	0.00879677	0.363377	0.127224	0.450344	0.183238	0.1697	0.124403	0.158412
C:	0.118341	0.272315	0.186631	0.262054	0.337316	0.407983	0.11953	0.0236486	0.0185829	0.00263679	0.949905	0.0254917	0.956522	0.00464815	0.925355	0.257741	0.192399	0.249826	0.223914	0.225084	0.592562	0.578934
G:	0.637019	0.152544	0.555975	0.357921	0.134005	0.163533	0.40209	0.925355	0.00464815	0.956522	0.0254917	0.949905	0.00263679	0.0185829	0.0236486	0.245431	0.450317	0.123016	0.321852	0.375052	0.114586	0.130319
T:	0.0945748	0.404211	0.090624	0.146267	0.150727	0.281046	0.254615	0.00879677	0.962653	0.014581	0.00667257	0.0179303	0.0262601	0.0141161	0.0421997	0.133451	0.23006	0.176815	0.270996	0.230164	0.16845	0.132335
PF10_0075_D3 Secondary motif 2
A:	0.0887091	0.25512	0.225854	0.27306	0.184279	0.14606	0.209255	0.0176279	0.0232012	0.0229524	0.0454107	0.0299151	0.0928636	0.0840925	0.809115	0.244955	0.168901	0.143936	0.151564	0.451851	0.237719	0.251408
C:	0.0841888	0.169686	0.33615	0.29185	0.161411	0.284175	0.15622	0.0486715	0.0172271	0.0139075	0.919581	0.211319	0.00873709	0.111036	0.0758631	0.29379	0.521488	0.168905	0.456889	0.220573	0.368812	0.552035
G:	0.598807	0.338191	0.300191	0.136667	0.218501	0.454563	0.499182	0.854556	0.0146044	0.948791	0.0162343	0.684019	0.493338	0.0181054	0.0560909	0.272889	0.153084	0.537284	0.141558	0.173049	0.289233	0.0691869
T:	0.228295	0.237003	0.137806	0.298424	0.43581	0.115202	0.135344	0.0791442	0.944967	0.0143492	0.0187738	0.0747466	0.405062	0.786766	0.0589312	0.188367	0.156527	0.149875	0.249988	0.154528	0.104237	0.12737
PF10_0075_D3 Secondary motif 3
A:	0.288955	0.132356	0.0643762	0.47344	0.144931	0.250289	0.21046	0.803355	0.0773682	0.611118	0.118863	0.0106433	0.0201392	0.962241	0.0244679	0.0979222	0.140689	0.279145	0.321234	0.115194	0.219908	0.326755
C:	0.130802	0.290591	0.207485	0.204682	0.405983	0.249919	0.159399	0.109534	0.128994	0.102076	0.00942539	0.0267345	0.962546	0.0170945	0.927398	0.51416	0.326332	0.274365	0.214287	0.581902	0.393791	0.161026
G:	0.195573	0.221764	0.279198	0.208087	0.174182	0.339016	0.238282	0.0405062	0.0561028	0.00824547	0.0222328	0.949707	0.0110803	0.00525029	0.0303358	0.286141	0.268457	0.249961	0.180977	0.1245	0.201969	0.37174
T:	0.38467	0.355289	0.44894	0.113791	0.274904	0.160777	0.391859	0.0466046	0.737535	0.27856	0.849479	0.0129154	0.00623417	0.0154141	0.0177986	0.101777	0.264522	0.196529	0.283503	0.178404	0.184332	0.140479
PF10_0075_D3 Secondary motif 4
A:	0.299414	0.0616244	0.278808	0.2886	0.306273	0.245774	0.317433	0.183416	0.0525564	0.0619067	0.0317077	0.0580838	0.798216	0.729545	0.399203	0.0877457	0.376582	0.265514	0.186641	0.531117	0.472429	0.120187	0.238669
C:	0.22774	0.388214	0.0974618	0.352044	0.0917433	0.146098	0.189472	0.160373	0.0657686	0.0158521	0.0282475	0.796427	0.08572	0.0498282	0.222392	0.38639	0.215796	0.134184	0.248218	0.13177	0.151982	0.550009	0.169695
G:	0.153643	0.23609	0.189552	0.171188	0.486672	0.445159	0.447151	0.494342	0.66867	0.075009	0.782637	0.0392378	0.0205003	0.0967565	0.138647	0.0776132	0.222263	0.423039	0.235892	0.12446	0.122697	0.0684666	0.249674
T:	0.319203	0.314072	0.434178	0.188168	0.115312	0.16297	0.045944	0.161868	0.213004	0.847232	0.157408	0.106252	0.0955632	0.12387	0.239758	0.448251	0.185359	0.177263	0.32925	0.212653	0.252892	0.261337	0.341963
PFL1075w Secondary motif 1
A:	0.325348	0.129845	0.135998	0.48261	0.717426	0.0631996	0.175698	0.0872489	0.0211193	0.807076	0.0345782	0.895805	0.0281826	0.877615	0.214647	0.0153434	0.172965	0.223915	0.275688	0.132636	0.380771	0.313577	0.247968
C:	0.171717	0.195988	0.674156	0.0762305	0.0459192	0.0995275	0.0593551	0.618631	0.0244715	0.0109099	0.0336448	0.035972	0.153832	0.0767941	0.0538293	0.749603	0.265968	0.106456	0.390132	0.16861	0.186017	0.246746	0.0717693
G:	0.0929067	0.274244	0.108463	0.299017	0.17042	0.657041	0.749603	0.173941	0.0767941	0.153832	0.035972	0.0336448	0.0109099	0.0244715	0.679794	0.0593551	0.28586	0.228543	0.184439	0.52674	0.2448	0.21725	0.492068
T:	0.410028	0.399923	0.0813821	0.142143	0.0662346	0.180232	0.0153434	0.120179	0.877615	0.0281826	0.895805	0.0345782	0.807076	0.0211193	0.0517298	0.175698	0.275208	0.441086	0.14974	0.172013	0.188412	0.222427	0.188194
PFL1075w Secondary motif 2
A:	0.132865	0.084663	0.28635	0.383375	0.219451	0.0856523	0.366361	0.0376293	0.046572	0.113563	0.0139244	0.954646	0.0106921	0.945141	0.916931	0.224944	0.440179	0.195533	0.30185	0.139564	0.0640064	0.191243
C:	0.139719	0.596991	0.329629	0.201457	0.218997	0.11982	0.255479	0.847003	0.0193869	0.00427477	0.0205607	0.00682548	0.00990843	0.0111175	0.0463496	0.393821	0.264299	0.186732	0.320023	0.0935563	0.0804404	0.576197
G:	0.488575	0.142342	0.193219	0.0814956	0.256795	0.440227	0.298401	0.105378	0.00768256	0.88074	0.0103065	0.0230439	0.0129939	0.00611757	0.0286405	0.0981595	0.0777833	0.371878	0.0941235	0.195822	0.714829	0.167257
T:	0.238841	0.176003	0.190802	0.333672	0.304756	0.354301	0.0797591	0.00999004	0.926359	0.00142215	0.955209	0.0154842	0.966406	0.0376242	0.00807934	0.283075	0.217739	0.245857	0.284003	0.571058	0.140724	0.0653033
PFL1900w_DLD Secondary motif 1
A:	0.348162	0.390688	0.321812	0.495833	0.25552	0.391947	0.427561	0.900197	0.0142898	0.489429	0.96835	0.0146134	0.894916	0.0535416	0.0446219	0.505293	0.3422	0.156891	0.425697	0.232109	0.263745	0.484519
C:	0.278462	0.291072	0.32698	0.136321	0.147118	0.0851486	0.195174	0.014384	0.934455	0.00542255	0.0140993	0.964202	0.00560811	0.0065138	0.929313	0.114854	0.155242	0.262798	0.164554	0.220359	0.172647	0.257464
G:	0.194637	0.0821082	0.207493	0.123305	0.231522	0.171372	0.106332	0.061381	0.0107203	0.501676	0.00745205	0.00287039	0.0916662	0.0355713	0.0153801	0.31123	0.130583	0.158937	0.115741	0.119968	0.280107	0.1123
T:	0.178738	0.236131	0.143715	0.24454	0.365839	0.351532	0.270933	0.024038	0.0405345	0.00347308	0.0100984	0.0183145	0.00780926	0.904373	0.0106855	0.0686234	0.371975	0.421373	0.294009	0.427564	0.283501	0.145716
PFL1900w_DLD Secondary motif 2
A:	0.383788	0.242576	0.336139	0.12771	0.160297	0.43359	0.289334	0.861289	0.00805476	0.047589	0.0690776	0.00339831	0.00751952	0.0101088	0.0229616	0.251239	0.196085	0.367367	0.404242	0.302543	0.665758	0.396991
C:	0.130502	0.0909851	0.112084	0.301884	0.152176	0.0620464	0.0489295	0.0204529	0.962139	0.935563	0.00533893	0.922185	0.00932862	0.0196977	0.0952964	0.308601	0.104114	0.216725	0.171587	0.231024	0.0632691	0.216762
G:	0.273565	0.316086	0.31039	0.15484	0.0979847	0.229586	0.313333	0.0952964	0.0196977	0.00932862	0.922185	0.00533893	0.935563	0.962139	0.0204529	0.101688	0.0820589	0.194959	0.151064	0.170257	0.0853944	0.259847
T:	0.212145	0.350352	0.241387	0.415566	0.589543	0.274778	0.348403	0.0229616	0.0101088	0.00751952	0.00339831	0.0690776	0.047589	0.00805476	0.861289	0.338471	0.617742	0.220948	0.273107	0.296176	0.185578	0.1264
PF14_0533 Secondary motif 1
A:	0.131087	0.119057	0.127172	0.21246	0.198632	0.270796	0.0764392	0.254737	0.16771	0.0420917	0.0073964	0.00487959	0.0100906	0.0277184	0.0113178	0.809877	0.302533	0.508543	0.286097	0.224438	0.160152	0.259987	0.041313
C:	0.373824	0.0720743	0.396182	0.213771	0.202885	0.25155	0.135882	0.237545	0.267103	0.00894976	0.0124607	0.00740309	0.0455799	0.00399113	0.723917	0.021026	0.265297	0.221213	0.169753	0.171864	0.213951	0.151947	0.182812
G:	0.325079	0.567699	0.338919	0.465228	0.291192	0.178767	0.593737	0.0589769	0.0569085	0.941177	0.00788747	0.973544	0.0115868	0.956629	0.0326967	0.157547	0.181557	0.211385	0.165466	0.413679	0.390652	0.24076	0.410128
T:	0.17001	0.24117	0.137727	0.108542	0.307292	0.298888	0.193942	0.448741	0.508278	0.00778149	0.972255	0.0141731	0.932743	0.0116618	0.232069	0.0115506	0.250613	0.0588587	0.378683	0.190018	0.235244	0.347307	0.365747
PFF0670w_D2 Secondary motif 1
A:	0.11687	0.220946	0.134785	0.248109	0.277879	0.190661	0.164113	0.782266	0.0788167	0.036982	0.031743	0.948356	0.029339	0.103937	0.123592	0.144476	0.13022	0.291313	0.370152	0.394284	0.380259	0.188578
C:	0.126625	0.301176	0.222112	0.207551	0.255766	0.0633466	0.108599	0.0632128	0.753837	0.923008	0.0099066	0.00999476	0.0106708	0.0634099	0.0309294	0.610719	0.327734	0.226794	0.21568	0.185075	0.247868	0.301068
G:	0.495691	0.212949	0.429684	0.189622	0.192737	0.62309	0.604117	0.0309294	0.0634099	0.0106708	0.00999476	0.0099066	0.923008	0.753837	0.0632128	0.178154	0.217973	0.228355	0.185017	0.166037	0.103333	0.270531
T:	0.260815	0.26493	0.213419	0.354717	0.273618	0.122902	0.123171	0.123592	0.103937	0.029339	0.948356	0.031743	0.036982	0.0788167	0.782266	0.0666515	0.324073	0.253538	0.229151	0.254605	0.26854	0.239823
PFF0670w_D2 Secondary motif 2
A:	0.268117	0.20751	0.152485	0.36281	0.183085	0.402588	0.248979	0.626572	0.753255	0.0261723	0.842166	0.0456601	0.0663767	0.101718	0.0490909	0.437188	0.230877	0.27516	0.101647	0.271963	0.143763	0.377738
C:	0.233115	0.329401	0.285389	0.306423	0.205374	0.130488	0.0771484	0.122028	0.0260178	0.0306082	0.0555519	0.056622	0.876843	0.119009	0.202309	0.111878	0.410488	0.200703	0.160579	0.220451	0.151751	0.28285
G:	0.29046	0.250442	0.200614	0.0891384	0.286454	0.236618	0.359073	0.202309	0.119009	0.876843	0.056622	0.0555519	0.0306082	0.0260178	0.122028	0.116837	0.0919178	0.338575	0.315325	0.239427	0.280603	0.118925
T:	0.208307	0.212647	0.361512	0.241629	0.325088	0.230305	0.3148	0.0490909	0.101718	0.0663767	0.0456601	0.842166	0.0261723	0.753255	0.626572	0.334097	0.266717	0.185562	0.42245	0.268158	0.423883	0.220486
PFF0200c_D1 Secondary motif 1
A:	0.12186	0.0938451	0.418417	0.482152	0.125306	0.168918	0.549524	0.0184774	0.218252	0.0133343	0.00435327	0.00198188	0.987975	0.00476331	0.00387998	0.473893	0.0551194	0.15682	0.102302	0.356815	0.317672	0.0554489	0.140747
C:	0.283089	0.270395	0.128081	0.195879	0.391622	0.449306	0.182298	0.913976	0.547682	0.138454	0.00357013	0.990322	0.00456821	0.989716	0.964258	0.328985	0.850991	0.35976	0.0474354	0.323386	0.108231	0.579237	0.21163
G:	0.10805	0.351246	0.269785	0.0928002	0.232285	0.345381	0.0704315	0.00697489	0.0459016	0.00108175	0.990173	0.00293165	0.00612099	0.00395789	0.00194641	0.0869071	0.0621574	0.297274	0.0787858	0.153613	0.43173	0.119691	0.264606
T:	0.487	0.284515	0.183716	0.229169	0.250788	0.0363956	0.197747	0.0605712	0.188164	0.84713	0.00190355	0.00476405	0.00133546	0.00156262	0.0299158	0.110214	0.0317321	0.186146	0.771477	0.166185	0.142366	0.245623	0.383017
PFF0200c_D1 Secondary motif 2
A:	0.0157977	0.0486596	0.117096	0.0978086	0.143895	0.556426	0.355927	0.390272	0.0251233	0.00488497	0.00381937	0.987383	0.00457608	0.00354142	0.058472	0.132745	0.259848	0.126098	0.0674215	0.193337	0.380612	0.367631
C:	0.200183	0.233504	0.346979	0.471576	0.217756	0.0965377	0.126218	0.485754	0.862961	0.00444273	0.989675	0.00557837	0.989743	0.946455	0.78249	0.53442	0.371285	0.0545761	0.699501	0.189954	0.174697	0.206336
G:	0.276207	0.384275	0.327298	0.287808	0.446242	0.242185	0.125519	0.00922967	0.00918813	0.986875	0.00252815	0.00140296	0.00161776	0.0018916	0.0623195	0.248996	0.204222	0.139274	0.0658282	0.54907	0.230425	0.130995
T:	0.507813	0.333561	0.208628	0.142807	0.192106	0.104851	0.392336	0.114744	0.102728	0.00379743	0.00397763	0.00563572	0.00406325	0.0481121	0.0967185	0.0838394	0.164645	0.680052	0.16725	0.0676396	0.214267	0.295038
PFF0200c_D1 Secondary motif 3
A:	0.0424489	0.383275	0.058053	0.103563	0.215738	0.446711	0.0214934	0.00393434	0.00470722	0.00266617	0.918389	0.0178889	0.140183	0.313944	0.367004	0.836457	0.33203	0.281424	0.115442	0.107237	0.134006	0.16956
C:	0.288727	0.433701	0.654075	0.387687	0.501503	0.0552539	0.0211858	0.11427	0.0140574	0.966084	0.00405929	0.948567	0.0189684	0.0278227	0.165903	0.0298304	0.292047	0.308964	0.522377	0.147802	0.34315	0.119851
G:	0.233841	0.0443636	0.158689	0.0905141	0.0298817	0.0255218	0.926712	0.00434825	0.977097	0.00547443	0.069528	0.0142605	0.0236514	0.482837	0.376533	0.115504	0.315372	0.210734	0.292635	0.10721	0.12836	0.238013
T:	0.434984	0.13866	0.129183	0.418237	0.252877	0.472513	0.0306085	0.877448	0.00413857	0.0257758	0.00802385	0.019284	0.817197	0.175396	0.0905596	0.0182079	0.06055	0.198878	0.0695467	0.63775	0.394484	0.472576
PFD0985w_D2 Secondary motif 1
A:	0.395963	0.166632	0.368218	0.195106	0.178342	0.0315937	0.0360101	0.572274	0.760344	0.043483	0.00405261	0.52617	0.00363979	0.989437	0.00208293	0.353837	0.346169	0.252742	0.438693	0.210238	0.384051	0.741692
C:	0.205229	0.297842	0.147086	0.136727	0.170082	0.449617	0.227131	0.0286333	0.0161328	0.00566521	0.0283076	0.0336886	0.990487	0.00425417	0.988835	0.109689	0.447131	0.21971	0.126794	0.163439	0.142612	0.0316923
G:	0.0792276	0.301433	0.20785	0.376204	0.217856	0.341232	0.553764	0.025647	0.202287	0.0108072	0.00127306	0.00646638	0.00182945	0.00222085	0.00382389	0.431048	0.0712264	0.338633	0.109161	0.343313	0.263798	0.184287
T:	0.319581	0.234092	0.276845	0.291962	0.43372	0.177557	0.183094	0.373446	0.0212354	0.940045	0.966367	0.433675	0.00404403	0.00408792	0.00525797	0.105426	0.135473	0.188914	0.325352	0.28301	0.209539	0.0423296
PFD0985w_D2 Secondary motif 2
A:	0.193863	0.204353	0.162506	0.327645	0.24376	0.126029	0.0755086	0.0596151	0.025845	0.0706107	0.442223	0.0221527	0.858388	0.0167305	0.946396	0.0281685	0.177484	0.167785	0.208476	0.369179	0.31869	0.411732
C:	0.16177	0.311293	0.215909	0.076267	0.10566	0.236964	0.0631531	0.0538436	0.119584	0.344849	0.0553714	0.506097	0.0418651	0.943541	0.0180173	0.920322	0.33329	0.150548	0.206413	0.301866	0.373494	0.147772
G:	0.297427	0.32822	0.327479	0.322544	0.465049	0.312809	0.732006	0.035954	0.702993	0.0993039	0.218596	0.0196855	0.0818903	0.0302762	0.015272	0.0271952	0.108712	0.362709	0.219961	0.175578	0.155003	0.299171
T:	0.34694	0.156134	0.294106	0.273544	0.185531	0.324197	0.129333	0.850587	0.151578	0.485237	0.28381	0.452064	0.0178565	0.00945265	0.0203146	0.0243145	0.380515	0.318957	0.365151	0.153376	0.152813	0.141325
PFD0985w_D2 Secondary motif 3
A:	0.118562	0.15435	0.374673	0.278846	0.197942	0.0861658	0.0829293	0.0310254	0.688469	0.00581422	0.973831	0.0109906	0.864434	0.0608548	0.101175	0.173022	0.267847	0.208315	0.210519	0.405069	0.123994	0.185266
C:	0.339287	0.277696	0.249389	0.261517	0.165655	0.443447	0.63451	0.749049	0.0541866	0.939395	0.00736116	0.971764	0.0568428	0.894297	0.586591	0.29884	0.230039	0.145648	0.395351	0.15083	0.421474	0.300824
G:	0.216755	0.150217	0.272097	0.0466074	0.543883	0.104111	0.192466	0.0651255	0.210729	0.00761243	0.00596629	0.00710788	0.00881901	0.0205369	0.0752146	0.163685	0.309275	0.145789	0.123378	0.298047	0.169034	0.26219
T:	0.325396	0.417737	0.103842	0.41303	0.09252	0.366276	0.0900945	0.1548	0.0466153	0.0471786	0.012842	0.0101377	0.0699041	0.024311	0.23702	0.364453	0.192839	0.500248	0.270752	0.146054	0.285498	0.25172
PFL1085w Secondary motif 1
A:	0.34513	0.178386	0.120586	0.216523	0.0676024	0.192012	0.733442	0.27754	0.45206	0.0329214	0.00842811	0.906281	0.00910493	0.0377159	0.857919	0.0220211	0.160037	0.264466	0.160619	0.193324	0.209999	0.121543
C:	0.262563	0.199441	0.451479	0.264184	0.101971	0.177019	0.143277	0.302816	0.111733	0.00863812	0.0212329	0.0792558	0.862527	0.124036	0.0353374	0.84672	0.11711	0.31904	0.191156	0.516672	0.382901	0.594709
G:	0.294371	0.239212	0.22852	0.315368	0.291292	0.455042	0.0579957	0.134624	0.180841	0.946498	0.0625313	0.00826784	0.122845	0.108899	0.0255428	0.0443049	0.0776729	0.222212	0.169829	0.198107	0.161599	0.099927
T:	0.0979358	0.382961	0.199415	0.203925	0.539134	0.175927	0.0652853	0.28502	0.255366	0.0119426	0.907808	0.00619583	0.00552296	0.729349	0.0812006	0.0869536	0.64518	0.194282	0.478396	0.0918971	0.245501	0.183821
PFL1085w Secondary motif 2
A:	0.192665	0.45728	0.248962	0.42001	0.360497	0.134175	0.422389	0.623404	0.258829	0.113941	0.00886926	0.0137942	0.0111431	0.00203449	0.0241506	0.620446	0.315596	0.421006	0.213191	0.518928	0.345901	0.166002	0.266147
C:	0.289055	0.211424	0.220785	0.181747	0.169281	0.110438	0.174075	0.0826374	0.175428	0.0361048	0.0136888	0.00789577	0.015476	0.00719842	0.932216	0.113689	0.20681	0.140729	0.367754	0.0946557	0.2128	0.206571	0.242797
G:	0.0940775	0.17271	0.23229	0.127115	0.0819397	0.41954	0.281269	0.0988689	0.448415	0.781559	0.0400341	0.970065	0.9666	0.0780426	0.0347814	0.168417	0.123528	0.215053	0.17679	0.167487	0.175354	0.218531	0.337723
T:	0.424202	0.158586	0.297964	0.271129	0.388282	0.335847	0.122267	0.195089	0.117328	0.0683948	0.937408	0.00824504	0.00678061	0.912724	0.00885152	0.0974472	0.354066	0.223212	0.242264	0.218929	0.265945	0.408896	0.153334
