# Supplementary material for: Identification and Genome-Wide Prediction of DNA Binding Specificities for the ApiAP2 Family of Regulators from the Malaria Parasite
Source: PLoS Pathog. 2010 Oct 28;6(10):e1001165. doi: 10.1371/journal.ppat.1001165 (PMC2965767; doi:10.1371/journal.ppat.1001165)
Supplement: Dataset S3 — ScanACE results for all AP2 motifs. ScanACE results for all ApiAP2 motifs. The location, orientation, and sequence of each motif match in upstream regions are indicated. (8.80 MB ZIP) [file ppat.1001165.s021.zip]

Archive with 32 entries (29 files):
- Dataset S3_revised/
- Dataset S3_revised/.DS_Store
- __MACOSX/
- __MACOSX/Dataset S3_revised/
- __MACOSX/Dataset S3_revised/._.DS_Store
- Dataset S3_revised/MAL8P1.153_ScanACE pwm matches.xls
- Dataset S3_revised/PF07_0126_DLD_ScanACE pwm matches.xls
- Dataset S3_revised/PF10_0075_D1_ScanACE pwm matches.xls
- Dataset S3_revised/PF10_0075_D2_ScanACE pwm matches.xls
- Dataset S3_revised/PF10_0075_D3_ScanACE pwm matches.xls
- Dataset S3_revised/PF11_0091_ScanACE pwm matches.xls
- Dataset S3_revised/PF11_0404_D1_ScanACE pwm matches.txt
- __MACOSX/Dataset S3_revised/._PF11_0404_D1_ScanACE pwm matches.txt
- Dataset S3_revised/PF11_0442_ScanACE pwm matches.xls
- Dataset S3_revised/PF13_0026_ScanACE pwm matches.xls
- Dataset S3_revised/PF13_0097_ScanACE pwm matches.xls
- Dataset S3_revised/PF13_0235_D1_ScanACE pwm matches.xls
- Dataset S3_revised/PF13_0267_ScanACE pwm matches.xls
- Dataset S3_revised/PF14_0079_ScanACE pwm matches.xls
- Dataset S3_revised/PF14_0533_ScanACE pwm matches.xls
- Dataset S3_revised/PF14_0633_ScanACE pwm matches.xls
- Dataset S3_revised/PFD0985w_D1_ScanACE pwm matches.xls
- Dataset S3_revised/PFD0985w_D2_ScanACE pwm matches.xls
- Dataset S3_revised/PFE0840c_D2_ScanACE pwm matches.xls
- Dataset S3_revised/PFF0200c_DLD_ScanACE pwm matches.xls
- Dataset S3_revised/PFF0670w_D1_ScanACE pwm matches.xls
- Dataset S3_revised/PFF0670w_D2_ScanACE pwm matches.xls
- Dataset S3_revised/PFL1075w_ScanACE pwm matches.txt
- __MACOSX/Dataset S3_revised/._PFL1075w_ScanACE pwm matches.txt
- Dataset S3_revised/PFL1085w_ScanACE pwm matches.xls
- Dataset S3_revised/PFL1900w_DLD_ScanACE pwm matches.txt
- __MACOSX/Dataset S3_revised/._PFL1900w_DLD_ScanACE pwm matches.txt
