# Supplementary material for: Identification and Genome-Wide Prediction of DNA Binding Specificities for the ApiAP2 Family of Regulators from the Malaria Parasite
Source: PLoS Pathog. 2010 Oct 28;6(10):e1001165. doi: 10.1371/journal.ppat.1001165 (PMC2965767; doi:10.1371/journal.ppat.1001165)
Supplement: Dataset S3 — ScanACE results for all AP2 motifs. ScanACE results for all ApiAP2 motifs. The location, orientation, and sequence of each motif match in upstream regions are indicated. (8.80 MB ZIP) [file ppat.1001165.s021.zip › Dataset S3_revised/MAL8P1.153_ScanACE pwm matches.xls]

## Sheet: MAL8P1.153_ScanACE pwm matches.
Dataset S3r. ScanACE results for the MAL8P1.153 motif.
Searches were done using the position weight matrix trimmed to the 6 most informative consecutive motif positions.
Data is sorted by score from highest to lowest.
Column 1 - PlasmoDB gene IDs. Genes listed multiple times have more than one match to the motif in their upstream regions
Column 2 - Position of the motif upstream from the ATG start codon.
Column 3 - Orientation of the motif in the genome. 1 indicates the plus strand and -1 indicates the minus strand.
Column 4 - ScanACE score. Higher scores reflect better better matches to the position weight matrix.
Column 5 - Sequence of the motif match. All sequences are 5' to 3' from the plus strand.
Gene ID	Position	Orientation	Score	Sequence
PF11_0412	-1213	1	15	GCACAC
PF10_0188	-114	-1	15	GTGTGC
PF10_0188	-220	1	15	GCACAC
PFB0227c	-1991	1	15	GCACAC
PF14_0664	-1974	-1	15	GTGTGC
MAL8P1.202	-823	1	15	GCACAC
PFI0630w	-884	1	15	GCACAC
PFI1380c	-236	1	15	GCACAC
PF14_0303	-377	-1	15	GTGTGC
PFI1195c	-1129	1	15	GCACAC
PFI1195c	-1573	1	15	GCACAC
PFB0177c	-114	-1	15	GTGTGC
PFF1260c	-1614	1	15	GCACAC
PF07_0072	-749	1	15	GCACAC
PF10_0351	-555	1	15	GCACAC
PFE1510c	-1529	1	15	GCACAC
PF14_0066	-1682	1	15	GCACAC
PF10_0346	-662	1	15	GCACAC
PFF0575c	-1139	1	15	GCACAC
PFD1115c	-1031	1	15	GCACAC
PFA0440w	-467	1	15	GCACAC
PFA0440w	-473	1	15	GCACAC
PFI0845w	-592	1	15	GCACAC
PF13_0152	-654	1	15	GCACAC
PFE1590w	-821	1	15	GCACAC
PF10_0252	-265	-1	15	GTGTGC
MAL7P1.179	-497	1	15	GCACAC
PFL2080c	-1060	1	15	GCACAC
MAL7P1.340	-538	-1	15	GTGTGC
PFI0690c	-727	1	15	GCACAC
MAL8P1.85	-543	1	15	GCACAC
PF13_0175	-1073	1	15	GCACAC
PFI0340c	-1778	1	15	GCACAC
PF11_0097	-1198	1	15	GCACAC
PF10_0215	-585	-1	15	GTGTGC
PF14_0289	-158	-1	15	GTGTGC
PFD1045c	-1889	1	15	GCACAC
PFF1485w	-435	1	15	GCACAC
PFL1030w	-910	1	15	GCACAC
PFL1030w	-1118	1	15	GCACAC
PF10_0042	-132	1	15	GCACAC
PFD1055w	-1655	1	15	GCACAC
PFI0355c	-1390	1	15	GCACAC
PFB0840w	-714	-1	15	GTGTGC
PFD0395c	-1186	1	15	GCACAC
PF11_0325	-1255	1	15	GCACAC
PFC1065w	-1006	-1	15	GTGTGC
PFI1410c	-939	1	15	GCACAC
PFA0615w	-22	1	15	GCACAC
PFA0615w	-1386	-1	15	GTGTGC
PFD0895c	-1877	1	15	GCACAC
PF14_0791	-861	1	15	GCACAC
PF14_0410	-1443	-1	15	GTGTGC
PFD0180c	-1614	1	15	GCACAC
PFC0860w	-1857	1	15	GCACAC
PF14_0288	-1986	-1	15	GTGTGC
PF13_0033	-78	1	15	GCACAC
PF13_0033	-969	-1	15	GTGTGC
PF13_0242	-566	1	15	GCACAC
PFA0320w	-272	1	15	GCACAC
PFB0300c	-442	1	15	GCACAC
PFB0300c	-785	1	15	GCACAC
PFI1281w	-1219	1	15	GCACAC
PF13_0319	-741	1	15	GCACAC
MAL13P1.278	-1381	1	15	GCACAC
PFC0370w	-968	-1	15	GTGTGC
PFF0520w	-1116	-1	15	GTGTGC
MAL8P1.82	-950	-1	15	GTGTGC
MAL8P1.70	-1615	1	15	GCACAC
PF10_0041	-1364	-1	15	GTGTGC
PFI1005w	-1325	1	15	GCACAC
PFI1665w	-1095	1	15	GCACAC
PF14_0325	-438	-1	15	GTGTGC
PF10_0195a	-410	1	15	GCACAC
PFL1435c	-1217	1	15	GCACAC
PFL1435c	-1233	-1	15	GTGTGC
PFC0420w	-59	1	15	GCACAC
PFC0250c	-289	1	15	GCACAC
PFD0185c	-1091	1	15	GCACAC
PFC0625w	-536	-1	15	GTGTGC
PF11_0267	-420	1	15	GCACAC
PF14_0035	-391	-1	15	GTGTGC
MAL8P1.156	-1379	1	15	GCACAC
MAL7P1.203	-83	-1	15	GTGTGC
PF08_0010	-118	1	15	GCACAC
PF14_0380	-1026	1	15	GCACAC
PFB0530c	-243	-1	15	GTGTGC
PFI0835c	-842	1	15	GCACAC
PFB0475c	-406	1	15	GCACAC
MAL8P1.84	-622	-1	15	GTGTGC
PF13_0142	-31	1	15	GCACAC
PFI0760w	-872	1	15	GCACAC
PF13_0225	-592	-1	15	GTGTGC
PF13_0127	-408	1	15	GCACAC
PFE0680w	-1234	1	15	GCACAC
MAL7P1.146	-1353	1	15	GCACAC
PFL1925w	-1542	1	15	GCACAC
PF11_0283	-1675	1	15	GCACAC
PFF0860c	-837	1	15	GCACAC
PF14_0759	-1319	1	15	GCACAC
MAL13P1.260	-1330	1	15	GCACAC
PF10_0187	-1754	1	15	GCACAC
PF14_0051	-52	1	15	GCACAC
PFL0420w	-528	1	15	GCACAC
PFB0770c	-1071	1	15	GCACAC
PFB0835c	-1154	1	15	GCACAC
PF11_0204	-731	1	15	GCACAC
PF08_0042	-1522	1	15	GCACAC
PF14_0304	-1126	1	15	GCACAC
PFL2275c	-1928	-1	15	GTGTGC
PF10_0244	-542	1	15	GCACAC
PF10_0244	-630	1	15	GCACAC
PFA0315w	-1270	1	15	GCACAC
PF11_0309	-1766	-1	15	GTGTGC
MAL13P1.350	-530	-1	15	GTGTGC
PF10_0191	-1004	1	15	GCACAC
PFE0640w	-169	1	15	GCACAC
PFD0110w	-696	1	15	GCACAC
MAL8P1.33	-339	-1	15	GTGTGC
PFD0970c	-1975	1	15	GCACAC
PFL1525c	-1678	1	15	GCACAC
PF10_0144	-1639	1	15	GCACAC
PFE0615w	-270	1	15	GCACAC
PF08_0073	-555	1	15	GCACAC
PF10_0094	-1603	1	15	GCACAC
PF11_0193	-655	1	15	GCACAC
PF14_0510	-1261	1	15	GCACAC
MAL13P1.41	-324	1	15	GCACAC
PF13_0133	-65	1	15	GCACAC
PF11_0345	-434	1	15	GCACAC
PF11_0259	-738	1	15	GCACAC
PF11_0259	-1456	1	15	GCACAC
MAL13P1.44	-1580	-1	15	GTGTGC
PF07_0054	-1011	1	15	GCACAC
PFB0390w	-48	1	15	GCACAC
PFI1800w	-922	-1	15	GTGTGC
PF14_0598	-720	1	15	GCACAC
PFB0250w	-356	-1	15	GTGTGC
PFD0250c	-1634	1	15	GCACAC
PF13_0032	-95	-1	15	GTGTGC
PFB0150c	-566	1	15	GCACAC
PF14_0287	-247	1	15	GCACAC
PFA0290w	-1228	1	15	GCACAC
PFI1515w	-684	1	15	GCACAC
PF10_0113	-195	1	15	GCACAC
PFL2030w	-1704	-1	15	GTGTGC
PF08_0072	-457	1	15	GCACAC
PFD0720w	-581	-1	15	GTGTGC
PFD0720w	-872	-1	15	GTGTGC
PFC0945w	-1152	1	15	GCACAC
PFF0205w	-1663	1	15	GCACAC
PF08_0129	-684	1	15	GCACAC
PFL0855c	-976	-1	15	GTGTGC
PFE0395c	-458	1	15	GCACAC
PFE0395c	-859	1	15	GCACAC
PF11_0175	-338	-1	15	GTGTGC
PF11_0266a	-238	-1	15	GTGTGC
PFI1730w	-998	1	15	GCACAC
MAL13P1.238	-314	1	15	GCACAC
PF07_0043	-1959	1	15	GCACAC
PFA0725w	-197	-1	15	GTGTGC
PFE0970w	-1284	-1	15	GTGTGC
PF11_0451	-205	1	15	GCACAC
PFL0585w	-1253	1	15	GCACAC
PF10_0303	-519	1	15	GCACAC
PFD0195c	-53	1	15	GCACAC
PFF1200w	-273	-1	15	GTGTGC
PF13_0014	-1212	-1	15	GTGTGC
MAL7P1.28	-58	1	15	GCACAC
MAL8P1.104	-904	-1	15	GTGTGC
PFI0585c	-1047	1	15	GCACAC
MAL13P1.505	-414	1	15	GCACAC
PFE1105c	-687	1	15	GCACAC
PFB0755w	-411	1	15	GCACAC
PFL1920c	-106	-1	15	GTGTGC
MAL8P1.210	-1121	1	15	GCACAC
PFD0935c	-367	1	15	GCACAC
PFF0490w	-1454	1	15	GCACAC
PFD0095c	-1816	1	15	GCACAC
PF10_0246a	-685	1	15	GCACAC
MAL13P1.351	-1234	1	15	GCACAC
PF11_0277	-86	-1	15	GTGTGC
PFD0530c	-1143	1	15	GCACAC
PF14_0246	-140	-1	15	GTGTGC
MAL8P1.137	-752	-1	15	GTGTGC
PFI1655c	-1405	-1	15	GTGTGC
PFI1590c	-103	1	15	GCACAC
PF11_0481	-1604	1	15	GCACAC
PF11_0308	-100	1	15	GCACAC
PF08_0035	-610	1	15	GCACAC
PF11_0452	-1938	-1	15	GTGTGC
PFD0805w	-472	1	15	GCACAC
PF10_0344	-1053	1	15	GCACAC
PFL2165w	-816	-1	15	GTGTGC
PF13_0162	-134	1	15	GCACAC
MAL13P1.102	-7	1	15	GCACAC
PF07_0020	-1838	1	15	GCACAC
PF14_0709	-1836	1	15	GCACAC
PFI0990c	-698	1	15	GCACAC
PFI0265c	-1224	1	15	GCACAC
PF10_0371	-436	1	15	GCACAC
MAL13P1.475	-1908	1	15	GCACAC
PFC0310c	-25	1	15	GCACAC
MAL7P1.92	-202	-1	15	GTGTGC
PFD0620c	-980	-1	15	GTGTGC
MAL8P1.80	-262	1	15	GCACAC
PFF1195c	-1031	1	15	GCACAC
PF08_0090	-1081	1	15	GCACAC
PF11_0479	-1786	1	15	GCACAC
MAL13P1.385	-1709	1	15	GCACAC
PFL0115w	-404	1	15	GCACAC
PF14_0420	-195	1	15	GCACAC
PFF0280w	-646	1	15	GCACAC
PFF0280w	-686	1	15	GCACAC
PF11_0270	-842	-1	15	GTGTGC
PFL2020c	-626	1	15	GCACAC
PF13_0021	-521	1	15	GCACAC
PFF0625w	-1945	1	15	GCACAC
PFL2090c	-1771	1	15	GCACAC
PFF0360w	-1225	1	15	GCACAC
PFA0205w	-117	1	15	GCACAC
PFI0995w	-295	-1	15	GTGTGC
PF14_0762	-1716	1	15	GCACAC
PFA0755w	-303	1	15	GCACAC
PF11_0234	-410	-1	15	GTGTGC
MAL7P1.202	-1647	1	15	GCACAC
PF13_0284	-580	-1	15	GTGTGC
PF10_0357	-1292	1	15	GCACAC
PFE1000c	-190	-1	15	GTGTGC
PF10_0073a	-1606	-1	15	GTGTGC
PF14_0074	-1381	1	15	GCACAC
MAL8P1.125	-182	1	15	GCACAC
PF13_0191	-648	1	15	GCACAC
PFE0535w	-498	1	15	GCACAC
MAL8P1.218	-1519	1	15	GCACAC
PFL2025w	-1105	-1	15	GTGTGC
PFF1265w	-478	-1	15	GTGTGC
PF11_0343	-720	-1	15	GTGTGC
PFF1475c	-72	-1	15	GTGTGC
MAL13P1.130	-1591	1	15	GCACAC
PFI0470w	-1278	1	15	GCACAC
PFE0965c	-1312	1	15	GCACAC
PFI1615w	-479	-1	15	GTGTGC
PF14_0165	-1002	1	15	GCACAC
MAL7P1.132	-1365	1	15	GCACAC
PF10_0253	-982	-1	15	GTGTGC
PFF0870w	-612	-1	15	GTGTGC
PF10_0345	-367	1	15	GCACAC
PFD1050w	-937	1	15	GCACAC
PF13_0155	-164	-1	15	GTGTGC
PFL0130c	-1327	1	15	GCACAC
PFF1090c	-75	-1	15	GTGTGC
PFL0840c	-409	1	15	GCACAC
PFF0685c	-816	1	15	GCACAC
PF13_0161	-1608	1	15	GCACAC
PF14_0239	-1366	1	15	GCACAC
PF11_0223	-621	-1	15	GTGTGC
PF14_0661	-1698	1	15	GCACAC
PF10_0045	-1010	1	15	GCACAC
PF14_0517	-236	1	15	GCACAC
PF11_0415	-1293	1	15	GCACAC
PFL1445w	-475	1	15	GCACAC
MAL8P1.138	-304	1	15	GCACAC
MAL8P1.138	-1431	1	15	GCACAC
MAL8P1.138	-1690	1	15	GCACAC
PFC0275w	-139	-1	15	GTGTGC
PF11_0377-a	-935	1	15	GCACAC
PFC0305w	-594	1	15	GCACAC
PFC0305w	-600	1	15	GCACAC
PFE0565w	-697	1	15	GCACAC
PF08_0107	-358	1	15	GCACAC
PF10_0234	-1646	1	15	GCACAC
PFC0150w	-829	1	15	GCACAC
PFE0328w	-450	1	15	GCACAC
MAL8P1.144	-1000	1	15	GCACAC
PF14_0018	-1884	1	15	GCACAC
PFE0635c	-486	-1	15	GTGTGC
PFB0815w	-1428	1	15	GCACAC
PF14_0140	-341	-1	15	GTGTGC
PF14_0140	-1041	1	15	GCACAC
PF10_0396	-1507	1	15	GCACAC
PF11_0062	-1008	1	15	GCACAC
PF14_0493	-1925	-1	15	GTGTGC
PF14_0431	-746	-1	15	GTGTGC
PFL1260w	-955	-1	15	GTGTGC
PFL0715w	-82	1	15	GCACAC
PFL1890c	-1645	1	15	GCACAC
PFE0985w	-172	-1	15	GTGTGC
PFL1335w	-1301	1	15	GCACAC
PFD0872w	-601	1	15	GCACAC
PFC0300c	-1974	-1	15	GTGTGC
PFC0300c	-1980	-1	15	GTGTGC
PF13_0040	-901	1	15	GCACAC
PFL1450c	-715	1	15	GCACAC
MAL7P1.93	-1606	1	15	GCACAC
PF11_0217	-1155	-1	15	GTGTGC
MAL13P1.301	-426	1	15	GCACAC
PFE0240w	-1594	1	15	GCACAC
PFL1620w	-223	1	15	GCACAC
PFL1395c	-1281	-1	15	GTGTGC
PFL1395c	-1457	-1	15	GTGTGC
PF14_0063	-193	1	15	GCACAC
MAL13P1.228	-1375	1	15	GCACAC
PF13_0029	-1350	1	15	GCACAC
PFC0261c	-353	-1	15	GTGTGC
PFC0261c	-661	-1	15	GTGTGC
PFI1750c	-719	1	15	GCACAC
PF14_0792	-455	1	15	GCACAC
PF14_0792	-497	-1	15	GTGTGC
PFL1370w	-1503	-1	15	GTGTGC
PFE1005w	-1356	1	15	GCACAC
PFL0875w	-119	1	15	GCACAC
PF08_0022	-182	1	15	GCACAC
PF10_0189	-856	-1	15	GTGTGC
PF10_0189	-962	1	15	GCACAC
PFD0775c	-552	1	15	GCACAC
PFL1690w	-462	1	15	GCACAC
PFI0210c	-377	-1	15	GTGTGC
PF11_0290	-616	1	15	GCACAC
PFE0540w	-1062	1	15	GCACAC
PFL0265w	-1611	1	15	GCACAC
PFI0365w	-1852	1	15	GCACAC
PFL2100w	-677	1	15	GCACAC
PFI1355w	-1985	1	15	GCACAC
PFE0930w	-445	1	15	GCACAC
PF14_0275	-526	-1	15	GTGTGC
MAL13P1.32	-1665	1	15	GCACAC
MAL7P1.87	-958	1	15	GCACAC
MAL7P1.87	-978	1	15	GCACAC
PFE1470w	-934	-1	15	GTGTGC
PF13_0091	-344	1	15	GCACAC
PFI1095w	-371	-1	15	GTGTGC
PFF0710w	-189	-1	15	GTGTGC
PFC0530w	-1620	1	15	GCACAC
MAL13P1.51	-669	1	15	GCACAC
PFE0330w	-949	-1	15	GTGTGC
PFI0260c	-122	1	15	GCACAC
PF10_0235	-387	1	15	GCACAC
PFC0825c	-1801	1	15	GCACAC
PFF0585c	-85	1	15	GCACAC
PFI1245c	-1044	1	15	GCACAC
PF07_0127	-1598	1	15	GCACAC
PFC0230c	-1485	-1	15	GTGTGC
PFC0230c	-1721	1	15	GCACAC
PF10_0194	-1883	1	15	GCACAC
PFB0976w	-1622	1	15	GCACAC
PFL2555w	-826	1	15	GCACAC
PF14_0151	-1728	1	15	GCACAC
PFB0340c	-351	-1	15	GTGTGC
PF14_0432	-1455	1	15	GCACAC
PFL0320w	-1134	1	15	GCACAC
PFC0255c	-1290	1	15	GCACAC
PFL1505c	-722	1	15	GCACAC
PFA0545c	-853	1	15	GCACAC
PFE1375c	-1659	-1	15	GTGTGC
PFA0120c	-778	1	15	GCACAC
PF11_0377-b	-935	1	15	GCACAC
PF14_0725	-116	1	15	GCACAC
PFE1410c	-1466	1	15	GCACAC
PFB0535w	-771	1	15	GCACAC
MAL8P1.162	-195	-1	15	GTGTGC
MAL13P1.296	-835	1	15	GCACAC
PF10_0219	-1813	1	15	GCACAC
PFE1465w	-958	1	15	GCACAC
PF08_0109	-1058	-1	15	GTGTGC
PF14_0145	-1588	1	15	GCACAC
PF14_0461	-629	1	15	GCACAC
PFA0235w	-1927	1	15	GCACAC
PFF0705c	-1185	1	15	GCACAC
PF10_0193	-1775	1	15	GCACAC
PF14_0393	-247	1	15	GCACAC
PF14_0393	-1790	1	15	GCACAC
MAL8P1.106	-520	1	15	GCACAC
MAL8P1.106	-1645	1	15	GCACAC
PFF0510w	-293	1	15	GCACAC
PFA0480w	-1733	1	15	GCACAC
PFL1825w	-1300	1	15	GCACAC
MAL7P1.11	-1308	1	15	GCACAC
PF13_0071	-1947	-1	15	GTGTGC
PF10_0227	-1244	-1	15	GTGTGC
PFB0245c	-1429	1	15	GCACAC
PFF0440w	-1146	1	15	GCACAC
PF14_0408	-715	-1	15	GTGTGC
MAL7P1.205	-1526	1	15	GCACAC
PFL0795c	-1507	1	15	GCACAC
PFL0655w	-1519	1	15	GCACAC
PFA0340w	-43	1	15	GCACAC
MAL13P1.308	-1303	1	15	GCACAC
PF10_0367	-1297	1	15	GCACAC
PF11_0464	-1197	1	15	GCACAC
PF11_0464	-1212	1	15	GCACAC
MAL13P1.84	-521	1	15	GCACAC
PF08_0007	-648	1	15	GCACAC
PF10_0114	-1839	-1	15	GTGTGC
MAL13P1.29	-357	1	15	GCACAC
PF14_0615	-524	1	15	GCACAC
PF14_0354	-1407	1	15	GCACAC
PFD0645w	-453	1	15	GCACAC
PF11_0462	-549	-1	15	GTGTGC
PF14_0138	-1080	1	15	GCACAC
PF10_0174	-735	1	15	GCACAC
PFF0310w	-546	1	15	GCACAC
PFL0860c	-420	-1	15	GTGTGC
PFD0715c	-1091	1	15	GCACAC
PFD0715c	-1382	1	15	GCACAC
PFA0220w	-1632	-1	15	GTGTGC
PF08_0058	-36	1	15	GCACAC
PF08_0058	-544	1	15	GCACAC
PFL0765w	-299	1	15	GCACAC
PFB0230c	-432	1	15	GCACAC
MAL7P1.95	-596	1	15	GCACAC
MAL13P1.191	-773	-1	15	GTGTGC
MAL7P1.19	-311	1	15	GCACAC
PF14_0476	-963	1	15	GCACAC
PF14_0333	-628	1	15	GCACAC
PF14_0333	-795	1	15	GCACAC
PFC0815c	-338	-1	15	GTGTGC
PF13_0114	-1958	-1	15	GTGTGC
PF14_0409	-488	1	15	GCACAC
PFI0360c	-1005	-1	15	GTGTGC
PF10_0061	-1101	-1	15	GTGTGC
PF13_0233	-794	1	15	GCACAC
PFI1520w	-1775	1	15	GCACAC
PFE1305c	-166	-1	15	GTGTGC
PF11_0482	-375	-1	15	GTGTGC
MAL13P1.192	-328	1	15	GCACAC
PF10_0073	-151	-1	15	GTGTGC
PF11_0134	-388	-1	15	GTGTGC
PFA0630c	-765	-1	15	GTGTGC
PF10_0330	-561	1	15	GCACAC
PF13_0301	-1020	1	15	GCACAC
PFL1165w	-1624	1	15	GCACAC
PFC0235w	-1493	1	15	GCACAC
PF11_0377-c	-935	1	15	GCACAC
PFD0030c	-1525	1	15	GCACAC
PF14_0501	-1169	1	15	GCACAC
PFI0625c	-1225	-1	15	GTGTGC
PF13_0058	-833	-1	15	GTGTGC
PF13_0058	-1868	-1	15	GTGTGC
PFF0355c	-128	-1	15	GTGTGC
PFI1610c	-403	1	15	GCACAC
PFE0370c	-765	1	15	GCACAC
PF14_0114	-459	1	15	GCACAC
PF13_0285	-654	1	15	GCACAC
PFC0485w	-117	-1	15	GTGTGC
PFC0485w	-1296	1	15	GCACAC
PFC0485w	-1304	1	15	GCACAC
PFE0980c	-1496	-1	15	GTGTGC
PFE0840c	-832	-1	15	GTGTGC
PF07_0078	-972	1	15	GCACAC
PFI0755c	-1710	-1	15	GTGTGC
PF14_0419	-611	-1	15	GTGTGC
PF14_0732	-1869	1	15	GCACAC
PF07_0014	-489	-1	15	GTGTGC
PFL2270w	-1826	-1	15	GTGTGC
MAL8P1.112	-1513	1	15	GCACAC
PF14_0527	-1988	1	15	GCACAC
PF10_0342	-475	1	15	GCACAC
PFF0565c	-658	-1	15	GTGTGC
PF10_0173	-490	-1	15	GTGTGC
PF14_0139	-518	1	15	GCACAC
PF11_0190	-1083	1	15	GCACAC
PFL0110c	-1554	-1	15	GTGTGC
PFI0570w	-32	1	15	GCACAC
PF14_0025	-164	1	15	GCACAC
PF14_0471	-201	1	15	GCACAC
MAL13P1.139a	-259	1	15	GCACAC
PFC0175w	-311	1	15	GCACAC
PF13_0131	-972	1	15	GCACAC
PF11_0118	-104	1	15	GCACAC
PFL1570w	-482	-1	15	GTGTGC
PFC0160w	-181	1	15	GCACAC
MAL7P1.161	-1330	1	15	GCACAC
MAL7P1.14	-1926	1	15	GCACAC
MAL13P1.25	-410	-1	15	GTGTGC
PFE0775c	-534	1	15	GCACAC
PF10_0186	-122	1	15	GCACAC
PFI1260c	-78	1	15	GCACAC
PF14_0107	-1005	1	15	GCACAC
MAL7P1.77	-758	1	15	GCACAC
MAL7P1.77	-1441	1	15	GCACAC
PF11_0526	-668	1	15	GCACAC
PFE1640w	-1916	-1	15	GTGTGC
PF14_0298	-873	1	15	GCACAC
PF14_0298	-912	1	15	GCACAC
PF14_0295	-602	1	15	GCACAC
PF14_0233	-1321	1	15	GCACAC
PFE0625w	-1573	1	15	GCACAC
PFF0145w	-360	1	15	GCACAC
PF11_0365	-812	1	15	GCACAC
PFL2160c	-1252	1	15	GCACAC
MAL7P1.37	-231	1	15	GCACAC
PFB0180w	-1546	1	15	GCACAC
PFD0930w	-195	1	15	GCACAC
PFB0775w	-618	-1	15	GTGTGC
PFB0775w	-1193	1	15	GCACAC
PFA0520c	-1638	1	15	GCACAC
PFB0670c	-638	1	15	GCACAC
PF08_0094	-1494	-1	15	GTGTGC
PFD0640c	-403	1	15	GCACAC
PF08_0113	-1866	-1	15	GTGTGC
PFI1565w	-508	1	15	GCACAC
PFC0170c	-950	1	15	GCACAC
PF14_0717	-1897	-1	15	GTGTGC
PFI1530c	-1888	1	15	GCACAC
PF13_0248	-804	1	15	GCACAC
PFC0260w	-803	-1	15	GTGTGC
PFL1480w	-109	-1	15	GTGTGC
PFE0520c	-924	1	15	GCACAC
PFL2225w	-906	1	15	GCACAC
PF14_0434	-1332	1	15	GCACAC
PF10_0056	-1744	-1	15	GTGTGC
PFL0865w	-1103	1	15	GCACAC
PFL1025c	-1453	-1	15	GTGTGC
PFD0780w	-67	1	15	GCACAC
PFL0445w	-1641	-1	15	GTGTGC
PF14_0242	-210	1	15	GCACAC
PFL1385c	-171	1	15	GCACAC
PF14_0663	-883	1	15	GCACAC
PF14_0601	-999	1	15	GCACAC
PFD0760c	-1152	1	15	GCACAC
PF11_0329	-903	1	15	GCACAC
PFB0375w	-1888	1	15	GCACAC
PFL0850w	-172	1	15	GCACAC
PFC0581w	-1206	1	15	GCACAC
PFB0425c	-570	1	15	GCACAC
PFL0650c	-250	-1	15	GTGTGC
PF13_0182	-480	1	15	GCACAC
PFL0345w	-150	1	15	GCACAC
PF08_0110	-1040	-1	15	GTGTGC
MAL13P1.332	-442	-1	15	GTGTGC
PF11_0222	-347	1	15	GCACAC
PFE0315c	-539	1	15	GCACAC
PFB0850c	-1461	1	15	GCACAC
MAL13P1.193	-1481	1	15	GCACAC
MAL13P1.38	-1041	1	15	GCACAC
PFF0620c	-11	-1	15	GTGTGC
PFD0420c	-771	-1	15	GTGTGC
PF13_0198	-925	1	15	GCACAC
PFF0515c	-1817	1	15	GCACAC
PF14_0281	-1035	1	15	GCACAC
PFC0580c	-110	1	15	GCACAC
PFL2280w	-1651	1	15	GCACAC
PFI1795c	-1517	1	15	GCACAC
PFA0295c	-309	-1	15	GTGTGC
PFL0135w	-1432	-1	15	GTGTGC
MAL7P1.162	-776	1	15	GCACAC
PF13_0065	-1590	1	15	GCACAC
PFL1565c	-472	1	15	GCACAC
PFL2575c	-1698	1	15	GCACAC
PF13_0106	-1973	1	15	GCACAC
MAL8P1.9	-501	-1	15	GTGTGC
PF10_0250	-962	1	15	GCACAC
PFL1255c	-970	1	15	GCACAC
PF11_0141	-63	1	15	GCACAC
PFL0510c	-1406	1	15	GCACAC
PFE0175c	-639	1	15	GCACAC
PF10_0348	-472	1	15	GCACAC
PF14_0337	-1462	1	15	GCACAC
PFC0280c	-205	1	15	GCACAC
PF10_0106	-1816	1	15	GCACAC
PFL1895w	-472	1	15	GCACAC
PF10_0140	-1593	-1	15	GTGTGC
PF07_0012	-111	-1	15	GTGTGC
PF14_0331	-132	1	15	GCACAC
PF14_0551	-1284	1	15	GCACAC
PFL0950c	-1737	-1	15	GTGTGC
PFE1570c	-1162	-1	15	GTGTGC
PFE0320w	-505	1	15	GCACAC
PFE0320w	-1136	-1	15	GTGTGC
PFE0770w	-1165	1	15	GCACAC
PF14_0662	-1600	-1	15	GTGTGC
PF14_0588	-1142	1	15	GCACAC
PF14_0588	-1184	-1	15	GTGTGC
PFL0315c	-405	-1	15	GTGTGC
PFL0800c	-862	1	15	GCACAC
PF10_0356	-983	1	15	GCACAC
PFF0900c	-519	1	15	GCACAC
PFE0645w	-1443	1	15	GCACAC
PFI0345w	-1711	-1	15	GTGTGC
MAL7P1.223	-1188	1	15	GCACAC
PF14_0168	-660	1	15	GCACAC
PFD0425w	-1940	1	15	GCACAC
MAL13P1.212	-1954	-1	15	GTGTGC
PFF0420c	-738	1	15	GCACAC
PFB0923c	-926	-1	15	GTGTGC
PF14_0099	-82	1	15	GCACAC
PF11_0438	-1618	1	15	GCACAC
PF13_0226	-563	1	15	GCACAC
MAL8P1.134	-1605	1	15	GCACAC
PF13_0237	-372	-1	14.01	GTGTGT
PF14_0244	-310	-1	14.01	GTGTGT
PF11_0433	-606	1	14.01	ACACAC
PFD0210c	-410	1	14.01	ACACAC
PF10_0337	-372	1	14.01	ACACAC
PF11_0380	-329	1	14.01	ACACAC
PF10_0013	-1273	-1	14.01	GTGTGT
PF08_0139	-1769	1	14.01	ACACAC
PFC0700c	-115	-1	14.01	GTGTGT
PFI1240c	-410	1	14.01	ACACAC
PFI1205c	-1155	1	14.01	ACACAC
PFI1205c	-1363	1	14.01	ACACAC
PFL2620w	-1444	1	14.01	ACACAC
PF14_0664	-920	-1	14.01	GTGTGT
PFI0660c	-737	-1	14.01	GTGTGT
PF14_0618	-389	1	14.01	ACACAC
PF07_0023	-332	1	14.01	ACACAC
PF07_0023	-1511	-1	14.01	GTGTGT
PFB0935w	-1034	-1	14.01	GTGTGT
PF13_0069	-334	-1	14.01	GTGTGT
PF08_0105	-457	1	14.01	ACACAC
PF10_0271	-1311	-1	14.01	GTGTGT
PF08_0033	-295	-1	14.01	GTGTGT
PF08_0033	-407	1	14.01	ACACAC
PF13_0100	-167	1	14.01	ACACAC
PFC0820w	-179	1	14.01	ACACAC
MAL7P1.18	-316	-1	14.01	GTGTGT
MAL13P1.196	-174	-1	14.01	GTGTGT
PFI1190w	-34	-1	14.01	GTGTGT
PFL0670c	-346	1	14.01	ACACAC
PFE0795c	-223	-1	14.01	GTGTGT
PF14_0154	-1228	-1	14.01	GTGTGT
PFD0940w	-67	-1	14.01	GTGTGT
PFE1510c	-970	-1	14.01	GTGTGT
PFC0680w	-663	-1	14.01	GTGTGT
PF14_0066	-1788	-1	14.01	GTGTGT
PFD0765w	-464	-1	14.01	GTGTGT
PFF0575c	-181	1	14.01	ACACAC
PFA0440w	-1943	-1	14.01	GTGTGT
PF07_0015	-1206	1	14.01	ACACAC
PF07_0015	-1465	1	14.01	ACACAC
PF14_0545	-844	1	14.01	ACACAC
PFD0710w	-707	1	14.01	ACACAC
PFD0710w	-863	1	14.01	ACACAC
PFI1350c	-554	-1	14.01	GTGTGT
PFL0620c	-1366	-1	14.01	GTGTGT
PFD0115c	-1999	-1	14.01	GTGTGT
PFB0190c	-1771	1	14.01	ACACAC
PFE1590w	-852	-1	14.01	GTGTGT
PF14_0737	-62	1	14.01	ACACAC
PF14_0737	-1695	-1	14.01	GTGTGT
PF14_0737	-1852	-1	14.01	GTGTGT
PF14_0480	-808	1	14.01	ACACAC
PF11_0390	-1373	1	14.01	ACACAC
PF11_0390	-1379	1	14.01	ACACAC
MAL7P1.179	-472	1	14.01	ACACAC
PFF1150w	-1686	-1	14.01	GTGTGT
MAL13P1.360	-201	-1	14.01	GTGTGT
MAL8P1.97	-7	1	14.01	ACACAC
PF08_0118	-739	1	14.01	ACACAC
MAL7P1.340	-41	1	14.01	ACACAC
PF11_0049	-1382	1	14.01	ACACAC
PFF0915w	-299	-1	14.01	GTGTGT
PFF1275c	-1839	1	14.01	ACACAC
PFI0080w	-983	1	14.01	ACACAC
PF11_0097	-813	-1	14.01	GTGTGT
PF11_0243	-694	1	14.01	ACACAC
PFL0310c	-1520	-1	14.01	GTGTGT
MAL8P1.109	-1816	-1	14.01	GTGTGT
PF11_0177	-488	1	14.01	ACACAC
PFF0190c	-308	-1	14.01	GTGTGT
PFF0190c	-1396	-1	14.01	GTGTGT
PFI0355c	-998	1	14.01	ACACAC
PFI0355c	-1844	1	14.01	ACACAC
PFI0135c	-1281	-1	14.01	GTGTGT
PF13_0090	-451	1	14.01	ACACAC
PFC0795w	-378	-1	14.01	GTGTGT
MAL13P1.177	-176	1	14.01	ACACAC
PF13_0166	-72	-1	14.01	GTGTGT
PFI0790w	-707	-1	14.01	GTGTGT
PFI0790w	-1334	1	14.01	ACACAC
PFI0790w	-1785	-1	14.01	GTGTGT
PFE0910w	-232	-1	14.01	GTGTGT
PFD0470c	-121	-1	14.01	GTGTGT
PFD0820w	-104	1	14.01	ACACAC
PFD0820w	-1474	-1	14.01	GTGTGT
PFA0615w	-1520	1	14.01	ACACAC
PFF1505w	-563	-1	14.01	GTGTGT
PF08_0089	-17	1	14.01	ACACAC
MAL7P1.224	-679	-1	14.01	GTGTGT
PFD0035c	-1431	1	14.01	ACACAC
PF14_0293	-1263	-1	14.01	GTGTGT
PF14_0791	-913	1	14.01	ACACAC
PF11_0528	-432	-1	14.01	GTGTGT
MAL13P1.227	-1713	-1	14.01	GTGTGT
PFA0490w	-201	-1	14.01	GTGTGT
PFD0180c	-1657	-1	14.01	GTGTGT
PFC0735w	-1565	1	14.01	ACACAC
PFB0145c	-1297	1	14.01	ACACAC
MAL13P1.180	-27	1	14.01	ACACAC
PFA0320w	-316	1	14.01	ACACAC
PF11_0142	-1454	1	14.01	ACACAC
PF11_0545	-479	-1	14.01	GTGTGT
PFL1915w	-1228	-1	14.01	GTGTGT
PF14_0108	-44	-1	14.01	GTGTGT
PFB0650w	-411	1	14.01	ACACAC
PFD0487c	-397	-1	14.01	GTGTGT
PF14_0635	-1588	1	14.01	ACACAC
PFF0315c	-88	-1	14.01	GTGTGT
PFE0275w	-1125	-1	14.01	GTGTGT
PF14_0404	-1716	-1	14.01	GTGTGT
PFA0285c	-917	-1	14.01	GTGTGT
PF14_0352	-1755	1	14.01	ACACAC
PF14_0468	-435	-1	14.01	GTGTGT
PF14_0468	-1999	1	14.01	ACACAC
PFD0700c	-14	-1	14.01	GTGTGT
PFD0700c	-602	1	14.01	ACACAC
PF10_0048	-548	1	14.01	ACACAC
PFI1005w	-966	-1	14.01	GTGTGT
PFD0100c	-1378	1	14.01	ACACAC
PFI0855w	-18	1	14.01	ACACAC
MAL7P1.114	-1353	-1	14.01	GTGTGT
MAL13P1.331	-1766	1	14.01	ACACAC
PF10_0032	-826	1	14.01	ACACAC
PFI0675w	-1426	1	14.01	ACACAC
PF11_0515	-1365	1	14.01	ACACAC
PF08_0064	-1046	1	14.01	ACACAC
PFE0230w	-1863	1	14.01	ACACAC
PFI1050c	-331	1	14.01	ACACAC
PFL1630c	-1481	1	14.01	ACACAC
PFD0430c	-792	-1	14.01	GTGTGT
PFE0270c	-933	1	14.01	ACACAC
PFE0270c	-1624	1	14.01	ACACAC
PFI0165c	-1781	-1	14.01	GTGTGT
PF14_0396	-279	-1	14.01	GTGTGT
PF14_0396	-916	1	14.01	ACACAC
PF10_0107	-392	-1	14.01	GTGTGT
PF10_0107	-1154	1	14.01	ACACAC
PF14_0035	-237	1	14.01	ACACAC
MAL8P1.151	-1557	-1	14.01	GTGTGT
MAL7P1.203	-910	-1	14.01	GTGTGT
PFB0730w	-284	-1	14.01	GTGTGT
PFB0730w	-292	-1	14.01	GTGTGT
PF11_0467	-878	1	14.01	ACACAC
PFF1325c	-1317	1	14.01	ACACAC
PF13_0265	-88	1	14.01	ACACAC
PFB0475c	-1820	1	14.01	ACACAC
PF14_0065	-1555	1	14.01	ACACAC
PFE1415w	-740	-1	14.01	GTGTGT
PFL1670c	-149	1	14.01	ACACAC
PF13_0084	-53	1	14.01	ACACAC
PFL0835w	-131	1	14.01	ACACAC
PF13_0225	-607	-1	14.01	GTGTGT
PF11_0334	-263	1	14.01	ACACAC
PF11_0334	-1840	-1	14.01	GTGTGT
PF11_0351	-394	-1	14.01	GTGTGT
PF13_0073	-158	1	14.01	ACACAC
PFC0510w	-171	1	14.01	ACACAC
PF11_0413	-1049	1	14.01	ACACAC
PF14_0309	-1314	-1	14.01	GTGTGT
MAL7P1.124	-239	1	14.01	ACACAC
PF13_0176	-138	1	14.01	ACACAC
PFL0420w	-1568	1	14.01	ACACAC
PFB0835c	-1448	-1	14.01	GTGTGT
PFE0155w	-20	-1	14.01	GTGTGT
PFE0155w	-1710	1	14.01	ACACAC
PF11_0432	-893	1	14.01	ACACAC
MAL8P1.8	-172	1	14.01	ACACAC
PFE0950c	-999	1	14.01	ACACAC
PF08_0042	-1555	1	14.01	ACACAC
PF14_0304	-1020	-1	14.01	GTGTGT
MAL8P1.68	-476	-1	14.01	GTGTGT
PF14_0252	-830	1	14.01	ACACAC
PF10_0196	-116	-1	14.01	GTGTGT
PFL2290w	-390	-1	14.01	GTGTGT
PFL2290w	-1704	-1	14.01	GTGTGT
PF10_0191	-992	1	14.01	ACACAC
PF10_0191	-998	1	14.01	ACACAC
PF07_0033	-121	-1	14.01	GTGTGT
PFA0075w	-378	-1	14.01	GTGTGT
PFL1765c	-601	-1	14.01	GTGTGT
MAL8P1.17	-1838	1	14.01	ACACAC
PFF1220w	-104	-1	14.01	GTGTGT
PFL1065c	-523	1	14.01	ACACAC
PFD0110w	-116	1	14.01	ACACAC
MAL8P1.33	-698	1	14.01	ACACAC
PFL1525c	-1541	1	14.01	ACACAC
PFD0465c	-416	-1	14.01	GTGTGT
PF10_0211	-1578	-1	14.01	GTGTGT
PFC0180c	-1776	-1	14.01	GTGTGT
PF14_0279	-945	1	14.01	ACACAC
PFC0185w	-24	1	14.01	ACACAC
PFC0185w	-932	1	14.01	ACACAC
PFC0185w	-1187	1	14.01	ACACAC
PF14_0262	-749	1	14.01	ACACAC
PF14_0262	-1559	1	14.01	ACACAC
PFE1060c	-920	1	14.01	ACACAC
PF11_0176	-124	-1	14.01	GTGTGT
PF13_0229	-110	1	14.01	ACACAC
PF14_0533	-961	-1	14.01	GTGTGT
PFB0194w	-1937	-1	14.01	GTGTGT
PFL1465c	-788	1	14.01	ACACAC
PFE1595c	-666	-1	14.01	GTGTGT
PFI1250w	-1498	1	14.01	ACACAC
PF14_0510	-1634	1	14.01	ACACAC
MAL8P1.79	-796	-1	14.01	GTGTGT
PF10_0283	-638	1	14.01	ACACAC
PF10_0283	-736	1	14.01	ACACAC
PFI1555w	-1334	1	14.01	ACACAC
PFF1510w	-1192	-1	14.01	GTGTGT
MAL7P1.123	-493	1	14.01	ACACAC
PFC1030w	-578	-1	14.01	GTGTGT
PFC1030w	-584	-1	14.01	GTGTGT
PFC0675c	-1384	1	14.01	ACACAC
PF14_0335	-1965	1	14.01	ACACAC
PFF0505c	-1725	-1	14.01	GTGTGT
PFF0505c	-1979	-1	14.01	GTGTGT
PFI0510c	-1557	1	14.01	ACACAC
MAL7P1.203a	-1599	1	14.01	ACACAC
PFL0170w	-61	1	14.01	ACACAC
PF10_0360	-18	1	14.01	ACACAC
PF14_0488	-884	1	14.01	ACACAC
PF14_0054	-1441	-1	14.01	GTGTGT
PF14_0735	-1256	-1	14.01	GTGTGT
PFF0980w	-58	-1	14.01	GTGTGT
PF07_0115	-135	1	14.01	ACACAC
PF10_0262	-1189	-1	14.01	GTGTGT
PFE0040c	-1939	1	14.01	ACACAC
PFF0325c	-89	1	14.01	ACACAC
PFC0571c	-644	1	14.01	ACACAC
PF07_0054	-1597	-1	14.01	GTGTGT
PFI1300c	-490	-1	14.01	GTGTGT
PFI1300c	-496	-1	14.01	GTGTGT
PFD0250c	-1249	-1	14.01	GTGTGT
PF13_0032	-1337	1	14.01	ACACAC
PF14_0612	-1133	1	14.01	ACACAC
MAL13P1.181	-417	1	14.01	ACACAC
PFE1255w	-546	-1	14.01	GTGTGT
PF07_0065	-1417	-1	14.01	GTGTGT
PFA0290w	-662	1	14.01	ACACAC
PFC0271c	-487	-1	14.01	GTGTGT
PFL2595w	-1155	1	14.01	ACACAC
PFL2595w	-1436	-1	14.01	GTGTGT
PFL2000w	-858	-1	14.01	GTGTGT
PFL2000w	-1305	-1	14.01	GTGTGT
MAL7P1.164	-1955	1	14.01	ACACAC
PF08_0120	-334	1	14.01	ACACAC
PFA0400c	-1433	-1	14.01	GTGTGT
PFE0435c	-173	1	14.01	ACACAC
PFA0125c	-381	-1	14.01	GTGTGT
PFA0125c	-1189	1	14.01	ACACAC
PFF1430c	-249	1	14.01	ACACAC
PFF1495w	-1196	-1	14.01	GTGTGT
PFL0870w	-510	1	14.01	ACACAC
PFL0870w	-1339	1	14.01	ACACAC
PF14_0386	-266	-1	14.01	GTGTGT
PFD0720w	-985	1	14.01	ACACAC
PFD0720w	-1476	1	14.01	ACACAC
PF08_0004	-1878	1	14.01	ACACAC
PF14_0149	-713	1	14.01	ACACAC
MAL13P1.435	-99	-1	14.01	GTGTGT
MAL13P1.435	-222	-1	14.01	GTGTGT
PF10_0232	-1036	-1	14.01	GTGTGT
PF11_0523	-1513	-1	14.01	GTGTGT
PFA0260c	-66	1	14.01	ACACAC
PF07_0026	-64	1	14.01	ACACAC
PFE1110w	-1099	-1	14.01	GTGTGT
MAL13P1.395	-1904	1	14.01	ACACAC
PF11_0034	-459	1	14.01	ACACAC
PF11_0476	-335	-1	14.01	GTGTGT
PFL0855c	-1960	-1	14.01	GTGTGT
PFL1105c	-1038	1	14.01	ACACAC
PF11_0451	-1712	1	14.01	ACACAC
PF11_0451	-1718	1	14.01	ACACAC
PF14_0403	-963	1	14.01	ACACAC
PF11_0125	-762	-1	14.01	GTGTGT
PFD0195c	-448	-1	14.01	GTGTGT
MAL13P1.319	-66	1	14.01	ACACAC
PFL0630w	-536	-1	14.01	GTGTGT
PFB0700c	-399	-1	14.01	GTGTGT
PFB0700c	-405	-1	14.01	GTGTGT
PFB0700c	-999	1	14.01	ACACAC
PF11_0168a	-683	1	14.01	ACACAC
PF11_0168a	-1391	1	14.01	ACACAC
PF11_0168a	-1565	-1	14.01	GTGTGT
PFL0370w	-1043	1	14.01	ACACAC
PFE0260w	-34	1	14.01	ACACAC
PFA0300c	-1066	1	14.01	ACACAC
PFE1105c	-224	-1	14.01	GTGTGT
PFL1785c	-662	-1	14.01	GTGTGT
MAL7P1.82	-841	1	14.01	ACACAC
PFI1630c	-783	1	14.01	ACACAC
PFC0055w	-559	1	14.01	ACACAC
PFB0725c	-1117	1	14.01	ACACAC
PFB0725c	-1509	1	14.01	ACACAC
PF10_0265	-996	1	14.01	ACACAC
PF10_0265	-1330	-1	14.01	GTGTGT
PFD0935c	-885	1	14.01	ACACAC
MAL7P1.230	-1123	-1	14.01	GTGTGT
PFD0885c	-1506	-1	14.01	GTGTGT
PFE0585c	-403	1	14.01	ACACAC
MAL8P1.12	-871	1	14.01	ACACAC
PFF1420w	-73	1	14.01	ACACAC
PFE0810c	-1647	1	14.01	ACACAC
PFE1265w	-300	1	14.01	ACACAC
PFD0120w	-1963	-1	14.01	GTGTGT
PFC0505c	-1989	-1	14.01	GTGTGT
PF07_0119	-1535	1	14.01	ACACAC
MAL13P1.338	-648	1	14.01	ACACAC
PFB0400w	-862	1	14.01	ACACAC
PF10_0384	-475	-1	14.01	GTGTGT
PFL0075w	-1786	1	14.01	ACACAC
MAL13P1.351	-1329	1	14.01	ACACAC
PF11_0277	-1133	1	14.01	ACACAC
PF14_0755	-1989	1	14.01	ACACAC
PFB0495w	-1821	1	14.01	ACACAC
PF11_0286	-1431	1	14.01	ACACAC
PF14_0534	-292	-1	14.01	GTGTGT
MAL8P1.137	-974	-1	14.01	GTGTGT
MAL8P1.137	-1013	-1	14.01	GTGTGT
PF11_0042	-304	-1	14.01	GTGTGT
PFI1655c	-349	-1	14.01	GTGTGT
PF14_0258	-392	1	14.01	ACACAC
PF11_0092	-107	-1	14.01	GTGTGT
PF11_0092	-1796	-1	14.01	GTGTGT
PF10_0059	-765	-1	14.01	GTGTGT
PF10_0420	-1130	1	14.01	ACACAC
PF13_0348	-1535	1	14.01	ACACAC
PFA0255c	-1885	1	14.01	ACACAC
PFE0090w	-1502	1	14.01	ACACAC
PF14_0148	-679	1	14.01	ACACAC
PFI1590c	-1677	1	14.01	ACACAC
PF11_0414	-1199	-1	14.01	GTGTGT
PFL2170c	-1698	1	14.01	ACACAC
PF11_0308	-514	1	14.01	ACACAC
PF14_0708	-618	-1	14.01	GTGTGT
PF13_0102	-178	-1	14.01	GTGTGT
PF13_0102	-184	-1	14.01	GTGTGT
PFF1145c	-745	-1	14.01	GTGTGT
PF07_0070	-182	1	14.01	ACACAC
PFE0605c	-1051	-1	14.01	GTGTGT
PF13_0269	-1270	1	14.01	ACACAC
PF13_0269	-1360	1	14.01	ACACAC
PFI0435c	-190	-1	14.01	GTGTGT
MAL8P1.108	-1165	-1	14.01	GTGTGT
PFF0320c	-1750	-1	14.01	GTGTGT
PF13_0254	-1913	1	14.01	ACACAC
MAL13P1.102	-1149	1	14.01	ACACAC
PF13_0095	-1558	1	14.01	ACACAC
PFI1000w	-966	1	14.01	ACACAC
PF14_0586	-1265	-1	14.01	GTGTGT
PF11_0070	-1308	1	14.01	ACACAC
PF11_0202	-1535	1	14.01	ACACAC
PFB0973c	-1820	-1	14.01	GTGTGT
PF07_0042	-314	1	14.01	ACACAC
PFL1310c	-95	-1	14.01	GTGTGT
PFL2380c	-896	1	14.01	ACACAC
PFL2380c	-1378	-1	14.01	GTGTGT
PF10_0009	-1820	1	14.01	ACACAC
PFF0540c	-571	1	14.01	ACACAC
PFC0525c	-1200	-1	14.01	GTGTGT
PFI0160w	-368	1	14.01	ACACAC
PFL1780w	-23	1	14.01	ACACAC
PFC0650w	-109	-1	14.01	GTGTGT
PF10_0233	-40	-1	14.01	GTGTGT
PFE0785c	-594	1	14.01	ACACAC
PFE0785c	-1459	1	14.01	ACACAC
MAL13P1.245	-727	-1	14.01	GTGTGT
MAL13P1.245	-861	1	14.01	ACACAC
PFI0275w	-870	1	14.01	ACACAC
PFA0280w	-1116	1	14.01	ACACAC
PFA0280w	-1850	1	14.01	ACACAC
MAL7P1.203b	-542	1	14.01	ACACAC
PFD1130w	-105	-1	14.01	GTGTGT
PFD1130w	-1190	-1	14.01	GTGTGT
PFL1550w	-974	-1	14.01	GTGTGT
PF10_0221	-184	1	14.01	ACACAC
PF11_0063	-394	1	14.01	ACACAC
PFC0755c	-271	-1	14.01	GTGTGT
PFC0755c	-963	-1	14.01	GTGTGT
MAL13P1.124	-1683	1	14.01	ACACAC
PF14_0753	-1646	-1	14.01	GTGTGT
PFI0575c	-52	1	14.01	ACACAC
PFF0155w	-794	1	14.01	ACACAC
PF08_0012	-1313	-1	14.01	GTGTGT
PF14_0492	-1257	1	14.01	ACACAC
PFE0375w	-1913	-1	14.01	GTGTGT
MAL13P1.385	-1418	-1	14.01	GTGTGT
PFE0960w	-34	-1	14.01	GTGTGT
PFE0960w	-848	-1	14.01	GTGTGT
MAL13P1.415	-7	1	14.01	ACACAC
PF11_0513	-1619	-1	14.01	GTGTGT
PF13_0349	-978	-1	14.01	GTGTGT
PF14_0535	-434	1	14.01	ACACAC
PF14_0031b	-312	1	14.01	ACACAC
PFL2035c	-638	-1	14.01	GTGTGT
PFI0705w	-698	1	14.01	ACACAC
MAL7P1.73	-185	-1	14.01	GTGTGT
MAL7P1.73	-717	-1	14.01	GTGTGT
MAL7P1.73	-935	-1	14.01	GTGTGT
PFD0875c	-895	-1	14.01	GTGTGT
PF10_0381	-447	1	14.01	ACACAC
PFA0105w	-348	1	14.01	ACACAC
PFL0300c	-265	-1	14.01	GTGTGT
PFF0690c	-269	-1	14.01	GTGTGT
PFI1040c	-994	-1	14.01	GTGTGT
MAL7P1.226	-23	1	14.01	ACACAC
MAL7P1.226	-520	-1	14.01	GTGTGT
PFL0545w	-486	1	14.01	ACACAC
PFI1710w	-1937	1	14.01	ACACAC
PFF0975c	-1788	-1	14.01	GTGTGT
PFL1900w	-773	-1	14.01	GTGTGT
MAL13P1.40	-427	1	14.01	ACACAC
PF14_0268	-67	1	14.01	ACACAC
PFE1225w	-1088	1	14.01	ACACAC
PFF0970w	-1305	-1	14.01	GTGTGT
PF08_0005	-743	-1	14.01	GTGTGT
PF14_0080	-656	1	14.01	ACACAC
PFD0990w	-798	1	14.01	ACACAC
PF14_0238	-54	1	14.01	ACACAC
MAL13P1.7	-1594	1	14.01	ACACAC
PFI0785c	-563	1	14.01	ACACAC
PFI0785c	-1641	1	14.01	ACACAC
MAL13P1.45	-1453	1	14.01	ACACAC
MAL13P1.45	-1685	1	14.01	ACACAC
PFF1515c	-576	-1	14.01	GTGTGT
PF11_0463	-1997	1	14.01	ACACAC
PF07_0104	-842	-1	14.01	GTGTGT
PF14_0348	-607	1	14.01	ACACAC
PFD0545w	-669	-1	14.01	GTGTGT
PFD0545w	-675	-1	14.01	GTGTGT
PF07_0008	-1396	-1	14.01	GTGTGT
PF14_0633	-1581	1	14.01	ACACAC
PFF0770c	-438	1	14.01	ACACAC
PF14_0286	-786	1	14.01	ACACAC
PF14_0156	-1785	1	14.01	ACACAC
PFI0820c	-563	1	14.01	ACACAC
MAL8P1.75	-222	1	14.01	ACACAC
MAL8P1.75	-1915	-1	14.01	GTGTGT
PF13_0093	-343	-1	14.01	GTGTGT
PFC0145c	-1593	-1	14.01	GTGTGT
PF10_0034	-633	1	14.01	ACACAC
PF10_0034	-1246	1	14.01	ACACAC
PF10_0218	-582	-1	14.01	GTGTGT
PF10_0218	-949	1	14.01	ACACAC
PFL0470w	-76	-1	14.01	GTGTGT
PFL0470w	-1841	-1	14.01	GTGTGT
PF11_0153	-292	1	14.01	ACACAC
PF14_0747	-449	-1	14.01	GTGTGT
PF11_0117	-12	-1	14.01	GTGTGT
PFC0610c	-507	1	14.01	ACACAC
PF07_0114	-94	1	14.01	ACACAC
PFL1790w	-1602	1	14.01	ACACAC
PF13_0277	-263	-1	14.01	GTGTGT
MAL8P1.35	-744	1	14.01	ACACAC
PF14_0764	-1155	1	14.01	ACACAC
PF14_0764	-1436	-1	14.01	GTGTGT
PFF0070w	-576	-1	14.01	GTGTGT
PF14_0721	-413	1	14.01	ACACAC
MAL13P1.420	-1726	-1	14.01	GTGTGT
PF07_0016	-1582	-1	14.01	GTGTGT
PF14_0610	-1218	-1	14.01	GTGTGT
PF10_0146	-1319	-1	14.01	GTGTGT
PFL0435w	-651	-1	14.01	GTGTGT
PFL0435w	-801	1	14.01	ACACAC
PF14_0165	-235	-1	14.01	GTGTGT
PF14_0165	-241	-1	14.01	GTGTGT
MAL7P1.17	-1331	1	14.01	ACACAC
PFL2300w	-65	-1	14.01	GTGTGT
PFL2300w	-437	1	14.01	ACACAC
PF13_0055	-1453	1	14.01	ACACAC
PFL1415w	-723	1	14.01	ACACAC
PF11_0241	-1584	-1	14.01	GTGTGT
PFF0870w	-705	-1	14.01	GTGTGT
PFF0870w	-1538	-1	14.01	GTGTGT
PF10_0359	-1022	1	14.01	ACACAC
MAL8P1.205	-1993	-1	14.01	GTGTGT
PF10_0213	-611	-1	14.01	GTGTGT
PF13_0155	-478	-1	14.01	GTGTGT
PFE0020c	-1402	1	14.01	ACACAC
PF14_0232	-192	1	14.01	ACACAC
PFL0130c	-889	-1	14.01	GTGTGT
PFI0940c	-17	-1	14.01	GTGTGT
PF14_0040	-1135	-1	14.01	GTGTGT
PFA0375c	-221	1	14.01	ACACAC
PFL1330c	-1301	-1	14.01	GTGTGT
PF10_0063	-1907	1	14.01	ACACAC
PF13_0322	-1380	-1	14.01	GTGTGT
PFF0335c	-94	-1	14.01	GTGTGT
PFE0650c	-1308	-1	14.01	GTGTGT
PFL1775c	-885	-1	14.01	GTGTGT
PFC0165w	-1314	1	14.01	ACACAC
MAL13P1.244	-614	1	14.01	ACACAC
PF11_0405-a	-470	-1	14.01	GTGTGT
PF13_0223	-190	-1	14.01	GTGTGT
MAL8P1.138	-1468	1	14.01	ACACAC
PFC0275w	-58	1	14.01	ACACAC
PFC0275w	-1940	1	14.01	ACACAC
PFI0515w	-361	-1	14.01	GTGTGT
PFL0305c	-616	1	14.01	ACACAC
PFD1037w	-1347	1	14.01	ACACAC
MAL8P1.211	-476	-1	14.01	GTGTGT
PFE0450w	-1166	-1	14.01	GTGTGT
PFI0370c	-1812	1	14.01	ACACAC
PF11_0285	-19	1	14.01	ACACAC
PF11_0434	-1269	1	14.01	ACACAC
PFL2070w	-1074	-1	14.01	GTGTGT
PFI0030c	-1773	1	14.01	ACACAC
PFC0582c	-1574	-1	14.01	GTGTGT
PFB0575c	-1131	-1	14.01	GTGTGT
PF08_0088	-246	-1	14.01	GTGTGT
PF08_0088	-397	1	14.01	ACACAC
PFF1000w	-1284	-1	14.01	GTGTGT
PF11_0508	-1923	-1	14.01	GTGTGT
PF11_0508	-1940	-1	14.01	GTGTGT
MAL7P1.141	-1259	-1	14.01	GTGTGT
MAL7P1.141	-1735	-1	14.01	GTGTGT
MAL13P1.337	-253	-1	14.01	GTGTGT
PF14_0189	-11	-1	14.01	GTGTGT
PF11_0062	-755	-1	14.01	GTGTGT
PF11_0062	-1519	1	14.01	ACACAC
PFL1260w	-851	-1	14.01	GTGTGT
MAL13P1.266	-159	1	14.01	ACACAC
PFD0665c	-1045	1	14.01	ACACAC
PF13_0143	-1551	1	14.01	ACACAC
PFC0886w	-1058	1	14.01	ACACAC
PFE0675c	-410	1	14.01	ACACAC
PFL1890c	-1413	1	14.01	ACACAC
PFE1350c	-1670	-1	14.01	GTGTGT
PFE1350c	-1680	-1	14.01	GTGTGT
PFL1335w	-17	1	14.01	ACACAC
PFL1335w	-182	1	14.01	ACACAC
PF10_0409	-45	-1	14.01	GTGTGT
PFF0995c	-922	1	14.01	ACACAC
PFI1550c	-837	1	14.01	ACACAC
PF10_0119	-658	1	14.01	ACACAC
PFB0665w	-360	1	14.01	ACACAC
MAL7P1.21	-741	1	14.01	ACACAC
MAL7P1.21	-761	-1	14.01	GTGTGT
PF11_0080	-271	-1	14.01	GTGTGT
PF11_0036	-1046	-1	14.01	GTGTGT
MAL13P1.140	-245	-1	14.01	GTGTGT
PFE0505w	-1731	-1	14.01	GTGTGT
PFD0495c	-1888	1	14.01	ACACAC
PF13_0212	-1581	1	14.01	ACACAC
PFF0675c	-318	-1	14.01	GTGTGT
PFF0675c	-1044	-1	14.01	GTGTGT
PFA0570w	-22	-1	14.01	GTGTGT
PF11_0332	-590	-1	14.01	GTGTGT
PFB0795w	-240	-1	14.01	GTGTGT
MAL7P1.219	-471	1	14.01	ACACAC
PF13_0029	-991	1	14.01	ACACAC
PF13_0061	-30	-1	14.01	GTGTGT
PFC0065c	-40	1	14.01	ACACAC
PFC0065c	-487	-1	14.01	GTGTGT
PFC0065c	-1437	1	14.01	ACACAC
PFF1285w	-404	1	14.01	ACACAC
PFD1215w	-1055	-1	14.01	GTGTGT
PF14_0634	-145	-1	14.01	GTGTGT
PF10_0289	-1313	1	14.01	ACACAC
PF14_0792	-106	1	14.01	ACACAC
PF14_0792	-1462	1	14.01	ACACAC
PFI0950w	-399	1	14.01	ACACAC
PFB0951w	-1272	-1	14.01	GTGTGT
PFC0450w	-194	1	14.01	ACACAC
PFF0985c	-830	-1	14.01	GTGTGT
PFL0875w	-113	1	14.01	ACACAC
PFE1480c	-1027	1	14.01	ACACAC
PF14_0100	-136	1	14.01	ACACAC
PF14_0317	-839	-1	14.01	GTGTGT
PFF0095c	-1643	-1	14.01	GTGTGT
PFF0260w	-64	1	14.01	ACACAC
PFC1070c	-836	-1	14.01	GTGTGT
PF07_0113	-564	1	14.01	ACACAC
MAL13P1.21	-707	-1	14.01	GTGTGT
PFI0050c	-1638	1	14.01	ACACAC
MAL13P1.20	-931	-1	14.01	GTGTGT
PF11_0242	-982	-1	14.01	GTGTGT
PFL1560c	-1339	1	14.01	ACACAC
PF11_0368	-948	-1	14.01	GTGTGT
PFE1615c	-1553	1	14.01	ACACAC
PFL2285c	-241	1	14.01	ACACAC
PFL2285c	-439	1	14.01	ACACAC
PFL2285c	-1180	-1	14.01	GTGTGT
PFL2285c	-1753	1	14.01	ACACAC
PF10_0158	-1399	-1	14.01	GTGTGT
PF14_0712	-277	-1	14.01	GTGTGT
PFL2100w	-116	1	14.01	ACACAC
MAL13P1.8	-449	1	14.01	ACACAC
PFL1660c	-128	1	14.01	ACACAC
PF14_0008	-455	1	14.01	ACACAC
MAL8P1.145	-1594	1	14.01	ACACAC
PF14_0383	-1346	1	14.01	ACACAC
PF08_0115	-1417	1	14.01	ACACAC
PFB0870w	-736	1	14.01	ACACAC
PF13_0359	-434	-1	14.01	GTGTGT
PFF0255c	-863	-1	14.01	GTGTGT
MAL13P1.32	-1015	1	14.01	ACACAC
PF14_0235	-336	-1	14.01	GTGTGT
PFB0570w	-419	-1	14.01	GTGTGT
PFB0570w	-904	1	14.01	ACACAC
PF08_0059	-875	1	14.01	ACACAC
MAL13P1.156	-1189	-1	14.01	GTGTGT
PFI1095w	-1425	1	14.01	ACACAC
PFL1695c	-1134	1	14.01	ACACAC
PFC1105w	-1504	-1	14.01	GTGTGT
PFC0530w	-1404	1	14.01	ACACAC
PF11_0405-b	-470	-1	14.01	GTGTGT
PFC0575w	-11	-1	14.01	GTGTGT
PFE0165w	-621	1	14.01	ACACAC
PF14_0137	-155	1	14.01	ACACAC
PF14_0137	-1871	1	14.01	ACACAC
PFI0735c	-262	1	14.01	ACACAC
PF11_0344	-1439	-1	14.01	GTGTGT
PFL0475w	-63	1	14.01	ACACAC
PFD0385w	-103	1	14.01	ACACAC
PFD0385w	-622	-1	14.01	GTGTGT
MAL7P1.176	-1887	1	14.01	ACACAC
PFI0260c	-295	1	14.01	ACACAC
PF10_0220	-1023	1	14.01	ACACAC
PF11_0448	-561	-1	14.01	GTGTGT
PF11_0448	-843	-1	14.01	GTGTGT
PF11_0448	-849	-1	14.01	GTGTGT
PF14_0680	-322	1	14.01	ACACAC
PFF0350w	-1032	-1	14.01	GTGTGT
MAL13P1.247	-1463	-1	14.01	GTGTGT
MAL13P1.247	-1493	1	14.01	ACACAC
PFL0425c	-1457	1	14.01	ACACAC
PFL1005c	-65	1	14.01	ACACAC
PF10_0291	-1418	-1	14.01	GTGTGT
PF10_0291	-1424	-1	14.01	GTGTGT
PF10_0291	-1494	-1	14.01	GTGTGT
PF10_0291	-1705	1	14.01	ACACAC
PFI1600w	-1979	-1	14.01	GTGTGT
PFB0975c	-1120	-1	14.01	GTGTGT
PFL2390c	-1123	1	14.01	ACACAC
PFL2390c	-1435	1	14.01	ACACAC
PFL0275w	-297	-1	14.01	GTGTGT
PFI1015w	-940	-1	14.01	GTGTGT
PFI1045w	-346	1	14.01	ACACAC
MAL13P1.335	-357	1	14.01	ACACAC
PFL2220w	-790	-1	14.01	GTGTGT
PFL2230c	-1042	-1	14.01	GTGTGT
PF13_0185	-1662	1	14.01	ACACAC
PF07_0019	-178	1	14.01	ACACAC
PF07_0019	-1221	-1	14.01	GTGTGT
PFE0365c	-229	-1	14.01	GTGTGT
PFE0365c	-954	-1	14.01	GTGTGT
PFD1075w	-326	-1	14.01	GTGTGT
PF10_0072	-1104	1	14.01	ACACAC
PFE1200w	-1544	1	14.01	ACACAC
PFI1155w	-1989	-1	14.01	GTGTGT
MAL13P1.23-a	-1491	1	14.01	ACACAC
PF10_0058	-879	1	14.01	ACACAC
PF08_0060	-1734	-1	14.01	GTGTGT
PF14_0160	-1332	1	14.01	ACACAC
PF14_0703	-723	1	14.01	ACACAC
PF14_0703	-741	-1	14.01	GTGTGT
PFI0560c	-1676	-1	14.01	GTGTGT
PFC0935c	-916	1	14.01	ACACAC
PFC0935c	-1026	1	14.01	ACACAC
PFD1095w	-1899	1	14.01	ACACAC
PFI1315c	-497	-1	14.01	GTGTGT
PFE1375c	-254	-1	14.01	GTGTGT
MAL13P1.215	-381	-1	14.01	GTGTGT
DUP1-PF14_0504	-466	-1	14.01	GTGTGT
PF14_0130	-1795	1	14.01	ACACAC
PF13_0050	-570	-1	14.01	GTGTGT
PF13_0050	-802	-1	14.01	GTGTGT
MAL8P1.214	-895	1	14.01	ACACAC
PF10_0331a	-1812	1	14.01	ACACAC
PFD0830w	-1979	-1	14.01	GTGTGT
PF11_0486	-432	1	14.01	ACACAC
PFE1610w	-1913	-1	14.01	GTGTGT
PF13_0164	-396	1	14.01	ACACAC
PF11_0280	-1715	1	14.01	ACACAC
PFB1020w	-1820	-1	14.01	GTGTGT
PFL1125w	-1877	1	14.01	ACACAC
PF13_0338	-384	1	14.01	ACACAC
PFE1465w	-952	1	14.01	ACACAC
PFF0660w	-1123	1	14.01	ACACAC
PFE0875c	-547	-1	14.01	GTGTGT
PF13_0028	-953	-1	14.01	GTGTGT
PF14_0608	-1501	-1	14.01	GTGTGT
PF14_0675	-1106	-1	14.01	GTGTGT
PF10_0206	-448	-1	14.01	GTGTGT
PF10_0206	-521	-1	14.01	GTGTGT
PF14_0338	-1650	1	14.01	ACACAC
PFF1425w	-1491	-1	14.01	GTGTGT
PF14_0742	-177	1	14.01	ACACAC
PFL2640c	-416	1	14.01	ACACAC
PFF1030w	-1413	-1	14.01	GTGTGT
PFL2305w	-1695	-1	14.01	GTGTGT
MAL8P1.13	-1166	1	14.01	ACACAC
PF14_0461	-292	1	14.01	ACACAC
PFB0405w	-1661	-1	14.01	GTGTGT
PFD1090c	-1583	1	14.01	ACACAC
PF08_0096	-473	1	14.01	ACACAC
PF11_0076	-789	1	14.01	ACACAC
PFB0895c	-263	1	14.01	ACACAC
PFD0365c	-224	1	14.01	ACACAC
PFI1660w	-383	1	14.01	ACACAC
MAL13P1.201	-1993	1	14.01	ACACAC
PF14_0305	-444	-1	14.01	GTGTGT
MAL13P1.157	-1008	1	14.01	ACACAC
MAL13P1.157	-1723	1	14.01	ACACAC
PFB0690w	-594	-1	14.01	GTGTGT
PF11_0112	-657	1	14.01	ACACAC
MAL8P1.139	-380	1	14.01	ACACAC
PFF0375c	-1228	1	14.01	ACACAC
PFF1230c	-23	1	14.01	ACACAC
PF11_0474	-924	1	14.01	ACACAC
PFC0765c	-307	1	14.01	ACACAC
PFL2040w	-377	1	14.01	ACACAC
PFE0475w	-567	1	14.01	ACACAC
PF10_0067	-1856	1	14.01	ACACAC
PF11_0172	-949	-1	14.01	GTGTGT
PF10_0338	-1819	1	14.01	ACACAC
PF14_0715	-107	-1	14.01	GTGTGT
MAL8P1.1	-873	-1	14.01	GTGTGT
PF08_0134	-340	-1	14.01	GTGTGT
PF07_0007	-1601	-1	14.01	GTGTGT
PFL1725w	-406	1	14.01	ACACAC
PFA0625w	-380	1	14.01	ACACAC
PF10_0037	-1650	1	14.01	ACACAC
PF14_0347	-1566	1	14.01	ACACAC
PF14_0484	-130	-1	14.01	GTGTGT
PF11_0198	-922	1	14.01	ACACAC
PFA0405w	-6	1	14.01	ACACAC
PFL0600w	-31	1	14.01	ACACAC
PFL2385c	-1075	1	14.01	ACACAC
PFL0795c	-121	1	14.01	ACACAC
PFA0665w	-136	1	14.01	ACACAC
PFD0230c	-836	-1	14.01	GTGTGT
PFD0230c	-842	-1	14.01	GTGTGT
PFD0230c	-848	-1	14.01	GTGTGT
PFC0930c	-1428	1	14.01	ACACAC
PFE0445c	-1462	1	14.01	ACACAC
PF14_0340	-1943	-1	14.01	GTGTGT
PF10_0110	-316	-1	14.01	GTGTGT
PF13_0333	-524	-1	14.01	GTGTGT
PFA0555c	-1125	1	14.01	ACACAC
PF10_0287	-1698	1	14.01	ACACAC
PFF0750w	-190	-1	14.01	GTGTGT
PFD0795w	-1439	-1	14.01	GTGTGT
PFD0795w	-1475	1	14.01	ACACAC
PF11_0093	-1414	1	14.01	ACACAC
PFE0780w	-386	1	14.01	ACACAC
PFE0780w	-1350	1	14.01	ACACAC
PFE0780w	-1356	1	14.01	ACACAC
PFF0815w	-606	1	14.01	ACACAC
PFC0210c	-821	-1	14.01	GTGTGT
PFI0290c	-1856	-1	14.01	GTGTGT
MAL13P1.22	-1857	1	14.01	ACACAC
PF10_0083	-764	1	14.01	ACACAC
PFL1605w	-1686	-1	14.01	GTGTGT
PFL1605w	-1754	-1	14.01	GTGTGT
PF13_0067	-176	-1	14.01	GTGTGT
MAL13P1.148	-217	1	14.01	ACACAC
PFD0080c	-83	-1	14.01	GTGTGT
PF08_0068	-415	-1	14.01	GTGTGT
PF10_0311	-1763	1	14.01	ACACAC
PF11_0064	-347	-1	14.01	GTGTGT
PF11_0354	-1174	-1	14.01	GTGTGT
PF14_0007	-1491	-1	14.01	GTGTGT
PFI0395w	-1138	-1	14.01	GTGTGT
PF14_0223	-1635	-1	14.01	GTGTGT
MAL13P1.185	-849	-1	14.01	GTGTGT
PF11_0441a	-125	-1	14.01	GTGTGT
PFL0860c	-1404	-1	14.01	GTGTGT
PF07_0076	-893	1	14.01	ACACAC
PFD0715c	-487	-1	14.01	GTGTGT
PFD0715c	-980	-1	14.01	GTGTGT
PF11_0300	-1064	-1	14.01	GTGTGT
PF11_0300	-1627	-1	14.01	GTGTGT
PF11_0300	-1633	-1	14.01	GTGTGT
MAL8P1.22	-1565	-1	14.01	GTGTGT
MAL13P1.75	-1822	1	14.01	ACACAC
MAL13P1.235	-907	1	14.01	ACACAC
PF13_0250	-1116	1	14.01	ACACAC
PF13_0250	-1299	1	14.01	ACACAC
PFE1205c	-1009	1	14.01	ACACAC
PF10_0170	-613	1	14.01	ACACAC
PFF0425w	-1063	-1	14.01	GTGTGT
PFF0425w	-1086	1	14.01	ACACAC
PF13_0347	-247	1	14.01	ACACAC
PF14_0766	-449	1	14.01	ACACAC
PF11_0506	-1449	-1	14.01	GTGTGT
MAL13P1.191	-689	1	14.01	ACACAC
MAL7P1.119	-494	-1	14.01	GTGTGT
MAL7P1.119	-924	1	14.01	ACACAC
MAL13P1.246	-443	-1	14.01	GTGTGT
MAL13P1.246	-577	1	14.01	ACACAC
MAL13P1.246	-1121	1	14.01	ACACAC
MAL13P1.246	-1263	1	14.01	ACACAC
PF14_0166	-1757	1	14.01	ACACAC
MAL13P1.500	-376	1	14.01	ACACAC
PFA0695c	-120	1	14.01	ACACAC
PF13_0114	-601	-1	14.01	GTGTGT
MAL13P1.461	-488	1	14.01	ACACAC
PF10_0027	-546	-1	14.01	GTGTGT
PFB0560w	-184	1	14.01	ACACAC
PFI1120c	-763	1	14.01	ACACAC
MAL8P1.74	-101	-1	14.01	GTGTGT
PF13_0308	-1093	1	14.01	ACACAC
PF14_0088	-359	1	14.01	ACACAC
PF11_0482	-1861	1	14.01	ACACAC
PF13_0221	-702	-1	14.01	GTGTGT
PF10_0295	-458	-1	14.01	GTGTGT
PFA0210c	-760	1	14.01	ACACAC
MAL13P1.184	-107	1	14.01	ACACAC
PFD0985w	-829	1	14.01	ACACAC
MAL13P1.23-b	-908	1	14.01	ACACAC
PF11_0134	-430	1	14.01	ACACAC
PF10_0330	-1703	1	14.01	ACACAC
PFI0390c	-548	1	14.01	ACACAC
PFI0390c	-1316	1	14.01	ACACAC
PF14_0660	-1019	1	14.01	ACACAC
PFF0250w	-524	-1	14.01	GTGTGT
PF10_0313	-930	1	14.01	ACACAC
PFL2005w	-933	1	14.01	ACACAC
PF10_0333	-223	-1	14.01	GTGTGT
PFL0815w	-693	-1	14.01	GTGTGT
PF13_0072	-836	-1	14.01	GTGTGT
PF13_0072	-1144	-1	14.01	GTGTGT
PF13_0072	-1321	-1	14.01	GTGTGT
PFE0370c	-137	-1	14.01	GTGTGT
PFE0370c	-1735	1	14.01	ACACAC
PF14_0727	-198	-1	14.01	GTGTGT
MAL7P1.52	-451	1	14.01	ACACAC
PF14_0284	-452	-1	14.01	GTGTGT
PF14_0339	-1468	-1	14.01	GTGTGT
PF14_0176	-1592	1	14.01	ACACAC
PF08_0009	-1302	1	14.01	ACACAC
PF08_0009	-1474	1	14.01	ACACAC
PF08_0009	-1480	1	14.01	ACACAC
PFI1635w	-167	-1	14.01	GTGTGT
PF14_0716	-1697	1	14.01	ACACAC
MAL8P1.2	-132	1	14.01	ACACAC
PF08_0135	-1655	-1	14.01	GTGTGT
PFI0540w	-334	1	14.01	ACACAC
PF13_0258	-137	-1	14.01	GTGTGT
PF14_0631	-1147	1	14.01	ACACAC
PFF1365c	-1117	1	14.01	ACACAC
PFF1365c	-1655	1	14.01	ACACAC
PF11_0147	-1104	-1	14.01	GTGTGT
PFE0980c	-60	1	14.01	ACACAC
PFB0974c	-1606	-1	14.01	GTGTGT
PFA0245w	-460	1	14.01	ACACAC
PFC1000w	-1827	-1	14.01	GTGTGT
PFL1355w	-581	1	14.01	ACACAC
PF10_0382	-1859	1	14.01	ACACAC
PF14_0549	-1400	1	14.01	ACACAC
PFL2065c	-1099	1	14.01	ACACAC
PF14_0419	-1863	-1	14.01	GTGTGT
PF08_0093	-185	1	14.01	ACACAC
PFC0475c	-100	-1	14.01	GTGTGT
MAL7P1.106	-1113	-1	14.01	GTGTGT
PFL1515c	-332	-1	14.01	GTGTGT
MAL8P1.112	-555	-1	14.01	GTGTGT
PFC0070c	-1858	-1	14.01	GTGTGT
MAL8P1.150	-221	1	14.01	ACACAC
PFL0720w	-188	-1	14.01	GTGTGT
PF14_0527	-262	-1	14.01	GTGTGT
PF14_0527	-497	-1	14.01	GTGTGT
MAL8P1.21	-987	-1	14.01	GTGTGT
MAL8P1.21	-1926	-1	14.01	GTGTGT
MAL13P1.430	-274	1	14.01	ACACAC
PF10_0136	-104	-1	14.01	GTGTGT
PF10_0237	-583	-1	14.01	GTGTGT
PFL1530w	-879	1	14.01	ACACAC
PFL1530w	-1376	1	14.01	ACACAC
PF14_0139	-382	-1	14.01	GTGTGT
PF14_0139	-944	-1	14.01	GTGTGT
PFC0730w	-567	-1	14.01	GTGTGT
PF14_0402	-1591	1	14.01	ACACAC
PFF0545c	-711	1	14.01	ACACAC
PF11_0240	-68	1	14.01	ACACAC
MAL13P1.18	-653	1	14.01	ACACAC
MAL13P1.18	-1981	-1	14.01	GTGTGT
PF11_0522	-1625	-1	14.01	GTGTGT
PFL2460w	-561	-1	14.01	GTGTGT
PF08_0062	-293	-1	14.01	GTGTGT
PFL1280w	-351	1	14.01	ACACAC
PF14_0184	-325	1	14.01	ACACAC
PF14_0153	-951	1	14.01	ACACAC
PF13_0312	-370	1	14.01	ACACAC
PFL1110c	-929	-1	14.01	GTGTGT
PF11_0127	-879	-1	14.01	GTGTGT
PF11_0127	-988	-1	14.01	GTGTGT
PFI0945w	-1894	1	14.01	ACACAC
PF13_0302	-1190	1	14.01	ACACAC
PFB0325c	-756	1	14.01	ACACAC
PF11_0323	-452	1	14.01	ACACAC
PF14_0144	-1545	1	14.01	ACACAC
PFL1570w	-910	1	14.01	ACACAC
PF10_0288	-232	-1	14.01	GTGTGT
PFC0160w	-148	1	14.01	ACACAC
PF08_0008	-1555	1	14.01	ACACAC
PFF0615c	-98	-1	14.01	GTGTGT
PFF0615c	-1026	1	14.01	ACACAC
PF10_0156	-1102	-1	14.01	GTGTGT
PF08_0057	-1190	1	14.01	ACACAC
PF11_0406	-1151	1	14.01	ACACAC
PFC1025w	-1383	1	14.01	ACACAC
PFC1025w	-1389	1	14.01	ACACAC
PFL0740c	-1008	-1	14.01	GTGTGT
MAL13P1.347	-772	-1	14.01	GTGTGT
MAL13P1.226	-182	1	14.01	ACACAC
PFE0775c	-619	-1	14.01	GTGTGT
PFE0775c	-625	-1	14.01	GTGTGT
PFE0775c	-1206	1	14.01	ACACAC
PF10_0186	-951	1	14.01	ACACAC
PF10_0080	-608	1	14.01	ACACAC
PF14_0020	-743	1	14.01	ACACAC
PF14_0020	-1280	-1	14.01	GTGTGT
PFE1640w	-1069	1	14.01	ACACAC
PFL1130c	-1138	-1	14.01	GTGTGT
PFD0255w	-625	-1	14.01	GTGTGT
PFD0255w	-1008	1	14.01	ACACAC
PFL1380w	-295	1	14.01	ACACAC
PF14_0416	-874	-1	14.01	GTGTGT
PF11_0295	-147	1	14.01	ACACAC
PF14_0369	-180	1	14.01	ACACAC
PF13_0197	-571	1	14.01	ACACAC
PFE0625w	-1257	-1	14.01	GTGTGT
MAL7P1.152	-304	-1	14.01	GTGTGT
PFB0125c	-1917	1	14.01	ACACAC
PFL2610w	-1848	-1	14.01	GTGTGT
PFL0640w	-89	1	14.01	ACACAC
PFL1875w	-1834	1	14.01	ACACAC
PFL0150w	-1612	1	14.01	ACACAC
PFI0230c	-1002	1	14.01	ACACAC
PF08_0113	-121	-1	14.01	GTGTGT
PF14_0272	-779	-1	14.01	GTGTGT
PF14_0273	-1194	1	14.01	ACACAC
MAL8P1.209	-1625	-1	14.01	GTGTGT
PF10_0165	-1823	1	14.01	ACACAC
PF14_0336	-10	-1	14.01	GTGTGT
PFC0455w	-1617	1	14.01	ACACAC
PFE1180c	-1052	1	14.01	ACACAC
PFE0110w	-227	1	14.01	ACACAC
PFI1565w	-960	1	14.01	ACACAC
PFI1565w	-966	1	14.01	ACACAC
PF11_0472	-1332	1	14.01	ACACAC
PF14_0143	-117	-1	14.01	GTGTGT
PF14_0717	-1383	1	14.01	ACACAC
PF14_0717	-1713	-1	14.01	GTGTGT
PFI1530c	-1878	1	14.01	ACACAC
PF10_0093	-559	-1	14.01	GTGTGT
PFE0815w	-654	-1	14.01	GTGTGT
PF14_0611	-274	1	14.01	ACACAC
PFL2225w	-1649	1	14.01	ACACAC
PFE1325w	-1176	1	14.01	ACACAC
PFI0645w	-1823	1	14.01	ACACAC
MAL7P1.13	-752	1	14.01	ACACAC
PFF0075c	-1192	-1	14.01	GTGTGT
PFD0200c	-178	-1	14.01	GTGTGT
PFE0310c	-290	-1	14.01	GTGTGT
PFL1947c	-53	1	14.01	ACACAC
PFL1947c	-1529	1	14.01	ACACAC
PFL0865w	-119	1	14.01	ACACAC
MAL13P1.19	-173	-1	14.01	GTGTGT
PFD0815c	-807	1	14.01	ACACAC
PFL1526c	-24	1	14.01	ACACAC
PFE1300w	-14	-1	14.01	GTGTGT
PFE0690c	-1417	1	14.01	ACACAC
PFL1730c	-389	-1	14.01	GTGTGT
PFD0600c	-362	1	14.01	ACACAC
PF14_0053	-792	-1	14.01	GTGTGT
PFL1385c	-495	-1	14.01	GTGTGT
PF13_0266	-588	-1	14.01	GTGTGT
MAL13P1.121	-1452	-1	14.01	GTGTGT
PF14_0577	-1292	-1	14.01	GTGTGT
PFL2180w	-129	1	14.01	ACACAC
PF10_0238	-671	1	14.01	ACACAC
PFL2605w	-449	1	14.01	ACACAC
MAL8P1.51	-1311	-1	14.01	GTGTGT
PFD1006w	-1342	-1	14.01	GTGTGT
PF07_0074	-655	-1	14.01	GTGTGT
PF07_0074	-778	1	14.01	ACACAC
PFC0770c	-1393	1	14.01	ACACAC
MAL7P1.16	-1415	-1	14.01	GTGTGT
MAL7P1.16	-1816	-1	14.01	GTGTGT
PFI0055c	-449	1	14.01	ACACAC
PFF0800w	-399	-1	14.01	GTGTGT
PFF0800w	-1182	-1	14.01	GTGTGT
PF10_0159	-1306	-1	14.01	GTGTGT
PFD0367w	-1513	-1	14.01	GTGTGT
PFE1065w	-390	-1	14.01	GTGTGT
PFF0745c	-1506	1	14.01	ACACAC
PFE0265c	-165	1	14.01	ACACAC
PF14_0297	-155	1	14.01	ACACAC
PFD0760c	-931	1	14.01	ACACAC
MAL13P1.168	-133	-1	14.01	GTGTGT
MAL13P1.168	-140	1	14.01	ACACAC
MAL13P1.17	-215	-1	14.01	GTGTGT
PFL1090w	-1816	1	14.01	ACACAC
PFC0701w	-1681	1	14.01	ACACAC
PFF0305c	-196	-1	14.01	GTGTGT
PFL1290w	-1161	-1	14.01	GTGTGT
PFF0495w	-625	-1	14.01	GTGTGT
PF10_0302	-587	1	14.01	ACACAC
PF11_0159	-412	1	14.01	ACACAC
PFD0311w	-1894	-1	14.01	GTGTGT
PFD0311w	-1906	-1	14.01	GTGTGT
PFA0460c	-753	1	14.01	ACACAC
PF11_0560	-152	1	14.01	ACACAC
MAL8P1.20	-386	-1	14.01	GTGTGT
MAL8P1.20	-836	-1	14.01	GTGTGT
PF14_0379	-317	1	14.01	ACACAC
PF08_0078	-603	-1	14.01	GTGTGT
PFD0300w	-1230	-1	14.01	GTGTGT
PFB0425c	-443	-1	14.01	GTGTGT
PFI1445w	-9	-1	14.01	GTGTGT
PFI1445w	-168	-1	14.01	GTGTGT
PFB0580w	-1748	-1	14.01	GTGTGT
PF10_0157	-329	1	14.01	ACACAC
MAL13P1.248	-138	-1	14.01	GTGTGT
MAL13P1.248	-168	1	14.01	ACACAC
PF10_0039	-71	1	14.01	ACACAC
PF14_0470	-1697	1	14.01	ACACAC
PFL0345w	-254	-1	14.01	GTGTGT
PFC0670c	-1208	1	14.01	ACACAC
PFC0670c	-1266	-1	14.01	GTGTGT
PFE0150c	-1512	1	14.01	ACACAC
PF11_0457	-70	-1	14.01	GTGTGT
PF14_0059	-1350	1	14.01	ACACAC
PF14_0059	-1944	1	14.01	ACACAC
PFF1065c	-818	-1	14.01	GTGTGT
MAL13P1.183	-537	1	14.01	ACACAC
PF13_0097	-65	1	14.01	ACACAC
PFC0995c	-550	1	14.01	ACACAC
PFE0225w	-545	-1	14.01	GTGTGT
MAL8P1.36	-1260	1	14.01	ACACAC
MAL13P1.193	-1158	-1	14.01	GTGTGT
MAL13P1.193	-1433	-1	14.01	GTGTGT
PFL0637c	-797	-1	14.01	GTGTGT
PF13_0034	-795	1	14.01	ACACAC
PF13_0034	-1027	-1	14.01	GTGTGT
PFA0095c	-449	1	14.01	ACACAC
PF11_0129	-233	1	14.01	ACACAC
PF10_0365	-315	-1	14.01	GTGTGT
MAL13P1.305	-515	-1	14.01	GTGTGT
MAL13P1.305	-521	-1	14.01	GTGTGT
PF11_0371	-685	1	14.01	ACACAC
PFC0740c	-1477	1	14.01	ACACAC
PFI0440w	-564	-1	14.01	GTGTGT
PFI0440w	-1179	1	14.01	ACACAC
PF13_0025	-503	-1	14.01	GTGTGT
PFL0925w	-1840	1	14.01	ACACAC
PFD0880w	-1868	1	14.01	ACACAC
MAL13P1.179	-1729	-1	14.01	GTGTGT
PFA0535c	-152	-1	14.01	GTGTGT
PFA0535c	-353	1	14.01	ACACAC
PFA0535c	-959	-1	14.01	GTGTGT
PF10_0137	-494	-1	14.01	GTGTGT
PFE0455w	-244	-1	14.01	GTGTGT
PF14_0105	-1919	1	14.01	ACACAC
PFL2280w	-977	-1	14.01	GTGTGT
PFE1125w	-250	1	14.01	ACACAC
MAL13P1.328	-505	-1	14.01	GTGTGT
PF10_0323	-1872	1	14.01	ACACAC
PFI1430w	-323	1	14.01	ACACAC
PFE1505w	-1608	1	14.01	ACACAC
PF07_0024	-78	1	14.01	ACACAC
PF07_0024	-435	1	14.01	ACACAC
PFE0590w	-1935	-1	14.01	GTGTGT
PFD0170c	-1601	1	14.01	ACACAC
PFL1565c	-44	-1	14.01	GTGTGT
PF14_0633a	-786	1	14.01	ACACAC
PF14_0142	-1923	-1	14.01	GTGTGT
PFF0105w	-1167	1	14.01	ACACAC
PFF0655c	-1753	1	14.01	ACACAC
PF07_0118	-1028	1	14.01	ACACAC
PFF1315w	-766	1	14.01	ACACAC
PF10_0250	-1549	1	14.01	ACACAC
PFI1030c	-1619	1	14.01	ACACAC
PF14_0395	-1750	-1	14.01	GTGTGT
PF07_0124	-1456	1	14.01	ACACAC
PF14_0264	-1567	-1	14.01	GTGTGT
PFF1180w	-271	1	14.01	ACACAC
PFE0175c	-1129	1	14.01	ACACAC
PF13_0360	-87	1	14.01	ACACAC
PF11_0069	-1922	1	14.01	ACACAC
PFC0615w	-1227	-1	14.01	GTGTGT
PFB1010w	-399	1	14.01	ACACAC
PFL2340w	-1130	1	14.01	ACACAC
PFE1295c	-1436	1	14.01	ACACAC
PFB0515w	-295	-1	14.01	GTGTGT
PF08_0061	-1401	-1	14.01	GTGTGT
PF07_0017	-1217	1	14.01	ACACAC
PFA0155c	-991	1	14.01	ACACAC
PF10_0259	-747	1	14.01	ACACAC
PF11_0077	-390	-1	14.01	GTGTGT
PFL2465c	-901	1	14.01	ACACAC
PFF1335c	-699	1	14.01	ACACAC
PF14_0467	-1574	-1	14.01	GTGTGT
PF07_0012	-219	1	14.01	ACACAC
PFB0450w	-1677	1	14.01	ACACAC
PFC0345w	-645	-1	14.01	GTGTGT
MAL8P1.75a	-1953	1	14.01	ACACAC
PF13_0016	-99	1	14.01	ACACAC
PFA0355w	-247	1	14.01	ACACAC
PF08_0083	-552	1	14.01	ACACAC
PF14_0368	-1690	1	14.01	ACACAC
PF11_0473	-119	1	14.01	ACACAC
PFB0445c	-1680	1	14.01	ACACAC
PFB0445c	-1956	-1	14.01	GTGTGT
PFL0800c	-1037	1	14.01	ACACAC
PF14_0207	-1476	1	14.01	ACACAC
MAL13P1.550	-883	1	14.01	ACACAC
PF14_0161	-863	-1	14.01	GTGTGT
PFI1055w	-319	-1	14.01	GTGTGT
PFE0620c	-695	1	14.01	ACACAC
MAL7P1.144	-1681	-1	14.01	GTGTGT
PFD0520c	-443	1	14.01	ACACAC
PFL1770c	-738	1	14.01	ACACAC
PFL1770c	-1244	1	14.01	ACACAC
PFI0270w	-596	1	14.01	ACACAC
PFE0530w	-495	1	14.01	ACACAC
PFE0530w	-552	1	14.01	ACACAC
MAL8P1.105	-1058	-1	14.01	GTGTGT
PF14_0676	-816	1	14.01	ACACAC
PFI1185c	-1154	1	14.01	ACACAC
PFL1455w	-989	1	14.01	ACACAC
PF14_0168	-503	1	14.01	ACACAC
PF14_0168	-1695	1	14.01	ACACAC
PF11_0148	-49	1	14.01	ACACAC
MAL13P1.106	-607	1	14.01	ACACAC
MAL13P1.106	-937	1	14.01	ACACAC
PF14_0133	-638	-1	14.01	GTGTGT
PFF0420c	-1373	-1	14.01	GTGTGT
PFB0923c	-64	-1	14.01	GTGTGT
PFE1235c	-762	-1	14.01	GTGTGT
PFE1235c	-1126	1	14.01	ACACAC
PF14_0014	-70	1	14.01	ACACAC
PFC0435w	-771	-1	14.01	GTGTGT
PFI1805w	-449	1	14.01	ACACAC
PF10_0240	-420	1	14.01	ACACAC
PF13_0231	-63	-1	14.01	GTGTGT
PF11_0013	-897	1	14.01	ACACAC
PFL1720w	-994	-1	14.01	GTGTGT
PF11_0431	-417	-1	14.01	GTGTGT
MAL8P1.134	-1595	-1	14.01	GTGTGT
PF11_0379	-39	-1	13.52	GCGTGT
PFI1205c	-1612	1	13.52	ACACGC
PF13_0230	-1062	1	13.52	ACACGC
PFI1195c	-1967	1	13.52	ACACGC
PF11_0442	-814	-1	13.52	GCGTGT
MAL7P1.102	-560	-1	13.52	GCGTGT
PFF1300w	-851	-1	13.52	GCGTGT
PFB0985c	-1508	1	13.52	ACACGC
PFD0850c	-674	1	13.52	ACACGC
PF14_0086	-709	-1	13.52	GCGTGT
PFI1210w	-181	-1	13.52	GCGTGT
PF07_0109	-1704	1	13.52	ACACGC
PF10_0178	-445	-1	13.52	GCGTGT
PF10_0390	-1422	1	13.52	ACACGC
PF14_0771	-420	1	13.52	ACACGC
PFB0235w	-358	-1	13.52	GCGTGT
PF08_0064	-167	-1	13.52	GCGTGT
PF13_0270	-1248	1	13.52	ACACGC
PFB0830w	-1243	-1	13.52	GCGTGT
PFL1855w	-1508	-1	13.52	GCGTGT
PF11_0314	-1561	-1	13.52	GCGTGT
PFB0770c	-756	1	13.52	ACACGC
PF10_0196	-65	-1	13.52	GCGTGT
PFD0465c	-1351	-1	13.52	GCGTGT
PFL1680w	-1884	1	13.52	ACACGC
PF11_0139	-1544	-1	13.52	GCGTGT
PFF1340w	-471	-1	13.52	GCGTGT
PFL0695c	-875	1	13.52	ACACGC
MAL8P1.46	-597	-1	13.52	GCGTGT
PFD0285c	-38	-1	13.52	GCGTGT
PFD0285c	-317	-1	13.52	GCGTGT
PFF1525c	-1494	1	13.52	ACACGC
PF14_0612	-1713	-1	13.52	GCGTGT
PF08_0004	-694	-1	13.52	GCGTGT
PFL1135c	-953	-1	13.52	GCGTGT
PFD0450c	-329	-1	13.52	GCGTGT
PF14_0491	-332	-1	13.52	GCGTGT
PFF1175c	-1809	1	13.52	ACACGC
PFD0580c	-556	-1	13.52	GCGTGT
PFI1730w	-735	1	13.52	ACACGC
PF13_0022	-359	1	13.52	ACACGC
PF13_0299	-25	-1	13.52	GCGTGT
PF10_0284	-123	1	13.52	ACACGC
PF10_0100	-1247	-1	13.52	GCGTGT
PFB0525w	-1044	-1	13.52	GCGTGT
PF10_0304	-912	-1	13.52	GCGTGT
PF10_0177b	-1426	1	13.52	ACACGC
PFF0060w	-1521	1	13.52	ACACGC
PFI0265c	-1389	-1	13.52	GCGTGT
PFD0455w	-582	1	13.52	ACACGC
PFL1780w	-17	1	13.52	ACACGC
PFA0065w	-1446	1	13.52	ACACGC
PFL1140w	-541	1	13.52	ACACGC
PFI0575c	-677	1	13.52	ACACGC
PF07_0125	-82	-1	13.52	GCGTGT
PFI1535w	-381	-1	13.52	GCGTGT
PF08_0005	-1927	1	13.52	ACACGC
PFC1080c	-1456	1	13.52	ACACGC
PF14_0005	-440	1	13.52	ACACGC
PFI0785c	-1018	-1	13.52	GCGTGT
PFA0755w	-309	1	13.52	ACACGC
MAL7P1.84	-64	-1	13.52	GCGTGT
PFD0545w	-659	-1	13.52	GCGTGT
PFI1650w	-61	-1	13.52	GCGTGT
PF11_0422	-747	-1	13.52	GCGTGT
PFE1240w	-1970	-1	13.52	GCGTGT
PF08_0125	-161	-1	13.52	GCGTGT
PF07_0114	-1660	-1	13.52	GCGTGT
MAL13P1.348	-797	-1	13.52	GCGTGT
PFL1850c	-200	1	13.52	ACACGC
PF07_0109a	-789	1	13.52	ACACGC
PFB0826c	-722	1	13.52	ACACGC
PF14_0097	-28	-1	13.52	GCGTGT
PF14_0517	-285	-1	13.52	GCGTGT
MAL7P1.58	-1297	1	13.52	ACACGC
PFL0945w	-1175	-1	13.52	GCGTGT
PF11_0508	-1065	-1	13.52	GCGTGT
PFC0355c	-1641	-1	13.52	GCGTGT
PF14_0038	-1377	1	13.52	ACACGC
PFE0145w	-126	-1	13.52	GCGTGT
PF11_0053	-423	-1	13.52	GCGTGT
PFI1550c	-198	-1	13.52	GCGTGT
PFL1675c	-392	-1	13.52	GCGTGT
PF11_0332	-520	-1	13.52	GCGTGT
PF13_0061	-279	-1	13.52	GCGTGT
MAL13P1.222	-317	-1	13.52	GCGTGT
MAL13P1.176	-247	-1	13.52	GCGTGT
PFC0290w	-709	1	13.52	ACACGC
PFL2100w	-595	-1	13.52	GCGTGT
MAL13P1.206	-157	-1	13.52	GCGTGT
PFB0870w	-226	1	13.52	ACACGC
MAL7P1.87	-1898	1	13.52	ACACGC
PFL0700w	-253	-1	13.52	GCGTGT
PF10_0283a	-760	-1	13.52	GCGTGT
PFC0825c	-1788	1	13.52	ACACGC
PF11_0356	-436	-1	13.52	GCGTGT
PFB0585w	-834	-1	13.52	GCGTGT
PF14_0046	-123	1	13.52	ACACGC
PFE0365c	-449	-1	13.52	GCGTGT
MAL13P1.63	-915	1	13.52	ACACGC
MAL7P1.65	-201	-1	13.52	GCGTGT
PF14_0221	-1210	1	13.52	ACACGC
PF07_0110	-134	-1	13.52	GCGTGT
PF14_0683	-529	1	13.52	ACACGC
PFI0610w	-1729	-1	13.52	GCGTGT
PF10_0063a	-22	-1	13.52	GCGTGT
PFL0480w	-660	1	13.52	ACACGC
PFI0730w	-15	1	13.52	ACACGC
PFF1080w	-342	1	13.52	ACACGC
PFE1490c	-265	-1	13.52	GCGTGT
MAL7P1.339	-644	-1	13.52	GCGTGT
PFL0692c	-1631	1	13.52	ACACGC
PF10_0050	-425	-1	13.52	GCGTGT
PFF0895w	-1853	-1	13.52	GCGTGT
PFL1610c	-1834	-1	13.52	GCGTGT
PFC1010w	-396	1	13.52	ACACGC
PFB0050c	-396	1	13.52	ACACGC
PF13_0247	-539	-1	13.52	GCGTGT
PF10_0267	-235	-1	13.52	GCGTGT
PF14_0672	-431	-1	13.52	GCGTGT
PF13_0233	-1582	-1	13.52	GCGTGT
PF11_0273	-1896	-1	13.52	GCGTGT
PF14_0682	-1053	-1	13.52	GCGTGT
PFL2325c	-214	-1	13.52	GCGTGT
PF14_0443	-400	1	13.52	ACACGC
PF14_0400	-503	-1	13.52	GCGTGT
PF14_0039	-940	-1	13.52	GCGTGT
PFA0630c	-1696	-1	13.52	GCGTGT
PFF0460w	-1123	1	13.52	ACACGC
PFE0290c	-383	-1	13.52	GCGTGT
PF14_0222	-1871	-1	13.52	GCGTGT
PF14_0114	-19	-1	13.52	GCGTGT
PF11_0441	-67	-1	13.52	GCGTGT
PF14_0243b	-760	-1	13.52	GCGTGT
PFI0755c	-1279	-1	13.52	GCGTGT
PFI1200w	-998	-1	13.52	GCGTGT
PF14_0732	-67	1	13.52	ACACGC
PFC1005c	-1232	-1	13.52	GCGTGT
MAL7P1.5	-1487	1	13.52	ACACGC
PF10_0342	-85	-1	13.52	GCGTGT
PFE1145w	-1382	1	13.52	ACACGC
PFL1040w	-426	1	13.52	ACACGC
PFI0460w	-749	1	13.52	ACACGC
PFI1220w	-303	-1	13.52	GCGTGT
PFF0605c	-911	1	13.52	ACACGC
PF07_0021	-291	-1	13.52	GCGTGT
MAL7P1.161	-216	-1	13.52	GCGTGT
PF14_0506a	-255	-1	13.52	GCGTGT
PFE1640w	-840	1	13.52	ACACGC
MAL13P1.333	-69	1	13.52	ACACGC
PFB0775w	-933	-1	13.52	GCGTGT
PF10_0195	-798	1	13.52	ACACGC
MAL13P1.390	-689	-1	13.52	GCGTGT
PFD0780w	-1929	-1	13.52	GCGTGT
PF11_0389	-514	-1	13.52	GCGTGT
PFI1645c	-1336	1	13.52	ACACGC
PFL1685w	-530	-1	13.52	GCGTGT
PF11_0272	-588	1	13.52	ACACGC
PFD0915w	-509	-1	13.52	GCGTGT
PFI1255w	-410	-1	13.52	GCGTGT
PF14_0671	-1328	1	13.52	ACACGC
PF14_0453	-1770	-1	13.52	GCGTGT
PF11_0222	-709	-1	13.52	GCGTGT
PFL2490c	-1990	-1	13.52	GCGTGT
MAL7P1.162	-1681	-1	13.52	GCGTGT
PF14_0507	-1048	-1	13.52	GCGTGT
PF14_0174	-1714	1	13.52	ACACGC
PF14_0395	-276	-1	13.52	GCGTGT
PFF1180w	-282	-1	13.52	GCGTGT
PFD0690c	-1359	-1	13.52	GCGTGT
PF14_0337	-1604	1	13.52	ACACGC
PF10_0269	-761	1	13.52	ACACGC
PF14_0158	-415	-1	13.52	GCGTGT
PF11_0025	-1482	1	13.52	ACACGC
PFB0185w	-97	1	12.53	CCACAC
PFL2210w	-310	-1	12.53	GTGTGG
PFF1385c	-127	1	12.53	CCACAC
PF14_0066	-454	1	12.53	CCACAC
PFD0765w	-1123	1	12.53	CCACAC
PFB0687c	-1212	1	12.53	CCACAC
PF13_0196	-662	1	12.53	CCACAC
PFI0340c	-1921	1	12.53	CCACAC
PFI0080w	-465	1	12.53	CCACAC
PF10_0215	-1799	-1	12.53	GTGTGG
PFD1245c	-83	1	12.53	CCACAC
PFD1245c	-93	1	12.53	CCACAC
PFF0240c	-1682	-1	12.53	GTGTGG
PFL1985c	-648	1	12.53	CCACAC
PFB0840w	-487	-1	12.53	GTGTGG
PFD0395c	-84	1	12.53	CCACAC
PFA0615w	-589	-1	12.53	GTGTGG
PF14_0367	-1776	1	12.53	CCACAC
MAL7P1.86	-158	1	12.53	CCACAC
PFB0145c	-18	1	12.53	CCACAC
PFF0445w	-80	1	12.53	CCACAC
PF10_0029	-65	-1	12.53	GTGTGG
PF14_0441	-312	-1	12.53	GTGTGG
MAL13P1.313	-974	-1	12.53	GTGTGG
PFD0100c	-224	1	12.53	CCACAC
MAL7P1.114	-969	-1	12.53	GTGTGG
PFC0725c	-1717	-1	12.53	GTGTGG
PF07_0006	-1751	1	12.53	CCACAC
PFE0230w	-774	-1	12.53	GTGTGG
PFE0280c	-1348	1	12.53	CCACAC
PFD0320c	-259	1	12.53	CCACAC
PFL0065w	-1078	1	12.53	CCACAC
PFL0065w	-1117	1	12.53	CCACAC
MAL13P1.311	-1050	1	12.53	CCACAC
PFD0390c	-1313	1	12.53	CCACAC
PF11_0351	-469	-1	12.53	GTGTGG
PFA0435w	-368	-1	12.53	GTGTGG
MAL8P1.132	-686	1	12.53	CCACAC
PFB0835c	-1381	1	12.53	CCACAC
PF10_0216	-1416	1	12.53	CCACAC
PF10_0216	-1883	1	12.53	CCACAC
PFC0675c	-554	1	12.53	CCACAC
PFL2375c	-662	1	12.53	CCACAC
MAL7P1.7	-1269	1	12.53	CCACAC
MAL7P1.201	-109	1	12.53	CCACAC
MAL13P1.147	-774	-1	12.53	GTGTGG
PFD0565c	-59	-1	12.53	GTGTGG
PF08_0072	-579	1	12.53	CCACAC
PFD0065w	-450	1	12.53	CCACAC
PF13_0117	-1089	1	12.53	CCACAC
PFE0395c	-1535	1	12.53	CCACAC
PF10_0308	-99	1	12.53	CCACAC
PF14_0805	-185	1	12.53	CCACAC
PFC0340w	-363	1	12.53	CCACAC
PFC0340w	-947	1	12.53	CCACAC
PF08_0142	-48	1	12.53	CCACAC
MAL13P1.133	-43	-1	12.53	GTGTGG
PF10_0121	-326	1	12.53	CCACAC
PFL1010c	-1549	1	12.53	CCACAC
PF10_0265	-684	1	12.53	CCACAC
PFD0885c	-1449	-1	12.53	GTGTGG
PFE1265w	-1605	1	12.53	CCACAC
MAL7P1.228	-381	1	12.53	CCACAC
PF10_0044	-61	1	12.53	CCACAC
PFC0220w	-745	1	12.53	CCACAC
PF11_0277	-1608	-1	12.53	GTGTGG
PF14_0246	-1105	1	12.53	CCACAC
PF08_0106	-91	1	12.53	CCACAC
PF08_0106	-101	1	12.53	CCACAC
PFL2165w	-1458	1	12.53	CCACAC
PFD0005w	-74	1	12.53	CCACAC
PFC0215c	-524	-1	12.53	GTGTGG
PF10_0099	-1130	1	12.53	CCACAC
PF08_0126	-648	1	12.53	CCACAC
PFF0155w	-999	1	12.53	CCACAC
MAL13P1.415	-1597	1	12.53	CCACAC
PFC0470w	-73	-1	12.53	GTGTGG
PFL0300c	-665	-1	12.53	GTGTGG
PF07_0106	-1763	1	12.53	CCACAC
MAL7P1.226	-157	-1	12.53	GTGTGG
PFF0625w	-1383	1	12.53	CCACAC
PF11_0239	-1138	-1	12.53	GTGTGG
[truncated: 32,998 more rows]
