# Supplementary material for: Identification and Genome-Wide Prediction of DNA Binding Specificities for the ApiAP2 Family of Regulators from the Malaria Parasite
Source: PLoS Pathog. 2010 Oct 28;6(10):e1001165. doi: 10.1371/journal.ppat.1001165 (PMC2965767; doi:10.1371/journal.ppat.1001165)
Supplement: Dataset S3 — ScanACE results for all AP2 motifs. ScanACE results for all ApiAP2 motifs. The location, orientation, and sequence of each motif match in upstream regions are indicated. (8.80 MB ZIP) [file ppat.1001165.s021.zip › Dataset S3_revised/PF07_0126_DLD_ScanACE pwm matches.xls]

## Sheet: ATTTCC_PF07_0126DsLext_pwm.txt.
Dataset S3a. ScanACE results for the PF07_0126_DLD motif.
Searches were done using the position weight matrix trimmed to the 6 most informative consecutive motif positions.
Data is sorted by score from highest to lowest.
Column 1 - PlasmoDB gene IDs. Genes listed multiple times have more than one match to the motif in their upstream regions
Column 2 - Position of the motif upstream from the ATG start codon.
Column 3 - Orientation of the motif in the genome. 1 indicates the plus strand and -1 indicates the minus strand.
Column 4 - ScanACE score. Higher scores reflect better better matches to the position weight matrix.
Column 5 - Sequence of the motif match. All sequences are 5' to 3' from the plus strand.
Gene ID	Position	Orientation	Score	Sequence
PFB1035w	-1655	-1	11.53	GGAAAT
PFB1035w	-1681	-1	11.53	GGAAAT
PF11_0284	-103	1	11.53	ATTTCC
PF14_0244	-840	1	11.53	ATTTCC
PF14_0244	-1036	1	11.53	ATTTCC
PF14_0372	-601	-1	11.53	GGAAAT
PFD0210c	-817	-1	11.53	GGAAAT
PFD0210c	-847	-1	11.53	GGAAAT
PF11_0379	-890	1	11.53	ATTTCC
PF11_0380	-45	-1	11.53	GGAAAT
PF11_0380	-919	1	11.53	ATTTCC
PF13_0204	-502	1	11.53	ATTTCC
PFC0110w	-440	-1	11.53	GGAAAT
PFC0110w	-631	1	11.53	ATTTCC
PF08_0139	-480	1	11.53	ATTTCC
PF08_0139	-1222	-1	11.53	GGAAAT
PF11_0091	-1122	-1	11.53	GGAAAT
PFL0010c	-477	1	11.53	ATTTCC
PFL0010c	-1217	-1	11.53	GGAAAT
MAL7P1.172	-747	-1	11.53	GGAAAT
PFL1175w	-142	1	11.53	ATTTCC
PFL1175w	-897	-1	11.53	GGAAAT
PF14_0198	-931	1	11.53	ATTTCC
PF14_0198	-1504	-1	11.53	GGAAAT
PFC0700c	-1526	1	11.53	ATTTCC
PFI1240c	-915	1	11.53	ATTTCC
MAL7P1.183	-461	-1	11.53	GGAAAT
MAL8P1.14	-39	1	11.53	ATTTCC
PFD1015c	-435	1	11.53	ATTTCC
PFD1015c	-1360	-1	11.53	GGAAAT
PFL2620w	-114	1	11.53	ATTTCC
PFL2620w	-1274	-1	11.53	GGAAAT
PFL2620w	-1707	-1	11.53	GGAAAT
PFF0100w	-1538	1	11.53	ATTTCC
PF14_0664	-452	-1	11.53	GGAAAT
PF14_0664	-697	-1	11.53	GGAAAT
PF14_0664	-985	-1	11.53	GGAAAT
PF14_0815	-737	-1	11.53	GGAAAT
PF14_0815	-1029	-1	11.53	GGAAAT
MAL13P1.281	-23	-1	11.53	GGAAAT
PFE1345c	-980	1	11.53	ATTTCC
PF14_0757	-647	-1	11.53	GGAAAT
PF14_0015	-1136	1	11.53	ATTTCC
PF14_0015	-1154	1	11.53	ATTTCC
PFI1640c	-316	1	11.53	ATTTCC
PFL2135c	-304	-1	11.53	GGAAAT
PFL2135c	-904	1	11.53	ATTTCC
MAL13P1.112	-504	1	11.53	ATTTCC
PFC1075w	-1795	1	11.53	ATTTCC
PFL1910c	-93	1	11.53	ATTTCC
PF11_0397	-195	-1	11.53	GGAAAT
PF11_0397	-634	-1	11.53	GGAAAT
PF11_0397	-753	1	11.53	ATTTCC
PFE0350c	-539	1	11.53	ATTTCC
PFE0350c	-1333	-1	11.53	GGAAAT
PF13_0054	-1711	1	11.53	ATTTCC
PF07_0023	-1518	-1	11.53	GGAAAT
PF07_0023	-1888	1	11.53	ATTTCC
PFC0970w	-1401	1	11.53	ATTTCC
PF14_0578	-201	1	11.53	ATTTCC
PF14_0578	-609	1	11.53	ATTTCC
PF14_0578	-817	1	11.53	ATTTCC
PFL1540c	-515	-1	11.53	GGAAAT
PFL0025c	-1648	-1	11.53	GGAAAT
PFI0630w	-1528	1	11.53	ATTTCC
PFI1380c	-151	1	11.53	ATTTCC
PFI1380c	-1037	-1	11.53	GGAAAT
PF14_0205	-791	1	11.53	ATTTCC
PF14_0303	-753	-1	11.53	GGAAAT
PF13_0069	-256	-1	11.53	GGAAAT
PFI0775w	-269	-1	11.53	GGAAAT
PFE1455w	-532	1	11.53	ATTTCC
PFE1455w	-1179	-1	11.53	GGAAAT
PF10_0223	-762	1	11.53	ATTTCC
PF08_0105	-292	-1	11.53	GGAAAT
PFF0885w	-183	-1	11.53	GGAAAT
PFF0885w	-1961	-1	11.53	GGAAAT
PFI1195c	-282	-1	11.53	GGAAAT
PFI1195c	-757	1	11.53	ATTTCC
PFE0660c	-647	-1	11.53	GGAAAT
PFE0660c	-975	-1	11.53	GGAAAT
PFB1045w	-1947	-1	11.53	GGAAAT
PF11_0342	-1204	-1	11.53	GGAAAT
PF11_0342	-1810	-1	11.53	GGAAAT
PF14_0561	-1932	-1	11.53	GGAAAT
PFB0177c	-327	1	11.53	ATTTCC
PFB0177c	-823	-1	11.53	GGAAAT
PFB0177c	-1318	-1	11.53	GGAAAT
PFB0685c	-1255	1	11.53	ATTTCC
PFI0745w	-546	1	11.53	ATTTCC
PFB0660w	-1154	-1	11.53	GGAAAT
PFB0660w	-1394	-1	11.53	GGAAAT
PFL0085c	-1956	-1	11.53	GGAAAT
PF13_0268	-1001	1	11.53	ATTTCC
PF10_0405	-476	1	11.53	ATTTCC
PF10_0405	-1221	-1	11.53	GGAAAT
PF13_0243	-215	1	11.53	ATTTCC
PF10_0271	-908	1	11.53	ATTTCC
PFA0085c	-385	-1	11.53	GGAAAT
PF10_0322	-142	1	11.53	ATTTCC
PF13_0134	-129	1	11.53	ATTTCC
PF13_0134	-188	-1	11.53	GGAAAT
PF13_0134	-206	-1	11.53	GGAAAT
PF13_0134	-1094	1	11.53	ATTTCC
PFD0190w	-307	1	11.53	ATTTCC
PFD0190w	-503	1	11.53	ATTTCC
PFD0190w	-1614	1	11.53	ATTTCC
MAL7P1.204	-352	-1	11.53	GGAAAT
PFI1605w	-647	-1	11.53	GGAAAT
PF14_0128	-1220	-1	11.53	GGAAAT
PF14_0128	-1619	-1	11.53	GGAAAT
PF08_0033	-1168	1	11.53	ATTTCC
PFI0890c	-700	-1	11.53	GGAAAT
PF10_0351	-1093	1	11.53	ATTTCC
MAL13P1.218	-304	1	11.53	ATTTCC
PFI1675w	-202	1	11.53	ATTTCC
PFI1675w	-1448	-1	11.53	GGAAAT
MAL7P1.18	-1618	1	11.53	ATTTCC
PF14_0435	-1537	-1	11.53	GGAAAT
PFD0900w	-453	1	11.53	ATTTCC
PF14_0719	-848	1	11.53	ATTTCC
PF14_0719	-1312	-1	11.53	GGAAAT
PFF0645c	-737	-1	11.53	GGAAAT
PFF0645c	-1749	1	11.53	ATTTCC
PF13_0278	-129	1	11.53	ATTTCC
MAL13P1.196	-261	1	11.53	ATTTCC
PF11_0428	-545	-1	11.53	GGAAAT
PF14_0027	-859	1	11.53	ATTTCC
PF14_0027	-1436	-1	11.53	GGAAAT
PFF1385c	-464	-1	11.53	GGAAAT
PFF1385c	-838	-1	11.53	GGAAAT
PFF1385c	-1374	1	11.53	ATTTCC
PF13_0160	-239	1	11.53	ATTTCC
PF13_0160	-656	-1	11.53	GGAAAT
MAL13P1.49	-178	-1	11.53	GGAAAT
PF14_0730	-433	-1	11.53	GGAAAT
PF14_0730	-863	-1	11.53	GGAAAT
PFL0670c	-1732	1	11.53	ATTTCC
PF14_0154	-1635	-1	11.53	GGAAAT
PF14_0328	-565	1	11.53	ATTTCC
PF14_0328	-1027	-1	11.53	GGAAAT
PF13_0335	-654	1	11.53	ATTTCC
PF13_0335	-911	1	11.53	ATTTCC
PFL0280c	-821	1	11.53	ATTTCC
PFL0280c	-1425	-1	11.53	GGAAAT
PFD1220c	-813	1	11.53	ATTTCC
PFD1220c	-1283	-1	11.53	GGAAAT
PFI0740c	-1048	-1	11.53	GGAAAT
PF11_0454	-165	-1	11.53	GGAAAT
PF11_0454	-1656	1	11.53	ATTTCC
PFL0675c	-480	-1	11.53	GGAAAT
PFL0675c	-885	1	11.53	ATTTCC
PFD0940w	-453	-1	11.53	GGAAAT
PF14_0774	-20	1	11.53	ATTTCC
PF14_0774	-314	-1	11.53	GGAAAT
PFE1510c	-1686	-1	11.53	GGAAAT
PFE1510c	-1868	-1	11.53	GGAAAT
PFI1820w	-113	1	11.53	ATTTCC
PF07_0082	-272	1	11.53	ATTTCC
PFC0680w	-312	-1	11.53	GGAAAT
PFC0680w	-386	1	11.53	ATTTCC
PFC0680w	-805	-1	11.53	GGAAAT
PFI1175c	-1658	-1	11.53	GGAAAT
PF14_0066	-40	-1	11.53	GGAAAT
PF14_0066	-446	1	11.53	ATTTCC
PF14_0066	-1286	1	11.53	ATTTCC
PF14_0066	-1692	-1	11.53	GGAAAT
PFD0765w	-834	-1	11.53	GGAAAT
PF10_0346	-676	-1	11.53	GGAAAT
PFE0170c	-373	1	11.53	ATTTCC
PFE0170c	-902	-1	11.53	GGAAAT
PFE0170c	-1020	-1	11.53	GGAAAT
PFI0485c	-308	1	11.53	ATTTCC
PFI0485c	-992	-1	11.53	GGAAAT
PFI1135c	-735	1	11.53	ATTTCC
PFI1135c	-1482	1	11.53	ATTTCC
PFF0575c	-1301	1	11.53	ATTTCC
PFF0575c	-1597	1	11.53	ATTTCC
PF10_0075	-431	-1	11.53	GGAAAT
PF10_0075	-1715	1	11.53	ATTTCC
PF10_0075	-1909	1	11.53	ATTTCC
PFA0440w	-1534	1	11.53	ATTTCC
PFB1025w	-658	-1	11.53	GGAAAT
PFB0875c	-1058	-1	11.53	GGAAAT
PFB0875c	-1939	-1	11.53	GGAAAT
PF07_0015	-1599	1	11.53	ATTTCC
PF14_0767	-113	1	11.53	ATTTCC
PF14_0767	-1252	-1	11.53	GGAAAT
MAL7P1.102	-547	1	11.53	ATTTCC
MAL13P1.134	-654	-1	11.53	GGAAAT
PF14_0545	-141	1	11.53	ATTTCC
PFI0845w	-418	-1	11.53	GGAAAT
PFI0920c	-316	1	11.53	ATTTCC
PFA0135w	-950	1	11.53	ATTTCC
MAL7P1.131	-315	-1	11.53	GGAAAT
MAL7P1.131	-530	1	11.53	ATTTCC
MAL7P1.131	-1452	1	11.53	ATTTCC
PF08_0080	-807	1	11.53	ATTTCC
PF08_0080	-942	1	11.53	ATTTCC
PF08_0080	-1334	-1	11.53	GGAAAT
PF08_0080	-1369	1	11.53	ATTTCC
PF08_0080	-1605	1	11.53	ATTTCC
PF13_0152	-489	-1	11.53	GGAAAT
PF14_0071	-865	-1	11.53	GGAAAT
PFA0050c	-1408	1	11.53	ATTTCC
PF08_0020	-318	-1	11.53	GGAAAT
PFL0620c	-468	1	11.53	ATTTCC
PFL0620c	-1733	-1	11.53	GGAAAT
PFD0115c	-1707	1	11.53	ATTTCC
PF11_0250	-947	-1	11.53	GGAAAT
PFF1580c	-1212	1	11.53	ATTTCC
PF14_0170	-904	-1	11.53	GGAAAT
PF14_0170	-1432	1	11.53	ATTTCC
PF14_0737	-1274	-1	11.53	GGAAAT
PF14_0636	-923	1	11.53	ATTTCC
PF13_0282	-461	1	11.53	ATTTCC
PF13_0196	-562	1	11.53	ATTTCC
MAL8P1.102	-154	-1	11.53	GGAAAT
MAL8P1.102	-454	1	11.53	ATTTCC
PFE1140c	-886	-1	11.53	GGAAAT
PF10_0252	-160	-1	11.53	GGAAAT
PFC0030c	-274	-1	11.53	GGAAAT
PFC0030c	-827	1	11.53	ATTTCC
PFB1000w	-1405	1	11.53	ATTTCC
MAL13P1.510	-385	-1	11.53	GGAAAT
PF14_0480	-543	-1	11.53	GGAAAT
PF14_0480	-1625	1	11.53	ATTTCC
PF11_0390	-747	1	11.53	ATTTCC
PFI0805w	-453	-1	11.53	GGAAAT
MAL7P1.179	-191	-1	11.53	GGAAAT
PFF1150w	-1387	-1	11.53	GGAAAT
PFF1150w	-1654	1	11.53	ATTTCC
PF13_0289	-601	-1	11.53	GGAAAT
MAL13P1.360	-180	1	11.53	ATTTCC
MAL13P1.360	-728	-1	11.53	GGAAAT
MAL13P1.360	-883	1	11.53	ATTTCC
PF11_0026	-1790	1	11.53	ATTTCC
PF08_0118	-66	1	11.53	ATTTCC
PF08_0118	-167	1	11.53	ATTTCC
PFI1770w	-1150	-1	11.53	GGAAAT
PFD0860w	-48	1	11.53	ATTTCC
PFC0120w	-305	1	11.53	ATTTCC
PFC0120w	-800	-1	11.53	GGAAAT
PFC0166w	-590	-1	11.53	GGAAAT
PFB0260w	-1447	-1	11.53	GGAAAT
PF13_0017	-594	-1	11.53	GGAAAT
PFL2080c	-844	1	11.53	ATTTCC
PFL2080c	-965	1	11.53	ATTTCC
PF13_0154	-488	-1	11.53	GGAAAT
PF13_0154	-881	-1	11.53	GGAAAT
PF13_0154	-1109	1	11.53	ATTTCC
PF13_0154	-1515	-1	11.53	GGAAAT
PF13_0154	-1740	1	11.53	ATTTCC
PFC0200w	-79	1	11.53	ATTTCC
PF07_0058	-463	-1	11.53	GGAAAT
PFI0145w	-583	-1	11.53	GGAAAT
PFI0145w	-697	1	11.53	ATTTCC
PFI0145w	-784	1	11.53	ATTTCC
PFI0145w	-806	1	11.53	ATTTCC
PFI0145w	-1138	-1	11.53	GGAAAT
MAL8P1.85	-152	1	11.53	ATTTCC
PF13_0297	-534	-1	11.53	GGAAAT
PF13_0297	-988	1	11.53	ATTTCC
PF11_0049	-640	1	11.53	ATTTCC
PF11_0049	-1770	1	11.53	ATTTCC
PF13_0175	-75	1	11.53	ATTTCC
PFF0915w	-199	-1	11.53	GGAAAT
PFF0915w	-932	-1	11.53	GGAAAT
PF10_0163	-704	-1	11.53	GGAAAT
PF10_0163	-1191	-1	11.53	GGAAAT
PF10_0163	-1486	-1	11.53	GGAAAT
PFF1275c	-1356	-1	11.53	GGAAAT
PF11_0518	-1144	1	11.53	ATTTCC
PF11_0518	-1436	1	11.53	ATTTCC
PF11_0518	-1613	1	11.53	ATTTCC
PFC0910w	-199	1	11.53	ATTTCC
PFC0910w	-207	1	11.53	ATTTCC
PFC0910w	-1821	-1	11.53	GGAAAT
PFD0405c	-250	-1	11.53	GGAAAT
PFD0405c	-376	-1	11.53	GGAAAT
PFC0745c	-1333	1	11.53	ATTTCC
MAL8P1.219	-458	1	11.53	ATTTCC
MAL8P1.219	-1204	-1	11.53	GGAAAT
PFC0282w	-218	-1	11.53	GGAAAT
PFC0282w	-1797	-1	11.53	GGAAAT
PFI1335w	-683	1	11.53	ATTTCC
PF13_0141	-1104	1	11.53	ATTTCC
PF13_0141	-1389	-1	11.53	GGAAAT
PF13_0141	-1664	-1	11.53	GGAAAT
PF10_0215	-950	1	11.53	ATTTCC
PF10_0215	-1785	-1	11.53	GGAAAT
PF14_0289	-310	-1	11.53	GGAAAT
PF14_0289	-1224	-1	11.53	GGAAAT
PF14_0289	-1514	-1	11.53	GGAAAT
PF14_0289	-1957	1	11.53	ATTTCC
PFB0950w	-950	-1	11.53	GGAAAT
PFF1560c	-454	1	11.53	ATTTCC
PFF1560c	-1205	-1	11.53	GGAAAT
PFF1485w	-539	-1	11.53	GGAAAT
PFF1485w	-907	1	11.53	ATTTCC
PFF1485w	-1733	-1	11.53	GGAAAT
PF14_0343	-388	1	11.53	ATTTCC
PF11_0100	-475	-1	11.53	GGAAAT
PF11_0100	-976	-1	11.53	GGAAAT
PF11_0100	-1376	1	11.53	ATTTCC
PF14_0397	-181	-1	11.53	GGAAAT
PF11_0154	-97	-1	11.53	GGAAAT
PF14_0218	-1982	-1	11.53	GGAAAT
PFD1170c	-1408	1	11.53	ATTTCC
PF14_0260	-285	1	11.53	ATTTCC
PF14_0260	-1429	1	11.53	ATTTCC
PF14_0078	-1730	1	11.53	ATTTCC
PFL0160w	-162	1	11.53	ATTTCC
PF07_0010	-366	-1	11.53	GGAAAT
PFL0310c	-224	1	11.53	ATTTCC
PFL0310c	-1421	1	11.53	ATTTCC
PFF0190c	-459	1	11.53	ATTTCC
PFL1030w	-1402	1	11.53	ATTTCC
PF13_0323	-443	1	11.53	ATTTCC
PF13_0323	-1502	1	11.53	ATTTCC
PF10_0042	-417	1	11.53	ATTTCC
PF10_0042	-695	1	11.53	ATTTCC
PF10_0042	-780	1	11.53	ATTTCC
PF10_0042	-962	1	11.53	ATTTCC
PFI0355c	-1224	-1	11.53	GGAAAT
MAL7P1.59	-1117	1	11.53	ATTTCC
PF14_0677	-1333	1	11.53	ATTTCC
PFI0135c	-664	-1	11.53	GGAAAT
PF13_0090	-6	-1	11.53	GGAAAT
PF13_0090	-828	1	11.53	ATTTCC
PF10_0363	-617	-1	11.53	GGAAAT
PF10_0363	-1222	-1	11.53	GGAAAT
MAL7P1.158	-299	1	11.53	ATTTCC
PF14_0042	-186	1	11.53	ATTTCC
PF14_0042	-509	-1	11.53	GGAAAT
PF14_0042	-1801	-1	11.53	GGAAAT
PF08_0001	-485	1	11.53	ATTTCC
PF08_0001	-491	1	11.53	ATTTCC
PF08_0001	-895	1	11.53	ATTTCC
PFB0840w	-271	1	11.53	ATTTCC
PF10_0154	-177	-1	11.53	GGAAAT
PF10_0154	-591	-1	11.53	GGAAAT
MAL13P1.177	-121	-1	11.53	GGAAAT
MAL13P1.177	-952	-1	11.53	GGAAAT
PFB0970c	-1180	1	11.53	ATTTCC
PFB0970c	-1844	-1	11.53	GGAAAT
PFD0395c	-719	-1	11.53	GGAAAT
PFI0150c	-611	-1	11.53	GGAAAT
PFI0150c	-843	1	11.53	ATTTCC
PFI0150c	-1264	-1	11.53	GGAAAT
PF14_0509	-168	1	11.53	ATTTCC
PF14_0509	-342	-1	11.53	GGAAAT
PF11_0325	-361	-1	11.53	GGAAAT
MAL13P1.24	-216	1	11.53	ATTTCC
MAL13P1.24	-935	-1	11.53	GGAAAT
MAL13P1.24	-1313	-1	11.53	GGAAAT
PFC1065w	-1958	-1	11.53	GGAAAT
PFF1390w	-174	-1	11.53	GGAAAT
PFF1390w	-710	1	11.53	ATTTCC
PFF1390w	-1084	1	11.53	ATTTCC
PF11_0156	-520	-1	11.53	GGAAAT
PF11_0156	-1698	-1	11.53	GGAAAT
PF11_0156	-1782	1	11.53	ATTTCC
PFL1745c	-369	-1	11.53	GGAAAT
PFL1745c	-400	-1	11.53	GGAAAT
PFL1745c	-867	1	11.53	ATTTCC
PFL1745c	-1420	1	11.53	ATTTCC
PF10_0328	-151	-1	11.53	GGAAAT
MAL13P1.202	-281	-1	11.53	GGAAAT
MAL13P1.303	-1001	-1	11.53	GGAAAT
MAL13P1.303	-1916	1	11.53	ATTTCC
PFD0145c	-887	1	11.53	ATTTCC
PFD0145c	-916	-1	11.53	GGAAAT
MAL13P1.87	-95	-1	11.53	GGAAAT
PFI0790w	-615	1	11.53	ATTTCC
PF11_0359	-887	-1	11.53	GGAAAT
PF11_0359	-1701	1	11.53	ATTTCC
PF11_0359	-1817	1	11.53	ATTTCC
PFD0470c	-832	1	11.53	ATTTCC
PFI0330c	-13	-1	11.53	GGAAAT
PFI0330c	-28	1	11.53	ATTTCC
PF14_0387	-1275	-1	11.53	GGAAAT
PFD0820w	-1770	1	11.53	ATTTCC
PF11_0421	-1128	-1	11.53	GGAAAT
PF11_0421	-1279	1	11.53	ATTTCC
MAL13P1.342	-1701	-1	11.53	GGAAAT
MAL8P1.149	-156	-1	11.53	GGAAAT
PFA0615w	-1990	-1	11.53	GGAAAT
PF14_0086	-944	1	11.53	ATTTCC
PF14_0543	-212	1	11.53	ATTTCC
PF14_0543	-1604	1	11.53	ATTTCC
MAL13P1.33	-1005	-1	11.53	GGAAAT
PF14_0622	-1261	1	11.53	ATTTCC
PFC1110w	-383	-1	11.53	GGAAAT
PFF1505w	-926	1	11.53	ATTTCC
PFL2260w	-522	1	11.53	ATTTCC
PFL0920c	-1623	-1	11.53	GGAAAT
PF11_0511	-1229	1	11.53	ATTTCC
PFE1635w	-1547	-1	11.53	GGAAAT
PFE1635w	-1856	1	11.53	ATTTCC
MAL7P1.224	-691	1	11.53	ATTTCC
PFE1100w	-328	1	11.53	ATTTCC
PFD0035c	-115	1	11.53	ATTTCC
PFD0035c	-1261	-1	11.53	GGAAAT
PF14_0367	-25	1	11.53	ATTTCC
PF14_0367	-435	1	11.53	ATTTCC
PF14_0293	-20	1	11.53	ATTTCC
PF14_0293	-1095	-1	11.53	GGAAAT
PF14_0293	-1704	1	11.53	ATTTCC
PF11_0218	-25	1	11.53	ATTTCC
PFD0895c	-1518	-1	11.53	GGAAAT
PF14_0745	-1011	-1	11.53	GGAAAT
PF14_0745	-1333	1	11.53	ATTTCC
PF14_0745	-1681	1	11.53	ATTTCC
PF14_0745	-1867	-1	11.53	GGAAAT
PFE0390w	-138	1	11.53	ATTTCC
MAL13P1.13	-730	-1	11.53	GGAAAT
PF11_0528	-1675	1	11.53	ATTTCC
PFL2185w	-635	1	11.53	ATTTCC
MAL13P1.295	-535	1	11.53	ATTTCC
MAL13P1.295	-582	-1	11.53	GGAAAT
MAL13P1.295	-1046	1	11.53	ATTTCC
PFA0550w	-44	1	11.53	ATTTCC
PFA0550w	-60	1	11.53	ATTTCC
PFA0550w	-93	1	11.53	ATTTCC
PFA0550w	-109	1	11.53	ATTTCC
PFA0550w	-125	1	11.53	ATTTCC
PFA0550w	-141	1	11.53	ATTTCC
PFA0550w	-157	1	11.53	ATTTCC
PFA0550w	-173	1	11.53	ATTTCC
PFA0550w	-189	1	11.53	ATTTCC
PFA0550w	-205	1	11.53	ATTTCC
PFA0550w	-221	1	11.53	ATTTCC
PFA0550w	-237	1	11.53	ATTTCC
PFA0550w	-829	-1	11.53	GGAAAT
PFA0550w	-1307	-1	11.53	GGAAAT
PFA0550w	-1337	-1	11.53	GGAAAT
MAL13P1.227	-749	-1	11.53	GGAAAT
MAL13P1.227	-1285	1	11.53	ATTTCC
PF07_0102	-476	-1	11.53	GGAAAT
PFE0115c	-142	1	11.53	ATTTCC
PFE0115c	-1412	1	11.53	ATTTCC
PFE0115c	-1954	-1	11.53	GGAAAT
PFD0180c	-1461	1	11.53	ATTTCC
PFD0180c	-1968	-1	11.53	GGAAAT
PF10_0086	-413	-1	11.53	GGAAAT
MAL7P1.86	-394	-1	11.53	GGAAAT
MAL7P1.86	-955	1	11.53	ATTTCC
PF14_0760	-726	-1	11.53	GGAAAT
PFD0075w	-954	-1	11.53	GGAAAT
PF07_0048	-1109	1	11.53	ATTTCC
PF07_0048	-1460	-1	11.53	GGAAAT
PFB0145c	-747	1	11.53	ATTTCC
PF14_0736	-1374	-1	11.53	GGAAAT
PFE1285w	-1735	-1	11.53	GGAAAT
PF13_0242	-1943	-1	11.53	GGAAAT
MAL13P1.170	-1023	-1	11.53	GGAAAT
PFB0300c	-321	1	11.53	ATTTCC
PF08_0034	-947	-1	11.53	GGAAAT
PF08_0034	-1055	-1	11.53	GGAAAT
PF08_0034	-1554	-1	11.53	GGAAAT
PF08_0034	-1887	-1	11.53	GGAAAT
PFC0155c	-24	1	11.53	ATTTCC
PFC0155c	-1266	-1	11.53	GGAAAT
PF11_0545	-1107	-1	11.53	GGAAAT
MAL7P1.69	-712	-1	11.53	GGAAAT
MAL7P1.69	-1260	1	11.53	ATTTCC
PFF0445w	-152	1	11.53	ATTTCC
PF08_0027	-538	-1	11.53	GGAAAT
PF08_0027	-827	1	11.53	ATTTCC
PF08_0027	-1351	-1	11.53	GGAAAT
PFL1915w	-1428	-1	11.53	GGAAAT
PF10_0029	-410	1	11.53	ATTTCC
PF14_0127	-1402	1	11.53	ATTTCC
PF14_0127	-1801	1	11.53	ATTTCC
PF11_0232	-1308	-1	11.53	GGAAAT
PFI1360c	-483	1	11.53	ATTTCC
MAL13P1.278	-1223	-1	11.53	GGAAAT
PF13_0253	-186	-1	11.53	GGAAAT
MAL13P1.220	-250	1	11.53	ATTTCC
PFB0650w	-1890	-1	11.53	GGAAAT
PF14_0022	-680	-1	11.53	GGAAAT
PFD0487c	-75	1	11.53	ATTTCC
PF14_0635	-1104	1	11.53	ATTTCC
PF10_0130	-1078	-1	11.53	GGAAAT
PFC0370w	-190	-1	11.53	GGAAAT
PFF0315c	-398	1	11.53	ATTTCC
PFB0510w	-319	-1	11.53	GGAAAT
PFB0510w	-631	1	11.53	ATTTCC
PFB0510w	-639	-1	11.53	GGAAAT
PFE0275w	-13	1	11.53	ATTTCC
PFE0275w	-1160	-1	11.53	GGAAAT
PFL0090c	-221	-1	11.53	GGAAAT
MAL8P1.103	-533	-1	11.53	GGAAAT
MAL8P1.103	-800	1	11.53	ATTTCC
PF14_0280	-852	1	11.53	ATTTCC
PF14_0280	-1118	1	11.53	ATTTCC
PF11_0035	-128	-1	11.53	GGAAAT
PF11_0035	-149	-1	11.53	GGAAAT
PF11_0035	-1246	-1	11.53	GGAAAT
PF11_0035	-1819	-1	11.53	GGAAAT
PFI1330c	-379	1	11.53	ATTTCC
PFI1330c	-1054	1	11.53	ATTTCC
PFI1330c	-1198	-1	11.53	GGAAAT
PF08_0119	-180	1	11.53	ATTTCC
PF08_0119	-1890	1	11.53	ATTTCC
PFE0900w	-723	-1	11.53	GGAAAT
PF14_0599	-326	-1	11.53	GGAAAT
PF14_0599	-485	1	11.53	ATTTCC
MAL8P1.27	-1966	-1	11.53	GGAAAT
PFB0385w	-1004	-1	11.53	GGAAAT
PFB0385w	-1529	-1	11.53	GGAAAT
PFA0285c	-1262	-1	11.53	GGAAAT
PFI1440w	-671	-1	11.53	GGAAAT
PFI1440w	-719	-1	11.53	GGAAAT
PFF1115w	-256	-1	11.53	GGAAAT
PFF1115w	-732	-1	11.53	GGAAAT
PFF1115w	-847	1	11.53	ATTTCC
PFD0995c	-908	1	11.53	ATTTCC
PF14_0441	-308	-1	11.53	GGAAAT
PF14_0441	-640	-1	11.53	GGAAAT
PFF0520w	-1400	1	11.53	ATTTCC
PFF0520w	-1854	1	11.53	ATTTCC
MAL13P1.410	-956	-1	11.53	GGAAAT
MAL13P1.410	-1076	1	11.53	ATTTCC
PFE1082c	-1980	-1	11.53	GGAAAT
MAL8P1.82	-450	1	11.53	ATTTCC
MAL8P1.82	-700	-1	11.53	GGAAAT
MAL8P1.82	-1104	1	11.53	ATTTCC
MAL8P1.82	-1751	-1	11.53	GGAAAT
PFD0700c	-690	1	11.53	ATTTCC
PF10_0048	-729	-1	11.53	GGAAAT
PF10_0048	-772	-1	11.53	GGAAAT
MAL8P1.70	-767	1	11.53	ATTTCC
MAL13P1.313	-253	1	11.53	ATTTCC
PF10_0041	-534	-1	11.53	GGAAAT
PF10_0041	-801	-1	11.53	GGAAAT
PF10_0041	-1079	-1	11.53	GGAAAT
PFI1005w	-125	-1	11.53	GGAAAT
PFI1005w	-1016	-1	11.53	GGAAAT
PFD0100c	-231	1	11.53	ATTTCC
PF14_0771	-135	1	11.53	ATTTCC
PF14_0771	-842	-1	11.53	GGAAAT
PF14_0771	-1223	-1	11.53	GGAAAT
PFI0855w	-1106	-1	11.53	GGAAAT
MAL7P1.114	-108	1	11.53	ATTTCC
MAL7P1.154a	-281	1	11.53	ATTTCC
MAL7P1.154a	-670	1	11.53	ATTTCC
PFB0235w	-34	1	11.53	ATTTCC
PF14_0473	-64	1	11.53	ATTTCC
PF14_0473	-986	1	11.53	ATTTCC
PFL1430c	-402	-1	11.53	GGAAAT
PFI1110w	-87	-1	11.53	GGAAAT
PFI1110w	-1510	1	11.53	ATTTCC
MAL8P1.310	-795	1	11.53	ATTTCC
PFA0160c	-980	1	11.53	ATTTCC
MAL13P1.74	-1564	-1	11.53	GGAAAT
PF14_0568	-743	1	11.53	ATTTCC
PF14_0568	-1807	-1	11.53	GGAAAT
MAL13P1.331	-168	1	11.53	ATTTCC
PF07_0132	-1631	-1	11.53	GGAAAT
PF07_0132	-1657	-1	11.53	GGAAAT
MAL7P1.20	-962	1	11.53	ATTTCC
PFD0375w	-1360	1	11.53	ATTTCC
MAL7P1.27	-1109	1	11.53	ATTTCC
PFI0525w	-117	1	11.53	ATTTCC
PFD0955w	-358	-1	11.53	GGAAAT
PFL0660w	-1183	-1	11.53	GGAAAT
MAL7P1.105	-1833	1	11.53	ATTTCC
PF13_0086	-773	-1	11.53	GGAAAT
PFI1665w	-1980	-1	11.53	GGAAAT
PF14_0645	-950	-1	11.53	GGAAAT
PF14_0645	-1414	1	11.53	ATTTCC
PF14_0645	-1524	-1	11.53	GGAAAT
PF14_0457	-509	1	11.53	ATTTCC
PF10_0306	-161	1	11.53	ATTTCC
PF10_0126	-59	1	11.53	ATTTCC
PF10_0126	-115	1	11.53	ATTTCC
PF10_0126	-307	-1	11.53	GGAAAT
PFI0675w	-169	1	11.53	ATTTCC
PFI0675w	-1344	1	11.53	ATTTCC
PFI0675w	-1401	-1	11.53	GGAAAT
PF11_0515	-146	-1	11.53	GGAAAT
PF11_0515	-1494	-1	11.53	GGAAAT
PFI0420c	-168	1	11.53	ATTTCC
PFI0420c	-289	1	11.53	ATTTCC
MAL13P1.66	-1303	1	11.53	ATTTCC
PF07_0006	-1562	1	11.53	ATTTCC
PF07_0006	-1712	1	11.53	ATTTCC
PFE0725c	-510	1	11.53	ATTTCC
PFL2565w	-125	-1	11.53	GGAAAT
PFL1435c	-1118	-1	11.53	GGAAAT
PFD0060w	-459	1	11.53	ATTTCC
PFL0255c	-558	1	11.53	ATTTCC
PFL0255c	-617	-1	11.53	GGAAAT
PFL0255c	-738	1	11.53	ATTTCC
PFF0285c	-1256	1	11.53	ATTTCC
MAL7P1.99	-384	1	11.53	ATTTCC
PFC0645w	-356	1	11.53	ATTTCC
PFI1495w	-590	1	11.53	ATTTCC
PFI1495w	-918	1	11.53	ATTTCC
PFI1810w	-273	-1	11.53	GGAAAT
PFF0210w	-1523	1	11.53	ATTTCC
PFE0230w	-79	-1	11.53	GGAAAT
PF11_0209	-269	-1	11.53	GGAAAT
PF11_0209	-637	-1	11.53	GGAAAT
PF11_0209	-1355	1	11.53	ATTTCC
PF10_0373	-1521	-1	11.53	GGAAAT
PFL0770w	-35	1	11.53	ATTTCC
PFF0835w	-711	1	11.53	ATTTCC
PFF0835w	-777	-1	11.53	GGAAAT
PFF0835w	-1859	-1	11.53	GGAAAT
PF14_0313	-142	1	11.53	ATTTCC
PF14_0313	-169	-1	11.53	GGAAAT
PF14_0313	-883	-1	11.53	GGAAAT
PF14_0313	-1035	-1	11.53	GGAAAT
PFB0953w	-610	1	11.53	ATTTCC
PFB0953w	-1063	1	11.53	ATTTCC
PF13_0270	-28	1	11.53	ATTTCC
PFA0010c	-477	1	11.53	ATTTCC
PFA0010c	-1217	-1	11.53	GGAAAT
PF14_0030	-287	1	11.53	ATTTCC
PFD0430c	-910	-1	11.53	GGAAAT
PFC1020c	-1319	-1	11.53	GGAAAT
PFC1020c	-1836	1	11.53	ATTTCC
PFC0625w	-606	-1	11.53	GGAAAT
PFE0270c	-898	1	11.53	ATTTCC
PFI1745c	-1459	-1	11.53	GGAAAT
PFI1745c	-1474	1	11.53	ATTTCC
PFI1745c	-1712	1	11.53	ATTTCC
PF10_0118	-158	1	11.53	ATTTCC
PF10_0118	-667	-1	11.53	GGAAAT
PFC0885c	-1902	-1	11.53	GGAAAT
PFF1225c	-199	1	11.53	ATTTCC
PFF1225c	-600	1	11.53	ATTTCC
PF14_0499	-186	1	11.53	ATTTCC
PF14_0499	-1475	-1	11.53	GGAAAT
PFF1185w	-962	-1	11.53	GGAAAT
PF14_0227	-239	-1	11.53	GGAAAT
PFL0746c	-85	1	11.53	ATTTCC
PF11_0477	-975	1	11.53	ATTTCC
PFB0830w	-913	1	11.53	ATTTCC
PFB0830w	-1591	1	11.53	ATTTCC
PF14_0396	-944	-1	11.53	GGAAAT
MAL13P1.243	-119	1	11.53	ATTTCC
MAL13P1.243	-1422	1	11.53	ATTTCC
MAL13P1.243	-1545	1	11.53	ATTTCC
PF11_0165	-759	1	11.53	ATTTCC
PF11_0246	-322	1	11.53	ATTTCC
PF11_0246	-925	1	11.53	ATTTCC
PF10_0107	-1442	1	11.53	ATTTCC
MAL8P1.156	-816	-1	11.53	GGAAAT
MAL8P1.156	-1445	-1	11.53	GGAAAT
PF13_0060	-389	1	11.53	ATTTCC
PF13_0060	-981	1	11.53	ATTTCC
PF13_0060	-1950	1	11.53	ATTTCC
PF10_0397	-123	-1	11.53	GGAAAT
MAL8P1.160	-167	-1	11.53	GGAAAT
MAL8P1.160	-923	1	11.53	ATTTCC
MAL13P1.349	-323	-1	11.53	GGAAAT
PFB0730w	-90	-1	11.53	GGAAAT
PFB0730w	-270	1	11.53	ATTTCC
PFB0730w	-390	-1	11.53	GGAAAT
PF11_0057	-346	1	11.53	ATTTCC
PF08_0010	-342	-1	11.53	GGAAAT
MAL13P1.91	-990	1	11.53	ATTTCC
PF14_0380	-1837	1	11.53	ATTTCC
PF08_0128	-891	-1	11.53	GGAAAT
PF08_0128	-1533	1	11.53	ATTTCC
PF11_0220	-24	1	11.53	ATTTCC
PFE0100w	-78	1	11.53	ATTTCC
PF11_0045	-1578	1	11.53	ATTTCC
PFI0860c	-1918	1	11.53	ATTTCC
PF13_0189	-56	1	11.53	ATTTCC
PF13_0189	-769	1	11.53	ATTTCC
PF13_0189	-833	1	11.53	ATTTCC
PF11_0467	-561	-1	11.53	GGAAAT
PF11_0467	-788	1	11.53	ATTTCC
PF10_0006	-1136	1	11.53	ATTTCC
PF10_0006	-1484	-1	11.53	GGAAAT
PF07_0097	-66	1	11.53	ATTTCC
PF07_0097	-400	1	11.53	ATTTCC
PFB0890c	-1058	1	11.53	ATTTCC
PFL2585c	-1489	1	11.53	ATTTCC
PFL2585c	-1726	1	11.53	ATTTCC
PFI1790w	-1575	-1	11.53	GGAAAT
PF07_0071	-1173	-1	11.53	GGAAAT
PFF1325c	-480	-1	11.53	GGAAAT
PFF1325c	-1180	1	11.53	ATTTCC
PFF1325c	-1531	-1	11.53	GGAAAT
PF13_0265	-1170	1	11.53	ATTTCC
PF13_0265	-1185	-1	11.53	GGAAAT
PFB0475c	-312	-1	11.53	GGAAAT
PFB0475c	-462	1	11.53	ATTTCC
PFB0475c	-939	1	11.53	ATTTCC
PF14_0597	-91	1	11.53	ATTTCC
PF13_0023	-199	1	11.53	ATTTCC
PF13_0023	-1346	1	11.53	ATTTCC
PFI0380c	-424	1	11.53	ATTTCC
PF14_0079	-1189	-1	11.53	GGAAAT
MAL8P1.84	-1013	-1	11.53	GGAAAT
PFI1463w	-328	1	11.53	ATTTCC
PFI1463w	-419	-1	11.53	GGAAAT
PF11_0388	-123	-1	11.53	GGAAAT
PF14_0065	-362	-1	11.53	GGAAAT
PF14_0065	-1651	1	11.53	ATTTCC
PFC0440c	-1659	1	11.53	ATTTCC
PFC0440c	-1793	-1	11.53	GGAAAT
PFE1415w	-1000	1	11.53	ATTTCC
PFE1415w	-1021	1	11.53	ATTTCC
PFE1415w	-1059	1	11.53	ATTTCC
PFE1415w	-1445	-1	11.53	GGAAAT
PFE1415w	-1714	-1	11.53	GGAAAT
PF14_0366	-1200	1	11.53	ATTTCC
PFI1740c-a	-374	1	11.53	ATTTCC
PFI1740c-a	-469	1	11.53	ATTTCC
PFI1740c-a	-1332	-1	11.53	GGAAAT
PFI1740c-a	-1669	1	11.53	ATTTCC
PF11_0443	-293	-1	11.53	GGAAAT
PF11_0443	-1723	1	11.53	ATTTCC
PF13_0084	-744	-1	11.53	GGAAAT
PF13_0084	-1874	-1	11.53	GGAAAT
PFI0760w	-632	-1	11.53	GGAAAT
PFI0760w	-1522	-1	11.53	GGAAAT
PF11_0164	-1207	-1	11.53	GGAAAT
PFL2625w	-658	-1	11.53	GGAAAT
PFL2625w	-1529	-1	11.53	GGAAAT
PFF0840w	-857	-1	11.53	GGAAAT
PF13_0334	-103	1	11.53	ATTTCC
PF13_0334	-1667	1	11.53	ATTTCC
PF10_0108	-1208	-1	11.53	GGAAAT
PFL0835w	-154	1	11.53	ATTTCC
PFL0835w	-840	-1	11.53	GGAAAT
PFD0670c	-508	1	11.53	ATTTCC
PF13_0127	-225	1	11.53	ATTTCC
PF13_0127	-636	-1	11.53	GGAAAT
PFL1545c	-225	-1	11.53	GGAAAT
PFL1545c	-943	-1	11.53	GGAAAT
PFL1545c	-1466	-1	11.53	GGAAAT
MAL13P1.318	-646	-1	11.53	GGAAAT
PFI0905w	-195	1	11.53	ATTTCC
PFE0680w	-216	1	11.53	ATTTCC
PF14_0259	-583	-1	11.53	GGAAAT
PF14_0259	-1727	-1	11.53	GGAAAT
MAL13P1.440	-1100	1	11.53	ATTTCC
MAL13P1.230	-340	1	11.53	ATTTCC
PF14_0377	-1168	1	11.53	ATTTCC
PF14_0377	-1818	-1	11.53	GGAAAT
PF11_0126	-304	1	11.53	ATTTCC
PFL0540w	-1236	1	11.53	ATTTCC
PFF1550w	-114	1	11.53	ATTTCC
PF11_0334	-105	1	11.53	ATTTCC
PF11_0334	-1122	1	11.53	ATTTCC
PFD0390c	-1948	-1	11.53	GGAAAT
PFD0085c	-1361	1	11.53	ATTTCC
PFD0085c	-1928	-1	11.53	GGAAAT
PF13_0068	-358	1	11.53	ATTTCC
PFF0940c	-983	1	11.53	ATTTCC
PFF0940c	-1032	1	11.53	ATTTCC
PF11_0351	-901	-1	11.53	GGAAAT
PFL0460w	-848	-1	11.53	GGAAAT
PFL0460w	-921	1	11.53	ATTTCC
PFL0460w	-943	-1	11.53	GGAAAT
MAL7P1.146	-1562	1	11.53	ATTTCC
PF10_0242	-223	1	11.53	ATTTCC
PF10_0242	-1205	1	11.53	ATTTCC
PFI0240c	-1053	1	11.53	ATTTCC
PF14_0654	-1340	-1	11.53	GGAAAT
PFL0430w	-690	-1	11.53	GGAAAT
PF08_0101	-832	1	11.53	ATTTCC
PF08_0101	-959	-1	11.53	GGAAAT
PFL1925w	-823	1	11.53	ATTTCC
PFL1925w	-862	-1	11.53	GGAAAT
PFL1925w	-1089	-1	11.53	GGAAAT
PFL1925w	-1595	-1	11.53	GGAAAT
PF11_0090	-733	1	11.53	ATTTCC
PFA0435w	-470	1	11.53	ATTTCC
PFA0435w	-1166	-1	11.53	GGAAAT
PFA0435w	-1574	-1	11.53	GGAAAT
PFI0725c	-1574	-1	11.53	GGAAAT
PF14_0327	-1023	-1	11.53	GGAAAT
PF13_0073	-912	-1	11.53	GGAAAT
PF13_0073	-1223	1	11.53	ATTTCC
PF13_0073	-1402	-1	11.53	GGAAAT
PF14_0667	-1616	-1	11.53	GGAAAT
MAL13P1.260	-662	-1	11.53	GGAAAT
MAL13P1.260	-1813	-1	11.53	GGAAAT
PFE1115c	-150	1	11.53	ATTTCC
PFE1115c	-1747	1	11.53	ATTTCC
PFD0330w	-512	1	11.53	ATTTCC
PF10_0187	-763	1	11.53	ATTTCC
PF10_0187	-1483	1	11.53	ATTTCC
PFI0085c	-375	-1	11.53	GGAAAT
PFI0085c	-433	1	11.53	ATTTCC
PFE0510c	-321	-1	11.53	GGAAAT
PFI0450c	-375	-1	11.53	GGAAAT
PFI0450c	-518	-1	11.53	GGAAAT
PF14_0440	-63	1	11.53	ATTTCC
PF14_0440	-267	-1	11.53	GGAAAT
PF14_0309	-63	-1	11.53	GGAAAT
PF14_0309	-1368	-1	11.53	GGAAAT
PFE0835w	-1973	-1	11.53	GGAAAT
PF14_0310	-993	1	11.53	ATTTCC
PF14_0310	-1006	1	11.53	ATTTCC
PF07_0081	-847	-1	11.53	GGAAAT
PF14_0190	-1385	1	11.53	ATTTCC
MAL7P1.124	-471	1	11.53	ATTTCC
PFL1060c	-38	1	11.53	ATTTCC
PFL1060c	-281	-1	11.53	GGAAAT
PFL0420w	-713	1	11.53	ATTTCC
PFD1080w	-418	-1	11.53	GGAAAT
PFB0770c	-535	1	11.53	ATTTCC
PFB0770c	-1478	1	11.53	ATTTCC
PFB0835c	-1597	-1	11.53	GGAAAT
PFI0640c	-582	1	11.53	ATTTCC
PFI0640c	-751	1	11.53	ATTTCC
PFL1625w	-405	1	11.53	ATTTCC
PFL1625w	-616	-1	11.53	GGAAAT
PF08_0052	-248	1	11.53	ATTTCC
PFE1275c	-1805	1	11.53	ATTTCC
PF14_0016	-27	1	11.53	ATTTCC
PFB0320c	-844	1	11.53	ATTTCC
PFB0320c	-1204	-1	11.53	GGAAAT
MAL7P1.184	-150	-1	11.53	GGAAAT
PFC0590c	-774	1	11.53	ATTTCC
PFC0590c	-1169	-1	11.53	GGAAAT
MAL13P1.288	-1837	-1	11.53	GGAAAT
PFE0950c	-584	1	11.53	ATTTCC
PFE0950c	-949	1	11.53	ATTTCC
PF08_0042	-1172	1	11.53	ATTTCC
PF08_0042	-1650	-1	11.53	GGAAAT
MAL13P1.405	-192	-1	11.53	GGAAAT
MAL13P1.405	-657	-1	11.53	GGAAAT
MAL13P1.405	-791	1	11.53	ATTTCC
PF14_0304	-502	-1	11.53	GGAAAT
PF14_0304	-1086	-1	11.53	GGAAAT
PFA0360c	-128	1	11.53	ATTTCC
PFA0360c	-1068	1	11.53	ATTTCC
MAL8P1.113	-1497	1	11.53	ATTTCC
MAL13P1.188	-612	-1	11.53	GGAAAT
MAL13P1.188	-1177	1	11.53	ATTTCC
PFC0555c	-1824	-1	11.53	GGAAAT
PF10_0196	-174	-1	11.53	GGAAAT
PF14_0296	-1612	-1	11.53	GGAAAT
PFB1050w	-480	1	11.53	ATTTCC
PFB1050w	-1220	-1	11.53	GGAAAT
PFE1405c	-887	-1	11.53	GGAAAT
PFE1405c	-1073	1	11.53	ATTTCC
MAL13P1.217	-853	1	11.53	ATTTCC
MAL13P1.350	-1180	1	11.53	ATTTCC
MAL13P1.350	-1391	1	11.53	ATTTCC
MAL13P1.350	-1607	1	11.53	ATTTCC
PFE0220w	-27	-1	11.53	GGAAAT
PFE0220w	-53	1	11.53	ATTTCC
PF10_0191	-1619	1	11.53	ATTTCC
PF10_0280	-1204	1	11.53	ATTTCC
PF14_0657	-516	1	11.53	ATTTCC
PF14_0657	-1143	1	11.53	ATTTCC
PFL1765c	-247	-1	11.53	GGAAAT
PFL1765c	-511	-1	11.53	GGAAAT
PF08_0131	-450	-1	11.53	GGAAAT
PF08_0131	-577	1	11.53	ATTTCC
PF08_0131	-722	-1	11.53	GGAAAT
PF08_0131	-1424	1	11.53	ATTTCC
PFF1220w	-784	1	11.53	ATTTCC
PF07_0096	-315	-1	11.53	GGAAAT
PFB0505c	-1011	1	11.53	ATTTCC
PFB0505c	-1019	-1	11.53	GGAAAT
PFB0505c	-1331	1	11.53	ATTTCC
PFL1065c	-1193	1	11.53	ATTTCC
PF10_0216	-1282	-1	11.53	GGAAAT
PF10_0216	-1897	1	11.53	ATTTCC
MAL8P1.33	-620	-1	11.53	GGAAAT
PFL1525c	-17	1	11.53	ATTTCC
PFL1525c	-940	1	11.53	ATTTCC
MAL13P1.269	-1897	-1	11.53	GGAAAT
PFL1680w	-1555	1	11.53	ATTTCC
PFF0175c	-42	1	11.53	ATTTCC
PFF0175c	-353	-1	11.53	GGAAAT
PF10_0155	-1814	1	11.53	ATTTCC
PF10_0144	-648	1	11.53	ATTTCC
PFE0465c	-271	-1	11.53	GGAAAT
PFC0180c	-886	1	11.53	ATTTCC
PFD0910w	-321	1	11.53	ATTTCC
PF13_0153	-681	-1	11.53	GGAAAT
PFI0335w	-451	-1	11.53	GGAAAT
PFI0335w	-466	1	11.53	ATTTCC
PF14_0279	-815	-1	11.53	GGAAAT
PF14_0279	-1081	-1	11.53	GGAAAT
PF13_0149	-73	1	11.53	ATTTCC
PF13_0149	-1054	-1	11.53	GGAAAT
PFD0270c	-872	1	11.53	ATTTCC
PFC0185w	-539	-1	11.53	GGAAAT
MAL13P1.256	-1470	1	11.53	ATTTCC
PF14_0563	-1185	1	11.53	ATTTCC
PF14_0563	-1370	1	11.53	ATTTCC
PF14_0749	-1052	-1	11.53	GGAAAT
PF14_0749	-1306	-1	11.53	GGAAAT
PF14_0047	-1119	-1	11.53	GGAAAT
PF11_0048	-234	-1	11.53	GGAAAT
PFB0860c	-1142	-1	11.53	GGAAAT
PF14_0415	-1312	1	11.53	ATTTCC
PF14_0415	-1493	1	11.53	ATTTCC
PF14_0415	-1600	1	11.53	ATTTCC
PF11_0101	-1982	-1	11.53	GGAAAT
PF10_0309	-1485	-1	11.53	GGAAAT
PF10_0309	-1599	-1	11.53	GGAAAT
PFE1060c	-178	1	11.53	ATTTCC
PFE1060c	-668	1	11.53	ATTTCC
PFE1085w	-46	1	11.53	ATTTCC
PF14_0084	-139	1	11.53	ATTTCC
PF14_0084	-1749	1	11.53	ATTTCC
PFA0705c	-116	1	11.53	ATTTCC
PFI0870w	-580	-1	11.53	GGAAAT
PF10_0094	-1335	1	11.53	ATTTCC
PF10_0094	-1934	1	11.53	ATTTCC
PF13_0279	-587	-1	11.53	GGAAAT
PF13_0229	-1161	-1	11.53	GGAAAT
PFB0194w	-555	1	11.53	ATTTCC
PFB0194w	-1390	1	11.53	ATTTCC
PF11_0453	-518	-1	11.53	GGAAAT
PF13_0281	-476	-1	11.53	GGAAAT
PF07_0053	-91	1	11.53	ATTTCC
PF11_0193	-169	-1	11.53	GGAAAT
PF11_0193	-615	-1	11.53	GGAAAT
PF11_0193	-771	-1	11.53	GGAAAT
PF11_0193	-840	-1	11.53	GGAAAT
PFE1595c	-515	-1	11.53	GGAAAT
PFA0670c	-459	-1	11.53	GGAAAT
PFA0670c	-785	1	11.53	ATTTCC
PFA0670c	-1582	-1	11.53	GGAAAT
PF14_0510	-1982	1	11.53	ATTTCC
MAL13P1.346	-40	1	11.53	ATTTCC
MAL13P1.346	-924	-1	11.53	GGAAAT
MAL13P1.346	-1259	1	11.53	ATTTCC
PF14_0451	-513	-1	11.53	GGAAAT
PFE0035c	-1815	-1	11.53	GGAAAT
PFD0155c	-666	-1	11.53	GGAAAT
PFD0155c	-709	-1	11.53	GGAAAT
PFF0245w	-1459	1	11.53	ATTTCC
MAL7P1.130	-370	1	11.53	ATTTCC
MAL13P1.163	-1411	-1	11.53	GGAAAT
PF11_0381	-84	1	11.53	ATTTCC
PF11_0381	-1480	1	11.53	ATTTCC
PF11_0381	-1831	-1	11.53	GGAAAT
MAL13P1.41	-493	-1	11.53	GGAAAT
PFL1905w	-530	1	11.53	ATTTCC
PFF1340w	-291	-1	11.53	GGAAAT
PFF1340w	-360	-1	11.53	GGAAAT
PFF1510w	-252	-1	11.53	GGAAAT
PF14_0072	-329	1	11.53	ATTTCC
MAL7P1.123	-457	-1	11.53	GGAAAT
PFE0255w	-880	-1	11.53	GGAAAT
PFC1030w	-648	1	11.53	ATTTCC
PFL2415w	-1591	-1	11.53	GGAAAT
PFD0050w	-1200	-1	11.53	GGAAAT
MAL8P1.96	-687	-1	11.53	GGAAAT
MAL8P1.96	-860	1	11.53	ATTTCC
MAL8P1.96	-1966	1	11.53	ATTTCC
PFL2425w	-168	-1	11.53	GGAAAT
PFL2425w	-601	-1	11.53	GGAAAT
PF13_0133	-1153	-1	11.53	GGAAAT
MAL8P1.142	-850	1	11.53	ATTTCC
PFC0675c	-1242	1	11.53	ATTTCC
PFC0675c	-1661	-1	11.53	GGAAAT
PFC0675c	-1735	1	11.53	ATTTCC
PF14_0335	-1477	-1	11.53	GGAAAT
MAL8P1.208	-456	1	11.53	ATTTCC
MAL8P1.208	-1198	-1	11.53	GGAAAT
PF11_0468	-194	-1	11.53	GGAAAT
PF11_0468	-421	1	11.53	ATTTCC
PFI0800c	-1177	1	11.53	ATTTCC
MAL8P1.95	-410	1	11.53	ATTTCC
MAL8P1.95	-1313	-1	11.53	GGAAAT
PFB0946c	-705	1	11.53	ATTTCC
PFI0615w	-1072	-1	11.53	GGAAAT
PF10_0404	-272	-1	11.53	GGAAAT
PFI1475w	-982	-1	11.53	GGAAAT
PFI1475w	-1437	1	11.53	ATTTCC
PFI1475w	-1885	1	11.53	ATTTCC
PF14_0481	-905	-1	11.53	GGAAAT
PF14_0481	-918	-1	11.53	GGAAAT
PF11_0259	-1387	1	11.53	ATTTCC
PFL0695c	-919	-1	11.53	GGAAAT
PF10_0153a	-1035	1	11.53	ATTTCC
PF10_0153a	-1449	1	11.53	ATTTCC
PF14_0090	-959	-1	11.53	GGAAAT
MAL8P1.46	-616	1	11.53	ATTTCC
PFC0262c	-1012	-1	11.53	GGAAAT
PFC0262c	-1289	-1	11.53	GGAAAT
PF08_0021	-1122	1	11.53	ATTTCC
PF08_0021	-1423	-1	11.53	GGAAAT
PFB0045c	-464	-1	11.53	GGAAAT
PFD1035w	-1507	-1	11.53	GGAAAT
MAL13P1.6	-677	-1	11.53	GGAAAT
PF10_0360	-202	1	11.53	ATTTCC
PF10_0360	-538	1	11.53	ATTTCC
PFL1080c	-1180	-1	11.53	GGAAAT
PF14_0216	-626	1	11.53	ATTTCC
PF07_0047	-220	-1	11.53	GGAAAT
PFD0285c	-70	1	11.53	ATTTCC
PFF0090w	-222	1	11.53	ATTTCC
PFF0090w	-346	-1	11.53	GGAAAT
PFF0090w	-628	1	11.53	ATTTCC
PFF0090w	-1074	1	11.53	ATTTCC
PFE1025c	-998	1	11.53	ATTTCC
PF14_0488	-626	1	11.53	ATTTCC
PF14_0488	-1907	1	11.53	ATTTCC
PF14_0488	-1956	1	11.53	ATTTCC
PFD0295c	-1413	-1	11.53	GGAAAT
PF14_0735	-1018	1	11.53	ATTTCC
PF14_0735	-1317	-1	11.53	GGAAAT
MAL7P1.7	-140	1	11.53	ATTTCC
PFF0980w	-277	-1	11.53	GGAAAT
PFF0980w	-1136	-1	11.53	GGAAAT
PFF0980w	-1504	-1	11.53	GGAAAT
PFF0980w	-1879	-1	11.53	GGAAAT
PFI1670c	-1209	1	11.53	ATTTCC
PF10_0021	-1383	-1	11.53	GGAAAT
PF10_0262	-1877	1	11.53	ATTTCC
PF14_0684	-55	-1	11.53	GGAAAT
PF14_0684	-133	-1	11.53	GGAAAT
PF10_0222	-303	-1	11.53	GGAAAT
PF10_0222	-587	1	11.53	ATTTCC
MAL13P1.44	-30	1	11.53	ATTTCC
MAL13P1.44	-1032	1	11.53	ATTTCC
PFE0040c	-389	1	11.53	ATTTCC
PFE0040c	-572	-1	11.53	GGAAAT
PFE0040c	-838	1	11.53	ATTTCC
PFE0040c	-1532	-1	11.53	GGAAAT
PF10_0399	-275	-1	11.53	GGAAAT
MAL13P1.294	-799	1	11.53	ATTTCC
PFC0571c	-631	1	11.53	ATTTCC
PFE1045c	-72	-1	11.53	GGAAAT
PF07_0054	-409	1	11.53	ATTTCC
PFB0390w	-199	-1	11.53	GGAAAT
PFL0095c	-1016	1	11.53	ATTTCC
PFL0570c	-992	1	11.53	ATTTCC
PFL0570c	-1090	1	11.53	ATTTCC
PFI1800w	-894	-1	11.53	GGAAAT
PFI1800w	-1891	1	11.53	ATTTCC
PFI0235w	-1191	1	11.53	ATTTCC
PFD0250c	-106	1	11.53	ATTTCC
PFD0250c	-1937	1	11.53	ATTTCC
PFL2635w	-135	1	11.53	ATTTCC
PFC0371w	-178	-1	11.53	GGAAAT
PFC0371w	-224	1	11.53	ATTTCC
PF11_0044	-1211	1	11.53	ATTTCC
PFI1765c	-937	1	11.53	ATTTCC
PFF0650w	-422	-1	11.53	GGAAAT
PFF0650w	-1434	1	11.53	ATTTCC
PF14_0612	-1783	1	11.53	ATTTCC
PFD0125c	-1367	1	11.53	ATTTCC
PFE1255w	-1220	1	11.53	ATTTCC
PF07_0034	-1875	-1	11.53	GGAAAT
PF14_0429	-198	1	11.53	ATTTCC
PF14_0429	-1611	-1	11.53	GGAAAT
PF14_0287	-801	-1	11.53	GGAAAT
PF14_0287	-1068	-1	11.53	GGAAAT
MAL13P1.147	-458	-1	11.53	GGAAAT
MAL13P1.147	-470	-1	11.53	GGAAAT
MAL13P1.147	-918	1	11.53	ATTTCC
PF11_0180	-256	1	11.53	ATTTCC
PF11_0180	-973	1	11.53	ATTTCC
MAL7P1.177	-326	-1	11.53	GGAAAT
PF11_0363	-332	-1	11.53	GGAAAT
PF11_0363	-1037	1	11.53	ATTTCC
PFA0290w	-317	1	11.53	ATTTCC
PF13_0177	-139	-1	11.53	GGAAAT
PF13_0177	-1819	-1	11.53	GGAAAT
PF13_0170	-33	1	11.53	ATTTCC
PFF1035w	-1568	-1	11.53	GGAAAT
PF11_0225	-1145	-1	11.53	GGAAAT
PF11_0225	-1266	-1	11.53	GGAAAT
PF11_0225	-1775	1	11.53	ATTTCC
PFC0271c	-1106	-1	11.53	GGAAAT
PFI1515w	-514	-1	11.53	GGAAAT
PFI1020c	-1137	-1	11.53	GGAAAT
PF14_0701	-390	-1	11.53	GGAAAT
PF13_0098	-664	-1	11.53	GGAAAT
PF14_0358	-448	1	11.53	ATTTCC
PF11_0297	-852	-1	11.53	GGAAAT
PF11_0297	-1179	1	11.53	ATTTCC
PFA0080c	-1642	-1	11.53	GGAAAT
PFA0080c	-1668	-1	11.53	GGAAAT
PF14_0456	-709	-1	11.53	GGAAAT
PF11_0210	-1995	-1	11.53	GGAAAT
PF08_0002	-142	-1	11.53	GGAAAT
PF08_0002	-1173	1	11.53	ATTTCC
PF08_0002	-1315	-1	11.53	GGAAAT
PF08_0002	-1861	-1	11.53	GGAAAT
PF07_0105	-1644	-1	11.53	GGAAAT
MAL7P1.164	-1703	1	11.53	ATTTCC
MAL7P1.164	-1945	1	11.53	ATTTCC
PF08_0120	-1606	-1	11.53	GGAAAT
PFC0035w	-1174	-1	11.53	GGAAAT
PF10_0162	-1644	1	11.53	ATTTCC
PF10_0162	-1944	1	11.53	ATTTCC
PFF1490w	-1342	1	11.53	ATTTCC
PFI1705w	-110	-1	11.53	GGAAAT
PFF0015c	-476	1	11.53	ATTTCC
PFF0015c	-1216	-1	11.53	GGAAAT
PFL0485w	-546	-1	11.53	GGAAAT
PFA0400c	-408	1	11.53	ATTTCC
PFE0435c	-1182	-1	11.53	GGAAAT
PFI1215w	-152	-1	11.53	GGAAAT
PF10_0113	-1552	1	11.53	ATTTCC
PF10_0113	-1888	-1	11.53	GGAAAT
PF10_0049	-356	1	11.53	ATTTCC
PF10_0049	-399	1	11.53	ATTTCC
PFE1605w	-268	1	11.53	ATTTCC
PFE1605w	-438	-1	11.53	GGAAAT
PFE1605w	-1197	1	11.53	ATTTCC
PF07_0130	-115	1	11.53	ATTTCC
PF07_0130	-1265	-1	11.53	GGAAAT
MAL7P1.31	-890	-1	11.53	GGAAAT
PFL2030w	-364	-1	11.53	GGAAAT
PFE0845c	-591	1	11.53	ATTTCC
PFL0870w	-268	-1	11.53	GGAAAT
PFL0870w	-777	-1	11.53	GGAAAT
PFF0120w	-937	1	11.53	ATTTCC
PF10_0325	-1695	-1	11.53	GGAAAT
PF14_0386	-1897	1	11.53	ATTTCC
PF08_0045	-718	1	11.53	ATTTCC
PF08_0045	-848	-1	11.53	GGAAAT
PF08_0045	-1290	1	11.53	ATTTCC
PF08_0045	-1306	1	11.53	ATTTCC
PF14_0119	-398	1	11.53	ATTTCC
PF14_0418	-574	-1	11.53	GGAAAT
PFL2655w	-268	-1	11.53	GGAAAT
PF14_0621	-1630	-1	11.53	GGAAAT
PF08_0004	-194	1	11.53	ATTTCC
PF08_0004	-1209	1	11.53	ATTTCC
MAL13P1.178	-951	-1	11.53	GGAAAT
PF14_0085	-593	1	11.53	ATTTCC
PF14_0085	-834	1	11.53	ATTTCC
PF14_0085	-1147	-1	11.53	GGAAAT
PFC0835c	-1059	1	11.53	ATTTCC
PFC0835c	-1109	1	11.53	ATTTCC
PF14_0149	-109	1	11.53	ATTTCC
PF14_0149	-304	-1	11.53	GGAAAT
PF14_0149	-655	-1	11.53	GGAAAT
PF14_0315	-673	1	11.53	ATTTCC
PF14_0315	-1887	1	11.53	ATTTCC
PF11_0420	-245	-1	11.53	GGAAAT
PF11_0420	-396	1	11.53	ATTTCC
PFE0050w	-262	-1	11.53	GGAAAT
PFE0050w	-402	1	11.53	ATTTCC
PFE0050w	-743	1	11.53	ATTTCC
PFE0050w	-931	1	11.53	ATTTCC
PF10_0033	-368	-1	11.53	GGAAAT
MAL8P1.201	-1098	1	11.53	ATTTCC
MAL8P1.201	-1395	-1	11.53	GGAAAT
PF14_0644	-439	1	11.53	ATTTCC
PF14_0644	-549	-1	11.53	GGAAAT
PF14_0644	-1013	1	11.53	ATTTCC
PF10_0317	-1154	-1	11.53	GGAAAT
PF11_0010	-454	1	11.53	ATTTCC
PF11_0010	-1209	-1	11.53	GGAAAT
PFD0403w	-196	-1	11.53	GGAAAT
PF14_0006	-1527	-1	11.53	GGAAAT
PFI0915w	-21	1	11.53	ATTTCC
PFL1755w	-500	-1	11.53	GGAAAT
PFD0065w	-1289	-1	11.53	GGAAAT
PFL0245w	-318	-1	11.53	GGAAAT
PF10_0147	-1302	1	11.53	ATTTCC
PF13_0117	-974	1	11.53	ATTTCC
PF14_0475	-1841	1	11.53	ATTTCC
MAL7P1.227	-1062	1	11.53	ATTTCC
MAL7P1.227	-1302	-1	11.53	GGAAAT
PF11_0523	-95	-1	11.53	GGAAAT
PF11_0523	-772	-1	11.53	GGAAAT
PFE0665c	-117	1	11.53	ATTTCC
MAL13P1.339	-208	-1	11.53	GGAAAT
MAL13P1.339	-985	-1	11.53	GGAAAT
PFA0260c	-116	-1	11.53	GGAAAT
PF07_0026	-278	-1	11.53	GGAAAT
PF07_0026	-477	-1	11.53	GGAAAT
MAL7P1.320	-1742	-1	11.53	GGAAAT
PF14_0581	-457	-1	11.53	GGAAAT
PF11_0111	-125	-1	11.53	GGAAAT
PF11_0111	-458	-1	11.53	GGAAAT
PFD0144c	-1242	-1	11.53	GGAAAT
PF11_0060	-1768	1	11.53	ATTTCC
PF11_0060	-1999	1	11.53	ATTTCC
PFE1110w	-541	-1	11.53	GGAAAT
PFE1110w	-994	-1	11.53	GGAAAT
PFE1110w	-1159	-1	11.53	GGAAAT
PFE1110w	-1550	1	11.53	ATTTCC
MAL13P1.395	-1740	1	11.53	ATTTCC
PF10_0129	-1027	1	11.53	ATTTCC
PF14_0468a	-1273	-1	11.53	GGAAAT
PF11_0034	-1168	1	11.53	ATTTCC
PF11_0476	-107	-1	11.53	GGAAAT
PF11_0476	-204	1	11.53	ATTTCC
PF14_0491	-386	1	11.53	ATTTCC
PFL1460c	-45	-1	11.53	GGAAAT
PFF0205w	-243	1	11.53	ATTTCC
PFF0205w	-1594	1	11.53	ATTTCC
PFF0205w	-1642	1	11.53	ATTTCC
PFF0205w	-1656	-1	11.53	GGAAAT
PF11_0056	-952	-1	11.53	GGAAAT
PF14_0041	-427	-1	11.53	GGAAAT
PF13_0271	-1378	-1	11.53	GGAAAT
MAL13P1.253	-703	-1	11.53	GGAAAT
MAL13P1.253	-1864	1	11.53	ATTTCC
PFL2445c	-260	1	11.53	ATTTCC
PFC0241w	-1611	1	11.53	ATTTCC
PF11_0051	-1615	1	11.53	ATTTCC
PFC0855w	-831	1	11.53	ATTTCC
PFF1175c	-1135	1	11.53	ATTTCC
PFF1175c	-1294	-1	11.53	GGAAAT
PFC0015c	-462	-1	11.53	GGAAAT
PF10_0087	-660	1	11.53	ATTTCC
PF13_0132	-1219	1	11.53	ATTTCC
PFL0855c	-1936	1	11.53	ATTTCC
PFA0005w	-1954	-1	11.53	GGAAAT
PF10_0374	-801	-1	11.53	GGAAAT
PF10_0217	-145	1	11.53	ATTTCC
PF10_0217	-554	1	11.53	ATTTCC
PF10_0217	-1843	1	11.53	ATTTCC
PF10_0398	-1493	1	11.53	ATTTCC
MAL13P1.370	-514	-1	11.53	GGAAAT
MAL13P1.370	-767	-1	11.53	GGAAAT
MAL13P1.370	-1013	1	11.53	ATTTCC
PF11_0340	-1224	-1	11.53	GGAAAT
PF11_0326	-1629	1	11.53	ATTTCC
PF11_0038	-326	1	11.53	ATTTCC
PF11_0038	-423	1	11.53	ATTTCC
PFE0395c	-1365	-1	11.53	GGAAAT
PF10_0076	-58	-1	11.53	GGAAAT
PF10_0076	-873	-1	11.53	GGAAAT
PFL1105c	-1246	1	11.53	ATTTCC
PFE0085c	-1095	-1	11.53	GGAAAT
PFE0085c	-1644	-1	11.53	GGAAAT
PFI1090w	-634	-1	11.53	GGAAAT
PFL1150c	-966	1	11.53	ATTTCC
PFI1730w	-677	-1	11.53	GGAAAT
PFI1730w	-1422	-1	11.53	GGAAAT
PFI1730w	-1941	-1	11.53	GGAAAT
PF14_0772	-450	1	11.53	ATTTCC
PF14_0772	-1509	1	11.53	ATTTCC
PF14_0772	-1569	-1	11.53	GGAAAT
PF10_0308	-552	1	11.53	ATTTCC
PF10_0308	-1762	1	11.53	ATTTCC
PFL1285c	-1588	-1	11.53	GGAAAT
MAL8P1.154	-1073	1	11.53	ATTTCC
MAL8P1.154	-1918	1	11.53	ATTTCC
PFA0030c	-273	-1	11.53	GGAAAT
PF07_0043	-326	-1	11.53	GGAAAT
PF07_0043	-1545	-1	11.53	GGAAAT
PF11_0203	-938	1	11.53	ATTTCC
PF10_0131	-516	-1	11.53	GGAAAT
PFF0875w	-646	-1	11.53	GGAAAT
PFA0725w	-901	-1	11.53	GGAAAT
PFA0725w	-1620	1	11.53	ATTTCC
PFA0725w	-1648	-1	11.53	GGAAAT
MAL13P1.94	-1069	-1	11.53	GGAAAT
MAL13P1.94	-1734	1	11.53	ATTTCC
PFE1090w	-571	-1	11.53	GGAAAT
PFF0965c	-353	-1	11.53	GGAAAT
PFE0970w	-77	-1	11.53	GGAAAT
PFE0970w	-348	-1	11.53	GGAAAT
PF11_0451	-361	1	11.53	ATTTCC
PFE0345c	-550	-1	11.53	GGAAAT
PF14_0403	-66	-1	11.53	GGAAAT
PFF0735w	-360	-1	11.53	GGAAAT
PFL0585w	-271	-1	11.53	GGAAAT
PF14_0472	-1401	1	11.53	ATTTCC
PF14_0569	-113	-1	11.53	GGAAAT
PF11_0378	-1998	1	11.53	ATTTCC
PF13_0022	-19	1	11.53	ATTTCC
PF13_0022	-351	-1	11.53	GGAAAT
PF14_0805	-289	1	11.53	ATTTCC
MAL7P1.115	-1930	1	11.53	ATTTCC
PFL1535w	-226	-1	11.53	GGAAAT
PFL1535w	-1346	1	11.53	ATTTCC
PFL0360c	-1577	-1	11.53	GGAAAT
PF08_0086	-1318	-1	11.53	GGAAAT
PF08_0086	-1841	-1	11.53	GGAAAT
PFB0980w	-1796	1	11.53	ATTTCC
PFC0340w	-1002	1	11.53	ATTTCC
PFC0340w	-1178	1	11.53	ATTTCC
MAL13P1.319	-590	-1	11.53	GGAAAT
PFD0165w	-478	-1	11.53	GGAAAT
PFD0165w	-547	1	11.53	ATTTCC
PFL0630w	-1770	1	11.53	ATTTCC
PFF0365c	-212	1	11.53	ATTTCC
PFF1200w	-943	-1	11.53	GGAAAT
PF13_0014	-325	-1	11.53	GGAAAT
MAL13P1.55	-594	1	11.53	ATTTCC
PFB0620w	-1006	-1	11.53	GGAAAT
PFI1425w	-159	1	11.53	ATTTCC
MAL13P1.231	-876	1	11.53	ATTTCC
PFF1575w	-1248	-1	11.53	GGAAAT
PF14_0546	-249	-1	11.53	GGAAAT
PF14_0546	-1994	-1	11.53	GGAAAT
PFL0370w	-191	-1	11.53	GGAAAT
PF08_0142	-1932	-1	11.53	GGAAAT
PFA0465c	-83	1	11.53	ATTTCC
PFE0260w	-358	-1	11.53	GGAAAT
MAL8P1.104	-521	-1	11.53	GGAAAT
MAL8P1.45	-125	1	11.53	ATTTCC
PFI0285w	-111	-1	11.53	GGAAAT
PFI0285w	-522	1	11.53	ATTTCC
PFI0285w	-868	1	11.53	ATTTCC
PFI0285w	-1572	1	11.53	ATTTCC
MAL13P1.133	-874	1	11.53	ATTTCC
MAL13P1.133	-1435	-1	11.53	GGAAAT
PFL1950w	-1642	-1	11.53	GGAAAT
PFL1975c	-403	-1	11.53	GGAAAT
PFL0555c	-174	1	11.53	ATTTCC
PF10_0085	-85	1	11.53	ATTTCC
PF14_0463	-1212	1	11.53	ATTTCC
PF14_0463	-1437	1	11.53	ATTTCC
PF14_0220	-957	1	11.53	ATTTCC
PF10_0121	-678	-1	11.53	GGAAAT
PF10_0121	-1459	-1	11.53	GGAAAT
PF10_0121	-1949	-1	11.53	GGAAAT
MAL13P1.505	-120	1	11.53	ATTTCC
MAL13P1.505	-1560	1	11.53	ATTTCC
PFI0825w	-849	-1	11.53	GGAAAT
PFE1105c	-113	-1	11.53	GGAAAT
PFE1105c	-504	1	11.53	ATTTCC
PFE1105c	-669	1	11.53	ATTTCC
PFE1105c	-1122	1	11.53	ATTTCC
PF13_0299	-253	1	11.53	ATTTCC
PFF0805c	-627	-1	11.53	GGAAAT
PFL1785c	-438	1	11.53	ATTTCC
PFL1785c	-591	1	11.53	ATTTCC
MAL7P1.82	-1222	-1	11.53	GGAAAT
PF11_0311	-644	-1	11.53	GGAAAT
PF11_0311	-903	-1	11.53	GGAAAT
PF14_0391	-263	1	11.53	ATTTCC
PF14_0391	-773	1	11.53	ATTTCC
MAL13P1.56	-1404	1	11.53	ATTTCC
MAL7P1.76	-1262	1	11.53	ATTTCC
PFD0750w	-1834	1	11.53	ATTTCC
PF13_0169	-349	1	11.53	ATTTCC
PF10_0229	-573	1	11.53	ATTTCC
PFB0257c	-319	1	11.53	ATTTCC
PFI1630c	-893	-1	11.53	GGAAAT
PF10_0403	-544	-1	11.53	GGAAAT
PF10_0403	-1027	1	11.53	ATTTCC
PF10_0403	-1233	-1	11.53	GGAAAT
PFL2110c	-807	-1	11.53	GGAAAT
PFC0055w	-1986	1	11.53	ATTTCC
PFB0725c	-1411	1	11.53	ATTTCC
PFB0725c	-1531	-1	11.53	GGAAAT
PFB0725c	-1711	1	11.53	ATTTCC
PFA0110w	-740	-1	11.53	GGAAAT
PFL1010c	-1671	-1	11.53	GGAAAT
PF14_0454	-452	1	11.53	ATTTCC
PF14_0454	-1437	1	11.53	ATTTCC
PFL1920c	-53	1	11.53	ATTTCC
PFL1920c	-559	1	11.53	ATTTCC
PFL1920c	-786	1	11.53	ATTTCC
PFL1920c	-825	-1	11.53	GGAAAT
PFF0573c	-857	1	11.53	ATTTCC
PFF0573c	-1100	-1	11.53	GGAAAT
PFL0080c	-390	1	11.53	ATTTCC
PFL0080c	-675	-1	11.53	GGAAAT
PFE0360c	-469	-1	11.53	GGAAAT
PFL0365c	-1375	1	11.53	ATTTCC
PF08_0081	-308	-1	11.53	GGAAAT
PF08_0081	-820	-1	11.53	GGAAAT
PF10_0265	-1155	1	11.53	ATTTCC
PF14_0580	-253	1	11.53	ATTTCC
PFD1120c	-625	-1	11.53	GGAAAT
MAL7P1.157a	-733	-1	11.53	GGAAAT
PFI1265w	-1531	1	11.53	ATTTCC
PF10_0124	-290	1	11.53	ATTTCC
PF10_0124	-1315	-1	11.53	GGAAAT
MAL8P1.210	-453	1	11.53	ATTTCC
PFD0865c	-484	-1	11.53	GGAAAT
PFD0865c	-1182	-1	11.53	GGAAAT
PFD0935c	-501	1	11.53	ATTTCC
MAL13P1.190	-1257	1	11.53	ATTTCC
MAL13P1.190	-1384	1	11.53	ATTTCC
MAL13P1.190	-1427	-1	11.53	GGAAAT
PF07_0013	-983	-1	11.53	GGAAAT
PF07_0013	-1261	1	11.53	ATTTCC
PFF1250w	-154	1	11.53	ATTTCC
PFF1250w	-1528	-1	11.53	GGAAAT
PFE0405c	-1443	-1	11.53	GGAAAT
MAL7P1.230	-178	1	11.53	ATTTCC
MAL7P1.230	-1295	-1	11.53	GGAAAT
PFF0490w	-1221	-1	11.53	GGAAAT
PF13_0290	-642	1	11.53	ATTTCC
PFD0885c	-101	-1	11.53	GGAAAT
MAL13P1.317	-139	1	11.53	ATTTCC
PF11_0485	-822	1	11.53	ATTTCC
MAL8P1.12	-1110	1	11.53	ATTTCC
PF14_0265	-126	1	11.53	ATTTCC
PFD0095c	-1444	-1	11.53	GGAAAT
PF10_0246a	-178	1	11.53	ATTTCC
PFF1420w	-129	1	11.53	ATTTCC
PFF1420w	-187	1	11.53	ATTTCC
PFF1420w	-425	1	11.53	ATTTCC
PFF1420w	-907	-1	11.53	GGAAAT
PFE0810c	-1587	-1	11.53	GGAAAT
PFE1160w	-856	1	11.53	ATTTCC
PFB0605w	-1827	-1	11.53	GGAAAT
PFB0605w	-1904	-1	11.53	GGAAAT
MAL13P1.167	-957	1	11.53	ATTTCC
PFA0455c	-644	1	11.53	ATTTCC
PFA0455c	-668	1	11.53	ATTTCC
PFE1265w	-469	-1	11.53	GGAAAT
PFE1265w	-1021	-1	11.53	GGAAAT
PFF0790c	-165	-1	11.53	GGAAAT
PFE0135w	-313	-1	11.53	GGAAAT
PFE0135w	-868	1	11.53	ATTTCC
PFE0245c	-262	-1	11.53	GGAAAT
PFB0030c	-460	1	11.53	ATTTCC
PFB0030c	-658	-1	11.53	GGAAAT
PFB0030c	-968	-1	11.53	GGAAAT
PFB0030c	-1203	-1	11.53	GGAAAT
PFB0030c	-1965	-1	11.53	GGAAAT
PFD0120w	-825	1	11.53	ATTTCC
MAL7P1.228	-1754	-1	11.53	GGAAAT
PF07_0035	-1610	-1	11.53	GGAAAT
PFC0760c	-1166	-1	11.53	GGAAAT
PF10_0350	-1181	1	11.53	ATTTCC
PF11_0152	-579	-1	11.53	GGAAAT
PF14_0585	-1796	1	11.53	ATTTCC
PF07_0119	-469	1	11.53	ATTTCC
PF11_0516	-115	1	11.53	ATTTCC
PF11_0516	-1193	-1	11.53	GGAAAT
PF11_0516	-1365	-1	11.53	GGAAAT
PF10_0109	-185	1	11.53	ATTTCC
MAL13P1.97	-1489	1	11.53	ATTTCC
MAL13P1.97	-1599	1	11.53	ATTTCC
PFC0010c	-477	1	11.53	ATTTCC
PFC0010c	-1218	-1	11.53	GGAAAT
PFL0075w	-95	1	11.53	ATTTCC
PF11_0170	-201	-1	11.53	GGAAAT
MAL13P1.351	-157	-1	11.53	GGAAAT
MAL13P1.351	-373	-1	11.53	GGAAAT
MAL13P1.351	-584	-1	11.53	GGAAAT
PF13_0081	-213	-1	11.53	GGAAAT
PF11_0015	-1788	1	11.53	ATTTCC
PF11_0169	-930	1	11.53	ATTTCC
PFL0440c	-1428	1	11.53	ATTTCC
PF14_0755	-1955	-1	11.53	GGAAAT
PFL2335w	-1160	1	11.53	ATTTCC
PFL2335w	-1473	-1	11.53	GGAAAT
PF14_0694	-473	1	11.53	ATTTCC
PF14_0694	-1256	1	11.53	ATTTCC
MAL8P1.58	-164	1	11.53	ATTTCC
PF11_0435	-1059	1	11.53	ATTTCC
PF10_0284	-819	-1	11.53	GGAAAT
PFD0530c	-263	1	11.53	ATTTCC
PF14_0246	-828	1	11.53	ATTTCC
PF14_0246	-1210	1	11.53	ATTTCC
MAL8P1.137	-586	1	11.53	ATTTCC
PF14_0376	-735	1	11.53	ATTTCC
PF14_0376	-1464	1	11.53	ATTTCC
PF10_0100	-470	1	11.53	ATTTCC
PFE1055c	-623	1	11.53	ATTTCC
MAL7P1.185	-288	-1	11.53	GGAAAT
PF11_0326a	-113	-1	11.53	GGAAAT
PF11_0207	-1354	1	11.53	ATTTCC
PFI1655c	-121	-1	11.53	GGAAAT
PFI1655c	-520	1	11.53	ATTTCC
PF14_0258	-404	1	11.53	ATTTCC
PF14_0258	-452	1	11.53	ATTTCC
PFE0060w	-442	1	11.53	ATTTCC
PFE0060w	-1304	1	11.53	ATTTCC
PF14_0407	-1789	-1	11.53	GGAAAT
PF11_0092	-379	1	11.53	ATTTCC
PF11_0092	-777	1	11.53	ATTTCC
PF11_0092	-1010	-1	11.53	GGAAAT
PFC0126c	-485	1	11.53	ATTTCC
PFB0972w	-90	1	11.53	ATTTCC
PFB0972w	-754	-1	11.53	GGAAAT
PFB0360c	-386	1	11.53	ATTTCC
PF13_0119	-1388	1	11.53	ATTTCC
PF13_0119	-1508	1	11.53	ATTTCC
PF13_0119	-1523	-1	11.53	GGAAAT
PF13_0119	-1977	-1	11.53	GGAAAT
PFB0525w	-276	-1	11.53	GGAAAT
PF14_0710	-765	-1	11.53	GGAAAT
PF14_0710	-1375	1	11.53	ATTTCC
PFF0275c	-499	1	11.53	ATTTCC
MAL13P1.39	-970	1	11.53	ATTTCC
PF13_0235	-634	-1	11.53	GGAAAT
PF13_0235	-1175	1	11.53	ATTTCC
PF13_0235	-1214	-1	11.53	GGAAAT
PF13_0235	-1888	-1	11.53	GGAAAT
PF10_0015	-493	-1	11.53	GGAAAT
PF10_0420	-1368	1	11.53	ATTTCC
PFI0720w	-1180	-1	11.53	GGAAAT
PFI0720w	-1480	-1	11.53	GGAAAT
PFA0255c	-703	-1	11.53	GGAAAT
PFA0255c	-1935	-1	11.53	GGAAAT
PFB0885w	-146	-1	11.53	GGAAAT
PF08_0050	-398	-1	11.53	GGAAAT
PF08_0050	-484	-1	11.53	GGAAAT
MAL8P1.212	-1519	1	11.53	ATTTCC
PF14_0516	-1189	1	11.53	ATTTCC
PF10_0245	-364	-1	11.53	GGAAAT
PFE0090w	-521	1	11.53	ATTTCC
PFE0090w	-1070	1	11.53	ATTTCC
PF10_0028	-1979	-1	11.53	GGAAAT
PF14_0148	-1207	1	11.53	ATTTCC
PF14_0148	-1558	1	11.53	ATTTCC
PF14_0148	-1753	-1	11.53	GGAAAT
PF14_0439	-1023	1	11.53	ATTTCC
PF11_0481	-1587	1	11.53	ATTTCC
PF11_0481	-1967	1	11.53	ATTTCC
PF14_0640	-628	-1	11.53	GGAAAT
PFI0895c	-55	-1	11.53	GGAAAT
PF10_0304	-1642	-1	11.53	GGAAAT
PF13_0337	-43	1	11.53	ATTTCC
PFF0300w	-74	-1	11.53	GGAAAT
PFF0300w	-1411	-1	11.53	GGAAAT
PFL1295w	-265	1	11.53	ATTTCC
PFL1295w	-749	-1	11.53	GGAAAT
MAL8P1.128	-1365	-1	11.53	GGAAAT
PFI1370c	-1146	1	11.53	ATTTCC
PFF1480w	-1430	1	11.53	ATTTCC
PF14_0708	-1003	1	11.53	ATTTCC
PF14_0564	-910	-1	11.53	GGAAAT
PFE0095c	-951	-1	11.53	GGAAAT
PFC0775w	-1476	-1	11.53	GGAAAT
PF14_0595	-74	1	11.53	ATTTCC
PF14_0595	-651	1	11.53	ATTTCC
PF08_0035	-1121	1	11.53	ATTTCC
PFI0090c	-647	1	11.53	ATTTCC
PFC0281w	-306	-1	11.53	GGAAAT
PFB0490c	-82	1	11.53	ATTTCC
PFB0490c	-261	1	11.53	ATTTCC
PFB0490c	-1243	1	11.53	ATTTCC
PF14_0231	-1950	1	11.53	ATTTCC
PF13_0307	-428	1	11.53	ATTTCC
PF14_0489	-102	1	11.53	ATTTCC
PF14_0489	-372	-1	11.53	GGAAAT
PF11_0216	-476	1	11.53	ATTTCC
PF11_0216	-1759	1	11.53	ATTTCC
MAL13P1.480	-918	-1	11.53	GGAAAT
MAL13P1.480	-1648	1	11.53	ATTTCC
MAL13P1.250	-30	1	11.53	ATTTCC
PF14_0058	-1655	-1	11.53	GGAAAT
PFE0340c	-1469	-1	11.53	GGAAAT
PFD0805w	-740	1	11.53	ATTTCC
PFD0805w	-1168	-1	11.53	GGAAAT
MAL8P1.108	-485	1	11.53	ATTTCC
PF14_0029	-1863	1	11.53	ATTTCC
PF10_0344	-33	1	11.53	ATTTCC
PF10_0344	-191	-1	11.53	GGAAAT
PF14_0743	-684	1	11.53	ATTTCC
PF14_0743	-730	-1	11.53	GGAAAT
PF14_0743	-1085	-1	11.53	GGAAAT
PF11_0107	-1175	-1	11.53	GGAAAT
PF14_0606	-610	1	11.53	ATTTCC
PFD1105w	-243	1	11.53	ATTTCC
PFD1105w	-323	-1	11.53	GGAAAT
MAL8P1.53	-24	1	11.53	ATTTCC
PFL2165w	-224	1	11.53	ATTTCC
PFL2165w	-1197	-1	11.53	GGAAAT
PF13_0254	-1367	1	11.53	ATTTCC
PF13_0254	-1853	1	11.53	ATTTCC
PFD1205w	-344	1	11.53	ATTTCC
PF14_0098	-152	-1	11.53	GGAAAT
PF10_0204	-482	1	11.53	ATTTCC
MAL13P1.102	-1132	1	11.53	ATTTCC
PFE0185c	-1161	1	11.53	ATTTCC
PFI0175w-b	-707	1	11.53	ATTTCC
PF14_0437	-1334	1	11.53	ATTTCC
PFE0010c	-18	1	11.53	ATTTCC
PF07_0020	-372	1	11.53	ATTTCC
PF07_0020	-782	1	11.53	ATTTCC
PF07_0020	-1759	-1	11.53	GGAAAT
PF14_0709	-1391	-1	11.53	GGAAAT
PFI1715w	-1242	1	11.53	ATTTCC
PFI1715w	-1665	1	11.53	ATTTCC
PF14_0769	-1215	-1	11.53	GGAAAT
PFI0990c	-171	-1	11.53	GGAAAT
PF14_0586	-386	-1	11.53	GGAAAT
PF10_0401	-1043	1	11.53	ATTTCC
PF10_0401	-1259	-1	11.53	GGAAAT
PF11_0123	-771	-1	11.53	GGAAAT
PFI0265c	-1186	1	11.53	ATTTCC
PFI0265c	-1959	1	11.53	ATTTCC
PFB1055c	-1937	-1	11.53	GGAAAT
PFC0095c	-40	-1	11.53	GGAAAT
MAL7P1.107	-646	-1	11.53	GGAAAT
MAL7P1.107	-697	-1	11.53	GGAAAT
MAL7P1.107	-1706	1	11.53	ATTTCC
PF11_0202	-475	-1	11.53	GGAAAT
PF11_0202	-740	-1	11.53	GGAAAT
PFE1195w	-428	-1	11.53	GGAAAT
MAL7P1.94	-375	1	11.53	ATTTCC
MAL7P1.94	-857	1	11.53	ATTTCC
MAL7P1.94	-995	1	11.53	ATTTCC
PFB0973c	-405	-1	11.53	GGAAAT
PFB0973c	-1082	-1	11.53	GGAAAT
MAL8P1.101	-329	-1	11.53	GGAAAT
MAL8P1.101	-629	1	11.53	ATTTCC
PFL1310c	-394	-1	11.53	GGAAAT
PFL2380c	-756	1	11.53	ATTTCC
PF13_0041	-69	-1	11.53	GGAAAT
PF13_0041	-457	-1	11.53	GGAAAT
PF13_0041	-483	-1	11.53	GGAAAT
PF10_0009	-759	1	11.53	ATTTCC
PFF0540c	-1370	-1	11.53	GGAAAT
PFC0525c	-565	1	11.53	ATTTCC
PFC0525c	-742	-1	11.53	GGAAAT
PFD0005w	-240	1	11.53	ATTTCC
PF11_0260	-759	-1	11.53	GGAAAT
PF14_0466	-616	1	11.53	ATTTCC
PF11_0346	-759	1	11.53	ATTTCC
PFI0160w	-1241	-1	11.53	GGAAAT
PFI0160w	-1814	1	11.53	ATTTCC
PF08_0136b	-1237	-1	11.53	GGAAAT
PF13_0146	-1011	1	11.53	ATTTCC
PF14_0810	-299	-1	11.53	GGAAAT
PF11_0302	-212	-1	11.53	GGAAAT
PFC0650w	-536	1	11.53	ATTTCC
PF14_0406	-309	1	11.53	ATTTCC
PFA0190c	-458	-1	11.53	GGAAAT
PF10_0233	-288	1	11.53	ATTTCC
PF10_0233	-667	-1	11.53	GGAAAT
PF10_0233	-1251	-1	11.53	GGAAAT
PFL0225c	-328	1	11.53	ATTTCC
PF11_0037	-213	-1	11.53	GGAAAT
PF11_0037	-601	1	11.53	ATTTCC
PF11_0037	-1466	-1	11.53	GGAAAT
PFI0275w	-336	1	11.53	ATTTCC
PF10_0176	-47	1	11.53	ATTTCC
PFA0280w	-839	-1	11.53	GGAAAT
PF11_0395	-699	1	11.53	ATTTCC
PF11_0395	-1085	-1	11.53	GGAAAT
PF11_0395	-1105	-1	11.53	GGAAAT
PF11_0395	-1196	1	11.53	ATTTCC
PFL1115w	-1896	-1	11.53	GGAAAT
PFA0720w	-94	-1	11.53	GGAAAT
PF14_0255	-312	1	11.53	ATTTCC
PF14_0255	-1147	1	11.53	ATTTCC
PFI1825w	-480	1	11.53	ATTTCC
PFI1825w	-1221	-1	11.53	GGAAAT
PFF1140c	-854	-1	11.53	GGAAAT
PF13_0015	-560	-1	11.53	GGAAAT
PF13_0015	-767	1	11.53	ATTTCC
PF10_0069	-195	1	11.53	ATTTCC
PF10_0069	-618	1	11.53	ATTTCC
PF10_0069	-677	1	11.53	ATTTCC
PF10_0069	-823	1	11.53	ATTTCC
PF10_0069	-1029	-1	11.53	GGAAAT
MAL7P1.92	-1440	-1	11.53	GGAAAT
PF14_0141	-500	-1	11.53	GGAAAT
PF14_0424	-1128	-1	11.53	GGAAAT
PF14_0424	-1839	-1	11.53	GGAAAT
PF14_0398	-609	1	11.53	ATTTCC
PFI0045c	-135	1	11.53	ATTTCC
PFD1130w	-277	-1	11.53	GGAAAT
MAL7P1.142	-673	1	11.53	ATTTCC
PF10_0395	-114	1	11.53	ATTTCC
PF10_0099	-776	-1	11.53	GGAAAT
PFI0035c	-1643	-1	11.53	GGAAAT
PFI0100c	-610	-1	11.53	GGAAAT
PF14_0213a	-465	-1	11.53	GGAAAT
PF14_0213a	-554	1	11.53	ATTTCC
PFD0620c	-137	-1	11.53	GGAAAT
PFL1550w	-302	1	11.53	ATTTCC
PFL1550w	-825	1	11.53	ATTTCC
PFL1550w	-1543	1	11.53	ATTTCC
PFF1070c	-385	1	11.53	ATTTCC
PF10_0203	-208	1	11.53	ATTTCC
PF10_0203	-615	1	11.53	ATTTCC
PF10_0221	-1089	-1	11.53	GGAAAT
PF10_0221	-1570	-1	11.53	GGAAAT
PF11_0063	-296	-1	11.53	GGAAAT
PF11_0063	-561	1	11.53	ATTTCC
PFE0750c	-123	1	11.53	ATTTCC
PFE0750c	-259	1	11.53	ATTTCC
PFE0750c	-939	-1	11.53	GGAAAT
PFI0175w-a	-707	1	11.53	ATTTCC
PF08_0126	-1252	1	11.53	ATTTCC
PF14_0523	-291	-1	11.53	GGAAAT
PF14_0523	-847	-1	11.53	GGAAAT
PF11_0033	-371	1	11.53	ATTTCC
PF11_0033	-422	1	11.53	ATTTCC
PF11_0033	-473	1	11.53	ATTTCC
PF11_0033	-524	1	11.53	ATTTCC
PF11_0033	-677	1	11.53	ATTTCC
PF11_0033	-930	1	11.53	ATTTCC
PF11_0033	-981	1	11.53	ATTTCC
PF11_0033	-1032	1	11.53	ATTTCC
PF11_0033	-1083	1	11.53	ATTTCC
PF11_0033	-1134	1	11.53	ATTTCC
PF11_0033	-1235	1	11.53	ATTTCC
PF11_0033	-1286	1	11.53	ATTTCC
PF11_0033	-1337	1	11.53	ATTTCC
PF11_0033	-1388	1	11.53	ATTTCC
PF11_0033	-1641	1	11.53	ATTTCC
PF11_0033	-1692	1	11.53	ATTTCC
PF11_0033	-1743	1	11.53	ATTTCC
PF11_0033	-1845	1	11.53	ATTTCC
PF11_0033	-1896	1	11.53	ATTTCC
PFI0980w	-674	-1	11.53	GGAAAT
PFI0980w	-728	1	11.53	ATTTCC
PFI0980w	-1020	-1	11.53	GGAAAT
PFI0980w	-1177	-1	11.53	GGAAAT
PFI0980w	-1586	-1	11.53	GGAAAT
PFI0823w	-576	-1	11.53	GGAAAT
PFF1195c	-361	1	11.53	ATTTCC
MAL13P1.124	-1817	-1	11.53	GGAAAT
PFC0025c	-113	1	11.53	ATTTCC
PFC0025c	-1252	-1	11.53	GGAAAT
PFC0955w	-793	-1	11.53	GGAAAT
PFC0955w	-1063	-1	11.53	GGAAAT
PF10_0132	-268	1	11.53	ATTTCC
PF14_0188	-1472	-1	11.53	GGAAAT
PF14_0188	-1624	1	11.53	ATTTCC
PF08_0090	-977	-1	11.53	GGAAAT
PF08_0090	-1226	1	11.53	ATTTCC
PFE1600w	-1441	1	11.53	ATTTCC
PF11_0479	-1232	1	11.53	ATTTCC
PF14_0753	-1586	1	11.53	ATTTCC
PF14_0753	-1680	1	11.53	ATTTCC
PF14_0474	-486	-1	11.53	GGAAAT
PF14_0474	-1408	-1	11.53	GGAAAT
PFI0225w	-759	1	11.53	ATTTCC
PF11_0114	-608	1	11.53	ATTTCC
PF11_0114	-969	-1	11.53	GGAAAT
PFI0620w	-677	-1	11.53	GGAAAT
PF10_0182	-639	1	11.53	ATTTCC
PFB0130w	-919	-1	11.53	GGAAAT
PFB0130w	-1029	1	11.53	ATTTCC
PFB0130w	-1206	1	11.53	ATTTCC
PF11_0059	-349	1	11.53	ATTTCC
PF11_0059	-1051	1	11.53	ATTTCC
PFF0155w	-436	-1	11.53	GGAAAT
PF08_0012	-88	1	11.53	ATTTCC
PF08_0012	-320	1	11.53	ATTTCC
PF08_0012	-1966	1	11.53	ATTTCC
PFI1180w	-561	1	11.53	ATTTCC
PFI1180w	-817	1	11.53	ATTTCC
PF11_0226	-1700	1	11.53	ATTTCC
PF11_0226	-1780	1	11.53	ATTTCC
PF11_0226	-1943	1	11.53	ATTTCC
PF14_0492	-321	-1	11.53	GGAAAT
PF14_0492	-566	-1	11.53	GGAAAT
MAL13P1.385	-682	1	11.53	ATTTCC
MAL13P1.385	-1701	1	11.53	ATTTCC
PFL0115w	-1368	1	11.53	ATTTCC
PFE0960w	-170	-1	11.53	GGAAAT
PF14_0240	-1945	1	11.53	ATTTCC
PFF1370w	-625	1	11.53	ATTTCC
MAL8P1.153	-685	1	11.53	ATTTCC
PFL2035c	-482	-1	11.53	GGAAAT
PFL2035c	-604	1	11.53	ATTTCC
PFA0715c	-1626	1	11.53	ATTTCC
PF14_0420	-179	1	11.53	ATTTCC
PF14_0420	-600	-1	11.53	GGAAAT
MAL7P1.73	-607	1	11.53	ATTTCC
PFD0875c	-423	-1	11.53	GGAAAT
PF07_0125	-491	-1	11.53	GGAAAT
PFF0600w	-484	1	11.53	ATTTCC
PFF0600w	-650	1	11.53	ATTTCC
PFA0740w	-284	-1	11.53	GGAAAT
PF10_0054	-723	1	11.53	ATTTCC
PF10_0054	-893	-1	11.53	GGAAAT
PFF1005w	-30	1	11.53	ATTTCC
PFE0380c	-901	-1	11.53	GGAAAT
PFE0380c	-1493	-1	11.53	GGAAAT
PF10_0279	-276	1	11.53	ATTTCC
PF10_0279	-563	-1	11.53	GGAAAT
PFF1085a	-649	-1	11.53	GGAAAT
MAL13P1.141	-18	-1	11.53	GGAAAT
PF14_0357	-776	1	11.53	ATTTCC
PF14_0357	-1413	-1	11.53	GGAAAT
PF10_0381	-1153	1	11.53	ATTTCC
PF08_0003	-540	1	11.53	ATTTCC
PFF0280w	-1068	-1	11.53	GGAAAT
PFE0080c	-1097	-1	11.53	GGAAAT
MAL13P1.166	-83	1	11.53	ATTTCC
MAL13P1.166	-1289	1	11.53	ATTTCC
PFI1785w	-1811	-1	11.53	GGAAAT
PFL0560c	-1823	-1	11.53	GGAAAT
PFL0745c	-160	-1	11.53	GGAAAT
PFL0745c	-762	1	11.53	ATTTCC
PFL0745c	-1619	1	11.53	ATTTCC
PFL2020c	-1966	1	11.53	ATTTCC
PFI1535w	-1991	1	11.53	ATTTCC
PFC0635c	-1406	1	11.53	ATTTCC
PF14_0101	-927	-1	11.53	GGAAAT
PF14_0101	-1758	-1	11.53	GGAAAT
PF14_0191	-442	-1	11.53	GGAAAT
PF13_0021	-188	-1	11.53	GGAAAT
PF07_0106	-155	1	11.53	ATTTCC
PF07_0106	-966	-1	11.53	GGAAAT
PF07_0106	-1059	1	11.53	ATTTCC
PFF0690c	-1913	-1	11.53	GGAAAT
MAL7P1.226	-472	1	11.53	ATTTCC
PFL1830w	-862	-1	11.53	GGAAAT
PFC0085c	-465	1	11.53	ATTTCC
PFC0085c	-689	1	11.53	ATTTCC
PFC0085c	-1944	-1	11.53	GGAAAT
PF13_0193	-663	1	11.53	ATTTCC
PFC0100c	-1169	1	11.53	ATTTCC
PFL2090c	-1665	-1	11.53	GGAAAT
PFI1710w	-255	1	11.53	ATTTCC
PFI1710w	-774	1	11.53	ATTTCC
PFI1710w	-1375	1	11.53	ATTTCC
PFI1710w	-1626	-1	11.53	GGAAAT
PFF0975c	-423	1	11.53	ATTTCC
PFF0975c	-798	1	11.53	ATTTCC
PFF0975c	-1166	1	11.53	ATTTCC
PFF0360w	-768	1	11.53	ATTTCC
PFC0905c	-616	-1	11.53	GGAAAT
PFC0905c	-656	-1	11.53	GGAAAT
PFC0905c	-696	-1	11.53	GGAAAT
PFC0905c	-1493	1	11.53	ATTTCC
PF11_0239	-1590	1	11.53	ATTTCC
PF13_0048	-623	1	11.53	ATTTCC
PF13_0048	-1685	-1	11.53	GGAAAT
PFI1560c	-428	-1	11.53	GGAAAT
PF14_0455	-401	-1	11.53	GGAAAT
PF14_0455	-1520	1	11.53	ATTTCC
PFE1225w	-237	1	11.53	ATTTCC
PFA0205w	-170	1	11.53	ATTTCC
PFA0205w	-1526	1	11.53	ATTTCC
PFD0960c	-820	1	11.53	ATTTCC
PFD0960c	-1187	-1	11.53	GGAAAT
PFL1865w	-688	-1	11.53	GGAAAT
PFL1320w	-592	-1	11.53	GGAAAT
PFF0970w	-1142	1	11.53	ATTTCC
PFA0660w	-673	1	11.53	ATTTCC
PF08_0005	-215	1	11.53	ATTTCC
PF08_0005	-1412	-1	11.53	GGAAAT
PFB0455w	-1162	-1	11.53	GGAAAT
PF14_0080	-118	1	11.53	ATTTCC
PF14_0080	-148	1	11.53	ATTTCC
PF14_0238	-287	-1	11.53	GGAAAT
PF14_0318	-783	-1	11.53	GGAAAT
PF14_0318	-1263	-1	11.53	GGAAAT
PFF0670w	-1670	1	11.53	ATTTCC
PF14_0005	-1238	-1	11.53	GGAAAT
PF11_0099	-1509	-1	11.53	GGAAAT
PFE0215w	-435	1	11.53	ATTTCC
PFE0215w	-734	1	11.53	ATTTCC
PFE0215w	-749	1	11.53	ATTTCC
PFD0800c	-860	1	11.53	ATTTCC
PFD0800c	-1288	-1	11.53	GGAAAT
MAL13P1.153	-1125	1	11.53	ATTTCC
MAL13P1.276	-874	-1	11.53	GGAAAT
PFI0995w	-822	1	11.53	ATTTCC
PFC0486c	-1107	-1	11.53	GGAAAT
PFC0486c	-1806	-1	11.53	GGAAAT
PFC0486c	-1869	1	11.53	ATTTCC
PFI1145w	-151	1	11.53	ATTTCC
MAL13P1.7	-113	1	11.53	ATTTCC
MAL13P1.7	-478	1	11.53	ATTTCC
PFL0590c	-752	1	11.53	ATTTCC
PFI0785c	-1733	-1	11.53	GGAAAT
PF11_0402	-1573	1	11.53	ATTTCC
PFB0080c	-438	1	11.53	ATTTCC
PFB0080c	-872	-1	11.53	GGAAAT
PFB0080c	-1033	1	11.53	ATTTCC
PFB0080c	-1291	-1	11.53	GGAAAT
PFB0080c	-1511	-1	11.53	GGAAAT
PF11_0021	-516	1	11.53	ATTTCC
PF10_0264	-1282	1	11.53	ATTTCC
PF10_0264	-1499	-1	11.53	GGAAAT
MAL8P1.99	-778	-1	11.53	GGAAAT
PF14_0762	-391	-1	11.53	GGAAAT
PF14_0762	-680	1	11.53	ATTTCC
PF07_0104	-117	1	11.53	ATTTCC
PF07_0104	-327	1	11.53	ATTTCC
PF07_0104	-1722	-1	11.53	GGAAAT
PFD0755c	-265	1	11.53	ATTTCC
PFA0755w	-556	-1	11.53	GGAAAT
PFC0915w	-1996	1	11.53	ATTTCC
PFD0355c	-423	1	11.53	ATTTCC
PFC0090w	-1947	1	11.53	ATTTCC
MAL7P1.84	-1377	-1	11.53	GGAAAT
MAL7P1.84	-1938	1	11.53	ATTTCC
PFL0350c	-444	1	11.53	ATTTCC
PFL0350c	-1576	-1	11.53	GGAAAT
PFL0350c	-1778	-1	11.53	GGAAAT
PFA0195w	-1138	1	11.53	ATTTCC
PFD0545w	-1642	1	11.53	ATTTCC
PF07_0008	-377	-1	11.53	GGAAAT
PF07_0008	-1343	1	11.53	ATTTCC
PF07_0008	-1648	-1	11.53	GGAAAT
PF14_0633	-1017	-1	11.53	GGAAAT
MAL13P1.61	-771	1	11.53	ATTTCC
PFF0770c	-1909	-1	11.53	GGAAAT
PF11_0234	-655	1	11.53	ATTTCC
PF11_0234	-829	1	11.53	ATTTCC
PF14_0129	-1312	-1	11.53	GGAAAT
PFB0540w	-67	1	11.53	ATTTCC
PFB0540w	-391	1	11.53	ATTTCC
PFB0540w	-561	1	11.53	ATTTCC
PFB0540w	-775	-1	11.53	GGAAAT
PF11_0375	-1831	1	11.53	ATTTCC
PF13_0284	-980	-1	11.53	GGAAAT
PF07_0046	-49	1	11.53	ATTTCC
PFE0860c	-1000	1	11.53	ATTTCC
PFC0115c	-380	-1	11.53	GGAAAT
PFC0115c	-1068	1	11.53	ATTTCC
PFA0485w	-502	-1	11.53	GGAAAT
PF14_0102	-421	1	11.53	ATTTCC
PF14_0102	-691	-1	11.53	GGAAAT
PF14_0102	-1627	1	11.53	ATTTCC
PFI1650w	-238	-1	11.53	GGAAAT
PF14_0156	-895	1	11.53	ATTTCC
PF11_0188	-1519	1	11.53	ATTTCC
PF11_0188	-1711	1	11.53	ATTTCC
PFL1590c	-1025	1	11.53	ATTTCC
PF10_0357	-1435	1	11.53	ATTTCC
PF10_0357	-1788	1	11.53	ATTTCC
PF10_0357	-1828	-1	11.53	GGAAAT
PF10_0017	-534	1	11.53	ATTTCC
PF13_0031	-1267	1	11.53	ATTTCC
PF13_0031	-1655	1	11.53	ATTTCC
MAL13P1.309	-271	1	11.53	ATTTCC
PFE0440w	-1403	1	11.53	ATTTCC
PFE1545c	-91	1	11.53	ATTTCC
PFC0145c	-1413	1	11.53	ATTTCC
PFB0055c	-268	-1	11.53	GGAAAT
PFB0055c	-1209	-1	11.53	GGAAAT
PFE0940c	-488	1	11.53	ATTTCC
PF10_0218	-1958	1	11.53	ATTTCC
PFB0025c	-1210	-1	11.53	GGAAAT
PF10_0379	-1152	-1	11.53	GGAAAT
PF10_0379	-1378	1	11.53	ATTTCC
PF10_0073a	-277	-1	11.53	GGAAAT
PF14_0074	-1051	1	11.53	ATTTCC
PFL0470w	-272	1	11.53	ATTTCC
MAL8P1.125	-769	1	11.53	ATTTCC
MAL8P1.125	-1077	-1	11.53	GGAAAT
PF14_0255a	-377	-1	11.53	GGAAAT
MAL7P1.33	-1912	-1	11.53	GGAAAT
PF14_0647	-1086	1	11.53	ATTTCC
PF14_0647	-1590	1	11.53	ATTTCC
PF11_0153	-478	1	11.53	ATTTCC
PFE1240w	-948	1	11.53	ATTTCC
PF08_0125	-1178	-1	11.53	GGAAAT
PF07_0077	-511	-1	11.53	GGAAAT
PF07_0077	-1365	1	11.53	ATTTCC
PF14_0747	-336	1	11.53	ATTTCC
PF14_0747	-369	1	11.53	ATTTCC
PF14_0747	-1062	-1	11.53	GGAAAT
PF07_0090	-157	-1	11.53	GGAAAT
PF14_0178	-525	1	11.53	ATTTCC
PF14_0178	-547	1	11.53	ATTTCC
PFL2215w	-1712	-1	11.53	GGAAAT
PFD1145c	-69	1	11.53	ATTTCC
PF11_0007	-1887	-1	11.53	GGAAAT
MAL13P1.348	-1073	1	11.53	ATTTCC
PFE1450c	-117	1	11.53	ATTTCC
PFE1450c	-764	-1	11.53	GGAAAT
PF10_0383	-167	1	11.53	ATTTCC
PF10_0383	-269	1	11.53	ATTTCC
PF10_0383	-320	1	11.53	ATTTCC
PF10_0383	-422	1	11.53	ATTTCC
PF10_0383	-820	1	11.53	ATTTCC
PF10_0383	-871	1	11.53	ATTTCC
MAL13P1.77	-1490	-1	11.53	GGAAAT
MAL13P1.111	-286	-1	11.53	GGAAAT
PFL1790w	-1673	-1	11.53	GGAAAT
PFL1790w	-1826	-1	11.53	GGAAAT
PFE0885w	-20	1	11.53	ATTTCC
PF10_0180	-1435	-1	11.53	GGAAAT
PF14_0132a	-328	1	11.53	ATTTCC
PF13_0277	-1021	-1	11.53	GGAAAT
PFE0285c	-1867	-1	11.53	GGAAAT
MAL8P1.35	-486	1	11.53	ATTTCC
MAL8P1.35	-975	-1	11.53	GGAAAT
PFL0335c	-1067	-1	11.53	GGAAAT
PFL0335c	-1244	1	11.53	ATTTCC
PF11_0466	-175	-1	11.53	GGAAAT
PFI1400c	-1462	1	11.53	ATTTCC
PFL2130w	-488	1	11.53	ATTTCC
PFL2130w	-1047	1	11.53	ATTTCC
PFL2130w	-1671	-1	11.53	GGAAAT
MAL13P1.267	-118	-1	11.53	GGAAAT
MAL13P1.267	-1161	1	11.53	ATTTCC
MAL13P1.267	-1862	-1	11.53	GGAAAT
PF08_0138	-280	-1	11.53	GGAAAT
PFI1620c	-488	1	11.53	ATTTCC
PFI1620c	-531	1	11.53	ATTTCC
PFI1620c	-1211	1	11.53	ATTTCC
MAL7P1.81	-674	-1	11.53	GGAAAT
PFF0180w	-1764	1	11.53	ATTTCC
PF13_0298	-476	1	11.53	ATTTCC
PFB0095c	-261	1	11.53	ATTTCC
PFB0095c	-472	-1	11.53	GGAAAT
[truncated: 55,726 more rows]
