# Supplementary material for: Identification and Genome-Wide Prediction of DNA Binding Specificities for the ApiAP2 Family of Regulators from the Malaria Parasite
Source: PLoS Pathog. 2010 Oct 28;6(10):e1001165. doi: 10.1371/journal.ppat.1001165 (PMC2965767; doi:10.1371/journal.ppat.1001165)
Supplement: Dataset S3 — ScanACE results for all AP2 motifs. ScanACE results for all ApiAP2 motifs. The location, orientation, and sequence of each motif match in upstream regions are indicated. (8.80 MB ZIP) [file ppat.1001165.s021.zip › Dataset S3_revised/PF10_0075_D1_ScanACE pwm matches.xls]

## Sheet: GTCGAC_PF10_0075D1ext_pwm.txt.m
Dataset S3h. ScanACE results for the PF10_0075_D1 motif.
Searches were done using the position weight matrix trimmed to the 6 most informative consecutive motif positions.
Data is sorted by score from highest to lowest.
Column 1 - PlasmoDB gene IDs. Genes listed multiple times have more than one match to the motif in their upstream regions
Column 2 - Position of the motif upstream from the ATG start codon.
Column 3 - Orientation of the motif in the genome. 1 indicates the plus strand and -1 indicates the minus strand.
Column 4 - ScanACE score. Higher scores reflect better better matches to the position weight matrix.
Column 5 - Sequence of the motif match. All sequences are 5' to 3' from the plus strand.
Gene ID	Position	Orientation	Score	Sequence
PF14_0480	-1366	1	17.86	GTCGAC
PFC0880c	-143	1	17.86	GTCGAC
PFI0675w	-330	1	17.86	GTCGAC
PFE1425c	-25	1	17.86	GTCGAC
PF14_0552	-568	1	17.86	GTCGAC
PF11_0139	-1743	1	17.86	GTCGAC
PF13_0177	-1869	1	17.86	GTCGAC
PFD0450c	-585	1	17.86	GTCGAC
PFI1370c	-1070	1	17.86	GTCGAC
PFD0455w	-326	1	17.86	GTCGAC
PFI0985c	-330	1	17.86	GTCGAC
PF14_0762	-1960	1	17.86	GTCGAC
PF13_0178	-637	1	17.86	GTCGAC
PF13_0040	-96	1	17.86	GTCGAC
PF08_0065	-832	1	17.86	GTCGAC
PF13_0212	-919	1	17.86	GTCGAC
MAL7P1.219	-475	1	17.86	GTCGAC
PF14_0763	-949	1	17.86	GTCGAC
PF14_0504	-456	1	17.86	GTCGAC
PF10_0291	-907	1	17.86	GTCGAC
PFL2200w	-546	1	17.86	GTCGAC
PFC0255c	-140	1	17.86	GTCGAC
MAL13P1.131	-1737	1	17.86	GTCGAC
PFA0665w	-567	1	17.86	GTCGAC
PFC0045w	-1438	1	17.86	GTCGAC
MAL7P1.119	-590	1	17.86	GTCGAC
MAL8P1.4	-1528	1	17.86	GTCGAC
PF13_0137	-711	1	17.86	GTCGAC
MAL8P1.81	-338	1	17.86	GTCGAC
PF10_0186	-618	1	17.86	GTCGAC
PFB0965c	-196	1	17.86	GTCGAC
PFC0260w	-1953	1	17.86	GTCGAC
PF10_0323	-1159	1	17.86	GTCGAC
PF14_0551	-1272	1	17.86	GTCGAC
PFD1115c	-373	1	14.76	GGCGAC
PF14_0700	-1488	1	14.76	GGCGAC
MAL8P1.70	-146	1	14.76	GTCGCC
PF07_0101	-1762	1	14.76	GTCGCC
PFC0180c	-1377	1	14.76	GGCGAC
PFC0185w	-1586	1	14.76	GTCGCC
PF10_0034	-80	1	14.76	GTCGCC
PFE1335c	-676	1	14.76	GTCGCC
PF14_0232	-180	1	14.76	GGCGAC
PFL0130c	-1917	1	14.76	GTCGCC
PF14_0699	-2000	1	14.76	GTCGCC
PFC0425w	-150	1	14.76	GTCGCC
PF11_0094	-898	1	14.76	GGCGAC
PF13_0138	-178	1	14.76	GTCGCC
PFC0640w	-255	1	14.76	GTCGCC
PFC0875w	-494	1	14.76	GTCGCC
PFE1340w	-1129	1	14.76	GGCGAC
PFC0865w	-332	1	14.76	GGCGAC
PFF0270c	-243	1	14.76	GTCGCC
PFC0770c	-741	1	14.76	GTCGCC
PFD0840w	-174	1	14.76	GGCGAC
PFI1570c	-776	1	14.76	GTCGCC
PFL0135w	-842	1	14.76	GGCGAC
PF14_0430	-246	1	14.76	GTCGCC
MAL7P1.144	-1991	1	14.76	GGCGAC
PF11_0412	-1365	1	12.99	GCCGAC
PF08_0043	-34	1	12.99	GCCGAC
PFI0910w	-1934	1	12.99	GTCGGC
PFI0340c	-965	1	12.99	GCCGAC
PFD0470c	-970	1	12.99	GCCGAC
PFL0255c	-866	1	12.99	GCCGAC
MAL13P1.440	-401	1	12.99	GCCGAC
MAL13P1.440	-1500	1	12.99	GCCGAC
PF10_0399	-1991	1	12.99	GTCGGC
PF10_0113	-141	1	12.99	GCCGAC
PFL1950w	-9	1	12.99	GTCGGC
MAL13P1.455	-414	1	12.99	GTCGGC
PF14_0446	-527	1	12.99	GCCGAC
PFA0660w	-178	1	12.99	GTCGGC
PFL0405w	-1268	1	12.99	GCCGAC
PF08_0108	-883	1	12.99	GTCGGC
PFF1045w	-867	1	12.99	GCCGAC
PFL0395c	-1281	1	12.99	GTCGGC
PF14_0444	-792	1	12.99	GTCGGC
PF10_0114	-1893	1	12.99	GTCGGC
PF13_0341	-1229	1	12.99	GTCGGC
PFD0480w	-386	1	12.99	GTCGGC
PFD0930w	-183	1	12.99	GTCGGC
MAL13P1.460	-29	1	12.99	GTCGGC
MAL13P1.460	-1128	1	12.99	GTCGGC
PF13_0204	-1251	-1	11.53	GTCGTC
PF10_0064	-657	1	11.53	GACGAC
PF13_0268	-1695	1	11.53	GACGAC
PFE0170c	-340	1	11.53	GACGAC
PFE0170c	-584	1	11.53	GACGAC
MAL7P1.147	-1709	-1	11.53	GTCGTC
MAL13P1.134	-72	-1	11.53	GTCGTC
MAL7P1.122	-568	-1	11.53	GTCGTC
PFL1030w	-204	-1	11.53	GTCGTC
PFD1055w	-354	-1	11.53	GTCGTC
PFE0275w	-445	1	11.53	GACGAC
MAL13P1.313	-581	1	11.53	GACGAC
MAL8P1.310	-511	-1	11.53	GTCGTC
PF14_0568	-601	-1	11.53	GTCGTC
PF14_0316	-375	1	11.53	GACGAC
MAL7P1.34	-1050	1	11.53	GACGAC
PFE0270c	-1613	-1	11.53	GTCGTC
PFF1225c	-755	-1	11.53	GTCGTC
PFB0890c	-147	-1	11.53	GTCGTC
PFL1340c	-440	-1	11.53	GTCGTC
PF13_0127	-519	-1	11.53	GTCGTC
PFD0390c	-667	1	11.53	GACGAC
PFL1765c	-998	-1	11.53	GTCGTC
PF10_0216	-598	1	11.53	GACGAC
PFL0175c	-324	-1	11.53	GTCGTC
PFE0035c	-1842	-1	11.53	GTCGTC
PF11_0044	-1971	1	11.53	GACGAC
MAL13P1.268	-1438	1	11.53	GACGAC
PF11_0523	-561	-1	11.53	GTCGTC
PFA0110w	-846	-1	11.53	GTCGTC
MAL13P1.190	-217	-1	11.53	GTCGTC
PFE0405c	-600	-1	11.53	GTCGTC
PFD0095c	-1710	1	11.53	GACGAC
PF11_0015	-1999	1	11.53	GACGAC
PF14_0258	-1230	1	11.53	GACGAC
MAL7P1.24	-804	-1	11.53	GTCGTC
PFE0010c	-576	-1	11.53	GTCGTC
PF10_0176	-378	1	11.53	GACGAC
PFL1115w	-47	-1	11.53	GTCGTC
PFI0575c	-544	-1	11.53	GTCGTC
PFF0195c	-582	-1	11.53	GTCGTC
PFL1590c	-1299	1	11.53	GACGAC
PF08_0023	-18	-1	11.53	GTCGTC
PFF0870w	-1800	1	11.53	GACGAC
PFC0355c	-1938	-1	11.53	GTCGTC
MAL7P1.117	-951	1	11.53	GACGAC
PFL0180w	-627	1	11.53	GACGAC
PF10_0290	-398	-1	11.53	GTCGTC
MAL7P1.35	-961	-1	11.53	GTCGTC
PFI1216w	-301	1	11.53	GACGAC
PF13_0091	-1158	1	11.53	GACGAC
PFI1465w	-405	1	11.53	GACGAC
PFI1315c	-115	1	11.53	GACGAC
PFL1815c	-1264	1	11.53	GACGAC
MAL8P1.40	-482	-1	11.53	GTCGTC
PF11_0440	-456	1	11.53	GACGAC
MAL13P1.114	-658	-1	11.53	GTCGTC
PFA0665w	-1697	1	11.53	GACGAC
PF07_0030	-825	1	11.53	GACGAC
PFA0340w	-604	1	11.53	GACGAC
PF11_0354	-625	1	11.53	GACGAC
PF14_0707	-1008	1	11.53	GACGAC
MAL7P1.120	-1107	1	11.53	GACGAC
PF14_0443	-257	-1	11.53	GTCGTC
PFL1820w	-768	-1	11.53	GTCGTC
PFA0335w	-1379	-1	11.53	GTCGTC
PF14_0567	-1716	1	11.53	GACGAC
PFI1220w	-1618	1	11.53	GACGAC
PF11_0522	-678	-1	11.53	GTCGTC
PFE1035c	-460	-1	11.53	GTCGTC
PFL1280w	-485	1	11.53	GACGAC
PFC0245c	-32	1	11.53	GACGAC
PF08_0008	-188	1	11.53	GACGAC
PFC0360w	-1320	1	11.53	GACGAC
PFB0065w	-1509	1	11.53	GACGAC
PFI1295c	-1383	1	11.53	GACGAC
PFL1275c	-670	-1	11.53	GTCGTC
PF11_0439	-458	-1	11.53	GTCGTC
PFF0800w	-1130	-1	11.53	GTCGTC
PF10_0065	-52	-1	11.53	GTCGTC
PFF0235c	-380	1	11.53	GACGAC
PFD1060w	-1413	1	11.53	GACGAC
PF10_0260	-6	-1	11.53	GTCGTC
PF13_0287	-1019	-1	11.53	GTCGTC
PFL1595w	-147	-1	11.53	GTCGTC
PF10_0259	-855	1	11.53	GACGAC
MAL8P1.54	-1146	1	11.53	GACGAC
MAL13P1.550	-1002	1	11.53	GACGAC
MAL13P1.259	-762	-1	11.53	GTCGTC
PF13_0139	-682	1	11.53	GACGAC
PF13_0140	-297	-1	11.53	GTCGTC
PF14_0518	-1424	1	10.96	CTCGAC
PFE0795c	-707	1	10.96	GTCGAG
PFB0300c	-340	1	10.96	CTCGAC
MAL8P1.70	-445	1	10.96	GTCGAG
PFD0375w	-847	1	10.96	GTCGAG
PFC0975c	-1038	1	10.96	GTCGAG
PFC0590c	-41	1	10.96	GTCGAG
PFL2265c	-563	1	10.96	GTCGAG
PF13_0170	-515	1	10.96	GTCGAG
PF11_0476	-568	1	10.96	CTCGAC
PF11_0340	-1100	1	10.96	CTCGAC
PF11_0157	-562	1	10.96	GTCGAG
PF10_0121	-1091	1	10.96	GTCGAG
PFD1120c	-590	1	10.96	GTCGAG
PFD0865c	-1076	1	10.96	CTCGAC
PFE0135w	-44	1	10.96	GTCGAG
PF11_0374	-1287	1	10.96	CTCGAC
PF13_0162	-1665	1	10.96	CTCGAC
PF14_0810	-110	1	10.96	GTCGAG
PF10_0176	-11	1	10.96	CTCGAC
PF11_0033	-651	1	10.96	CTCGAC
PF11_0033	-1006	1	10.96	CTCGAC
PF11_0033	-1209	1	10.96	CTCGAC
PF11_0033	-1311	1	10.96	CTCGAC
PF11_0033	-1362	1	10.96	CTCGAC
PF11_0033	-1666	1	10.96	CTCGAC
PF11_0033	-1717	1	10.96	CTCGAC
PF13_0171	-1657	1	10.96	CTCGAC
PF10_0383	-192	1	10.96	CTCGAC
PF10_0383	-294	1	10.96	CTCGAC
PF10_0383	-345	1	10.96	CTCGAC
PF10_0383	-447	1	10.96	CTCGAC
PF10_0383	-845	1	10.96	CTCGAC
PFL2475w	-87	1	10.96	GTCGAG
PFB0815w	-468	1	10.96	GTCGAG
PFL0265w	-813	1	10.96	CTCGAC
PF14_0033	-349	1	10.96	CTCGAC
PF10_0185	-576	1	10.96	CTCGAC
PFL2470c	-925	1	10.96	CTCGAC
PFC0255c	-1336	1	10.96	CTCGAC
PF11_0474	-847	1	10.96	GTCGAG
PF11_0373	-1391	1	10.96	GTCGAG
PFE0780w	-754	1	10.96	CTCGAC
PFL1085w	-907	1	10.96	GTCGAG
PF10_0184	-1006	1	10.96	GTCGAG
PFE0800w	-1713	1	10.96	CTCGAC
PFB0279w	-721	1	10.96	GTCGAG
PFL2270w	-497	1	10.96	CTCGAC
PF11_0158	-428	1	10.96	CTCGAC
PFE0130c	-955	1	10.96	CTCGAC
PFE0775c	-1225	1	10.96	GTCGAG
PFE0905w	-476	1	10.96	GTCGAG
PFC0260w	-757	1	10.96	GTCGAG
PFD0870w	-311	1	10.96	GTCGAG
PF14_0773	-1339	1	10.96	GTCGAG
PFI0550w	-684	1	10.96	CTCGAC
PFD0420c	-526	1	10.96	GTCGAG
PFD0445c	-363	1	10.96	GTCGAG
MAL7P1.144	-1677	1	10.96	GTCGAG
