# Supplementary material for: Identification and Genome-Wide Prediction of DNA Binding Specificities for the ApiAP2 Family of Regulators from the Malaria Parasite
Source: PLoS Pathog. 2010 Oct 28;6(10):e1001165. doi: 10.1371/journal.ppat.1001165 (PMC2965767; doi:10.1371/journal.ppat.1001165)
Supplement: Dataset S3 — ScanACE results for all AP2 motifs. ScanACE results for all ApiAP2 motifs. The location, orientation, and sequence of each motif match in upstream regions are indicated. (8.80 MB ZIP) [file ppat.1001165.s021.zip › Dataset S3_revised/PF10_0075_D2_ScanACE pwm matches.xls]

## Sheet: TCTTGC_PF10_0075D2ext_pwm.txt.m
Dataset S3i. ScanACE results for the PF10_0075_D2 motif.
Searches were done using the position weight matrix trimmed to the 6 most informative consecutive motif positions.
Data is sorted by score from highest to lowest.
Column 1 - PlasmoDB gene IDs. Genes listed multiple times have more than one match to the motif in their upstream regions
Column 2 - Position of the motif upstream from the ATG start codon.
Column 3 - Orientation of the motif in the genome. 1 indicates the plus strand and -1 indicates the minus strand.
Column 4 - ScanACE score. Higher scores reflect better better matches to the position weight matrix.
Column 5 - Sequence of the motif match. All sequences are 5' to 3' from the plus strand.
Gene ID	Position	Orientation	Score	Sequence
PF11_0433	-820	1	14.2	TCTTGC
PFB0227c	-1995	1	14.2	TCTTGC
PF07_0023	-611	1	14.2	TCTTGC
PFL1540c	-35	-1	14.2	GCAAGA
PF11_0342	-1364	1	14.2	TCTTGC
PF13_0134	-1669	-1	14.2	GCAAGA
PFI0890c	-315	-1	14.2	GCAAGA
PFL0670c	-62	-1	14.2	GCAAGA
PFL0260c	-141	-1	14.2	GCAAGA
MAL7P1.147	-1705	1	14.2	TCTTGC
PFI0845w	-26	1	14.2	TCTTGC
PFL0620c	-293	1	14.2	TCTTGC
PFL0620c	-300	1	14.2	TCTTGC
PF11_0250	-577	1	14.2	TCTTGC
PF14_0170	-1134	1	14.2	TCTTGC
PFC0030c	-1335	1	14.2	TCTTGC
PF14_0729	-629	1	14.2	TCTTGC
PFL0805w	-600	1	14.2	TCTTGC
PFD0405c	-144	1	14.2	TCTTGC
PFD1045c	-1270	1	14.2	TCTTGC
PFF1560c	-1297	1	14.2	TCTTGC
PFD0850c	-352	1	14.2	TCTTGC
MAL7P1.59	-478	1	14.2	TCTTGC
PFI0135c	-1728	-1	14.2	GCAAGA
PF11_0325	-1697	-1	14.2	GCAAGA
PF10_0328	-1001	-1	14.2	GCAAGA
PFB0545c	-967	-1	14.2	GCAAGA
PFA0550w	-1163	-1	14.2	GCAAGA
PFB0888w-b	-447	-1	14.2	GCAAGA
PFC0155c	-1184	1	14.2	TCTTGC
PFC0195w	-1167	1	14.2	TCTTGC
PF14_0127	-345	1	14.2	TCTTGC
PF07_0109	-1313	-1	14.2	GCAAGA
PF10_0178	-1514	-1	14.2	GCAAGA
PFI1330c	-1042	1	14.2	TCTTGC
PFE1082c	-555	1	14.2	TCTTGC
PFI0855w	-214	1	14.2	TCTTGC
PF10_0340	-409	1	14.2	TCTTGC
PFB0235w	-352	-1	14.2	GCAAGA
PF10_0032	-846	-1	14.2	GCAAGA
PFD0375w	-1284	1	14.2	TCTTGC
MAL7P1.105	-1983	-1	14.2	GCAAGA
PFL1435c	-95	1	14.2	TCTTGC
PFB0550w	-836	1	14.2	TCTTGC
PFD0060w	-1221	1	14.2	TCTTGC
PF14_0316	-1197	-1	14.2	GCAAGA
PFI1810w	-1273	1	14.2	TCTTGC
PF14_0313	-1056	-1	14.2	GCAAGA
PF10_0209	-306	1	14.2	TCTTGC
PF11_0165	-201	-1	14.2	GCAAGA
PF11_0220	-1675	-1	14.2	GCAAGA
PF10_0006	-237	1	14.2	TCTTGC
PFL1670c	-657	1	14.2	TCTTGC
PF11_0443	-1428	-1	14.2	GCAAGA
PF13_0225	-1355	1	14.2	TCTTGC
PFL0430w	-578	-1	14.2	GCAAGA
PFF0860c	-1611	1	14.2	TCTTGC
PFI0450c	-73	1	14.2	TCTTGC
PFI0640c	-1143	1	14.2	TCTTGC
MAL8P1.68	-1708	-1	14.2	GCAAGA
MAL13P1.125	-1681	-1	14.2	GCAAGA
PFE1085w	-1471	-1	14.2	GCAAGA
PFA0670c	-1174	-1	14.2	GCAAGA
PFE0035c	-1155	1	14.2	TCTTGC
PFL1905w	-433	1	14.2	TCTTGC
PF10_0404	-1326	1	14.2	TCTTGC
PFE1025c	-301	1	14.2	TCTTGC
PF14_0735	-108	-1	14.2	GCAAGA
PF14_0735	-315	1	14.2	TCTTGC
PF10_0262	-186	-1	14.2	GCAAGA
PF14_0598	-1993	-1	14.2	GCAAGA
PF11_0044	-688	1	14.2	TCTTGC
PF11_0044	-1887	-1	14.2	GCAAGA
PF14_0429	-167	1	14.2	TCTTGC
PF11_0455a	-1749	1	14.2	TCTTGC
MAL13P1.62	-979	1	14.2	TCTTGC
PF08_0002	-290	-1	14.2	GCAAGA
PFE1605w	-762	-1	14.2	GCAAGA
MAL13P1.435	-1910	1	14.2	TCTTGC
PF10_0232	-997	1	14.2	TCTTGC
PFE0665c	-748	1	14.2	TCTTGC
PF11_0111	-606	-1	14.2	GCAAGA
PF14_0228	-1735	-1	14.2	GCAAGA
PF14_0041	-1127	-1	14.2	GCAAGA
PFL0855c	-681	1	14.2	TCTTGC
PF10_0398	-531	1	14.2	TCTTGC
PFI1730w	-1007	1	14.2	TCTTGC
PFA0030c	-1295	1	14.2	TCTTGC
PF10_0131	-301	1	14.2	TCTTGC
MAL8P1.26	-206	1	14.2	TCTTGC
PFE0260w	-373	-1	14.2	GCAAGA
MAL8P1.104	-155	-1	14.2	GCAAGA
MAL8P1.104	-161	-1	14.2	GCAAGA
MAL8P1.104	-1692	1	14.2	TCTTGC
PFL1785c	-1433	-1	14.2	GCAAGA
PF10_0403	-844	1	14.2	TCTTGC
PFA0110w	-1150	1	14.2	TCTTGC
PF14_0135	-216	1	14.2	TCTTGC
MAL7P1.228	-1319	-1	14.2	GCAAGA
PF07_0035	-817	1	14.2	TCTTGC
PF14_0656	-1098	1	14.2	TCTTGC
PF11_0516	-799	1	14.2	TCTTGC
MAL8P1.220	-1304	-1	14.2	GCAAGA
PF11_0015	-1634	1	14.2	TCTTGC
PFL0440c	-1246	1	14.2	TCTTGC
PF14_0694	-15	1	14.2	TCTTGC
PF11_0092	-59	1	14.2	TCTTGC
PFB0525w	-1724	-1	14.2	GCAAGA
PFL1295w	-1091	-1	14.2	GCAAGA
PF13_0102	-552	1	14.2	TCTTGC
PFB0490c	-1101	-1	14.2	GCAAGA
PF10_0177b	-357	1	14.2	TCTTGC
PF13_0307	-861	-1	14.2	GCAAGA
PF10_0401	-860	1	14.2	TCTTGC
PF10_0371	-48	-1	14.2	GCAAGA
PF14_0448	-380	-1	14.2	GCAAGA
PF14_0448	-1415	-1	14.2	GCAAGA
PF10_0233	-790	-1	14.2	GCAAGA
MAL7P1.142	-1434	-1	14.2	GCAAGA
PF14_0188	-973	-1	14.2	GCAAGA
PFB0910w	-1932	-1	14.2	GCAAGA
MAL13P1.385	-817	1	14.2	TCTTGC
MAL7P1.73	-24	-1	14.2	GCAAGA
PFL0845w	-1339	1	14.2	TCTTGC
PFL0545w	-651	1	14.2	TCTTGC
PFI1710w	-1355	-1	14.2	GCAAGA
PFL1250c	-151	-1	14.2	GCAAGA
PF13_0048	-479	1	14.2	TCTTGC
PF11_0099	-591	-1	14.2	GCAAGA
PFE0215w	-1091	-1	14.2	GCAAGA
PFL2295w	-495	-1	14.2	GCAAGA
MAL13P1.153	-655	1	14.2	TCTTGC
PFL0350c	-1098	-1	14.2	GCAAGA
MAL13P1.81	-958	1	14.2	TCTTGC
PFA0395w	-77	1	14.2	TCTTGC
PF07_0088	-1094	1	14.2	TCTTGC
PF14_0565	-13	-1	14.2	GCAAGA
PFL1790w	-831	1	14.2	TCTTGC
PFI1400c	-87	1	14.2	TCTTGC
PF07_0109a	-398	-1	14.2	GCAAGA
PF11_0343	-1509	-1	14.2	GCAAGA
PFI0470w	-262	1	14.2	TCTTGC
PF10_0146	-1210	1	14.2	TCTTGC
PFL0435w	-1628	-1	14.2	GCAAGA
PFL2300w	-1599	-1	14.2	GCAAGA
MAL7P1.75	-977	1	14.2	TCTTGC
PF11_0241	-735	1	14.2	TCTTGC
MAL13P1.79	-1434	1	14.2	TCTTGC
PFD1050w	-321	1	14.2	TCTTGC
PF11_0480	-1819	1	14.2	TCTTGC
PFB0140w	-738	1	14.2	TCTTGC
PFI0070w	-1296	1	14.2	TCTTGC
PFI1225w	-1853	-1	14.2	GCAAGA
PF13_0322	-1717	-1	14.2	GCAAGA
PF10_0045	-85	1	14.2	TCTTGC
PF14_0695	-1653	-1	14.2	GCAAGA
MAL8P1.59	-257	1	14.2	TCTTGC
PF11_0405-a	-866	1	14.2	TCTTGC
PF14_0136	-1697	-1	14.2	GCAAGA
PF13_0069a	-1096	-1	14.2	GCAAGA
PFC1100w	-1304	1	14.2	TCTTGC
PFC0315c	-115	-1	14.2	GCAAGA
PFL1375w	-1703	1	14.2	TCTTGC
PFL1260w	-97	-1	14.2	GCAAGA
PF14_0291	-1543	1	14.2	TCTTGC
PFE0985w	-679	1	14.2	TCTTGC
PFD0265w	-419	1	14.2	TCTTGC
PF14_0447	-1871	1	14.2	TCTTGC
PF14_0096	-35	1	14.2	TCTTGC
MAL13P1.274	-1603	1	14.2	TCTTGC
PF10_0289	-94	-1	14.2	GCAAGA
PF13_0006	-1219	1	14.2	TCTTGC
PFF0085w	-594	-1	14.2	GCAAGA
PFL1300c	-9	1	14.2	TCTTGC
PF10_0327	-540	1	14.2	TCTTGC
PF07_0052	-449	-1	14.2	GCAAGA
PF14_0317	-777	-1	14.2	GCAAGA
PF10_0019	-616	-1	14.2	GCAAGA
PFB0070w	-1239	1	14.2	TCTTGC
PF10_0115	-558	-1	14.2	GCAAGA
MAL7P1.225-a	-137	-1	14.2	GCAAGA
PF14_0690	-1891	-1	14.2	GCAAGA
PF14_0082	-411	1	14.2	TCTTGC
PFL2100w	-599	1	14.2	TCTTGC
MAL13P1.206	-163	1	14.2	TCTTGC
PF07_0062	-39	-1	14.2	GCAAGA
MAL13P1.225	-578	1	14.2	TCTTGC
PF14_0649	-1590	-1	14.2	GCAAGA
PFI0445c	-1860	1	14.2	TCTTGC
MAL13P1.380	-1914	-1	14.2	GCAAGA
PFD1210w	-167	-1	14.2	GCAAGA
PFE0930w	-154	1	14.2	TCTTGC
PF14_0253	-618	1	14.2	TCTTGC
PF08_0115	-1495	-1	14.2	GCAAGA
PFB1040w	-1297	1	14.2	TCTTGC
PFL0970w	-562	-1	14.2	GCAAGA
PF14_0689	-517	1	14.2	TCTTGC
MAL7P1.87	-1191	-1	14.2	GCAAGA
PFC0830w	-1787	1	14.2	TCTTGC
PF11_0405-b	-866	1	14.2	TCTTGC
PFD1025w	-798	1	14.2	TCTTGC
PFF1445c	-1808	-1	14.2	GCAAGA
PF10_0122	-1622	-1	14.2	GCAAGA
PF11_0121	-702	1	14.2	TCTTGC
PFC0825c	-506	-1	14.2	GCAAGA
PFL0425c	-480	1	14.2	TCTTGC
PFE0015c	-868	1	14.2	TCTTGC
PFL0185c	-310	1	14.2	TCTTGC
PFI0025c	-1220	1	14.2	TCTTGC
PFC0890w	-1090	-1	14.2	GCAAGA
PFL2220w	-1368	-1	14.2	GCAAGA
PFL2535w	-1768	-1	14.2	GCAAGA
PF14_0355	-1458	1	14.2	TCTTGC
PFL1505c	-1655	1	14.2	TCTTGC
PF13_0257	-1022	1	14.2	TCTTGC
PFI1155w	-10	-1	14.2	GCAAGA
PFA0545c	-208	1	14.2	TCTTGC
PF14_0593	-120	-1	14.2	GCAAGA
PF14_0703	-759	-1	14.2	GCAAGA
PFD1095w	-418	1	14.2	TCTTGC
PF11_0149	-1020	-1	14.2	GCAAGA
PF11_0416	-656	-1	14.2	GCAAGA
PF07_0110	-525	1	14.2	TCTTGC
PFL1815c	-1275	1	14.2	TCTTGC
PFI0880c	-737	1	14.2	TCTTGC
PF13_0164	-278	1	14.2	TCTTGC
PFB0886c	-619	1	14.2	TCTTGC
PFB0380c	-104	1	14.2	TCTTGC
PF10_0375	-331	-1	14.2	GCAAGA
PF10_0063a	-26	1	14.2	TCTTGC
PF14_0550	-1769	1	14.2	TCTTGC
PF10_0062	-1069	-1	14.2	GCAAGA
MAL13P1.321	-77	-1	14.2	GCAAGA
PFE0875c	-1006	1	14.2	TCTTGC
PFB0905c	-1597	1	14.2	TCTTGC
PFB0405w	-1284	1	14.2	TCTTGC
PFD1090c	-100	-1	14.2	GCAAGA
PFA0700c	-1800	-1	14.2	GCAAGA
MAL8P1.18	-905	-1	14.2	GCAAGA
PFB0135w	-202	-1	14.2	GCAAGA
MAL13P1.122	-393	-1	14.2	GCAAGA
MAL8P1.139	-585	1	14.2	TCTTGC
PF14_0300	-678	1	14.2	TCTTGC
MAL13P1.322	-349	-1	14.2	GCAAGA
MAL7P1.11	-585	-1	14.2	GCAAGA
PFF1470c	-1556	-1	14.2	GCAAGA
PF10_0227	-1474	-1	14.2	GCAAGA
PF14_0177	-1430	1	14.2	TCTTGC
PFL1035w	-1458	1	14.2	TCTTGC
PF07_0092	-70	1	14.2	TCTTGC
PF07_0007	-1549	-1	14.2	GCAAGA
PFA0625w	-1724	-1	14.2	GCAAGA
PF14_0744	-847	-1	14.2	GCAAGA
PFB0470w	-118	1	14.2	TCTTGC
PF14_0678	-1546	1	14.2	TCTTGC
MAL7P1.225-b	-137	-1	14.2	GCAAGA
PFF1155w	-1411	1	14.2	TCTTGC
PF14_0620	-513	1	14.2	TCTTGC
PF14_0292	-1481	-1	14.2	GCAAGA
MAL8P1.25a	-660	-1	14.2	GCAAGA
PF10_0311	-919	-1	14.2	GCAAGA
PF11_0229	-388	1	14.2	TCTTGC
PF14_0223	-296	-1	14.2	GCAAGA
PF11_0441a	-43	1	14.2	TCTTGC
PFL0860c	-125	1	14.2	TCTTGC
PF11_0055	-398	-1	14.2	GCAAGA
PFI0535w	-172	1	14.2	TCTTGC
PFC0320w	-976	1	14.2	TCTTGC
PFI0015c	-1240	1	14.2	TCTTGC
PFB0230c	-436	1	14.2	TCTTGC
MAL7P1.95	-534	-1	14.2	GCAAGA
PF14_0034	-267	-1	14.2	GCAAGA
PFA0695c	-1316	1	14.2	TCTTGC
PF14_0669	-32	-1	14.2	GCAAGA
PF11_0020	-1320	1	14.2	TCTTGC
PF14_0075	-942	-1	14.2	GCAAGA
PFL2325c	-1517	1	14.2	TCTTGC
PF11_0482	-165	1	14.2	TCTTGC
PF13_0137	-186	-1	14.2	GCAAGA
PF14_0704	-35	1	14.2	TCTTGC
PF10_0066	-1144	1	14.2	TCTTGC
PFF0460w	-1220	-1	14.2	GCAAGA
PFL1820w	-757	-1	14.2	GCAAGA
PF07_0136	-1320	1	14.2	TCTTGC
PFL2005w	-710	-1	14.2	GCAAGA
PF11_0317	-775	-1	14.2	GCAAGA
PF14_0726	-1251	1	14.2	TCTTGC
PF13_0072	-1873	1	14.2	TCTTGC
PFD0045c	-1305	1	14.2	TCTTGC
PFE0210c	-474	1	14.2	TCTTGC
PF08_0137	-1262	1	14.2	TCTTGC
PFL1600c	-594	-1	14.2	GCAAGA
PF10_0369	-813	-1	14.2	GCAAGA
PF13_0258	-1771	-1	14.2	GCAAGA
PF14_0631	-509	-1	14.2	GCAAGA
PF11_0122	-1656	-1	14.2	GCAAGA
PF10_0376	-571	-1	14.2	GCAAGA
PF11_0456	-590	-1	14.2	GCAAGA
PFB0315w	-1921	1	14.2	TCTTGC
PFL1530w	-1692	1	14.2	TCTTGC
PFC1040w	-286	-1	14.2	GCAAGA
PFB0310c	-1535	-1	14.2	GCAAGA
PFE1145w	-1102	1	14.2	TCTTGC
PFL0930w	-1578	-1	14.2	GCAAGA
PFI1220w	-115	-1	14.2	GCAAGA
MAL13P1.540	-153	1	14.2	TCTTGC
PF14_0471	-237	-1	14.2	GCAAGA
MAL13P1.530	-1302	1	14.2	TCTTGC
PF13_0329	-982	1	14.2	TCTTGC
MAL13P1.18	-85	1	14.2	TCTTGC
PF11_0522	-1043	-1	14.2	GCAAGA
PFB0800c	-45	1	14.2	TCTTGC
PF10_0288	-1451	1	14.2	TCTTGC
PFC0160w	-1442	-1	14.2	GCAAGA
PF10_0156	-678	-1	14.2	GCAAGA
PF11_0406	-755	-1	14.2	GCAAGA
PF14_0428	-1484	-1	14.2	GCAAGA
PF14_0670	-683	1	14.2	TCTTGC
PFB0010w	-1248	-1	14.2	GCAAGA
PFB0965c	-759	1	14.2	TCTTGC
PFL0050c	-309	-1	14.2	GCAAGA
PFE0670w	-184	-1	14.2	GCAAGA
PFI0110c	-431	1	14.2	TCTTGC
PF13_0005	-1275	1	14.2	TCTTGC
PF10_0319	-701	-1	14.2	GCAAGA
PF14_0344	-1047	1	14.2	TCTTGC
PF11_0252	-83	1	14.2	TCTTGC
PFF1270c	-886	-1	14.2	GCAAGA
PFF0220w	-57	-1	14.2	GCAAGA
PF07_0093	-1272	-1	14.2	GCAAGA
PFL0960w	-964	-1	14.2	GCAAGA
PF13_0248	-783	1	14.2	TCTTGC
PF13_0361	-459	1	14.2	TCTTGC
PFI1295c	-994	-1	14.2	GCAAGA
PFI0645w	-703	-1	14.2	GCAAGA
MAL7P1.13	-286	1	14.2	TCTTGC
PFF0225w	-244	-1	14.2	GCAAGA
PFF0080c	-666	1	14.2	TCTTGC
PFL0865w	-1398	-1	14.2	GCAAGA
PF14_0044	-312	-1	14.2	GCAAGA
PFI0415c	-595	1	14.2	TCTTGC
PF11_0318	-1218	1	14.2	TCTTGC
PF14_0053	-874	-1	14.2	GCAAGA
MAL8P1.216	-1346	1	14.2	TCTTGC
PFB0410c	-943	-1	14.2	GCAAGA
PF13_0125	-19	1	14.2	TCTTGC
PF14_0301	-1264	-1	14.2	GCAAGA
MAL7P1.112	-37	1	14.2	TCTTGC
PFD0055w	-1230	1	14.2	TCTTGC
PFF1450w	-1193	-1	14.2	GCAAGA
PFF1450w	-1390	1	14.2	TCTTGC
PF14_0019	-593	-1	14.2	GCAAGA
PF13_0249	-930	-1	14.2	GCAAGA
PF14_0254	-1439	-1	14.2	GCAAGA
PFL2455w	-346	-1	14.2	GCAAGA
PF10_0003	-1222	1	14.2	TCTTGC
PFL0650c	-65	1	14.2	TCTTGC
PFA0710c	-1258	1	14.2	TCTTGC
PF11_0487	-819	1	14.2	TCTTGC
PF11_0222	-1459	1	14.2	TCTTGC
PFF1570w	-1297	1	14.2	TCTTGC
PF07_0032	-257	-1	14.2	GCAAGA
PFL2520w	-1743	-1	14.2	GCAAGA
MAL13P1.306	-194	-1	14.2	GCAAGA
PF10_0112	-650	-1	14.2	GCAAGA
PFD0170c	-66	1	14.2	TCTTGC
PFD0170c	-466	-1	14.2	GCAAGA
PF14_0633a	-438	1	14.2	TCTTGC
PFL1255c	-1828	1	14.2	TCTTGC
PF07_0085	-95	1	14.2	TCTTGC
PFB0888w-a	-1271	-1	14.2	GCAAGA
PFI0140w	-290	1	14.2	TCTTGC
PFI0140w	-687	1	14.2	TCTTGC
PF11_0238	-152	1	14.2	TCTTGC
PFF0855c	-1649	1	14.2	TCTTGC
PFA0445w	-1460	1	14.2	TCTTGC
PF10_0210	-1117	-1	14.2	GCAAGA
PF11_0251	-647	1	14.2	TCTTGC
PF07_0012	-834	1	14.2	TCTTGC
PF11_0120	-1462	1	14.2	TCTTGC
PFE0770w	-1793	1	14.2	TCTTGC
PF13_0070	-1825	1	14.2	TCTTGC
MAL7P1.113	-1437	-1	14.2	GCAAGA
PFL0800c	-617	-1	14.2	GCAAGA
PF14_0619	-494	-1	14.2	GCAAGA
PF10_0412	-152	1	14.2	TCTTGC
MAL7P1.61	-922	-1	14.2	GCAAGA
PF14_0314	-1159	1	14.2	TCTTGC
PF11_0438	-1534	1	14.2	TCTTGC
PF13_0226	-1174	1	14.2	TCTTGC
PFL1720w	-739	-1	14.2	GCAAGA
PF14_0518	-1504	-1	13.42	GCAAGG
MAL7P1.172	-732	1	13.42	CCTTGC
MAL8P1.78	-1288	1	13.42	CCTTGC
PFI0630w	-1079	1	13.42	CCTTGC
PFB0685c	-1567	1	13.42	CCTTGC
PF14_0719	-1302	-1	13.42	GCAAGG
PF13_0160	-325	-1	13.42	GCAAGG
PFE1510c	-216	1	13.42	CCTTGC
MAL13P1.485	-983	-1	13.42	GCAAGG
PFA0050c	-1404	1	13.42	CCTTGC
PFA0050c	-1463	1	13.42	CCTTGC
PF11_0250	-600	1	13.42	CCTTGC
PF14_0170	-225	-1	13.42	GCAAGG
PFB1000w	-1401	1	13.42	CCTTGC
PFB1000w	-1460	1	13.42	CCTTGC
PF14_0729	-580	1	13.42	CCTTGC
PF11_0177	-421	1	13.42	CCTTGC
PFD0395c	-1190	1	13.42	CCTTGC
PF11_0325	-969	1	13.42	CCTTGC
PF11_0359	-891	-1	13.42	GCAAGG
MAL13P1.33	-621	1	13.42	CCTTGC
PFL2570w	-969	-1	13.42	GCAAGG
PFD0180c	-177	1	13.42	CCTTGC
PFI0855w	-1395	1	13.42	CCTTGC
PF11_0515	-919	-1	13.42	GCAAGG
PFL1435c	-689	1	13.42	CCTTGC
PFL0255c	-1051	-1	13.42	GCAAGG
PF11_0209	-672	-1	13.42	GCAAGG
PFB0953w	-1059	1	13.42	CCTTGC
PFC0885c	-1116	-1	13.42	GCAAGG
PF11_0191	-1452	1	13.42	CCTTGC
PF08_0010	-1015	1	13.42	CCTTGC
PF14_0597	-1044	1	13.42	CCTTGC
PFC0440c	-260	-1	13.42	GCAAGG
PFD0320c	-920	-1	13.42	GCAAGG
PF10_0055	-90	1	13.42	CCTTGC
PF10_0055	-1603	-1	13.42	GCAAGG
PFF1550w	-1987	-1	13.42	GCAAGG
MAL13P1.260	-1339	1	13.42	CCTTGC
PFD1080w	-274	-1	13.42	GCAAGG
PF10_0054a	-1745	1	13.42	CCTTGC
PF14_0134	-547	1	13.42	CCTTGC
MAL13P1.256	-547	-1	13.42	GCAAGG
PFF1465w	-227	-1	13.42	GCAAGG
PFF1465w	-433	1	13.42	CCTTGC
PF11_0176	-820	-1	13.42	GCAAGG
PF11_0381	-1003	-1	13.42	GCAAGG
PF11_0345	-454	1	13.42	CCTTGC
MAL13P1.312	-83	1	13.42	CCTTGC
PFF0980w	-1104	1	13.42	CCTTGC
PF13_0032	-1780	1	13.42	CCTTGC
PFE1605w	-1264	-1	13.42	GCAAGG
PFE0050w	-431	-1	13.42	GCAAGG
PF13_0117	-381	1	13.42	CCTTGC
PFD0144c	-1962	1	13.42	CCTTGC
PFL1460c	-553	-1	13.42	GCAAGG
PFF0735w	-919	1	13.42	CCTTGC
PF14_0472	-49	1	13.42	CCTTGC
PF13_0022	-355	-1	13.42	GCAAGG
PFL0360c	-1192	1	13.42	CCTTGC
PF10_0341	-1731	-1	13.42	GCAAGG
PF11_0465	-1396	1	13.42	CCTTGC
MAL8P1.137	-1039	1	13.42	CCTTGC
PF11_0042	-336	1	13.42	CCTTGC
PFE0060w	-1300	1	13.42	CCTTGC
PFD1105w	-1277	1	13.42	CCTTGC
PFI0265c	-1231	-1	13.42	GCAAGG
PF14_0255	-909	-1	13.42	GCAAGG
MAL7P1.142	-1911	1	13.42	CCTTGC
PFI0980w	-16	1	13.42	CCTTGC
PFF0430w	-1567	-1	13.42	GCAAGG
PF14_0188	-220	-1	13.42	GCAAGG
PFE0920c	-236	-1	13.42	GCAAGG
PFF1460c	-1512	-1	13.42	GCAAGG
PFF1460c	-1718	1	13.42	CCTTGC
PFF0975c	-1198	-1	13.42	GCAAGG
MAL13P1.344	-500	-1	13.42	GCAAGG
PFF1015w	-1234	1	13.42	CCTTGC
MAL13P1.45	-1190	-1	13.42	GCAAGG
PFI1650w	-1059	1	13.42	CCTTGC
MAL13P1.111	-879	-1	13.42	GCAAGG
PF14_0721	-142	1	13.42	CCTTGC
PF10_0261a	-509	1	13.42	CCTTGC
PF10_0146	-858	1	13.42	CCTTGC
PFF0870w	-1443	1	13.42	CCTTGC
PFL0195w	-1478	-1	13.42	GCAAGG
MAL8P1.138	-1403	-1	13.42	GCAAGG
PF14_0556	-824	1	13.42	CCTTGC
PFF0480w	-160	-1	13.42	GCAAGG
MAL13P1.105	-660	1	13.42	CCTTGC
PF08_0088	-662	-1	13.42	GCAAGG
PFF1010c	-1539	-1	13.42	GCAAGG
PF08_0074	-885	-1	13.42	GCAAGG
PFB0695c	-16	-1	13.42	GCAAGG
MAL7P1.91	-725	1	13.42	CCTTGC
PFC0886w	-1419	1	13.42	CCTTGC
PFF1045w	-1402	-1	13.42	GCAAGG
PFF0995c	-14	-1	13.42	GCAAGG
PF07_0041	-768	1	13.42	CCTTGC
MAL13P1.152	-1191	1	13.42	CCTTGC
PF14_0155	-1630	1	13.42	CCTTGC
PFE1130w	-71	1	13.42	CCTTGC
MAL13P1.345	-1922	1	13.42	CCTTGC
PF14_0748	-15	-1	13.42	GCAAGG
PF10_0400	-1835	1	13.42	CCTTGC
PFA0750w	-1902	1	13.42	CCTTGC
PF10_0115	-766	1	13.42	CCTTGC
PF14_0504	-307	1	13.42	CCTTGC
MAL13P1.151	-956	1	13.42	CCTTGC
PF11_0400	-948	1	13.42	CCTTGC
PFL2525c	-168	1	13.42	CCTTGC
PF14_0104	-21	1	13.42	CCTTGC
PF10_0393	-1388	1	13.42	CCTTGC
PF10_0393	-1447	1	13.42	CCTTGC
PF10_0214	-857	1	13.42	CCTTGC
PF10_0291	-569	-1	13.42	GCAAGG
PF10_0310	-766	1	13.42	CCTTGC
PF07_0019	-83	1	13.42	CCTTGC
PF11_0022	-1394	1	13.42	CCTTGC
PF11_0022	-1453	1	13.42	CCTTGC
PFI0560c	-1926	-1	13.42	GCAAGG
PFD1095w	-1913	-1	13.42	GCAAGG
PF13_0050	-1065	1	13.42	CCTTGC
PF11_0338	-769	1	13.42	CCTTGC
MAL7P1.200	-1406	1	13.42	CCTTGC
MAL7P1.200	-1465	1	13.42	CCTTGC
PF14_0675	-879	1	13.42	CCTTGC
MAL8P1.123	-631	1	13.42	CCTTGC
PF10_0258	-825	1	13.42	CCTTGC
PFI1540w	-428	-1	13.42	GCAAGG
PFF0440w	-145	1	13.42	CCTTGC
PFL1725w	-1167	-1	13.42	GCAAGG
PFL0655w	-1708	1	13.42	CCTTGC
PFA0340w	-190	1	13.42	CCTTGC
PF11_0464	-355	1	13.42	CCTTGC
PF14_0354	-215	-1	13.42	GCAAGG
PFD1100c	-1387	-1	13.42	GCAAGG
PFD0400w	-1563	-1	13.42	GCAAGG
MAL8P1.25a	-1416	-1	13.42	GCAAGG
PF14_0223	-1053	-1	13.42	GCAAGG
PF14_0010	-1428	1	13.42	CCTTGC
PFD0980w	-271	1	13.42	CCTTGC
PFB0090c	-1953	1	13.42	CCTTGC
PFI0565w	-13	1	13.42	CCTTGC
PFL2330w	-1603	-1	13.42	GCAAGG
PFL2330w	-1787	-1	13.42	GCAAGG
PFD0235c	-108	-1	13.42	GCAAGG
PF10_0027	-613	1	13.42	CCTTGC
PF14_0704	-477	1	13.42	CCTTGC
PFF0460w	-33	1	13.42	CCTTGC
PFI0625c	-1030	-1	13.42	GCAAGG
PF13_0058	-1255	-1	13.42	GCAAGG
PF10_0031	-870	1	13.42	CCTTGC
PF11_0199	-1122	-1	13.42	GCAAGG
PF14_0537	-564	1	13.42	CCTTGC
MAL13P1.31	-667	-1	13.42	GCAAGG
PF10_0257	-1116	-1	13.42	GCAAGG
PF13_0291	-531	-1	13.42	GCAAGG
PF10_0342	-89	1	13.42	CCTTGC
PF11_0190	-939	-1	13.42	GCAAGG
PF11_0173	-409	1	13.42	CCTTGC
PF11_0382	-840	-1	13.42	GCAAGG
PF14_0353	-1899	1	13.42	CCTTGC
PF07_0003	-1043	-1	13.42	GCAAGG
PF10_0261	-1539	1	13.42	CCTTGC
PF14_0547	-28	1	13.42	CCTTGC
PFL2550w	-241	1	13.42	CCTTGC
MAL13P1.580	-33	1	13.42	CCTTGC
PFF0045c	-1405	1	13.42	CCTTGC
PFF0045c	-1464	1	13.42	CCTTGC
PF10_0056	-331	-1	13.42	GCAAGG
PF14_0538	-1349	-1	13.42	GCAAGG
PF14_0044	-893	1	13.42	CCTTGC
PF13_0125	-1852	1	13.42	CCTTGC
PFF0730c	-130	-1	13.42	GCAAGG
MAL13P1.121	-1968	-1	13.42	GCAAGG
PFI1645c	-338	-1	13.42	GCAAGG
PF07_0074	-997	1	13.42	CCTTGC
PFD0325w	-1339	1	13.42	CCTTGC
PFD0915w	-1390	-1	13.42	GCAAGG
MAL13P1.17	-548	1	13.42	CCTTGC
MAL7P1.153	-1346	-1	13.42	GCAAGG
MAL13P1.248	-871	1	13.42	CCTTGC
MAL13P1.342a	-530	-1	13.42	GCAAGG
PFL0925w	-702	-1	13.42	GCAAGG
PFF1540w	-1631	1	13.42	CCTTGC
PFF1540w	-1690	1	13.42	CCTTGC
PF14_0077	-1183	1	13.42	CCTTGC
PFA0525w	-596	-1	13.42	GCAAGG
PFE0935c	-247	1	13.42	CCTTGC
PFC1095w	-1411	1	13.42	CCTTGC
PFC1095w	-1470	1	13.42	CCTTGC
PF14_0105	-100	1	13.42	CCTTGC
PFE1125w	-442	-1	13.42	GCAAGG
MAL7P1.30	-798	-1	13.42	GCAAGG
PF07_0118	-15	1	13.42	CCTTGC
MAL13P1.327	-874	-1	13.42	GCAAGG
PF14_0718	-648	-1	13.42	GCAAGG
PFL1770c	-1135	-1	13.42	GCAAGG
PF14_0676	-1043	-1	13.42	GCAAGG
MAL13P1.106	-1688	-1	13.42	GCAAGG
PF14_0133	-515	-1	13.42	GCAAGG
PF13_0226	-675	1	13.42	CCTTGC
PF13_0100	-179	1	11.29	TCTGGC
PF14_0730	-1357	-1	11.29	GCCAGA
PF10_0346	-1579	1	11.29	TCTGGC
MAL13P1.277	-1820	-1	11.29	GCCAGA
PF13_0196	-1276	1	11.29	TCTGGC
PFD0405c	-82	-1	11.29	GCCAGA
PFD0145c	-1211	-1	11.29	GCCAGA
PFL0920c	-710	1	11.29	TCTGGC
PF13_0033	-1751	-1	11.29	GCCAGA
PF14_0635	-1284	-1	11.29	GCCAGA
PFI1330c	-910	-1	11.29	GCCAGA
PF14_0441	-449	1	11.29	TCTGGC
PF14_0771	-854	1	11.29	TCTGGC
PF14_0568	-1197	1	11.29	TCTGGC
PF13_0270	-512	1	11.29	TCTGGC
PFC0885c	-1979	-1	11.29	GCCAGA
PF11_0388	-344	-1	11.29	GCCAGA
PFL2275c	-837	-1	11.29	GCCAGA
PFL1525c	-549	1	11.29	TCTGGC
PFL2435w	-821	1	11.29	TCTGGC
PFI1800w	-1447	-1	11.29	GCCAGA
PFA0400c	-1415	-1	11.29	GCCAGA
PF14_0041	-978	1	11.29	TCTGGC
PFC0340w	-896	1	11.29	TCTGGC
PFB0030c	-1772	-1	11.29	GCCAGA
MAL13P1.455	-1792	1	11.29	TCTGGC
MAL13P1.475	-355	1	11.29	TCTGGC
PF11_0059	-24	-1	11.29	GCCAGA
PFL0115w	-1165	-1	11.29	GCCAGA
PFL0350c	-278	1	11.29	TCTGGC
PFE0020c	-882	1	11.29	TCTGGC
PF14_0097	-300	1	11.29	TCTGGC
MAL13P1.105	-890	1	11.29	TCTGGC
PF11_0408	-656	-1	11.29	GCCAGA
PFI0370c	-1668	1	11.29	TCTGGC
PF11_0058	-1627	1	11.29	TCTGGC
PFI0935w	-1043	1	11.29	TCTGGC
PFC0886w	-556	1	11.29	TCTGGC
MAL13P1.302	-1857	-1	11.29	GCCAGA
PF13_0339	-55	-1	11.29	GCCAGA
PF14_0634	-449	1	11.29	TCTGGC
MAL13P1.345	-407	-1	11.29	GCCAGA
PF10_0400	-883	1	11.29	TCTGGC
PF10_0368	-118	-1	11.29	GCCAGA
PF11_0409	-1281	1	11.29	TCTGGC
MAL13P1.32	-883	1	11.29	TCTGGC
PFF1555w	-1253	-1	11.29	GCCAGA
PFE0165w	-1187	1	11.29	TCTGGC
MAL7P1.176	-509	-1	11.29	GCCAGA
MAL13P1.63	-493	1	11.29	TCTGGC
PFA0240w	-162	1	11.29	TCTGGC
PFD0365c	-1565	1	11.29	TCTGGC
PFL1725w	-825	-1	11.29	GCCAGA
PFA0405w	-24	1	11.29	TCTGGC
PFI0375w	-354	-1	11.29	GCCAGA
MAL8P1.107	-312	1	11.29	TCTGGC
PFD0150w	-60	1	11.29	TCTGGC
MAL7P1.66	-643	1	11.29	TCTGGC
PFB0050c	-832	1	11.29	TCTGGC
PF11_0482	-1973	1	11.29	TCTGGC
PF14_0600	-39	-1	11.29	GCCAGA
PFA0245w	-791	1	11.29	TCTGGC
PF14_0567	-1120	-1	11.29	GCCAGA
PF14_0004	-872	1	11.29	TCTGGC
PFL0110c	-793	1	11.29	TCTGGC
PF13_0202	-612	1	11.29	TCTGGC
PFA0420w	-1617	1	11.29	TCTGGC
PF10_0165	-1921	1	11.29	TCTGGC
PFI1295c	-1584	-1	11.29	GCCAGA
PF13_0303	-962	1	11.29	TCTGGC
PFE1260c	-401	-1	11.29	GCCAGA
PFL2430c	-1335	-1	11.29	GCCAGA
PFD0367w	-172	-1	11.29	GCCAGA
PFL2530w	-360	1	11.29	TCTGGC
PF14_0607	-1957	1	11.29	TCTGGC
PFC0335c	-1006	-1	11.29	GCCAGA
PFI1795c	-992	1	11.29	TCTGGC
PF10_0112	-196	-1	11.29	GCCAGA
PF08_0095	-528	-1	11.29	GCCAGA
PFA0415c	-1018	-1	11.29	GCCAGA
MAL13P1.106	-1458	-1	11.29	GCCAGA
PF10_0164	-1154	-1	11.29	GCCAGA
PF13_0160	-108	1	11.08	GCTTGC
PFI0805w	-1072	-1	11.08	GCAAGC
PFI0095c	-793	1	11.08	GCTTGC
PF13_0141	-1288	-1	11.08	GCAAGC
PFF0240c	-1890	-1	11.08	GCAAGC
PF11_0156	-682	-1	11.08	GCAAGC
PFA0320w	-371	1	11.08	GCTTGC
MAL7P1.69	-1475	-1	11.08	GCAAGC
MAL8P1.82	-214	-1	11.08	GCAAGC
MAL7P1.50	-57	-1	11.08	GCAAGC
PF11_0061	-1414	1	11.08	GCTTGC
PFC0420w	-858	1	11.08	GCTTGC
PF11_0165	-953	1	11.08	GCTTGC
PF14_0380	-1566	-1	11.08	GCAAGC
PF14_0597	-1931	1	11.08	GCTTGC
PFI1740c-a	-382	-1	11.08	GCAAGC
PF11_0283	-494	-1	11.08	GCAAGC
MAL13P1.269	-304	-1	11.08	GCAAGC
MAL13P1.125	-1689	-1	11.08	GCAAGC
PFL2265c	-316	1	11.08	GCTTGC
PFI0800c	-558	1	11.08	GCTTGC
MAL8P1.127	-712	-1	11.08	GCAAGC
PF14_0475	-1887	-1	11.08	GCAAGC
PFF0205w	-1586	-1	11.08	GCAAGC
PF11_0445	-420	1	11.08	GCTTGC
PFA0725w	-1013	-1	11.08	GCAAGC
MAL13P1.55	-1815	-1	11.08	GCAAGC
PF13_0219	-446	-1	11.08	GCAAGC
PF11_0311	-718	-1	11.08	GCAAGC
MAL13P1.56	-1967	1	11.08	GCTTGC
PFF1250w	-301	-1	11.08	GCAAGC
PF07_0112	-162	-1	11.08	GCAAGC
PFI0895c	-1156	-1	11.08	GCAAGC
PFL1295w	-1845	-1	11.08	GCAAGC
PF11_0302	-1638	-1	11.08	GCAAGC
PF07_0099	-538	1	11.08	GCTTGC
PFF1370w	-523	-1	11.08	GCAAGC
PF10_0279	-812	1	11.08	GCTTGC
PF14_0365	-349	-1	11.08	GCAAGC
PF10_0357	-363	1	11.08	GCTTGC
PF10_0357	-371	1	11.08	GCTTGC
PF14_0122	-1461	-1	11.08	GCAAGC
PF14_0074	-559	1	11.08	GCTTGC
PFL2130w	-1583	1	11.08	GCTTGC
PF07_0057	-292	1	11.08	GCTTGC
PFL0020w	-20	-1	11.08	GCAAGC
MAL13P1.316	-815	1	11.08	GCTTGC
PFI0900w	-724	1	11.08	GCTTGC
PFF1045w	-840	-1	11.08	GCAAGC
MAL13P1.152	-1408	-1	11.08	GCAAGC
PF14_0155	-55	1	11.08	GCTTGC
PF14_0073	-1507	-1	11.08	GCAAGC
PFF1245c	-302	1	11.08	GCTTGC
PF14_0364	-1731	1	11.08	GCTTGC
PFB0340c	-940	-1	11.08	GCAAGC
PFE0365c	-215	-1	11.08	GCAAGC
PF13_0164	-654	1	11.08	GCTTGC
MAL13P1.122	-310	-1	11.08	GCAAGC
PF07_0134	-158	1	11.08	GCTTGC
MAL7P1.11	-1009	1	11.08	GCTTGC
PF13_0077	-727	1	11.08	GCTTGC
PF14_0382	-1661	1	11.08	GCTTGC
PF13_0201	-1245	1	11.08	GCTTGC
PF14_0283	-534	-1	11.08	GCAAGC
PFE1515w	-377	-1	11.08	GCAAGC
PFC1010w	-570	-1	11.08	GCAAGC
PF14_0476	-882	1	11.08	GCTTGC
PFA0410w	-957	-1	11.08	GCAAGC
PFL0005w	-58	-1	11.08	GCAAGC
PFL0015c	-1427	1	11.08	GCTTGC
PF14_0374	-1759	1	11.08	GCTTGC
PF11_0385	-905	1	11.08	GCTTGC
PFC1000w	-1803	-1	11.08	GCAAGC
PFC1005c	-1058	1	11.08	GCTTGC
PF14_0282	-1300	1	11.08	GCTTGC
PFE1145w	-923	1	11.08	GCTTGC
PFL2460w	-1068	1	11.08	GCTTGC
PF11_0382	-805	-1	11.08	GCAAGC
PF14_0083	-1450	1	11.08	GCTTGC
PFL0640w	-1288	1	11.08	GCTTGC
PF13_0218a	-906	1	11.08	GCTTGC
PFC0415c	-1853	-1	11.08	GCAAGC
PFE1325w	-1652	1	11.08	GCTTGC
PFE1325w	-1922	1	11.08	GCTTGC
PF11_0282	-1446	1	11.08	GCTTGC
PFL1170w	-175	-1	11.08	GCAAGC
PFL0445w	-849	-1	11.08	GCAAGC
MAL7P1.151	-733	1	11.08	GCTTGC
PF14_0381	-1661	1	11.08	GCTTGC
PF08_0085	-1737	1	11.08	GCTTGC
PFI1445w	-1469	-1	11.08	GCAAGC
PFC0995c	-574	1	11.08	GCTTGC
MAL13P1.204	-1670	1	11.08	GCTTGC
PFL2520w	-927	-1	11.08	GCAAGC
MAL13P1.179	-1985	-1	11.08	GCAAGC
PF14_0142	-923	-1	11.08	GCAAGC
PFE0415w	-97	-1	11.08	GCAAGC
PFI1740c-b	-382	-1	11.08	GCAAGC
PF14_0467	-313	1	11.08	GCTTGC
PF07_0012	-410	-1	11.08	GCAAGC
PFL1770c	-273	1	11.08	GCTTGC
PF13_0140	-1343	1	11.08	GCTTGC
PF13_0126	-190	1	11.08	GCTTGC
PF13_0226	-1163	-1	11.08	GCAAGC
PFL2620w	-426	-1	11.02	GCAGGA
MAL8P1.78	-607	-1	11.02	GCAGGA
PF13_0243	-1320	-1	11.02	GCAGGA
PF10_0271	-845	1	11.02	TCCTGC
MAL13P1.196	-721	1	11.02	TCCTGC
PFI0485c	-379	-1	11.02	GCAGGA
PFI1135c	-1479	1	11.02	TCCTGC
PFD1115c	-1696	-1	11.02	GCAGGA
MAL7P1.147	-110	1	11.02	TCCTGC
PFB0875c	-1798	1	11.02	TCCTGC
PF14_0767	-405	-1	11.02	GCAGGA
PF14_0737	-1277	-1	11.02	GCAGGA
PFI0080w	-443	-1	11.02	GCAGGA
PF13_0090	-9	-1	11.02	GCAGGA
PFB0840w	-268	1	11.02	TCCTGC
PFE1100w	-580	-1	11.02	GCAGGA
PFD0035c	-427	-1	11.02	GCAGGA
PF14_0293	-617	-1	11.02	GCAGGA
PF13_0242	-838	1	11.02	TCCTGC
MAL13P1.278	-1293	1	11.02	TCCTGC
PF14_0022	-526	1	11.02	TCCTGC
PFI1330c	-170	-1	11.02	GCAGGA
PFF0520w	-1810	1	11.02	TCCTGC
PFI1005w	-335	-1	11.02	GCAGGA
PFA0160c	-977	1	11.02	TCCTGC
PFI1665w	-317	1	11.02	TCCTGC
PFI1625c	-451	1	11.02	TCCTGC
PFL1630c	-1614	-1	11.02	GCAGGA
PFI1745c	-238	-1	11.02	GCAGGA
PFB0475c	-1501	1	11.02	TCCTGC
PFA0515w	-428	1	11.02	TCCTGC
PF11_0130	-260	-1	11.02	GCAGGA
MAL8P1.52	-1633	1	11.02	TCCTGC
PFB0151c	-582	1	11.02	TCCTGC
PFB0835c	-1600	-1	11.02	GCAGGA
MAL7P1.184	-1784	-1	11.02	GCAGGA
PFE0950c	-373	-1	11.02	GCAGGA
MAL13P1.125	-779	1	11.02	TCCTGC
PFA0705c	-401	-1	11.02	GCAGGA
PF10_0094	-1332	1	11.02	TCCTGC
PFL1905w	-1646	1	11.02	TCCTGC
PF10_0399	-1987	-1	11.02	GCAGGA
PF14_0021	-198	1	11.02	TCCTGC
PFI0700c	-105	1	11.02	TCCTGC
PF07_0130	-426	-1	11.02	GCAGGA
PFL1135c	-148	1	11.02	TCCTGC
PFE0050w	-1073	1	11.02	TCCTGC
PFL0500w	-961	-1	11.02	GCAGGA
PFD0065w	-428	-1	11.02	GCAGGA
PF11_0476	-1216	-1	11.02	GCAGGA
PF10_0217	-129	1	11.02	TCCTGC
PF11_0451	-358	1	11.02	TCCTGC
PF10_0341	-379	-1	11.02	GCAGGA
PF11_0311	-242	1	11.02	TCCTGC
PF10_0124	-287	1	11.02	TCCTGC
PF14_0334	-977	1	11.02	TCCTGC
MAL8P1.137	-698	1	11.02	TCCTGC
PFB0360c	-1848	1	11.02	TCCTGC
PFL1635w	-97	1	11.02	TCCTGC
PF14_0710	-1310	1	11.02	TCCTGC
PF10_0015	-782	-1	11.02	GCAGGA
PF13_0307	-327	-1	11.02	GCAGGA
PFB0160w	-277	-1	11.02	GCAGGA
PF11_0078	-708	-1	11.02	GCAGGA
PFD0005w	-1184	1	11.02	TCCTGC
PFE0785c	-1186	-1	11.02	GCAGGA
PF14_0255	-1351	-1	11.02	GCAGGA
PF14_0524	-1584	1	11.02	TCCTGC
PFL1140w	-1346	-1	11.02	GCAGGA
PFC0025c	-405	-1	11.02	GCAGGA
PFF1085a	-670	-1	11.02	GCAGGA
PF11_0423	-619	1	11.02	TCCTGC
PF11_0463	-231	1	11.02	TCCTGC
PF13_0184	-1573	-1	11.02	GCAGGA
PFI1650w	-1198	-1	11.02	GCAGGA
PFE0940c	-1947	-1	11.02	GCAGGA
PF10_0379	-1155	-1	11.02	GCAGGA
PFL2215w	-732	-1	11.02	GCAGGA
PFE0285c	-1697	1	11.02	TCCTGC
PFF0380w	-643	-1	11.02	GCAGGA
MAL7P1.171	-710	-1	11.02	GCAGGA
PFL2140c	-943	1	11.02	TCCTGC
PF10_0068	-238	-1	11.02	GCAGGA
PF13_0267	-1207	1	11.02	TCCTGC
MAL8P1.138	-1744	-1	11.02	GCAGGA
PFD0525w	-1790	1	11.02	TCCTGC
MAL13P1.105	-75	-1	11.02	GCAGGA
PFB1015w	-1989	-1	11.02	GCAGGA
PF08_0088	-506	-1	11.02	GCAGGA
PF10_0127	-422	-1	11.02	GCAGGA
PFL0405w	-1280	-1	11.02	GCAGGA
PFD0665c	-1323	-1	11.02	GCAGGA
PFF1045w	-857	-1	11.02	GCAGGA
MAL13P1.302	-11	-1	11.02	GCAGGA
PFL0395c	-1269	1	11.02	TCCTGC
PFC0520w	-1133	-1	11.02	GCAGGA
PFD0495c	-1952	-1	11.02	GCAGGA
PFB0795w	-55	-1	11.02	GCAGGA
PFL0875w	-957	1	11.02	TCCTGC
PFF0125c	-1645	1	11.02	TCCTGC
PF14_0512	-244	-1	11.02	GCAGGA
PFA0750w	-466	-1	11.02	GCAGGA
PF11_0330	-1426	-1	11.02	GCAGGA
PFI1140w	-154	-1	11.02	GCAGGA
PF11_0505	-1728	1	11.02	TCCTGC
PF14_0023	-177	-1	11.02	GCAGGA
PF14_0494	-296	1	11.02	TCCTGC
PF14_0167	-1516	1	11.02	TCCTGC
PFI1315c	-1785	1	11.02	TCCTGC
PF14_0332	-1282	1	11.02	TCCTGC
PFD0310w	-1793	-1	11.02	GCAGGA
PFI0610w	-1526	-1	11.02	GCAGGA
PF10_0355	-1145	-1	11.02	GCAGGA
PFC0500w	-791	-1	11.02	GCAGGA
PF11_0474	-199	1	11.02	TCCTGC
PFF0765c	-34	1	11.02	TCCTGC
PFC0765c	-647	1	11.02	TCCTGC
PF14_0711	-631	-1	11.02	GCAGGA
PF13_0192	-235	1	11.02	TCCTGC
MAL7P1.173	-1817	-1	11.02	GCAGGA
PFI1320c	-66	1	11.02	TCCTGC
PF14_0363	-1726	-1	11.02	GCAGGA
PFE0295w	-1927	-1	11.02	GCAGGA
PF08_0007	-816	1	11.02	TCCTGC
PF08_0038	-299	1	11.02	TCCTGC
PFL1605w	-875	-1	11.02	GCAGGA
PFL2145w	-1450	-1	11.02	GCAGGA
PFE0955w	-1666	1	11.02	TCCTGC
PFI1285w	-326	1	11.02	TCCTGC
PFC0045w	-430	-1	11.02	GCAGGA
PF07_0002	-870	-1	11.02	GCAGGA
PFD0740w	-1064	1	11.02	TCCTGC
PF11_0449	-408	-1	11.02	GCAGGA
PF14_0333	-1086	-1	11.02	GCAGGA
PFD1175w	-802	1	11.02	TCCTGC
MAL13P1.425	-119	-1	11.02	GCAGGA
PF10_0183	-549	1	11.02	TCCTGC
PFB0365w	-366	-1	11.02	GCAGGA
PF11_0079	-172	1	11.02	TCCTGC
PF14_0222	-81	1	11.02	TCCTGC
PFI1500w	-672	1	11.02	TCCTGC
PF13_0285	-662	-1	11.02	GCAGGA
PF14_0567	-50	1	11.02	TCCTGC
PFB0790c	-1101	1	11.02	TCCTGC
PFD0735c	-1613	-1	11.02	GCAGGA
PF10_0342	-1441	1	11.02	TCCTGC
PFL0495c	-300	1	11.02	TCCTGC
MAL8P1.217	-1912	-1	11.02	GCAGGA
PF11_0526	-1864	-1	11.02	GCAGGA
MAL7P1.157	-1326	1	11.02	TCCTGC
MAL7P1.178	-1846	-1	11.02	GCAGGA
PF07_0059	-708	-1	11.02	GCAGGA
PF07_0059	-1222	-1	11.02	GCAGGA
PFC0515c	-338	1	11.02	TCCTGC
MAL13P1.326	-1882	-1	11.02	GCAGGA
MAL8P1.11	-1505	-1	11.02	GCAGGA
PF13_0101	-682	-1	11.02	GCAGGA
PF11_0174	-1279	1	11.02	TCCTGC
PF07_0122	-107	-1	11.02	GCAGGA
PF11_0324	-1060	-1	11.02	GCAGGA
PFC0105w	-1951	1	11.02	TCCTGC
MAL7P1.25	-506	1	11.02	TCCTGC
PF11_0129	-951	1	11.02	TCCTGC
PFL2490c	-1994	1	11.02	TCCTGC
PFF0515c	-1123	-1	11.02	GCAGGA
PFA0295c	-809	-1	11.02	GCAGGA
PF14_0526	-1549	-1	11.02	GCAGGA
PFI1325w	-774	-1	11.02	GCAGGA
PF13_0362	-1348	-1	11.02	GCAGGA
PFL2545c	-559	-1	11.02	GCAGGA
PF07_0121	-1242	1	11.02	TCCTGC
PFE0415w	-653	1	11.02	TCCTGC
PFB0445c	-1290	1	11.02	TCCTGC
PFD0520c	-658	-1	11.02	GCAGGA
PFF1085c	-290	1	11.02	TCCTGC
PF14_0168	-713	-1	11.02	GCAGGA
PFI0605c	-1402	1	11.02	TCCTGC
PFB0480w	-468	-1	11.02	GCAGGA
PF13_0126	-1096	-1	11.02	GCAGGA
PF11_0352	-1676	-1	10.69	GCAATA
PF11_0412	-1254	1	10.69	TATTGC
PF11_0284	-292	-1	10.69	GCAATA
PF14_0244	-707	-1	10.69	GCAATA
PF14_0518	-566	-1	10.69	GCAATA
PF13_0204	-1596	-1	10.69	GCAATA
PF10_0013	-1634	-1	10.69	GCAATA
PFC0110w	-874	1	10.69	TATTGC
PF08_0139	-1569	1	10.69	TATTGC
PF14_0722	-620	-1	10.69	GCAATA
PF10_0188	-101	-1	10.69	GCAATA
PF10_0188	-884	-1	10.69	GCAATA
PF14_0198	-732	-1	10.69	GCAATA
MAL7P1.183	-32	1	10.69	TATTGC
PFD1015c	-281	1	10.69	TATTGC
PFF0100w	-620	-1	10.69	GCAATA
PF14_0664	-25	-1	10.69	GCAATA
MAL8P1.78	-713	1	10.69	TATTGC
PF14_0757	-916	1	10.69	TATTGC
PFL2135c	-1514	1	10.69	TATTGC
MAL8P1.202	-594	-1	10.69	GCAATA
PF14_0618	-1899	-1	10.69	GCAATA
PF11_0331	-892	-1	10.69	GCAATA
MAL8P1.69	-550	1	10.69	TATTGC
PFF0200c	-659	-1	10.69	GCAATA
PFC0970w	-587	-1	10.69	GCAATA
PF14_0578	-1624	-1	10.69	GCAATA
PFB0935w	-901	-1	10.69	GCAATA
PFI0475w	-1280	-1	10.69	GCAATA
PFI0775w	-1395	-1	10.69	GCAATA
PFE0660c	-670	-1	10.69	GCAATA
PF11_0342	-491	-1	10.69	GCAATA
PFF1235w	-1358	1	10.69	TATTGC
PF14_0561	-554	-1	10.69	GCAATA
PFL0085c	-383	1	10.69	TATTGC
PFL0085c	-610	1	10.69	TATTGC
PFL0085c	-1743	-1	10.69	GCAATA
PF13_0243	-1396	1	10.69	TATTGC
PF10_0271	-307	-1	10.69	GCAATA
PF10_0322	-437	1	10.69	TATTGC
PF10_0322	-759	-1	10.69	GCAATA
PF10_0322	-891	1	10.69	TATTGC
PFD0190w	-755	-1	10.69	GCAATA
PFI0890c	-412	1	10.69	TATTGC
PF13_0100	-1155	-1	10.69	GCAATA
PFC0820w	-1791	-1	10.69	GCAATA
PF13_0024	-969	1	10.69	TATTGC
PF11_0257	-1519	1	10.69	TATTGC
PF14_0435	-364	-1	10.69	GCAATA
PF13_0278	-453	1	10.69	TATTGC
PF11_0361-a	-325	-1	10.69	GCAATA
PF11_0192	-158	-1	10.69	GCAATA
PFC0135c	-1822	-1	10.69	GCAATA
PFE0795c	-61	1	10.69	TATTGC
PF14_0154	-944	1	10.69	TATTGC
PF14_0328	-1748	1	10.69	TATTGC
PF13_0335	-719	-1	10.69	GCAATA
PFI1070c	-643	1	10.69	TATTGC
PFD1220c	-204	1	10.69	TATTGC
PFD1220c	-966	-1	10.69	GCAATA
PFD1220c	-1341	-1	10.69	GCAATA
PFE1510c	-277	1	10.69	TATTGC
PFI1820w	-513	-1	10.69	GCAATA
PF07_0082	-953	-1	10.69	GCAATA
PFI1175c	-992	1	10.69	TATTGC
PFI1175c	-1857	-1	10.69	GCAATA
PF08_0043	-319	-1	10.69	GCAATA
PF10_0346	-666	1	10.69	TATTGC
PF10_0346	-1368	-1	10.69	GCAATA
PFI1135c	-1243	-1	10.69	GCAATA
PFF0575c	-800	1	10.69	TATTGC
PFD1115c	-529	-1	10.69	GCAATA
PFA0390w	-46	1	10.69	TATTGC
PFE1170w	-806	1	10.69	TATTGC
PFE1170w	-1563	-1	10.69	GCAATA
PF10_0075	-1368	1	10.69	TATTGC
MAL13P1.485	-187	-1	10.69	GCAATA
PFL1075w	-695	1	10.69	TATTGC
PFL1075w	-858	1	10.69	TATTGC
PFB1025w	-229	1	10.69	TATTGC
MAL13P1.134	-270	1	10.69	TATTGC
PFI1485c	-1637	-1	10.69	GCAATA
PFI0910w	-1161	1	10.69	TATTGC
PFD0710w	-270	1	10.69	TATTGC
PFD0710w	-699	1	10.69	TATTGC
PF13_0152	-152	1	10.69	TATTGC
PF13_0152	-1653	1	10.69	TATTGC
PFI1350c	-460	1	10.69	TATTGC
PFI1350c	-1469	1	10.69	TATTGC
PFA0050c	-1371	1	10.69	TATTGC
PFB0190c	-1168	-1	10.69	GCAATA
PFE1590w	-829	1	10.69	TATTGC
PFB0687c	-1354	1	10.69	TATTGC
PF14_0636	-715	1	10.69	TATTGC
PF14_0636	-853	1	10.69	TATTGC
PF13_0282	-999	-1	10.69	GCAATA
PF13_0196	-1316	1	10.69	TATTGC
PFC0990c	-1045	-1	10.69	GCAATA
PF10_0252	-779	-1	10.69	GCAATA
PFC0030c	-179	-1	10.69	GCAATA
PFC0030c	-1377	-1	10.69	GCAATA
PFC0030c	-1445	1	10.69	TATTGC
PFB1000w	-1368	1	10.69	TATTGC
PF14_0060	-1645	-1	10.69	GCAATA
PF10_0299	-1712	1	10.69	TATTGC
PF10_0299	-1738	1	10.69	TATTGC
PF14_0480	-265	-1	10.69	GCAATA
PF14_0480	-587	-1	10.69	GCAATA
MAL7P1.179	-501	1	10.69	TATTGC
PFF1150w	-1119	1	10.69	TATTGC
MAL8P1.97	-1071	-1	10.69	GCAATA
MAL8P1.97	-1619	-1	10.69	GCAATA
PFC0120w	-39	-1	10.69	GCAATA
PFC0120w	-60	-1	10.69	GCAATA
PFC0120w	-1141	-1	10.69	GCAATA
PFC0120w	-1591	-1	10.69	GCAATA
PFC0120w	-1804	-1	10.69	GCAATA
PF14_0729	-798	-1	10.69	GCAATA
PF14_0729	-1921	-1	10.69	GCAATA
PF13_0017	-729	-1	10.69	GCAATA
PF13_0017	-904	-1	10.69	GCAATA
PFL2080c	-591	-1	10.69	GCAATA
MAL7P1.340	-634	-1	10.69	GCAATA
MAL7P1.340	-1470	-1	10.69	GCAATA
PFI0145w	-249	1	10.69	TATTGC
MAL8P1.85	-447	-1	10.69	GCAATA
PFI0095c	-82	1	10.69	TATTGC
PFI0095c	-318	1	10.69	TATTGC
PF11_0049	-646	1	10.69	TATTGC
PF11_0049	-1564	1	10.69	TATTGC
PF07_0126	-1702	1	10.69	TATTGC
PFL0805w	-167	-1	10.69	GCAATA
PF11_0131	-484	1	10.69	TATTGC
PF11_0131	-615	-1	10.69	GCAATA
PFL2580w	-261	1	10.69	TATTGC
PF11_0518	-317	-1	10.69	GCAATA
PFC0910w	-817	1	10.69	TATTGC
PFC0910w	-1275	1	10.69	TATTGC
PF14_0532	-1480	1	10.69	TATTGC
MAL8P1.219	-550	-1	10.69	GCAATA
PF10_0215	-88	1	10.69	TATTGC
PF10_0215	-156	-1	10.69	GCAATA
PF10_0215	-1168	1	10.69	TATTGC
PF10_0215	-1810	-1	10.69	GCAATA
PF14_0289	-1268	1	10.69	TATTGC
PFB0950w	-402	1	10.69	TATTGC
PFD1045c	-739	-1	10.69	GCAATA
PFF1545w	-219	1	10.69	TATTGC
PF14_0343	-1461	-1	10.69	GCAATA
PF14_0343	-1733	1	10.69	TATTGC
PF14_0587	-59	1	10.69	TATTGC
PF14_0397	-542	-1	10.69	GCAATA
PF14_0218	-438	-1	10.69	GCAATA
PF10_0197	-651	1	10.69	TATTGC
PF13_0296	-1440	-1	10.69	GCAATA
PFL1985c	-796	-1	10.69	GCAATA
PFL1985c	-858	-1	10.69	GCAATA
PFL0310c	-1508	-1	10.69	GCAATA
PF11_0313	-1480	1	10.69	TATTGC
PFL2355w	-509	1	10.69	TATTGC
PFL1030w	-1122	1	10.69	TATTGC
PF13_0323	-547	1	10.69	TATTGC
PFI0355c	-550	1	10.69	TATTGC
PFC0080c	-762	-1	10.69	GCAATA
PFB0840w	-1459	-1	10.69	GCAATA
PFB0840w	-1642	1	10.69	TATTGC
PF11_0325	-1271	1	10.69	TATTGC
PFC1065w	-1564	1	10.69	TATTGC
PFA0500w	-35	1	10.69	TATTGC
PF11_0109	-702	-1	10.69	GCAATA
MAL13P1.237	-333	1	10.69	TATTGC
MAL13P1.87	-791	1	10.69	TATTGC
PFI0790w	-287	-1	10.69	GCAATA
PFI0790w	-1311	-1	10.69	GCAATA
PF11_0359	-929	-1	10.69	GCAATA
PFI1410c	-1005	-1	10.69	GCAATA
PF14_0387	-1426	-1	10.69	GCAATA
PF14_0387	-1938	-1	10.69	GCAATA
PFA0615w	-1309	-1	10.69	GCAATA
PF08_0089	-1992	1	10.69	TATTGC
PFL0920c	-275	1	10.69	TATTGC
PFE1635w	-1293	-1	10.69	GCAATA
PF14_0293	-1234	1	10.69	TATTGC
PF14_0745	-610	1	10.69	TATTGC
PF14_0745	-813	1	10.69	TATTGC
MAL13P1.295	-1263	-1	10.69	GCAATA
PFL2570w	-175	-1	10.69	GCAATA
MAL13P1.227	-633	1	10.69	TATTGC
PF14_0410	-462	1	10.69	TATTGC
PF14_0410	-854	1	10.69	TATTGC
MAL7P1.86	-1401	1	10.69	TATTGC
MAL7P1.86	-1443	1	10.69	TATTGC
PFE0610c	-958	-1	10.69	GCAATA
PF14_0760	-267	1	10.69	TATTGC
PFC0860w	-636	-1	10.69	GCAATA
PF07_0048	-747	1	10.69	TATTGC
PF14_0736	-21	1	10.69	TATTGC
PF14_0700	-51	1	10.69	TATTGC
PF13_0242	-762	-1	10.69	GCAATA
PFB0300c	-789	1	10.69	TATTGC
PF08_0034	-1991	1	10.69	TATTGC
PFI1281w	-1677	1	10.69	TATTGC
PF08_0027	-1401	-1	10.69	GCAATA
PF08_0027	-1706	1	10.69	TATTGC
MAL13P1.278	-1769	-1	10.69	GCAATA
PF13_0253	-1770	-1	10.69	GCAATA
PF14_0635	-1611	-1	10.69	GCAATA
PF10_0130	-871	1	10.69	TATTGC
PFC0370w	-196	-1	10.69	GCAATA
PFC0370w	-964	-1	10.69	GCAATA
PFF0315c	-659	1	10.69	TATTGC
PFF0315c	-913	1	10.69	TATTGC
PFL0090c	-8	-1	10.69	GCAATA
MAL8P1.103	-1079	-1	10.69	GCAATA
PF11_0068	-1286	-1	10.69	GCAATA
PFE0900w	-347	-1	10.69	GCAATA
MAL8P1.27	-415	1	10.69	TATTGC
PFA0285c	-89	-1	10.69	GCAATA
PFA0285c	-884	-1	10.69	GCAATA
PF14_0352	-1970	1	10.69	TATTGC
PFD0995c	-560	1	10.69	TATTGC
MAL13P1.410	-91	-1	10.69	GCAATA
PFE1082c	-972	-1	10.69	GCAATA
MAL13P1.313	-1575	-1	10.69	GCAATA
PFI1005w	-490	1	10.69	TATTGC
PF13_0043	-338	1	10.69	TATTGC
PF10_0340	-1012	-1	10.69	GCAATA
PF13_0342	-482	-1	10.69	GCAATA
PF11_0186	-117	-1	10.69	GCAATA
MAL8P1.310	-336	-1	10.69	GCAATA
MAL8P1.310	-819	-1	10.69	GCAATA
PF13_0357	-191	1	10.69	TATTGC
MAL7P1.20	-323	-1	10.69	GCAATA
PFD0375w	-889	1	10.69	TATTGC
MAL7P1.50	-91	-1	10.69	GCAATA
PFL0660w	-839	1	10.69	TATTGC
MAL7P1.105	-233	1	10.69	TATTGC
MAL7P1.105	-1461	1	10.69	TATTGC
PF10_0126	-1447	-1	10.69	GCAATA
PFI0675w	-230	-1	10.69	GCAATA
PF11_0348	-780	-1	10.69	GCAATA
PFI0420c	-116	1	10.69	TATTGC
PF14_0325	-446	-1	10.69	GCAATA
PF08_0064	-171	1	10.69	TATTGC
PF08_0064	-679	1	10.69	TATTGC
PFD0060w	-553	-1	10.69	GCAATA
PFD0060w	-1341	1	10.69	TATTGC
PFL0255c	-63	-1	10.69	GCAATA
PFI1810w	-1315	-1	10.69	GCAATA
PFI1810w	-1390	1	10.69	TATTGC
PF10_0316	-544	-1	10.69	GCAATA
PF10_0373	-89	1	10.69	TATTGC
PFC0420w	-839	-1	10.69	GCAATA
MAL7P1.34	-1850	-1	10.69	GCAATA
PFF0835w	-546	-1	10.69	GCAATA
PF11_0524	-1080	-1	10.69	GCAATA
PF07_0123	-466	-1	10.69	GCAATA
PF07_0123	-584	-1	10.69	GCAATA
PF10_0134	-385	1	10.69	TATTGC
PF13_0270	-1240	-1	10.69	GCAATA
PFC0250c	-543	-1	10.69	GCAATA
PFC0250c	-665	1	10.69	TATTGC
PF14_0030	-534	-1	10.69	GCAATA
PFC0625w	-107	1	10.69	TATTGC
PF11_0267	-501	1	10.69	TATTGC
PF14_0499	-1353	-1	10.69	GCAATA
PF10_0209	-501	-1	10.69	GCAATA
PF10_0209	-783	-1	10.69	GCAATA
PFB0830w	-1376	-1	10.69	GCAATA
MAL8P1.156	-1783	-1	10.69	GCAATA
MAL8P1.151	-776	-1	10.69	GCAATA
MAL8P1.151	-1077	1	10.69	TATTGC
MAL8P1.151	-1209	1	10.69	TATTGC
PF13_0060	-615	1	10.69	TATTGC
PF10_0397	-9	-1	10.69	GCAATA
PF10_0397	-903	-1	10.69	GCAATA
PF11_0057	-52	1	10.69	TATTGC
PF14_0380	-1667	-1	10.69	GCAATA
PF08_0128	-523	-1	10.69	GCAATA
PF10_0231	-234	-1	10.69	GCAATA
PF11_0220	-1876	-1	10.69	GCAATA
PF11_0045	-524	-1	10.69	GCAATA
PF11_0045	-1993	-1	10.69	GCAATA
PF13_0189	-604	1	10.69	TATTGC
PFL1855w	-129	-1	10.69	GCAATA
PFL1855w	-408	-1	10.69	GCAATA
PFA0515w	-1378	1	10.69	TATTGC
PF14_0597	-989	-1	10.69	GCAATA
PF14_0079	-1532	-1	10.69	GCAATA
MAL8P1.84	-718	1	10.69	TATTGC
PF14_0065	-788	1	10.69	TATTGC
PF14_0065	-980	1	10.69	TATTGC
PFD0320c	-1515	-1	10.69	GCAATA
PFI1740c-a	-158	-1	10.69	GCAATA
PFI1740c-a	-1046	1	10.69	TATTGC
PFI1740c-a	-1563	1	10.69	TATTGC
PF13_0084	-1101	-1	10.69	GCAATA
PF13_0334	-1806	-1	10.69	GCAATA
PFL0835w	-37	1	10.69	TATTGC
PF14_0617	-174	-1	10.69	GCAATA
PFD0670c	-1091	-1	10.69	GCAATA
PFE0495w	-399	-1	10.69	GCAATA
MAL13P1.311	-714	1	10.69	TATTGC
PF13_0127	-94	1	10.69	TATTGC
PFI0905w	-608	1	10.69	TATTGC
MAL13P1.440	-176	1	10.69	TATTGC
MAL8P1.52	-915	1	10.69	TATTGC
PF14_0377	-1862	1	10.69	TATTGC
PFL0540w	-319	-1	10.69	GCAATA
PFF1550w	-838	-1	10.69	GCAATA
PF11_0351	-62	1	10.69	TATTGC
PF11_0351	-1868	1	10.69	TATTGC
PF14_0654	-1018	1	10.69	TATTGC
PF14_0654	-1175	-1	10.69	GCAATA
PF10_0012	-122	1	10.69	TATTGC
PF11_0090	-538	1	10.69	TATTGC
PF14_0759	-1366	1	10.69	TATTGC
PFL2485c	-171	-1	10.69	GCAATA
PF13_0073	-606	1	10.69	TATTGC
PF13_0073	-1332	-1	10.69	GCAATA
PFE1115c	-999	1	10.69	TATTGC
PFE1115c	-1229	1	10.69	TATTGC
PFD0330w	-1894	1	10.69	TATTGC
PFI0085c	-16	-1	10.69	GCAATA
MAL8P1.132	-544	1	10.69	TATTGC
PF14_0552	-106	-1	10.69	GCAATA
PFI0450c	-609	-1	10.69	GCAATA
PF11_0314	-1704	-1	10.69	GCAATA
PFF1215w	-556	1	10.69	TATTGC
PF14_0519	-196	1	10.69	TATTGC
PF07_0081	-166	1	10.69	TATTGC
PF14_0190	-1398	1	10.69	TATTGC
PFF1190c	-313	-1	10.69	GCAATA
PF14_0370	-460	1	10.69	TATTGC
PF10_0135	-202	1	10.69	TATTGC
PFB0770c	-1075	1	10.69	TATTGC
PFB0770c	-1317	1	10.69	TATTGC
PFB0835c	-409	1	10.69	TATTGC
PFE0155w	-924	1	10.69	TATTGC
PFB0320c	-1317	1	10.69	TATTGC
PF14_0579	-338	1	10.69	TATTGC
PF14_0579	-1190	1	10.69	TATTGC
PF11_0418	-457	1	10.69	TATTGC
PF11_0418	-1766	-1	10.69	GCAATA
MAL7P1.184	-875	1	10.69	TATTGC
PFB0056c	-1966	1	10.69	TATTGC
MAL13P1.288	-439	1	10.69	TATTGC
PFE0950c	-1027	1	10.69	TATTGC
PF08_0042	-1196	-1	10.69	GCAATA
MAL13P1.405	-492	-1	10.69	GCAATA
MAL13P1.405	-1272	1	10.69	TATTGC
PF10_0244	-285	1	10.69	TATTGC
PF11_0309	-516	-1	10.69	GCAATA
MAL13P1.217	-689	1	10.69	TATTGC
MAL13P1.350	-719	1	10.69	TATTGC
MAL7P1.56	-991	-1	10.69	GCAATA
MAL7P1.56	-1326	-1	10.69	GCAATA
PF14_0173	-180	-1	10.69	GCAATA
PFE0220w	-90	1	10.69	TATTGC
PF14_0657	-399	-1	10.69	GCAATA
PF14_0217	-973	1	10.69	TATTGC
PFL1765c	-1091	1	10.69	TATTGC
PFE0640w	-173	1	10.69	TATTGC
PF10_0216	-1321	-1	10.69	GCAATA
PF10_0216	-1872	1	10.69	TATTGC
PFL1525c	-65	1	10.69	TATTGC
PFL0340w	-1542	1	10.69	TATTGC
PFE0465c	-288	-1	10.69	GCAATA
PFE0465c	-458	1	10.69	TATTGC
PF14_0571	-426	1	10.69	TATTGC
PF14_0571	-1078	1	10.69	TATTGC
PFC0180c	-361	1	10.69	TATTGC
PFE0615w	-982	1	10.69	TATTGC
PFC0185w	-1312	1	10.69	TATTGC
MAL13P1.256	-789	1	10.69	TATTGC
MAL13P1.256	-1689	1	10.69	TATTGC
PF14_0749	-401	-1	10.69	GCAATA
PF14_0749	-639	-1	10.69	GCAATA
PF14_0047	-1326	-1	10.69	GCAATA
PF14_0262	-1075	-1	10.69	GCAATA
PF14_0262	-1971	1	10.69	TATTGC
PF14_0262	-1990	1	10.69	TATTGC
PFI1525w	-498	1	10.69	TATTGC
PF14_0415	-1147	-1	10.69	GCAATA
PF14_0245	-405	1	10.69	TATTGC
PFE1085w	-1054	1	10.69	TATTGC
PFI0870w	-225	1	10.69	TATTGC
PF08_0073	-937	-1	10.69	GCAATA
PF10_0094	-645	1	10.69	TATTGC
PF13_0279	-842	1	10.69	TATTGC
PF13_0229	-228	-1	10.69	GCAATA
PFL0375w	-139	-1	10.69	GCAATA
PFL1465c	-856	-1	10.69	GCAATA
PF07_0053	-1329	1	10.69	TATTGC
PF10_0373a	-734	-1	10.69	GCAATA
PFE1595c	-694	-1	10.69	GCAATA
PFE1595c	-1170	1	10.69	TATTGC
PFF0785w	-456	-1	10.69	GCAATA
PF14_0181	-31	1	10.69	TATTGC
MAL13P1.346	-1453	1	10.69	TATTGC
PF10_0283	-342	-1	10.69	GCAATA
PF10_0022	-1425	-1	10.69	GCAATA
PFD0155c	-458	-1	10.69	GCAATA
PFF0245w	-1814	-1	10.69	GCAATA
PFF1340w	-899	-1	10.69	GCAATA
PFC1030w	-195	1	10.69	TATTGC
PFC1030w	-1320	-1	10.69	GCAATA
PFD0050w	-522	-1	10.69	GCAATA
PF14_0335	-737	-1	10.69	GCAATA
PFB0946c	-1253	-1	10.69	GCAATA
PFI0615w	-347	1	10.69	TATTGC
PFI0615w	-1127	-1	10.69	GCAATA
MAL8P1.127	-456	1	10.69	TATTGC
PF11_0259	-205	-1	10.69	GCAATA
MAL8P1.46	-136	1	10.69	TATTGC
PFB0045c	-32	1	10.69	TATTGC
MAL8P1.203	-714	1	10.69	TATTGC
MAL13P1.6	-248	1	10.69	TATTGC
PFL1080c	-1930	1	10.69	TATTGC
PFD0285c	-845	1	10.69	TATTGC
PFF0090w	-693	-1	10.69	GCAATA
PF14_0488	-1462	1	10.69	TATTGC
PF14_0488	-1746	-1	10.69	GCAATA
PF14_0054	-1422	-1	10.69	GCAATA
PFD0295c	-388	1	10.69	TATTGC
PF14_0735	-532	-1	10.69	GCAATA
MAL7P1.7	-157	1	10.69	TATTGC
PFF0980w	-1152	1	10.69	TATTGC
PFF0980w	-1520	1	10.69	TATTGC
MAL13P1.195	-542	-1	10.69	GCAATA
PFE1045c	-428	-1	10.69	GCAATA
PF07_0054	-1780	-1	10.69	GCAATA
PFI1505c	-155	1	10.69	TATTGC
PFL0095c	-683	-1	10.69	GCAATA
PFL0095c	-982	-1	10.69	GCAATA
PF14_0598	-1076	-1	10.69	GCAATA
PF14_0598	-1296	-1	10.69	GCAATA
PFI0235w	-480	-1	10.69	GCAATA
PF11_0044	-129	1	10.69	TATTGC
PF14_0612	-1500	1	10.69	TATTGC
MAL13P1.171	-1071	1	10.69	TATTGC
PF11_0363	-66	-1	10.69	GCAATA
PFA0290w	-695	1	10.69	TATTGC
PFA0290w	-1490	1	10.69	TATTGC
PF14_0609	-585	1	10.69	TATTGC
PF14_0609	-758	1	10.69	TATTGC
PF14_0609	-789	1	10.69	TATTGC
PF13_0177	-1239	1	10.69	TATTGC
PF13_0170	-690	1	10.69	TATTGC
PF13_0098	-912	1	10.69	TATTGC
PF14_0358	-1822	1	10.69	TATTGC
PF08_0002	-652	1	10.69	TATTGC
PF07_0105	-1264	-1	10.69	GCAATA
PFC0035w	-504	-1	10.69	GCAATA
PFI1705w	-417	1	10.69	TATTGC
PFI1705w	-869	-1	10.69	GCAATA
PFL0485w	-555	-1	10.69	GCAATA
PFE0435c	-1622	-1	10.69	GCAATA
PFA0125c	-119	1	10.69	TATTGC
PFD1230c	-523	-1	10.69	GCAATA
MAL7P1.31	-629	-1	10.69	GCAATA
PFF1495w	-659	1	10.69	TATTGC
PF08_0072	-461	1	10.69	TATTGC
PF10_0325	-1915	-1	10.69	GCAATA
PF14_0386	-1234	1	10.69	TATTGC
PF14_0386	-1746	1	10.69	TATTGC
MAL7P1.212	-99	-1	10.69	GCAATA
MAL7P1.212	-1330	1	10.69	TATTGC
PF14_0418	-295	-1	10.69	GCAATA
PFL2655w	-1344	-1	10.69	GCAATA
PFL2655w	-1419	1	10.69	TATTGC
PFB0630c	-1241	1	10.69	TATTGC
PFC0835c	-1275	1	10.69	TATTGC
PFC0835c	-1904	1	10.69	TATTGC
PFL1135c	-72	-1	10.69	GCAATA
PFL1135c	-1242	1	10.69	TATTGC
PF14_0562	-406	1	10.69	TATTGC
PFE0050w	-994	-1	10.69	GCAATA
PF10_0151	-653	1	10.69	TATTGC
PFD0807c	-1910	-1	10.69	GCAATA
PF11_0527	-295	1	10.69	TATTGC
PF11_0527	-426	-1	10.69	GCAATA
MAL13P1.435	-28	1	10.69	TATTGC
MAL13P1.435	-1134	1	10.69	TATTGC
MAL13P1.72	-9	1	10.69	TATTGC
PFI0915w	-97	1	10.69	TATTGC
PFL0330c	-1322	1	10.69	TATTGC
PF10_0232	-329	1	10.69	TATTGC
PF13_0117	-462	-1	10.69	GCAATA
PFD0450c	-409	-1	10.69	GCAATA
PF14_0475	-874	1	10.69	TATTGC
MAL7P1.227	-212	1	10.69	TATTGC
MAL7P1.227	-985	-1	10.69	GCAATA
PFE0665c	-875	1	10.69	TATTGC
PFA0260c	-350	1	10.69	TATTGC
PF07_0026	-368	1	10.69	TATTGC
MAL7P1.320	-1364	1	10.69	TATTGC
PF11_0398	-234	1	10.69	TATTGC
PF11_0398	-693	-1	10.69	GCAATA
PFE1110w	-366	-1	10.69	GCAATA
PFE1110w	-767	-1	10.69	GCAATA
PFE1110w	-1291	1	10.69	TATTGC
PF14_0228	-821	1	10.69	TATTGC
PF14_0228	-1194	1	10.69	TATTGC
PF13_0183	-1889	-1	10.69	GCAATA
PF14_0468a	-1437	-1	10.69	GCAATA
PF14_0468a	-1676	1	10.69	TATTGC
PF14_0520	-1015	-1	10.69	GCAATA
PFF0205w	-1185	-1	10.69	GCAATA
PF11_0056	-1246	-1	10.69	GCAATA
MAL7P1.207	-808	-1	10.69	GCAATA
MAL7P1.207	-1308	-1	10.69	GCAATA
PFF1175c	-1793	1	10.69	TATTGC
PFC0015c	-32	1	10.69	TATTGC
PFL0855c	-837	1	10.69	TATTGC
PFA0005w	-1343	1	10.69	TATTGC
PF11_0038	-907	1	10.69	TATTGC
PFE0395c	-531	1	10.69	TATTGC
PFE0395c	-932	1	10.69	TATTGC
PF10_0076	-1219	1	10.69	TATTGC
PF11_0266a	-30	1	10.69	TATTGC
PFL1150c	-205	-1	10.69	GCAATA
PF11_0445	-863	1	10.69	TATTGC
PFI1730w	-781	-1	10.69	GCAATA
PFI1730w	-884	-1	10.69	GCAATA
PFL1285c	-1635	1	10.69	TATTGC
MAL8P1.154	-1118	1	10.69	TATTGC
PFA0030c	-1337	-1	10.69	GCAATA
PFA0030c	-1411	1	10.69	TATTGC
PFA0030c	-1554	-1	10.69	GCAATA
PFA0115w	-1596	1	10.69	TATTGC
MAL13P1.238	-602	1	10.69	TATTGC
PFC0140c	-198	1	10.69	TATTGC
PF10_0131	-403	-1	10.69	GCAATA
PFL1940w	-509	-1	10.69	GCAATA
PFE1090w	-429	1	10.69	TATTGC
PFF0965c	-1350	1	10.69	TATTGC
PFL0585w	-330	1	10.69	TATTGC
PF11_0125	-515	-1	10.69	GCAATA
PF11_0125	-668	-1	10.69	GCAATA
PF10_0303	-523	1	10.69	TATTGC
PFL1535w	-478	1	10.69	TATTGC
PFF1100c	-308	1	10.69	TATTGC
PFF1100c	-1735	-1	10.69	GCAATA
PF13_0219	-1703	1	10.69	TATTGC
PFA0585w	-633	-1	10.69	GCAATA
PFA0585w	-1559	1	10.69	TATTGC
PF14_0546	-174	1	10.69	TATTGC
PF08_0142	-69	-1	10.69	GCAATA
MAL8P1.45	-1275	-1	10.69	GCAATA
PFI0585c	-610	1	10.69	TATTGC
PFL1975c	-47	-1	10.69	GCAATA
PFL0555c	-661	1	10.69	TATTGC
PF14_0463	-1373	1	10.69	TATTGC
PFI1415w	-94	1	10.69	TATTGC
PFB0925w	-525	-1	10.69	GCAATA
PFL2255w	-942	1	10.69	TATTGC
PFE1105c	-372	-1	10.69	GCAATA
PFE1105c	-896	1	10.69	TATTGC
PFE1105c	-1297	1	10.69	TATTGC
PF13_0299	-381	-1	10.69	GCAATA
PFL1785c	-1651	1	10.69	TATTGC
PF11_0311	-1558	-1	10.69	GCAATA
PF14_0391	-1489	1	10.69	TATTGC
MAL7P1.76	-219	-1	10.69	GCAATA
PFI1468c	-329	1	10.69	TATTGC
PFC0715c	-516	1	10.69	TATTGC
PFC0715c	-1514	-1	10.69	GCAATA
PF10_0403	-315	1	10.69	TATTGC
PFL1010c	-1045	1	10.69	TATTGC
PFL1010c	-1345	1	10.69	TATTGC
PF14_0454	-213	-1	10.69	GCAATA
PF14_0454	-513	-1	10.69	GCAATA
PF14_0454	-1845	-1	10.69	GCAATA
PFF0573c	-407	1	10.69	TATTGC
PF10_0265	-911	-1	10.69	GCAATA
PFD1120c	-147	1	10.69	TATTGC
PF10_0124	-1547	-1	10.69	GCAATA
PFB0295w	-819	-1	10.69	GCAATA
MAL8P1.30	-594	-1	10.69	GCAATA
PFD0440w	-1258	-1	10.69	GCAATA
PF07_0013	-441	-1	10.69	GCAATA
PFD0885c	-40	-1	10.69	GCAATA
PFD0885c	-1088	1	10.69	TATTGC
PFD0885c	-1243	1	10.69	TATTGC
PFC0911c	-608	-1	10.69	GCAATA
PFC0911c	-1055	-1	10.69	GCAATA
PF07_0089	-214	1	10.69	TATTGC
PFL1405w	-491	-1	10.69	GCAATA
MAL7P1.216	-546	-1	10.69	GCAATA
PFE0470w	-1987	-1	10.69	GCAATA
PFF0790c	-337	1	10.69	TATTGC
PFE0245c	-1049	-1	10.69	GCAATA
PFE0245c	-1647	-1	10.69	GCAATA
MAL13P1.465	-477	1	10.69	TATTGC
MAL13P1.455	-639	-1	10.69	GCAATA
MAL13P1.455	-1767	-1	10.69	GCAATA
PF13_0224	-999	-1	10.69	GCAATA
PF14_0656	-720	1	10.69	TATTGC
PF14_0656	-1111	1	10.69	TATTGC
PFE0190c	-90	-1	10.69	GCAATA
PF11_0503	-1864	-1	10.69	GCAATA
PF14_0200	-1547	-1	10.69	GCAATA
PFL0075w	-407	1	10.69	TATTGC
PFL0075w	-796	-1	10.69	GCAATA
MAL13P1.351	-1045	-1	10.69	GCAATA
PF13_0081	-765	-1	10.69	GCAATA
PF11_0167	-364	-1	10.69	GCAATA
PFI0310w	-229	-1	10.69	GCAATA
PFI0310w	-238	-1	10.69	GCAATA
PF14_0557	-1232	-1	10.69	GCAATA
PFL1750c	-1413	1	10.69	TATTGC
PF14_0534	-305	1	10.69	TATTGC
MAL8P1.137	-1159	1	10.69	TATTGC
PF14_0376	-229	-1	10.69	GCAATA
PF14_0376	-1420	-1	10.69	GCAATA
MAL7P1.185	-325	1	10.69	TATTGC
MAL7P1.185	-841	-1	10.69	GCAATA
MAL7P1.185	-882	-1	10.69	GCAATA
MAL7P1.185	-1490	1	10.69	TATTGC
PF11_0207	-1276	1	10.69	TATTGC
PF11_0207	-1501	1	10.69	TATTGC
PFE0060w	-1558	-1	10.69	GCAATA
PF11_0092	-252	-1	10.69	GCAATA
PF11_0092	-1352	1	10.69	TATTGC
PF13_0119	-956	1	10.69	TATTGC
PFF0275c	-877	-1	10.69	GCAATA
MAL13P1.39	-1313	-1	10.69	GCAATA
PF10_0420	-871	-1	10.69	GCAATA
PF13_0348	-136	-1	10.69	GCAATA
PF08_0106	-1285	-1	10.69	GCAATA
MAL7P1.125	-311	1	10.69	TATTGC
PFB0750w	-696	-1	10.69	GCAATA
PF08_0050	-210	1	10.69	TATTGC
PFF0025w	-522	-1	10.69	GCAATA
PF13_0066	-886	-1	10.69	GCAATA
PF13_0066	-994	-1	10.69	GCAATA
PF13_0066	-1313	-1	10.69	GCAATA
PF10_0028	-190	1	10.69	TATTGC
PF10_0028	-994	1	10.69	TATTGC
PF10_0028	-1802	-1	10.69	GCAATA
PFI0065w	-522	-1	10.69	GCAATA
PFI0895c	-888	1	10.69	TATTGC
PF11_0308	-1350	1	10.69	TATTGC
PF14_0651	-1892	-1	10.69	GCAATA
PF14_0651	-1998	-1	10.69	GCAATA
PFI1370c	-355	-1	10.69	GCAATA
PF13_0102	-535	-1	10.69	GCAATA
PFC0775w	-400	1	10.69	TATTGC
PFI0090c	-417	1	10.69	TATTGC
PF14_0231	-1002	1	10.69	TATTGC
PF11_0452	-1064	-1	10.69	GCAATA
PFL1360c	-222	-1	10.69	GCAATA
PF07_0070	-1620	-1	10.69	GCAATA
PF14_0489	-1704	1	10.69	TATTGC
PFE0605c	-560	-1	10.69	GCAATA
PF13_0352	-538	-1	10.69	GCAATA
PFE0340c	-1399	1	10.69	TATTGC
PFD0805w	-1646	-1	10.69	GCAATA
PFD0805w	-1692	1	10.69	TATTGC
PFL1665c	-370	-1	10.69	GCAATA
PF13_0162	-153	1	10.69	TATTGC
PF13_0254	-1188	1	10.69	TATTGC
PF14_0477a	-572	-1	10.69	GCAATA
PFI0175w-b	-628	-1	10.69	GCAATA
PFE0010c	-586	1	10.69	TATTGC
PFE0010c	-598	1	10.69	TATTGC
PFE0010c	-1672	1	10.69	TATTGC
PFI1715w	-390	-1	10.69	GCAATA
PF10_0401	-13	1	10.69	TATTGC
PF10_0401	-1363	-1	10.69	GCAATA
PF14_0446	-373	-1	10.69	GCAATA
PFD0455w	-502	1	10.69	TATTGC
PF10_0371	-373	1	10.69	TATTGC
PF07_0042	-489	1	10.69	TATTGC
PF07_0042	-1547	-1	10.69	GCAATA
PFL2380c	-1018	1	10.69	TATTGC
PF13_0041	-43	1	10.69	TATTGC
PF13_0041	-1737	-1	10.69	GCAATA
PF10_0009	-1257	-1	10.69	GCAATA
PF10_0009	-1282	1	10.69	TATTGC
PF10_0009	-1310	-1	10.69	GCAATA
MAL13P1.475	-281	-1	10.69	GCAATA
PFD0005w	-88	-1	10.69	GCAATA
PF14_0448	-1647	-1	10.69	GCAATA
PF11_0260	-1751	-1	10.69	GCAATA
PF14_0466	-358	1	10.69	TATTGC
PFI0160w	-178	-1	10.69	GCAATA
PFI0160w	-394	1	10.69	TATTGC
PF11_0302	-133	1	10.69	TATTGC
PFC0650w	-186	1	10.69	TATTGC
PFL0225c	-634	-1	10.69	GCAATA
PFI0295c	-496	-1	10.69	GCAATA
MAL13P1.245	-768	-1	10.69	GCAATA
PFA0280w	-770	1	10.69	TATTGC
PFA0280w	-1659	1	10.69	TATTGC
PFA0720w	-1381	-1	10.69	GCAATA
MAL7P1.92	-867	1	10.69	TATTGC
MAL7P1.92	-1361	1	10.69	TATTGC
PF14_0424	-1770	-1	10.69	GCAATA
PF14_0398	-248	1	10.69	TATTGC
MAL7P1.142	-849	1	10.69	TATTGC
PF10_0395	-675	1	10.69	TATTGC
PF10_0221	-1096	1	10.69	TATTGC
PF07_0038	-1255	1	10.69	TATTGC
PFL1140w	-256	1	10.69	TATTGC
PFL1140w	-1422	1	10.69	TATTGC
PFI0175w-a	-628	-1	10.69	GCAATA
PF08_0126	-1705	1	10.69	TATTGC
PF14_0523	-142	1	10.69	TATTGC
PF14_0523	-1176	-1	10.69	GCAATA
PF14_0523	-1372	-1	10.69	GCAATA
PFC0755c	-1074	-1	10.69	GCAATA
PFC0755c	-2000	1	10.69	TATTGC
MAL13P1.71	-1115	1	10.69	TATTGC
PF11_0269	-565	-1	10.69	GCAATA
PFB0910w	-980	1	10.69	TATTGC
PFB0910w	-1676	1	10.69	TATTGC
PFE1395c	-362	1	10.69	TATTGC
PF14_0753	-772	1	10.69	TATTGC
PF11_0059	-60	-1	10.69	GCAATA
PFL0935c	-1382	1	10.69	TATTGC
PF08_0012	-937	1	10.69	TATTGC
PFI1180w	-165	1	10.69	TATTGC
PF11_0226	-1742	-1	10.69	GCAATA
PF14_0492	-775	-1	10.69	GCAATA
MAL13P1.385	-793	-1	10.69	GCAATA
MAL13P1.385	-1269	-1	10.69	GCAATA
PFL0115w	-943	-1	10.69	GCAATA
PF14_0535	-421	-1	10.69	GCAATA
MAL8P1.153	-225	-1	10.69	GCAATA
PF14_0031b	-32	-1	10.69	GCAATA
PFA0715c	-339	1	10.69	TATTGC
PF14_0420	-426	1	10.69	TATTGC
PFC0470w	-1115	1	10.69	TATTGC
PFA0740w	-591	-1	10.69	GCAATA
PF10_0279	-12	1	10.69	TATTGC
PFA0105w	-306	-1	10.69	GCAATA
PFF0280w	-690	1	10.69	TATTGC
PFE0080c	-1525	-1	10.69	GCAATA
MAL13P1.166	-1347	-1	10.69	GCAATA
MAL7P1.208	-1257	1	10.69	TATTGC
MAL7P1.208	-1757	1	10.69	TATTGC
PFI1785w	-1187	-1	10.69	GCAATA
MAL13P1.175	-1012	1	10.69	TATTGC
PF14_0101	-854	-1	10.69	GCAATA
PF10_0272	-933	1	10.69	TATTGC
PF08_0100	-395	-1	10.69	GCAATA
PF14_0191	-429	-1	10.69	GCAATA
PF07_0106	-1550	1	10.69	TATTGC
PFL0545w	-883	-1	10.69	GCAATA
PFC0085c	-82	1	10.69	TATTGC
PFC0100c	-1999	1	10.69	TATTGC
MAL13P1.340	-697	1	10.69	TATTGC
PFF0975c	-782	-1	10.69	GCAATA
PFF0975c	-1150	-1	10.69	GCAATA
PFF0360w	-566	-1	10.69	GCAATA
PFC0905c	-487	-1	10.69	GCAATA
PFC0905c	-1427	1	10.69	TATTGC
PFE1225w	-995	1	10.69	TATTGC
PFA0205w	-1607	1	10.69	TATTGC
PF13_0156	-702	-1	10.69	GCAATA
PFF0970w	-145	-1	10.69	GCAATA
PF10_0148	-211	1	10.69	TATTGC
PFD0990w	-263	1	10.69	TATTGC
PFD0990w	-871	-1	10.69	GCAATA
PF14_0005	-171	-1	10.69	GCAATA
PFD0800c	-336	-1	10.69	GCAATA
PFD0800c	-382	1	10.69	TATTGC
PFD0800c	-1182	1	10.69	TATTGC
MAL13P1.276	-1051	1	10.69	TATTGC
PFF1015w	-1409	1	10.69	TATTGC
PF14_0365	-229	1	10.69	TATTGC
PFI0785c	-264	1	10.69	TATTGC
PFI0785c	-1037	1	10.69	TATTGC
PF11_0402	-1551	1	10.69	TATTGC
PF11_0021	-163	-1	10.69	GCAATA
PF10_0264	-765	-1	10.69	GCAATA
PF10_0264	-1305	1	10.69	TATTGC
PFA0755w	-100	1	10.69	TATTGC
PF13_0171	-1482	-1	10.69	GCAATA
PFE0480c	-267	-1	10.69	GCAATA
PFD0355c	-364	1	10.69	TATTGC
MAL7P1.84	-889	-1	10.69	GCAATA
MAL7P1.84	-931	-1	10.69	GCAATA
PF07_0008	-519	-1	10.69	GCAATA
MAL13P1.61	-9	1	10.69	TATTGC
PF13_0184	-539	-1	10.69	GCAATA
MAL7P1.202	-715	1	10.69	TATTGC
MAL7P1.202	-1551	1	10.69	TATTGC
PF14_0129	-1291	1	10.69	TATTGC
PFC0495w	-296	1	10.69	TATTGC
PF11_0375	-1400	-1	10.69	GCAATA
MAL13P1.81	-1335	-1	10.69	GCAATA
PF13_0284	-535	1	10.69	TATTGC
PF13_0284	-547	1	10.69	TATTGC
PFE0860c	-1624	1	10.69	TATTGC
PFC0115c	-1155	-1	10.69	GCAATA
PFC0115c	-1213	1	10.69	TATTGC
PFC0115c	-1668	1	10.69	TATTGC
PF14_0102	-1282	1	10.69	TATTGC
PF14_0156	-1932	1	10.69	TATTGC
PF11_0188	-767	-1	10.69	GCAATA
MAL13P1.309	-174	-1	10.69	GCAATA
MAL13P1.309	-419	1	10.69	TATTGC
PFE0440w	-191	1	10.69	TATTGC
PFE0440w	-963	1	10.69	TATTGC
PFE1000c	-623	1	10.69	TATTGC
PFC0145c	-171	-1	10.69	GCAATA
PFB0055c	-1334	-1	10.69	GCAATA
PFB0055c	-1399	1	10.69	TATTGC
PF07_0088	-655	1	10.69	TATTGC
PF10_0218	-913	-1	10.69	GCAATA
PFB0025c	-866	-1	10.69	GCAATA
PFB0025c	-942	-1	10.69	GCAATA
PF10_0379	-1631	-1	10.69	GCAATA
PFL0470w	-1930	-1	10.69	GCAATA
PF13_0191	-476	1	10.69	TATTGC
PFI0115c	-715	-1	10.69	GCAATA
PF08_0125	-538	1	10.69	TATTGC
PF14_0747	-1837	-1	10.69	GCAATA
PFE0195w	-1483	1	10.69	TATTGC
PF14_0277	-512	1	10.69	TATTGC
PF10_0198	-212	-1	10.69	GCAATA
PF14_0565	-1631	1	10.69	TATTGC
PF14_0565	-1895	1	10.69	TATTGC
PF13_0103	-369	-1	10.69	GCAATA
PFI1585c	-326	-1	10.69	GCAATA
PFF0395c	-131	1	10.69	TATTGC
MAL8P1.218	-540	-1	10.69	GCAATA
PFE0025c	-55	-1	10.69	GCAATA
PF11_0007	-91	-1	10.69	GCAATA
MAL13P1.348	-589	1	10.69	TATTGC
PF10_0383	-1413	1	10.69	TATTGC
PF10_0383	-1521	1	10.69	TATTGC
PF10_0383	-1834	1	10.69	TATTGC
MAL13P1.111	-798	1	10.69	TATTGC
PFL1850c	-1300	1	10.69	TATTGC
PFL1850c	-1579	1	10.69	TATTGC
PFL1790w	-613	-1	10.69	GCAATA
PF11_0312	-389	-1	10.69	GCAATA
PF13_0276	-265	-1	10.69	GCAATA
PF13_0277	-697	-1	10.69	GCAATA
PFE0285c	-1267	1	10.69	TATTGC
PFL0880c	-1329	-1	10.69	GCAATA
PFL2130w	-319	1	10.69	TATTGC
PFL2130w	-1322	-1	10.69	GCAATA
MAL13P1.267	-583	-1	10.69	GCAATA
PF08_0138	-587	-1	10.69	GCAATA
PFI1620c	-542	-1	10.69	GCAATA
PFI1620c	-1027	1	10.69	TATTGC
MAL7P1.81	-1259	1	10.69	TATTGC
PFB0095c	-1708	1	10.69	TATTGC
PF11_0343	-62	-1	10.69	GCAATA
PF11_0343	-171	-1	10.69	GCAATA
PFF1475c	-447	-1	10.69	GCAATA
MAL13P1.130	-1160	1	10.69	TATTGC
PF07_0016	-616	1	10.69	TATTGC
PFB0420w	-20	1	10.69	TATTGC
PFC0720w	-345	1	10.69	TATTGC
PFC0720w	-1343	-1	10.69	GCAATA
PF10_0402	-925	-1	10.69	GCAATA
MAL7P1.132	-1369	1	10.69	TATTGC
PF14_0399	-616	1	10.69	TATTGC
PFL1415w	-738	-1	10.69	GCAATA
PF10_0253	-1496	-1	10.69	GCAATA
MAL7P1.171	-152	-1	10.69	GCAATA
PFF0870w	-306	1	10.69	TATTGC
PFL1240c	-454	-1	10.69	GCAATA
PF10_0359	-1179	1	10.69	TATTGC
PF14_0728	-1069	1	10.69	TATTGC
MAL8P1.205	-1937	1	10.69	TATTGC
PFC0750w	-309	1	10.69	TATTGC
PFD1050w	-1072	1	10.69	TATTGC
PFB0161c	-550	-1	10.69	GCAATA
PFB0826c	-589	1	10.69	TATTGC
PFE0020c	-176	-1	10.69	GCAATA
PFE0545c	-233	1	10.69	TATTGC
PFE0545c	-1029	1	10.69	TATTGC
PFC0285c	-1738	-1	10.69	GCAATA
PF10_0212a	-502	-1	10.69	GCAATA
PFL0020w	-54	-1	10.69	GCAATA
PF13_0178	-1267	-1	10.69	GCAATA
PF13_0336	-567	1	10.69	TATTGC
PFD1140w	-494	-1	10.69	GCAATA
PFL0840c	-67	1	10.69	TATTGC
PF07_0111	-18	1	10.69	TATTGC
PFL1330c	-1450	1	10.69	TATTGC
PFI1580c	-1816	-1	10.69	GCAATA
PF14_0239	-422	1	10.69	TATTGC
PF11_0223	-1179	1	10.69	TATTGC
PF11_0175a	-1138	-1	10.69	GCAATA
PFI1225w	-243	1	10.69	TATTGC
PF14_0097	-158	-1	10.69	GCAATA
PF14_0097	-391	-1	10.69	GCAATA
PF14_0097	-400	-1	10.69	GCAATA
PF14_0650	-807	-1	10.69	GCAATA
PF14_0650	-913	-1	10.69	GCAATA
PF13_0267	-1565	-1	10.69	GCAATA
PFF0335c	-660	-1	10.69	GCAATA
PF10_0045	-1383	1	10.69	TATTGC
PFL1880w	-851	1	10.69	TATTGC
PFL1960w	-418	1	10.69	TATTGC
PFL1960w	-844	1	10.69	TATTGC
PF14_0758	-137	1	10.69	TATTGC
PF14_0356	-1004	1	10.69	TATTGC
PFL1365w	-249	1	10.69	TATTGC
PF11_0415	-220	1	10.69	TATTGC
PF11_0415	-449	-1	10.69	GCAATA
PFB0060w	-877	-1	10.69	GCAATA
MAL13P1.244	-1837	-1	10.69	GCAATA
PF11_0353	-762	1	10.69	TATTGC
PFB0440c	-1237	-1	10.69	GCAATA
PF14_0594	-945	1	10.69	TATTGC
PF14_0594	-1457	-1	10.69	GCAATA
PF14_0594	-1483	1	10.69	TATTGC
PFL1095c	-74	1	10.69	TATTGC
PFL1810w	-1170	-1	10.69	GCAATA
MAL8P1.138	-1283	-1	10.69	GCAATA
PFC0275w	-388	1	10.69	TATTGC
PF13_0069a	-1972	1	10.69	TATTGC
PFE1120w	-1769	-1	10.69	GCAATA
PFE1120w	-1999	-1	10.69	GCAATA
PFC1100w	-1423	1	10.69	TATTGC
PFD1180w	-1497	-1	10.69	GCAATA
PFB1015w	-1634	-1	10.69	GCAATA
MAL7P1.186	-1833	-1	10.69	GCAATA
PF14_0384	-439	-1	10.69	GCAATA
PFI0430c	-102	-1	10.69	GCAATA
PFI1455c	-1048	-1	10.69	GCAATA
PF11_0108	-886	-1	10.69	GCAATA
PF14_0681	-991	-1	10.69	GCAATA
PF14_0681	-1162	-1	10.69	GCAATA
PFI0350c	-42	1	10.69	TATTGC
PF10_0234	-180	1	10.69	TATTGC
PFI0975c	-77	1	10.69	TATTGC
PF11_0285	-947	1	10.69	TATTGC
PF14_0248	-273	-1	10.69	GCAATA
PF10_0161a	-1053	-1	10.69	GCAATA
PF10_0161a	-1567	1	10.69	TATTGC
PF14_0423	-1597	1	10.69	TATTGC
PF10_0301	-636	-1	10.69	GCAATA
PF10_0301	-662	-1	10.69	GCAATA
MAL8P1.144	-1244	-1	10.69	GCAATA
MAL8P1.144	-1459	1	10.69	TATTGC
PFI0455w	-1885	1	10.69	TATTGC
PF14_0018	-1244	1	10.69	TATTGC
PF14_0515	-150	-1	10.69	GCAATA
PFI0030c	-1573	1	10.69	TATTGC
PFE0635c	-482	-1	10.69	GCAATA
PFB0815w	-542	-1	10.69	GCAATA
PF14_0761	-1843	1	10.69	TATTGC
PF14_0761	-1986	1	10.69	TATTGC
PF10_0127	-1195	1	10.69	TATTGC
PFB0635w	-263	-1	10.69	GCAATA
PF10_0396	-1692	1	10.69	TATTGC
PFC0355c	-551	-1	10.69	GCAATA
PFC0355c	-1959	-1	10.69	GCAATA
PFC0535w	-622	1	10.69	TATTGC
PF11_0058	-1591	1	10.69	TATTGC
PF11_0062	-9	1	10.69	TATTGC
PFL1260w	-1798	-1	10.69	GCAATA
PF08_0108	-462	1	10.69	TATTGC
PF08_0108	-896	-1	10.69	GCAATA
PFL0190w	-749	1	10.69	TATTGC
MAL13P1.352	-81	1	10.69	TATTGC
MAL7P1.68	-1555	1	10.69	TATTGC
PF08_0013	-66	1	10.69	TATTGC
PF08_0013	-1248	-1	10.69	GCAATA
MAL13P1.275	-620	-1	10.69	GCAATA
MAL13P1.275	-1383	-1	10.69	GCAATA
PFI0935w	-403	-1	10.69	GCAATA
PFI0935w	-1423	-1	10.69	GCAATA
PFF1010c	-1364	-1	10.69	GCAATA
PFF0340c	-725	1	10.69	TATTGC
PF10_0016	-841	-1	10.69	GCAATA
PF10_0016	-1136	1	10.69	TATTGC
PF10_0016	-1394	-1	10.69	GCAATA
PF08_0074	-471	1	10.69	TATTGC
PF11_0053	-1682	1	10.69	TATTGC
MAL8P1.24	-296	1	10.69	TATTGC
PFL0715w	-1436	-1	10.69	GCAATA
PF11_0328	-652	-1	10.69	GCAATA
PFI0900w	-992	-1	10.69	GCAATA
PF07_0091	-698	-1	10.69	GCAATA
PFE1350c	-835	-1	10.69	GCAATA
PFE1350c	-1082	1	10.69	TATTGC
PFE0985w	-1342	-1	10.69	GCAATA
PFL1335w	-410	-1	10.69	GCAATA
PFL1335w	-1305	1	10.69	TATTGC
MAL8P1.32	-250	1	10.69	TATTGC
PFF1045w	-477	1	10.69	TATTGC
PF14_0375	-699	1	10.69	TATTGC
PF13_0040	-905	1	10.69	TATTGC
PFC1120c	-1342	1	10.69	TATTGC
PF11_0362	-1231	1	10.69	TATTGC
PFL1450c	-1740	1	10.69	TATTGC
MAL7P1.93	-447	-1	10.69	GCAATA
MAL7P1.93	-941	-1	10.69	GCAATA
MAL13P1.302	-180	1	10.69	TATTGC
MAL13P1.53	-891	-1	10.69	GCAATA
PFA0565c	-531	-1	10.69	GCAATA
PFA0565c	-1780	-1	10.69	GCAATA
PF11_0009	-523	-1	10.69	GCAATA
PFD0265w	-782	-1	10.69	GCAATA
PF14_0447	-1639	1	10.69	TATTGC
PFL0505c	-524	1	10.69	TATTGC
PF14_0096	-609	1	10.69	TATTGC
PF14_0096	-954	1	10.69	TATTGC
PF14_0096	-1962	-1	10.69	GCAATA
PF11_0036	-1604	-1	10.69	GCAATA
MAL13P1.140	-920	-1	10.69	GCAATA
MAL7P1.117	-307	-1	10.69	GCAATA
PFA0505c	-321	-1	10.69	GCAATA
PFC0520w	-1041	1	10.69	TATTGC
PFE0505w	-832	1	10.69	TATTGC
PFL0230w	-227	1	10.69	TATTGC
PFD0495c	-443	1	10.69	TATTGC
PFD0495c	-452	1	10.69	TATTGC
PFE0240w	-464	1	10.69	TATTGC
PF14_0276	-986	-1	10.69	GCAATA
PFL1620w	-251	1	10.69	TATTGC
PFL1620w	-1550	1	10.69	TATTGC
PFA0570w	-312	1	10.69	TATTGC
PFA0570w	-1561	1	10.69	TATTGC
PF11_0332	-1954	1	10.69	TATTGC
PFL1395c	-1453	-1	10.69	GCAATA
PFE0430w	-293	1	10.69	TATTGC
MAL7P1.219	-574	1	10.69	TATTGC
PF13_0079	-190	1	10.69	TATTGC
PF13_0079	-987	1	10.69	TATTGC
PF13_0030	-1665	-1	10.69	GCAATA
[truncated: 20,345 more rows]
