# Supplementary material for: Identification and Genome-Wide Prediction of DNA Binding Specificities for the ApiAP2 Family of Regulators from the Malaria Parasite
Source: PLoS Pathog. 2010 Oct 28;6(10):e1001165. doi: 10.1371/journal.ppat.1001165 (PMC2965767; doi:10.1371/journal.ppat.1001165)
Supplement: Dataset S3 — ScanACE results for all AP2 motifs. ScanACE results for all ApiAP2 motifs. The location, orientation, and sequence of each motif match in upstream regions are indicated. (8.80 MB ZIP) [file ppat.1001165.s021.zip › Dataset S3_revised/PF10_0075_D3_ScanACE pwm matches.xls]

## Sheet: GTGCAC_PF10_0075D3ext_pwm.txt.m
Dataset S3j. ScanACE results for the PF10_0075_D3 motif.
Searches were done using the position weight matrix trimmed to the 6 most informative consecutive motif positions.
Data is sorted by score from highest to lowest.
Column 1 - PlasmoDB gene IDs. Genes listed multiple times have more than one match to the motif in their upstream regions
Column 2 - Position of the motif upstream from the ATG start codon.
Column 3 - Orientation of the motif in the genome. 1 indicates the plus strand and -1 indicates the minus strand.
Column 4 - ScanACE score. Higher scores reflect better better matches to the position weight matrix.
Column 5 - Sequence of the motif match. All sequences are 5' to 3' from the plus strand.
Gene ID	Position	Orientation	Score	Sequence
PF11_0352	-743	1	17.88	GTGCAC
PF14_0198	-585	1	17.88	GTGCAC
PF14_0578	-1946	1	17.88	GTGCAC
PFF1235w	-1320	1	17.88	GTGCAC
PF08_0033	-1033	1	17.88	GTGCAC
PF10_0351	-557	1	17.88	GTGCAC
PFD0900w	-92	1	17.88	GTGCAC
PF11_0442	-164	1	17.88	GTGCAC
PF08_0043	-48	1	17.88	GTGCAC
PF14_0066	-1684	1	17.88	GTGCAC
PF10_0346	-431	1	17.88	GTGCAC
PFF0575c	-1141	1	17.88	GTGCAC
PFL0260c	-1860	1	17.88	GTGCAC
PF10_0075	-498	1	17.88	GTGCAC
PFD0115c	-1503	1	17.88	GTGCAC
PF13_0196	-252	1	17.88	GTGCAC
PFD0860w	-563	1	17.88	GTGCAC
PFB0260w	-978	1	17.88	GTGCAC
PFI0690c	-729	1	17.88	GTGCAC
PFD1245c	-17	1	17.88	GTGCAC
PFD1245c	-1163	1	17.88	GTGCAC
PFF1485w	-437	1	17.88	GTGCAC
PFD0825c	-1311	1	17.88	GTGCAC
PFI0790w	-1103	1	17.88	GTGCAC
PFD0895c	-1879	1	17.88	GTGCAC
MAL7P1.86	-1809	1	17.88	GTGCAC
PFC0860w	-262	1	17.88	GTGCAC
PFC0860w	-1859	1	17.88	GTGCAC
PF07_0048	-17	1	17.88	GTGCAC
PF11_0142	-840	1	17.88	GTGCAC
MAL13P1.278	-1682	1	17.88	GTGCAC
MAL13P1.220	-367	1	17.88	GTGCAC
PFB0650w	-183	1	17.88	GTGCAC
PFA0285c	-349	1	17.88	GTGCAC
PF14_0468	-690	1	17.88	GTGCAC
PFA0175w	-1102	1	17.88	GTGCAC
PF07_0116	-442	1	17.88	GTGCAC
PF13_0086	-554	1	17.88	GTGCAC
PFI0675w	-797	1	17.88	GTGCAC
PFI0420c	-279	1	17.88	GTGCAC
PFL1435c	-1231	1	17.88	GTGCAC
PF11_0209	-1628	1	17.88	GTGCAC
PF10_0373	-1359	1	17.88	GTGCAC
PFD0185c	-1093	1	17.88	GTGCAC
PF11_0267	-422	1	17.88	GTGCAC
PFB0730w	-164	1	17.88	GTGCAC
PF08_0010	-120	1	17.88	GTGCAC
PF14_0380	-534	1	17.88	GTGCAC
PFA0515w	-1892	1	17.88	GTGCAC
PF14_0065	-1659	1	17.88	GTGCAC
PFI0760w	-874	1	17.88	GTGCAC
PFF0840w	-645	1	17.88	GTGCAC
PF11_0334	-904	1	17.88	GTGCAC
PF11_0334	-1113	1	17.88	GTGCAC
PFL1925w	-1544	1	17.88	GTGCAC
PFF0860c	-1014	1	17.88	GTGCAC
PFI0725c	-368	1	17.88	GTGCAC
PF10_0187	-1756	1	17.88	GTGCAC
PFB0770c	-494	1	17.88	GTGCAC
PF11_0204	-39	1	17.88	GTGCAC
MAL7P1.184	-1772	1	17.88	GTGCAC
PFC0590c	-599	1	17.88	GTGCAC
PFA0170c	-302	1	17.88	GTGCAC
PF14_0217	-1418	1	17.88	GTGCAC
PFL1765c	-518	1	17.88	GTGCAC
PF13_0045	-1139	1	17.88	GTGCAC
PFL1525c	-1680	1	17.88	GTGCAC
PFD0465c	-648	1	17.88	GTGCAC
PF14_0571	-420	1	17.88	GTGCAC
PFC0180c	-1455	1	17.88	GTGCAC
PFC0185w	-1508	1	17.88	GTGCAC
PF11_0143	-833	1	17.88	GTGCAC
PF10_0094	-1605	1	17.88	GTGCAC
PF13_0229	-735	1	17.88	GTGCAC
PF14_0533	-1659	1	17.88	GTGCAC
PF10_0022	-80	1	17.88	GTGCAC
PFI1475w	-842	1	17.88	GTGCAC
PF14_0216	-71	1	17.88	GTGCAC
PFL0570c	-65	1	17.88	GTGCAC
PFD0250c	-1924	1	17.88	GTGCAC
PF13_0032	-991	1	17.88	GTGCAC
PF11_0180	-653	1	17.88	GTGCAC
PFA0290w	-1230	1	17.88	GTGCAC
PF13_0170	-462	1	17.88	GTGCAC
PFI0700c	-1089	1	17.88	GTGCAC
MAL7P1.15	-1090	1	17.88	GTGCAC
PFE0435c	-1845	1	17.88	GTGCAC
PFL0870w	-1493	1	17.88	GTGCAC
MAL7P1.212	-1177	1	17.88	GTGCAC
PF14_0315	-1274	1	17.88	GTGCAC
MAL13P1.343	-1216	1	17.88	GTGCAC
PF10_0129	-956	1	17.88	GTGCAC
PFC0945w	-854	1	17.88	GTGCAC
PFC0945w	-925	1	17.88	GTGCAC
PF11_0034	-1412	1	17.88	GTGCAC
PFF0205w	-1577	1	17.88	GTGCAC
PFL0855c	-974	1	17.88	GTGCAC
PFA0005w	-1191	1	17.88	GTGCAC
PFL1105c	-617	1	17.88	GTGCAC
PF11_0266a	-236	1	17.88	GTGCAC
PFA0725w	-216	1	17.88	GTGCAC
PF10_0341	-1343	1	17.88	GTGCAC
PF08_0142	-1174	1	17.88	GTGCAC
PFB0257c	-788	1	17.88	GTGCAC
PFB0725c	-1637	1	17.88	GTGCAC
PFL1920c	-104	1	17.88	GTGCAC
PFF0490w	-1456	1	17.88	GTGCAC
PF11_0179	-860	1	17.88	GTGCAC
MAL13P1.465	-637	1	17.88	GTGCAC
PF07_0119	-585	1	17.88	GTGCAC
MAL8P1.220	-1280	1	17.88	GTGCAC
PF11_0277	-1195	1	17.88	GTGCAC
PFD0530c	-1145	1	17.88	GTGCAC
PF14_0246	-138	1	17.88	GTGCAC
PF14_0258	-356	1	17.88	GTGCAC
PFB0750w	-865	1	17.88	GTGCAC
PF11_0414	-142	1	17.88	GTGCAC
PFE0340c	-912	1	17.88	GTGCAC
MAL8P1.108	-1662	1	17.88	GTGCAC
PF10_0344	-1055	1	17.88	GTGCAC
PF14_0743	-399	1	17.88	GTGCAC
PFI0265c	-1226	1	17.88	GTGCAC
PFB1055c	-1155	1	17.88	GTGCAC
PF07_0042	-896	1	17.88	GTGCAC
PFA0190c	-550	1	17.88	GTGCAC
PF10_0203	-1742	1	17.88	GTGCAC
PF10_0221	-670	1	17.88	GTGCAC
PFC0955w	-359	1	17.88	GTGCAC
PF08_0090	-623	1	17.88	GTGCAC
PFI0575c	-347	1	17.88	GTGCAC
PFL0935c	-13	1	17.88	GTGCAC
PFL0935c	-1229	1	17.88	GTGCAC
PFI0705w	-1387	1	17.88	GTGCAC
PFF0600w	-1001	1	17.88	GTGCAC
PF10_0381	-1396	1	17.88	GTGCAC
PFE0080c	-928	1	17.88	GTGCAC
PFL0300c	-888	1	17.88	GTGCAC
PFI1535w	-377	1	17.88	GTGCAC
PF07_0051	-242	1	17.88	GTGCAC
PFI0785c	-1245	1	17.88	GTGCAC
PF13_0171	-1710	1	17.88	GTGCAC
MAL7P1.84	-523	1	17.88	GTGCAC
PFA0195w	-1046	1	17.88	GTGCAC
PFD0545w	-118	1	17.88	GTGCAC
PF13_0031	-1420	1	17.88	GTGCAC
PFE0440w	-740	1	17.88	GTGCAC
PF10_0034	-1258	1	17.88	GTGCAC
PFE0005w	-18	1	17.88	GTGCAC
PFE0005w	-1201	1	17.88	GTGCAC
PF11_0007	-17	1	17.88	GTGCAC
PF11_0007	-1132	1	17.88	GTGCAC
PFE0885w	-1873	1	17.88	GTGCAC
PFI0470w	-1280	1	17.88	GTGCAC
PFE0355c	-53	1	17.88	GTGCAC
PFE0355c	-783	1	17.88	GTGCAC
PFF0870w	-380	1	17.88	GTGCAC
PF13_0155	-162	1	17.88	GTGCAC
PF14_0232	-80	1	17.88	GTGCAC
PFL0840c	-411	1	17.88	GTGCAC
PF11_0175a	-1025	1	17.88	GTGCAC
MAL7P1.154	-118	1	17.88	GTGCAC
PF11_0415	-1295	1	17.88	GTGCAC
PF11_0353	-1695	1	17.88	GTGCAC
PF13_0120	-148	1	17.88	GTGCAC
PF13_0069a	-72	1	17.88	GTGCAC
PFD0855c	-390	1	17.88	GTGCAC
PFD1110w	-1950	1	17.88	GTGCAC
PF14_0018	-1538	1	17.88	GTGCAC
PFB0815w	-1318	1	17.88	GTGCAC
PF14_0574	-799	1	17.88	GTGCAC
MAL7P1.229	-888	1	17.88	GTGCAC
PF14_0038	-1987	1	17.88	GTGCAC
PFF1010c	-355	1	17.88	GTGCAC
PFC1120c	-20	1	17.88	GTGCAC
PFC1120c	-1189	1	17.88	GTGCAC
PFL1450c	-473	1	17.88	GTGCAC
PF11_0425	-342	1	17.88	GTGCAC
PFF0950w	-516	1	17.88	GTGCAC
PFI1270w	-1828	1	17.88	GTGCAC
MAL13P1.310	-1513	1	17.88	GTGCAC
MAL13P1.297	-523	1	17.88	GTGCAC
PFI1830c	-20	1	17.88	GTGCAC
PFI1830c	-1164	1	17.88	GTGCAC
PFC0950c	-733	1	17.88	GTGCAC
PFF0595c	-207	1	17.88	GTGCAC
MAL13P1.176	-1444	1	17.88	GTGCAC
PFC0940c	-1406	1	17.88	GTGCAC
PFC0940c	-1477	1	17.88	GTGCAC
PFC0960c	-52	1	17.88	GTGCAC
PFC0005w	-1174	1	17.88	GTGCAC
PF07_0052	-938	1	17.88	GTGCAC
PFL0265w	-1613	1	17.88	GTGCAC
PFB0070w	-508	1	17.88	GTGCAC
PFI0365w	-1974	1	17.88	GTGCAC
PFL2100w	-679	1	17.88	GTGCAC
MAL13P1.8	-474	1	17.88	GTGCAC
PFE1625c	-1315	1	17.88	GTGCAC
PF14_0008	-480	1	17.88	GTGCAC
PFL0970w	-129	1	17.88	GTGCAC
MAL7P1.87	-960	1	17.88	GTGCAC
MAL13P1.78	-1275	1	17.88	GTGCAC
MAL13P1.1	-18	1	17.88	GTGCAC
MAL13P1.1	-1201	1	17.88	GTGCAC
PFE0165w	-1307	1	17.88	GTGCAC
PF07_0056	-546	1	17.88	GTGCAC
PFD0385w	-370	1	17.88	GTGCAC
PFD0385w	-918	1	17.88	GTGCAC
PFE1445c	-216	1	17.88	GTGCAC
MAL13P1.160	-300	1	17.88	GTGCAC
MAL13P1.173	-467	1	17.88	GTGCAC
PFC0230c	-1723	1	17.88	GTGCAC
PFL2220w	-628	1	17.88	GTGCAC
PF11_0424	-925	1	17.88	GTGCAC
PF14_0160	-269	1	17.88	GTGCAC
PF11_0437	-1177	1	17.88	GTGCAC
PFD0830w	-1145	1	17.88	GTGCAC
MAL8P1.162	-214	1	17.88	GTGCAC
PFI0880c	-1898	1	17.88	GTGCAC
PF10_0268	-1273	1	17.88	GTGCAC
PF11_0461	-663	1	17.88	GTGCAC
PFL0780w	-749	1	17.88	GTGCAC
PFC0430w	-1081	1	17.88	GTGCAC
PF10_0355	-637	1	17.88	GTGCAC
PF10_0355	-934	1	17.88	GTGCAC
PFE0875c	-1401	1	17.88	GTGCAC
PF08_0037	-574	1	17.88	GTGCAC
PF14_0742	-1503	1	17.88	GTGCAC
MAL8P1.106	-550	1	17.88	GTGCAC
MAL8P1.106	-1072	1	17.88	GTGCAC
PFF0945c	-399	1	17.88	GTGCAC
PF14_0345a	-1330	1	17.88	GTGCAC
PFA0700c	-541	1	17.88	GTGCAC
PF14_0300	-134	1	17.88	GTGCAC
PFF1230c	-269	1	17.88	GTGCAC
MAL8P1.49	-279	1	17.88	GTGCAC
MAL13P1.114	-710	1	17.88	GTGCAC
MAL7P1.339	-907	1	17.88	GTGCAC
PF14_0236	-1983	1	17.88	GTGCAC
PF14_0363	-982	1	17.88	GTGCAC
PF14_0363	-1116	1	17.88	GTGCAC
PFL0055c	-703	1	17.88	GTGCAC
PF10_0169	-1661	1	17.88	GTGCAC
PFA0665w	-1746	1	17.88	GTGCAC
PFA0555c	-646	1	17.88	GTGCAC
PFD0795w	-202	1	17.88	GTGCAC
MAL13P1.29	-359	1	17.88	GTGCAC
PFL1870c	-1356	1	17.88	GTGCAC
PFF0310w	-548	1	17.88	GTGCAC
PFL0860c	-418	1	17.88	GTGCAC
PFD0535w	-801	1	17.88	GTGCAC
PF11_0300	-1009	1	17.88	GTGCAC
MAL8P1.22	-404	1	17.88	GTGCAC
PF08_0058	-546	1	17.88	GTGCAC
PF10_0170	-267	1	17.88	GTGCAC
PFF0485c	-1732	1	17.88	GTGCAC
PF14_0766	-474	1	17.88	GTGCAC
MAL7P1.95	-598	1	17.88	GTGCAC
PF14_0324	-1293	1	17.88	GTGCAC
MAL7P1.119	-467	1	17.88	GTGCAC
MAL7P1.119	-490	1	17.88	GTGCAC
MAL7P1.19	-1811	1	17.88	GTGCAC
PF13_0114	-1956	1	17.88	GTGCAC
MAL13P1.161	-956	1	17.88	GTGCAC
MAL13P1.461	-661	1	17.88	GTGCAC
MAL7P1.187	-17	1	17.88	GTGCAC
MAL7P1.187	-1110	1	17.88	GTGCAC
PFI0360c	-883	1	17.88	GTGCAC
PF11_0020	-458	1	17.88	GTGCAC
MAL8P1.300	-1426	1	17.88	GTGCAC
PFD0615c	-229	1	17.88	GTGCAC
PF10_0001	-1184	1	17.88	GTGCAC
PFD0635c	-17	1	17.88	GTGCAC
PF14_0039	-330	1	17.88	GTGCAC
PF14_0412	-702	1	17.88	GTGCAC
PFC0235w	-1255	1	17.88	GTGCAC
PFF0295c	-1220	1	17.88	GTGCAC
PFL0005w	-1177	1	17.88	GTGCAC
PFC0485w	-1298	1	17.88	GTGCAC
PFF1365c	-1147	1	17.88	GTGCAC
PFI0755c	-112	1	17.88	GTGCAC
PFI0755c	-1708	1	17.88	GTGCAC
PF11_0253	-713	1	17.88	GTGCAC
MAL13P1.31	-1456	1	17.88	GTGCAC
PF14_0485	-716	1	17.88	GTGCAC
PF08_0093	-649	1	17.88	GTGCAC
PF14_0732	-749	1	17.88	GTGCAC
PF14_0256	-1540	1	17.88	GTGCAC
PFD0735c	-67	1	17.88	GTGCAC
PF10_0342	-477	1	17.88	GTGCAC
PF14_0139	-520	1	17.88	GTGCAC
PFE1630w	-1848	1	17.88	GTGCAC
PFI0460w	-1143	1	17.88	GTGCAC
MAL13P1.139a	-261	1	17.88	GTGCAC
MAL13P1.18	-525	1	17.88	GTGCAC
PFA0765c	-1223	1	17.88	GTGCAC
PFL1110c	-548	1	17.88	GTGCAC
PFI0425w	-644	1	17.88	GTGCAC
PFL1570w	-480	1	17.88	GTGCAC
PF11_0382	-862	1	17.88	GTGCAC
MAL7P1.161	-1332	1	17.88	GTGCAC
PF10_0225	-1107	1	17.88	GTGCAC
PFL2505c	-80	1	17.88	GTGCAC
PFI1260c	-80	1	17.88	GTGCAC
PFE0880c	-277	1	17.88	GTGCAC
PFB0010w	-1223	1	17.88	GTGCAC
PFF0010w	-18	1	17.88	GTGCAC
PFD0255w	-333	1	17.88	GTGCAC
PF10_0190	-445	1	17.88	GTGCAC
PF11_0333	-980	1	17.88	GTGCAC
PF11_0333	-1189	1	17.88	GTGCAC
PFB0775w	-1195	1	17.88	GTGCAC
PF14_0713	-30	1	17.88	GTGCAC
PFL1875w	-1060	1	17.88	GTGCAC
PF08_0094	-942	1	17.88	GTGCAC
PF08_0094	-1464	1	17.88	GTGCAC
PFL0915c	-536	1	17.88	GTGCAC
PF14_0323	-1819	1	17.88	GTGCAC
PF10_0406	-1160	1	17.88	GTGCAC
PFE0075c	-350	1	17.88	GTGCAC
PFI1530c	-1890	1	17.88	GTGCAC
PF10_0056	-1742	1	17.88	GTGCAC
PFL0865w	-1105	1	17.88	GTGCAC
PFL1970w	-236	1	17.88	GTGCAC
PF08_0082	-795	1	17.88	GTGCAC
PF14_0577	-1492	1	17.88	GTGCAC
MAL13P1.356	-1180	1	17.88	GTGCAC
PF14_0301	-1808	1	17.88	GTGCAC
PFL2605w	-474	1	17.88	GTGCAC
PFI0055c	-474	1	17.88	GTGCAC
PFL1700c	-546	1	17.88	GTGCAC
PF14_0019	-1652	1	17.88	GTGCAC
MAL13P1.219	-194	1	17.88	GTGCAC
MAL13P1.17	-332	1	17.88	GTGCAC
PFF0305c	-338	1	17.88	GTGCAC
PFB0375w	-1890	1	17.88	GTGCAC
PF11_0248	-680	1	17.88	GTGCAC
PF10_0302	-127	1	17.88	GTGCAC
PFC0581w	-1484	1	17.88	GTGCAC
PFL2665c	-1159	1	17.88	GTGCAC
PF10_0172	-429	1	17.88	GTGCAC
PF07_0055	-1525	1	17.88	GTGCAC
PFF1595c	-1132	1	17.88	GTGCAC
PFL0575w	-1292	1	17.88	GTGCAC
PFL0490c	-267	1	17.88	GTGCAC
MAL13P1.193	-1483	1	17.88	GTGCAC
PF10_0253b	-571	1	17.88	GTGCAC
PF14_0361	-847	1	17.88	GTGCAC
MAL8P1.161	-1784	1	17.88	GTGCAC
PF14_0607	-1265	1	17.88	GTGCAC
PF14_0739a	-1643	1	17.88	GTGCAC
PFL0550w	-822	1	17.88	GTGCAC
PF13_0198	-927	1	17.88	GTGCAC
PFC0580c	-112	1	17.88	GTGCAC
PF10_0286	-390	1	17.88	GTGCAC
PF07_0083	-1639	1	17.88	GTGCAC
PFD0380c	-924	1	17.88	GTGCAC
PFD0380c	-1472	1	17.88	GTGCAC
MAL7P1.162	-778	1	17.88	GTGCAC
PFD0170c	-1891	1	17.88	GTGCAC
PFL1565c	-474	1	17.88	GTGCAC
PFC0831w	-588	1	17.88	GTGCAC
PF07_0124	-338	1	17.88	GTGCAC
PF11_0245	-1786	1	17.88	GTGCAC
PFE0175c	-641	1	17.88	GTGCAC
PFC0615w	-476	1	17.88	GTGCAC
PFB0515w	-237	1	17.88	GTGCAC
PF13_0272	-988	1	17.88	GTGCAC
PFA0155c	-1227	1	17.88	GTGCAC
PF14_0331	-134	1	17.88	GTGCAC
PFI0885w	-1596	1	17.88	GTGCAC
PFC0605w	-1063	1	17.88	GTGCAC
MAL13P1.259	-353	1	17.88	GTGCAC
PF14_0161	-1930	1	17.88	GTGCAC
PFI0005w	-1145	1	17.88	GTGCAC
PF14_0414	-478	1	17.88	GTGCAC
MAL8P1.105	-594	1	17.88	GTGCAC
PFL1455w	-1468	1	17.88	GTGCAC
PFE1620c	-1679	1	17.88	GTGCAC
PFI1805w	-474	1	17.88	GTGCAC
PF10_0224	-569	1	17.88	GTGCAC
PF13_0226	-565	1	17.88	GTGCAC
PF11_0091	-787	1	14.26	GTGCGC
PFE1345c	-1349	-1	14.26	GCGCAC
PF13_0243	-1590	1	14.26	GTGCGC
PF13_0243	-1730	1	14.26	GTGCGC
PF13_0134	-1712	-1	14.26	GCGCAC
PFE1170w	-1743	-1	14.26	GCGCAC
PFF0240c	-206	1	14.26	GTGCGC
PFL2185w	-1957	1	14.26	GTGCGC
PF14_0288	-313	1	14.26	GTGCGC
PF13_0242	-428	-1	14.26	GCGCAC
PF13_0242	-568	-1	14.26	GCGCAC
MAL13P1.220	-1820	1	14.26	GTGCGC
PFI1440w	-177	1	14.26	GTGCGC
PF07_0116	-1623	-1	14.26	GCGCAC
MAL7P1.105	-1033	1	14.26	GTGCGC
PFC0975c	-1463	1	14.26	GTGCGC
PF11_0351	-1398	-1	14.26	GCGCAC
PF10_0191	-1006	-1	14.26	GCGCAC
PF14_0262	-702	1	14.26	GTGCGC
PF11_0139	-1548	1	14.26	GTGCGC
PFF0245w	-325	-1	14.26	GCGCAC
PF14_0054	-1437	1	14.26	GTGCGC
PFD0250c	-1636	-1	14.26	GCGCAC
MAL13P1.147	-605	-1	14.26	GCGCAC
PFC0945w	-132	1	14.26	GTGCGC
PF08_0129	-686	-1	14.26	GCGCAC
MAL13P1.94	-1377	-1	14.26	GCGCAC
PFF1200w	-66	-1	14.26	GCGCAC
MAL8P1.104	-902	1	14.26	GTGCGC
PF08_0124	-1126	1	14.26	GTGCGC
PFE1265w	-1822	1	14.26	GTGCGC
PFI0175w-b	-692	1	14.26	GTGCGC
PF07_0020	-1840	-1	14.26	GCGCAC
PFI0175w-a	-692	1	14.26	GTGCGC
PFF1195c	-1238	1	14.26	GTGCGC
PFI0620w	-63	-1	14.26	GCGCAC
PF10_0152	-796	1	14.26	GTGCGC
PFI1595c	-260	1	14.26	GTGCGC
PFA0755w	-305	-1	14.26	GCGCAC
PFF0770c	-13	1	14.26	GTGCGC
PFL2215w	-888	1	14.26	GTGCGC
PFF0870w	-1312	-1	14.26	GCGCAC
MAL8P1.144	-1002	-1	14.26	GCGCAC
PFC0355c	-150	1	14.26	GTGCGC
PF11_0062	-751	1	14.26	GTGCGC
PF14_0447	-373	1	14.26	GTGCGC
PF14_0674	-616	-1	14.26	GCGCAC
PF13_0314	-819	-1	14.26	GCGCAC
PFI0365w	-1854	-1	14.26	GCGCAC
PF13_0039	-1319	1	14.26	GTGCGC
PFI1600w	-1242	-1	14.26	GCGCAC
PF14_0495	-1181	1	14.26	GTGCGC
PF14_0494	-1865	-1	14.26	GCGCAC
PF14_0160	-626	-1	14.26	GCGCAC
PFA0120c	-806	-1	14.26	GCGCAC
PF13_0158	-568	-1	14.26	GCGCAC
PFF0570c	-562	1	14.26	GTGCGC
PFF0795w	-1761	1	14.26	GTGCGC
MAL13P1.336	-379	1	14.26	GTGCGC
PF14_0408	-713	1	14.26	GTGCGC
PF14_0744	-1117	1	14.26	GTGCGC
PF11_0300	-684	-1	14.26	GCGCAC
PFC0815c	-336	1	14.26	GTGCGC
PF14_0673	-238	1	14.26	GTGCGC
MAL7P1.187	-1996	1	14.26	GTGCGC
PFI0360c	-1003	1	14.26	GTGCGC
PFE1305c	-164	1	14.26	GTGCGC
PF11_0208	-719	-1	14.26	GCGCAC
PF10_0138	-181	-1	14.26	GCGCAC
PF13_0301	-1022	-1	14.26	GCGCAC
PF13_0157	-781	1	14.26	GTGCGC
PFE1165c	-818	1	14.26	GTGCGC
PF07_0021	-295	1	14.26	GTGCGC
PFD0255w	-621	1	14.26	GTGCGC
PFL1705w	-1075	1	14.26	GTGCGC
PF14_0233	-1182	1	14.26	GTGCGC
PF14_0233	-1323	-1	14.26	GCGCAC
PF14_0547	-95	-1	14.26	GCGCAC
PF13_0300	-1575	1	14.26	GTGCGC
PFL0940c	-34	1	14.26	GTGCGC
PFI0695c	-122	1	14.26	GTGCGC
PFE1260c	-1921	-1	14.26	GCGCAC
PFL2180w	-8	1	14.26	GTGCGC
PF13_0188	-1256	-1	14.26	GCGCAC
PFL0345w	-271	1	14.26	GTGCGC
PF10_0294	-1405	-1	14.26	GCGCAC
MAL13P1.332	-730	1	14.26	GTGCGC
MAL7P1.25	-442	1	14.26	GTGCGC
PF14_0234	-147	1	14.26	GTGCGC
PF14_0234	-288	-1	14.26	GCGCAC
PFF0775w	-1997	-1	14.26	GCGCAC
PFE0455w	-114	1	14.26	GTGCGC
PFF1377w	-343	-1	14.26	GCGCAC
PFF1315w	-256	1	14.26	GTGCGC
PF07_0085	-1047	1	14.26	GTGCGC
PF14_0161	-1573	1	14.26	GTGCGC
PFI0605c	-91	1	14.26	GTGCGC
PF14_0518	-1500	1	12.67	GGGCAC
PFC0700c	-1248	-1	12.67	GTGCCC
PFC0700c	-1305	1	12.67	GGGCAC
PF10_0064	-1803	1	12.67	GGGCAC
PFE1140c	-1296	-1	12.67	GTGCCC
PF14_0060	-1913	1	12.67	GGGCAC
PF13_0357	-787	1	12.67	GGGCAC
PFF0210w	-618	1	12.67	GGGCAC
PF13_0270	-334	-1	12.67	GTGCCC
PFC1020c	-859	-1	12.67	GTGCCC
MAL8P1.151	-1582	1	12.67	GGGCAC
PFE0890c	-160	-1	12.67	GTGCCC
PFA0385w	-44	-1	12.67	GTGCCC
PFL0460w	-577	-1	12.67	GTGCCC
MAL7P1.124	-372	1	12.67	GGGCAC
PF14_0572	-1243	1	12.67	GGGCAC
PF07_0096	-414	-1	12.67	GTGCCC
MAL13P1.118	-1824	1	12.67	GGGCAC
PFF1430c	-166	-1	12.67	GTGCCC
MAL7P1.28	-60	1	12.67	GGGCAC
PFI0585c	-66	-1	12.67	GTGCCC
PFI0585c	-1049	1	12.67	GGGCAC
MAL13P1.119	-1115	-1	12.67	GTGCCC
PFL1010c	-121	-1	12.67	GTGCCC
PFD1120c	-1825	-1	12.67	GTGCCC
PF14_0573	-444	-1	12.67	GTGCCC
PF14_0200	-1600	1	12.67	GGGCAC
PF13_0348	-483	-1	12.67	GTGCCC
PF10_0028	-1014	1	12.67	GGGCAC
PFI1370c	-690	1	12.67	GGGCAC
PF11_0063	-184	-1	12.67	GTGCCC
PFI0575c	-1308	-1	12.67	GTGCCC
PF07_0125	-324	-1	12.67	GTGCCC
PF11_0466	-782	1	12.67	GGGCAC
PFF0580w	-1856	-1	12.67	GTGCCC
PF10_0213	-983	-1	12.67	GTGCCC
PFD1140w	-1565	1	12.67	GGGCAC
PF14_0239	-1368	1	12.67	GGGCAC
PFE0328w	-1232	1	12.67	GGGCAC
PFI1270w	-377	-1	12.67	GTGCCC
PF13_0061	-527	-1	12.67	GTGCCC
PFF1285w	-1325	1	12.67	GGGCAC
PFD0560w	-419	-1	12.67	GTGCCC
PF08_0077	-109	-1	12.67	GTGCCC
PFA0750w	-1562	1	12.67	GGGCAC
PFE0330w	-167	-1	12.67	GTGCCC
PFL2555w	-528	-1	12.67	GTGCCC
PF14_0151	-1990	1	12.67	GGGCAC
PF10_0123	-811	1	12.67	GGGCAC
PFL1815c	-1876	1	12.67	GGGCAC
PFE1465w	-7	1	12.67	GGGCAC
MAL13P1.54	-601	1	12.67	GGGCAC
MAL8P1.126	-628	1	12.67	GGGCAC
MAL13P1.114	-1532	-1	12.67	GTGCCC
PF10_0169	-397	1	12.67	GGGCAC
PFE0780w	-1956	1	12.67	GGGCAC
PFL0455c	-689	1	12.67	GGGCAC
PF14_0223	-1602	1	12.67	GGGCAC
PFD0555c	-296	1	12.67	GGGCAC
PF11_0320	-930	1	12.67	GGGCAC
PF10_0170	-1531	-1	12.67	GTGCCC
MAL13P1.115	-1406	1	12.67	GGGCAC
PFL1980c	-1064	-1	12.67	GTGCCC
PF10_0057	-300	-1	12.67	GTGCCC
PFA0630c	-763	-1	12.67	GTGCCC
PFC0225c	-575	-1	12.67	GTGCCC
PFL1820w	-156	-1	12.67	GTGCCC
MAL8P1.150	-80	-1	12.67	GTGCCC
PF10_0237	-858	-1	12.67	GTGCCC
PF10_0038	-992	1	12.67	GGGCAC
PF13_0010	-895	-1	12.67	GTGCCC
PFE0775c	-23	-1	12.67	GTGCCC
MAL7P1.300	-381	-1	12.67	GTGCCC
PFB0965c	-1139	1	12.67	GGGCAC
MAL13P1.293	-1246	-1	12.67	GTGCCC
PF07_0059	-646	1	12.67	GGGCAC
PFE0300c	-686	1	12.67	GGGCAC
PF08_0113	-1974	-1	12.67	GTGCCC
PFL0915c	-733	1	12.67	GGGCAC
MAL13P1.137	-331	-1	12.67	GTGCCC
PFL2225w	-1981	-1	12.67	GTGCCC
PF10_0238	-398	1	12.67	GGGCAC
MAL7P1.112	-476	-1	12.67	GTGCCC
PFC0701w	-491	-1	12.67	GTGCCC
PFC0701w	-548	1	12.67	GGGCAC
PF08_0078	-871	1	12.67	GGGCAC
PF11_0487	-1468	1	12.67	GGGCAC
PFD1135c	-911	-1	12.67	GTGCCC
PFI1570c	-1035	-1	12.67	GTGCCC
PFE0305w	-252	-1	12.67	GTGCCC
PFI1430w	-1025	-1	12.67	GTGCCC
MAL7P1.163	-272	1	12.67	GGGCAC
PFI0885w	-262	1	12.67	GGGCAC
PF08_0054	-1417	-1	12.67	GTGCCC
MAL7P1.113	-998	1	12.67	GGGCAC
PF13_0264	-92	-1	12.67	GTGCCC
PF14_0430	-228	1	12.67	GGGCAC
PF13_0356	-488	-1	12.67	GTGCCC
PF11_0412	-1215	-1	11.56	ATGCAC
PF14_0518	-1267	-1	11.56	ATGCAC
PF14_0518	-1708	-1	11.56	ATGCAC
PF10_0337	-250	1	11.56	GTGCAT
PFC0110w	-1263	-1	11.56	ATGCAC
PF08_0139	-1750	1	11.56	GTGCAT
PF11_0091	-1949	-1	11.56	ATGCAC
PF14_0722	-685	1	11.56	GTGCAT
PF10_0188	-112	1	11.56	GTGCAT
PF10_0188	-222	-1	11.56	ATGCAC
PFL1175w	-1182	1	11.56	GTGCAT
PFD1015c	-150	1	11.56	GTGCAT
PF14_0664	-1457	1	11.56	GTGCAT
MAL8P1.78	-1129	-1	11.56	ATGCAC
PFI1640c	-472	1	11.56	GTGCAT
MAL13P1.112	-489	-1	11.56	ATGCAC
MAL8P1.202	-85	-1	11.56	ATGCAC
MAL8P1.202	-825	-1	11.56	ATGCAC
MAL8P1.69	-1661	-1	11.56	ATGCAC
PFF0200c	-245	1	11.56	GTGCAT
PFF0200c	-402	1	11.56	GTGCAT
PFF0200c	-776	1	11.56	GTGCAT
PF14_0578	-655	-1	11.56	ATGCAC
PF14_0578	-1295	1	11.56	GTGCAT
PFB0935w	-116	1	11.56	GTGCAT
PFB0935w	-775	-1	11.56	ATGCAC
PFI0630w	-1948	-1	11.56	ATGCAC
PFI1380c	-42	1	11.56	GTGCAT
PFI1380c	-238	-1	11.56	ATGCAC
PF10_0064	-339	1	11.56	GTGCAT
PF14_0205	-638	1	11.56	GTGCAT
PFI0475w	-588	1	11.56	GTGCAT
PF13_0350	-38	-1	11.56	ATGCAC
PFI1195c	-1131	-1	11.56	ATGCAC
PFB0177c	-112	1	11.56	GTGCAT
PFI0745w	-399	1	11.56	GTGCAT
MAL7P1.204	-104	-1	11.56	ATGCAC
PF08_0033	-1237	-1	11.56	ATGCAC
PF07_0072	-751	-1	11.56	ATGCAC
PF07_0072	-781	1	11.56	GTGCAT
PF10_0351	-298	-1	11.56	ATGCAC
PFC0820w	-64	1	11.56	GTGCAT
PFC0820w	-419	-1	11.56	ATGCAC
MAL13P1.218	-1036	-1	11.56	ATGCAC
PF11_0257	-808	-1	11.56	ATGCAC
MAL7P1.18	-414	1	11.56	GTGCAT
MAL7P1.18	-1777	1	11.56	GTGCAT
PFF0645c	-769	-1	11.56	ATGCAC
PFF0645c	-1805	-1	11.56	ATGCAC
PF11_0428	-758	1	11.56	GTGCAT
PFL2210w	-963	1	11.56	GTGCAT
PFF1385c	-1008	-1	11.56	ATGCAC
PF13_0160	-963	1	11.56	GTGCAT
MAL13P1.49	-377	1	11.56	GTGCAT
PF14_0730	-1919	-1	11.56	ATGCAC
PFE0795c	-1125	1	11.56	GTGCAT
PFI0740c	-1195	-1	11.56	ATGCAC
PFF1095w	-1263	-1	11.56	ATGCAC
PFI1820w	-1428	1	11.56	GTGCAT
PFC0680w	-886	1	11.56	GTGCAT
PFC0680w	-1206	1	11.56	GTGCAT
PFD0765w	-241	1	11.56	GTGCAT
PFF0575c	-1950	1	11.56	GTGCAT
PF10_0075	-1695	-1	11.56	ATGCAC
PFA0440w	-475	-1	11.56	ATGCAC
PFB1025w	-197	-1	11.56	ATGCAC
PF07_0015	-1634	1	11.56	GTGCAT
PF07_0015	-1865	-1	11.56	ATGCAC
MAL7P1.102	-1398	1	11.56	GTGCAT
PF14_0545	-368	-1	11.56	ATGCAC
PFI0845w	-584	-1	11.56	ATGCAC
PFI0845w	-594	-1	11.56	ATGCAC
PF13_0152	-115	-1	11.56	ATGCAC
PF13_0152	-911	1	11.56	GTGCAT
PF13_0152	-1122	-1	11.56	ATGCAC
PFI1350c	-548	1	11.56	GTGCAT
PFE1590w	-823	-1	11.56	ATGCAC
PFB0687c	-229	1	11.56	GTGCAT
PFB0687c	-1998	1	11.56	GTGCAT
PFF1580c	-1349	-1	11.56	ATGCAC
PF13_0282	-1401	-1	11.56	ATGCAC
PFC0990c	-947	1	11.56	GTGCAT
PF14_0060	-1962	-1	11.56	ATGCAC
PF11_0390	-1185	1	11.56	GTGCAT
MAL7P1.122	-1351	1	11.56	GTGCAT
PF13_0289	-20	-1	11.56	ATGCAC
PF13_0289	-736	1	11.56	GTGCAT
PFI1770w	-1935	-1	11.56	ATGCAC
PFC0120w	-1017	-1	11.56	ATGCAC
PFC0120w	-1436	1	11.56	GTGCAT
PFC0120w	-1468	1	11.56	GTGCAT
PFC0120w	-1787	1	11.56	GTGCAT
PF13_0017	-249	-1	11.56	ATGCAC
PF13_0017	-533	-1	11.56	ATGCAC
PFA0635c	-1247	1	11.56	GTGCAT
PF10_0163	-1224	1	11.56	GTGCAT
PFI0340c	-1309	-1	11.56	ATGCAC
PFI0340c	-1789	-1	11.56	ATGCAC
PF11_0097	-800	-1	11.56	ATGCAC
PF11_0097	-1200	-1	11.56	ATGCAC
PFD0405c	-803	-1	11.56	ATGCAC
PFC0745c	-1688	-1	11.56	ATGCAC
MAL8P1.219	-1970	1	11.56	GTGCAT
PFI1335w	-98	1	11.56	GTGCAT
PFI1335w	-1834	1	11.56	GTGCAT
PF10_0215	-1233	-1	11.56	ATGCAC
PF14_0289	-1432	1	11.56	GTGCAT
PFD1045c	-1891	-1	11.56	ATGCAC
PF11_0362a	-122	-1	11.56	ATGCAC
PF11_0362a	-1050	1	11.56	GTGCAT
PFE0205w	-31	-1	11.56	ATGCAC
PF14_0343	-699	1	11.56	GTGCAT
PF14_0343	-1146	-1	11.56	ATGCAC
PF11_0154	-524	-1	11.56	ATGCAC
PFF0240c	-1617	1	11.56	GTGCAT
PF14_0260	-1624	1	11.56	GTGCAT
PF13_0296	-1476	1	11.56	GTGCAT
PFD0825c	-1190	-1	11.56	ATGCAC
PFD0825c	-1622	1	11.56	GTGCAT
MAL8P1.109	-964	-1	11.56	ATGCAC
PFB0985c	-539	-1	11.56	ATGCAC
PFB0985c	-1830	1	11.56	GTGCAT
PF10_0363	-1121	-1	11.56	ATGCAC
PFB0840w	-712	1	11.56	GTGCAT
PF10_0154	-1296	1	11.56	GTGCAT
MAL13P1.177	-972	-1	11.56	ATGCAC
PFD0395c	-847	-1	11.56	ATGCAC
MAL13P1.24	-1576	1	11.56	GTGCAT
PFF1390w	-540	1	11.56	GTGCAT
PF11_0109	-986	-1	11.56	ATGCAC
MAL13P1.202	-1705	1	11.56	GTGCAT
MAL13P1.303	-874	1	11.56	GTGCAT
PF11_0359	-1088	-1	11.56	ATGCAC
PFE0910w	-148	-1	11.56	ATGCAC
PFE0910w	-444	-1	11.56	ATGCAC
PFB0640c	-1628	-1	11.56	ATGCAC
PF14_0387	-281	-1	11.56	ATGCAC
MAL13P1.342	-143	1	11.56	GTGCAT
MAL8P1.149	-84	-1	11.56	ATGCAC
PF14_0086	-10	1	11.56	GTGCAT
PF10_0020	-217	1	11.56	GTGCAT
PFF1505w	-940	-1	11.56	ATGCAC
PFL0920c	-1312	1	11.56	GTGCAT
PF14_0293	-630	1	11.56	GTGCAT
PF14_0745	-350	-1	11.56	ATGCAC
MAL13P1.13	-1751	1	11.56	GTGCAT
PF14_0791	-524	-1	11.56	ATGCAC
PF11_0528	-1359	1	11.56	GTGCAT
MAL13P1.295	-1661	1	11.56	GTGCAT
PFC0860w	-658	1	11.56	GTGCAT
MAL7P1.6	-1675	1	11.56	GTGCAT
PF07_0048	-115	1	11.56	GTGCAT
PF13_0033	-1980	1	11.56	GTGCAT
MAL13P1.180	-141	1	11.56	GTGCAT
PFE1285w	-1374	1	11.56	GTGCAT
PF13_0242	-142	-1	11.56	ATGCAC
PFB0300c	-444	-1	11.56	ATGCAC
PFB0300c	-510	1	11.56	GTGCAT
PFC0155c	-1233	-1	11.56	ATGCAC
PF11_0545	-669	-1	11.56	ATGCAC
PF08_0027	-952	-1	11.56	ATGCAC
PF11_0232	-620	-1	11.56	ATGCAC
MAL13P1.278	-549	1	11.56	GTGCAT
MAL13P1.278	-1383	-1	11.56	ATGCAC
MAL13P1.278	-1672	-1	11.56	ATGCAC
MAL13P1.220	-182	1	11.56	GTGCAT
PFD0487c	-236	-1	11.56	ATGCAC
PF10_0390	-524	-1	11.56	ATGCAC
PF10_0390	-1744	1	11.56	GTGCAT
PF08_0119	-1980	-1	11.56	ATGCAC
PF14_0404	-449	-1	11.56	ATGCAC
PF14_0404	-864	1	11.56	GTGCAT
PFE0900w	-784	-1	11.56	ATGCAC
PFB0385w	-1447	1	11.56	GTGCAT
PFA0285c	-717	-1	11.56	ATGCAC
PFA0285c	-1224	-1	11.56	ATGCAC
PF14_0468	-431	1	11.56	GTGCAT
PFE1082c	-549	-1	11.56	ATGCAC
PF10_0048	-102	1	11.56	GTGCAT
MAL8P1.70	-1151	1	11.56	GTGCAT
MAL8P1.70	-1617	-1	11.56	ATGCAC
MAL8P1.70	-1703	-1	11.56	ATGCAC
MAL8P1.70	-1930	1	11.56	GTGCAT
PFI1005w	-1327	-1	11.56	ATGCAC
PF13_0043	-511	1	11.56	GTGCAT
PF11_0039	-1503	-1	11.56	ATGCAC
MAL13P1.74	-459	-1	11.56	ATGCAC
PF07_0116	-1782	1	11.56	GTGCAT
MAL13P1.331	-580	1	11.56	GTGCAT
MAL7P1.50	-1582	1	11.56	GTGCAT
PFL0660w	-1367	-1	11.56	ATGCAC
PFI1665w	-1097	-1	11.56	ATGCAC
PF14_0645	-330	-1	11.56	ATGCAC
PFL0957w	-782	1	11.56	GTGCAT
PF10_0306	-962	-1	11.56	ATGCAC
PF10_0306	-1106	1	11.56	GTGCAT
PF11_0348	-746	1	11.56	GTGCAT
PF11_0515	-136	1	11.56	GTGCAT
PFL1435c	-1219	-1	11.56	ATGCAC
PFD0060w	-199	1	11.56	GTGCAT
PF11_0061	-413	-1	11.56	ATGCAC
MAL7P1.99	-244	1	11.56	GTGCAT
PFC0645w	-483	1	11.56	GTGCAT
PFI1810w	-109	1	11.56	GTGCAT
MAL7P1.34	-1481	-1	11.56	ATGCAC
MAL7P1.22	-54	1	11.56	GTGCAT
PFF0835w	-1561	-1	11.56	ATGCAC
PF13_0270	-706	1	11.56	GTGCAT
PFE0580w	-787	1	11.56	GTGCAT
PFD0430c	-557	-1	11.56	ATGCAC
MAL7P1.29	-1171	-1	11.56	ATGCAC
PFC0625w	-307	1	11.56	GTGCAT
PFC0625w	-811	1	11.56	GTGCAT
PFI1745c	-1856	1	11.56	GTGCAT
PF10_0118	-728	1	11.56	GTGCAT
PFI0165c	-1562	-1	11.56	ATGCAC
PF11_0191	-1306	1	11.56	GTGCAT
PFF0905w	-341	1	11.56	GTGCAT
PF11_0477	-769	-1	11.56	ATGCAC
PFB0830w	-1764	-1	11.56	ATGCAC
PF14_0521	-884	1	11.56	GTGCAT
PF11_0165	-1076	-1	11.56	ATGCAC
MAL8P1.156	-744	-1	11.56	ATGCAC
PFI0180w	-1544	-1	11.56	ATGCAC
PF08_0010	-839	1	11.56	GTGCAT
PF10_0231	-406	-1	11.56	ATGCAC
PF11_0220	-1493	1	11.56	GTGCAT
PF11_0045	-135	1	11.56	GTGCAT
PF10_0006	-485	1	11.56	GTGCAT
PFB0530c	-490	-1	11.56	ATGCAC
PFL0625c	-1687	1	11.56	GTGCAT
PF13_0351	-1481	1	11.56	GTGCAT
PFF1325c	-724	-1	11.56	ATGCAC
PFF1325c	-1538	-1	11.56	ATGCAC
PFL1855w	-1439	-1	11.56	ATGCAC
PF13_0236	-926	1	11.56	GTGCAT
PF13_0236	-1189	1	11.56	GTGCAT
PF11_0388	-411	1	11.56	GTGCAT
PFD0320c	-1298	1	11.56	GTGCAT
PF11_0443	-368	1	11.56	GTGCAT
PF11_0164	-342	1	11.56	GTGCAT
PFL0065w	-262	-1	11.56	ATGCAC
PF14_0617	-579	1	11.56	GTGCAT
PF13_0127	-410	-1	11.56	ATGCAC
PFL1545c	-859	1	11.56	GTGCAT
PFI0905w	-633	1	11.56	GTGCAT
PF14_0259	-388	-1	11.56	ATGCAC
MAL13P1.440	-1408	-1	11.56	ATGCAC
MAL13P1.230	-296	1	11.56	GTGCAT
PFD0085c	-714	1	11.56	GTGCAT
PFF0940c	-773	1	11.56	GTGCAT
PFF0940c	-1811	-1	11.56	ATGCAC
PFL0460w	-177	-1	11.56	ATGCAC
PFL0460w	-1156	-1	11.56	ATGCAC
MAL7P1.146	-1355	-1	11.56	ATGCAC
PF14_0654	-70	1	11.56	GTGCAT
PF14_0654	-1412	-1	11.56	ATGCAC
PF08_0101	-55	1	11.56	GTGCAT
PF08_0101	-211	1	11.56	GTGCAT
PF08_0101	-1357	-1	11.56	ATGCAC
PF11_0283	-979	-1	11.56	ATGCAC
PF11_0090	-1075	1	11.56	GTGCAT
PFF0860c	-839	-1	11.56	ATGCAC
PF14_0759	-1321	-1	11.56	ATGCAC
PF14_0206	-259	1	11.56	GTGCAT
PFL2485c	-531	1	11.56	GTGCAT
PF13_0073	-212	-1	11.56	ATGCAC
MAL13P1.260	-951	-1	11.56	ATGCAC
MAL13P1.260	-1332	-1	11.56	ATGCAC
PF10_0187	-1876	-1	11.56	ATGCAC
PFE0510c	-269	1	11.56	GTGCAT
PF11_0314	-1714	1	11.56	GTGCAT
PFF1215w	-186	-1	11.56	ATGCAC
PF11_0413	-513	1	11.56	GTGCAT
PF13_0211	-408	1	11.56	GTGCAT
PF13_0211	-1892	-1	11.56	ATGCAC
PFF1190c	-258	-1	11.56	ATGCAC
PF10_0135	-427	1	11.56	GTGCAT
PFB0835c	-1156	-1	11.56	ATGCAC
PF11_0204	-733	-1	11.56	ATGCAC
PFL1625w	-108	-1	11.56	ATGCAC
PFE1275c	-182	-1	11.56	ATGCAC
PFB0320c	-719	1	11.56	GTGCAT
PFB0320c	-829	1	11.56	GTGCAT
PF11_0418	-905	1	11.56	GTGCAT
PF08_0042	-1524	-1	11.56	ATGCAC
MAL13P1.405	-145	1	11.56	GTGCAT
PF14_0304	-1128	-1	11.56	ATGCAC
PF10_0244	-544	-1	11.56	ATGCAC
PF10_0244	-632	-1	11.56	ATGCAC
MAL8P1.68	-133	1	11.56	GTGCAT
MAL8P1.68	-1341	1	11.56	GTGCAT
PF11_0309	-1764	1	11.56	GTGCAT
PF14_0296	-1383	1	11.56	GTGCAT
PFL2290w	-563	-1	11.56	ATGCAC
PFL2290w	-1091	1	11.56	GTGCAT
MAL13P1.217	-803	1	11.56	GTGCAT
PF07_0101	-245	1	11.56	GTGCAT
PF07_0101	-1666	-1	11.56	ATGCAC
PF14_0173	-896	1	11.56	GTGCAT
PF10_0280	-576	1	11.56	GTGCAT
PF11_0244	-535	1	11.56	GTGCAT
PF14_0217	-1631	-1	11.56	ATGCAC
PF10_0216	-760	1	11.56	GTGCAT
PFD0110w	-698	-1	11.56	ATGCAC
PF13_0045	-1026	-1	11.56	ATGCAC
MAL8P1.33	-110	1	11.56	GTGCAT
PFL1525c	-187	1	11.56	GTGCAT
PFD0465c	-1347	1	11.56	GTGCAT
PFF0175c	-545	1	11.56	GTGCAT
MAL13P1.125	-337	1	11.56	GTGCAT
PFB0370c	-33	1	11.56	GTGCAT
PFL0340w	-1490	-1	11.56	ATGCAC
PF10_0144	-1641	-1	11.56	ATGCAC
PF10_0211	-1491	1	11.56	GTGCAT
PF13_0153	-198	-1	11.56	ATGCAC
PFC0185w	-595	1	11.56	GTGCAT
MAL13P1.256	-131	1	11.56	GTGCAT
PF14_0262	-1840	1	11.56	GTGCAT
PFE1085w	-1477	1	11.56	GTGCAT
PF10_0094	-62	-1	11.56	ATGCAC
PF10_0094	-82	-1	11.56	ATGCAC
PF10_0094	-102	-1	11.56	ATGCAC
PF10_0094	-122	-1	11.56	ATGCAC
PF10_0094	-142	-1	11.56	ATGCAC
PF10_0094	-162	-1	11.56	ATGCAC
PF10_0094	-182	-1	11.56	ATGCAC
PF10_0094	-202	-1	11.56	ATGCAC
PF10_0094	-222	-1	11.56	ATGCAC
PF10_0094	-242	-1	11.56	ATGCAC
PF10_0094	-262	-1	11.56	ATGCAC
PF10_0094	-1157	-1	11.56	ATGCAC
PF13_0229	-133	1	11.56	GTGCAT
PF14_0533	-1687	1	11.56	GTGCAT
PF13_0151	-455	-1	11.56	ATGCAC
PF11_0139	-1291	1	11.56	GTGCAT
PF13_0281	-1953	1	11.56	GTGCAT
PF11_0193	-443	-1	11.56	ATGCAC
PF11_0193	-657	-1	11.56	ATGCAC
PF11_0193	-1025	-1	11.56	ATGCAC
PF11_0193	-1063	-1	11.56	ATGCAC
PFE1595c	-1394	-1	11.56	ATGCAC
PFF0785w	-287	-1	11.56	ATGCAC
PFF0785w	-613	-1	11.56	ATGCAC
PF14_0451	-228	1	11.56	GTGCAT
PFL1905w	-1873	1	11.56	GTGCAT
PFF0475w	-482	1	11.56	GTGCAT
PFF1510w	-1483	1	11.56	GTGCAT
MAL7P1.123	-752	1	11.56	GTGCAT
MAL8P1.96	-1410	-1	11.56	ATGCAC
MAL8P1.142	-191	-1	11.56	ATGCAC
PFC0675c	-841	-1	11.56	ATGCAC
PFC0675c	-1161	-1	11.56	ATGCAC
MAL7P1.67	-1912	-1	11.56	ATGCAC
PFI0510c	-1830	-1	11.56	ATGCAC
MAL8P1.95	-1869	1	11.56	GTGCAT
PFI0615w	-71	-1	11.56	ATGCAC
PF10_0404	-138	1	11.56	GTGCAT
PFI1475w	-953	1	11.56	GTGCAT
PF11_0259	-1458	-1	11.56	ATGCAC
PF10_0153a	-330	-1	11.56	ATGCAC
MAL8P1.46	-1030	-1	11.56	ATGCAC
PF10_0347	-100	-1	11.56	ATGCAC
PF08_0021	-1681	1	11.56	GTGCAT
MAL13P1.118	-686	-1	11.56	ATGCAC
MAL13P1.118	-964	-1	11.56	ATGCAC
MAL13P1.6	-216	-1	11.56	ATGCAC
PFL1080c	-1350	-1	11.56	ATGCAC
PFD0285c	-1989	1	11.56	GTGCAT
PFF1525c	-519	-1	11.56	ATGCAC
PFF1525c	-1816	1	11.56	GTGCAT
PF14_0054	-1954	-1	11.56	ATGCAC
PF14_0735	-1252	1	11.56	GTGCAT
PFF0980w	-789	-1	11.56	ATGCAC
PF10_0262	-1057	1	11.56	GTGCAT
MAL13P1.44	-1578	1	11.56	GTGCAT
PF07_0054	-1460	1	11.56	GTGCAT
PFI1300c	-19	1	11.56	GTGCAT
PFI1300c	-1601	-1	11.56	ATGCAC
PFB0250w	-329	1	11.56	GTGCAT
PFI0235w	-1109	1	11.56	GTGCAT
PF13_0032	-1835	-1	11.56	ATGCAC
PF11_0044	-871	1	11.56	GTGCAT
PF11_0044	-1572	-1	11.56	ATGCAC
PFB0150c	-696	-1	11.56	ATGCAC
PFI1765c	-152	1	11.56	GTGCAT
PFF0650w	-366	1	11.56	GTGCAT
PFF0650w	-1402	1	11.56	GTGCAT
MAL13P1.181	-519	1	11.56	GTGCAT
PFE1255w	-441	1	11.56	GTGCAT
PFE1255w	-1680	-1	11.56	ATGCAC
PF14_0429	-485	1	11.56	GTGCAT
PF14_0287	-221	1	11.56	GTGCAT
PF14_0287	-1530	1	11.56	GTGCAT
PF11_0180	-675	-1	11.56	ATGCAC
MAL13P1.171	-1022	1	11.56	GTGCAT
PFA0290w	-355	1	11.56	GTGCAT
PFA0290w	-862	1	11.56	GTGCAT
PFF1035w	-1130	1	11.56	GTGCAT
PFI0700c	-1078	-1	11.56	ATGCAC
PF11_0297	-268	-1	11.56	ATGCAC
PF11_0297	-1146	1	11.56	GTGCAT
PFA0080c	-590	-1	11.56	ATGCAC
PF08_0002	-908	1	11.56	GTGCAT
PFF0330w	-16	1	11.56	GTGCAT
MAL7P1.159	-721	1	11.56	GTGCAT
PFE0435c	-1659	1	11.56	GTGCAT
PF10_0049	-1026	-1	11.56	ATGCAC
PFL0870w	-260	1	11.56	GTGCAT
PFL0870w	-1160	1	11.56	GTGCAT
PFL0870w	-1543	-1	11.56	ATGCAC
PF14_0119	-66	-1	11.56	ATGCAC
PF14_0119	-305	-1	11.56	ATGCAC
PF14_0119	-434	1	11.56	GTGCAT
PF14_0119	-651	-1	11.56	ATGCAC
PF14_0119	-746	-1	11.56	ATGCAC
PF14_0621	-1225	1	11.56	GTGCAT
PFA0265c	-311	1	11.56	GTGCAT
PFA0265c	-409	1	11.56	GTGCAT
PF14_0315	-1019	1	11.56	GTGCAT
PFL1135c	-1257	-1	11.56	ATGCAC
PF10_0033	-602	-1	11.56	ATGCAC
PF10_0151	-900	1	11.56	GTGCAT
PF14_0644	-1633	1	11.56	GTGCAT
MAL13P1.330	-964	-1	11.56	ATGCAC
PF14_0006	-919	-1	11.56	ATGCAC
PFI0915w	-1398	-1	11.56	ATGCAC
PFA0680c	-516	-1	11.56	ATGCAC
PFA0680c	-1763	1	11.56	GTGCAT
PFL1755w	-1634	-1	11.56	ATGCAC
PFL0245w	-1051	-1	11.56	ATGCAC
PF10_0232	-1976	1	11.56	GTGCAT
PFE0665c	-1936	1	11.56	GTGCAT
PFA0260c	-1817	1	11.56	GTGCAT
PFA0260c	-1915	1	11.56	GTGCAT
PF07_0026	-1716	-1	11.56	ATGCAC
PF11_0268	-1393	-1	11.56	ATGCAC
PFD0144c	-128	1	11.56	GTGCAT
PF10_0129	-762	-1	11.56	ATGCAC
PF13_0183	-1938	-1	11.56	ATGCAC
PF14_0468a	-764	1	11.56	GTGCAT
PF14_0468a	-1080	1	11.56	GTGCAT
PF14_0468a	-1326	1	11.56	GTGCAT
PF07_0098	-673	1	11.56	GTGCAT
PFL1460c	-657	-1	11.56	ATGCAC
PFL1460c	-669	1	11.56	GTGCAT
MAL7P1.207	-1694	-1	11.56	ATGCAC
PF14_0041	-745	-1	11.56	ATGCAC
PFF1175c	-1696	1	11.56	GTGCAT
PFD0580c	-552	1	11.56	GTGCAT
MAL8P1.7	-1094	-1	11.56	ATGCAC
MAL8P1.7	-1237	-1	11.56	ATGCAC
PF08_0129	-415	1	11.56	GTGCAT
PF11_0340	-1015	1	11.56	GTGCAT
PFE0395c	-460	-1	11.56	ATGCAC
PFE0395c	-861	-1	11.56	ATGCAC
PF11_0157	-379	-1	11.56	ATGCAC
PF11_0157	-651	-1	11.56	ATGCAC
PFI1090w	-231	1	11.56	GTGCAT
PFI1730w	-655	-1	11.56	ATGCAC
MAL8P1.154	-696	1	11.56	GTGCAT
PFA0115w	-626	1	11.56	GTGCAT
PFA0115w	-1711	-1	11.56	ATGCAC
PFL1305c	-319	1	11.56	GTGCAT
MAL13P1.238	-316	-1	11.56	ATGCAC
PF11_0231	-1036	-1	11.56	ATGCAC
PF07_0043	-972	-1	11.56	ATGCAC
PFF0875w	-792	-1	11.56	ATGCAC
PFA0725w	-485	-1	11.56	ATGCAC
MAL13P1.94	-649	-1	11.56	ATGCAC
MAL13P1.94	-1388	-1	11.56	ATGCAC
PF11_0451	-207	-1	11.56	ATGCAC
PF14_0403	-1815	-1	11.56	ATGCAC
PFF0735w	-394	-1	11.56	ATGCAC
PF14_0472	-1180	-1	11.56	ATGCAC
PF11_0125	-298	1	11.56	GTGCAT
PF11_0125	-779	-1	11.56	ATGCAC
PFL1535w	-1758	1	11.56	GTGCAT
PFF1100c	-933	1	11.56	GTGCAT
PFL0360c	-344	1	11.56	GTGCAT
PF13_0328	-544	-1	11.56	ATGCAC
PF13_0328	-953	1	11.56	GTGCAT
PFD0165w	-696	1	11.56	GTGCAT
MAL13P1.55	-982	-1	11.56	ATGCAC
PF11_0168a	-785	1	11.56	GTGCAT
MAL13P1.231	-1184	-1	11.56	ATGCAC
PFA0465c	-1964	1	11.56	GTGCAT
MAL8P1.45	-383	-1	11.56	ATGCAC
MAL13P1.119	-60	1	11.56	GTGCAT
MAL13P1.119	-1975	1	11.56	GTGCAT
PFL1230w	-1820	-1	11.56	ATGCAC
PFA0300c	-1321	1	11.56	GTGCAT
PF14_0220	-415	-1	11.56	ATGCAC
MAL13P1.505	-1029	1	11.56	GTGCAT
PFI0825w	-42	1	11.56	GTGCAT
PFI0825w	-447	1	11.56	GTGCAT
PFL1785c	-403	1	11.56	GTGCAT
MAL7P1.82	-620	1	11.56	GTGCAT
PFL1845c	-1280	1	11.56	GTGCAT
MAL13P1.56	-158	-1	11.56	ATGCAC
PF10_0229	-872	1	11.56	GTGCAT
PFI1630c	-885	-1	11.56	ATGCAC
PFC0055w	-1276	-1	11.56	ATGCAC
PF14_0454	-500	1	11.56	GTGCAT
PFL0080c	-639	1	11.56	GTGCAT
PF14_0135	-502	-1	11.56	ATGCAC
PFE0360c	-974	-1	11.56	ATGCAC
PF10_0265	-1092	-1	11.56	ATGCAC
PFD1120c	-518	-1	11.56	ATGCAC
MAL8P1.210	-1123	-1	11.56	ATGCAC
PFD0865c	-1100	1	11.56	GTGCAT
PFD0440w	-390	-1	11.56	ATGCAC
MAL13P1.190	-1506	1	11.56	GTGCAT
PF07_0013	-1565	1	11.56	GTGCAT
PFE0405c	-817	-1	11.56	ATGCAC
PFE0405c	-1102	-1	11.56	ATGCAC
MAL7P1.230	-428	-1	11.56	ATGCAC
PFF0490w	-1858	1	11.56	GTGCAT
PF13_0290	-507	-1	11.56	ATGCAC
PF13_0290	-1223	1	11.56	GTGCAT
PF07_0080	-1004	1	11.56	GTGCAT
PFE0585c	-711	1	11.56	GTGCAT
MAL8P1.12	-1081	1	11.56	GTGCAT
PFD0095c	-1040	-1	11.56	ATGCAC
PF10_0246a	-687	-1	11.56	ATGCAC
PF10_0199	-238	-1	11.56	ATGCAC
PF08_0124	-441	1	11.56	GTGCAT
PF14_0278	-354	1	11.56	GTGCAT
PF14_0278	-764	1	11.56	GTGCAT
PF14_0334	-1948	-1	11.56	ATGCAC
MAL13P1.455	-1804	1	11.56	GTGCAT
MAL13P1.97	-1367	-1	11.56	ATGCAC
PF11_0277	-1204	-1	11.56	ATGCAC
PFB0745w	-1466	-1	11.56	ATGCAC
PF14_0755	-1757	1	11.56	GTGCAT
PF14_0694	-535	-1	11.56	ATGCAC
MAL8P1.58	-1414	1	11.56	GTGCAT
PF14_0557	-798	-1	11.56	ATGCAC
MAL8P1.137	-411	1	11.56	GTGCAT
MAL8P1.76	-295	-1	11.56	ATGCAC
MAL8P1.76	-692	1	11.56	GTGCAT
PF11_0326a	-452	1	11.56	GTGCAT
PF11_0326a	-795	-1	11.56	ATGCAC
PF11_0207	-1150	-1	11.56	ATGCAC
PFI1655c	-1403	1	11.56	GTGCAT
PFB0360c	-366	-1	11.56	ATGCAC
PFF0275c	-919	1	11.56	GTGCAT
MAL13P1.39	-1361	-1	11.56	ATGCAC
PF13_0235	-1851	1	11.56	GTGCAT
PF08_0106	-1312	1	11.56	GTGCAT
PFA0255c	-607	-1	11.56	ATGCAC
PF14_0439	-433	1	11.56	GTGCAT
PF11_0414	-1735	-1	11.56	ATGCAC
PF11_0481	-1606	-1	11.56	ATGCAC
PF10_0304	-697	-1	11.56	ATGCAC
PF10_0304	-841	1	11.56	GTGCAT
MAL13P1.216	-710	1	11.56	GTGCAT
PF11_0308	-102	-1	11.56	ATGCAC
PFB0490c	-1387	-1	11.56	ATGCAC
PF14_0231	-1362	-1	11.56	ATGCAC
PF11_0452	-1936	1	11.56	GTGCAT
PFL1360c	-258	-1	11.56	ATGCAC
PF07_0070	-603	-1	11.56	ATGCAC
PF07_0069	-415	1	11.56	GTGCAT
PFI0435c	-118	1	11.56	GTGCAT
PF14_0029	-152	-1	11.56	ATGCAC
PF10_0344	-582	1	11.56	GTGCAT
PF11_0107	-209	1	11.56	GTGCAT
PF11_0107	-586	1	11.56	GTGCAT
PF11_0107	-876	-1	11.56	ATGCAC
PFD1105w	-196	1	11.56	GTGCAT
MAL8P1.53	-847	-1	11.56	ATGCAC
MAL8P1.53	-1975	1	11.56	GTGCAT
PFL2165w	-814	1	11.56	GTGCAT
PFF0060w	-574	-1	11.56	ATGCAC
PFF0060w	-1847	1	11.56	GTGCAT
PF14_0666	-1986	-1	11.56	ATGCAC
MAL7P1.218	-1046	1	11.56	GTGCAT
PF14_0477a	-928	-1	11.56	ATGCAC
MAL13P1.102	-9	-1	11.56	ATGCAC
PF07_0020	-513	1	11.56	GTGCAT
PF14_0709	-1838	-1	11.56	ATGCAC
PFI1715w	-515	-1	11.56	ATGCAC
PFI0265c	-1216	1	11.56	GTGCAT
MAL7P1.107	-1660	-1	11.56	ATGCAC
PF11_0202	-326	1	11.56	GTGCAT
PFE1195w	-95	1	11.56	GTGCAT
PF10_0371	-438	-1	11.56	ATGCAC
PFL1310c	-86	-1	11.56	ATGCAC
MAL13P1.475	-1910	-1	11.56	ATGCAC
PFC0525c	-1750	-1	11.56	ATGCAC
PF14_0448	-1499	1	11.56	GTGCAT
PFI0495w	-785	-1	11.56	ATGCAC
PFC0650w	-461	-1	11.56	ATGCAC
PF10_0233	-330	1	11.56	GTGCAT
PFA0065w	-519	-1	11.56	ATGCAC
PFA0065w	-1768	1	11.56	GTGCAT
PF11_0037	-326	-1	11.56	ATGCAC
PF10_0176	-341	-1	11.56	ATGCAC
PF11_0395	-1476	-1	11.56	ATGCAC
PFA0720w	-504	1	11.56	GTGCAT
PFA0720w	-525	-1	11.56	ATGCAC
PF14_0255	-682	-1	11.56	ATGCAC
MAL7P1.92	-352	-1	11.56	ATGCAC
PF07_0099	-472	-1	11.56	ATGCAC
PFI0045c	-747	1	11.56	GTGCAT
PF10_0395	-1729	-1	11.56	ATGCAC
PFI0100c	-266	1	11.56	GTGCAT
PF14_0524	-1258	-1	11.56	ATGCAC
PF14_0213a	-1102	-1	11.56	ATGCAC
PFD0620c	-877	1	11.56	GTGCAT
PFL1550w	-909	-1	11.56	ATGCAC
PFF1070c	-1359	1	11.56	GTGCAT
PF10_0221	-1873	-1	11.56	ATGCAC
PF10_0221	-1883	-1	11.56	ATGCAC
PFL1140w	-237	1	11.56	GTGCAT
PF11_0269	-1225	1	11.56	GTGCAT
PFI0980w	-1683	-1	11.56	ATGCAC
PFI0823w	-649	-1	11.56	ATGCAC
PFF0430w	-1985	-1	11.56	ATGCAC
PF08_0090	-1629	1	11.56	GTGCAT
PFE1600w	-255	1	11.56	GTGCAT
PF11_0479	-1788	-1	11.56	ATGCAC
PF14_0753	-1878	-1	11.56	ATGCAC
PFI0225w	-1661	1	11.56	GTGCAT
PFI0575c	-864	-1	11.56	ATGCAC
PFI1180w	-1796	-1	11.56	ATGCAC
PF11_0226	-647	1	11.56	GTGCAT
PF14_0492	-787	1	11.56	GTGCAT
PFL0115w	-406	-1	11.56	ATGCAC
PFL0115w	-1187	-1	11.56	ATGCAC
MAL13P1.415	-329	-1	11.56	ATGCAC
MAL13P1.415	-426	1	11.56	GTGCAT
PF14_0031b	-331	1	11.56	GTGCAT
PFI0705w	-1398	1	11.56	GTGCAT
PFA0715c	-1195	1	11.56	GTGCAT
PFA0715c	-1216	-1	11.56	ATGCAC
PF10_0314	-1633	1	11.56	GTGCAT
PF10_0279	-647	-1	11.56	ATGCAC
PFF1085a	-386	1	11.56	GTGCAT
PFA0105w	-931	-1	11.56	ATGCAC
PF10_0152	-400	-1	11.56	ATGCAC
PF10_0152	-746	1	11.56	GTGCAT
PFF0280w	-648	-1	11.56	ATGCAC
PFE0080c	-1158	-1	11.56	ATGCAC
PFI0650c	-489	-1	11.56	ATGCAC
MAL13P1.166	-675	-1	11.56	ATGCAC
MAL7P1.208	-871	1	11.56	GTGCAT
PFL0300c	-440	1	11.56	GTGCAT
MAL13P1.175	-957	-1	11.56	ATGCAC
MAL13P1.175	-1061	1	11.56	GTGCAT
PF10_0272	-1252	-1	11.56	ATGCAC
PF08_0100	-374	-1	11.56	ATGCAC
PF07_0106	-1626	1	11.56	GTGCAT
PFI1040c	-562	1	11.56	GTGCAT
PFE0575c	-462	-1	11.56	ATGCAC
PFL2090c	-330	-1	11.56	ATGCAC
PFI1710w	-1487	1	11.56	GTGCAT
PFF0975c	-1513	1	11.56	GTGCAT
PFL1900w	-344	-1	11.56	ATGCAC
PF13_0168	-700	1	11.56	GTGCAT
PFF0360w	-757	-1	11.56	ATGCAC
MAL13P1.40	-1070	1	11.56	GTGCAT
PFL1250c	-674	1	11.56	GTGCAT
PFI1560c	-1269	1	11.56	GTGCAT
PF07_0051	-38	1	11.56	GTGCAT
PFA0205w	-119	-1	11.56	ATGCAC
PFA0205w	-1346	1	11.56	GTGCAT
PFC1080c	-493	-1	11.56	ATGCAC
PFC1080c	-1769	1	11.56	GTGCAT
PF14_0238	-566	1	11.56	GTGCAT
PFF0670w	-1292	-1	11.56	ATGCAC
MAL13P1.276	-431	-1	11.56	ATGCAC
PF11_0423	-897	1	11.56	GTGCAT
MAL13P1.7	-848	-1	11.56	ATGCAC
PF11_0402	-863	1	11.56	GTGCAT
PF11_0402	-1436	-1	11.56	ATGCAC
PF14_0762	-157	1	11.56	GTGCAT
PF14_0762	-1655	-1	11.56	ATGCAC
PF14_0762	-1718	-1	11.56	ATGCAC
PF07_0104	-1213	1	11.56	GTGCAT
PF14_0348	-1816	1	11.56	GTGCAT
PF10_0181	-566	1	11.56	GTGCAT
PF11_0234	-408	1	11.56	GTGCAT
PF08_0075	-217	-1	11.56	ATGCAC
PF14_0129	-1146	1	11.56	GTGCAT
PFB0540w	-1678	1	11.56	GTGCAT
PF13_0284	-578	1	11.56	GTGCAT
PF11_0050	-754	1	11.56	GTGCAT
PF14_0286	-957	-1	11.56	ATGCAC
PFA0485w	-348	-1	11.56	ATGCAC
PF14_0102	-176	-1	11.56	ATGCAC
PF14_0102	-1381	-1	11.56	ATGCAC
PFL1590c	-399	1	11.56	GTGCAT
PF10_0084	-959	1	11.56	GTGCAT
PFE0440w	-926	-1	11.56	ATGCAC
PF13_0093	-717	-1	11.56	ATGCAC
PFE1545c	-221	1	11.56	GTGCAT
PF08_0040	-1875	-1	11.56	ATGCAC
PFC0145c	-873	1	11.56	GTGCAT
PFC0145c	-1589	1	11.56	GTGCAT
PFB0055c	-102	1	11.56	GTGCAT
PF11_0178	-473	1	11.56	GTGCAT
PF10_0379	-1831	1	11.56	GTGCAT
PF11_0422	-501	1	11.56	GTGCAT
PF10_0073a	-171	1	11.56	GTGCAT
PF10_0073a	-1604	1	11.56	GTGCAT
PF14_0255a	-316	-1	11.56	ATGCAC
PF14_0255a	-1693	1	11.56	GTGCAT
PF13_0191	-650	-1	11.56	ATGCAC
PF11_0153	-51	1	11.56	GTGCAT
PFI0115c	-586	-1	11.56	ATGCAC
PF08_0125	-1032	1	11.56	GTGCAT
PF07_0077	-1338	1	11.56	GTGCAT
PF14_0277	-824	-1	11.56	ATGCAC
PFE0535w	-1761	1	11.56	GTGCAT
PFL2215w	-1241	-1	11.56	ATGCAC
PFC0610c	-1088	1	11.56	GTGCAT
PFL1850c	-269	1	11.56	GTGCAT
PFL1790w	-1861	-1	11.56	ATGCAC
PFE0885w	-1757	1	11.56	GTGCAT
PF14_0132a	-555	1	11.56	GTGCAT
PF14_0132a	-714	-1	11.56	ATGCAC
MAL8P1.35	-473	1	11.56	GTGCAT
MAL7P1.81	-784	1	11.56	GTGCAT
PFF0180w	-1572	-1	11.56	ATGCAC
PF10_0261a	-656	1	11.56	GTGCAT
PFB0095c	-936	1	11.56	GTGCAT
MAL13P1.420	-1307	-1	11.56	ATGCAC
MAL13P1.420	-1404	1	11.56	GTGCAT
PF11_0343	-202	-1	11.56	ATGCAC
PF11_0343	-587	1	11.56	GTGCAT
PF11_0343	-718	1	11.56	GTGCAT
MAL13P1.130	-846	-1	11.56	ATGCAC
MAL13P1.130	-1593	-1	11.56	ATGCAC
PF07_0016	-923	1	11.56	GTGCAT
PF07_0016	-1154	-1	11.56	ATGCAC
PF10_0074	-1090	1	11.56	GTGCAT
PF10_0120	-306	1	11.56	GTGCAT
PFI1615w	-477	1	11.56	GTGCAT
PFF0525w	-1346	-1	11.56	ATGCAC
PF14_0165	-1004	-1	11.56	ATGCAC
PF14_0165	-1127	1	11.56	GTGCAT
PF14_0165	-1696	-1	11.56	ATGCAC
PF14_0165	-1706	-1	11.56	ATGCAC
PF14_0165	-1812	1	11.56	GTGCAT
MAL7P1.17	-1112	-1	11.56	ATGCAC
PFL1415w	-709	-1	11.56	ATGCAC
PFL1415w	-1877	-1	11.56	ATGCAC
MAL7P1.171	-1348	-1	11.56	ATGCAC
PF11_0298	-740	-1	11.56	ATGCAC
PF11_0298	-1618	1	11.56	GTGCAT
PF14_0111	-341	-1	11.56	ATGCAC
PFF0870w	-797	1	11.56	GTGCAT
PF10_0359	-256	-1	11.56	ATGCAC
PFL2140c	-497	1	11.56	GTGCAT
PFC0845c	-425	-1	11.56	ATGCAC
PFC0750w	-599	1	11.56	GTGCAT
PFC0750w	-914	1	11.56	GTGCAT
PF10_0336	-755	-1	11.56	ATGCAC
PFD1050w	-877	1	11.56	GTGCAT
PFD1050w	-1429	1	11.56	GTGCAT
PFB0826c	-201	1	11.56	GTGCAT
PF14_0349	-343	1	11.56	GTGCAT
PF14_0349	-1102	-1	11.56	ATGCAC
PF11_0480	-177	1	11.56	GTGCAT
PF11_0480	-1357	-1	11.56	ATGCAC
PF11_0396	-302	1	11.56	GTGCAT
PFI0940c	-1055	1	11.56	GTGCAT
PF14_0040	-601	-1	11.56	ATGCAC
PF14_0040	-1102	1	11.56	GTGCAT
PF10_0212a	-326	-1	11.56	ATGCAC
PF10_0212a	-967	1	11.56	GTGCAT
PFL0020w	-1309	-1	11.56	ATGCAC
PFF1090c	-73	1	11.56	GTGCAT
PFF1090c	-1128	1	11.56	GTGCAT
PFC0221c	-93	1	11.56	GTGCAT
PF10_0352	-1046	1	11.56	GTGCAT
PFL0840c	-1437	1	11.56	GTGCAT
PFL0195w	-1082	1	11.56	GTGCAT
DUP1-PFE0130c	-125	1	11.56	GTGCAT
PF14_0239	-610	1	11.56	GTGCAT
PF10_0063	-1157	-1	11.56	ATGCAC
PFI0070w	-199	1	11.56	GTGCAT
PF10_0080a	-534	1	11.56	GTGCAT
PF14_0650	-1819	1	11.56	GTGCAT
PFF0335c	-70	1	11.56	GTGCAT
PFF0335c	-698	-1	11.56	ATGCAC
PF10_0045	-1020	-1	11.56	ATGCAC
MAL13P1.139	-551	1	11.56	GTGCAT
PF14_0695	-1133	1	11.56	GTGCAT
PFE0650c	-524	1	11.56	GTGCAT
MAL8P1.6	-1205	1	11.56	GTGCAT
MAL8P1.6	-1348	1	11.56	GTGCAT
PFL1960w	-218	1	11.56	GTGCAT
PFL1365w	-213	1	11.56	GTGCAT
PF11_0415	-469	1	11.56	GTGCAT
PF11_0415	-1306	-1	11.56	ATGCAC
PFL1445w	-477	-1	11.56	ATGCAC
PF11_0168	-421	-1	11.56	ATGCAC
PFB0440c	-767	1	11.56	GTGCAT
MAL7P1.58	-604	-1	11.56	ATGCAC
PFL1810w	-960	1	11.56	GTGCAT
PF14_0136	-1411	1	11.56	GTGCAT
PFI0185w	-888	1	11.56	GTGCAT
PFF0845c	-1315	-1	11.56	ATGCAC
PF11_0377-a	-937	-1	11.56	ATGCAC
PF13_0069a	-581	1	11.56	GTGCAT
PFE1120w	-317	-1	11.56	ATGCAC
PFC1100w	-138	1	11.56	GTGCAT
PF14_0788	-997	1	11.56	GTGCAT
PF14_0788	-1958	1	11.56	GTGCAT
PF14_0171	-304	1	11.56	GTGCAT
PFL0250w	-639	-1	11.56	ATGCAC
PFI0515w	-88	1	11.56	GTGCAT
PFC0315c	-838	-1	11.56	ATGCAC
PFL0305c	-487	1	11.56	GTGCAT
PFL0305c	-806	-1	11.56	ATGCAC
PFD1110w	-241	1	11.56	GTGCAT
PFD1110w	-1905	1	11.56	GTGCAT
PF14_0681	-199	-1	11.56	ATGCAC
PF11_0530	-855	-1	11.56	ATGCAC
MAL8P1.25	-265	1	11.56	GTGCAT
PF08_0107	-35	1	11.56	GTGCAT
PF08_0107	-202	1	11.56	GTGCAT
PF08_0107	-360	-1	11.56	ATGCAC
PF10_0234	-1648	-1	11.56	ATGCAC
PFI0975c	-1183	1	11.56	GTGCAT
PFB0435c	-196	1	11.56	GTGCAT
PFB0435c	-672	1	11.56	GTGCAT
PFB0435c	-1382	1	11.56	GTGCAT
PF10_0161a	-1744	1	11.56	GTGCAT
PF10_0372	-693	1	11.56	GTGCAT
PF10_0301	-293	-1	11.56	ATGCAC
PFC0150w	-831	-1	11.56	ATGCAC
PFC0150w	-1547	-1	11.56	ATGCAC
PFE0328w	-452	-1	11.56	ATGCAC
PFL2070w	-427	1	11.56	GTGCAT
PF14_0018	-748	1	11.56	GTGCAT
PFI0030c	-1754	1	11.56	GTGCAT
PFC0582c	-768	-1	11.56	ATGCAC
PF14_0761	-770	1	11.56	GTGCAT
PFF1000w	-1864	-1	11.56	ATGCAC
PF14_0140	-1043	-1	11.56	ATGCAC
MAL7P1.141	-1084	1	11.56	GTGCAT
PFC0355c	-1305	-1	11.56	ATGCAC
PF14_0477	-1745	1	11.56	GTGCAT
PF11_0062	-635	1	11.56	GTGCAT
PF11_0062	-1010	-1	11.56	ATGCAC
PF14_0038	-644	1	11.56	GTGCAT
PFE0200c	-981	1	11.56	GTGCAT
PF10_0153	-559	1	11.56	GTGCAT
PFB0695c	-660	-1	11.56	ATGCAC
PFB0695c	-1685	-1	11.56	ATGCAC
PFB0695c	-1750	1	11.56	GTGCAT
PF11_0053	-585	1	11.56	GTGCAT
MAL7P1.83	-101	-1	11.56	ATGCAC
PFL1890c	-148	1	11.56	GTGCAT
PFL1335w	-1546	1	11.56	GTGCAT
PF10_0179	-835	1	11.56	GTGCAT
PFD0872w	-603	-1	11.56	ATGCAC
PFD0872w	-693	-1	11.56	ATGCAC
PFF0995c	-346	1	11.56	GTGCAT
PFL1450c	-664	-1	11.56	ATGCAC
MAL7P1.93	-1456	1	11.56	GTGCAT
PFF0665c	-1435	1	11.56	GTGCAT
PFF0665c	-1842	-1	11.56	ATGCAC
PF10_0119	-720	-1	11.56	ATGCAC
PFD0265w	-1496	-1	11.56	ATGCAC
PF14_0447	-1787	-1	11.56	ATGCAC
PFB0665w	-1003	1	11.56	GTGCAT
PF14_0096	-1330	1	11.56	GTGCAT
PF14_0734	-125	1	11.56	GTGCAT
MAL13P1.140	-955	1	11.56	GTGCAT
MAL13P1.301	-428	-1	11.56	ATGCAC
PFA0180w	-471	1	11.56	GTGCAT
PFE0915c	-394	1	11.56	GTGCAT
PFA0505c	-1061	-1	11.56	ATGCAC
PFC0520w	-397	-1	11.56	ATGCAC
PFC0520w	-667	1	11.56	GTGCAT
PFL0230w	-1866	-1	11.56	ATGCAC
PFE0240w	-585	-1	11.56	ATGCAC
PFE0240w	-1596	-1	11.56	ATGCAC
PF14_0276	-674	1	11.56	GTGCAT
PFL1620w	-1012	1	11.56	GTGCAT
PFF0675c	-618	1	11.56	GTGCAT
PF13_0079	-543	-1	11.56	ATGCAC
PF14_0063	-195	-1	11.56	ATGCAC
MAL13P1.152	-553	-1	11.56	ATGCAC
MAL13P1.228	-1148	-1	11.56	ATGCAC
PF13_0029	-1352	-1	11.56	ATGCAC
PF08_0091	-1244	-1	11.56	ATGCAC
PFC0261c	-512	1	11.56	GTGCAT
PFC0261c	-659	1	11.56	GTGCAT
MAL7P1.149	-1347	1	11.56	GTGCAT
PF13_0339	-1481	1	11.56	GTGCAT
PFI1750c	-1154	1	11.56	GTGCAT
PF11_0403	-1141	-1	11.56	ATGCAC
PFC0065c	-103	1	11.56	GTGCAT
PF11_0368a	-1456	-1	11.56	ATGCAC
PF10_0177a	-1134	1	11.56	GTGCAT
PF10_0177a	-1272	1	11.56	GTGCAT
PF13_0096	-418	1	11.56	GTGCAT
PFF0595c	-1626	1	11.56	GTGCAT
PF14_0155	-458	1	11.56	GTGCAT
PFA0275c	-1604	1	11.56	GTGCAT
PFL1370w	-1501	1	11.56	GTGCAT
PFL1370w	-1907	1	11.56	GTGCAT
PFI0170w	-1671	1	11.56	GTGCAT
PFL2055w	-1135	1	11.56	GTGCAT
PFE1130w	-712	-1	11.56	ATGCAC
PFC0780w	-1971	1	11.56	GTGCAT
PFF0590c	-911	-1	11.56	ATGCAC
PFE1555c	-546	1	11.56	GTGCAT
PF14_0748	-485	1	11.56	GTGCAT
PFL1300c	-145	-1	11.56	ATGCAC
PF08_0022	-184	-1	11.56	ATGCAC
PF10_0035	-743	1	11.56	GTGCAT
PFF1585w	-138	1	11.56	GTGCAT
PF10_0189	-854	1	11.56	GTGCAT
PF10_0189	-964	-1	11.56	ATGCAC
PFF1050w	-1055	1	11.56	GTGCAT
PF13_0167	-690	1	11.56	GTGCAT
PF10_0133	-1514	1	11.56	GTGCAT
PF10_0133	-1562	-1	11.56	ATGCAC
PF07_0052	-133	-1	11.56	ATGCAC
PF07_0052	-1502	1	11.56	GTGCAT
PFC0800w	-459	-1	11.56	ATGCAC
PF14_0100	-530	1	11.56	GTGCAT
PFD0775c	-1916	-1	11.56	ATGCAC
PF14_0646	-286	1	11.56	GTGCAT
PF14_0646	-1622	-1	11.56	ATGCAC
PF14_0763	-1191	1	11.56	GTGCAT
PF14_0763	-1254	1	11.56	GTGCAT
PFL1690w	-464	-1	11.56	ATGCAC
PF14_0542	-1503	-1	11.56	ATGCAC
PFI0210c	-367	-1	11.56	ATGCAC
PF11_0290	-618	-1	11.56	ATGCAC
PFL0623c	-857	1	11.56	GTGCAT
PFI0050c	-132	1	11.56	GTGCAT
PFI0050c	-894	-1	11.56	ATGCAC
PF08_0077	-318	1	11.56	GTGCAT
PF08_0077	-601	1	11.56	GTGCAT
PFL2515c	-1837	1	11.56	GTGCAT
PFI0520w	-1896	1	11.56	GTGCAT
PF14_0512	-950	-1	11.56	ATGCAC
PFD0625c	-218	1	11.56	GTGCAT
PFD0625c	-1900	1	11.56	GTGCAT
PFD1007w	-1840	-1	11.56	ATGCAC
PFF0450c	-154	1	11.56	GTGCAT
PF14_0196	-459	-1	11.56	ATGCAC
PF14_0690	-287	-1	11.56	ATGCAC
PF14_0204	-1020	1	11.56	GTGCAT
PFE1615c	-1105	-1	11.56	ATGCAC
PFL2285c	-1052	-1	11.56	ATGCAC
PFL2285c	-1580	1	11.56	GTGCAT
PFF0847w	-1882	-1	11.56	ATGCAC
PFL2100w	-647	1	11.56	GTGCAT
PFI1355w	-1987	-1	11.56	ATGCAC
MAL13P1.37	-1537	-1	11.56	ATGCAC
MAL13P1.206	-911	-1	11.56	ATGCAC
PFE1625c	-621	1	11.56	GTGCAT
MAL8P1.73	-699	1	11.56	GTGCAT
MAL7P1.35	-530	1	11.56	GTGCAT
PFL1660c	-328	1	11.56	GTGCAT
PF14_0741	-1722	-1	11.56	ATGCAC
PF10_0111	-1098	1	11.56	GTGCAT
MAL8P1.145	-584	1	11.56	GTGCAT
MAL8P1.145	-1695	-1	11.56	ATGCAC
PF14_0649	-1355	-1	11.56	ATGCAC
PF10_0166	-536	1	11.56	GTGCAT
PF11_0205	-634	1	11.56	GTGCAT
PFE0930w	-447	-1	11.56	ATGCAC
PFE0930w	-771	1	11.56	GTGCAT
PF13_0148	-297	1	11.56	GTGCAT
PF14_0253	-1432	-1	11.56	ATGCAC
PF14_0275	-524	1	11.56	GTGCAT
PFA0130c	-986	1	11.56	GTGCAT
PFB0870w	-248	1	11.56	GTGCAT
MAL13P1.32	-654	-1	11.56	ATGCAC
MAL7P1.87	-980	-1	11.56	ATGCAC
PFL1155w	-1896	1	11.56	GTGCAT
PFC0830w	-490	1	11.56	GTGCAT
MAL8P1.43	-1703	1	11.56	GTGCAT
MAL13P1.156	-78	1	11.56	GTGCAT
PFI0635c	-520	-1	11.56	ATGCAC
PFI1095w	-369	1	11.56	GTGCAT
PFF0710w	-750	1	11.56	GTGCAT
PFC0530w	-854	1	11.56	GTGCAT
MAL13P1.51	-888	1	11.56	GTGCAT
PFE0165w	-1079	-1	11.56	ATGCAC
PFA0470c	-369	1	11.56	GTGCAT
PFD1025w	-200	1	11.56	GTGCAT
PFD1025w	-597	1	11.56	GTGCAT
PFD1025w	-893	-1	11.56	ATGCAC
PF11_0505	-1143	1	11.56	GTGCAT
PFF1445c	-1004	-1	11.56	ATGCAC
PFE0330w	-947	1	11.56	GTGCAT
PFD1010w	-138	1	11.56	GTGCAT
MAL8P1.62	-1850	1	11.56	GTGCAT
PF10_0185	-873	1	11.56	GTGCAT
PF10_0036	-880	1	11.56	GTGCAT
PF11_0344	-290	-1	11.56	ATGCAC
PF11_0344	-1465	1	11.56	GTGCAT
PFD0385w	-876	-1	11.56	ATGCAC
MAL7P1.176	-9	1	11.56	GTGCAT
PF10_0220	-1426	1	11.56	GTGCAT
PF10_0220	-1436	1	11.56	GTGCAT
PF10_0235	-389	-1	11.56	ATGCAC
MAL8P1.23	-1611	-1	11.56	ATGCAC
PFC0825c	-1803	-1	11.56	ATGCAC
PFF0555w	-645	-1	11.56	ATGCAC
PF11_0458	-1525	1	11.56	GTGCAT
PFF0585c	-87	-1	11.56	ATGCAC
PF11_0356	-1195	1	11.56	GTGCAT
PFL0220c	-458	1	11.56	GTGCAT
PFB0585w	-1080	1	11.56	GTGCAT
PF14_0495	-1686	-1	11.56	ATGCAC
PFL0275w	-1651	1	11.56	GTGCAT
PF07_0127	-311	1	11.56	GTGCAT
PFD1005c	-1343	-1	11.56	ATGCAC
PF11_0427	-117	-1	11.56	ATGCAC
PFI1045w	-778	-1	11.56	ATGCAC
PF14_0494	-1360	1	11.56	GTGCAT
MAL13P1.86	-292	-1	11.56	ATGCAC
MAL13P1.86	-1282	-1	11.56	ATGCAC
MAL13P1.86	-1863	-1	11.56	ATGCAC
PFC0205c	-520	1	11.56	GTGCAT
PFC0205c	-908	1	11.56	GTGCAT
PF14_0151	-1401	-1	11.56	ATGCAC
PFB0340c	-408	-1	11.56	ATGCAC
PF10_0072	-132	1	11.56	GTGCAT
PF10_0072	-1354	1	11.56	GTGCAT
PF14_0355	-1656	-1	11.56	ATGCAC
PFL0320w	-682	-1	11.56	ATGCAC
PFF0040c	-119	1	11.56	GTGCAT
PFL0145c	-1680	-1	11.56	ATGCAC
PF13_0257	-1798	1	11.56	GTGCAT
MAL7P1.43	-886	1	11.56	GTGCAT
PF11_0094	-624	1	11.56	GTGCAT
MAL13P1.23-a	-1222	-1	11.56	ATGCAC
PF14_0160	-1540	1	11.56	GTGCAT
PF14_0703	-997	1	11.56	GTGCAT
PFE0855c	-262	1	11.56	GTGCAT
PFL0030c	-269	-1	11.56	ATGCAC
PF14_0167	-252	-1	11.56	ATGCAC
PF14_0167	-1567	1	11.56	GTGCAT
PFA0090c	-721	1	11.56	GTGCAT
MAL7P1.110	-506	-1	11.56	ATGCAC
PFE1375c	-1358	-1	11.56	ATGCAC
PFL2315c	-529	-1	11.56	ATGCAC
PF11_0135	-582	-1	11.56	ATGCAC
PF14_0221	-1020	1	11.56	GTGCAT
MAL13P1.215	-740	1	11.56	GTGCAT
PF10_0415	-825	-1	11.56	ATGCAC
PF14_0130	-686	-1	11.56	ATGCAC
PF11_0437	-1160	1	11.56	GTGCAT
PF11_0377-b	-937	-1	11.56	ATGCAC
PF14_0632	-882	1	11.56	GTGCAT
PF14_0632	-1726	-1	11.56	ATGCAC
PFE1410c	-357	-1	11.56	ATGCAC
PFE1410c	-662	-1	11.56	ATGCAC
PFE1410c	-1468	-1	11.56	ATGCAC
PF14_0332	-1598	1	11.56	GTGCAT
PFL1815c	-578	-1	11.56	ATGCAC
PFB0535w	-524	1	11.56	GTGCAT
PF14_0095	-1681	-1	11.56	ATGCAC
PFD0830w	-834	-1	11.56	ATGCAC
PFD0830w	-1266	1	11.56	GTGCAT
PF11_0486	-89	1	11.56	GTGCAT
PF11_0486	-1290	-1	11.56	ATGCAC
MAL8P1.162	-478	-1	11.56	ATGCAC
PFC0900w	-1085	1	11.56	GTGCAT
PFC0900w	-1389	-1	11.56	ATGCAC
PF14_0683	-1034	-1	11.56	ATGCAC
PF13_0164	-1151	-1	11.56	ATGCAC
PF13_0164	-1622	1	11.56	GTGCAT
PF10_0268	-734	-1	11.56	ATGCAC
PFI0610w	-759	1	11.56	GTGCAT
PFC0840w	-28	-1	11.56	ATGCAC
PF14_0056	-1306	1	11.56	GTGCAT
PFD0435c	-957	1	11.56	GTGCAT
MAL13P1.296	-239	1	11.56	GTGCAT
MAL13P1.296	-837	-1	11.56	ATGCAC
PF08_0056	-502	-1	11.56	ATGCAC
PFC0430w	-1717	1	11.56	GTGCAT
PF10_0355	-500	-1	11.56	ATGCAC
PF14_0411	-296	1	11.56	GTGCAT
PFE0875c	-1473	-1	11.56	ATGCAC
PF13_0028	-592	1	11.56	GTGCAT
MAL8P1.3	-1252	-1	11.56	ATGCAC
PF14_0338	-178	1	11.56	GTGCAT
PFF1425w	-1182	-1	11.56	ATGCAC
PFB0905c	-1185	1	11.56	GTGCAT
PFF1030w	-930	1	11.56	GTGCAT
MAL8P1.13	-164	-1	11.56	ATGCAC
PFL0060w	-1774	1	11.56	GTGCAT
PFA0235w	-1713	1	11.56	GTGCAT
PFF0705c	-624	-1	11.56	ATGCAC
PF14_0778	-378	1	11.56	GTGCAT
PF14_0393	-1792	-1	11.56	ATGCAC
PFB0732c	-420	1	11.56	GTGCAT
MAL8P1.207	-68	1	11.56	GTGCAT
MAL8P1.207	-1925	1	11.56	GTGCAT
PFE1190c	-1030	1	11.56	GTGCAT
MAL8P1.106	-1647	-1	11.56	ATGCAC
MAL13P1.131	-293	1	11.56	GTGCAT
MAL13P1.131	-713	-1	11.56	ATGCAC
PFA0700c	-1020	-1	11.56	ATGCAC
PFF0510w	-471	-1	11.56	ATGCAC
PFF0510w	-723	1	11.56	GTGCAT
PF11_0291	-1639	1	11.56	GTGCAT
PFA0480w	-1735	-1	11.56	ATGCAC
PFB0895c	-550	1	11.56	GTGCAT
PFI1660w	-1422	1	11.56	GTGCAT
PF10_0167	-1075	-1	11.56	ATGCAC
MAL13P1.201	-1748	1	11.56	GTGCAT
PF14_0305	-538	-1	11.56	ATGCAC
PF11_0213	-564	-1	11.56	ATGCAC
MAL8P1.126	-225	1	11.56	GTGCAT
PFB0690w	-677	-1	11.56	ATGCAC
PF10_0079	-689	1	11.56	GTGCAT
PFL2105c	-99	1	11.56	GTGCAT
MAL8P1.143	-544	1	11.56	GTGCAT
PFE1390w	-1419	1	11.56	GTGCAT
MAL7P1.11	-530	1	11.56	GTGCAT
PF13_0077	-597	-1	11.56	ATGCAC
PFF0375c	-836	1	11.56	GTGCAT
PFF1470c	-113	1	11.56	GTGCAT
PFE0475w	-443	-1	11.56	ATGCAC
MAL8P1.93	-1588	1	11.56	GTGCAT
PF11_0480a	-469	1	11.56	GTGCAT
MAL8P1.49	-1743	1	11.56	GTGCAT
PFC0295c	-724	1	11.56	GTGCAT
PFB0245c	-1456	-1	11.56	ATGCAC
PF10_0338	-1697	1	11.56	GTGCAT
MAL13P1.114	-126	-1	11.56	ATGCAC
MAL13P1.114	-720	1	11.56	GTGCAT
MAL13P1.114	-1542	1	11.56	GTGCAT
PF10_0103	-1054	-1	11.56	ATGCAC
PF14_0715	-483	-1	11.56	ATGCAC
MAL7P1.29a	-825	-1	11.56	ATGCAC
PFF0440w	-1148	-1	11.56	ATGCAC
PF11_0275	-408	1	11.56	GTGCAT
PF11_0254	-68	1	11.56	GTGCAT
PF11_0254	-217	-1	11.56	ATGCAC
PF11_0254	-341	1	11.56	GTGCAT
PFD0835c	-1764	-1	11.56	ATGCAC
PF07_0092	-851	1	11.56	GTGCAT
PF14_0648	-907	-1	11.56	ATGCAC
PFI1320c	-1976	1	11.56	GTGCAT
PFA0625w	-745	1	11.56	GTGCAT
PFA0625w	-1017	-1	11.56	ATGCAC
PF14_0408	-1477	-1	11.56	ATGCAC
PF10_0037	-811	1	11.56	GTGCAT
PF14_0744	-738	-1	11.56	ATGCAC
PF14_0744	-1619	-1	11.56	ATGCAC
MAL13P1.16	-729	1	11.56	GTGCAT
MAL13P1.16	-1013	1	11.56	GTGCAT
PF14_0363	-556	-1	11.56	ATGCAC
PFB0470w	-777	-1	11.56	ATGCAC
PF10_0169	-455	1	11.56	GTGCAT
PFL0690c	-448	-1	11.56	ATGCAC
PFL2385c	-1147	1	11.56	GTGCAT
PFA0665w	-126	-1	11.56	ATGCAC
PFA0665w	-440	1	11.56	GTGCAT
PFD0230c	-473	1	11.56	GTGCAT
PFD0230c	-483	-1	11.56	ATGCAC
MAL13P1.470	-1685	-1	11.56	ATGCAC
PFL0655w	-1521	-1	11.56	ATGCAC
PFC0325c	-1029	-1	11.56	ATGCAC
PF10_0110	-329	1	11.56	GTGCAT
PFA0340w	-45	-1	11.56	ATGCAC
MAL13P1.308	-641	1	11.56	GTGCAT
MAL13P1.308	-1305	-1	11.56	ATGCAC
PF11_0464	-1199	-1	11.56	ATGCAC
PF11_0464	-1214	-1	11.56	ATGCAC
PFI0500w	-1364	1	11.56	GTGCAT
MAL13P1.84	-523	-1	11.56	ATGCAC
PF13_0201	-78	1	11.56	GTGCAT
PF08_0066	-103	1	11.56	GTGCAT
PF14_0354	-1119	1	11.56	GTGCAT
PF14_0354	-1409	-1	11.56	ATGCAC
PF14_0354	-1470	-1	11.56	ATGCAC
PFL1805c	-337	-1	11.56	ATGCAC
MAL7P1.55	-1349	1	11.56	GTGCAT
PFI0325c	-1429	1	11.56	GTGCAT
PFC0210c	-585	-1	11.56	ATGCAC
PFC0210c	-687	-1	11.56	ATGCAC
PFD0645w	-1645	1	11.56	GTGCAT
PF11_0462	-547	1	11.56	GTGCAT
PF14_0138	-1082	-1	11.56	ATGCAC
PFE1515w	-246	1	11.56	GTGCAT
PF10_0236	-347	1	11.56	GTGCAT
PFC0875w	-1757	1	11.56	GTGCAT
PFD0080c	-278	1	11.56	GTGCAT
PFL2145w	-64	1	11.56	GTGCAT
PFL2145w	-1896	-1	11.56	ATGCAC
PF08_0068	-1899	1	11.56	GTGCAT
PF08_0068	-1915	1	11.56	GTGCAT
PF14_0197	-593	1	11.56	GTGCAT
PFD0400w	-1906	1	11.56	GTGCAT
PFL0455c	-110	1	11.56	GTGCAT
PFL0455c	-1089	1	11.56	GTGCAT
PFI1285w	-448	1	11.56	GTGCAT
PFL1085w	-578	1	11.56	GTGCAT
PFL1085w	-994	1	11.56	GTGCAT
PF11_0064	-461	-1	11.56	ATGCAC
PF11_0355	-1433	-1	11.56	ATGCAC
PF13_0090a	-615	1	11.56	GTGCAT
PF07_0076	-869	-1	11.56	ATGCAC
PF14_0243a	-1632	1	11.56	GTGCAT
PFF1380c	-153	-1	11.56	ATGCAC
PF14_0775	-1064	-1	11.56	ATGCAC
PF11_0300	-1621	1	11.56	GTGCAT
PFD0740w	-1765	-1	11.56	ATGCAC
PFC0350c	-1081	1	11.56	GTGCAT
PF14_0541	-1203	1	11.56	GTGCAT
PF13_0250	-958	1	11.56	GTGCAT
PFB0350c	-311	-1	11.56	ATGCAC
PFC0320w	-253	1	11.56	GTGCAT
PFE1205c	-759	-1	11.56	ATGCAC
PFE1205c	-928	-1	11.56	ATGCAC
PFE1205c	-1061	-1	11.56	ATGCAC
PF10_0170	-1473	-1	11.56	ATGCAC
PF11_0384	-1889	1	11.56	GTGCAT
PFF0485c	-1330	-1	11.56	ATGCAC
PFI1235w	-909	-1	11.56	ATGCAC
PF10_0184	-709	-1	11.56	ATGCAC
PFE1420w	-340	1	11.56	GTGCAT
MAL7P1.95	-350	1	11.56	GTGCAT
PF11_0449	-559	1	11.56	GTGCAT
PFC1010w	-1294	1	11.56	GTGCAT
MAL7P1.119	-1102	1	11.56	GTGCAT
MAL7P1.19	-1888	-1	11.56	ATGCAC
PFB0275w	-1635	1	11.56	GTGCAT
PF14_0333	-770	-1	11.56	ATGCAC
PFD1175w	-1458	1	11.56	GTGCAT
PFB0960c	-595	-1	11.56	ATGCAC
PFC0815c	-1962	1	11.56	GTGCAT
PF11_0161	-659	1	11.56	GTGCAT
PF13_0114	-175	-1	11.56	ATGCAC
MAL13P1.425	-1811	-1	11.56	ATGCAC
MAL13P1.425	-1908	1	11.56	GTGCAT
PF10_0292	-50	-1	11.56	ATGCAC
PF10_0292	-263	1	11.56	GTGCAT
PFE0800w	-1295	-1	11.56	ATGCAC
PF07_0037	-88	1	11.56	GTGCAT
PF11_0417	-1545	1	11.56	GTGCAT
PFD0235c	-969	1	11.56	GTGCAT
MAL8P1.56	-1196	1	11.56	GTGCAT
PF14_0055	-115	-1	11.56	ATGCAC
PFI1340w	-146	-1	11.56	ATGCAC
PFI1340w	-454	1	11.56	GTGCAT
PF13_0247	-799	-1	11.56	ATGCAC
PFA0510w	-700	1	11.56	GTGCAT
MAL7P1.120	-324	-1	11.56	ATGCAC
MAL13P1.115	-1396	-1	11.56	ATGCAC
PF13_0233	-1955	-1	11.56	ATGCAC
PFD0615c	-38	1	11.56	GTGCAT
PF11_0273	-1552	1	11.56	GTGCAT
PFE0925c	-1641	-1	11.56	ATGCAC
PFE0925c	-1965	1	11.56	GTGCAT
PF14_0682	-548	1	11.56	GTGCAT
PF13_0308	-391	1	11.56	GTGCAT
PFI1520w	-585	-1	11.56	ATGCAC
PFB0365w	-1848	1	11.56	GTGCAT
PFF1075w	-341	-1	11.56	ATGCAC
PF11_0482	-373	1	11.56	GTGCAT
PF13_0137	-1735	1	11.56	GTGCAT
PF10_0073	-149	1	11.56	GTGCAT
PF13_0221	-887	1	11.56	GTGCAT
PF10_0295	-444	1	11.56	GTGCAT
PF10_0295	-911	-1	11.56	ATGCAC
PF14_0704	-1340	-1	11.56	ATGCAC
MAL7P1.156	-381	-1	11.56	ATGCAC
PF14_0558	-853	1	11.56	GTGCAT
PFB0345c	-359	1	11.56	GTGCAT
PF10_0071	-1675	-1	11.56	ATGCAC
PFL1945c	-677	1	11.56	GTGCAT
PF14_0230	-1008	1	11.56	GTGCAT
PFI0385c	-1886	1	11.56	GTGCAT
PF14_0039	-1673	-1	11.56	ATGCAC
MAL13P1.214	-1079	-1	11.56	ATGCAC
PFL1440c	-219	1	11.56	GTGCAT
MAL13P1.23-b	-639	-1	11.56	ATGCAC
PF11_0134	-386	1	11.56	GTGCAT
PFA0630c	-1922	-1	11.56	ATGCAC
PF10_0330	-124	-1	11.56	ATGCAC
PF10_0330	-563	-1	11.56	ATGCAC
PF10_0330	-1387	-1	11.56	ATGCAC
PF13_0301	-433	1	11.56	GTGCAT
PFF0460w	-1293	-1	11.56	ATGCAC
PF13_0262	-477	-1	11.56	ATGCAC
PF07_0040	-885	1	11.56	GTGCAT
PFF0250w	-36	1	11.56	GTGCAT
PFF0250w	-1059	1	11.56	GTGCAT
PF11_0377-c	-937	-1	11.56	ATGCAC
PFL1820w	-1454	1	11.56	GTGCAT
PF10_0313	-1826	-1	11.56	ATGCAC
PF08_0024	-419	-1	11.56	ATGCAC
PF14_0389	-357	1	11.56	GTGCAT
PF10_0230	-132	-1	11.56	ATGCAC
PFI0625c	-161	1	11.56	GTGCAT
PF14_0726	-320	1	11.56	GTGCAT
PF13_0058	-831	1	11.56	GTGCAT
PF13_0058	-1076	-1	11.56	ATGCAC
PFB0760w	-59	1	11.56	GTGCAT
PF13_0078	-358	1	11.56	GTGCAT
PF13_0078	-745	-1	11.56	ATGCAC
PF13_0078	-770	1	11.56	GTGCAT
PF13_0072	-1484	-1	11.56	ATGCAC
PFF0355c	-596	1	11.56	GTGCAT
PF11_0276	-13	-1	11.56	ATGCAC
PFI1610c	-405	-1	11.56	ATGCAC
PF08_0017	-633	1	11.56	GTGCAT
PFL0015c	-138	1	11.56	GTGCAT
MAL13P1.515	-594	-1	11.56	ATGCAC
PF07_0087	-975	-1	11.56	ATGCAC
PF14_0727	-1766	1	11.56	GTGCAT
PF10_0104	-856	1	11.56	GTGCAT
PF14_0222	-448	-1	11.56	ATGCAC
PF11_0385	-1296	-1	11.56	ATGCAC
PFL1955w	-1365	1	11.56	GTGCAT
PFA0640c	-97	1	11.56	GTGCAT
PFI1635w	-65	1	11.56	GTGCAT
PF14_0716	-1321	1	11.56	GTGCAT
PF13_0285	-656	-1	11.56	ATGCAC
PF13_0285	-786	1	11.56	GTGCAT
PF13_0285	-1293	1	11.56	GTGCAT
PF08_0123	-554	1	11.56	GTGCAT
PFB0335c	-345	-1	11.56	ATGCAC
PFC0050c	-33	1	11.56	GTGCAT
PFB0040c	-592	-1	11.56	ATGCAC
PF13_0258	-995	-1	11.56	ATGCAC
PFE0980c	-1494	1	11.56	GTGCAT
PFA0245w	-76	1	11.56	GTGCAT
PFA0245w	-953	-1	11.56	ATGCAC
PFF1295w	-892	-1	11.56	ATGCAC
PFF1295w	-1616	-1	11.56	ATGCAC
PFL0140w	-426	-1	11.56	ATGCAC
PF07_0078	-1275	1	11.56	GTGCAT
PF14_0243b	-253	1	11.56	GTGCAT
PF14_0243b	-756	1	11.56	GTGCAT
MAL13P1.31	-612	1	11.56	GTGCAT
PFL2065c	-1746	-1	11.56	ATGCAC
PFL2370c	-74	-1	11.56	ATGCAC
PFI1200w	-1834	1	11.56	GTGCAT
PF10_0376	-535	1	11.56	GTGCAT
PF10_0376	-1272	1	11.56	GTGCAT
PF14_0732	-1871	-1	11.56	ATGCAC
PF11_0089	-488	-1	11.56	ATGCAC
PFC1005c	-334	-1	11.56	ATGCAC
PFC0475c	-140	1	11.56	GTGCAT
PFC0475c	-1135	1	11.56	GTGCAT
MAL7P1.106	-615	1	11.56	GTGCAT
PF13_0275	-334	-1	11.56	ATGCAC
PF13_0275	-1401	1	11.56	GTGCAT
PF11_0098	-952	-1	11.56	ATGCAC
PF14_0653	-308	1	11.56	GTGCAT
PF14_0653	-1650	-1	11.56	ATGCAC
PF13_0260	-313	-1	11.56	ATGCAC
PF14_0256	-218	1	11.56	GTGCAT
PF14_0770	-102	1	11.56	GTGCAT
PFL2270w	-1728	-1	11.56	ATGCAC
PFL2270w	-1824	1	11.56	GTGCAT
PFL2270w	-1878	1	11.56	GTGCAT
PF11_0349	-639	1	11.56	GTGCAT
MAL8P1.135	-244	1	11.56	GTGCAT
PF14_0237	-1445	-1	11.56	ATGCAC
PFC0070c	-1719	1	11.56	GTGCAT
MAL7P1.145	-1159	1	11.56	GTGCAT
PFD0485w	-516	1	11.56	GTGCAT
PFL1410c	-330	1	11.56	GTGCAT
MAL7P1.5	-528	-1	11.56	ATGCAC
MAL7P1.5	-1809	1	11.56	GTGCAT
PFD0735c	-912	1	11.56	GTGCAT
PF14_0527	-1990	-1	11.56	ATGCAC
PFF0565c	-609	-1	11.56	ATGCAC
PFB0330c	-375	-1	11.56	ATGCAC
PF10_0237	-386	-1	11.56	ATGCAC
PFI0125c	-1213	-1	11.56	ATGCAC
PF14_0511	-1441	1	11.56	GTGCAT
PF11_0190	-1085	-1	11.56	ATGCAC
PFC0730w	-183	-1	11.56	ATGCAC
PFC0730w	-1534	-1	11.56	ATGCAC
PFD0135c	-1862	1	11.56	GTGCAT
PFB0310c	-1102	1	11.56	GTGCAT
PF10_0038	-1852	1	11.56	GTGCAT
PFL0955c	-931	-1	11.56	ATGCAC
PF08_0103	-1682	1	11.56	GTGCAT
PFL0110c	-771	1	11.56	GTGCAT
PFL0110c	-1552	1	11.56	GTGCAT
PF14_0402	-724	1	11.56	GTGCAT
PFI0460w	-192	-1	11.56	ATGCAC
PFI0460w	-1376	1	11.56	GTGCAT
PFL2075c	-1440	-1	11.56	ATGCAC
PF14_0025	-166	-1	11.56	ATGCAC
PF10_0161	-640	-1	11.56	ATGCAC
PF10_0161	-923	1	11.56	GTGCAT
PF10_0161	-1141	1	11.56	GTGCAT
MAL13P1.96	-639	1	11.56	GTGCAT
MAL13P1.145	-1747	-1	11.56	ATGCAC
PF14_0093	-62	-1	11.56	ATGCAC
PF14_0093	-1451	-1	11.56	ATGCAC
PF14_0093	-1768	1	11.56	GTGCAT
PFL1510c	-388	-1	11.56	ATGCAC
PF08_0062	-467	-1	11.56	ATGCAC
PF08_0062	-864	1	11.56	GTGCAT
PFC0175w	-892	1	11.56	GTGCAT
PF11_0247	-707	1	11.56	GTGCAT
PFL1110c	-215	1	11.56	GTGCAT
PF11_0127	-391	-1	11.56	ATGCAC
PFI0945w	-1689	-1	11.56	ATGCAC
MAL13P1.42	-539	1	11.56	GTGCAT
[truncated: 618 more rows]
