# Supplementary material for: Identification and Genome-Wide Prediction of DNA Binding Specificities for the ApiAP2 Family of Regulators from the Malaria Parasite
Source: PLoS Pathog. 2010 Oct 28;6(10):e1001165. doi: 10.1371/journal.ppat.1001165 (PMC2965767; doi:10.1371/journal.ppat.1001165)
Supplement: Dataset S3 — ScanACE results for all AP2 motifs. ScanACE results for all ApiAP2 motifs. The location, orientation, and sequence of each motif match in upstream regions are indicated. (8.80 MB ZIP) [file ppat.1001165.s021.zip › Dataset S3_revised/PF11_0091_ScanACE pwm matches.xls]

## Sheet: PF11_0091_ScanACE pwm matches.x
Dataset S3r. ScanACE results for the PF11_0091 motif.
Searches were done using the position weight matrix trimmed to the 6 most informative consecutive motif positions.
Data is sorted by score from highest to lowest.
Column 1 - PlasmoDB gene IDs. Genes listed multiple times have more than one match to the motif in their upstream regions
Column 2 - Position of the motif upstream from the ATG start codon.
Column 3 - Orientation of the motif in the genome. 1 indicates the plus strand and -1 indicates the minus strand.
Column 4 - ScanACE score. Higher scores reflect better better matches to the position weight matrix.
Column 5 - Sequence of the motif match. All sequences are 5' to 3' from the plus strand.
Gene ID	Position	Orientation	Score	Sequence
PF13_0237	-530	1	14.68	GCATAC
PF14_0518	-436	1	14.68	GCATAC
PF08_0139	-1748	1	14.68	GCATAC
MAL8P1.131	-78	1	14.68	GCATAC
PFD1015c	-10	1	14.68	GCATAC
PFD1015c	-148	1	14.68	GCATAC
PFD1015c	-1712	-1	14.68	GTATGC
PF14_0664	-1365	1	14.68	GCATAC
MAL8P1.78	-1131	-1	14.68	GTATGC
PFF0760w	-194	-1	14.68	GTATGC
PFL1910c	-335	-1	14.68	GTATGC
PFF0200c	-243	1	14.68	GCATAC
PFF0200c	-369	1	14.68	GCATAC
PF13_0054	-74	-1	14.68	GTATGC
PF13_0054	-1962	1	14.68	GCATAC
PFI1380c	-492	-1	14.68	GTATGC
PFI1380c	-1708	1	14.68	GCATAC
PFI0775w	-968	1	14.68	GCATAC
PFI1195c	-361	1	14.68	GCATAC
PF11_0342	-1803	-1	14.68	GTATGC
PFL0085c	-302	-1	14.68	GTATGC
PF13_0268	-1738	-1	14.68	GTATGC
PF07_0072	-118	1	14.68	GCATAC
PF07_0072	-1483	-1	14.68	GTATGC
PF10_0351	-1007	-1	14.68	GTATGC
PF13_0100	-952	1	14.68	GCATAC
PFI1675w	-1364	-1	14.68	GTATGC
PF11_0257	-451	-1	14.68	GTATGC
PF11_0257	-661	-1	14.68	GTATGC
PF14_0435	-958	-1	14.68	GTATGC
PF14_0435	-1007	1	14.68	GCATAC
PFF0645c	-756	1	14.68	GCATAC
PFL2210w	-448	1	14.68	GCATAC
PFL2210w	-961	1	14.68	GCATAC
PFI1190w	-19	-1	14.68	GTATGC
PF14_0730	-1921	-1	14.68	GTATGC
PFC0135c	-828	1	14.68	GCATAC
PFF1095w	-913	1	14.68	GCATAC
PFD0940w	-61	-1	14.68	GTATGC
PF11_0442	-343	-1	14.68	GTATGC
PFE1510c	-328	-1	14.68	GTATGC
PFL2015w	-236	1	14.68	GCATAC
PFI1175c	-988	1	14.68	GCATAC
PF08_0043	-825	1	14.68	GCATAC
PF14_0066	-1573	1	14.68	GCATAC
PFD1115c	-1765	1	14.68	GCATAC
MAL13P1.485	-976	-1	14.68	GTATGC
PF07_0015	-1867	-1	14.68	GTATGC
MAL7P1.102	-1088	1	14.68	GCATAC
PFB0265c	-1115	-1	14.68	GTATGC
PFI1485c	-683	-1	14.68	GTATGC
PF14_0545	-370	-1	14.68	GTATGC
PF14_0545	-514	-1	14.68	GTATGC
PFI0845w	-937	-1	14.68	GTATGC
PFI0920c	-664	1	14.68	GCATAC
PF08_0020	-239	-1	14.68	GTATGC
PF08_0020	-887	1	14.68	GCATAC
PFL0620c	-736	-1	14.68	GTATGC
PF14_0737	-1281	-1	14.68	GTATGC
PFI0805w	-264	-1	14.68	GTATGC
PF13_0017	-251	-1	14.68	GTATGC
PF13_0017	-984	-1	14.68	GTATGC
PF13_0154	-781	-1	14.68	GTATGC
PF13_0154	-1039	1	14.68	GCATAC
PFA0635c	-675	-1	14.68	GTATGC
PF11_0049	-571	-1	14.68	GTATGC
PFI0340c	-22	1	14.68	GCATAC
PFE0070w	-1025	-1	14.68	GTATGC
PFE0070w	-1687	1	14.68	GCATAC
PF13_0310	-912	1	14.68	GCATAC
PF11_0097	-37	-1	14.68	GTATGC
PFC0282w	-1945	-1	14.68	GTATGC
PFD1045c	-526	1	14.68	GCATAC
PFD1045c	-1266	1	14.68	GCATAC
PFF1560c	-1850	-1	14.68	GTATGC
PFF1545w	-1537	-1	14.68	GTATGC
PFD1245c	-36	-1	14.68	GTATGC
PFD1245c	-66	-1	14.68	GTATGC
PFD1245c	-1007	-1	14.68	GTATGC
PFD1245c	-1044	-1	14.68	GTATGC
PFD1245c	-1085	-1	14.68	GTATGC
PFD1245c	-1832	1	14.68	GCATAC
PF14_0343	-724	-1	14.68	GTATGC
PFD1170c	-338	1	14.68	GCATAC
PF10_0197	-647	1	14.68	GCATAC
PFL1985c	-800	-1	14.68	GTATGC
PFL1030w	-1910	-1	14.68	GTATGC
PFI0355c	-652	-1	14.68	GTATGC
MAL7P1.59	-913	1	14.68	GCATAC
PFL2010c	-811	-1	14.68	GTATGC
PFL2010c	-1501	-1	14.68	GTATGC
PFB0840w	-264	1	14.68	GCATAC
PFB0840w	-688	1	14.68	GCATAC
PF14_0250	-1410	-1	14.68	GTATGC
PFI0150c	-309	-1	14.68	GTATGC
PF11_0156	-448	-1	14.68	GTATGC
PF11_0109	-455	1	14.68	GCATAC
PFD0145c	-294	-1	14.68	GTATGC
MAL13P1.87	-58	1	14.68	GCATAC
PFE0910w	-852	-1	14.68	GTATGC
PF14_0387	-283	-1	14.68	GTATGC
PF14_0387	-669	1	14.68	GCATAC
PFD0820w	-1066	-1	14.68	GTATGC
PF14_0193	-1439	1	14.68	GCATAC
PFC0880c	-997	-1	14.68	GTATGC
PF08_0089	-1258	1	14.68	GCATAC
PF14_0367	-524	-1	14.68	GTATGC
PF11_0218	-403	-1	14.68	GTATGC
PF11_0528	-765	1	14.68	GCATAC
PF11_0528	-1089	1	14.68	GCATAC
PF11_0528	-1638	1	14.68	GCATAC
MAL13P1.295	-1494	1	14.68	GCATAC
PFL2570w	-962	-1	14.68	GTATGC
PFE0115c	-544	1	14.68	GCATAC
MAL7P1.6	-1196	1	14.68	GCATAC
PF07_0048	-40	-1	14.68	GTATGC
MAL13P1.180	-139	1	14.68	GCATAC
PF14_0700	-1949	1	14.68	GCATAC
PF14_0127	-957	-1	14.68	GTATGC
MAL13P1.278	-89	1	14.68	GCATAC
MAL13P1.278	-1674	-1	14.68	GTATGC
PFD0487c	-516	-1	14.68	GTATGC
PFF0315c	-252	1	14.68	GCATAC
PFB0510w	-826	1	14.68	GCATAC
PFB0510w	-1567	1	14.68	GCATAC
PF11_0035	-212	-1	14.68	GTATGC
PFE0900w	-357	1	14.68	GCATAC
PFB0385w	-1728	-1	14.68	GTATGC
PFA0285c	-888	-1	14.68	GTATGC
PF14_0352	-1917	-1	14.68	GTATGC
PFD0995c	-1517	-1	14.68	GTATGC
PFF0520w	-1806	1	14.68	GCATAC
PFE1082c	-753	1	14.68	GCATAC
PFD0695w	-683	-1	14.68	GTATGC
PF13_0043	-948	-1	14.68	GTATGC
PF10_0340	-405	1	14.68	GCATAC
PF14_0568	-520	1	14.68	GCATAC
PF10_0032	-406	1	14.68	GCATAC
MAL7P1.50	-1037	-1	14.68	GTATGC
MAL7P1.50	-1074	-1	14.68	GTATGC
PF14_0645	-9	-1	14.68	GTATGC
PF07_0006	-14	1	14.68	GCATAC
PF07_0006	-1794	-1	14.68	GTATGC
PFL2565w	-601	-1	14.68	GTATGC
PFL1435c	-91	1	14.68	GCATAC
PF08_0064	-951	-1	14.68	GTATGC
PF11_0061	-557	1	14.68	GCATAC
PF11_0061	-1100	1	14.68	GCATAC
MAL7P1.99	-242	1	14.68	GCATAC
PFE0230w	-375	1	14.68	GCATAC
PFC0420w	-862	-1	14.68	GTATGC
PFF0835w	-1749	1	14.68	GCATAC
PF07_0123	-1013	1	14.68	GCATAC
PFE0580w	-674	-1	14.68	GTATGC
PF14_0030	-785	-1	14.68	GTATGC
MAL7P1.29	-641	-1	14.68	GTATGC
MAL7P1.29	-1173	-1	14.68	GTATGC
PF11_0191	-1403	1	14.68	GCATAC
MAL13P1.243	-1459	-1	14.68	GTATGC
PF10_0107	-70	-1	14.68	GTATGC
PF10_0397	-309	-1	14.68	GTATGC
MAL8P1.160	-602	1	14.68	GCATAC
PF11_0220	-1521	1	14.68	GCATAC
PFE0280c	-160	-1	14.68	GTATGC
PFB0530c	-39	-1	14.68	GTATGC
PFL0625c	-1685	1	14.68	GCATAC
PFL2585c	-103	-1	14.68	GTATGC
PFB0475c	-1856	1	14.68	GCATAC
PF13_0236	-515	-1	14.68	GTATGC
PF13_0236	-1507	-1	14.68	GTATGC
PF11_0388	-409	1	14.68	GCATAC
PF14_0065	-1770	-1	14.68	GTATGC
PFC0440c	-1332	1	14.68	GCATAC
PFE1415w	-655	1	14.68	GCATAC
PFL1670c	-291	1	14.68	GCATAC
PFD0320c	-1607	-1	14.68	GTATGC
PFI0760w	-1705	-1	14.68	GTATGC
PFL0065w	-535	1	14.68	GCATAC
PFD0670c	-916	1	14.68	GCATAC
PFE0680w	-1488	1	14.68	GCATAC
MAL13P1.230	-1103	-1	14.68	GTATGC
PFF0940c	-1813	-1	14.68	GTATGC
MAL7P1.146	-1357	-1	14.68	GTATGC
PFI0240c	-468	-1	14.68	GTATGC
PFI0240c	-915	1	14.68	GCATAC
PF08_0101	-1833	-1	14.68	GTATGC
PF13_0073	-1336	-1	14.68	GTATGC
PFD0330w	-1802	1	14.68	GCATAC
PF10_0187	-1635	-1	14.68	GTATGC
PF10_0187	-1654	-1	14.68	GTATGC
MAL8P1.132	-540	1	14.68	GCATAC
PFE0510c	-544	1	14.68	GCATAC
PF14_0552	-1103	-1	14.68	GTATGC
PFC0510w	-18	-1	14.68	GTATGC
PF11_0314	-1712	1	14.68	GCATAC
PFC0075c	-283	1	14.68	GCATAC
PFB0835c	-70	1	14.68	GCATAC
PFB0835c	-1180	-1	14.68	GTATGC
PFB0835c	-1604	-1	14.68	GTATGC
PFI0640c	-482	-1	14.68	GTATGC
MAL7P1.78	-60	1	14.68	GCATAC
PF08_0052	-95	-1	14.68	GTATGC
PF11_0432	-688	1	14.68	GCATAC
PF11_0418	-893	1	14.68	GCATAC
PF14_0304	-458	-1	14.68	GTATGC
PF11_0309	-1653	1	14.68	GCATAC
PFE1405c	-1362	1	14.68	GCATAC
MAL7P1.56	-10	1	14.68	GCATAC
PF14_0217	-969	1	14.68	GCATAC
PF08_0131	-133	1	14.68	GCATAC
PF08_0131	-1892	1	14.68	GCATAC
MAL8P1.17	-833	1	14.68	GCATAC
MAL8P1.17	-1236	-1	14.68	GTATGC
PFB0505c	-83	-1	14.68	GTATGC
PFB0505c	-824	-1	14.68	GTATGC
PFF0175c	-1354	-1	14.68	GTATGC
PFB0860c	-463	1	14.68	GCATAC
PF11_0101	-458	-1	14.68	GTATGC
PFE1085w	-1273	-1	14.68	GTATGC
PF14_0084	-998	1	14.68	GCATAC
PF11_0139	-231	1	14.68	GCATAC
PF11_0139	-1601	-1	14.68	GTATGC
MAL8P1.79	-378	-1	14.68	GTATGC
PF10_0022	-1021	1	14.68	GCATAC
PF14_0335	-46	-1	14.68	GTATGC
PFI0800c	-1366	1	14.68	GCATAC
MAL8P1.46	-1032	-1	14.68	GTATGC
PF14_0216	-169	1	14.68	GCATAC
MAL7P1.7	-1491	-1	14.68	GTATGC
PFF0980w	-791	-1	14.68	GTATGC
PFI1670c	-1293	1	14.68	GCATAC
PF13_0318	-115	1	14.68	GCATAC
PFB0250w	-327	1	14.68	GCATAC
PFI0235w	-1107	1	14.68	GCATAC
PFD0250c	-570	-1	14.68	GTATGC
PF13_0210	-1811	-1	14.68	GTATGC
PFF0650w	-1415	-1	14.68	GTATGC
PFA0290w	-691	1	14.68	GCATAC
PFF1035w	-1999	1	14.68	GCATAC
PF13_0063	-946	1	14.68	GCATAC
PFL2595w	-1474	1	14.68	GCATAC
PF14_0701	-895	-1	14.68	GTATGC
PF11_0297	-1144	1	14.68	GCATAC
PF11_0210	-544	1	14.68	GCATAC
PF11_0455a	-638	-1	14.68	GTATGC
PFI1705w	-873	-1	14.68	GTATGC
PFA0400c	-835	-1	14.68	GTATGC
PFI1215w	-659	1	14.68	GCATAC
PF13_0003	-367	-1	14.68	GTATGC
PFF1430c	-1607	-1	14.68	GTATGC
MAL13P1.257	-84	1	14.68	GCATAC
MAL13P1.257	-583	-1	14.68	GTATGC
MAL7P1.212	-65	-1	14.68	GTATGC
MAL7P1.212	-1021	-1	14.68	GTATGC
MAL7P1.212	-1097	-1	14.68	GTATGC
PFL2655w	-98	1	14.68	GCATAC
PF14_0085	-1898	-1	14.68	GTATGC
PFC0835c	-1548	-1	14.68	GTATGC
PFA0265c	-407	1	14.68	GCATAC
PF14_0315	-865	-1	14.68	GTATGC
PF10_0033	-604	-1	14.68	GTATGC
PF10_0033	-1238	1	14.68	GCATAC
MAL8P1.201	-792	-1	14.68	GTATGC
PF10_0151	-898	1	14.68	GCATAC
PF14_0644	-1954	1	14.68	GCATAC
PFD0403w	-82	-1	14.68	GTATGC
PFL1755w	-1360	-1	14.68	GTATGC
PF10_0232	-62	-1	14.68	GTATGC
PF11_0523	-191	1	14.68	GCATAC
PFA0260c	-1913	1	14.68	GCATAC
PF07_0098	-603	1	14.68	GCATAC
PFL1460c	-113	-1	14.68	GTATGC
PFL1460c	-513	-1	14.68	GTATGC
PFD0580c	-560	-1	14.68	GTATGC
MAL8P1.7	-1096	-1	14.68	GTATGC
PFA0005w	-59	-1	14.68	GTATGC
PFA0005w	-970	-1	14.68	GTATGC
PFA0005w	-1004	-1	14.68	GTATGC
PFA0005w	-1041	-1	14.68	GTATGC
PFA0005w	-1078	-1	14.68	GTATGC
PFA0005w	-1115	-1	14.68	GTATGC
PFE0395c	-556	-1	14.68	GTATGC
PFE0395c	-957	-1	14.68	GTATGC
PFE0395c	-1929	-1	14.68	GTATGC
PF11_0157	-194	-1	14.68	GTATGC
PFI1090w	-29	1	14.68	GCATAC
PF14_0351	-392	-1	14.68	GTATGC
MAL8P1.154	-1204	-1	14.68	GTATGC
PFC1035w	-307	-1	14.68	GTATGC
PFL1305c	-317	1	14.68	GCATAC
MAL13P1.238	-318	-1	14.68	GTATGC
PF07_0043	-1681	1	14.68	GCATAC
PFA0725w	-1191	-1	14.68	GTATGC
PFF0735w	-91	-1	14.68	GTATGC
PFF0735w	-331	1	14.68	GCATAC
PFF0735w	-652	-1	14.68	GTATGC
PF14_0472	-426	-1	14.68	GTATGC
PF11_0125	-869	1	14.68	GCATAC
PFF1100c	-172	-1	14.68	GTATGC
PFL0360c	-1553	-1	14.68	GTATGC
MAL13P1.319	-1668	-1	14.68	GTATGC
MAL13P1.319	-1799	-1	14.68	GTATGC
PFF1200w	-591	-1	14.68	GTATGC
PF13_0014	-1822	-1	14.68	GTATGC
PF13_0014	-1859	1	14.68	GCATAC
PF11_0512	-1376	-1	14.68	GTATGC
PF11_0168a	-217	-1	14.68	GTATGC
MAL13P1.231	-543	-1	14.68	GTATGC
MAL13P1.231	-553	1	14.68	GCATAC
MAL8P1.163	-589	-1	14.68	GTATGC
PF08_0142	-1014	-1	14.68	GTATGC
PF08_0142	-1053	-1	14.68	GTATGC
MAL13P1.133	-1595	1	14.68	GCATAC
PFL1950w	-1072	-1	14.68	GTATGC
PFL1950w	-1142	1	14.68	GCATAC
PFL1950w	-1432	-1	14.68	GTATGC
PF14_0391	-1868	-1	14.68	GTATGC
MAL13P1.56	-160	-1	14.68	GTATGC
PF10_0229	-982	1	14.68	GCATAC
PFC0715c	-1550	-1	14.68	GTATGC
PFL2110c	-1092	-1	14.68	GTATGC
PFL1010c	-1071	1	14.68	GCATAC
PFL1010c	-1501	1	14.68	GCATAC
PF10_0254	-769	-1	14.68	GTATGC
PFE0360c	-936	-1	14.68	GTATGC
PFD1120c	-555	-1	14.68	GTATGC
PFD1120c	-751	1	14.68	GCATAC
MAL8P1.210	-357	-1	14.68	GTATGC
MAL8P1.210	-1966	-1	14.68	GTATGC
PF11_0083	-1263	1	14.68	GCATAC
PFD0935c	-893	1	14.68	GCATAC
PFF1250w	-997	-1	14.68	GTATGC
MAL7P1.230	-340	1	14.68	GCATAC
PFF0490w	-568	1	14.68	GCATAC
PFF1420w	-1434	1	14.68	GCATAC
PF07_0089	-1038	-1	14.68	GTATGC
PFL1405w	-373	-1	14.68	GTATGC
PFE0135w	-538	-1	14.68	GTATGC
PF14_0334	-1264	-1	14.68	GTATGC
PFE0245c	-145	-1	14.68	GTATGC
PFB0030c	-700	1	14.68	GCATAC
PFD0120w	-1026	-1	14.68	GTATGC
PFE0190c	-1265	-1	14.68	GTATGC
PF14_0585	-797	-1	14.68	GTATGC
MAL8P1.220	-35	-1	14.68	GTATGC
MAL8P1.220	-56	-1	14.68	GTATGC
MAL8P1.220	-1063	-1	14.68	GTATGC
MAL8P1.220	-1100	-1	14.68	GTATGC
MAL8P1.220	-1133	-1	14.68	GTATGC
MAL8P1.220	-1168	-1	14.68	GTATGC
MAL8P1.220	-1202	-1	14.68	GTATGC
PF11_0170	-497	-1	14.68	GTATGC
PF11_0277	-40	-1	14.68	GTATGC
PF11_0169	-634	1	14.68	GCATAC
PFL0440c	-1391	-1	14.68	GTATGC
PF11_0435	-157	-1	14.68	GTATGC
PF11_0167	-1264	1	14.68	GCATAC
PF10_0100	-1080	1	14.68	GCATAC
PFA0735w	-583	-1	14.68	GTATGC
PF14_0258	-1127	-1	14.68	GTATGC
PF13_0119	-952	1	14.68	GCATAC
PF14_0710	-852	1	14.68	GCATAC
MAL13P1.39	-1317	-1	14.68	GTATGC
PF10_0420	-590	1	14.68	GCATAC
PF13_0348	-1086	1	14.68	GCATAC
PFI0720w	-1332	1	14.68	GCATAC
PF13_0066	-375	-1	14.68	GTATGC
PF14_0706	-298	-1	14.68	GTATGC
PF14_0706	-1942	-1	14.68	GTATGC
PF14_0439	-820	1	14.68	GCATAC
PF14_0640	-104	-1	14.68	GTATGC
MAL13P1.216	-1190	-1	14.68	GTATGC
PFL1295w	-1860	-1	14.68	GTATGC
PF11_0308	-213	-1	14.68	GTATGC
PF14_0651	-1247	-1	14.68	GTATGC
PF14_0651	-1896	-1	14.68	GTATGC
PFF1480w	-1384	-1	14.68	GTATGC
PFI0090c	-357	1	14.68	GCATAC
PFC0281w	-454	-1	14.68	GTATGC
PF11_0452	-265	-1	14.68	GTATGC
PF13_0269	-288	-1	14.68	GTATGC
PF13_0269	-1369	1	14.68	GCATAC
PFE0340c	-627	-1	14.68	GTATGC
PFE0340c	-1223	-1	14.68	GTATGC
PF13_0162	-916	1	14.68	GCATAC
PF14_0666	-1988	-1	14.68	GTATGC
PF14_0437	-1864	-1	14.68	GTATGC
PF14_0437	-1913	1	14.68	GCATAC
PF07_0020	-887	-1	14.68	GTATGC
PF14_0709	-337	-1	14.68	GTATGC
PF14_0709	-1830	-1	14.68	GTATGC
PFB1055c	-32	-1	14.68	GTATGC
PFB1055c	-53	-1	14.68	GTATGC
PFB1055c	-992	-1	14.68	GTATGC
PFB1055c	-1035	-1	14.68	GTATGC
PFE1195w	-1823	-1	14.68	GTATGC
PFL1310c	-761	1	14.68	GCATAC
PFE0065w	-337	-1	14.68	GTATGC
PFF0540c	-357	1	14.68	GCATAC
PFD0005w	-31	-1	14.68	GTATGC
PFD0005w	-52	-1	14.68	GTATGC
PFD0005w	-1028	-1	14.68	GTATGC
PFD0005w	-1065	-1	14.68	GTATGC
PF11_0260	-1198	1	14.68	GCATAC
PF13_0146	-590	-1	14.68	GTATGC
PFA0190c	-644	1	14.68	GCATAC
PFE0785c	-293	1	14.68	GCATAC
PF13_0015	-1503	-1	14.68	GTATGC
PF13_0015	-1540	1	14.68	GCATAC
PF07_0099	-542	-1	14.68	GTATGC
PF10_0203	-846	-1	14.68	GTATGC
PF08_0126	-1538	-1	14.68	GTATGC
PFI0980w	-472	-1	14.68	GTATGC
PFI0980w	-1164	-1	14.68	GTATGC
PFI0980w	-1373	1	14.68	GCATAC
PFF1195c	-713	1	14.68	GCATAC
PFE1395c	-1055	1	14.68	GCATAC
PF14_0753	-1029	-1	14.68	GTATGC
PFI0620w	-81	1	14.68	GCATAC
PF10_0182	-945	-1	14.68	GTATGC
PFB0130w	-696	1	14.68	GCATAC
PFL0935c	-61	-1	14.68	GTATGC
PFL0935c	-1039	-1	14.68	GTATGC
PFL0935c	-1111	-1	14.68	GTATGC
PF08_0012	-171	-1	14.68	GTATGC
PFL0115w	-1169	-1	14.68	GTATGC
PFL0115w	-1189	-1	14.68	GTATGC
MAL13P1.415	-234	1	14.68	GCATAC
MAL13P1.415	-1004	1	14.68	GCATAC
PF13_0349	-1427	-1	14.68	GTATGC
PF10_0314	-1631	1	14.68	GCATAC
PF11_0181	-1868	1	14.68	GCATAC
PFC0470w	-191	-1	14.68	GTATGC
PFF1085a	-179	1	14.68	GCATAC
PF14_0357	-222	-1	14.68	GTATGC
PF14_0357	-349	1	14.68	GCATAC
PFI0650c	-491	-1	14.68	GTATGC
PFF0690c	-926	1	14.68	GCATAC
PFL1830w	-1422	-1	14.68	GTATGC
PFE0575c	-575	1	14.68	GCATAC
PFD0505c	-170	-1	14.68	GTATGC
PFF0975c	-1511	1	14.68	GCATAC
PFF0360w	-108	1	14.68	GCATAC
PFF0360w	-759	-1	14.68	GTATGC
PFC0905c	-1092	1	14.68	GCATAC
PFL1250c	-672	1	14.68	GCATAC
PF07_0051	-1769	-1	14.68	GTATGC
PF14_0120	-486	1	14.68	GCATAC
PFL1320w	-869	-1	14.68	GTATGC
PF14_0238	-564	1	14.68	GCATAC
MAL13P1.7	-850	-1	14.68	GTATGC
PFL0590c	-284	1	14.68	GCATAC
PF11_0402	-989	-1	14.68	GTATGC
PF11_0463	-541	-1	14.68	GTATGC
PF14_0348	-99	1	14.68	GCATAC
PFC0915w	-1316	-1	14.68	GTATGC
PFA0195w	-952	-1	14.68	GTATGC
PFD0545w	-663	-1	14.68	GTATGC
PFL0645c	-416	-1	14.68	GTATGC
PF07_0008	-1627	-1	14.68	GTATGC
MAL7P1.202	-1598	-1	14.68	GTATGC
PFB0540w	-1732	1	14.68	GCATAC
PFA0485w	-523	-1	14.68	GTATGC
PFA0395w	-172	-1	14.68	GTATGC
PF11_0188	-1883	1	14.68	GCATAC
PFL1590c	-229	1	14.68	GCATAC
PFI0820c	-504	1	14.68	GCATAC
PFE1545c	-320	1	14.68	GCATAC
PF10_0218	-688	-1	14.68	GTATGC
PFL0210c	-790	1	14.68	GCATAC
PFL0210c	-1760	1	14.68	GCATAC
PF10_0379	-953	-1	14.68	GTATGC
PFE0195w	-308	1	14.68	GCATAC
PF10_0198	-216	-1	14.68	GTATGC
PFE0535w	-1759	1	14.68	GCATAC
PF14_0178	-1157	1	14.68	GCATAC
PFE0005w	-1045	-1	14.68	GTATGC
PFE0005w	-1082	-1	14.68	GTATGC
PFC0610c	-104	1	14.68	GCATAC
PF11_0007	-36	-1	14.68	GTATGC
PF11_0007	-57	-1	14.68	GTATGC
PF11_0007	-980	-1	14.68	GTATGC
PF11_0007	-1017	-1	14.68	GTATGC
PF11_0007	-1056	-1	14.68	GTATGC
PF10_0180	-718	1	14.68	GCATAC
PFI1400c	-920	-1	14.68	GTATGC
PFF0380w	-535	1	14.68	GCATAC
PFF0380w	-1403	1	14.68	GCATAC
PF14_0764	-1472	1	14.68	GCATAC
PFI1620c	-313	1	14.68	GCATAC
PFL1055c	-538	1	14.68	GCATAC
PFF0180w	-763	1	14.68	GCATAC
PFF0580w	-360	1	14.68	GCATAC
MAL13P1.420	-729	-1	14.68	GTATGC
MAL13P1.420	-1499	-1	14.68	GTATGC
PF11_0343	-1070	1	14.68	GCATAC
PFF1475c	-1418	1	14.68	GCATAC
PFI0970c	-1341	-1	14.68	GTATGC
MAL13P1.130	-1156	1	14.68	GCATAC
PF07_0016	-921	1	14.68	GCATAC
PFI1615w	-307	1	14.68	GCATAC
PF10_0146	-1384	1	14.68	GCATAC
MAL7P1.17	-1114	-1	14.68	GTATGC
MAL13P1.146	-668	-1	14.68	GTATGC
PFF1125c	-378	-1	14.68	GTATGC
PFF1125c	-399	-1	14.68	GTATGC
PF11_0298	-742	-1	14.68	GTATGC
PF11_0241	-1556	1	14.68	GCATAC
PF10_0213	-223	1	14.68	GCATAC
PF14_0349	-1104	-1	14.68	GTATGC
PFF1090c	-1478	-1	14.68	GTATGC
MAL13P1.14	-837	1	14.68	GCATAC
PFC0221c	-204	-1	14.68	GTATGC
PFB0140w	-247	1	14.68	GCATAC
PFD1020c	-672	1	14.68	GCATAC
PF14_0186	-1644	1	14.68	GCATAC
PFL1330c	-31	1	14.68	GCATAC
PFD0515w	-781	1	14.68	GCATAC
PFB0270w	-452	1	14.68	GCATAC
PFI1580c	-429	-1	14.68	GTATGC
PF14_0661	-704	1	14.68	GCATAC
PFI0070w	-1856	-1	14.68	GTATGC
PF10_0331	-111	-1	14.68	GTATGC
PF10_0080a	-512	1	14.68	GCATAC
PF14_0650	-162	-1	14.68	GTATGC
PF14_0650	-811	-1	14.68	GTATGC
PF13_0267	-1720	-1	14.68	GTATGC
PF10_0045	-1022	-1	14.68	GTATGC
PF10_0045	-1882	-1	14.68	GTATGC
MAL13P1.139	-334	1	14.68	GCATAC
PFL1880w	-34	-1	14.68	GTATGC
PFL1880w	-1704	1	14.68	GCATAC
MAL8P1.6	-1346	1	14.68	GCATAC
PF11_0415	-467	1	14.68	GCATAC
PFL1445w	-479	-1	14.68	GTATGC
PF11_0168	-423	-1	14.68	GTATGC
PF11_0166	-1714	-1	14.68	GTATGC
PFL1810w	-129	-1	14.68	GTATGC
PFL1810w	-958	1	14.68	GCATAC
PF13_0120	-483	-1	14.68	GTATGC
PFF0845c	-440	-1	14.68	GTATGC
PF11_0377-a	-860	-1	14.68	GTATGC
PF11_0377-a	-1482	-1	14.68	GTATGC
PF11_0377-a	-1509	-1	14.68	GTATGC
PF13_0069a	-1453	-1	14.68	GTATGC
PF13_0069a	-1955	-1	14.68	GTATGC
PFF0480w	-1405	-1	14.68	GTATGC
PFB0240w	-8	-1	14.68	GTATGC
PFC0305w	-351	1	14.68	GCATAC
PFI0975c	-1493	-1	14.68	GTATGC
PFI0975c	-1702	1	14.68	GCATAC
PF11_0434	-1218	1	14.68	GCATAC
PFB0435c	-616	-1	14.68	GTATGC
PF14_0248	-195	-1	14.68	GTATGC
PF14_0248	-500	-1	14.68	GTATGC
PFL2070w	-1081	-1	14.68	GTATGC
PFI0030c	-1752	1	14.68	GCATAC
PFB0575c	-504	-1	14.68	GTATGC
PF10_0127	-327	-1	14.68	GTATGC
PFE1185w	-1604	-1	14.68	GTATGC
PFL1260w	-530	-1	14.68	GTATGC
PFL1260w	-588	-1	14.68	GTATGC
PFE0515w	-1842	-1	14.68	GTATGC
MAL13P1.82	-177	-1	14.68	GTATGC
MAL13P1.82	-480	-1	14.68	GTATGC
PFI0935w	-1884	-1	14.68	GTATGC
PFF0340c	-721	1	14.68	GCATAC
PFF1435w	-700	1	14.68	GCATAC
PFL0715w	-278	-1	14.68	GTATGC
PFL0715w	-1890	-1	14.68	GTATGC
PFF0755c	-591	1	14.68	GCATAC
MAL8P1.32	-1653	1	14.68	GCATAC
MAL8P1.32	-1946	1	14.68	GCATAC
PF10_0409	-618	-1	14.68	GTATGC
PFC1120c	-60	-1	14.68	GTATGC
PFC1120c	-1045	-1	14.68	GTATGC
PFC1120c	-1080	-1	14.68	GTATGC
PFC1120c	-1117	-1	14.68	GTATGC
PF14_0229	-658	1	14.68	GCATAC
MAL13P1.302	-262	1	14.68	GCATAC
PFA0565c	-1689	-1	14.68	GTATGC
PF11_0071	-966	-1	14.68	GTATGC
MAL7P1.21	-752	1	14.68	GCATAC
PF11_0096	-1113	-1	14.68	GTATGC
PF11_0201	-790	1	14.68	GCATAC
PFB0200c	-103	-1	14.68	GTATGC
PFL1620w	-328	-1	14.68	GTATGC
PF13_0212	-690	-1	14.68	GTATGC
PFA0570w	-403	1	14.68	GCATAC
PFE0430w	-926	1	14.68	GCATAC
MAL13P1.46	-697	1	14.68	GCATAC
PF11_0189	-1219	-1	14.68	GTATGC
PF14_0285	-154	-1	14.68	GTATGC
PFI1830c	-39	-1	14.68	GTATGC
PFI1830c	-60	-1	14.68	GTATGC
PFI1830c	-1003	-1	14.68	GTATGC
PFI1830c	-1038	-1	14.68	GTATGC
PF08_0114	-574	-1	14.68	GTATGC
PF13_0061	-348	-1	14.68	GTATGC
PFF0140c	-934	-1	14.68	GTATGC
MAL13P1.289	-451	1	14.68	GCATAC
MAL13P1.289	-556	-1	14.68	GTATGC
PF13_0179	-374	1	14.68	GCATAC
PF13_0314	-950	-1	14.68	GTATGC
PFB0951w	-1766	1	14.68	GCATAC
PFC0780w	-234	1	14.68	GCATAC
PFC0595c	-1027	-1	14.68	GTATGC
MAL7P1.126	-1163	1	14.68	GCATAC
PFL0875w	-167	-1	14.68	GTATGC
PF10_0091	-126	-1	14.68	GTATGC
PFL2510w	-696	1	14.68	GCATAC
PFL2510w	-1740	-1	14.68	GTATGC
PFL1300c	-147	-1	14.68	GTATGC
PFC0005w	-49	-1	14.68	GTATGC
PFC0005w	-993	-1	14.68	GTATGC
PFC0005w	-1028	-1	14.68	GTATGC
PFC0005w	-1063	-1	14.68	GTATGC
PFC0710w-a	-539	1	14.68	GCATAC
PF10_0133	-1079	1	14.68	GCATAC
PF14_0100	-528	1	14.68	GCATAC
PFB0196c	-1630	-1	14.68	GTATGC
PF14_0267	-283	-1	14.68	GTATGC
PF14_0267	-1726	-1	14.68	GTATGC
PF14_0646	-1301	-1	14.68	GTATGC
PFF0095c	-1222	1	14.68	GCATAC
PFD0205c	-24	-1	14.68	GTATGC
PF10_0019	-620	-1	14.68	GTATGC
PFI0050c	-896	-1	14.68	GTATGC
PFL0265w	-77	-1	14.68	GTATGC
PFL0265w	-932	1	14.68	GCATAC
PF14_0752	-318	1	14.68	GCATAC
PF14_0699	-1539	-1	14.68	GTATGC
PF14_0790	-1853	-1	14.68	GTATGC
PF14_0512	-952	-1	14.68	GTATGC
PFA0750w	-339	-1	14.68	GTATGC
PF10_0115	-888	1	14.68	GCATAC
PFE0740c	-372	-1	14.68	GTATGC
PF14_0360	-1110	-1	14.68	GTATGC
MAL13P1.151	-532	-1	14.68	GTATGC
PF14_0204	-94	1	14.68	GCATAC
MAL7P1.118	-902	-1	14.68	GTATGC
PFE0335w	-1029	1	14.68	GCATAC
PF10_0158	-1259	1	14.68	GCATAC
PF08_0029	-152	-1	14.68	GTATGC
PF08_0029	-445	-1	14.68	GTATGC
PF14_0082	-599	1	14.68	GCATAC
PF14_0082	-1611	1	14.68	GCATAC
MAL7P1.127	-431	-1	14.68	GTATGC
PFL2100w	-1718	-1	14.68	GTATGC
PF11_0200	-1372	-1	14.68	GTATGC
PF14_0500	-1599	1	14.68	GCATAC
PFE1625c	-1885	-1	14.68	GTATGC
PF10_0166	-534	1	14.68	GCATAC
PF10_0166	-1464	-1	14.68	GTATGC
MAL13P1.380	-558	-1	14.68	GTATGC
PF11_0400	-1775	1	14.68	GCATAC
PFD0669c	-941	1	14.68	GCATAC
MAL13P1.47	-231	-1	14.68	GTATGC
MAL13P1.47	-292	-1	14.68	GTATGC
PFI1760w	-1580	-1	14.68	GTATGC
PF14_0364	-1047	-1	14.68	GTATGC
PFD0950w	-938	1	14.68	GCATAC
MAL7P1.87	-982	-1	14.68	GTATGC
MAL7P1.87	-1804	-1	14.68	GTATGC
MAL13P1.1	-1045	-1	14.68	GTATGC
MAL13P1.1	-1082	-1	14.68	GTATGC
PF14_0187	-943	-1	14.68	GTATGC
PFF0710w	-927	1	14.68	GCATAC
MAL8P1.157	-1932	1	14.68	GCATAC
PFF0890c	-749	-1	14.68	GTATGC
PFI0735c	-1012	1	14.68	GCATAC
PFD1010w	-1446	1	14.68	GCATAC
PF14_0452	-91	1	14.68	GCATAC
PF10_0185	-906	1	14.68	GCATAC
PF10_0036	-1330	-1	14.68	GTATGC
MAL7P1.176	-7	1	14.68	GCATAC
PFI0260c	-896	-1	14.68	GTATGC
PF10_0214	-1529	1	14.68	GCATAC
PFF0555w	-140	1	14.68	GCATAC
PFI1450c	-281	-1	14.68	GTATGC
PF07_0117	-654	1	14.68	GCATAC
PF07_0117	-720	-1	14.68	GTATGC
MAL13P1.290	-310	1	14.68	GCATAC
MAL13P1.290	-415	-1	14.68	GTATGC
PF11_0356	-532	-1	14.68	GTATGC
PF14_0495	-1512	1	14.68	GCATAC
PFL0155c	-1525	1	14.68	GCATAC
PFL0155c	-1586	-1	14.68	GTATGC
PFC0705c	-491	-1	14.68	GTATGC
PFD1005c	-35	-1	14.68	GTATGC
PF14_0494	-1534	-1	14.68	GTATGC
MAL13P1.234	-111	-1	14.68	GTATGC
PF13_0222	-1249	1	14.68	GCATAC
PFL2230c	-477	-1	14.68	GTATGC
PF13_0185	-1234	-1	14.68	GTATGC
PF11_0261	-1003	1	14.68	GCATAC
PFL2535w	-727	1	14.68	GCATAC
PF13_0209	-157	1	14.68	GCATAC
PFD1075w	-795	-1	14.68	GTATGC
PF14_0355	-1223	-1	14.68	GTATGC
PF10_0123	-716	-1	14.68	GTATGC
PFL0320w	-1359	-1	14.68	GTATGC
PFE1200w	-356	-1	14.68	GTATGC
PF13_0257	-1796	1	14.68	GCATAC
PF10_0296	-601	-1	14.68	GTATGC
PFI1755c	-1227	1	14.68	GCATAC
PF10_0171	-334	-1	14.68	GTATGC
PF08_0060	-190	-1	14.68	GTATGC
PF14_0160	-849	1	14.68	GCATAC
PF14_0160	-979	1	14.68	GCATAC
PFD1095w	-220	-1	14.68	GTATGC
PFD1095w	-1917	-1	14.68	GTATGC
PFB0845w	-80	-1	14.68	GTATGC
PF11_0135	-303	-1	14.68	GTATGC
PF11_0135	-852	-1	14.68	GTATGC
PF11_0135	-1176	-1	14.68	GTATGC
MAL13P1.215	-1462	-1	14.68	GTATGC
PFA0120c	-1687	1	14.68	GCATAC
PFI0930c	-1602	1	14.68	GCATAC
PF11_0377-b	-860	-1	14.68	GTATGC
PF11_0377-b	-1482	-1	14.68	GTATGC
PF11_0377-b	-1509	-1	14.68	GTATGC
PF13_0050	-1411	-1	14.68	GTATGC
PF11_0338	-306	1	14.68	GCATAC
PF10_0326	-366	-1	14.68	GTATGC
PFB0535w	-975	1	14.68	GCATAC
MAL7P1.79	-1767	1	14.68	GCATAC
PF11_0486	-204	1	14.68	GCATAC
MAL8P1.162	-1174	-1	14.68	GTATGC
PFD0310w	-651	-1	14.68	GTATGC
PFD0310w	-1110	-1	14.68	GTATGC
PFC0900w	-1391	-1	14.68	GTATGC
PFA0240w	-282	-1	14.68	GTATGC
PF14_0683	-1036	-1	14.68	GTATGC
PFI0880c	-1221	-1	14.68	GTATGC
PF10_0070a	-411	1	14.68	GCATAC
PFB0645c	-923	1	14.68	GCATAC
PFB0380c	-100	1	14.68	GCATAC
PFB0380c	-1773	1	14.68	GCATAC
PF10_0219	-1705	1	14.68	GCATAC
PF13_0138	-616	-1	14.68	GTATGC
PF11_0171	-905	-1	14.68	GTATGC
PF11_0440	-162	-1	14.68	GTATGC
PF11_0440	-476	1	14.68	GCATAC
MAL8P1.3	-1199	-1	14.68	GTATGC
PF10_0206	-501	1	14.68	GCATAC
MAL13P1.95	-398	-1	14.68	GTATGC
PFA0235w	-1711	1	14.68	GCATAC
PFF0705c	-447	-1	14.68	GTATGC
PFE1190c	-217	1	14.68	GCATAC
PFE1190c	-426	1	14.68	GCATAC
MAL8P1.106	-840	-1	14.68	GTATGC
MAL13P1.131	-576	-1	14.68	GTATGC
PFF0510w	-1321	1	14.68	GCATAC
MAL13P1.54	-780	1	14.68	GCATAC
PFF1020c	-477	-1	14.68	GTATGC
PFI0770c	-629	-1	14.68	GTATGC
PF10_0167	-147	1	14.68	GCATAC
PF10_0167	-1077	-1	14.68	GTATGC
PFE1010w	-926	1	14.68	GCATAC
PFB0135w	-693	-1	14.68	GTATGC
MAL8P1.126	-462	1	14.68	GCATAC
PF08_0122	-441	-1	14.68	GTATGC
MAL8P1.139	-54	-1	14.68	GTATGC
MAL13P1.322	-261	1	14.68	GCATAC
PF07_0134	-694	1	14.68	GCATAC
MAL7P1.11	-1013	-1	14.68	GTATGC
PF14_0711	-1089	-1	14.68	GTATGC
PFA0270c	-648	-1	14.68	GTATGC
MAL7P1.231	-132	-1	14.68	GTATGC
PF11_0480a	-22	-1	14.68	GTATGC
PFC0295c	-1425	-1	14.68	GTATGC
PF10_0227	-1528	-1	14.68	GTATGC
PFB0245c	-1458	-1	14.68	GTATGC
PF10_0338	-119	1	14.68	GCATAC
MAL13P1.114	-128	-1	14.68	GTATGC
MAL13P1.114	-1439	1	14.68	GCATAC
PFE1490c	-1751	1	14.68	GCATAC
PF11_0254	-339	1	14.68	GCATAC
MAL8P1.1	-793	1	14.68	GCATAC
MAL8P1.1	-1733	1	14.68	GCATAC
PF08_0134	-815	-1	14.68	GTATGC
PFL1315w	-1602	-1	14.68	GTATGC
MAL13P1.48	-479	1	14.68	GCATAC
MAL13P1.48	-1740	-1	14.68	GTATGC
MAL13P1.48	-1801	-1	14.68	GTATGC
PF14_0236	-150	-1	14.68	GTATGC
PF14_0236	-1734	1	14.68	GCATAC
PF14_0347	-1058	1	14.68	GCATAC
MAL13P1.16	-278	1	14.68	GCATAC
MAL13P1.16	-1011	1	14.68	GCATAC
PFA0405w	-604	1	14.68	GCATAC
PFB0470w	-779	-1	14.68	GTATGC
PFL0690c	-450	-1	14.68	GTATGC
PFL0795c	-477	1	14.68	GCATAC
PFA0665w	-400	-1	14.68	GTATGC
PFA0665w	-456	1	14.68	GCATAC
PFD0230c	-830	-1	14.68	GTATGC
PFL0705c	-1935	1	14.68	GCATAC
PF14_0340	-118	-1	14.68	GTATGC
PFD0790c	-1499	1	14.68	GCATAC
PFF0750w	-661	1	14.68	GCATAC
PF11_0464	-1078	1	14.68	GCATAC
PFD0795w	-1219	-1	14.68	GTATGC
PF14_0081	-1211	-1	14.68	GTATGC
PFE0780w	-809	1	14.68	GCATAC
MAL7P1.160	-979	1	14.68	GCATAC
PFL1400c	-564	1	14.68	GCATAC
PFL1805c	-339	-1	14.68	GTATGC
MAL7P1.55	-33	-1	14.68	GTATGC
MAL7P1.55	-1029	-1	14.68	GTATGC
PF07_0050	-43	-1	14.68	GTATGC
PF07_0050	-64	-1	14.68	GTATGC
PFD0645w	-897	1	14.68	GCATAC
PF13_0013	-247	-1	14.68	GTATGC
PFL1605w	-879	-1	14.68	GTATGC
PF14_0292	-158	1	14.68	GCATAC
PFL1085w	-1402	-1	14.68	GTATGC
PF11_0229	-234	-1	14.68	GTATGC
PF11_0354	-1312	-1	14.68	GTATGC
PF14_0641	-285	-1	14.68	GTATGC
PF11_0441a	-454	1	14.68	GCATAC
MAL13P1.69	-321	-1	14.68	GTATGC
PF14_0707	-410	-1	14.68	GTATGC
PF13_0259	-205	-1	14.68	GTATGC
PF14_0243a	-91	1	14.68	GCATAC
PF11_0055	-837	-1	14.68	GTATGC
PFA0370w	-462	-1	14.68	GTATGC
PF11_0262	-13	-1	14.68	GTATGC
PF14_0775	-1990	-1	14.68	GTATGC
MAL8P1.22	-1590	-1	14.68	GTATGC
PFF0895w	-1279	1	14.68	GCATAC
PFF0825c	-972	1	14.68	GCATAC
PFF0825c	-1919	-1	14.68	GTATGC
MAL13P1.75	-698	1	14.68	GCATAC
MAL13P1.235	-1402	-1	14.68	GTATGC
MAL13P1.235	-1981	-1	14.68	GTATGC
PFD0740w	-1080	-1	14.68	GTATGC
PF08_0058	-766	1	14.68	GCATAC
PF14_0266	-575	1	14.68	GCATAC
PFE1205c	-786	1	14.68	GCATAC
PFF0425w	-955	-1	14.68	GTATGC
PF10_0184	-676	-1	14.68	GTATGC
PFE1420w	-338	1	14.68	GCATAC
MAL13P1.413	-168	1	14.68	GCATAC
MAL13P1.413	-1526	-1	14.68	GTATGC
PF14_0324	-1384	1	14.68	GCATAC
PFD0150w	-977	1	14.68	GCATAC
MAL7P1.23	-616	1	14.68	GCATAC
PF11_0506	-581	-1	14.68	GTATGC
MAL8P1.100	-1423	-1	14.68	GTATGC
MAL7P1.119	-185	-1	14.68	GTATGC
PF11_0087	-903	-1	14.68	GTATGC
MAL13P1.150	-1231	1	14.68	GCATAC
PF13_0114	-177	-1	14.68	GTATGC
PF13_0114	-500	1	14.68	GCATAC
MAL13P1.425	-1233	-1	14.68	GTATGC
PFE0800w	-36	-1	14.68	GTATGC
PFI0925w	-152	1	14.68	GCATAC
MAL7P1.187	-998	-1	14.68	GTATGC
MAL7P1.187	-1036	-1	14.68	GTATGC
PFL2235w	-583	1	14.68	GCATAC
PFD0235c	-967	1	14.68	GCATAC
PFI1775w	-1205	-1	14.68	GTATGC
PF11_0020	-98	1	14.68	GCATAC
PF11_0020	-1032	-1	14.68	GTATGC
PFE1355c	-77	1	14.68	GCATAC
PF13_0112	-595	1	14.68	GCATAC
PF14_0672	-612	-1	14.68	GTATGC
MAL13P1.115	-683	-1	14.68	GTATGC
MAL13P1.115	-1499	-1	14.68	GTATGC
MAL8P1.300	-1234	-1	14.68	GTATGC
PF13_0233	-1984	1	14.68	GCATAC
PF10_0001	-39	-1	14.68	GTATGC
PF10_0001	-60	-1	14.68	GTATGC
PF10_0001	-1028	-1	14.68	GTATGC
PF10_0001	-1063	-1	14.68	GTATGC
PF10_0001	-1100	-1	14.68	GTATGC
PF10_0183	-1945	1	14.68	GCATAC
PF11_0273	-1123	-1	14.68	GTATGC
PFE0925c	-374	-1	14.68	GTATGC
PF14_0682	-546	1	14.68	GCATAC
PF13_0308	-1003	-1	14.68	GTATGC
PFI1520w	-727	1	14.68	GCATAC
PFL2325c	-1792	1	14.68	GCATAC
PF13_0064	-1903	-1	14.68	GTATGC
PF13_0137	-1872	1	14.68	GCATAC
PFD0635c	-36	-1	14.68	GTATGC
PFD0635c	-57	-1	14.68	GTATGC
PF10_0073	-596	1	14.68	GCATAC
PF10_0105	-721	1	14.68	GCATAC
PF10_0362	-1905	1	14.68	GCATAC
PFI0075w	-1558	-1	14.68	GTATGC
PF13_0186	-1781	1	14.68	GCATAC
PFL1160c	-433	1	14.68	GCATAC
PFL1160c	-1634	1	14.68	GCATAC
PF08_0112	-1166	-1	14.68	GTATGC
MAL13P1.214	-837	1	14.68	GCATAC
PF11_0134	-279	-1	14.68	GTATGC
PF10_0330	-981	1	14.68	GCATAC
PFI0390c	-162	1	14.68	GCATAC
PFF0460w	-1295	-1	14.68	GTATGC
PF10_0281	-42	1	14.68	GCATAC
PF13_0262	-973	-1	14.68	GTATGC
PFL1165w	-1783	-1	14.68	GTATGC
PF11_0377-c	-860	-1	14.68	GTATGC
PF11_0377-c	-1482	-1	14.68	GTATGC
PF11_0377-c	-1509	-1	14.68	GTATGC
PF10_0313	-1828	-1	14.68	GTATGC
PF11_0436	-518	-1	14.68	GTATGC
PF14_0501	-528	-1	14.68	GTATGC
PFL2005w	-1473	-1	14.68	GTATGC
PF10_0230	-22	-1	14.68	GTATGC
PFL0005w	-1103	-1	14.68	GTATGC
PF08_0102	-1852	1	14.68	GCATAC
PFB0760w	-1835	1	14.68	GCATAC
PFF0355c	-594	1	14.68	GCATAC
PFF0355c	-1245	-1	14.68	GTATGC
PFI1610c	-575	-1	14.68	GTATGC
PF11_0337	-333	-1	14.68	GTATGC
PF11_0337	-362	-1	14.68	GTATGC
PFE1165c	-386	1	14.68	GCATAC
PF14_0727	-1244	-1	14.68	GTATGC
PF14_0176	-1320	1	14.68	GCATAC
PF14_0176	-1439	1	14.68	GCATAC
PFL1955w	-53	-1	14.68	GTATGC
PFL1955w	-1064	-1	14.68	GTATGC
PF08_0137	-753	-1	14.68	GTATGC
PF10_0031	-648	1	14.68	GCATAC
PFL1600c	-784	-1	14.68	GTATGC
PFL1600c	-1834	-1	14.68	GTATGC
PFI0155c	-1889	-1	14.68	GTATGC
PFC0485w	-197	-1	14.68	GTATGC
PF13_0258	-997	-1	14.68	GTATGC
PFI0755c	-877	1	14.68	GCATAC
PF14_0462	-82	-1	14.68	GTATGC
PFI1735c	-1629	1	14.68	GCATAC
PFI1700c	-113	1	14.68	GCATAC
PFL2065c	-1092	1	14.68	GCATAC
PFL2370c	-76	-1	14.68	GTATGC
PF10_0376	-827	-1	14.68	GTATGC
PF14_0567	-1797	-1	14.68	GTATGC
PFE0745w	-269	1	14.68	GCATAC
PFI1085w	-256	-1	14.68	GTATGC
PF13_0275	-1066	-1	14.68	GTATGC
PF14_0653	-1634	-1	14.68	GTATGC
PF13_0291	-1165	1	14.68	GCATAC
MAL7P1.145	-1157	1	14.68	GCATAC
PFL1410c	-1440	1	14.68	GCATAC
PF11_0456	-1701	1	14.68	GCATAC
PFD0735c	-1597	1	14.68	GCATAC
MAL7P1.98	-293	1	14.68	GCATAC
PF11_0054	-1577	1	14.68	GCATAC
PF10_0136	-711	-1	14.68	GTATGC
PF10_0237	-146	1	14.68	GCATAC
PF13_0344	-446	-1	14.68	GTATGC
PF14_0511	-1439	1	14.68	GCATAC
PF11_0190	-988	-1	14.68	GTATGC
PFD0135c	-1854	1	14.68	GCATAC
PFE1145w	-22	1	14.68	GCATAC
PFB0225c	-183	1	14.68	GCATAC
PF08_0103	-39	-1	14.68	GTATGC
PFE1630w	-1278	1	14.68	GCATAC
PFL0110c	-412	-1	14.68	GTATGC
PFL0110c	-769	1	14.68	GCATAC
PFL0110c	-789	1	14.68	GCATAC
PFI1275w	-698	-1	14.68	GTATGC
PF08_0039	-1540	-1	14.68	GTATGC
PF14_0528	-1378	1	14.68	GCATAC
PF10_0161	-1362	-1	14.68	GTATGC
PF11_0067	-336	-1	14.68	GTATGC
PF11_0184	-739	-1	14.68	GTATGC
PF11_0184	-794	-1	14.68	GTATGC
MAL13P1.139a	-1926	1	14.68	GCATAC
PFD0215c	-599	-1	14.68	GTATGC
PF11_0522	-309	1	14.68	GCATAC
PFA0765c	-53	-1	14.68	GTATGC
PFA0765c	-1062	-1	14.68	GTATGC
PFA0765c	-1103	-1	14.68	GTATGC
PF11_0321	-769	1	14.68	GCATAC
PF13_0131	-475	-1	14.68	GTATGC
PFF1310c	-731	1	14.68	GCATAC
MAL13P1.271	-495	1	14.68	GCATAC
PF10_0207	-127	1	14.68	GCATAC
MAL13P1.42	-537	1	14.68	GCATAC
PF11_0158	-796	1	14.68	GCATAC
PF10_0288	-1026	-1	14.68	GTATGC
PF13_0087	-861	1	14.68	GCATAC
PFC0160w	-510	-1	14.68	GTATGC
PF08_0008	-547	-1	14.68	GTATGC
PF07_0021	-1248	1	14.68	GCATAC
MAL13P1.58	-1809	1	14.68	GCATAC
PFL2505c	-297	1	14.68	GCATAC
PFI0315c	-683	1	14.68	GCATAC
PF14_0353	-623	-1	14.68	GTATGC
PFC0465c	-1441	1	14.68	GCATAC
PF11_0479a	-316	-1	14.68	GTATGC
PFE0775c	-1170	-1	14.68	GTATGC
PFI1480w	-542	1	14.68	GCATAC
PF10_0080	-1001	-1	14.68	GTATGC
PFB0010w	-57	-1	14.68	GTATGC
PFB0010w	-1059	-1	14.68	GTATGC
PFB0010w	-1096	-1	14.68	GTATGC
PFF0010w	-37	-1	14.68	GTATGC
PFF0010w	-58	-1	14.68	GTATGC
PFC0540w	-450	1	14.68	GCATAC
PFD0255w	-1687	1	14.68	GCATAC
MAL8P1.16	-1470	-1	14.68	GTATGC
PFF0810c	-415	-1	14.68	GTATGC
PFF0810c	-1749	-1	14.68	GTATGC
PFF0145w	-472	-1	14.68	GTATGC
PFF0145w	-1502	1	14.68	GCATAC
PF08_0071	-637	-1	14.68	GTATGC
PF14_0125	-906	-1	14.68	GTATGC
MAL8P1.41	-1123	1	14.68	GCATAC
PFI0110c	-1087	-1	14.68	GTATGC
MAL7P1.37	-860	-1	14.68	GTATGC
PF13_0005	-1853	-1	14.68	GTATGC
PF13_0180	-1056	-1	14.68	GTATGC
PFA0420w	-1110	-1	14.68	GTATGC
PFA0420w	-1340	-1	14.68	GTATGC
PFA0420w	-1757	-1	14.68	GTATGC
PFB0125c	-1269	-1	14.68	GTATGC
PF07_0003	-717	1	14.68	GCATAC
PF14_0713	-151	-1	14.68	GTATGC
PFL1875w	-1005	-1	14.68	GTATGC
PF08_0094	-1174	1	14.68	GCATAC
MAL13P1.286	-488	-1	14.68	GTATGC
PF07_0004	-663	-1	14.68	GTATGC
PF07_0059	-526	-1	14.68	GTATGC
PFI0230c	-1707	-1	14.68	GTATGC
PFD0640c	-656	1	14.68	GCATAC
PF10_0215a	-457	1	14.68	GCATAC
PFB0285c	-791	-1	14.68	GTATGC
MAL8P1.209	-309	1	14.68	GCATAC
PFF1280w	-240	1	14.68	GCATAC
PFF1280w	-1185	-1	14.68	GTATGC
PF14_0336	-1929	1	14.68	GCATAC
PFC0455w	-923	-1	14.68	GTATGC
PFL1583c	-366	-1	14.68	GTATGC
PFD1000c	-1517	-1	14.68	GTATGC
PFE1180c	-1034	1	14.68	GCATAC
MAL13P1.137	-807	1	14.68	GCATAC
PF14_0323	-1728	-1	14.68	GTATGC
PF10_0406	-1045	-1	14.68	GTATGC
PF10_0406	-1082	-1	14.68	GTATGC
PF10_0261	-75	-1	14.68	GTATGC
PFL1585c	-1038	-1	14.68	GTATGC
PFL1585c	-1067	1	14.68	GCATAC
MAL7P1.100	-847	-1	14.68	GTATGC
PFL0710w	-744	-1	14.68	GTATGC
PF08_0087	-1619	-1	14.68	GTATGC
PF14_0249	-274	1	14.68	GCATAC
PF14_0249	-579	1	14.68	GCATAC
PFC0415c	-1849	1	14.68	GCATAC
PF14_0307	-277	-1	14.68	GTATGC
PFL0940c	-1975	-1	14.68	GTATGC
PFI1530c	-119	-1	14.68	GTATGC
PF13_0248	-930	1	14.68	GCATAC
PFL1480w	-1278	-1	14.68	GTATGC
PFE0520c	-1552	-1	14.68	GTATGC
PFI1295c	-954	1	14.68	GCATAC
PF14_0261	-835	-1	14.68	GTATGC
PFE1325w	-1254	1	14.68	GCATAC
PFE1325w	-1538	1	14.68	GCATAC
PFI0645w	-1368	-1	14.68	GTATGC
PF08_0121	-532	1	14.68	GCATAC
PF14_0530	-582	1	14.68	GCATAC
PFB0115w	-1083	-1	14.68	GTATGC
MAL13P1.390	-869	1	14.68	GCATAC
MAL7P1.138	-1376	-1	14.68	GTATGC
PFD0200c	-1540	-1	14.68	GTATGC
PFL0530c	-1076	1	14.68	GCATAC
PFL1947c	-1561	1	14.68	GCATAC
PFL1947c	-1851	-1	14.68	GTATGC
PF14_0159	-1105	-1	14.68	GTATGC
PFI0400c	-1735	-1	14.68	GTATGC
PFL1025c	-453	1	14.68	GCATAC
PFD0815c	-1215	1	14.68	GCATAC
PFL1526c	-726	-1	14.68	GTATGC
PF14_0132	-563	1	14.68	GCATAC
PFI0480w	-747	-1	14.68	GTATGC
PFB0210c	-1482	1	14.68	GCATAC
PFL1970w	-1759	-1	14.68	GTATGC
PFC0925w	-1105	1	14.68	GCATAC
PFF0830w	-429	1	14.68	GCATAC
PF14_0630	-1052	-1	14.68	GTATGC
PF14_0053	-124	1	14.68	GCATAC
PFF0730c	-397	1	14.68	GCATAC
PFF0730c	-718	-1	14.68	GTATGC
PFF0730c	-958	1	14.68	GCATAC
PF14_0663	-1492	-1	14.68	GTATGC
PF11_0455	-1923	-1	14.68	GTATGC
PF08_0082	-1739	-1	14.68	GTATGC
PF14_0577	-9	-1	14.68	GTATGC
MAL13P1.356	-1003	-1	14.68	GTATGC
MAL13P1.356	-1040	-1	14.68	GTATGC
MAL13P1.356	-1077	-1	14.68	GTATGC
MAL13P1.356	-1114	-1	14.68	GTATGC
PF14_0668	-1841	1	14.68	GCATAC
PF11_0389	-401	-1	14.68	GTATGC
PF07_0061	-1960	1	14.68	GCATAC
PF10_0238	-1110	-1	14.68	GTATGC
MAL13P1.258	-1472	-1	14.68	GTATGC
MAL8P1.51	-462	1	14.68	GCATAC
PF14_0589	-1887	-1	14.68	GTATGC
PFI1305w	-962	-1	14.68	GTATGC
PFD0675w	-381	-1	14.68	GTATGC
MAL7P1.16	-1632	1	14.68	GCATAC
PFD0055w	-1756	-1	14.68	GTATGC
PF11_0439	-438	-1	14.68	GTATGC
PF11_0439	-653	-1	14.68	GTATGC
PF11_0439	-752	1	14.68	GCATAC
PFD0325w	-652	1	14.68	GCATAC
PFF1450w	-54	-1	14.68	GTATGC
PFI0545w	-1300	1	14.68	GCATAC
PF11_0272	-1361	1	14.68	GCATAC
PFE1550w	-1345	-1	14.68	GTATGC
PF13_0249	-783	-1	14.68	GTATGC
MAL13P1.17	-963	-1	14.68	GTATGC
PF11_0185	-614	1	14.68	GCATAC
PF10_0208	-1336	-1	14.68	GTATGC
PFL0850w	-1726	-1	14.68	GTATGC
PFI0405w	-480	1	14.68	GCATAC
PF11_0322	-180	-1	14.68	GTATGC
PF13_0188	-576	-1	14.68	GTATGC
PFA0460c	-472	-1	14.68	GTATGC
PFA0250w	-273	-1	14.68	GTATGC
PFA0250w	-1161	-1	14.68	GTATGC
PFA0250w	-1249	-1	14.68	GTATGC
PF10_0003	-98	1	14.68	GCATAC
PFE0895c	-632	-1	14.68	GTATGC
PFL2665c	-32	-1	14.68	GTATGC
PFL2665c	-53	-1	14.68	GTATGC
PFB0580w	-1707	1	14.68	GCATAC
PF10_0343	-897	-1	14.68	GTATGC
PF10_0343	-1347	1	14.68	GCATAC
PFI0550w	-69	1	14.68	GCATAC
PF10_0157	-469	-1	14.68	GTATGC
MAL13P1.248	-826	1	14.68	GCATAC
PF13_0345	-685	1	14.68	GCATAC
PF11_0162	-210	-1	14.68	GTATGC
PF10_0025	-964	1	14.68	GCATAC
PFL0750w	-1832	-1	14.68	GTATGC
PFF1595c	-984	-1	14.68	GTATGC
PFF1595c	-1062	-1	14.68	GTATGC
PF11_0457	-1534	-1	14.68	GTATGC
PF11_0457	-1624	-1	14.68	GTATGC
PF14_0671	-1147	1	14.68	GCATAC
PF11_0487	-375	-1	14.68	GTATGC
PF11_0222	-1613	-1	14.68	GTATGC
PFE0315c	-662	1	14.68	GCATAC
PFA0325w	-365	1	14.68	GCATAC
PF11_0364	-1070	-1	14.68	GTATGC
MAL13P1.193	-510	-1	14.68	GTATGC
PF14_0361	-1717	-1	14.68	GTATGC
PFL2205w	-91	-1	14.68	GTATGC
PFD0680c	-498	-1	14.68	GTATGC
PF11_0279	-1659	1	14.68	GCATAC
PF11_0336	-514	1	14.68	GCATAC
PF07_0049	-10	1	14.68	GCATAC
PF07_0049	-1650	-1	14.68	GTATGC
MAL8P1.121	-317	-1	14.68	GTATGC
PFB0865w	-771	-1	14.68	GTATGC
PF11_0429	-133	-1	14.68	GTATGC
PF11_0429	-1177	-1	14.68	GTATGC
PFF0515c	-1127	-1	14.68	GTATGC
PFD0785c	-699	-1	14.68	GTATGC
PF10_0137	-205	-1	14.68	GTATGC
PFB0460c	-544	-1	14.68	GTATGC
PF14_0106	-539	1	14.68	GCATAC
PF14_0638	-70	-1	14.68	GTATGC
PFI1125c	-1063	-1	14.68	GTATGC
PF14_0105	-239	1	14.68	GCATAC
PFL1000c	-286	1	14.68	GCATAC
PF11_0095	-326	-1	14.68	GTATGC
PF14_0427	-442	-1	14.68	GTATGC
PFA0295c	-466	-1	14.68	GTATGC
PFL2440w	-261	1	14.68	GCATAC
PF14_0629	-1154	1	14.68	GCATAC
PFD0225w	-195	1	14.68	GCATAC
PF14_0195	-166	-1	14.68	GTATGC
MAL7P1.162	-1059	-1	14.68	GTATGC
PFD0540c	-1207	1	14.68	GCATAC
PFL1265c	-378	-1	14.68	GTATGC
PFL1265c	-399	-1	14.68	GTATGC
PFL2545c	-1531	1	14.68	GCATAC
PF13_0287	-1235	-1	14.68	GTATGC
PFL0635c	-800	1	14.68	GCATAC
PFF1315w	-1090	1	14.68	GCATAC
PFL1255c	-1337	1	14.68	GCATAC
PFL1255c	-1395	1	14.68	GCATAC
PF14_0264	-829	-1	14.68	GTATGC
PFL0510c	-717	1	14.68	GCATAC
PFL1595w	-1217	-1	14.68	GTATGC
PF13_0130	-1010	1	14.68	GCATAC
PFD0140w	-1414	-1	14.68	GTATGC
PFA0675w	-64	1	14.68	GCATAC
PF13_0159	-1202	-1	14.68	GTATGC
PFC0615w	-538	1	14.68	GCATAC
MAL13P1.285	-698	1	14.68	GCATAC
PF13_0272	-1800	-1	14.68	GTATGC
PF10_0106	-120	-1	14.68	GTATGC
PFI1680w	-141	1	14.68	GCATAC
PFI1680w	-900	-1	14.68	GTATGC
PFA0590w	-100	-1	14.68	GTATGC
PFA0415c	-878	1	14.68	GCATAC
PFA0415c	-1295	1	14.68	GCATAC
PFA0415c	-1525	1	14.68	GCATAC
PF10_0040	-771	-1	14.68	GTATGC
PF10_0040	-1065	-1	14.68	GTATGC
PFE1540w	-205	1	14.68	GCATAC
PF10_0140	-383	-1	14.68	GTATGC
PF10_0140	-931	-1	14.68	GTATGC
PFF1335c	-1116	-1	14.68	GTATGC
MAL7P1.64	-1881	-1	14.68	GTATGC
PF07_0012	-406	1	14.68	GCATAC
MAL13P1.73	-686	1	14.68	GCATAC
PFC0345w	-622	1	14.68	GCATAC
PFC0345w	-652	1	14.68	GCATAC
PFE1570c	-1431	1	14.68	GCATAC
PFI1080w	-93	-1	14.68	GTATGC
PFI1080w	-318	-1	14.68	GTATGC
PFI0885w	-1295	1	14.68	GCATAC
PFI0885w	-1368	-1	14.68	GTATGC
PFC0605w	-1368	1	14.68	GCATAC
PF08_0083	-337	1	14.68	GCATAC
MAL13P1.320	-142	-1	14.68	GTATGC
PFE0320w	-1013	-1	14.68	GTATGC
PF13_0070	-548	-1	14.68	GTATGC
PF13_0070	-966	1	14.68	GCATAC
PF13_0070	-1138	-1	14.68	GTATGC
PF13_0070	-1468	1	14.68	GCATAC
PFD0945c	-1693	-1	14.68	GTATGC
PF11_0095a	-1339	-1	14.68	GTATGC
PFB0445c	-926	-1	14.68	GTATGC
PFL0315c	-180	1	14.68	GCATAC
PF14_0350	-584	1	14.68	GCATAC
PFD0890w	-1651	1	14.68	GCATAC
PF14_0161	-1220	-1	14.68	GTATGC
PF14_0161	-1350	-1	14.68	GTATGC
PFE0400w	-41	1	14.68	GCATAC
PFE0400w	-1013	1	14.68	GCATAC
PFE0400w	-1414	1	14.68	GCATAC
PFI0005w	-66	-1	14.68	GTATGC
PFI0005w	-1032	-1	14.68	GTATGC
PFI0005w	-1067	-1	14.68	GTATGC
PFL2560c	-411	1	14.68	GCATAC
PFI0345w	-102	-1	14.68	GTATGC
PFF0185c	-70	-1	14.68	GTATGC
PFI0270w	-645	1	14.68	GCATAC
PFF1085c	-781	-1	14.68	GTATGC
PFE0530w	-43	1	14.68	GCATAC
PF14_0676	-86	1	14.68	GCATAC
PFI1185c	-1173	1	14.68	GCATAC
PFC0390w	-988	1	14.68	GCATAC
MAL13P1.106	-746	-1	14.68	GTATGC
MAL13P1.212	-764	-1	14.68	GTATGC
PFF0420c	-449	1	14.68	GCATAC
PFF0420c	-1504	1	14.68	GCATAC
MAL7P1.61	-487	-1	14.68	GTATGC
PF14_0126	-286	1	14.68	GCATAC
PF08_0031	-490	-1	14.68	GTATGC
PFI0605c	-316	-1	14.68	GTATGC
PF13_0174	-355	-1	14.68	GTATGC
PFE0500c	-1502	-1	14.68	GTATGC
PF14_0665	-168	1	14.68	GCATAC
PF14_0508	-451	1	14.68	GCATAC
PF14_0508	-467	1	14.68	GCATAC
PFB0480w	-113	-1	14.68	GTATGC
PF10_0320a	-456	1	14.68	GCATAC
PFA0145c	-18	-1	14.68	GTATGC
PF10_0164	-587	1	14.68	GCATAC
PFF1415c	-171	1	14.68	GCATAC
PF14_0388	-360	-1	14.68	GTATGC
PF11_0431	-626	-1	14.68	GTATGC
PF11_0433	-992	1	12.8	GCATGC
PFD0210c	-380	1	12.8	GCATGC
PFC0110w	-1265	1	12.8	GCATGC
PF14_0722	-683	1	12.8	GCATGC
PFF0200c	-1745	1	12.8	GCATGC
PF08_0105	-1388	1	12.8	GCATGC
PF13_0350	-903	1	12.8	GCATGC
PFF1235w	-517	1	12.8	GCATGC
PFI1675w	-455	1	12.8	GCATGC
PF14_0435	-332	1	12.8	GCATGC
PF13_0160	-481	1	12.8	GCATGC
PFI1820w	-1873	1	12.8	GCATGC
PFA0440w	-452	1	12.8	GCATGC
PF08_0080	-529	1	12.8	GCATGC
PFE1590w	-825	1	12.8	GCATGC
PFE1590w	-1324	1	12.8	GCATGC
PF11_0390	-1183	1	12.8	GCATGC
PF14_0729	-466	1	12.8	GCATGC
PF14_0729	-1388	1	12.8	GCATGC
PF13_0017	-535	1	12.8	GCATGC
PFL0805w	-1995	1	12.8	GCATGC
PFF1545w	-215	1	12.8	GCATGC
PFD0825c	-1192	1	12.8	GCATGC
PFB0985c	-541	1	12.8	GCATGC
PFD0395c	-1141	1	12.8	GCATGC
PF14_0509	-333	1	12.8	GCATGC
PF14_0387	-338	1	12.8	GCATGC
PFA0615w	-180	1	12.8	GCATGC
PF07_0048	-113	1	12.8	GCATGC
PFI1281w	-1774	1	12.8	GCATGC
MAL13P1.278	-17	1	12.8	GCATGC
PF10_0390	-526	1	12.8	GCATGC
PF14_0404	-862	1	12.8	GCATGC
PFE1082c	-551	1	12.8	GCATGC
MAL8P1.70	-1149	1	12.8	GCATGC
PFD0375w	-885	1	12.8	GCATGC
PFL0957w	-1030	1	12.8	GCATGC
PFL1760w	-615	1	12.8	GCATGC
PF13_0270	-1244	1	12.8	GCATGC
PFE0580w	-785	1	12.8	GCATGC
PFD0430c	-559	1	12.8	GCATGC
PF11_0220	-1491	1	12.8	GCATGC
PF13_0351	-616	1	12.8	GCATGC
PF11_0126	-520	1	12.8	GCATGC
PF11_0351	-1864	1	12.8	GCATGC
MAL7P1.56	-1636	1	12.8	GCATGC
PFE1085w	-1475	1	12.8	GCATGC
PF14_0510	-1991	1	12.8	GCATGC
PF11_0381	-1651	1	12.8	GCATGC
MAL8P1.95	-782	1	12.8	GCATGC
PFL1080c	-1248	1	12.8	GCATGC
PFD0285c	-1134	1	12.8	GCATGC
PFF1525c	-521	1	12.8	GCATGC
MAL7P1.7	-749	1	12.8	GCATGC
PF10_0262	-976	1	12.8	GCATGC
PFI1800w	-698	1	12.8	GCATGC
PFB0120w	-1073	1	12.8	GCATGC
MAL13P1.62	-1348	1	12.8	GCATGC
PFC0035w	-1995	1	12.8	GCATGC
PFL2030w	-1774	1	12.8	GCATGC
PFL0870w	-1011	1	12.8	GCATGC
PFL0870w	-1545	1	12.8	GCATGC
PFA0680c	-518	1	12.8	GCATGC
MAL13P1.268	-594	1	12.8	GCATGC
PF14_0475	-1720	1	12.8	GCATGC
MAL7P1.227	-989	1	12.8	GCATGC
PFD0144c	-647	1	12.8	GCATGC
PF11_0476	-997	1	12.8	GCATGC
PFF0205w	-1956	1	12.8	GCATGC
PF14_0403	-1817	1	12.8	GCATGC
MAL8P1.45	-385	1	12.8	GCATGC
PFL2255w	-402	1	12.8	GCATGC
MAL13P1.56	-392	1	12.8	GCATGC
PF10_0403	-872	1	12.8	GCATGC
PFL2650w	-930	1	12.8	GCATGC
PFD1120c	-468	1	12.8	GCATGC
MAL7P1.230	-430	1	12.8	GCATGC
PFD0095c	-804	1	12.8	GCATGC
MAL7P1.185	-1966	1	12.8	GCATGC
PF11_0326a	-450	1	12.8	GCATGC
PF10_0015	-786	1	12.8	GCATGC
PFI0065w	-1988	1	12.8	GCATGC
PFI1370c	-559	1	12.8	GCATGC
PFF0060w	-576	1	12.8	GCATGC
PFD1205w	-1065	1	12.8	GCATGC
PF10_0401	-888	1	12.8	GCATGC
PF11_0302	-1642	1	12.8	GCATGC
PFA0065w	-521	1	12.8	GCATGC
MAL7P1.92	-354	1	12.8	GCATGC
PFI0980w	-429	1	12.8	GCATGC
PFB0910w	-733	1	12.8	GCATGC
PFF1055c	-1189	1	12.8	GCATGC
PFL2020c	-556	1	12.8	GCATGC
PFC0635c	-1141	1	12.8	GCATGC
PFE0575c	-464	1	12.8	GCATGC
PFI1710w	-1365	1	12.8	GCATGC
PF13_0168	-278	1	12.8	GCATGC
MAL13P1.40	-1068	1	12.8	GCATGC
PFC1080c	-495	1	12.8	GCATGC
PF14_0080	-447	1	12.8	GCATGC
PFF0670w	-1282	1	12.8	GCATGC
PFF1015w	-1832	1	12.8	GCATGC
PF10_0218	-917	1	12.8	GCATGC
PFL2025w	-1175	1	12.8	GCATGC
MAL13P1.77	-1149	1	12.8	GCATGC
PF10_0261a	-654	1	12.8	GCATGC
PFE0965c	-583	1	12.8	GCATGC
PF10_0146	-425	1	12.8	GCATGC
PFF0870w	-1705	1	12.8	GCATGC
PFL0565w	-1073	1	12.8	GCATGC
PFL1330c	-602	1	12.8	GCATGC
PF13_0161	-340	1	12.8	GCATGC
PF14_0057	-1278	1	12.8	GCATGC
PF13_0267	-667	1	12.8	GCATGC
PFL1960w	-216	1	12.8	GCATGC
MAL7P1.58	-454	1	12.8	GCATGC
PF11_0166	-200	1	12.8	GCATGC
PFE0565w	-746	1	12.8	GCATGC
PF08_0107	-200	1	12.8	GCATGC
PF08_0088	-510	1	12.8	GCATGC
PF14_0761	-768	1	12.8	GCATGC
PFL1260w	-715	1	12.8	GCATGC
PFF1010c	-941	1	12.8	GCATGC
PF11_0328	-656	1	12.8	GCATGC
PF10_0409	-563	1	12.8	GCATGC
MAL7P1.93	-1454	1	12.8	GCATGC
MAL13P1.301	-85	1	12.8	GCATGC
MAL8P1.213	-522	1	12.8	GCATGC
PFI1270w	-1174	1	12.8	GCATGC
MAL13P1.152	-1035	1	12.8	GCATGC
PFI1815c	-1991	1	12.8	GCATGC
PF14_0748	-609	1	12.8	GCATGC
PFI0060c	-923	1	12.8	GCATGC
PFF1060w	-25	1	12.8	GCATGC
PF14_0790	-1441	1	12.8	GCATGC
PFD0625c	-216	1	12.8	GCATGC
PF14_0204	-469	1	12.8	GCATGC
PF10_0166	-548	1	12.8	GCATGC
PF08_0115	-1315	1	12.8	GCATGC
PFB0570w	-631	1	12.8	GCATGC
MAL8P1.43	-1701	1	12.8	GCATGC
PF11_0344	-719	1	12.8	GCATGC
PF11_0344	-1463	1	12.8	GCATGC
PF11_0344	-1795	1	12.8	GCATGC
PF11_0121	-526	1	12.8	GCATGC
PFD1200c	-351	1	12.8	GCATGC
PFE0015c	-896	1	12.8	GCATGC
PFB0305c-b	-318	1	12.8	GCATGC
PF14_0046	-1152	1	12.8	GCATGC
PF11_0224	-1559	1	12.8	GCATGC
PF13_0209	-304	1	12.8	GCATGC
PFD0830w	-1264	1	12.8	GCATGC
PF11_0486	-1227	1	12.8	GCATGC
PF11_0014	-555	1	12.8	GCATGC
PF10_0219	-1476	1	12.8	GCATGC
MAL13P1.321	-278	1	12.8	GCATGC
PFE1190c	-435	1	12.8	GCATGC
PFC0640w	-1913	1	12.8	GCATGC
PF10_0167	-1063	1	12.8	GCATGC
PF08_0122	-554	1	12.8	GCATGC
PF13_0071	-716	1	12.8	GCATGC
PF13_0071	-1451	1	12.8	GCATGC
PF11_0474	-418	1	12.8	GCATGC
PFI1105w	-648	1	12.8	GCATGC
MAL8P1.93	-1338	1	12.8	GCATGC
MAL7P1.173	-869	1	12.8	GCATGC
MAL13P1.16	-727	1	12.8	GCATGC
PFA0665w	-128	1	12.8	GCATGC
PFA0665w	-1201	1	12.8	GCATGC
PF13_0201	-76	1	12.8	GCATGC
PF13_0201	-875	1	12.8	GCATGC
MAL7P1.55	-54	1	12.8	GCATGC
PFL2145w	-62	1	12.8	GCATGC
PFI0395w	-407	1	12.8	GCATGC
PF14_0045	-1969	1	12.8	GCATGC
PF14_0775	-1615	1	12.8	GCATGC
PF14_0476	-1049	1	12.8	GCATGC
PF10_0061	-401	1	12.8	GCATGC
PF10_0061	-631	1	12.8	GCATGC
PF10_0061	-1084	1	12.8	GCATGC
PF14_0201	-1409	1	12.8	GCATGC
PF13_0233	-1957	1	12.8	GCATGC
PFI1520w	-440	1	12.8	GCATGC
PF13_0163	-636	1	12.8	GCATGC
PF10_0295	-1338	1	12.8	GCATGC
PF10_0295	-1604	1	12.8	GCATGC
MAL13P1.214	-749	1	12.8	GCATGC
PFE0120c	-968	1	12.8	GCATGC
PFB0305c-a	-401	1	12.8	GCATGC
PFB0760w	-830	1	12.8	GCATGC
PF14_0727	-1674	1	12.8	GCATGC
MAL7P1.52	-1144	1	12.8	GCATGC
PFL1600c	-1780	1	12.8	GCATGC
PFI0155c	-1003	1	12.8	GCATGC
PF11_0122	-1832	1	12.8	GCATGC
PFE0125w	-1495	1	12.8	GCATGC
PFA0035c	-908	1	12.8	GCATGC
MAL7P1.5	-530	1	12.8	GCATGC
PFL0955c	-683	1	12.8	GCATGC
PF10_0161	-642	1	12.8	GCATGC
PFD0215c	-412	1	12.8	GCATGC
PFF1310c	-1882	1	12.8	GCATGC
PF10_0378	-609	1	12.8	GCATGC
PF08_0079	-1922	1	12.8	GCATGC
PFB0085c	-1155	1	12.8	GCATGC
PF08_0008	-1794	1	12.8	GCATGC
MAL7P1.57	-134	1	12.8	GCATGC
PFL1390w	-1668	1	12.8	GCATGC
PF14_0723	-1200	1	12.8	GCATGC
PFL1705w	-1069	1	12.8	GCATGC
PF13_0197	-1277	1	12.8	GCATGC
PF14_0604	-657	1	12.8	GCATGC
PFD0630c	-216	1	12.8	GCATGC
MAL7P1.350	-914	1	12.8	GCATGC
PFL0150w	-552	1	12.8	GCATGC
PFL2095w	-853	1	12.8	GCATGC
PFL2250c	-714	1	12.8	GCATGC
PF10_0261	-1684	1	12.8	GCATGC
PFE1325w	-1346	1	12.8	GCATGC
PF08_0121	-419	1	12.8	GCATGC
PF14_0044	-724	1	12.8	GCATGC
PF14_0044	-1208	1	12.8	GCATGC
PF10_0377	-1573	1	12.8	GCATGC
PFL1385c	-885	1	12.8	GCATGC
PFE0560c	-1936	1	12.8	GCATGC
PFA0040w	-1986	1	12.8	GCATGC
PFL0725w	-230	1	12.8	GCATGC
PFD0290w	-1440	1	12.8	GCATGC
PFD0040c	-892	1	12.8	GCATGC
PFI0550w	-437	1	12.8	GCATGC
PF10_0025	-1729	1	12.8	GCATGC
PF11_0222	-1643	1	12.8	GCATGC
PF11_0371	-1065	1	12.8	GCATGC
PFI1795c	-1741	1	12.8	GCATGC
PFL1255c	-1210	1	12.8	GCATGC
PFA0675w	-399	1	12.8	GCATGC
PF07_0029	-1367	1	12.8	GCATGC
PF14_0271	-648	1	12.8	GCATGC
PFE1570c	-1268	1	12.8	GCATGC
PF11_0120	-1286	1	12.8	GCATGC
PFL0800c	-785	1	12.8	GCATGC
PF14_0350	-864	1	12.8	GCATGC
PFD0890w	-564	1	12.8	GCATGC
PF14_0162	-1523	1	12.8	GCATGC
PFD0425w	-248	1	12.8	GCATGC
MAL13P1.212	-791	1	12.8	GCATGC
PF11_0025	-527	1	12.8	GCATGC
PF13_0237	-475	-1	10.4	GTATTC
PFB1035w	-418	1	10.4	GAATAC
PF11_0352	-469	1	10.4	GAATAC
PF11_0412	-1034	1	10.4	GAATAC
PF11_0284	-723	-1	10.4	GTATTC
PF14_0372	-765	1	10.4	GAATAC
PFC0110w	-156	1	10.4	GAATAC
PF11_0091	-624	1	10.4	GAATAC
PF11_0091	-1708	1	10.4	GAATAC
PF14_0722	-1128	-1	10.4	GTATTC
PFL0010c	-1247	-1	10.4	GTATTC
MAL7P1.172	-330	-1	10.4	GTATTC
PF10_0188	-232	-1	10.4	GTATTC
PFL1175w	-1482	-1	10.4	GTATTC
PF14_0198	-1242	1	10.4	GAATAC
MAL8P1.14	-214	-1	10.4	GTATTC
PFD1015c	-1340	1	10.4	GAATAC
PFI1205c	-835	-1	10.4	GTATTC
PFI1205c	-882	1	10.4	GAATAC
PFL2620w	-1821	1	10.4	GAATAC
PF14_0664	-1173	-1	10.4	GTATTC
PFI0505c	-438	1	10.4	GAATAC
PF14_0815	-976	1	10.4	GAATAC
PF13_0304	-159	1	10.4	GAATAC
PF13_0304	-1008	1	10.4	GAATAC
PFE1345c	-576	-1	10.4	GTATTC
PF14_0757	-153	-1	10.4	GTATTC
PF14_0757	-539	-1	10.4	GTATTC
PF14_0757	-932	1	10.4	GAATAC
PFF0760w	-329	-1	10.4	GTATTC
PFC1075w	-85	1	10.4	GAATAC
PFC1075w	-537	-1	10.4	GTATTC
PFC1075w	-1104	1	10.4	GAATAC
PFC1075w	-1146	1	10.4	GAATAC
PF11_0331	-185	-1	10.4	GTATTC
PFE0350c	-697	1	10.4	GAATAC
PFF0200c	-918	1	10.4	GAATAC
PFF0200c	-1479	-1	10.4	GTATTC
PF13_0054	-1490	-1	10.4	GTATTC
PFC0970w	-673	1	10.4	GAATAC
PFB0935w	-956	1	10.4	GAATAC
PFI0630w	-1011	1	10.4	GAATAC
PF14_0303	-366	1	10.4	GAATAC
PFI0775w	-333	1	10.4	GAATAC
PF10_0223	-174	-1	10.4	GTATTC
PF08_0105	-1685	1	10.4	GAATAC
PFI1195c	-156	1	10.4	GAATAC
PFE0660c	-203	-1	10.4	GTATTC
PF11_0342	-1027	1	10.4	GAATAC
PFB0685c	-921	-1	10.4	GTATTC
PFB0685c	-1351	1	10.4	GAATAC
PFB0660w	-193	1	10.4	GAATAC
PFL0085c	-345	-1	10.4	GTATTC
PFF1260c	-1393	-1	10.4	GTATTC
PF13_0243	-334	1	10.4	GAATAC
PF10_0271	-226	1	10.4	GAATAC
PF13_0134	-897	1	10.4	GAATAC
PF13_0134	-1235	-1	10.4	GTATTC
PFD0190w	-844	-1	10.4	GTATTC
PFD0190w	-1005	1	10.4	GAATAC
MAL7P1.204	-313	1	10.4	GAATAC
PF13_0024	-623	1	10.4	GAATAC
PFB0105c	-111	1	10.4	GAATAC
PFB0105c	-1281	1	10.4	GAATAC
PF14_0435	-132	1	10.4	GAATAC
MAL13P1.196	-728	1	10.4	GAATAC
PFF1385c	-109	1	10.4	GAATAC
MAL13P1.49	-24	1	10.4	GAATAC
PFL0670c	-1424	-1	10.4	GTATTC
PF14_0154	-789	1	10.4	GAATAC
PF13_0335	-106	1	10.4	GAATAC
PF13_0335	-670	1	10.4	GAATAC
PFL0280c	-684	1	10.4	GAATAC
PFD1220c	-187	1	10.4	GAATAC
PF11_0454	-1717	-1	10.4	GTATTC
PF11_0454	-1910	1	10.4	GAATAC
PFL0675c	-768	-1	10.4	GTATTC
PFE1510c	-1949	-1	10.4	GTATTC
PFI1820w	-291	1	10.4	GAATAC
PFI1820w	-767	1	10.4	GAATAC
PFI1820w	-1565	1	10.4	GAATAC
PF07_0082	-84	1	10.4	GAATAC
PF07_0082	-1081	1	10.4	GAATAC
PFI1175c	-911	1	10.4	GAATAC
PFI1175c	-1596	1	10.4	GAATAC
PFD0765w	-42	-1	10.4	GTATTC
PF10_0346	-1758	1	10.4	GAATAC
PFI1135c	-352	1	10.4	GAATAC
PFF0575c	-905	-1	10.4	GTATTC
PFE1170w	-1467	-1	10.4	GTATTC
MAL13P1.485	-1617	1	10.4	GAATAC
MAL13P1.485	-1846	1	10.4	GAATAC
MAL7P1.147	-363	1	10.4	GAATAC
PFB0875c	-638	-1	10.4	GTATTC
PF07_0015	-1288	1	10.4	GAATAC
MAL7P1.102	-39	-1	10.4	GTATTC
PFI1485c	-677	-1	10.4	GTATTC
PF14_0545	-287	1	10.4	GAATAC
PFI0845w	-222	-1	10.4	GTATTC
PFI0845w	-468	-1	10.4	GTATTC
PFI0845w	-661	1	10.4	GAATAC
PFI0920c	-1179	-1	10.4	GTATTC
PFI0920c	-1922	1	10.4	GAATAC
PFI0910w	-1793	1	10.4	GAATAC
PFI0910w	-1826	1	10.4	GAATAC
PF08_0080	-1379	-1	10.4	GTATTC
PF13_0152	-277	-1	10.4	GTATTC
PF13_0152	-1009	-1	10.4	GTATTC
PFI1350c	-1924	-1	10.4	GTATTC
PFA0050c	-1242	-1	10.4	GTATTC
PFA0050c	-1791	1	10.4	GAATAC
PFF1580c	-381	1	10.4	GAATAC
PF14_0636	-694	-1	10.4	GTATTC
PF13_0282	-839	-1	10.4	GTATTC
PF13_0282	-1046	1	10.4	GAATAC
PF13_0282	-1577	-1	10.4	GTATTC
PF10_0252	-837	1	10.4	GAATAC
PFC0030c	-458	1	10.4	GAATAC
PFC0030c	-1534	-1	10.4	GTATTC
MAL8P1.47	-537	-1	10.4	GTATTC
PFB1000w	-1239	-1	10.4	GTATTC
PFB1000w	-1787	1	10.4	GAATAC
PF14_0480	-707	1	10.4	GAATAC
PF11_0390	-440	-1	10.4	GTATTC
PF11_0390	-952	1	10.4	GAATAC
PFI0805w	-804	1	10.4	GAATAC
MAL7P1.179	-73	1	10.4	GAATAC
MAL7P1.179	-1053	1	10.4	GAATAC
PFF1150w	-1587	-1	10.4	GTATTC
MAL8P1.97	-1021	1	10.4	GAATAC
PF11_0026	-85	1	10.4	GAATAC
PF11_0026	-530	-1	10.4	GTATTC
PF11_0026	-1096	1	10.4	GAATAC
PF11_0026	-1138	1	10.4	GAATAC
PFI1770w	-1047	1	10.4	GAATAC
PFI1770w	-1170	1	10.4	GAATAC
PFI1770w	-1256	-1	10.4	GTATTC
PFC0120w	-1060	-1	10.4	GTATTC
PF14_0729	-660	1	10.4	GAATAC
PF14_0729	-1672	-1	10.4	GTATTC
PF14_0117	-1349	1	10.4	GAATAC
PF14_0117	-1534	1	10.4	GAATAC
MAL7P1.340	-242	1	10.4	GAATAC
PFA0635c	-728	1	10.4	GAATAC
PFI0145w	-385	-1	10.4	GTATTC
PFI0145w	-434	1	10.4	GAATAC
PF13_0297	-1975	1	10.4	GAATAC
PF07_0126	-1118	1	10.4	GAATAC
PF07_0126	-1924	-1	10.4	GTATTC
PF10_0163	-187	1	10.4	GAATAC
PFI0340c	-1611	-1	10.4	GTATTC
PFE0070w	-1296	-1	10.4	GTATTC
PFI0080w	-639	-1	10.4	GTATTC
PFI0080w	-878	-1	10.4	GTATTC
PFC0270w	-110	-1	10.4	GTATTC
PFC0910w	-1722	-1	10.4	GTATTC
PF11_0097	-564	1	10.4	GAATAC
PFE1220w	-76	-1	10.4	GTATTC
PFC0745c	-384	1	10.4	GAATAC
PFC0745c	-891	1	10.4	GAATAC
PFC0282w	-240	-1	10.4	GTATTC
PFC0282w	-1133	1	10.4	GAATAC
PFC0282w	-1609	1	10.4	GAATAC
PFI1335w	-1923	-1	10.4	GTATTC
PF13_0141	-950	1	10.4	GAATAC
PF10_0215	-708	1	10.4	GAATAC
PF10_0215	-1590	1	10.4	GAATAC
PF10_0215	-1973	1	10.4	GAATAC
PFB0950w	-664	1	10.4	GAATAC
PFF1560c	-1555	1	10.4	GAATAC
PF11_0362a	-134	1	10.4	GAATAC
PFF1545w	-1241	1	10.4	GAATAC
PFD1245c	-412	1	10.4	GAATAC
PFD1245c	-522	-1	10.4	GTATTC
PFD1245c	-1013	1	10.4	GAATAC
PFD1245c	-1050	1	10.4	GAATAC
PFD1245c	-1091	1	10.4	GAATAC
PFD1245c	-1472	-1	10.4	GTATTC
PF14_0180	-1914	1	10.4	GAATAC
PFF1485w	-582	-1	10.4	GTATTC
PF14_0343	-1479	-1	10.4	GTATTC
PF11_0243	-1251	1	10.4	GAATAC
PF14_0397	-325	1	10.4	GAATAC
PF14_0218	-1471	1	10.4	GAATAC
PFD1170c	-405	1	10.4	GAATAC
PFF0240c	-1122	-1	10.4	GTATTC
PF13_0296	-74	1	10.4	GAATAC
PFB0205c	-201	-1	10.4	GTATTC
PFB0205c	-823	1	10.4	GAATAC
PFB0205c	-1383	1	10.4	GAATAC
MAL8P1.109	-974	-1	10.4	GTATTC
PFB0985c	-33	1	10.4	GAATAC
MAL7P1.59	-418	-1	10.4	GTATTC
MAL7P1.59	-482	-1	10.4	GTATTC
MAL7P1.59	-980	1	10.4	GAATAC
MAL7P1.59	-1150	1	10.4	GAATAC
PFI0135c	-689	1	10.4	GAATAC
PF14_0417	-945	-1	10.4	GTATTC
PF10_0154	-1255	1	10.4	GAATAC
PF14_0250	-1112	-1	10.4	GTATTC
PFD0395c	-1157	-1	10.4	GTATTC
MAL13P1.24	-1264	-1	10.4	GTATTC
PFC1065w	-1163	1	10.4	GAATAC
PFL1745c	-1566	-1	10.4	GTATTC
PFL1745c	-1961	1	10.4	GAATAC
MAL13P1.237	-415	1	10.4	GAATAC
MAL13P1.237	-1879	-1	10.4	GTATTC
MAL13P1.202	-1570	-1	10.4	GTATTC
PFD0820w	-222	-1	10.4	GTATTC
PF11_0421	-27	-1	10.4	GTATTC
MAL13P1.342	-349	-1	10.4	GTATTC
MAL13P1.342	-1017	-1	10.4	GTATTC
MAL13P1.342	-1302	-1	10.4	GTATTC
PFA0615w	-374	1	10.4	GAATAC
MAL13P1.33	-960	-1	10.4	GTATTC
PF14_0193	-498	-1	10.4	GTATTC
PF14_0622	-715	-1	10.4	GTATTC
PF14_0622	-1303	1	10.4	GAATAC
PF14_0622	-1469	-1	10.4	GTATTC
PF08_0089	-651	1	10.4	GAATAC
PF08_0089	-1568	1	10.4	GAATAC
PFL0920c	-407	1	10.4	GAATAC
MAL7P1.224	-472	1	10.4	GAATAC
MAL13P1.43	-499	1	10.4	GAATAC
MAL13P1.43	-1598	-1	10.4	GTATTC
PFD0035c	-1812	1	10.4	GAATAC
PF11_0218	-767	-1	10.4	GTATTC
PF11_0218	-1031	1	10.4	GAATAC
PF14_0745	-1072	1	10.4	GAATAC
PF14_0745	-1763	1	10.4	GAATAC
PF14_0791	-296	1	10.4	GAATAC
PF14_0791	-690	1	10.4	GAATAC
PFI1210w	-911	-1	10.4	GTATTC
PFI1210w	-958	1	10.4	GAATAC
MAL8P1.77	-300	1	10.4	GAATAC
MAL8P1.77	-1216	1	10.4	GAATAC
PFL2570w	-1585	1	10.4	GAATAC
PFL2570w	-1814	1	10.4	GAATAC
PFA0550w	-469	1	10.4	GAATAC
MAL13P1.227	-12	1	10.4	GAATAC
PF07_0102	-540	-1	10.4	GTATTC
PF14_0257	-343	1	10.4	GAATAC
PF14_0257	-527	1	10.4	GAATAC
PF14_0257	-1333	1	10.4	GAATAC
MAL7P1.86	-1977	-1	10.4	GTATTC
PFE0610c	-285	-1	10.4	GTATTC
PFE0610c	-1054	1	10.4	GAATAC
PFC0860w	-48	1	10.4	GAATAC
PFD0075w	-285	1	10.4	GAATAC
PFD0075w	-444	-1	10.4	GTATTC
PF14_0288	-510	-1	10.4	GTATTC
PF14_0288	-582	-1	10.4	GTATTC
PF13_0033	-992	-1	10.4	GTATTC
PF14_0736	-759	1	10.4	GAATAC
PF14_0736	-906	1	10.4	GAATAC
PF14_0736	-1343	-1	10.4	GTATTC
PF14_0736	-1753	-1	10.4	GTATTC
PFE1285w	-1803	-1	10.4	GTATTC
PF11_0545	-902	-1	10.4	GTATTC
PF11_0545	-1414	1	10.4	GAATAC
PF13_0317	-492	1	10.4	GAATAC
PFC0195w	-1448	1	10.4	GAATAC
PFF0445w	-1502	-1	10.4	GTATTC
PFI1360c	-650	-1	10.4	GTATTC
PFB0650w	-1971	-1	10.4	GTATTC
PF10_0390	-33	1	10.4	GAATAC
PFB0510w	-875	-1	10.4	GTATTC
PFB0510w	-910	1	10.4	GAATAC
PF11_0035	-7	1	10.4	GAATAC
PF11_0035	-791	-1	10.4	GTATTC
PF11_0068	-709	1	10.4	GAATAC
PF11_0068	-1873	-1	10.4	GTATTC
PF08_0119	-866	1	10.4	GAATAC
PF08_0119	-1150	-1	10.4	GTATTC
PF14_0404	-155	1	10.4	GAATAC
PF14_0404	-1934	-1	10.4	GTATTC
PFE0900w	-686	1	10.4	GAATAC
PF14_0599	-775	-1	10.4	GTATTC
PFB0385w	-1981	-1	10.4	GTATTC
PFI1440w	-762	-1	10.4	GTATTC
PFI1440w	-779	-1	10.4	GTATTC
PFF1115w	-1667	1	10.4	GAATAC
PF14_0468	-907	1	10.4	GAATAC
PFD0995c	-1457	-1	10.4	GTATTC
PFF0520w	-934	1	10.4	GAATAC
PFF0520w	-1814	-1	10.4	GTATTC
MAL8P1.82	-1255	1	10.4	GAATAC
MAL8P1.82	-1898	1	10.4	GAATAC
PFD0700c	-700	-1	10.4	GTATTC
PFD0695w	-1099	1	10.4	GAATAC
MAL13P1.313	-803	1	10.4	GAATAC
MAL13P1.313	-1630	1	10.4	GAATAC
PFD0100c	-577	1	10.4	GAATAC
PF14_0771	-644	1	10.4	GAATAC
PF14_0771	-826	-1	10.4	GTATTC
PFI0855w	-554	1	10.4	GAATAC
PF10_0340	-723	1	10.4	GAATAC
PF10_0340	-921	1	10.4	GAATAC
MAL7P1.114	-566	-1	10.4	GTATTC
PF14_0473	-571	1	10.4	GAATAC
PFC0725c	-322	1	10.4	GAATAC
PF10_0097	-507	-1	10.4	GTATTC
PF07_0116	-766	-1	10.4	GTATTC
PFD0660w	-581	1	10.4	GAATAC
PF07_0132	-412	1	10.4	GAATAC
PF10_0032	-705	1	10.4	GAATAC
PFD0375w	-278	1	10.4	GAATAC
MAL7P1.50	-397	1	10.4	GAATAC
MAL7P1.50	-1002	-1	10.4	GTATTC
MAL7P1.50	-1008	1	10.4	GAATAC
MAL7P1.50	-1043	1	10.4	GAATAC
MAL7P1.50	-1080	1	10.4	GAATAC
MAL7P1.105	-1525	1	10.4	GAATAC
PF13_0086	-674	-1	10.4	GTATTC
PF13_0086	-911	1	10.4	GAATAC
PF13_0086	-1774	-1	10.4	GTATTC
PF14_0645	-527	1	10.4	GAATAC
PF11_0348	-1111	1	10.4	GAATAC
MAL13P1.66	-1047	-1	10.4	GTATTC
PF07_0006	-812	-1	10.4	GTATTC
PF14_0325	-405	-1	10.4	GTATTC
PF10_0195a	-1097	1	10.4	GAATAC
PFL2565w	-769	-1	10.4	GTATTC
PFL1435c	-523	-1	10.4	GTATTC
PFD0060w	-1479	1	10.4	GAATAC
PF14_0316	-1837	-1	10.4	GTATTC
PF11_0061	-1420	-1	10.4	GTATTC
PFC0645w	-228	-1	10.4	GTATTC
PFF0210w	-1585	-1	10.4	GTATTC
PFE0230w	-214	-1	10.4	GTATTC
PFE0230w	-879	-1	10.4	GTATTC
PFI1050c	-101	1	10.4	GAATAC
PF10_0316	-9	1	10.4	GAATAC
PF10_0316	-1082	-1	10.4	GTATTC
PFL1630c	-372	-1	10.4	GTATTC
PF07_0123	-689	1	10.4	GAATAC
PFA0010c	-1247	-1	10.4	GTATTC
PFD0430c	-150	-1	10.4	GTATTC
PFD0185c	-1754	-1	10.4	GTATTC
PFI1745c	-257	-1	10.4	GTATTC
PFI1745c	-306	-1	10.4	GTATTC
PFI1745c	-803	1	10.4	GAATAC
PFI1745c	-875	-1	10.4	GTATTC
PFI1745c	-884	1	10.4	GAATAC
PFC0885c	-878	1	10.4	GAATAC
PFF1225c	-1098	-1	10.4	GTATTC
PFF1185w	-1917	-1	10.4	GTATTC
PFL0105w	-174	-1	10.4	GTATTC
PFL0105w	-282	1	10.4	GAATAC
PFL0105w	-398	-1	10.4	GTATTC
PF10_0209	-929	-1	10.4	GTATTC
PFI0165c	-1370	1	10.4	GAATAC
PF11_0191	-1125	1	10.4	GAATAC
PFF0905w	-724	1	10.4	GAATAC
PFF0905w	-779	1	10.4	GAATAC
PF11_0477	-643	1	10.4	GAATAC
PF14_0396	-1223	1	10.4	GAATAC
MAL13P1.525	-232	1	10.4	GAATAC
PF14_0208	-132	1	10.4	GAATAC
PF11_0246	-1262	1	10.4	GAATAC
PF10_0107	-418	-1	10.4	GTATTC
MAL8P1.156	-832	-1	10.4	GTATTC
MAL8P1.151	-810	1	10.4	GAATAC
PFC0975c	-785	1	10.4	GAATAC
PF10_0397	-1661	1	10.4	GAATAC
MAL8P1.160	-244	1	10.4	GAATAC
PF14_0380	-1154	1	10.4	GAATAC
PF14_0380	-1922	-1	10.4	GTATTC
PF11_0220	-304	-1	10.4	GTATTC
PF11_0220	-874	1	10.4	GAATAC
PFE0100w	-282	1	10.4	GAATAC
PF11_0467	-822	1	10.4	GAATAC
PFI1790w	-15	1	10.4	GAATAC
PFI1790w	-308	1	10.4	GAATAC
PFI1790w	-433	-1	10.4	GTATTC
PFI1790w	-486	1	10.4	GAATAC
PFI1790w	-952	1	10.4	GAATAC
PFF1325c	-1244	-1	10.4	GTATTC
PFB0195c	-1431	1	10.4	GAATAC
PF11_0388	-74	1	10.4	GAATAC
PF11_0388	-168	-1	10.4	GTATTC
PF11_0388	-562	1	10.4	GAATAC
PF14_0065	-533	-1	10.4	GTATTC
PFE1415w	-463	1	10.4	GAATAC
PFA0380w	-387	-1	10.4	GTATTC
PFD0320c	-670	-1	10.4	GTATTC
PFI1740c-a	-1153	-1	10.4	GTATTC
PF13_0084	-965	1	10.4	GAATAC
PF13_0084	-1534	-1	10.4	GTATTC
PF11_0164	-527	1	10.4	GAATAC
PF11_0164	-954	1	10.4	GAATAC
PFL2625w	-412	1	10.4	GAATAC
PFL2625w	-1405	1	10.4	GAATAC
PF13_0334	-459	1	10.4	GAATAC
PF13_0334	-1638	1	10.4	GAATAC
PFL0065w	-815	-1	10.4	GTATTC
PF14_0617	-1553	1	10.4	GAATAC
MAL13P1.311	-1098	-1	10.4	GTATTC
PFL2240w	-65	-1	10.4	GTATTC
MAL13P1.318	-290	-1	10.4	GTATTC
PFE0680w	-224	1	10.4	GAATAC
MAL13P1.230	-229	1	10.4	GAATAC
MAL8P1.52	-270	1	10.4	GAATAC
PF14_0377	-1271	1	10.4	GAATAC
PF14_0377	-1599	1	10.4	GAATAC
PF14_0377	-1671	1	10.4	GAATAC
PF11_0126	-235	-1	10.4	GTATTC
PF11_0411	-161	-1	10.4	GTATTC
PFL0540w	-868	-1	10.4	GTATTC
PF11_0334	-1333	1	10.4	GAATAC
PF11_0334	-1346	1	10.4	GAATAC
PFF0940c	-1120	1	10.4	GAATAC
MAL7P1.146	-1205	-1	10.4	GTATTC
PF10_0242	-907	-1	10.4	GTATTC
PF10_0242	-1729	-1	10.4	GTATTC
PFI0240c	-362	-1	10.4	GTATTC
PF14_0654	-813	-1	10.4	GTATTC
PF14_0654	-1061	1	10.4	GAATAC
PFL0430w	-747	1	10.4	GAATAC
PF08_0101	-1555	1	10.4	GAATAC
PFL1925w	-458	-1	10.4	GTATTC
PF11_0283	-965	1	10.4	GAATAC
PFF0860c	-1621	-1	10.4	GTATTC
PF14_0759	-1910	-1	10.4	GTATTC
PFI0725c	-455	-1	10.4	GTATTC
PF14_0327	-889	-1	10.4	GTATTC
PF13_0073	-1680	1	10.4	GAATAC
PF13_0073	-1731	-1	10.4	GTATTC
MAL13P1.260	-1556	-1	10.4	GTATTC
PF10_0187	-1115	-1	10.4	GTATTC
PFI0450c	-9	1	10.4	GAATAC
PFI0450c	-1292	1	10.4	GAATAC
PF14_0519	-801	-1	10.4	GTATTC
PF11_0413	-943	1	10.4	GAATAC
PF14_0309	-873	1	10.4	GAATAC
PF07_0081	-38	-1	10.4	GTATTC
PF07_0081	-1035	-1	10.4	GTATTC
PF13_0211	-1677	1	10.4	GAATAC
MAL7P1.124	-443	1	10.4	GAATAC
PF11_0266	-1498	1	10.4	GAATAC
PF14_0370	-962	1	10.4	GAATAC
PF14_0370	-1449	1	10.4	GAATAC
MAL7P1.78	-40	-1	10.4	GTATTC
MAL7P1.78	-414	-1	10.4	GTATTC
PFE1275c	-1737	1	10.4	GAATAC
PF14_0529	-1209	1	10.4	GAATAC
PF14_0529	-1925	-1	10.4	GTATTC
PFB0056c	-230	1	10.4	GAATAC
MAL13P1.288	-825	1	10.4	GAATAC
PFA0360c	-47	1	10.4	GAATAC
PFA0360c	-987	1	10.4	GAATAC
MAL8P1.113	-816	1	10.4	GAATAC
PF10_0244	-996	1	10.4	GAATAC
MAL13P1.188	-162	-1	10.4	GTATTC
PF14_0252	-845	1	10.4	GAATAC
PF11_0309	-167	1	10.4	GAATAC
PF11_0309	-449	1	10.4	GAATAC
PFB1050w	-1250	-1	10.4	GTATTC
MAL13P1.217	-966	-1	10.4	GTATTC
MAL7P1.56	-1363	1	10.4	GAATAC
MAL7P1.56	-1837	-1	10.4	GTATTC
PF14_0173	-317	-1	10.4	GTATTC
PF14_0173	-997	-1	10.4	GTATTC
PF14_0572	-1168	1	10.4	GAATAC
PF14_0217	-1445	1	10.4	GAATAC
PF07_0033	-548	-1	10.4	GTATTC
PFA0075w	-289	-1	10.4	GTATTC
PFA0075w	-331	-1	10.4	GTATTC
[truncated: 26,641 more rows]
