# Supplementary material for: Identification and Genome-Wide Prediction of DNA Binding Specificities for the ApiAP2 Family of Regulators from the Malaria Parasite
Source: PLoS Pathog. 2010 Oct 28;6(10):e1001165. doi: 10.1371/journal.ppat.1001165 (PMC2965767; doi:10.1371/journal.ppat.1001165)
Supplement: Dataset S3 — ScanACE results for all AP2 motifs. ScanACE results for all ApiAP2 motifs. The location, orientation, and sequence of each motif match in upstream regions are indicated. (8.80 MB ZIP) [file ppat.1001165.s021.zip › Dataset S3_revised/PF11_0404_D1_ScanACE pwm matches.txt]

Dataset S3a.  ScanACE results for the PF11_0404_D1 motif.				
Searches were done using the position weight matrix trimmed to the 6 most informative consecutive motif positions.				
Data is sorted by score from highest to lowest.  				
Column 1 - PlasmoDB gene IDs.  Genes listed multiple times have more than one match to the motif in their upstream regions				
Column 2 - Position of the motif upstream from the ATG start codon.   				
Column 3 - Orientation of the motif in the genome.  1 indicates the plus strand and -1 indicates the minus strand. 				
Column 4 - ScanACE score.  Higher scores reflect better better matches to the position weight matrix.				
Column 5 - Sequence of the motif match.  All sequences are 5' to 3' from the plus strand.				

Gene ID	Position	Orientation	Score	Sequence
PFB1035w	-503	-1	12.12	TGTTCT
PFB1035w	-691	1	12.12	AGAACA
PFB1035w	-1093	1	12.12	AGAACA
PF11_0352	-363	1	12.12	AGAACA
PF11_0352	-537	-1	12.12	TGTTCT
PF11_0352	-1724	1	12.12	AGAACA
PF11_0412	-876	1	12.12	AGAACA
PF10_0241	-153	-1	12.12	TGTTCT
PF11_0433	-360	1	12.12	AGAACA
PFD0210c	-968	-1	12.12	TGTTCT
PF11_0380	-478	1	12.12	AGAACA
PF11_0380	-504	1	12.12	AGAACA
PF11_0380	-1634	-1	12.12	TGTTCT
PF10_0013	-896	-1	12.12	TGTTCT
PF08_0139	-700	1	12.12	AGAACA
PF08_0139	-1642	1	12.12	AGAACA
PF08_0139	-1662	1	12.12	AGAACA
PF08_0139	-1685	1	12.12	AGAACA
PF08_0139	-1735	1	12.12	AGAACA
PF11_0091	-1284	-1	12.12	TGTTCT
PF11_0091	-1382	-1	12.12	TGTTCT
PF11_0091	-1609	1	12.12	AGAACA
PF14_0164	-602	1	12.12	AGAACA
PF14_0722	-62	1	12.12	AGAACA
PF14_0722	-166	-1	12.12	TGTTCT
PF14_0722	-828	-1	12.12	TGTTCT
PF14_0722	-953	-1	12.12	TGTTCT
PF14_0722	-1763	1	12.12	AGAACA
PFL0010c	-697	1	12.12	AGAACA
MAL7P1.172	-310	-1	12.12	TGTTCT
PF14_0198	-181	-1	12.12	TGTTCT
PF14_0198	-786	1	12.12	AGAACA
MAL13P1.261	-445	-1	12.12	TGTTCT
PF14_0655	-38	-1	12.12	TGTTCT
PF14_0655	-117	1	12.12	AGAACA
PF14_0655	-1119	1	12.12	AGAACA
PFC0700c	-405	-1	12.12	TGTTCT
PFC0700c	-432	-1	12.12	TGTTCT
PFC0700c	-656	1	12.12	AGAACA
PFC0700c	-686	1	12.12	AGAACA
PFC0700c	-698	1	12.12	AGAACA
PFC0700c	-710	1	12.12	AGAACA
PFC0700c	-746	1	12.12	AGAACA
MAL8P1.131	-132	1	12.12	AGAACA
MAL8P1.131	-1162	-1	12.12	TGTTCT
PFI1240c	-194	1	12.12	AGAACA
PFI1240c	-497	1	12.12	AGAACA
PFD1015c	-839	-1	12.12	TGTTCT
PFI1205c	-1016	1	12.12	AGAACA
PFI1205c	-1747	-1	12.12	TGTTCT
PFL2620w	-1760	1	12.12	AGAACA
PFF0100w	-92	1	12.12	AGAACA
PFF0100w	-1485	1	12.12	AGAACA
PFF0100w	-1751	1	12.12	AGAACA
PF14_0664	-461	1	12.12	AGAACA
PF14_0664	-1710	-1	12.12	TGTTCT
MAL8P1.78	-653	1	12.12	AGAACA
MAL13P1.281	-632	-1	12.12	TGTTCT
PF14_0757	-1471	-1	12.12	TGTTCT
PF13_0230	-252	-1	12.12	TGTTCT
MAL13P1.112	-1845	-1	12.12	TGTTCT
MAL8P1.202	-838	1	12.12	AGAACA
PFC1075w	-1700	-1	12.12	TGTTCT
PF11_0331	-904	-1	12.12	TGTTCT
PF11_0331	-1139	-1	12.12	TGTTCT
MAL8P1.69	-961	1	12.12	AGAACA
PF08_0053	-1004	-1	12.12	TGTTCT
PF08_0053	-1078	-1	12.12	TGTTCT
PFL1910c	-1081	1	12.12	AGAACA
PF11_0397	-840	-1	12.12	TGTTCT
PF11_0397	-1245	1	12.12	AGAACA
PFE0350c	-1620	1	12.12	AGAACA
PFF0200c	-801	-1	12.12	TGTTCT
PF13_0054	-1696	1	12.12	AGAACA
PF11_0116	-1041	-1	12.12	TGTTCT
PF07_0023	-1550	1	12.12	AGAACA
PFC0970w	-944	1	12.12	AGAACA
PFC0970w	-1264	1	12.12	AGAACA
PFB0935w	-1040	1	12.12	AGAACA
PFB0935w	-1080	-1	12.12	TGTTCT
PFB0935w	-1522	1	12.12	AGAACA
PFL0025c	-700	1	12.12	AGAACA
PFI0630w	-1499	1	12.12	AGAACA
PFI0630w	-1801	1	12.12	AGAACA
PFI0630w	-1942	1	12.12	AGAACA
PFI1380c	-1202	-1	12.12	TGTTCT
PF14_0205	-239	1	12.12	AGAACA
PFE1455w	-176	-1	12.12	TGTTCT
PFE1455w	-511	1	12.12	AGAACA
PF10_0223	-225	1	12.12	AGAACA
PF08_0105	-208	-1	12.12	TGTTCT
PF08_0105	-498	-1	12.12	TGTTCT
PF08_0105	-663	1	12.12	AGAACA
PF08_0105	-853	-1	12.12	TGTTCT
PF13_0350	-1407	1	12.12	AGAACA
PFI1195c	-1305	1	12.12	AGAACA
PF11_0342	-749	-1	12.12	TGTTCT
PF14_0561	-351	-1	12.12	TGTTCT
MAL8P1.55	-84	1	12.12	AGAACA
MAL8P1.55	-592	-1	12.12	TGTTCT
PFB0177c	-1124	1	12.12	AGAACA
PFI0745w	-523	-1	12.12	TGTTCT
PF13_0268	-1534	1	12.12	AGAACA
PF13_0268	-1908	1	12.12	AGAACA
PF10_0405	-696	1	12.12	AGAACA
PFF1260c	-1308	-1	12.12	TGTTCT
PFF1260c	-1828	1	12.12	AGAACA
PF10_0322	-1065	1	12.12	AGAACA
PF13_0134	-171	-1	12.12	TGTTCT
PF13_0134	-216	1	12.12	AGAACA
PF13_0134	-1084	-1	12.12	TGTTCT
MAL7P1.204	-1062	-1	12.12	TGTTCT
MAL7P1.204	-1639	1	12.12	AGAACA
PFL0515w	-1493	1	12.12	AGAACA
PFI0890c	-557	1	12.12	AGAACA
PF07_0072	-890	-1	12.12	TGTTCT
PFB0921c	-1542	-1	12.12	TGTTCT
PF10_0351	-927	-1	12.12	TGTTCT
PF13_0100	-369	-1	12.12	TGTTCT
PF13_0100	-738	1	12.12	AGAACA
MAL13P1.65	-109	1	12.12	AGAACA
PFC0820w	-732	-1	12.12	TGTTCT
PF13_0024	-692	-1	12.12	TGTTCT
PF13_0024	-846	-1	12.12	TGTTCT
MAL13P1.218	-1114	-1	12.12	TGTTCT
PFI1675w	-155	1	12.12	AGAACA
PFI1675w	-658	1	12.12	AGAACA
PF11_0257	-1983	-1	12.12	TGTTCT
PFB0105c	-48	-1	12.12	TGTTCT
PFB0105c	-252	1	12.12	AGAACA
PF14_0435	-1214	1	12.12	AGAACA
PF14_0435	-1950	1	12.12	AGAACA
PFD0900w	-571	-1	12.12	TGTTCT
PFD0900w	-777	-1	12.12	TGTTCT
PFD0900w	-1878	1	12.12	AGAACA
PF14_0719	-122	-1	12.12	TGTTCT
PF14_0719	-1564	-1	12.12	TGTTCT
PFF0645c	-440	-1	12.12	TGTTCT
PF11_0428	-601	-1	12.12	TGTTCT
PFL1225c	-363	1	12.12	AGAACA
PFL1225c	-933	-1	12.12	TGTTCT
PFL1225c	-959	-1	12.12	TGTTCT
PF14_0027	-235	1	12.12	AGAACA
PFL2210w	-727	1	12.12	AGAACA
PFD0745c	-959	1	12.12	AGAACA
PFF1385c	-241	-1	12.12	TGTTCT
PF11_0145	-425	-1	12.12	TGTTCT
PFI1190w	-747	-1	12.12	TGTTCT
PFL0670c	-1207	-1	12.12	TGTTCT
PFC0135c	-329	1	12.12	AGAACA
PFC0135c	-1560	-1	12.12	TGTTCT
PFE0795c	-665	-1	12.12	TGTTCT
PFE0795c	-1900	1	12.12	AGAACA
PFE0795c	-1931	1	12.12	AGAACA
PF14_0154	-41	1	12.12	AGAACA
PF14_0154	-1897	1	12.12	AGAACA
PF13_0335	-244	-1	12.12	TGTTCT
PFI1070c	-1112	-1	12.12	TGTTCT
PFL0280c	-646	1	12.12	AGAACA
PFL0280c	-1402	-1	12.12	TGTTCT
PFD1220c	-1312	-1	12.12	TGTTCT
PFI0740c	-1071	1	12.12	AGAACA
PFL0675c	-1368	-1	12.12	TGTTCT
PF14_0378	-1357	-1	12.12	TGTTCT
PF11_0442	-1388	-1	12.12	TGTTCT
PFE1510c	-260	-1	12.12	TGTTCT
PFE1510c	-1126	1	12.12	AGAACA
PFE1510c	-1592	-1	12.12	TGTTCT
PFI1820w	-726	-1	12.12	TGTTCT
PFI1820w	-1233	-1	12.12	TGTTCT
PF08_0043	-776	-1	12.12	TGTTCT
PF08_0043	-973	-1	12.12	TGTTCT
PF14_0066	-1353	-1	12.12	TGTTCT
PF14_0066	-1868	-1	12.12	TGTTCT
PF10_0346	-1118	1	12.12	AGAACA
PF10_0346	-1340	-1	12.12	TGTTCT
PFI0485c	-1175	1	12.12	AGAACA
PFI1135c	-139	1	12.12	AGAACA
PFI1135c	-802	-1	12.12	TGTTCT
PFD1115c	-357	-1	12.12	TGTTCT
PFE1170w	-1266	-1	12.12	TGTTCT
PFE1170w	-1851	-1	12.12	TGTTCT
PFE1170w	-1919	-1	12.12	TGTTCT
PFL0260c	-1971	1	12.12	AGAACA
PF10_0075	-476	1	12.12	AGAACA
PF10_0075	-952	1	12.12	AGAACA
MAL13P1.485	-1263	-1	12.12	TGTTCT
MAL13P1.485	-1995	-1	12.12	TGTTCT
PFI0955w	-763	-1	12.12	TGTTCT
PFL1075w	-81	-1	12.12	TGTTCT
PFL1075w	-834	1	12.12	AGAACA
PFL1075w	-1135	1	12.12	AGAACA
PFB0875c	-122	1	12.12	AGAACA
PFB0875c	-578	1	12.12	AGAACA
PFB0875c	-905	-1	12.12	TGTTCT
PF07_0015	-217	1	12.12	AGAACA
PF07_0015	-734	1	12.12	AGAACA
PF14_0767	-431	-1	12.12	TGTTCT
PF14_0767	-1838	1	12.12	AGAACA
MAL7P1.102	-252	-1	12.12	TGTTCT
PFB0265c	-1233	-1	12.12	TGTTCT
PFI1485c	-169	1	12.12	AGAACA
PFI1485c	-506	1	12.12	AGAACA
MAL13P1.162	-1318	1	12.12	AGAACA
PFA0135w	-175	-1	12.12	TGTTCT
PFI0910w	-846	1	12.12	AGAACA
PF08_0080	-1634	1	12.12	AGAACA
PF13_0152	-159	1	12.12	AGAACA
PFI1350c	-935	1	12.12	AGAACA
PFA0050c	-685	1	12.12	AGAACA
PFA0050c	-1058	1	12.12	AGAACA
PFA0050c	-1953	1	12.12	AGAACA
PFD0115c	-389	1	12.12	AGAACA
PFD0115c	-1712	1	12.12	AGAACA
PFD0115c	-1819	1	12.12	AGAACA
PFD0115c	-1902	-1	12.12	TGTTCT
MAL13P1.277	-800	1	12.12	AGAACA
MAL13P1.277	-1749	-1	12.12	TGTTCT
MAL13P1.277	-1783	-1	12.12	TGTTCT
PFF1580c	-833	-1	12.12	TGTTCT
PFF1580c	-1007	1	12.12	AGAACA
PFF1580c	-1081	-1	12.12	TGTTCT
PF14_0170	-1457	-1	12.12	TGTTCT
PF14_0737	-1536	1	12.12	AGAACA
PF14_0636	-823	-1	12.12	TGTTCT
MAL8P1.102	-206	-1	12.12	TGTTCT
PFE1140c	-495	-1	12.12	TGTTCT
PFE1140c	-1168	1	12.12	AGAACA
PFC0030c	-645	1	12.12	AGAACA
PFC0030c	-1319	-1	12.12	TGTTCT
PFC0030c	-1338	-1	12.12	TGTTCT
PFC0030c	-1349	-1	12.12	TGTTCT
MAL8P1.47	-581	-1	12.12	TGTTCT
PFB1000w	-684	1	12.12	AGAACA
PFB1000w	-1055	1	12.12	AGAACA
PFB1000w	-1949	1	12.12	AGAACA
PFL2045w	-296	-1	12.12	TGTTCT
PF14_0060	-286	-1	12.12	TGTTCT
PF14_0060	-1232	-1	12.12	TGTTCT
PF14_0060	-1312	-1	12.12	TGTTCT
PF14_0060	-1999	-1	12.12	TGTTCT
PF14_0480	-713	-1	12.12	TGTTCT
PF11_0390	-1169	1	12.12	AGAACA
PFI0805w	-1554	1	12.12	AGAACA
MAL7P1.122	-620	1	12.12	AGAACA
MAL7P1.122	-953	1	12.12	AGAACA
MAL7P1.179	-125	1	12.12	AGAACA
MAL7P1.179	-398	1	12.12	AGAACA
MAL7P1.179	-525	-1	12.12	TGTTCT
MAL7P1.179	-693	1	12.12	AGAACA
MAL7P1.179	-1172	1	12.12	AGAACA
MAL13P1.360	-1060	1	12.12	AGAACA
PF14_0582	-411	-1	12.12	TGTTCT
PF11_0026	-1694	-1	12.12	TGTTCT
PF08_0118	-151	1	12.12	AGAACA
PF08_0118	-603	-1	12.12	TGTTCT
PF10_0057a	-656	-1	12.12	TGTTCT
PFI1770w	-1588	-1	12.12	TGTTCT
PFC0120w	-920	-1	12.12	TGTTCT
PF14_0729	-904	-1	12.12	TGTTCT
PFB0260w	-813	-1	12.12	TGTTCT
PFB0260w	-1205	-1	12.12	TGTTCT
PF14_0117	-232	-1	12.12	TGTTCT
MAL8P1.67	-874	-1	12.12	TGTTCT
PFL2080c	-687	1	12.12	AGAACA
PFL2080c	-1544	-1	12.12	TGTTCT
PFL2080c	-1748	-1	12.12	TGTTCT
PF07_0095	-375	-1	12.12	TGTTCT
MAL7P1.340	-1155	-1	12.12	TGTTCT
MAL7P1.340	-1994	-1	12.12	TGTTCT
PF07_0058	-630	1	12.12	AGAACA
PF07_0058	-1158	1	12.12	AGAACA
PFI0690c	-1624	-1	12.12	TGTTCT
PFI0690c	-1789	-1	12.12	TGTTCT
MAL8P1.85	-377	1	12.12	AGAACA
PFI0095c	-501	1	12.12	AGAACA
PFI0095c	-1377	-1	12.12	TGTTCT
PFI0095c	-1986	-1	12.12	TGTTCT
PF11_0049	-314	-1	12.12	TGTTCT
PF13_0175	-338	1	12.12	AGAACA
PF13_0175	-830	1	12.12	AGAACA
PF07_0126	-957	1	12.12	AGAACA
PFL0805w	-903	1	12.12	AGAACA
PFL0805w	-1628	-1	12.12	TGTTCT
PF10_0163	-1616	-1	12.12	TGTTCT
PFI0340c	-1090	-1	12.12	TGTTCT
PFE0070w	-36	-1	12.12	TGTTCT
PFE0070w	-1225	1	12.12	AGAACA
PFI0080w	-27	1	12.12	AGAACA
PFL2580w	-848	1	12.12	AGAACA
PFC0270w	-285	1	12.12	AGAACA
PF11_0518	-1126	-1	12.12	TGTTCT
PF11_0518	-1621	-1	12.12	TGTTCT
PF08_0130	-911	1	12.12	AGAACA
PFC0910w	-1336	-1	12.12	TGTTCT
PF14_0532	-768	-1	12.12	TGTTCT
MAL8P1.219	-679	1	12.12	AGAACA
PFF1530c	-1148	1	12.12	AGAACA
PFI1335w	-26	-1	12.12	TGTTCT
PF13_0141	-1247	-1	12.12	TGTTCT
PF10_0215	-1474	1	12.12	AGAACA
PF10_0215	-1566	1	12.12	AGAACA
PF14_0289	-849	1	12.12	AGAACA
PF14_0289	-896	-1	12.12	TGTTCT
PFB0950w	-843	1	12.12	AGAACA
PFD1045c	-280	1	12.12	AGAACA
PFD1045c	-997	1	12.12	AGAACA
PFF1560c	-683	1	12.12	AGAACA
PF11_0362a	-789	1	12.12	AGAACA
PFF1545w	-69	1	12.12	AGAACA
PFF1545w	-204	-1	12.12	TGTTCT
PFF1545w	-368	1	12.12	AGAACA
PFF1545w	-555	-1	12.12	TGTTCT
PFF1545w	-751	1	12.12	AGAACA
PFF1545w	-1001	-1	12.12	TGTTCT
PFF1545w	-1017	-1	12.12	TGTTCT
PFD1245c	-851	-1	12.12	TGTTCT
PFD1245c	-857	-1	12.12	TGTTCT
PFD1245c	-1360	1	12.12	AGAACA
PF14_0180	-52	-1	12.12	TGTTCT
PF14_0180	-1139	1	12.12	AGAACA
PF11_0100	-500	-1	12.12	TGTTCT
PFF1300w	-1992	-1	12.12	TGTTCT
PF10_0095	-678	1	12.12	AGAACA
PF14_0397	-80	-1	12.12	TGTTCT
PF14_0218	-790	1	12.12	AGAACA
PFF0240c	-1358	-1	12.12	TGTTCT
PFD0460c	-899	-1	12.12	TGTTCT
PF13_0296	-881	1	12.12	AGAACA
PFD0825c	-348	1	12.12	AGAACA
PFD0825c	-580	-1	12.12	TGTTCT
PFD0825c	-1095	1	12.12	AGAACA
PFD0825c	-1660	-1	12.12	TGTTCT
PF07_0010	-1080	1	12.12	AGAACA
PF07_0010	-1223	1	12.12	AGAACA
PF14_0048	-138	-1	12.12	TGTTCT
PF14_0048	-1160	1	12.12	AGAACA
PFL1985c	-135	-1	12.12	TGTTCT
PFL0310c	-326	-1	12.12	TGTTCT
PFL0310c	-967	-1	12.12	TGTTCT
PFL0310c	-1106	-1	12.12	TGTTCT
PFL2355w	-127	-1	12.12	TGTTCT
PFF0190c	-159	-1	12.12	TGTTCT
PFF0190c	-371	-1	12.12	TGTTCT
PFL1030w	-938	-1	12.12	TGTTCT
PFL1030w	-1372	1	12.12	AGAACA
PFL1030w	-1602	-1	12.12	TGTTCT
PF13_0323	-1124	-1	12.12	TGTTCT
PF10_0042	-297	-1	12.12	TGTTCT
PFD1055w	-1510	1	12.12	AGAACA
PFD1055w	-1595	1	12.12	AGAACA
PFB0985c	-1682	-1	12.12	TGTTCT
PFD0920w	-388	-1	12.12	TGTTCT
PFI0135c	-1647	1	12.12	AGAACA
PF13_0090	-598	-1	12.12	TGTTCT
PF14_0417	-196	1	12.12	AGAACA
PF14_0042	-522	1	12.12	AGAACA
PFB0840w	-1034	1	12.12	AGAACA
PFB0970c	-1590	-1	12.12	TGTTCT
PFD0395c	-707	1	12.12	AGAACA
PFI0150c	-1984	-1	12.12	TGTTCT
PF14_0509	-44	-1	12.12	TGTTCT
PF14_0509	-796	-1	12.12	TGTTCT
PF11_0325	-811	-1	12.12	TGTTCT
PFF1390w	-29	-1	12.12	TGTTCT
PFF1390w	-1307	1	12.12	AGAACA
PF11_0156	-920	1	12.12	AGAACA
PF11_0156	-957	1	12.12	AGAACA
PF13_0166	-287	1	12.12	AGAACA
PF10_0328	-726	1	12.12	AGAACA
MAL13P1.237	-1224	-1	12.12	TGTTCT
MAL13P1.303	-39	1	12.12	AGAACA
MAL13P1.303	-742	-1	12.12	TGTTCT
MAL13P1.303	-1630	1	12.12	AGAACA
MAL13P1.303	-1858	-1	12.12	TGTTCT
PFD0145c	-709	1	12.12	AGAACA
PFI0790w	-1898	-1	12.12	TGTTCT
PF11_0359	-1121	-1	12.12	TGTTCT
PF11_0359	-1962	1	12.12	AGAACA
PFD0470c	-990	-1	12.12	TGTTCT
PFI1410c	-211	-1	12.12	TGTTCT
PFD0820w	-1944	1	12.12	AGAACA
PF11_0421	-473	1	12.12	AGAACA
PF11_0421	-793	1	12.12	AGAACA
PF11_0421	-958	-1	12.12	TGTTCT
MAL13P1.342	-331	-1	12.12	TGTTCT
MAL13P1.342	-1217	1	12.12	AGAACA
PFA0615w	-1218	1	12.12	AGAACA
PFA0615w	-1902	1	12.12	AGAACA
PF14_0086	-727	1	12.12	AGAACA
PF14_0086	-990	-1	12.12	TGTTCT
PF14_0543	-1093	1	12.12	AGAACA
MAL13P1.33	-10	1	12.12	AGAACA
PF14_0193	-1081	1	12.12	AGAACA
PF14_0193	-1089	1	12.12	AGAACA
PF14_0622	-1176	1	12.12	AGAACA
PF14_0622	-1431	-1	12.12	TGTTCT
PFB0545c	-1169	-1	12.12	TGTTCT
PF10_0020	-960	-1	12.12	TGTTCT
PF10_0020	-1003	-1	12.12	TGTTCT
PF10_0150	-59	1	12.12	AGAACA
PFE0105c	-881	1	12.12	AGAACA
PF11_0511	-703	1	12.12	AGAACA
PFE1635w	-499	-1	12.12	TGTTCT
PFE1635w	-633	1	12.12	AGAACA
PFE1635w	-718	-1	12.12	TGTTCT
PFE1635w	-838	1	12.12	AGAACA
PFE1635w	-1818	1	12.12	AGAACA
PFE1100w	-334	1	12.12	AGAACA
PFD0035c	-1707	1	12.12	AGAACA
PFD0035c	-1751	1	12.12	AGAACA
PF14_0293	-182	-1	12.12	TGTTCT
PF14_0293	-550	-1	12.12	TGTTCT
PFD0895c	-93	-1	12.12	TGTTCT
PFD0895c	-1194	1	12.12	AGAACA
PFD0895c	-1400	1	12.12	AGAACA
PF14_0745	-1151	-1	12.12	TGTTCT
PFE0390w	-280	1	12.12	AGAACA
PF14_0791	-10	1	12.12	AGAACA
PF14_0791	-668	1	12.12	AGAACA
PF14_0791	-1560	1	12.12	AGAACA
PFE0825w	-290	-1	12.12	TGTTCT
PFI1210w	-46	1	12.12	AGAACA
PFI1210w	-777	-1	12.12	TGTTCT
PF11_0528	-317	-1	12.12	TGTTCT
MAL13P1.295	-697	-1	12.12	TGTTCT
MAL13P1.295	-923	1	12.12	AGAACA
MAL13P1.295	-1178	-1	12.12	TGTTCT
MAL13P1.295	-1186	-1	12.12	TGTTCT
PFL2570w	-1249	-1	12.12	TGTTCT
PFL2570w	-1963	-1	12.12	TGTTCT
MAL13P1.227	-914	-1	12.12	TGTTCT
PF14_0410	-305	1	12.12	AGAACA
PF14_0410	-417	-1	12.12	TGTTCT
PFE0115c	-1304	-1	12.12	TGTTCT
PFE0115c	-1375	-1	12.12	TGTTCT
PFD0180c	-344	-1	12.12	TGTTCT
PFD0180c	-618	-1	12.12	TGTTCT
PFD0180c	-1347	-1	12.12	TGTTCT
MAL7P1.86	-94	-1	12.12	TGTTCT
PF14_0760	-688	1	12.12	AGAACA
PF14_0760	-1015	1	12.12	AGAACA
PF14_0760	-1483	-1	12.12	TGTTCT
PF14_0760	-1635	1	12.12	AGAACA
PF14_0760	-1838	-1	12.12	TGTTCT
PF14_0760	-1896	1	12.12	AGAACA
PFC0860w	-931	1	12.12	AGAACA
PFD0075w	-661	-1	12.12	TGTTCT
PF07_0048	-895	-1	12.12	TGTTCT
PF07_0048	-1001	-1	12.12	TGTTCT
PF13_0033	-1551	1	12.12	AGAACA
PF14_0736	-639	-1	12.12	TGTTCT
MAL13P1.180	-399	-1	12.12	TGTTCT
MAL13P1.170	-268	-1	12.12	TGTTCT
MAL13P1.170	-760	-1	12.12	TGTTCT
PF11_0142	-1382	1	12.12	AGAACA
PF11_0545	-685	-1	12.12	TGTTCT
PFC0195w	-1612	-1	12.12	TGTTCT
PF08_0027	-921	-1	12.12	TGTTCT
PF08_0027	-1069	1	12.12	AGAACA
PFL1915w	-440	-1	12.12	TGTTCT
PF13_0319	-705	1	12.12	AGAACA
PF13_0319	-811	1	12.12	AGAACA
PF10_0029	-481	1	12.12	AGAACA
PF11_0232	-457	1	12.12	AGAACA
MAL13P1.278	-567	1	12.12	AGAACA
MAL13P1.278	-783	-1	12.12	TGTTCT
MAL13P1.278	-833	-1	12.12	TGTTCT
PF07_0109	-1208	1	12.12	AGAACA
PFB0650w	-1022	1	12.12	AGAACA
PF14_0022	-374	-1	12.12	TGTTCT
PF14_0022	-415	1	12.12	AGAACA
PF14_0635	-949	-1	12.12	TGTTCT
PF10_0178	-920	-1	12.12	TGTTCT
PF10_0130	-207	1	12.12	AGAACA
PF10_0130	-270	-1	12.12	TGTTCT
PFC0370w	-240	-1	12.12	TGTTCT
PFC0370w	-1050	1	12.12	AGAACA
PFF0315c	-934	-1	12.12	TGTTCT
PF10_0390	-1596	-1	12.12	TGTTCT
PFB0510w	-1391	-1	12.12	TGTTCT
PFE0275w	-575	-1	12.12	TGTTCT
PF11_0068	-1132	-1	12.12	TGTTCT
PF11_0068	-1531	-1	12.12	TGTTCT
PF08_0119	-1237	1	12.12	AGAACA
PF14_0404	-406	-1	12.12	TGTTCT
PF14_0404	-1309	-1	12.12	TGTTCT
PF14_0404	-1581	-1	12.12	TGTTCT
PFE0900w	-764	-1	12.12	TGTTCT
PF14_0599	-198	1	12.12	AGAACA
PFB0385w	-872	1	12.12	AGAACA
PFB0385w	-1656	1	12.12	AGAACA
PFF1115w	-1043	-1	12.12	TGTTCT
PF14_0468	-499	-1	12.12	TGTTCT
PF14_0468	-1158	-1	12.12	TGTTCT
PF14_0468	-1828	-1	12.12	TGTTCT
PFD0995c	-806	-1	12.12	TGTTCT
PF14_0441	-1431	-1	12.12	TGTTCT
PFF0520w	-96	1	12.12	AGAACA
PFF0520w	-133	-1	12.12	TGTTCT
PFF0520w	-280	1	12.12	AGAACA
PFF0520w	-367	1	12.12	AGAACA
MAL13P1.410	-927	-1	12.12	TGTTCT
MAL13P1.410	-1000	-1	12.12	TGTTCT
PFE1082c	-325	1	12.12	AGAACA
MAL8P1.82	-112	1	12.12	AGAACA
MAL8P1.70	-714	-1	12.12	TGTTCT
MAL8P1.70	-739	-1	12.12	TGTTCT
MAL8P1.70	-1863	-1	12.12	TGTTCT
PFD0695w	-864	-1	12.12	TGTTCT
PFD0695w	-1155	-1	12.12	TGTTCT
MAL13P1.313	-457	-1	12.12	TGTTCT
PF10_0041	-1199	1	12.12	AGAACA
PFI1005w	-1658	-1	12.12	TGTTCT
PF14_0771	-403	-1	12.12	TGTTCT
PF14_0771	-1473	1	12.12	AGAACA
PF14_0771	-1815	1	12.12	AGAACA
MAL7P1.114	-58	1	12.12	AGAACA
MAL7P1.154a	-30	1	12.12	AGAACA
MAL7P1.154a	-95	-1	12.12	TGTTCT
PF13_0342	-451	-1	12.12	TGTTCT
PF11_0039	-408	-1	12.12	TGTTCT
PF11_0039	-1019	-1	12.12	TGTTCT
PF11_0039	-1522	1	12.12	AGAACA
PF11_0039	-1805	-1	12.12	TGTTCT
PFA0175w	-389	1	12.12	AGAACA
PFL1430c	-1418	1	12.12	AGAACA
PFI1110w	-481	-1	12.12	TGTTCT
PFI1110w	-899	-1	12.12	TGTTCT
PFI1110w	-914	-1	12.12	TGTTCT
PFI1110w	-963	-1	12.12	TGTTCT
PF11_0186	-149	1	12.12	AGAACA
MAL8P1.310	-461	1	12.12	AGAACA
MAL8P1.310	-1020	-1	12.12	TGTTCT
PF07_0116	-1374	-1	12.12	TGTTCT
MAL13P1.331	-591	-1	12.12	TGTTCT
PF13_0357	-72	-1	12.12	TGTTCT
PF13_0357	-376	1	12.12	AGAACA
PF13_0357	-492	1	12.12	AGAACA
PF07_0132	-497	-1	12.12	TGTTCT
PF07_0132	-685	1	12.12	AGAACA
PF07_0132	-1087	1	12.12	AGAACA
PF10_0032	-747	-1	12.12	TGTTCT
PFD0375w	-819	-1	12.12	TGTTCT
PFD0375w	-1135	1	12.12	AGAACA
MAL7P1.50	-846	-1	12.12	TGTTCT
PFL0660w	-273	-1	12.12	TGTTCT
PFL0660w	-1254	1	12.12	AGAACA
PFL0957w	-530	1	12.12	AGAACA
PFL0957w	-663	1	12.12	AGAACA
PFL0957w	-1155	-1	12.12	TGTTCT
PF10_0306	-1153	1	12.12	AGAACA
PF10_0126	-362	-1	12.12	TGTTCT
PFI0675w	-13	-1	12.12	TGTTCT
PFI0675w	-162	-1	12.12	TGTTCT
PFI0675w	-827	1	12.12	AGAACA
PFI0675w	-1098	1	12.12	AGAACA
PF11_0348	-453	-1	12.12	TGTTCT
PF11_0348	-1536	-1	12.12	TGTTCT
PF11_0515	-384	1	12.12	AGAACA
PF11_0515	-504	-1	12.12	TGTTCT
PF11_0515	-668	1	12.12	AGAACA
PF11_0515	-855	-1	12.12	TGTTCT
PF11_0515	-876	-1	12.12	TGTTCT
PF11_0515	-1269	-1	12.12	TGTTCT
PF11_0515	-1333	-1	12.12	TGTTCT
PFI0420c	-47	1	12.12	AGAACA
PFI0420c	-312	-1	12.12	TGTTCT
PFI0420c	-332	-1	12.12	TGTTCT
MAL13P1.66	-339	-1	12.12	TGTTCT
MAL13P1.66	-786	1	12.12	AGAACA
PF07_0006	-1454	1	12.12	AGAACA
PF14_0325	-337	-1	12.12	TGTTCT
PF14_0325	-1103	1	12.12	AGAACA
PFL2565w	-6	1	12.12	AGAACA
PFL2565w	-15	1	12.12	AGAACA
PF08_0064	-633	1	12.12	AGAACA
PF08_0064	-692	1	12.12	AGAACA
PFD0060w	-1205	-1	12.12	TGTTCT
PFD0060w	-1535	1	12.12	AGAACA
PFL0255c	-78	1	12.12	AGAACA
PFL0255c	-140	1	12.12	AGAACA
PFL0255c	-429	-1	12.12	TGTTCT
PF14_0316	-186	1	12.12	AGAACA
PF14_0316	-273	1	12.12	AGAACA
PF14_0316	-1297	-1	12.12	TGTTCT
PFF0285c	-782	1	12.12	AGAACA
MAL7P1.99	-53	1	12.12	AGAACA
PFI1495w	-492	-1	12.12	TGTTCT
PFI1810w	-81	1	12.12	AGAACA
PFI1810w	-1257	-1	12.12	TGTTCT
PFI1810w	-1276	-1	12.12	TGTTCT
PFI1810w	-1287	-1	12.12	TGTTCT
PFF0210w	-732	-1	12.12	TGTTCT
PFF0210w	-1558	1	12.12	AGAACA
PFF0210w	-1754	1	12.12	AGAACA
PF10_0316	-215	-1	12.12	TGTTCT
PF10_0316	-301	-1	12.12	TGTTCT
PF11_0209	-512	-1	12.12	TGTTCT
PFL0770w	-218	1	12.12	AGAACA
MAL7P1.22	-205	1	12.12	AGAACA
MAL7P1.22	-972	1	12.12	AGAACA
PFF0835w	-135	-1	12.12	TGTTCT
PFF0835w	-299	-1	12.12	TGTTCT
PF14_0313	-1467	1	12.12	AGAACA
PFB0953w	-239	1	12.12	AGAACA
PF11_0524	-209	1	12.12	AGAACA
PF11_0524	-1134	-1	12.12	TGTTCT
PF07_0123	-949	-1	12.12	TGTTCT
PF13_0270	-1023	1	12.12	AGAACA
PF13_0270	-1298	1	12.12	AGAACA
PFA0010c	-697	1	12.12	AGAACA
PFE0580w	-537	1	12.12	AGAACA
PF14_0030	-815	-1	12.12	TGTTCT
PFC1020c	-155	-1	12.12	TGTTCT
MAL7P1.29	-83	-1	12.12	TGTTCT
MAL7P1.29	-235	1	12.12	AGAACA
MAL7P1.29	-1346	1	12.12	AGAACA
PFD0185c	-1274	-1	12.12	TGTTCT
PFE0270c	-1483	1	12.12	AGAACA
PFI1745c	-17	1	12.12	AGAACA
PF10_0118	-880	-1	12.12	TGTTCT
PFC0885c	-507	1	12.12	AGAACA
PFC0885c	-783	-1	12.12	TGTTCT
PFC0885c	-1321	1	12.12	AGAACA
PF10_0209	-142	-1	12.12	TGTTCT
PF14_0227	-311	-1	12.12	TGTTCT
PFI0165c	-526	1	12.12	AGAACA
PFI0165c	-1024	-1	12.12	TGTTCT
PFI0165c	-1630	1	12.12	AGAACA
PFI0165c	-1652	1	12.12	AGAACA
PFF0905w	-32	-1	12.12	TGTTCT
PFF0905w	-181	1	12.12	AGAACA
PF11_0477	-710	-1	12.12	TGTTCT
PF11_0477	-1728	1	12.12	AGAACA
PF14_0396	-276	-1	12.12	TGTTCT
PF14_0396	-1340	1	12.12	AGAACA
PF14_0521	-811	1	12.12	AGAACA
MAL13P1.243	-507	1	12.12	AGAACA
MAL13P1.243	-664	-1	12.12	TGTTCT
MAL13P1.243	-1148	-1	12.12	TGTTCT
MAL13P1.525	-1125	-1	12.12	TGTTCT
PF10_0274	-684	-1	12.12	TGTTCT
PF11_0165	-1402	1	12.12	AGAACA
PF10_0107	-25	1	12.12	AGAACA
PF10_0107	-51	-1	12.12	TGTTCT
PF10_0107	-598	1	12.12	AGAACA
MAL7P1.203	-898	1	12.12	AGAACA
MAL7P1.203	-974	1	12.12	AGAACA
PF13_0060	-831	-1	12.12	TGTTCT
PF13_0060	-1338	-1	12.12	TGTTCT
PF10_0397	-430	-1	12.12	TGTTCT
MAL8P1.160	-40	-1	12.12	TGTTCT
MAL8P1.160	-739	-1	12.12	TGTTCT
MAL8P1.160	-887	-1	12.12	TGTTCT
MAL8P1.160	-1266	-1	12.12	TGTTCT
PF11_0057	-196	1	12.12	AGAACA
PF14_0380	-277	1	12.12	AGAACA
PF14_0380	-438	-1	12.12	TGTTCT
PF14_0380	-1800	1	12.12	AGAACA
PF14_0380	-1812	1	12.12	AGAACA
PF08_0128	-1939	1	12.12	AGAACA
PF11_0220	-450	1	12.12	AGAACA
PF11_0220	-663	1	12.12	AGAACA
PFE0280c	-277	1	12.12	AGAACA
PFI0860c	-486	-1	12.12	TGTTCT
PF13_0189	-299	-1	12.12	TGTTCT
PF10_0006	-1578	-1	12.12	TGTTCT
PF07_0097	-1154	1	12.12	AGAACA
PF07_0097	-1205	1	12.12	AGAACA
PFB0530c	-647	1	12.12	AGAACA
PFI1010w	-519	-1	12.12	TGTTCT
PFI0835c	-283	-1	12.12	TGTTCT
PFI1790w	-883	1	12.12	AGAACA
PFI1790w	-1884	1	12.12	AGAACA
PF13_0351	-112	-1	12.12	TGTTCT
PF07_0071	-453	1	12.12	AGAACA
PF07_0071	-552	1	12.12	AGAACA
PFF1325c	-1444	1	12.12	AGAACA
PFB0475c	-29	-1	12.12	TGTTCT
PFB0475c	-35	-1	12.12	TGTTCT
PFL1855w	-50	-1	12.12	TGTTCT
PFL1855w	-1241	1	12.12	AGAACA
PFA0515w	-1106	-1	12.12	TGTTCT
PFA0515w	-1530	-1	12.12	TGTTCT
PF14_0597	-668	-1	12.12	TGTTCT
PF13_0023	-1592	-1	12.12	TGTTCT
PF13_0023	-1765	1	12.12	AGAACA
PFI0380c	-396	1	12.12	AGAACA
PFB0195c	-1391	-1	12.12	TGTTCT
PF13_0236	-456	-1	12.12	TGTTCT
PF13_0236	-850	1	12.12	AGAACA
PF13_0236	-1323	1	12.12	AGAACA
MAL8P1.84	-788	-1	12.12	TGTTCT
PF14_0065	-1475	1	12.12	AGAACA
PF14_0065	-1990	1	12.12	AGAACA
PFC0440c	-831	-1	12.12	TGTTCT
PFA0380w	-487	-1	12.12	TGTTCT
PFA0380w	-854	-1	12.12	TGTTCT
PFA0380w	-919	-1	12.12	TGTTCT
PFL1670c	-787	-1	12.12	TGTTCT
PFC0060c	-767	-1	12.12	TGTTCT
PFC0060c	-1066	1	12.12	AGAACA
PFC0060c	-1317	-1	12.12	TGTTCT
PFF0135w	-745	1	12.12	AGAACA
PFB0395w	-189	1	12.12	AGAACA
PFB0395w	-680	-1	12.12	TGTTCT
PF11_0443	-1563	-1	12.12	TGTTCT
PF13_0084	-1423	-1	12.12	TGTTCT
PF13_0084	-1821	-1	12.12	TGTTCT
PFI0760w	-1373	1	12.12	AGAACA
PFI0760w	-1384	1	12.12	AGAACA
PF11_0164	-1259	-1	12.12	TGTTCT
PFL2625w	-497	-1	12.12	TGTTCT
PFL2625w	-537	-1	12.12	TGTTCT
PFL2625w	-684	1	12.12	AGAACA
PFL2625w	-1696	-1	12.12	TGTTCT
PF10_0108	-136	-1	12.12	TGTTCT
PFL0065w	-1340	1	12.12	AGAACA
PFL0065w	-1483	-1	12.12	TGTTCT
PFL0835w	-69	-1	12.12	TGTTCT
PF14_0617	-1083	1	12.12	AGAACA
PF14_0617	-1101	-1	12.12	TGTTCT
PFD0670c	-738	1	12.12	AGAACA
PF13_0225	-465	1	12.12	AGAACA
PF13_0225	-860	1	12.12	AGAACA
PFL1215c	-114	-1	12.12	TGTTCT
PFL1215c	-1693	-1	12.12	TGTTCT
MAL13P1.440	-1277	-1	12.12	TGTTCT
MAL13P1.230	-59	1	12.12	AGAACA
MAL13P1.230	-578	1	12.12	AGAACA
MAL13P1.230	-1317	1	12.12	AGAACA
MAL8P1.52	-165	-1	12.12	TGTTCT
MAL8P1.52	-1147	1	12.12	AGAACA
PF11_0411	-356	-1	12.12	TGTTCT
PFL0540w	-842	1	12.12	AGAACA
PFL0540w	-1332	1	12.12	AGAACA
PFL0540w	-1709	1	12.12	AGAACA
PFL0540w	-1803	-1	12.12	TGTTCT
PFF1550w	-590	1	12.12	AGAACA
PFF1550w	-1362	1	12.12	AGAACA
PFF1550w	-1752	1	12.12	AGAACA
PF11_0334	-427	-1	12.12	TGTTCT
PF11_0334	-640	-1	12.12	TGTTCT
PFD0390c	-1936	1	12.12	AGAACA
PFD0085c	-358	1	12.12	AGAACA
PFD0085c	-457	-1	12.12	TGTTCT
PFD0085c	-1195	1	12.12	AGAACA
MAL7P1.146	-1419	1	12.12	AGAACA
PF10_0012	-486	-1	12.12	TGTTCT
PF08_0101	-1022	-1	12.12	TGTTCT
PFL1925w	-506	1	12.12	AGAACA
PF11_0283	-390	1	12.12	AGAACA
PF11_0090	-1061	-1	12.12	TGTTCT
PF11_0090	-1470	-1	12.12	TGTTCT
PF14_0759	-1140	1	12.12	AGAACA
PF14_0759	-1670	1	12.12	AGAACA
PF13_0073	-1664	-1	12.12	TGTTCT
MAL13P1.260	-449	-1	12.12	TGTTCT
MAL13P1.260	-1864	-1	12.12	TGTTCT
PF10_0187	-1795	1	12.12	AGAACA
MAL8P1.132	-153	1	12.12	AGAACA
PF14_0552	-1080	-1	12.12	TGTTCT
PFF1215w	-853	-1	12.12	TGTTCT
PF14_0309	-1279	1	12.12	AGAACA
PF14_0310	-674	-1	12.12	TGTTCT
PF13_0211	-178	1	12.12	AGAACA
PF13_0211	-376	-1	12.12	TGTTCT
PF14_0199	-38	-1	12.12	TGTTCT
PF14_0190	-67	-1	12.12	TGTTCT
MAL7P1.124	-133	-1	12.12	TGTTCT
MAL7P1.124	-404	1	12.12	AGAACA
PF11_0266	-709	1	12.12	AGAACA
PFL1060c	-271	-1	12.12	TGTTCT
PFL0420w	-308	1	12.12	AGAACA
PFL0420w	-1032	1	12.12	AGAACA
PFC0075c	-350	-1	12.12	TGTTCT
PFC0075c	-1500	-1	12.12	TGTTCT
PFB0770c	-468	-1	12.12	TGTTCT
PFB0770c	-811	-1	12.12	TGTTCT
PFB0770c	-1377	1	12.12	AGAACA
PFB0835c	-834	-1	12.12	TGTTCT
PF11_0204	-110	-1	12.12	TGTTCT
PF11_0204	-1856	1	12.12	AGAACA
PF11_0204	-1958	1	12.12	AGAACA
PFL1625w	-582	-1	12.12	TGTTCT
PFE0155w	-1482	1	12.12	AGAACA
PFE0155w	-1659	1	12.12	AGAACA
MAL13P1.113	-834	1	12.12	AGAACA
PFE1275c	-309	1	12.12	AGAACA
PF14_0016	-1020	-1	12.12	TGTTCT
PF14_0016	-1315	-1	12.12	TGTTCT
PF14_0016	-1482	-1	12.12	TGTTCT
PFB0320c	-745	-1	12.12	TGTTCT
MAL8P1.8	-46	1	12.12	AGAACA
PF11_0418	-562	-1	12.12	TGTTCT
PF11_0418	-727	-1	12.12	TGTTCT
PF11_0418	-1057	-1	12.12	TGTTCT
PF11_0418	-1067	1	12.12	AGAACA
MAL7P1.184	-1234	-1	12.12	TGTTCT
MAL13P1.288	-1759	-1	12.12	TGTTCT
MAL13P1.405	-1447	1	12.12	AGAACA
MAL13P1.405	-1881	1	12.12	AGAACA
PFA0360c	-1691	-1	12.12	TGTTCT
PF10_0244	-126	1	12.12	AGAACA
MAL8P1.68	-258	-1	12.12	TGTTCT
MAL8P1.68	-495	1	12.12	AGAACA
MAL8P1.68	-658	1	12.12	AGAACA
PFA0170c	-1015	-1	12.12	TGTTCT
MAL13P1.188	-1303	-1	12.12	TGTTCT
PF14_0252	-1188	1	12.12	AGAACA
PF14_0252	-1464	1	12.12	AGAACA
PFL2290w	-282	1	12.12	AGAACA
PFL2290w	-979	-1	12.12	TGTTCT
PFL2290w	-1440	-1	12.12	TGTTCT
PFB1050w	-700	1	12.12	AGAACA
MAL13P1.217	-929	1	12.12	AGAACA
MAL13P1.350	-512	-1	12.12	TGTTCT
MAL13P1.350	-1103	-1	12.12	TGTTCT
PF11_0155	-441	1	12.12	AGAACA
PF11_0155	-638	1	12.12	AGAACA
MAL7P1.56	-801	1	12.12	AGAACA
PF07_0101	-746	1	12.12	AGAACA
PF07_0101	-983	1	12.12	AGAACA
PF10_0280	-1719	-1	12.12	TGTTCT
PF14_0572	-1193	1	12.12	AGAACA
PF07_0033	-1283	1	12.12	AGAACA
PFL0525w	-173	-1	12.12	TGTTCT
PFL1765c	-1829	1	12.12	AGAACA
PF07_0096	-382	-1	12.12	TGTTCT
PF07_0096	-653	1	12.12	AGAACA
PFB0505c	-259	1	12.12	AGAACA
PFL1065c	-997	1	12.12	AGAACA
PFE0640w	-183	-1	12.12	TGTTCT
PFD0110w	-342	-1	12.12	TGTTCT
PFD0110w	-411	1	12.12	AGAACA
PFD0110w	-802	1	12.12	AGAACA
PFL1525c	-24	-1	12.12	TGTTCT
PFL1525c	-1884	1	12.12	AGAACA
MAL13P1.269	-1054	1	12.12	AGAACA
PFA0060w	-1155	1	12.12	AGAACA
PFF0175c	-984	-1	12.12	TGTTCT
MAL13P1.125	-366	-1	12.12	TGTTCT
PFB0370c	-584	1	12.12	AGAACA
PFL0175c	-597	-1	12.12	TGTTCT
PF10_0155	-1330	1	12.12	AGAACA
PF10_0144	-1668	1	12.12	AGAACA
PF10_0144	-1752	-1	12.12	TGTTCT
PF10_0144	-1990	1	12.12	AGAACA
PF14_0571	-570	1	12.12	AGAACA
PF14_0571	-658	1	12.12	AGAACA
PF14_0571	-1808	-1	12.12	TGTTCT
PFC0180c	-1630	1	12.12	AGAACA
PFD0910w	-262	1	12.12	AGAACA
PF13_0149	-60	1	12.12	AGAACA
PF13_0149	-1127	1	12.12	AGAACA
PFD0270c	-200	-1	12.12	TGTTCT
PFD0270c	-319	-1	12.12	TGTTCT
PFC0185w	-1333	-1	12.12	TGTTCT
PF11_0143	-291	-1	12.12	TGTTCT
PF14_0749	-1700	-1	12.12	TGTTCT
PF14_0047	-180	-1	12.12	TGTTCT
PF11_0048	-997	-1	12.12	TGTTCT
PF11_0048	-1509	-1	12.12	TGTTCT
PFE1270c	-276	1	12.12	AGAACA
PF14_0415	-1471	-1	12.12	TGTTCT
PFE1060c	-1145	-1	12.12	TGTTCT
PFE1085w	-1701	-1	12.12	TGTTCT
PFF1465w	-1938	-1	12.12	TGTTCT
PF14_0084	-167	1	12.12	AGAACA
PF14_0084	-862	1	12.12	AGAACA
PF14_0084	-1119	1	12.12	AGAACA
PF14_0084	-1966	-1	12.12	TGTTCT
PFA0705c	-121	1	12.12	AGAACA
PF10_0094	-1878	-1	12.12	TGTTCT
PFD0655w	-37	1	12.12	AGAACA
PFD0655w	-529	1	12.12	AGAACA
PF13_0279	-446	-1	12.12	TGTTCT
PF13_0229	-828	-1	12.12	TGTTCT
PF13_0151	-523	1	12.12	AGAACA
PFB0194w	-871	1	12.12	AGAACA
PFB0194w	-990	-1	12.12	TGTTCT
PFB0194w	-1699	1	12.12	AGAACA
PF11_0453	-293	-1	12.12	TGTTCT
PFL2435w	-449	1	12.12	AGAACA
PFL2435w	-455	1	12.12	AGAACA
PF13_0281	-1250	1	12.12	AGAACA
PF13_0281	-1405	1	12.12	AGAACA
PF07_0053	-1659	1	12.12	AGAACA
PF11_0193	-8	1	12.12	AGAACA
PFE1595c	-64	1	12.12	AGAACA
PFC0965w	-1640	1	12.12	AGAACA
PF14_0181	-1264	-1	12.12	TGTTCT
PFI1250w	-670	-1	12.12	TGTTCT
PFI1250w	-751	1	12.12	AGAACA
PFI1250w	-1055	1	12.12	AGAACA
PFI1250w	-1437	-1	12.12	TGTTCT
PF14_0510	-1528	1	12.12	AGAACA
MAL13P1.346	-1205	-1	12.12	TGTTCT
PF14_0451	-340	1	12.12	AGAACA
PF14_0451	-520	1	12.12	AGAACA
PFE0035c	-1720	-1	12.12	TGTTCT
PF10_0283	-644	-1	12.12	TGTTCT
PF10_0283	-771	-1	12.12	TGTTCT
PFI1555w	-1017	-1	12.12	TGTTCT
PF10_0022	-1182	1	12.12	AGAACA
MAL13P1.163	-694	-1	12.12	TGTTCT
PF11_0381	-374	-1	12.12	TGTTCT
PFL1905w	-1281	-1	12.12	TGTTCT
PFL1905w	-1991	-1	12.12	TGTTCT
PFF1340w	-1104	-1	12.12	TGTTCT
PFF1510w	-198	1	12.12	AGAACA
PFF1510w	-313	1	12.12	AGAACA
MAL7P1.123	-279	1	12.12	AGAACA
MAL7P1.123	-661	1	12.12	AGAACA
PFE0255w	-806	1	12.12	AGAACA
PFD0050w	-478	-1	12.12	TGTTCT
PFD0050w	-657	1	12.12	AGAACA
PFD0050w	-1343	-1	12.12	TGTTCT
PFD0050w	-1576	1	12.12	AGAACA
PFD0050w	-1818	1	12.12	AGAACA
MAL8P1.96	-1205	-1	12.12	TGTTCT
PFL2425w	-338	-1	12.12	TGTTCT
PF13_0133	-304	-1	12.12	TGTTCT
PF13_0133	-1877	-1	12.12	TGTTCT
MAL8P1.142	-790	1	12.12	AGAACA
MAL8P1.142	-1213	1	12.12	AGAACA
PF13_0118	-60	-1	12.12	TGTTCT
PF13_0118	-425	-1	12.12	TGTTCT
PF14_0270	-349	1	12.12	AGAACA
PF14_0270	-457	1	12.12	AGAACA
PF14_0270	-1933	-1	12.12	TGTTCT
PF14_0335	-1230	-1	12.12	TGTTCT
PF14_0335	-1712	1	12.12	AGAACA
MAL8P1.208	-676	1	12.12	AGAACA
PFF0505c	-689	-1	12.12	TGTTCT
PFF0505c	-1311	1	12.12	AGAACA
PFI0510c	-196	1	12.12	AGAACA
PFI0800c	-76	-1	12.12	TGTTCT
MAL7P1.203a	-86	1	12.12	AGAACA
MAL7P1.203a	-1535	-1	12.12	TGTTCT
MAL7P1.203a	-1611	-1	12.12	TGTTCT
PFB0946c	-812	-1	12.12	TGTTCT
PFI0615w	-960	-1	12.12	TGTTCT
PF10_0404	-208	-1	12.12	TGTTCT
PF10_0404	-441	-1	12.12	TGTTCT
PF10_0404	-662	1	12.12	AGAACA
PF10_0404	-1310	-1	12.12	TGTTCT
PFI1475w	-1763	1	12.12	AGAACA
PFL0695c	-373	1	12.12	AGAACA
PFL0695c	-752	-1	12.12	TGTTCT
MAL8P1.46	-627	-1	12.12	TGTTCT
MAL8P1.46	-1088	1	12.12	AGAACA
PF08_0021	-44	1	12.12	AGAACA
PF08_0021	-427	-1	12.12	TGTTCT
PF08_0021	-1566	1	12.12	AGAACA
MAL13P1.118	-1879	-1	12.12	TGTTCT
PFL1080c	-42	-1	12.12	TGTTCT
PFL1080c	-1545	1	12.12	AGAACA
PFL1080c	-1792	1	12.12	AGAACA
PF07_0047	-236	-1	12.12	TGTTCT
PF07_0047	-928	1	12.12	AGAACA
PF07_0047	-1511	1	12.12	AGAACA
PFD0285c	-526	-1	12.12	TGTTCT
PFF1525c	-1668	-1	12.12	TGTTCT
PF14_0488	-1386	1	12.12	AGAACA
PF14_0054	-679	1	12.12	AGAACA
PFD0295c	-518	-1	12.12	TGTTCT
PFD0295c	-793	1	12.12	AGAACA
PF14_0735	-286	-1	12.12	TGTTCT
MAL13P1.312	-14	1	12.12	AGAACA
MAL13P1.312	-214	-1	12.12	TGTTCT
MAL7P1.7	-228	-1	12.12	TGTTCT
MAL7P1.7	-504	1	12.12	AGAACA
MAL7P1.7	-1142	1	12.12	AGAACA
MAL7P1.7	-1189	1	12.12	AGAACA
PFF0980w	-723	-1	12.12	TGTTCT
PFI1670c	-166	-1	12.12	TGTTCT
PFI1670c	-1999	-1	12.12	TGTTCT
PF10_0262	-919	1	12.12	AGAACA
PF10_0262	-996	-1	12.12	TGTTCT
MAL13P1.44	-1433	1	12.12	AGAACA
PF13_0205	-29	1	12.12	AGAACA
PFE0040c	-1135	1	12.12	AGAACA
PFE0040c	-1192	-1	12.12	TGTTCT
PFE0040c	-1647	-1	12.12	TGTTCT
PFE0040c	-1856	1	12.12	AGAACA
PF10_0399	-406	1	12.12	AGAACA
PF10_0399	-480	-1	12.12	TGTTCT
PF10_0399	-656	1	12.12	AGAACA
MAL13P1.294	-423	1	12.12	AGAACA
PFI1505c	-344	-1	12.12	TGTTCT
PFB0390w	-310	-1	12.12	TGTTCT
PFL0570c	-238	-1	12.12	TGTTCT
PFI1800w	-1574	-1	12.12	TGTTCT
PF13_0318	-17	1	12.12	AGAACA
PF14_0598	-1810	1	12.12	AGAACA
PFB0250w	-119	-1	12.12	TGTTCT
PFB0250w	-797	-1	12.12	TGTTCT
PFB0250w	-1172	-1	12.12	TGTTCT
PFB0250w	-1753	1	12.12	AGAACA
PF13_0316	-1783	1	12.12	AGAACA
PFD0250c	-207	1	12.12	AGAACA
PF13_0032	-1266	-1	12.12	TGTTCT
PF13_0210	-1874	1	12.12	AGAACA
PFL2635w	-625	1	12.12	AGAACA
PFL2635w	-1123	-1	12.12	TGTTCT
PFL2635w	-1180	-1	12.12	TGTTCT
PFL2635w	-1608	1	12.12	AGAACA
PFL2635w	-1980	1	12.12	AGAACA
PFB0150c	-33	-1	12.12	TGTTCT
PFI1765c	-499	1	12.12	AGAACA
PFF0650w	-1731	1	12.12	AGAACA
PF14_0612	-549	1	12.12	AGAACA
PFD0125c	-1936	1	12.12	AGAACA
PFE1255w	-228	-1	12.12	TGTTCT
PF07_0034	-570	-1	12.12	TGTTCT
PF14_0429	-566	1	12.12	AGAACA
PF14_0287	-290	-1	12.12	TGTTCT
MAL13P1.147	-91	1	12.12	AGAACA
PF11_0180	-1049	1	12.12	AGAACA
PF11_0363	-971	-1	12.12	TGTTCT
PF13_0170	-848	-1	12.12	TGTTCT
PFF1035w	-107	1	12.12	AGAACA
PFF1035w	-698	1	12.12	AGAACA
PF13_0063	-623	-1	12.12	TGTTCT
PFC0271c	-674	1	12.12	AGAACA
PFC0271c	-807	1	12.12	AGAACA
PFC0271c	-1159	1	12.12	AGAACA
PFI1515w	-690	1	12.12	AGAACA
PFI0700c	-110	-1	12.12	TGTTCT
PF11_0297	-1640	-1	12.12	TGTTCT
PFA0080c	-500	-1	12.12	TGTTCT
PFA0080c	-688	1	12.12	AGAACA
PFA0080c	-1090	1	12.12	AGAACA
PFF1440w	-1069	1	12.12	AGAACA
PFF1440w	-1083	1	12.12	AGAACA
PFF1440w	-1742	1	12.12	AGAACA
PFI0595c	-113	-1	12.12	TGTTCT
PFI0595c	-184	-1	12.12	TGTTCT
PFI0595c	-254	-1	12.12	TGTTCT
MAL7P1.15	-488	1	12.12	AGAACA
MAL7P1.15	-1009	-1	12.12	TGTTCT
PFL2000w	-328	1	12.12	AGAACA
PFL2000w	-1179	1	12.12	AGAACA
PF11_0210	-348	1	12.12	AGAACA
PFB0120w	-977	-1	12.12	TGTTCT
PFB0120w	-1392	-1	12.12	TGTTCT
PFB0120w	-1559	1	12.12	AGAACA
MAL7P1.164	-244	-1	12.12	TGTTCT
MAL7P1.164	-1103	-1	12.12	TGTTCT
MAL7P1.164	-1958	1	12.12	AGAACA
PFC0035w	-639	1	12.12	AGAACA
PFC0035w	-1317	-1	12.12	TGTTCT
PFC0035w	-1544	1	12.12	AGAACA
PFC0035w	-1786	1	12.12	AGAACA
PF10_0162	-485	-1	12.12	TGTTCT
PF10_0162	-1188	1	12.12	AGAACA
PF10_0162	-1932	-1	12.12	TGTTCT
PFF1490w	-1234	1	12.12	AGAACA
PFE1365w	-955	-1	12.12	TGTTCT
PFF0015c	-696	1	12.12	AGAACA
PFL0485w	-240	-1	12.12	TGTTCT
PFF0740c	-609	-1	12.12	TGTTCT
PFA0400c	-1388	1	12.12	AGAACA
PFE0435c	-1411	-1	12.12	TGTTCT
PF13_0165	-872	-1	12.12	TGTTCT
PF13_0165	-1321	1	12.12	AGAACA
PFA0125c	-1011	1	12.12	AGAACA
PFD1230c	-640	1	12.12	AGAACA
PFD1230c	-659	1	12.12	AGAACA
PF13_0003	-1851	1	12.12	AGAACA
MAL7P1.31	-417	1	12.12	AGAACA
MAL7P1.31	-432	-1	12.12	TGTTCT
PFL2030w	-812	-1	12.12	TGTTCT
PFF1430c	-613	-1	12.12	TGTTCT
PFF1495w	-824	1	12.12	AGAACA
PF14_0269	-68	1	12.12	AGAACA
PF14_0269	-518	-1	12.12	TGTTCT
MAL13P1.257	-728	-1	12.12	TGTTCT
MAL13P1.257	-924	1	12.12	AGAACA
PFL0870w	-525	-1	12.12	TGTTCT
PFL0870w	-1332	-1	12.12	TGTTCT
PFL0870w	-1350	1	12.12	AGAACA
PF08_0072	-949	-1	12.12	TGTTCT
PF14_0386	-155	1	12.12	AGAACA
PF14_0386	-325	1	12.12	AGAACA
MAL7P1.212	-829	-1	12.12	TGTTCT
PFD0720w	-564	-1	12.12	TGTTCT
PFD0720w	-599	1	12.12	AGAACA
PFD0720w	-883	1	12.12	AGAACA
PFD0720w	-1449	1	12.12	AGAACA
PF14_0119	-602	-1	12.12	TGTTCT
PF14_0418	-148	-1	12.12	TGTTCT
PFE0760w	-807	1	12.12	AGAACA
PFL2655w	-401	1	12.12	AGAACA
PFL2655w	-1286	-1	12.12	TGTTCT
PFL2655w	-1316	-1	12.12	TGTTCT
PF08_0004	-691	-1	12.12	TGTTCT
PFL2155w	-129	-1	12.12	TGTTCT
PFL2155w	-715	1	12.12	AGAACA
PF14_0085	-930	1	12.12	AGAACA
PF14_0085	-1777	-1	12.12	TGTTCT
PFC0835c	-516	-1	12.12	TGTTCT
PF14_0149	-1180	-1	12.12	TGTTCT
MAL13P1.88	-289	1	12.12	AGAACA
PF11_0420	-566	1	12.12	AGAACA
PF11_0420	-731	-1	12.12	TGTTCT
PF11_0420	-1051	-1	12.12	TGTTCT
PF11_0072	-1119	1	12.12	AGAACA
PFL1135c	-226	-1	12.12	TGTTCT
PF14_0562	-609	1	12.12	AGAACA
PF10_0033	-416	1	12.12	AGAACA
PF10_0033	-1323	-1	12.12	TGTTCT
PF10_0151	-185	1	12.12	AGAACA
PF10_0317	-131	1	12.12	AGAACA
MAL13P1.435	-315	-1	12.12	TGTTCT
PF11_0010	-696	1	12.12	AGAACA
PF11_0010	-1271	-1	12.12	TGTTCT
MAL13P1.330	-1212	-1	12.12	TGTTCT
PF14_0006	-495	-1	12.12	TGTTCT
PF14_0006	-682	1	12.12	AGAACA
PF14_0006	-1693	-1	12.12	TGTTCT
PF14_0006	-1747	-1	12.12	TGTTCT
PFI0915w	-1215	1	12.12	AGAACA
PFI0915w	-1310	-1	12.12	TGTTCT
PFL0330c	-1659	-1	12.12	TGTTCT
MAL13P1.268	-978	-1	12.12	TGTTCT
MAL13P1.268	-1895	1	12.12	AGAACA
PFD0065w	-1797	1	12.12	AGAACA
PFB0805c	-12	1	12.12	AGAACA
PFB0805c	-346	1	12.12	AGAACA
PFL0245w	-343	1	12.12	AGAACA
PFA0055c	-57	-1	12.12	TGTTCT
MAL7P1.227	-1333	-1	12.12	TGTTCT
MAL7P1.227	-1496	-1	12.12	TGTTCT
MAL7P1.227	-1627	1	12.12	AGAACA
PF11_0523	-868	1	12.12	AGAACA
PFD0245c	-1038	1	12.12	AGAACA
MAL13P1.339	-173	-1	12.12	TGTTCT
MAL13P1.339	-769	-1	12.12	TGTTCT
PFA0260c	-671	1	12.12	AGAACA
MAL8P1.66	-67	-1	12.12	TGTTCT
MAL8P1.66	-1064	-1	12.12	TGTTCT
PF11_0398	-706	-1	12.12	TGTTCT
PF11_0111	-362	1	12.12	AGAACA
PF11_0111	-860	-1	12.12	TGTTCT
PF11_0060	-702	1	12.12	AGAACA
PF11_0060	-1510	-1	12.12	TGTTCT
MAL13P1.395	-919	1	12.12	AGAACA
PF14_0228	-979	-1	12.12	TGTTCT
PF14_0468a	-1264	1	12.12	AGAACA
PFC0945w	-1415	-1	12.12	TGTTCT
PF07_0098	-448	1	12.12	AGAACA
PF07_0098	-765	-1	12.12	TGTTCT
PF11_0034	-1567	-1	12.12	TGTTCT
PF14_0491	-460	1	12.12	AGAACA
PFF0205w	-278	1	12.12	AGAACA
PFF0205w	-474	1	12.12	AGAACA
PFF0205w	-1102	-1	12.12	TGTTCT
PF11_0056	-891	1	12.12	AGAACA
PF11_0056	-1102	-1	12.12	TGTTCT
MAL7P1.207	-1770	-1	12.12	TGTTCT
PF14_0490	-1035	1	12.12	AGAACA
PF14_0490	-1370	1	12.12	AGAACA
MAL13P1.253	-513	1	12.12	AGAACA
PFL2445c	-467	-1	12.12	TGTTCT
PFC0241w	-1106	-1	12.12	TGTTCT
PF14_0183	-48	-1	12.12	TGTTCT
PF11_0051	-409	1	12.12	AGAACA
PF11_0051	-983	-1	12.12	TGTTCT
PFD0580c	-352	-1	12.12	TGTTCT
PF13_0132	-495	1	12.12	AGAACA
PF08_0129	-1089	-1	12.12	TGTTCT
PF08_0129	-1270	1	12.12	AGAACA
PFA0005w	-814	-1	12.12	TGTTCT
PF10_0217	-886	-1	12.12	TGTTCT
PF10_0217	-1029	1	12.12	AGAACA
PF10_0217	-1436	-1	12.12	TGTTCT
PF11_0038	-207	-1	12.12	TGTTCT
PF10_0076	-1016	-1	12.12	TGTTCT
PF11_0175	-538	-1	12.12	TGTTCT
PF11_0266a	-720	1	12.12	AGAACA
PF11_0266a	-918	-1	12.12	TGTTCT
PF11_0445	-1488	-1	12.12	TGTTCT
PFI1730w	-1727	1	12.12	AGAACA
PF14_0772	-678	1	12.12	AGAACA
PF14_0772	-1735	-1	12.12	TGTTCT
MAL13P1.165	-112	-1	12.12	TGTTCT
PFL1285c	-820	-1	12.12	TGTTCT
MAL8P1.154	-455	1	12.12	AGAACA
MAL8P1.154	-599	1	12.12	AGAACA
MAL8P1.154	-1662	1	12.12	AGAACA
MAL8P1.154	-1753	1	12.12	AGAACA
PFA0030c	-81	1	12.12	AGAACA
PFA0030c	-1279	-1	12.12	TGTTCT
PFA0030c	-1298	-1	12.12	TGTTCT
PFA0030c	-1309	-1	12.12	TGTTCT
PFA0115w	-1717	1	12.12	AGAACA
PF11_0203	-1197	1	12.12	AGAACA
PF11_0203	-1250	-1	12.12	TGTTCT
PF11_0203	-1352	-1	12.12	TGTTCT
PF10_0131	-1190	1	12.12	AGAACA
PF10_0131	-1638	-1	12.12	TGTTCT
PF10_0131	-1687	1	12.12	AGAACA
PFL1940w	-680	1	12.12	AGAACA
MAL13P1.94	-943	1	12.12	AGAACA
PF14_0403	-255	-1	12.12	TGTTCT
PF14_0403	-1098	1	12.12	AGAACA
PF14_0403	-1370	1	12.12	AGAACA
PFF0735w	-179	-1	12.12	TGTTCT
PFL0585w	-626	1	12.12	AGAACA
MAL8P1.26	-106	1	12.12	AGAACA
MAL8P1.26	-837	-1	12.12	TGTTCT
PF14_0569	-271	1	12.12	AGAACA
PF10_0303	-630	1	12.12	AGAACA
MAL7P1.115	-1880	1	12.12	AGAACA
PFL1535w	-818	-1	12.12	TGTTCT
PFL1535w	-1203	-1	12.12	TGTTCT
PFL1535w	-1372	-1	12.12	TGTTCT
PFF1100c	-69	-1	12.12	TGTTCT
PFF1100c	-1823	1	12.12	AGAACA
PFL0360c	-367	-1	12.12	TGTTCT
PFL0360c	-1367	-1	12.12	TGTTCT
PFL0360c	-1845	1	12.12	AGAACA
PF08_0086	-112	1	12.12	AGAACA
PF08_0086	-1180	1	12.12	AGAACA
PF08_0086	-1476	-1	12.12	TGTTCT
PFB0980w	-1701	-1	12.12	TGTTCT
PFL0630w	-189	-1	12.12	TGTTCT
PFL0630w	-1729	1	12.12	AGAACA
PFF0365c	-108	1	12.12	AGAACA
PF11_0512	-292	-1	12.12	TGTTCT
PF11_0512	-425	-1	12.12	TGTTCT
PF11_0512	-571	-1	12.12	TGTTCT
PF11_0512	-934	1	12.12	AGAACA
PF11_0512	-941	-1	12.12	TGTTCT
PF10_0341	-128	-1	12.12	TGTTCT
PFB0700c	-1589	-1	12.12	TGTTCT
PF11_0168a	-1394	1	12.12	AGAACA
PFI1425w	-19	-1	12.12	TGTTCT
MAL13P1.231	-611	-1	12.12	TGTTCT
MAL13P1.231	-1959	-1	12.12	TGTTCT
PF13_0219	-245	-1	12.12	TGTTCT
PF13_0219	-1883	-1	12.12	TGTTCT
PFA0585w	-921	-1	12.12	TGTTCT
PFF1575w	-520	-1	12.12	TGTTCT
PFF1575w	-704	1	12.12	AGAACA
MAL7P1.28	-573	-1	12.12	TGTTCT
PF14_0546	-70	1	12.12	AGAACA
PF14_0546	-752	1	12.12	AGAACA
PF14_0546	-1812	1	12.12	AGAACA
PFL0370w	-40	-1	12.12	TGTTCT
PFL0370w	-100	-1	12.12	TGTTCT
MAL8P1.163	-267	-1	12.12	TGTTCT
PF08_0142	-812	-1	12.12	TGTTCT
PF08_0142	-818	-1	12.12	TGTTCT
PF08_0142	-1374	1	12.12	AGAACA
PFE0260w	-184	1	12.12	AGAACA
PFE0260w	-496	-1	12.12	TGTTCT
MAL8P1.104	-174	1	12.12	AGAACA
MAL8P1.104	-567	1	12.12	AGAACA
PFI0285w	-91	1	12.12	AGAACA
PFI0285w	-489	1	12.12	AGAACA
MAL13P1.133	-704	-1	12.12	TGTTCT
PFI0585c	-196	1	12.12	AGAACA
PFL1950w	-80	1	12.12	AGAACA
PFL1950w	-640	1	12.12	AGAACA
PFL0555c	-924	1	12.12	AGAACA
PF10_0085	-1485	-1	12.12	TGTTCT
PF14_0463	-391	1	12.12	AGAACA
PFI1415w	-888	1	12.12	AGAACA
PFL2255w	-633	1	12.12	AGAACA
PFL2255w	-917	1	12.12	AGAACA
MAL13P1.119	-657	1	12.12	AGAACA
MAL13P1.119	-1060	1	12.12	AGAACA
PFL1230w	-58	1	12.12	AGAACA
PFL1230w	-628	-1	12.12	TGTTCT
PF10_0121	-193	-1	12.12	TGTTCT
MAL13P1.505	-1688	1	12.12	AGAACA
MAL13P1.505	-1713	1	12.12	AGAACA
PFI0825w	-876	-1	12.12	TGTTCT
PF13_0299	-174	-1	12.12	TGTTCT
PFF0805c	-110	-1	12.12	TGTTCT
MAL13P1.164	-603	1	12.12	AGAACA
MAL7P1.82	-741	-1	12.12	TGTTCT
PFL1845c	-767	-1	12.12	TGTTCT
PF14_0391	-1410	1	12.12	AGAACA
MAL13P1.56	-1432	1	12.12	AGAACA
MAL7P1.76	-671	-1	12.12	TGTTCT
MAL7P1.76	-859	1	12.12	AGAACA
PFD0750w	-198	-1	12.12	TGTTCT
PFB0755w	-601	1	12.12	AGAACA
PF13_0169	-941	-1	12.12	TGTTCT
PFB0257c	-561	1	12.12	AGAACA
PFB0257c	-953	1	12.12	AGAACA
PFI1630c	-217	1	12.12	AGAACA
PFI1630c	-663	-1	12.12	TGTTCT
PF10_0403	-345	1	12.12	AGAACA
PFL2110c	-442	-1	12.12	TGTTCT
PFC0055w	-905	-1	12.12	TGTTCT
PFA0110w	-518	-1	12.12	TGTTCT
PFA0110w	-1001	-1	12.12	TGTTCT
PFA0110w	-1197	-1	12.12	TGTTCT
PF14_0454	-918	-1	12.12	TGTTCT
PFL1920c	-1142	-1	12.12	TGTTCT
PFL2650w	-1139	-1	12.12	TGTTCT
PFL2650w	-1388	-1	12.12	TGTTCT
PFL0080c	-520	-1	12.12	TGTTCT
PF14_0135	-598	-1	12.12	TGTTCT
PFL0365c	-1396	-1	12.12	TGTTCT
PFL0365c	-1466	1	12.12	AGAACA
PFL0365c	-1526	1	12.12	AGAACA
PF08_0081	-941	1	12.12	AGAACA
PF10_0265	-271	1	12.12	AGAACA
PF10_0265	-603	-1	12.12	TGTTCT
PF10_0124	-889	1	12.12	AGAACA
PFD0865c	-53	-1	12.12	TGTTCT
PFD0865c	-1190	1	12.12	AGAACA
PF11_0083	-871	1	12.12	AGAACA
PFD0440w	-40	1	12.12	AGAACA
PFD0440w	-859	-1	12.12	TGTTCT
PFD0440w	-1009	-1	12.12	TGTTCT
PF07_0013	-291	1	12.12	AGAACA
PFF1250w	-527	1	12.12	AGAACA
PFE0405c	-710	-1	12.12	TGTTCT
PFE0405c	-1605	-1	12.12	TGTTCT
PFF0490w	-595	-1	12.12	TGTTCT
PFF0490w	-944	-1	12.12	TGTTCT
PF11_0179	-847	1	12.12	AGAACA
PF11_0179	-1072	-1	12.12	TGTTCT
PFE0585c	-1716	1	12.12	AGAACA
PF14_0573	-494	-1	12.12	TGTTCT
MAL13P1.317	-384	1	12.12	AGAACA
MAL8P1.12	-347	-1	12.12	TGTTCT
MAL8P1.12	-1027	-1	12.12	TGTTCT
PFD0095c	-478	1	12.12	AGAACA
PFD0095c	-614	1	12.12	AGAACA
PFD0095c	-1900	1	12.12	AGAACA
PFF1420w	-1312	1	12.12	AGAACA
PFF1420w	-1633	-1	12.12	TGTTCT
PF08_0124	-900	1	12.12	AGAACA
PFC0911c	-820	1	12.12	AGAACA
PFL0905c	-400	1	12.12	AGAACA
PFE0810c	-105	1	12.12	AGAACA
PF14_0064	-877	1	12.12	AGAACA
PF07_0089	-1073	1	12.12	AGAACA
PFL1405w	-463	-1	12.12	TGTTCT
PFE1160w	-692	-1	12.12	TGTTCT
PFE1160w	-1017	-1	12.12	TGTTCT
MAL7P1.216	-663	1	12.12	AGAACA
MAL7P1.216	-682	1	12.12	AGAACA
MAL7P1.216	-1858	-1	12.12	TGTTCT
PF10_0116	-1421	-1	12.12	TGTTCT
PFC0176c	-254	-1	12.12	TGTTCT
PFA0455c	-978	1	12.12	AGAACA
PFE1265w	-753	-1	12.12	TGTTCT
PF14_0334	-657	-1	12.12	TGTTCT
PF14_0334	-1424	1	12.12	AGAACA
PFE0245c	-708	1	12.12	AGAACA
PFE0245c	-1836	-1	12.12	TGTTCT
PFE0245c	-1879	1	12.12	AGAACA
PF07_0112	-612	1	12.12	AGAACA
PFB0030c	-684	1	12.12	AGAACA
PFB0030c	-1683	1	12.12	AGAACA
PFB0030c	-1769	1	12.12	AGAACA
PFD0120w	-414	1	12.12	AGAACA
PF07_0035	-1010	-1	12.12	TGTTCT
PF14_0179	-291	1	12.12	AGAACA
PF14_0179	-924	-1	12.12	TGTTCT
PFC0760c	-1600	-1	12.12	TGTTCT
PFC0760c	-1661	1	12.12	AGAACA
PF13_0224	-146	-1	12.12	TGTTCT
PF10_0096	-541	-1	12.12	TGTTCT
PF10_0096	-955	1	12.12	AGAACA
PFE0190c	-863	1	12.12	AGAACA
PF10_0044	-1585	1	12.12	AGAACA
PF11_0516	-1472	-1	12.12	TGTTCT
PF10_0109	-975	-1	12.12	TGTTCT
PF10_0109	-1257	1	12.12	AGAACA
MAL13P1.97	-885	1	12.12	AGAACA
PFB0400w	-493	-1	12.12	TGTTCT
PFB0400w	-897	1	12.12	AGAACA
PFB0400w	-1875	1	12.12	AGAACA
PFC0010c	-697	1	12.12	AGAACA
MAL8P1.220	-831	-1	12.12	TGTTCT
MAL8P1.220	-1479	1	12.12	AGAACA
PFL0075w	-700	1	12.12	AGAACA
PFL0075w	-1362	1	12.12	AGAACA
PF11_0170	-244	-1	12.12	TGTTCT
MAL13P1.351	-661	1	12.12	AGAACA
MAL13P1.351	-1252	1	12.12	AGAACA
PFC0220w	-480	-1	12.12	TGTTCT
PF11_0277	-1136	1	12.12	AGAACA
PF11_0015	-1692	-1	12.12	TGTTCT
PFB0745w	-1544	-1	12.12	TGTTCT
PFB0745w	-1688	-1	12.12	TGTTCT
PF11_0169	-887	1	12.12	AGAACA
PFL0440c	-222	-1	12.12	TGTTCT
PFL0440c	-1311	1	12.12	AGAACA
PF14_0755	-466	-1	12.12	TGTTCT
PFL2335w	-1227	-1	12.12	TGTTCT
PFB0495w	-973	1	12.12	AGAACA
PFB0495w	-1138	1	12.12	AGAACA
MAL8P1.58	-1766	-1	12.12	TGTTCT
PF11_0167	-1944	1	12.12	AGAACA
PF14_0557	-1016	-1	12.12	TGTTCT
PF11_0465	-1238	1	12.12	AGAACA
PF11_0465	-1369	-1	12.12	TGTTCT
PFD0530c	-840	1	12.12	AGAACA
PF11_0286	-97	-1	12.12	TGTTCT
PF14_0534	-335	1	12.12	AGAACA
MAL8P1.137	-474	-1	12.12	TGTTCT
MAL8P1.137	-1665	1	12.12	AGAACA
PF10_0100	-72	1	12.12	AGAACA
PF10_0100	-684	1	12.12	AGAACA
PF10_0100	-1543	1	12.12	AGAACA
MAL8P1.76	-919	-1	12.12	TGTTCT
PFE1055c	-647	1	12.12	AGAACA
MAL13P1.116	-666	1	12.12	AGAACA
PFA0735w	-261	-1	12.12	TGTTCT
MAL7P1.185	-487	-1	12.12	TGTTCT
MAL7P1.185	-1757	1	12.12	AGAACA
PF14_0258	-1244	-1	12.12	TGTTCT
PFE0060w	-739	-1	12.12	TGTTCT
PFE0060w	-828	-1	12.12	TGTTCT
PF14_0407	-533	-1	12.12	TGTTCT
PF11_0092	-1793	-1	12.12	TGTTCT
PFC0126c	-431	-1	12.12	TGTTCT
PFC0126c	-519	-1	12.12	TGTTCT
PFB0972w	-344	1	12.12	AGAACA
PF10_0059	-953	1	12.12	AGAACA
PFB0360c	-28	1	12.12	AGAACA
PFB0360c	-318	-1	12.12	TGTTCT
PFB0360c	-1452	1	12.12	AGAACA
PF14_0710	-1005	1	12.12	AGAACA
PF14_0710	-1782	1	12.12	AGAACA
PF14_0710	-1795	1	12.12	AGAACA
PF14_0710	-1808	1	12.12	AGAACA
PF14_0710	-1836	1	12.12	AGAACA
PFF0275c	-1129	1	12.12	AGAACA
MAL13P1.39	-876	-1	12.12	TGTTCT
MAL8P1.65	-330	1	12.12	AGAACA
PF10_0015	-417	1	12.12	AGAACA
PF10_0015	-610	1	12.12	AGAACA
PF10_0420	-501	-1	12.12	TGTTCT
PFL0995c	-543	-1	12.12	TGTTCT
PF13_0348	-549	-1	12.12	TGTTCT
PF08_0106	-835	-1	12.12	TGTTCT
PFI0720w	-1620	-1	12.12	TGTTCT
PFB0885w	-229	1	12.12	AGAACA
PF08_0050	-476	1	12.12	AGAACA
PFF0025w	-639	1	12.12	AGAACA
PFF0025w	-658	1	12.12	AGAACA
PFF0025w	-1784	1	12.12	AGAACA
PF13_0066	-817	-1	12.12	TGTTCT
PF14_0516	-528	-1	12.12	TGTTCT
PF14_0516	-930	1	12.12	AGAACA
PF14_0516	-1246	-1	12.12	TGTTCT
PF10_0028	-1525	-1	12.12	TGTTCT
PF10_0028	-1911	-1	12.12	TGTTCT
PFC0265c	-1916	-1	12.12	TGTTCT
PF14_0148	-682	1	12.12	AGAACA
PF14_0439	-756	-1	12.12	TGTTCT
PF14_0439	-874	-1	12.12	TGTTCT
PF14_0439	-1171	-1	12.12	TGTTCT
PF14_0439	-1287	-1	12.12	TGTTCT
PFI1590c	-1389	1	12.12	AGAACA
PF11_0481	-369	1	12.12	AGAACA
PFI0895c	-318	1	12.12	AGAACA
PF10_0304	-650	-1	12.12	TGTTCT
PFL1295w	-1616	-1	12.12	TGTTCT
PFL1295w	-1782	1	12.12	AGAACA
PF14_0651	-317	-1	12.12	TGTTCT
MAL8P1.91	-1975	-1	12.12	TGTTCT
PF14_0708	-1402	1	12.12	AGAACA
PF13_0102	-503	1	12.12	AGAACA
PF14_0595	-817	-1	12.12	TGTTCT
PF08_0035	-594	1	12.12	AGAACA
PFI0090c	-779	-1	12.12	TGTTCT
PFC0281w	-1977	1	12.12	AGAACA
PFB0490c	-333	1	12.12	AGAACA
PFB0490c	-1975	1	12.12	AGAACA
PF11_0452	-1111	-1	12.12	TGTTCT
PF11_0452	-1402	1	12.12	AGAACA
PF10_0177b	-951	1	12.12	AGAACA
PF10_0177b	-1432	1	12.12	AGAACA
PF13_0307	-80	1	12.12	AGAACA
PFL1360c	-22	-1	12.12	TGTTCT
PFL1360c	-61	1	12.12	AGAACA
PF14_0489	-1107	-1	12.12	TGTTCT
PF11_0216	-370	-1	12.12	TGTTCT
PF11_0216	-899	1	12.12	AGAACA
MAL13P1.480	-1515	1	12.12	AGAACA
PF14_0058	-45	1	12.12	AGAACA
PF14_0058	-803	1	12.12	AGAACA
PF14_0058	-846	-1	12.12	TGTTCT
PF14_0058	-920	1	12.12	AGAACA
PFE0340c	-1124	1	12.12	AGAACA
PFI0435c	-353	-1	12.12	TGTTCT
PFI0435c	-1028	-1	12.12	TGTTCT
PFI0435c	-1182	-1	12.12	TGTTCT
MAL8P1.108	-786	1	12.12	AGAACA
PF10_0344	-231	1	12.12	AGAACA
PF10_0344	-1536	-1	12.12	TGTTCT
PFD1105w	-223	1	12.12	AGAACA
PFD1105w	-1783	-1	12.12	TGTTCT
PFL2165w	-389	-1	12.12	TGTTCT
PFF0060w	-1699	-1	12.12	TGTTCT
PF13_0162	-242	1	12.12	AGAACA
PF13_0162	-486	1	12.12	AGAACA
PF13_0162	-745	1	12.12	AGAACA
PF14_0098	-555	1	12.12	AGAACA
PF14_0098	-1031	-1	12.12	TGTTCT
MAL7P1.218	-394	-1	12.12	TGTTCT
MAL7P1.218	-597	1	12.12	AGAACA
MAL7P1.218	-1220	1	12.12	AGAACA
PF14_0477a	-469	1	12.12	AGAACA
PF14_0477a	-565	1	12.12	AGAACA
PF10_0204	-384	-1	12.12	TGTTCT
PFI0175w-b	-594	-1	12.12	TGTTCT
PFI0175w-b	-726	-1	12.12	TGTTCT
PFI0175w-b	-923	-1	12.12	TGTTCT
PF14_0437	-671	-1	12.12	TGTTCT
PF14_0437	-921	-1	12.12	TGTTCT
PF14_0437	-1657	-1	12.12	TGTTCT
PF07_0020	-752	-1	12.12	TGTTCT
PF14_0709	-414	-1	12.12	TGTTCT
PFB0391c-b	-453	1	12.12	AGAACA
PFB0391c-b	-944	-1	12.12	TGTTCT
PFB0391c-b	-1922	-1	12.12	TGTTCT
PF14_0769	-695	1	12.12	AGAACA
PFI0990c	-511	-1	12.12	TGTTCT
PFI0990c	-731	1	12.12	AGAACA
PF14_0586	-34	-1	12.12	TGTTCT
PF14_0586	-103	-1	12.12	TGTTCT
PF14_0586	-1286	1	12.12	AGAACA
PF10_0401	-347	1	12.12	AGAACA
PF10_0401	-431	-1	12.12	TGTTCT
PF14_0446	-577	1	12.12	AGAACA
PFI0265c	-1660	-1	12.12	TGTTCT
PFB1055c	-617	1	12.12	AGAACA
PFB1055c	-835	-1	12.12	TGTTCT
PFB1055c	-841	-1	12.12	TGTTCT
PFB1055c	-1352	1	12.12	AGAACA
PFC0095c	-617	1	12.12	AGAACA
PF11_0202	-758	-1	12.12	TGTTCT
PF11_0202	-1199	-1	12.12	TGTTCT
PF10_0043	-8	1	12.12	AGAACA
PF10_0043	-438	-1	12.12	TGTTCT
PFB0973c	-1177	1	12.12	AGAACA
MAL8P1.101	-577	1	12.12	AGAACA
PFL1310c	-920	1	12.12	AGAACA
PFL2380c	-37	-1	12.12	TGTTCT
PFL2380c	-740	1	12.12	AGAACA
PFL2380c	-1103	1	12.12	AGAACA
PF13_0041	-1385	-1	12.12	TGTTCT
PFE0065w	-1019	1	12.12	AGAACA
PF10_0009	-1720	1	12.12	AGAACA
PFF0540c	-60	-1	12.12	TGTTCT
PFF0540c	-593	-1	12.12	TGTTCT
PFC0525c	-1197	-1	12.12	TGTTCT
PFD0005w	-835	-1	12.12	TGTTCT
PFD0005w	-1382	1	12.12	AGAACA
PF11_0260	-1625	-1	12.12	TGTTCT
PF14_0466	-522	1	12.12	AGAACA
PF14_0466	-657	1	12.12	AGAACA
PF11_0346	-695	-1	12.12	TGTTCT
PFI0160w	-493	1	12.12	AGAACA
PFI0160w	-1861	-1	12.12	TGTTCT
PF08_0136b	-821	-1	12.12	TGTTCT
PF08_0136b	-1178	1	12.12	AGAACA
PFC0310c	-550	-1	12.12	TGTTCT
PFI0495w	-1775	1	12.12	AGAACA
PFC0650w	-68	1	12.12	AGAACA
PF13_0129	-680	-1	12.12	TGTTCT
PF14_0406	-1565	1	12.12	AGAACA
PFA0190c	-330	-1	12.12	TGTTCT
PFA0190c	-717	-1	12.12	TGTTCT
PF10_0233	-565	-1	12.12	TGTTCT
PF10_0233	-761	-1	12.12	TGTTCT
PFA0065w	-1620	-1	12.12	TGTTCT
PFI0295c	-567	1	12.12	AGAACA
MAL13P1.245	-325	1	12.12	AGAACA
PF11_0037	-418	-1	12.12	TGTTCT
PF11_0037	-586	-1	12.12	TGTTCT
PFI0275w	-1041	-1	12.12	TGTTCT
MAL13P1.68	-428	1	12.12	AGAACA
PFA0280w	-303	1	12.12	AGAACA
PFA0280w	-761	1	12.12	AGAACA
PFA0280w	-1032	1	12.12	AGAACA
PF11_0395	-1897	-1	12.12	TGTTCT
PFA0720w	-392	-1	12.12	TGTTCT
PFA0720w	-446	1	12.12	AGAACA
PFA0720w	-1680	1	12.12	AGAACA
PFI1825w	-700	1	12.12	AGAACA
PF10_0069	-366	1	12.12	AGAACA
PF10_0069	-661	-1	12.12	TGTTCT
PF14_0141	-318	1	12.12	AGAACA
PF14_0141	-1154	-1	12.12	TGTTCT
PF14_0141	-1239	-1	12.12	TGTTCT
PF07_0099	-380	1	12.12	AGAACA
PF07_0099	-697	-1	12.12	TGTTCT
MAL7P1.203b	-478	-1	12.12	TGTTCT
MAL7P1.203b	-554	-1	12.12	TGTTCT
PF14_0398	-30	1	12.12	AGAACA
PF14_0398	-710	1	12.12	AGAACA
PFI0045c	-618	1	12.12	AGAACA
PFC0215c	-789	1	12.12	AGAACA
PFD1130w	-916	1	12.12	AGAACA
PFD1130w	-924	1	12.12	AGAACA
MAL7P1.142	-1116	1	12.12	AGAACA
PF10_0099	-369	-1	12.12	TGTTCT
PF10_0099	-651	-1	12.12	TGTTCT
PFI0035c	-691	1	12.12	AGAACA
PFI0100c	-1576	-1	12.12	TGTTCT
PFI0100c	-1725	-1	12.12	TGTTCT
PF10_0221	-1192	1	12.12	AGAACA
PFL1140w	-1268	1	12.12	AGAACA
PFI0175w-a	-594	-1	12.12	TGTTCT
PFI0175w-a	-726	-1	12.12	TGTTCT
PFI0175w-a	-923	-1	12.12	TGTTCT
PF08_0126	-180	-1	12.12	TGTTCT
PF14_0523	-655	1	12.12	AGAACA
PF14_0031	-19	1	12.12	AGAACA
PF14_0031	-115	1	12.12	AGAACA
PFC0755c	-1187	1	12.12	AGAACA
PFC0755c	-1208	1	12.12	AGAACA
PFC0755c	-1250	1	12.12	AGAACA
PFC0755c	-1292	1	12.12	AGAACA
PF11_0269	-588	1	12.12	AGAACA
PFL1640c	-795	-1	12.12	TGTTCT
PFL1640c	-921	1	12.12	AGAACA
PFI0980w	-720	-1	12.12	TGTTCT
PFI0823w	-369	-1	12.12	TGTTCT
PFI0823w	-1999	-1	12.12	TGTTCT
PFF0430w	-1587	-1	12.12	TGTTCT
PF10_0141	-7	-1	12.12	TGTTCT
MAL13P1.124	-1178	1	12.12	AGAACA
PFC0025c	-431	-1	12.12	TGTTCT
PFC0025c	-1838	1	12.12	AGAACA
PF10_0132	-629	-1	12.12	TGTTCT
PF08_0090	-1924	1	12.12	AGAACA
PFF0055w	-1177	1	12.12	AGAACA
PFB0910w	-486	-1	12.12	TGTTCT
PFB0910w	-503	1	12.12	AGAACA
PFE1600w	-932	-1	12.12	TGTTCT
PF11_0479	-58	-1	12.12	TGTTCT
PF11_0479	-956	1	12.12	AGAACA
PF11_0479	-1002	1	12.12	AGAACA
PFB0130w	-1311	-1	12.12	TGTTCT
PFB0130w	-1778	1	12.12	AGAACA
PF11_0043	-1567	1	12.12	AGAACA
PFL0935c	-848	-1	12.12	TGTTCT
PFL0935c	-1429	1	12.12	AGAACA
PF08_0012	-377	1	12.12	AGAACA
PF08_0012	-1389	-1	12.12	TGTTCT
PF14_0492	-1623	1	12.12	AGAACA
PFE0375w	-1479	1	12.12	AGAACA
MAL13P1.385	-1956	1	12.12	AGAACA
MAL13P1.415	-1331	-1	12.12	TGTTCT
MAL13P1.415	-1398	1	12.12	AGAACA
PF11_0513	-1937	1	12.12	AGAACA
PF14_0240	-1574	1	12.12	AGAACA
PF13_0349	-1964	1	12.12	AGAACA
PF14_0535	-391	-1	12.12	TGTTCT
PF14_0031b	-696	1	12.12	AGAACA
PFA0715c	-40	-1	12.12	TGTTCT
PFA0715c	-1274	-1	12.12	TGTTCT
PFA0715c	-1328	1	12.12	AGAACA
PF10_0314	-989	-1	12.12	TGTTCT
PFC0470w	-87	-1	12.12	TGTTCT
PFC0470w	-170	1	12.12	AGAACA
PFC0470w	-775	1	12.12	AGAACA
PFD0875c	-438	1	12.12	AGAACA
PF07_0125	-143	-1	12.12	TGTTCT
PF07_0125	-394	1	12.12	AGAACA
PFA0740w	-209	-1	12.12	TGTTCT
PFA0740w	-419	1	12.12	AGAACA
PFA0740w	-444	-1	12.12	TGTTCT
PF10_0054	-334	-1	12.12	TGTTCT
PFE0380c	-1231	1	12.12	AGAACA
PF10_0279	-1271	-1	12.12	TGTTCT
PFF1085a	-504	1	12.12	AGAACA
PF14_0357	-1037	-1	12.12	TGTTCT
PF10_0381	-1551	-1	12.12	TGTTCT
PF08_0003	-746	1	12.12	AGAACA
PF08_0003	-1360	-1	12.12	TGTTCT
PF10_0152	-611	-1	12.12	TGTTCT
PFF0280w	-438	-1	12.12	TGTTCT
PF14_0087	-985	1	12.12	AGAACA
PF14_0087	-1052	-1	12.12	TGTTCT
PFE0080c	-594	-1	12.12	TGTTCT
PFE0080c	-916	-1	12.12	TGTTCT
PFI0650c	-369	1	12.12	AGAACA
PFI0650c	-471	1	12.12	AGAACA
PFI0650c	-1050	1	12.12	AGAACA
PFE1095w	-36	-1	12.12	TGTTCT
MAL13P1.166	-473	1	12.12	AGAACA
PF14_0514	-129	-1	12.12	TGTTCT
PF14_0514	-511	-1	12.12	TGTTCT
MAL7P1.208	-795	1	12.12	AGAACA
PF10_0361	-347	1	12.12	AGAACA
PF10_0361	-1184	1	12.12	AGAACA
PFL0560c	-1097	-1	12.12	TGTTCT
PFL0560c	-1942	1	12.12	AGAACA
MAL13P1.175	-432	1	12.12	AGAACA
MAL13P1.175	-538	1	12.12	AGAACA
PF11_0270	-695	-1	12.12	TGTTCT
PFL2020c	-1518	1	12.12	AGAACA
PFI1535w	-145	-1	12.12	TGTTCT
PFI1535w	-1559	1	12.12	AGAACA
PFI1535w	-1776	-1	12.12	TGTTCT
PFF1460c	-7	1	12.12	AGAACA
PF14_0101	-569	1	12.12	AGAACA
PF14_0101	-599	1	12.12	AGAACA
PF14_0101	-828	-1	12.12	TGTTCT
PF14_0191	-1760	1	12.12	AGAACA
PFF0690c	-470	-1	12.12	TGTTCT
PFF0690c	-1216	1	12.12	AGAACA
PFI1040c	-68	-1	12.12	TGTTCT
MAL7P1.226	-26	1	12.12	AGAACA
MAL7P1.226	-517	-1	12.12	TGTTCT
MAL7P1.226	-993	1	12.12	AGAACA
MAL7P1.226	-1643	-1	12.12	TGTTCT
MAL7P1.226	-1899	-1	12.12	TGTTCT
PFL1830w	-92	1	12.12	AGAACA
PFL1830w	-999	1	12.12	AGAACA
PFE0575c	-712	-1	12.12	TGTTCT
PF13_0193	-173	-1	12.12	TGTTCT
PFF0625w	-1525	-1	12.12	TGTTCT
PFL2090c	-1214	-1	12.12	TGTTCT
PFF0975c	-1579	1	12.12	AGAACA
PFL1900w	-711	-1	12.12	TGTTCT
PFL1900w	-758	1	12.12	AGAACA
PFL1900w	-1370	-1	12.12	TGTTCT
PFC0905c	-913	-1	12.12	TGTTCT
PFC0905c	-1978	1	12.12	AGAACA
MAL13P1.40	-175	-1	12.12	TGTTCT
MAL13P1.40	-195	1	12.12	AGAACA
MAL13P1.40	-931	1	12.12	AGAACA
MAL13P1.40	-1059	-1	12.12	TGTTCT
MAL13P1.40	-1220	1	12.12	AGAACA
PF11_0239	-1752	1	12.12	AGAACA
PF11_0239	-1875	1	12.12	AGAACA
PF13_0048	-34	1	12.12	AGAACA
PF13_0048	-683	1	12.12	AGAACA
PF13_0048	-779	1	12.12	AGAACA
PFL1555w	-1297	-1	12.12	TGTTCT
PFI1560c	-1028	1	12.12	AGAACA
PF07_0051	-874	-1	12.12	TGTTCT
PFI1595c	-903	-1	12.12	TGTTCT
PFI1595c	-1414	-1	12.12	TGTTCT
PF14_0268	-286	1	12.12	AGAACA
PF14_0268	-1035	1	12.12	AGAACA
PFI0840w	-858	1	12.12	AGAACA
PFE1225w	-226	1	12.12	AGAACA
PFA0205w	-585	-1	12.12	TGTTCT
PFA0205w	-712	-1	12.12	TGTTCT
PFD0960c	-1423	1	12.12	AGAACA
PFA0660w	-199	-1	12.12	TGTTCT
PF08_0005	-1930	1	12.12	AGAACA
MAL13P1.344	-895	1	12.12	AGAACA
MAL13P1.344	-987	1	12.12	AGAACA
PFB0455w	-1019	-1	12.12	TGTTCT
PFB0455w	-1055	-1	12.12	TGTTCT
PFB0455w	-1333	1	12.12	AGAACA
PFB0455w	-1932	1	12.12	AGAACA
PFC1080c	-1621	-1	12.12	TGTTCT
PF14_0080	-29	-1	12.12	TGTTCT
PFD0990w	-206	-1	12.12	TGTTCT
PF14_0238	-656	-1	12.12	TGTTCT
PFF0670w	-414	1	12.12	AGAACA
PF14_0005	-339	1	12.12	AGAACA
PF14_0005	-387	1	12.12	AGAACA
PF11_0099	-844	-1	12.12	TGTTCT
PFE0215w	-391	1	12.12	AGAACA
PFE0215w	-1088	1	12.12	AGAACA
PF11_0255	-817	-1	12.12	TGTTCT
PFL2295w	-1180	-1	12.12	TGTTCT
MAL13P1.153	-1092	1	12.12	AGAACA
MAL13P1.300	-85	-1	12.12	TGTTCT
MAL13P1.300	-191	-1	12.12	TGTTCT
PF13_0315	-1048	1	12.12	AGAACA
PFI0995w	-262	-1	12.12	TGTTCT
PFI0995w	-482	1	12.12	AGAACA
PFC0486c	-445	-1	12.12	TGTTCT
PFC0486c	-746	1	12.12	AGAACA
PFF1015w	-1275	-1	12.12	TGTTCT
MAL13P1.7	-1937	-1	12.12	TGTTCT
PF14_0365	-309	1	12.12	AGAACA
PF14_0365	-1003	-1	12.12	TGTTCT
PF14_0365	-1414	1	12.12	AGAACA
PFI0785c	-450	1	12.12	AGAACA
PF11_0402	-1589	-1	12.12	TGTTCT
PFB0080c	-993	1	12.12	AGAACA
MAL13P1.45	-1446	1	12.12	AGAACA
MAL13P1.45	-1615	1	12.12	AGAACA
PF10_0264	-708	-1	12.12	TGTTCT
PF10_0264	-926	-1	12.12	TGTTCT
MAL8P1.99	-46	1	12.12	AGAACA
PF14_0762	-49	1	12.12	AGAACA
PF07_0104	-716	-1	12.12	TGTTCT
PF07_0104	-1518	1	12.12	AGAACA
PF13_0171	-1324	1	12.12	AGAACA
PFE0480c	-980	-1	12.12	TGTTCT
PFD0355c	-45	-1	12.12	TGTTCT
PFD0355c	-620	-1	12.12	TGTTCT
PFA0195w	-584	1	12.12	AGAACA
PFA0195w	-879	1	12.12	AGAACA
PFA0195w	-1266	1	12.12	AGAACA
MAL7P1.89	-62	1	12.12	AGAACA
MAL7P1.89	-754	1	12.12	AGAACA
PF14_0633	-1644	-1	12.12	TGTTCT
MAL13P1.61	-1875	-1	12.12	TGTTCT
PF13_0184	-1196	-1	12.12	TGTTCT
PF13_0184	-1320	-1	12.12	TGTTCT
PF13_0184	-1612	-1	12.12	TGTTCT
PFF0770c	-179	-1	12.12	TGTTCT
PFF0770c	-445	-1	12.12	TGTTCT
PFF0770c	-1801	-1	12.12	TGTTCT
PF11_0234	-487	1	12.12	AGAACA
MAL7P1.202	-115	1	12.12	AGAACA
MAL7P1.202	-153	1	12.12	AGAACA
MAL7P1.202	-191	1	12.12	AGAACA
MAL7P1.202	-1030	1	12.12	AGAACA
PF08_0075	-1684	-1	12.12	TGTTCT
PFB0540w	-1943	1	12.12	AGAACA
PF11_0375	-1693	-1	12.12	TGTTCT
PF13_0284	-627	1	12.12	AGAACA
PFE0860c	-1073	1	12.12	AGAACA
PFC0115c	-305	1	12.12	AGAACA
PFC0115c	-867	-1	12.12	TGTTCT
PFA0485w	-96	-1	12.12	TGTTCT
PFA0485w	-355	-1	12.12	TGTTCT
PFA0485w	-371	1	12.12	AGAACA
PF14_0102	-967	-1	12.12	TGTTCT
PFA0395w	-1025	-1	12.12	TGTTCT
PFA0395w	-1180	1	12.12	AGAACA
PF14_0156	-1864	1	12.12	AGAACA
PF11_0188	-588	1	12.12	AGAACA
PFL1590c	-701	-1	12.12	TGTTCT
PFL1590c	-1268	1	12.12	AGAACA
PF10_0357	-1312	1	12.12	AGAACA
PF13_0031	-1228	1	12.12	AGAACA
PF10_0084	-1889	1	12.12	AGAACA
PFI0820c	-612	-1	12.12	TGTTCT
PFI0820c	-1299	1	12.12	AGAACA
MAL8P1.75	-1862	1	12.12	AGAACA
PFE0440w	-553	-1	12.12	TGTTCT
PFE0440w	-1174	1	12.12	AGAACA
PFE1000c	-937	1	12.12	AGAACA
MAL13P1.229	-388	1	12.12	AGAACA
PFC0145c	-89	1	12.12	AGAACA
PFC0145c	-701	-1	12.12	TGTTCT
PFB0055c	-1276	-1	12.12	TGTTCT
PFB0055c	-1295	-1	12.12	TGTTCT
PFB0055c	-1306	-1	12.12	TGTTCT
PF10_0218	-196	1	12.12	AGAACA
PF10_0218	-1676	1	12.12	AGAACA
PF10_0379	-176	1	12.12	AGAACA
PF10_0379	-1887	-1	12.12	TGTTCT
PF11_0422	-1187	-1	12.12	TGTTCT
PF14_0122	-160	1	12.12	AGAACA
PF14_0122	-963	1	12.12	AGAACA
PF10_0073a	-557	1	12.12	AGAACA
PF14_0074	-1293	1	12.12	AGAACA
PF14_0255a	-1798	-1	12.12	TGTTCT
PF11_0540	-558	-1	12.12	TGTTCT
PFE1240w	-508	-1	12.12	TGTTCT
PFE1240w	-1359	-1	12.12	TGTTCT
PFI1835c	-369	-1	12.12	TGTTCT
PFI1835c	-398	-1	12.12	TGTTCT
PF07_0077	-1187	1	12.12	AGAACA
PF07_0077	-1199	1	12.12	AGAACA
PF14_0747	-1156	1	12.12	AGAACA
PF14_0747	-1257	1	12.12	AGAACA
PFE0195w	-710	-1	12.12	TGTTCT
PF07_0090	-132	1	12.12	AGAACA
PF07_0090	-287	-1	12.12	TGTTCT
PFE0535w	-1996	-1	12.12	TGTTCT
PF13_0103	-275	-1	12.12	TGTTCT
PF13_0103	-554	-1	12.12	TGTTCT
MAL8P1.218	-485	-1	12.12	TGTTCT
MAL8P1.218	-672	1	12.12	AGAACA
PFE0025c	-343	1	12.12	AGAACA
MAL7P1.220	-1205	1	12.12	AGAACA
MAL7P1.220	-1496	-1	12.12	TGTTCT
PFL2025w	-213	-1	12.12	TGTTCT
PFL2025w	-1615	-1	12.12	TGTTCT
PF13_0283	-99	1	12.12	AGAACA
PFE0005w	-631	1	12.12	AGAACA
PFE0005w	-853	-1	12.12	TGTTCT
PFE0005w	-1398	1	12.12	AGAACA
PFD1145c	-263	-1	12.12	TGTTCT
PFC0610c	-1402	1	12.12	AGAACA
PF11_0007	-823	-1	12.12	TGTTCT
PF11_0007	-829	-1	12.12	TGTTCT
PF11_0007	-1332	1	12.12	AGAACA
MAL13P1.348	-696	-1	12.12	TGTTCT
PFE1450c	-785	-1	12.12	TGTTCT
PFE1450c	-1120	1	12.12	AGAACA
PF10_0383	-1345	1	12.12	AGAACA
PF10_0383	-1559	1	12.12	AGAACA
PF10_0383	-1610	1	12.12	AGAACA
PF10_0383	-1714	1	12.12	AGAACA
PF10_0383	-1765	1	12.12	AGAACA
PF10_0383	-1990	-1	12.12	TGTTCT
MAL13P1.77	-63	1	12.12	AGAACA
MAL13P1.77	-320	-1	12.12	TGTTCT
MAL13P1.77	-1556	1	12.12	AGAACA
PFL1850c	-467	-1	12.12	TGTTCT
PFL1850c	-1658	1	12.12	AGAACA
PFE0885w	-354	1	12.12	AGAACA
PFE0885w	-1143	-1	12.12	TGTTCT
PF13_0276	-1640	1	12.12	AGAACA
PF13_0276	-1766	-1	12.12	TGTTCT
PFE1335c	-231	1	12.12	AGAACA
PFE1335c	-1689	1	12.12	AGAACA
PFE0285c	-1138	-1	12.12	TGTTCT
PFE0285c	-1365	1	12.12	AGAACA
PFL0880c	-1695	-1	12.12	TGTTCT
PFL0335c	-948	1	12.12	AGAACA
PF11_0466	-511	-1	12.12	TGTTCT
PF11_0466	-825	-1	12.12	TGTTCT
PF11_0466	-1064	-1	12.12	TGTTCT
PFL2130w	-174	-1	12.12	TGTTCT
MAL13P1.267	-759	-1	12.12	TGTTCT
MAL13P1.267	-822	1	12.12	AGAACA
PF08_0138	-205	-1	12.12	TGTTCT
PF08_0138	-415	1	12.12	AGAACA
PF08_0138	-440	-1	12.12	TGTTCT
PFF1265w	-264	-1	12.12	TGTTCT
PFF1265w	-784	1	12.12	AGAACA
PF07_0109a	-293	1	12.12	AGAACA
PFL1055c	-205	1	12.12	AGAACA
PFL1055c	-270	1	12.12	AGAACA
PFL1055c	-1481	-1	12.12	TGTTCT
MAL7P1.81	-320	1	12.12	AGAACA
MAL7P1.81	-735	1	12.12	AGAACA
PFF0455w	-1318	1	12.12	AGAACA
PFF0455w	-1523	1	12.12	AGAACA
PFF0180w	-1133	1	12.12	AGAACA
PF10_0261a	-795	-1	12.12	TGTTCT
PF13_0298	-21	-1	12.12	TGTTCT
PF13_0298	-55	-1	12.12	TGTTCT
PF13_0298	-117	-1	12.12	TGTTCT
MAL13P1.420	-335	-1	12.12	TGTTCT
MAL13P1.420	-402	1	12.12	AGAACA
PFF1475c	-99	1	12.12	AGAACA
MAL13P1.130	-870	1	12.12	AGAACA
PF07_0016	-353	1	12.12	AGAACA
PFI0470w	-1847	-1	12.12	TGTTCT
PF10_0074	-418	1	12.12	AGAACA
PF10_0074	-1476	1	12.12	AGAACA
PF14_0610	-1139	1	12.12	AGAACA
PFB0955w	-261	1	12.12	AGAACA
PFB0955w	-916	1	12.12	AGAACA
PFB0955w	-1419	1	12.12	AGAACA
PFB0955w	-1571	-1	12.12	TGTTCT
PFB0955w	-1607	-1	12.12	TGTTCT
PF10_0146	-990	-1	12.12	TGTTCT
PF10_0146	-1331	-1	12.12	TGTTCT
PFL0435w	-51	-1	12.12	TGTTCT
PF14_0165	-1547	-1	12.12	TGTTCT
PF14_0165	-1666	-1	12.12	TGTTCT
PF10_0402	-362	1	12.12	AGAACA
PF10_0402	-447	-1	12.12	TGTTCT
MAL7P1.132	-471	1	12.12	AGAACA
MAL7P1.17	-423	1	12.12	AGAACA
PF14_0399	-441	1	12.12	AGAACA
MAL13P1.146	-816	-1	12.12	TGTTCT
MAL13P1.146	-1883	-1	12.12	TGTTCT
PFL2475w	-612	-1	12.12	TGTTCT
PFF1125c	-649	1	12.12	AGAACA
PFE0355c	-635	-1	12.12	TGTTCT
PFL1415w	-907	-1	12.12	TGTTCT
MAL8P1.71	-1846	-1	12.12	TGTTCT
PF11_0298	-246	1	12.12	AGAACA
PF14_0111	-673	-1	12.12	TGTTCT
PF11_0241	-1414	1	12.12	AGAACA
PF10_0359	-231	-1	12.12	TGTTCT
PF14_0728	-931	1	12.12	AGAACA
PF13_0089	-163	1	12.12	AGAACA
PF13_0089	-185	1	12.12	AGAACA
PF13_0089	-654	1	12.12	AGAACA
PF13_0089	-925	1	12.12	AGAACA
PF13_0089	-1507	1	12.12	AGAACA
PFL2140c	-1219	1	12.12	AGAACA
MAL8P1.205	-1392	1	12.12	AGAACA
PFB0015c	-682	1	12.12	AGAACA
PF11_0509	-25	1	12.12	AGAACA
PF11_0509	-692	-1	12.12	TGTTCT
PF11_0509	-1510	-1	12.12	TGTTCT
MAL13P1.79	-105	-1	12.12	TGTTCT
MAL13P1.79	-442	1	12.12	AGAACA
MAL13P1.79	-1508	-1	12.12	TGTTCT
MAL13P1.79	-1539	-1	12.12	TGTTCT
MAL13P1.79	-1756	1	12.12	AGAACA
PFD1050w	-917	-1	12.12	TGTTCT
PFB0161c	-1935	-1	12.12	TGTTCT
PFB0826c	-146	-1	12.12	TGTTCT
PFE0020c	-438	-1	12.12	TGTTCT
PFE0020c	-1496	1	12.12	AGAACA
PF14_0232	-789	1	12.12	AGAACA
PF11_0480	-649	1	12.12	AGAACA
PFI0940c	-817	-1	12.12	TGTTCT
PFA0230c	-534	-1	12.12	TGTTCT
PFL2660w	-696	1	12.12	AGAACA
PFC0285c	-1487	-1	12.12	TGTTCT
PF10_0212a	-81	-1	12.12	TGTTCT
PFL0020w	-796	-1	12.12	TGTTCT
PFL0020w	-970	1	12.12	AGAACA
PFL0020w	-1044	-1	12.12	TGTTCT
PFL0020w	-1239	1	12.12	AGAACA
PF13_0336	-1042	1	12.12	AGAACA
PFA0375c	-1407	1	12.12	AGAACA
PFA0375c	-1733	1	12.12	AGAACA
PFF1090c	-374	-1	12.12	TGTTCT
PFD1140w	-469	1	12.12	AGAACA
PFD1140w	-1492	1	12.12	AGAACA
PFC0221c	-1681	-1	12.12	TGTTCT
PF10_0352	-378	1	12.12	AGAACA
PFL0840c	-1419	-1	12.12	TGTTCT
PFL0195w	-518	1	12.12	AGAACA
PFL0565w	-497	1	12.12	AGAACA
PFL0565w	-1178	-1	12.12	TGTTCT
PFI1420w	-879	-1	12.12	TGTTCT
PFI1420w	-952	-1	12.12	TGTTCT
PFD1020c	-470	-1	12.12	TGTTCT
PFD1020c	-656	1	12.12	AGAACA
PFD1020c	-1594	-1	12.12	TGTTCT
PF14_0186	-965	-1	12.12	TGTTCT
PF14_0186	-1411	-1	12.12	TGTTCT
PFL1330c	-1496	-1	12.12	TGTTCT
PFL1330c	-1749	1	12.12	AGAACA
PFL1330c	-1789	1	12.12	AGAACA
PFB0270w	-334	1	12.12	AGAACA
PF14_0239	-447	-1	12.12	TGTTCT
PF11_0223	-403	1	12.12	AGAACA
PF11_0223	-498	-1	12.12	TGTTCT
PF14_0661	-1560	-1	12.12	TGTTCT
PF10_0063	-915	-1	12.12	TGTTCT
PF10_0063	-1012	-1	12.12	TGTTCT
PFI0070w	-687	1	12.12	AGAACA
PFI0070w	-1280	-1	12.12	TGTTCT
PFI1225w	-1850	1	12.12	AGAACA
PF14_0097	-1363	1	12.12	AGAACA
PF13_0322	-477	1	12.12	AGAACA
PF13_0322	-977	1	12.12	AGAACA
PF14_0057	-679	-1	12.12	TGTTCT
PF13_0267	-1935	-1	12.12	TGTTCT
PF10_0045	-952	-1	12.12	TGTTCT
PF11_0008	-1662	1	12.12	AGAACA
PFL1880w	-1841	1	12.12	AGAACA
PF13_0353	-185	-1	12.12	TGTTCT
PF14_0584	-442	1	12.12	AGAACA
PFL2150c	-1042	-1	12.12	TGTTCT
PFL2150c	-1628	1	12.12	AGAACA
PFL1960w	-983	-1	12.12	TGTTCT
PFL1960w	-1081	-1	12.12	TGTTCT
PF14_0342	-363	-1	12.12	TGTTCT
PF14_0342	-644	-1	12.12	TGTTCT
MAL13P1.64	-1253	-1	12.12	TGTTCT
MAL13P1.64	-1700	1	12.12	AGAACA
PF14_0356	-711	1	12.12	AGAACA
PFL1365w	-410	-1	12.12	TGTTCT
PFA0645c	-912	1	12.12	AGAACA
PF13_0121	-25	1	12.12	AGAACA
PF13_0121	-860	-1	12.12	TGTTCT
PFC0165w	-1290	-1	12.12	TGTTCT
PFC0165w	-1386	1	12.12	AGAACA
PF14_0438	-48	1	12.12	AGAACA
PFB0060w	-474	-1	12.12	TGTTCT
PF11_0405-a	-391	-1	12.12	TGTTCT
PF11_0353	-714	-1	12.12	TGTTCT
PF11_0353	-1901	1	12.12	AGAACA
PF13_0223	-696	1	12.12	AGAACA
PFB0440c	-1662	-1	12.12	TGTTCT
PF14_0594	-919	1	12.12	AGAACA
MAL7P1.58	-533	1	12.12	AGAACA
MAL7P1.58	-1906	1	12.12	AGAACA
PF11_0166	-613	1	12.12	AGAACA
PF11_0166	-1034	-1	12.12	TGTTCT
PF14_0136	-1315	1	12.12	AGAACA
PFI0185w	-44	-1	12.12	TGTTCT
PFI0185w	-72	-1	12.12	TGTTCT
PFI0185w	-78	-1	12.12	TGTTCT
MAL8P1.138	-777	-1	12.12	TGTTCT
MAL8P1.138	-1968	1	12.12	AGAACA
PFC0275w	-367	-1	12.12	TGTTCT
PFC0275w	-1268	-1	12.12	TGTTCT
PFC0275w	-1620	-1	12.12	TGTTCT
PFD0525w	-11	1	12.12	AGAACA
PF13_0120	-768	1	12.12	AGAACA
PFF0845c	-403	1	12.12	AGAACA
PFF0845c	-1151	1	12.12	AGAACA
PFL1185c	-1176	-1	12.12	TGTTCT
PF13_0069a	-728	1	12.12	AGAACA
MAL13P1.117	-346	-1	12.12	TGTTCT
PFC1100w	-208	-1	12.12	TGTTCT
PFC1100w	-472	-1	12.12	TGTTCT
PFC1100w	-1289	-1	12.12	TGTTCT
PFC1100w	-1334	-1	12.12	TGTTCT
PFF0480w	-544	1	12.12	AGAACA
PF14_0392	-353	-1	12.12	TGTTCT
PF14_0392	-628	1	12.12	AGAACA
PFB0240w	-565	1	12.12	AGAACA
PF14_0171	-207	-1	12.12	TGTTCT
PFL0250w	-697	-1	12.12	TGTTCT
PFL0250w	-1286	-1	12.12	TGTTCT
PFI0515w	-1722	-1	12.12	TGTTCT
PFI1720w	-597	-1	12.12	TGTTCT
PFI1720w	-1470	1	12.12	AGAACA
MAL13P1.105	-1382	1	12.12	AGAACA
PFI0530c	-150	1	12.12	AGAACA
PFD0993c	-752	-1	12.12	TGTTCT
PFD1180w	-592	1	12.12	AGAACA
PFD1180w	-605	-1	12.12	TGTTCT
PFB1015w	-81	1	12.12	AGAACA
PFB1015w	-1359	-1	12.12	TGTTCT
PFB1015w	-1378	-1	12.12	TGTTCT
PFB1015w	-1405	-1	12.12	TGTTCT
PFD1037w	-620	-1	12.12	TGTTCT
PF14_0384	-1752	1	12.12	AGAACA
PFD1110w	-789	1	12.12	AGAACA
PF11_0408	-1628	-1	12.12	TGTTCT
PFL0945w	-583	1	12.12	AGAACA
PFL0945w	-994	1	12.12	AGAACA
PFL0945w	-1734	-1	12.12	TGTTCT
PFC0305w	-847	-1	12.12	TGTTCT
PFC0305w	-1122	-1	12.12	TGTTCT
PFC0305w	-1326	1	12.12	AGAACA
PFC0305w	-1358	1	12.12	AGAACA
PF07_0138	-701	1	12.12	AGAACA
PFI1455c	-923	-1	12.12	TGTTCT
PF11_0108	-832	1	12.12	AGAACA
PF11_0108	-1544	-1	12.12	TGTTCT
PF11_0258	-1134	1	12.12	AGAACA
PF08_0014	-60	-1	12.12	TGTTCT
MAL8P1.64	-352	1	12.12	AGAACA
MAL8P1.64	-426	1	12.12	AGAACA
PFE0565w	-703	1	12.12	AGAACA
PFE0450w	-1824	-1	12.12	TGTTCT
PF14_0681	-1048	-1	12.12	TGTTCT
PF08_0107	-1204	-1	12.12	TGTTCT
PF08_0107	-1283	1	12.12	AGAACA
PFI0350c	-475	-1	12.12	TGTTCT
PF10_0246	-8	1	12.12	AGAACA
PF10_0161a	-183	1	12.12	AGAACA
PF10_0372	-1488	1	12.12	AGAACA
PFC0150w	-1719	1	12.12	AGAACA
PFE0328w	-1356	1	12.12	AGAACA
MAL8P1.144	-1055	-1	12.12	TGTTCT
PF14_0627	-1244	1	12.12	AGAACA
PFE1435c	-995	-1	12.12	TGTTCT
PF11_0510	-702	-1	12.12	TGTTCT
PF14_0294	-772	1	12.12	AGAACA
PF14_0515	-535	-1	12.12	TGTTCT
PF14_0515	-1339	1	12.12	AGAACA
PF14_0515	-1655	-1	12.12	TGTTCT
PF14_0032	-536	-1	12.12	TGTTCT
PF14_0032	-632	-1	12.12	TGTTCT
PFI0030c	-706	1	12.12	AGAACA
PFI0030c	-1646	1	12.12	AGAACA
PFI0030c	-1666	1	12.12	AGAACA
PFI0030c	-1689	1	12.12	AGAACA
PFI0030c	-1739	1	12.12	AGAACA
PFC0582c	-27	1	12.12	AGAACA
PFC0582c	-378	1	12.12	AGAACA
PFC0582c	-464	1	12.12	AGAACA
PFC0582c	-820	-1	12.12	TGTTCT
PFE0635c	-472	1	12.12	AGAACA
PFL1835w	-921	-1	12.12	TGTTCT
PFL1835w	-1124	1	12.12	AGAACA
PFB0575c	-357	-1	12.12	TGTTCT
PF14_0761	-1073	-1	12.12	TGTTCT
PF10_0396	-362	-1	12.12	TGTTCT
PF10_0396	-388	-1	12.12	TGTTCT
PF10_0396	-478	-1	12.12	TGTTCT
PF10_0396	-663	1	12.12	AGAACA
MAL7P1.141	-779	1	12.12	AGAACA
PF14_0522	-952	-1	12.12	TGTTCT
PF14_0522	-1092	1	12.12	AGAACA
PFC0355c	-1056	1	12.12	AGAACA
PFL1375w	-516	1	12.12	AGAACA
PF14_0574	-583	1	12.12	AGAACA
PF14_0189	-297	1	12.12	AGAACA
PF14_0189	-894	1	12.12	AGAACA
PF11_0514	-559	1	12.12	AGAACA
PF14_0493	-1563	-1	12.12	TGTTCT
MAL7P1.229	-1406	1	12.12	AGAACA
MAL7P1.229	-1734	1	12.12	AGAACA
PF14_0431	-1786	-1	12.12	TGTTCT
PFL1260w	-94	1	12.12	AGAACA
PF11_0065	-450	-1	12.12	TGTTCT
PF11_0065	-1832	1	12.12	AGAACA
PF10_0149	-650	-1	12.12	TGTTCT
MAL13P1.352	-760	1	12.12	AGAACA
PF08_0013	-796	1	12.12	AGAACA
PF08_0013	-1808	-1	12.12	TGTTCT
MAL13P1.275	-596	1	12.12	AGAACA
MAL13P1.275	-1470	1	12.12	AGAACA
MAL13P1.275	-1536	-1	12.12	TGTTCT
PF14_0038	-1496	-1	12.12	TGTTCT
PFE0145w	-61	-1	12.12	TGTTCT
MAL13P1.82	-100	1	12.12	AGAACA
PF13_0194	-1284	1	12.12	AGAACA
PFF1010c	-196	1	12.12	AGAACA
PFF1010c	-1498	1	12.12	AGAACA
PF10_0016	-1546	-1	12.12	TGTTCT
PFF1435w	-1694	1	12.12	AGAACA
PF14_0291	-699	1	12.12	AGAACA
PFB0695c	-584	1	12.12	AGAACA
MAL7P1.91	-608	1	12.12	AGAACA
PFC0886w	-455	1	12.12	AGAACA
PFC0886w	-1214	-1	12.12	TGTTCT
PFC0886w	-1752	1	12.12	AGAACA
PFC0886w	-1924	-1	12.12	TGTTCT
PF14_0544	-543	-1	12.12	TGTTCT
PF11_0328	-786	-1	12.12	TGTTCT
PF11_0328	-1094	-1	12.12	TGTTCT
PF11_0328	-1347	1	12.12	AGAACA
PFI0900w	-1562	-1	12.12	TGTTCT
PF14_0754	-196	1	12.12	AGAACA
PF14_0754	-1913	-1	12.12	TGTTCT
PF10_0053	-764	1	12.12	AGAACA
PFE0985w	-200	-1	12.12	TGTTCT
PFE0985w	-478	-1	12.12	TGTTCT
PFE0985w	-1448	1	12.12	AGAACA
PFL1335w	-1911	-1	12.12	TGTTCT
PFL1335w	-1951	-1	12.12	TGTTCT
PFL0285w	-359	1	12.12	AGAACA
PFL0285w	-1115	-1	12.12	TGTTCT
MAL8P1.32	-513	1	12.12	AGAACA
MAL8P1.32	-838	1	12.12	AGAACA
PF10_0179	-1042	-1	12.12	TGTTCT
PF10_0409	-319	-1	12.12	TGTTCT
PF10_0409	-834	1	12.12	AGAACA
PFD0872w	-69	-1	12.12	TGTTCT
PFC0300c	-1216	-1	12.12	TGTTCT
PFC0300c	-1248	-1	12.12	TGTTCT
PFC0300c	-1388	1	12.12	AGAACA
PFC0300c	-1452	1	12.12	AGAACA
PFC0300c	-1727	1	12.12	AGAACA
MAL8P1.88	-884	1	12.12	AGAACA
PF13_0040	-1257	1	12.12	AGAACA
PFC1120c	-853	-1	12.12	TGTTCT
PFC1120c	-1389	1	12.12	AGAACA
PFI1550c	-511	1	12.12	AGAACA
PF11_0362	-1258	-1	12.12	TGTTCT
PFL1450c	-532	-1	12.12	TGTTCT
PFL1450c	-782	1	12.12	AGAACA
PFA0165c	-355	-1	12.12	TGTTCT
MAL13P1.302	-319	-1	12.12	TGTTCT
MAL13P1.302	-1535	1	12.12	AGAACA
MAL13P1.53	-168	1	12.12	AGAACA
MAL13P1.53	-675	1	12.12	AGAACA
PFL2050w	-772	1	12.12	AGAACA
PFA0565c	-1496	1	12.12	AGAACA
PFF0665c	-1225	1	12.12	AGAACA
PF10_0119	-568	1	12.12	AGAACA
PF11_0071	-524	-1	12.12	TGTTCT
PF11_0009	-640	1	12.12	AGAACA
PF11_0009	-659	1	12.12	AGAACA
PF11_0009	-1013	-1	12.12	TGTTCT
PFD0265w	-167	-1	12.12	TGTTCT
PFD0265w	-1947	1	12.12	AGAACA
PFL1045w	-402	1	12.12	AGAACA
PF14_0447	-198	-1	12.12	TGTTCT
PF14_0447	-938	-1	12.12	TGTTCT
PF07_0041	-412	-1	12.12	TGTTCT
PFB0391c-a	-453	1	12.12	AGAACA
PFB0391c-a	-944	-1	12.12	TGTTCT
PFB0391c-a	-1922	-1	12.12	TGTTCT
PFB0900c	-473	-1	12.12	TGTTCT
PFB0900c	-1123	-1	12.12	TGTTCT
PFB0900c	-1156	1	12.12	AGAACA
MAL7P1.21	-255	1	12.12	AGAACA
MAL13P1.203	-1891	1	12.12	AGAACA
PFE0730c	-7	1	12.12	AGAACA
PF11_0036	-1159	1	12.12	AGAACA
PF07_0005	-1274	-1	12.12	TGTTCT
PFF1375c	-319	-1	12.12	TGTTCT
PFF1375c	-1198	1	12.12	AGAACA
PFA0180w	-367	-1	12.12	TGTTCT
PF11_0096	-1072	1	12.12	AGAACA
PFE0915c	-1058	-1	12.12	TGTTCT
PF14_0405	-959	-1	12.12	TGTTCT
PF14_0405	-1031	-1	12.12	TGTTCT
PFA0505c	-971	-1	12.12	TGTTCT
MAL7P1.10	-73	-1	12.12	TGTTCT
MAL7P1.10	-216	-1	12.12	TGTTCT
PFL0230w	-1712	1	12.12	AGAACA
PFE0240w	-1184	1	12.12	AGAACA
PFE0240w	-1377	1	12.12	AGAACA
PFF0950w	-16	-1	12.12	TGTTCT
PFL1620w	-1096	-1	12.12	TGTTCT
PFL1620w	-1375	1	12.12	AGAACA
PF13_0212	-1900	-1	12.12	TGTTCT
PFF0675c	-607	-1	12.12	TGTTCT
PFF0675c	-634	1	12.12	AGAACA
PFF0675c	-843	1	12.12	AGAACA
PFA0570w	-596	-1	12.12	TGTTCT
MAL8P1.114	-694	-1	12.12	TGTTCT
PF11_0332	-1707	1	12.12	AGAACA
PF11_0332	-1942	1	12.12	AGAACA
PF11_0529	-699	1	12.12	AGAACA
PFI0205w	-202	-1	12.12	TGTTCT
PFI0205w	-1605	1	12.12	AGAACA
PFB0795w	-249	1	12.12	AGAACA
MAL7P1.219	-397	1	12.12	AGAACA
MAL7P1.219	-452	1	12.12	AGAACA
MAL7P1.219	-666	1	12.12	AGAACA
PFI1270w	-1610	-1	12.12	TGTTCT
PFI1270w	-1682	-1	12.12	TGTTCT
PFI1270w	-1766	1	12.12	AGAACA
MAL13P1.310	-648	1	12.12	AGAACA
PF14_0063	-156	1	12.12	AGAACA
MAL13P1.297	-553	1	12.12	AGAACA
PFL0180w	-354	1	12.12	AGAACA
MAL13P1.221	-216	-1	12.12	TGTTCT
MAL13P1.221	-319	1	12.12	AGAACA
MAL13P1.228	-282	1	12.12	AGAACA
PF13_0030	-1903	1	12.12	AGAACA
PF13_0029	-748	1	12.12	AGAACA
PF08_0091	-949	-1	12.12	TGTTCT
PFI1830c	-628	1	12.12	AGAACA
PFI1830c	-846	-1	12.12	TGTTCT
PFI1830c	-852	-1	12.12	TGTTCT
PFI1830c	-1362	1	12.12	AGAACA
PF08_0114	-961	-1	12.12	TGTTCT
PFI1815c	-639	1	12.12	AGAACA
PFI1815c	-658	1	12.12	AGAACA
PFI1815c	-1782	1	12.12	AGAACA
PF13_0339	-679	-1	12.12	TGTTCT
PFI1750c	-1694	1	12.12	AGAACA
PF11_0233	-288	1	12.12	AGAACA
PF11_0233	-656	1	12.12	AGAACA
PF13_0179	-461	-1	12.12	TGTTCT
PF13_0179	-747	-1	12.12	TGTTCT
PF13_0179	-891	-1	12.12	TGTTCT
PF13_0179	-1115	1	12.12	AGAACA
PFC0065c	-1268	-1	12.12	TGTTCT
PFL1020w	-21	1	12.12	AGAACA
PF13_0172	-198	-1	12.12	TGTTCT
PF13_0172	-1071	-1	12.12	TGTTCT
PF13_0172	-1431	1	12.12	AGAACA
PF13_0172	-1847	-1	12.12	TGTTCT
PFF1285w	-579	1	12.12	AGAACA
PF11_0504	-1415	1	12.12	AGAACA
PF08_0036	-330	1	12.12	AGAACA
PF08_0036	-853	-1	12.12	TGTTCT
PF13_0314	-286	-1	12.12	TGTTCT
PF14_0634	-784	1	12.12	AGAACA
PF10_0289	-470	-1	12.12	TGTTCT
PF14_0155	-896	-1	12.12	TGTTCT
PF14_0155	-1982	-1	12.12	TGTTCT
PF14_0792	-355	1	12.12	AGAACA
PF10_0007	-746	-1	12.12	TGTTCT
PFA0275c	-795	1	12.12	AGAACA
PFA0275c	-1005	-1	12.12	TGTTCT
PF13_0006	-203	-1	12.12	TGTTCT
PF13_0006	-1203	-1	12.12	TGTTCT
PFI0170w	-1581	-1	12.12	TGTTCT
PFI0170w	-1603	-1	12.12	TGTTCT
MAL13P1.176	-286	-1	12.12	TGTTCT
MAL13P1.176	-843	-1	12.12	TGTTCT
MAL13P1.176	-1115	-1	12.12	TGTTCT
MAL13P1.176	-1695	1	12.12	AGAACA
MAL13P1.176	-1967	1	12.12	AGAACA
PFE1005w	-609	-1	12.12	TGTTCT
PFL0450c	-782	1	12.12	AGAACA
MAL13P1.186	-579	1	12.12	AGAACA
PF14_0210	-54	-1	12.12	TGTTCT
PF14_0210	-1051	1	12.12	AGAACA
PF14_0596	-95	1	12.12	AGAACA
PFC0940c	-916	1	12.12	AGAACA
PFB0951w	-1545	-1	12.12	TGTTCT
PF10_0290	-304	-1	12.12	TGTTCT
PF10_0290	-419	1	12.12	AGAACA
PFF0590c	-1738	-1	12.12	TGTTCT
PFF0590c	-1744	-1	12.12	TGTTCT
PFI1060w	-99	1	12.12	AGAACA
PFI1060w	-731	1	12.12	AGAACA
PFE1555c	-948	-1	12.12	TGTTCT
PFE1555c	-1172	-1	12.12	TGTTCT
PF14_0073	-773	-1	12.12	TGTTCT
PFC0595c	-274	1	12.12	AGAACA
PFC0595c	-612	1	12.12	AGAACA
MAL13P1.345	-1435	-1	12.12	TGTTCT
MAL13P1.345	-1527	-1	12.12	TGTTCT
PFC0960c	-1165	-1	12.12	TGTTCT
MAL13P1.282	-24	-1	12.12	TGTTCT
PFL0875w	-564	1	12.12	AGAACA
PFL0875w	-614	-1	12.12	TGTTCT
PF10_0091	-1208	1	12.12	AGAACA
PFL2510w	-198	-1	12.12	TGTTCT
PF10_0400	-444	-1	12.12	TGTTCT
PF10_0400	-1514	1	12.12	AGAACA
PF08_0022	-299	-1	12.12	TGTTCT
PF08_0022	-1821	-1	12.12	TGTTCT
PFF1585w	-406	1	12.12	AGAACA
PFF1585w	-480	-1	12.12	TGTTCT
PFF1585w	-654	1	12.12	AGAACA
PFC0005w	-836	-1	12.12	TGTTCT
PFC0005w	-842	-1	12.12	TGTTCT
PFC0005w	-1372	1	12.12	AGAACA
PFC0785c	-490	1	12.12	AGAACA
PFF1535w	-57	-1	12.12	TGTTCT
PFL2405c	-277	-1	12.12	TGTTCT
PFL2405c	-999	1	12.12	AGAACA
PFL2405c	-1064	1	12.12	AGAACA
PFL2405c	-1528	1	12.12	AGAACA
PFE1480c	-490	-1	12.12	TGTTCT
PFD0590c	-1484	-1	12.12	TGTTCT
PF10_0327	-815	-1	12.12	TGTTCT
PFF1050w	-1230	1	12.12	AGAACA
PFI0780w	-23	1	12.12	AGAACA
PF13_0167	-892	-1	12.12	TGTTCT
PFC0800w	-1124	-1	12.12	TGTTCT
PF14_0100	-1400	-1	12.12	TGTTCT
PFB0196c	-264	-1	12.12	TGTTCT
PFC0895w	-256	-1	12.12	TGTTCT
PFC0895w	-299	1	12.12	AGAACA
PFD0775c	-1140	1	12.12	AGAACA
PF14_0646	-68	-1	12.12	TGTTCT
PF14_0542	-677	1	12.12	AGAACA
PFI0210c	-1896	1	12.12	AGAACA
MAL13P1.236	-958	-1	12.12	TGTTCT
PFC1070c	-193	1	12.12	AGAACA
PF11_0290	-1468	-1	12.12	TGTTCT
PF07_0113	-567	1	12.12	AGAACA
PFL0623c	-673	1	12.12	AGAACA
PFC0290w	-1464	1	12.12	AGAACA
PFI0050c	-1981	-1	12.12	TGTTCT
PF14_0422	-384	-1	12.12	TGTTCT
PFL0265w	-1502	-1	12.12	TGTTCT
MAL13P1.299	-285	-1	12.12	TGTTCT
PF10_0082	-1759	1	12.12	AGAACA
PF10_0082	-1914	-1	12.12	TGTTCT
PF10_0082	-1955	1	12.12	AGAACA
PFB0070w	-1371	-1	12.12	TGTTCT
PF11_0040	-273	1	12.12	AGAACA
PF11_0040	-1216	-1	12.12	TGTTCT
PFF1245c	-76	-1	12.12	TGTTCT
PF14_0512	-297	-1	12.12	TGTTCT
PF14_0512	-307	-1	12.12	TGTTCT
PF11_0550	-1989	1	12.12	AGAACA
PFD0625c	-982	-1	12.12	TGTTCT
PFA0750w	-492	-1	12.12	TGTTCT
PF11_0330	-97	-1	12.12	TGTTCT
PF11_0330	-1092	-1	12.12	TGTTCT
PFF1590w	-706	1	12.12	AGAACA
PFE0740c	-81	1	12.12	AGAACA
MAL7P1.225-a	-1474	-1	12.12	TGTTCT
MAL7P1.225-a	-1996	-1	12.12	TGTTCT
PFF0450c	-725	-1	12.12	TGTTCT
PFF0450c	-930	-1	12.12	TGTTCT
PF14_0196	-821	-1	12.12	TGTTCT
PF11_0242	-1422	1	12.12	AGAACA
MAL13P1.151	-342	1	12.12	AGAACA
MAL13P1.151	-1048	-1	12.12	TGTTCT
PFI0365w	-680	-1	12.12	TGTTCT
PF14_0690	-568	-1	12.12	TGTTCT
PFL2350c	-879	1	12.12	AGAACA
PFL1560c	-527	1	12.12	AGAACA
PFL1560c	-887	-1	12.12	TGTTCT
PF08_0069	-1115	-1	12.12	TGTTCT
PF11_0368	-1108	-1	12.12	TGTTCT
PF11_0368	-1144	1	12.12	AGAACA
MAL7P1.118	-433	-1	12.12	TGTTCT
PFL2420w	-748	-1	12.12	TGTTCT
PFE0335w	-312	1	12.12	AGAACA
PFE1615c	-99	1	12.12	AGAACA
PFE1615c	-355	1	12.12	AGAACA
PFE1615c	-1405	-1	12.12	TGTTCT
PFL2285c	-703	1	12.12	AGAACA
PFL2285c	-1164	1	12.12	AGAACA
PFL2285c	-1861	-1	12.12	TGTTCT
PF08_0029	-1260	-1	12.12	TGTTCT
PF08_0029	-1585	-1	12.12	TGTTCT
PF14_0082	-953	1	12.12	AGAACA
PF14_0712	-441	-1	12.12	TGTTCT
PFF0847w	-1090	1	12.12	AGAACA
PFF0847w	-1366	-1	12.12	TGTTCT
PFF0847w	-1571	-1	12.12	TGTTCT
PF11_0409	-309	1	12.12	AGAACA
PF14_0487	-627	-1	12.12	TGTTCT
PF14_0487	-764	1	12.12	AGAACA
PFL2085w	-131	-1	12.12	TGTTCT
PFL2085w	-547	1	12.12	AGAACA
PFL2085w	-751	1	12.12	AGAACA
PFL2085w	-1608	-1	12.12	TGTTCT
PFL2100w	-190	1	12.12	AGAACA
PFL2100w	-368	1	12.12	AGAACA
PFL2100w	-612	-1	12.12	TGTTCT
PFL2100w	-653	1	12.12	AGAACA
PFL2100w	-1107	1	12.12	AGAACA
PF13_0012	-493	-1	12.12	TGTTCT
PFI1355w	-1600	-1	12.12	TGTTCT
MAL13P1.206	-1405	-1	12.12	TGTTCT
MAL13P1.206	-1504	-1	12.12	TGTTCT
PF14_0500	-1547	1	12.12	AGAACA
MAL13P1.8	-430	1	12.12	AGAACA
MAL13P1.8	-502	-1	12.12	TGTTCT
MAL13P1.8	-643	1	12.12	AGAACA
MAL13P1.8	-1326	-1	12.12	TGTTCT
PF10_0002	-704	1	12.12	AGAACA
PF13_0039	-785	1	12.12	AGAACA
PF13_0039	-1331	1	12.12	AGAACA
PFE0055c	-1993	1	12.12	AGAACA
PFE1625c	-30	1	12.12	AGAACA
PFE1625c	-604	-1	12.12	TGTTCT
PFE1625c	-1797	1	12.12	AGAACA
MAL8P1.73	-530	1	12.12	AGAACA
MAL8P1.73	-1031	-1	12.12	TGTTCT
MAL13P1.225	-1196	-1	12.12	TGTTCT
MAL13P1.225	-1651	1	12.12	AGAACA
PF14_0008	-436	1	12.12	AGAACA
PF14_0008	-652	1	12.12	AGAACA
PF14_0008	-1313	-1	12.12	TGTTCT
PF14_0741	-1806	-1	12.12	TGTTCT
PF10_0111	-1725	1	12.12	AGAACA
PFL0035c	-856	1	12.12	AGAACA
PFL0035c	-1094	-1	12.12	TGTTCT
PFL0035c	-1415	1	12.12	AGAACA
PFI0670w	-340	1	12.12	AGAACA
PFI0215c	-629	1	12.12	AGAACA
PF14_0575a	-992	-1	12.12	TGTTCT
PF14_0575a	-1032	-1	12.12	TGTTCT
PF14_0649	-129	-1	12.12	TGTTCT
PF14_0649	-206	1	12.12	AGAACA
PF10_0166	-528	-1	12.12	TGTTCT
MAL13P1.90	-512	1	12.12	AGAACA
MAL13P1.90	-985	-1	12.12	TGTTCT
MAL13P1.90	-1248	-1	12.12	TGTTCT
PF14_0383	-606	-1	12.12	TGTTCT
PFI0445c	-271	1	12.12	AGAACA
PFD1210w	-1724	-1	12.12	TGTTCT
PF11_0205	-1346	1	12.12	AGAACA
PFE0930w	-651	1	12.12	AGAACA
PFF0130c	-120	-1	12.12	TGTTCT
PF13_0148	-889	-1	12.12	TGTTCT
PFE1315w	-1691	-1	12.12	TGTTCT
PF11_0400	-1063	1	12.12	AGAACA
PF08_0115	-384	1	12.12	AGAACA
PFB0870w	-1421	-1	12.12	TGTTCT
PF11_0540a%7Bpep%7D	-1748	1	12.12	AGAACA
PFL2525c	-189	-1	12.12	TGTTCT
PFL2525c	-1884	1	12.12	AGAACA
PFB1040w	-444	-1	12.12	TGTTCT
PFB1040w	-479	-1	12.12	TGTTCT
PFB1040w	-639	1	12.12	AGAACA
PFB1040w	-1281	-1	12.12	TGTTCT
PFD0669c	-469	1	12.12	AGAACA
PFD0669c	-760	1	12.12	AGAACA
PF11_0105	-412	-1	12.12	TGTTCT
PF11_0105	-1821	1	12.12	AGAACA
MAL13P1.32	-1083	-1	12.12	TGTTCT
MAL13P1.47	-558	-1	12.12	TGTTCT
PFI1760w	-1907	1	12.12	AGAACA
PFL0970w	-795	1	12.12	AGAACA
PFL0970w	-1209	-1	12.12	TGTTCT
PFL0970w	-1523	1	12.12	AGAACA
PFL0970w	-1700	1	12.12	AGAACA
PF14_0689	-1840	1	12.12	AGAACA
PF14_0364	-666	-1	12.12	TGTTCT
PF14_0364	-1771	-1	12.12	TGTTCT
MAL7P1.155	-1135	1	12.12	AGAACA
MAL7P1.155	-1200	-1	12.12	TGTTCT
PF11_0214	-1023	-1	12.12	TGTTCT
PF11_0214	-1552	1	12.12	AGAACA
PFD0950w	-1249	-1	12.12	TGTTCT
PFL1885c	-349	1	12.12	AGAACA
PFL1885c	-493	-1	12.12	TGTTCT
PFL1885c	-1532	1	12.12	AGAACA
PFB0570w	-350	1	12.12	AGAACA
PFI1140w	-831	1	12.12	AGAACA
PFI1140w	-1494	-1	12.12	TGTTCT
PFC0190c	-1730	1	12.12	AGAACA
PF14_0123	-452	1	12.12	AGAACA
PF14_0123	-1271	-1	12.12	TGTTCT
MAL13P1.83	-1355	1	12.12	AGAACA
MAL13P1.1	-631	1	12.12	AGAACA
MAL13P1.1	-853	-1	12.12	TGTTCT
MAL13P1.1	-1398	1	12.12	AGAACA
PF10_0393	-201	-1	12.12	TGTTCT
PF10_0393	-677	1	12.12	AGAACA
PF10_0393	-1042	1	12.12	AGAACA
PF10_0393	-1934	1	12.12	AGAACA
PF14_0187	-1176	1	12.12	AGAACA
PF14_0187	-1622	1	12.12	AGAACA
PFC0830w	-1144	1	12.12	AGAACA
PFE1470w	-139	-1	12.12	TGTTCT
PFE1470w	-1236	-1	12.12	TGTTCT
PF08_0059	-414	1	12.12	AGAACA
PF13_0199	-65	-1	12.12	TGTTCT
MAL13P1.156	-1732	1	12.12	AGAACA
PFL0700w	-46	-1	12.12	TGTTCT
PFL0700w	-376	1	12.12	AGAACA
PFL0700w	-755	-1	12.12	TGTTCT
PFI1095w	-188	1	12.12	AGAACA
PFC1105w	-597	1	12.12	AGAACA
PFC1105w	-1409	1	12.12	AGAACA
PFC0530w	-1407	1	12.12	AGAACA
MAL13P1.51	-1017	1	12.12	AGAACA
MAL13P1.51	-1167	-1	12.12	TGTTCT
PF11_0405-b	-391	-1	12.12	TGTTCT
PFF1555w	-1830	-1	12.12	TGTTCT
PFE0165w	-242	1	12.12	AGAACA
PFA0495c	-1100	-1	12.12	TGTTCT
PFA0495c	-1546	-1	12.12	TGTTCT
PFA0495c	-1631	1	12.12	AGAACA
PF11_0052	-856	-1	12.12	TGTTCT
PFL0785c	-1340	1	12.12	AGAACA
PFA0470c	-1359	1	12.12	AGAACA
PFF0930w	-131	1	12.12	AGAACA
PF14_0137	-1951	1	12.12	AGAACA
PF07_0056	-691	1	12.12	AGAACA
PFD1025w	-1618	1	12.12	AGAACA
PFF0890c	-130	-1	12.12	TGTTCT
PFF1445c	-636	-1	12.12	TGTTCT
PFF1445c	-1389	-1	12.12	TGTTCT
PFF1445c	-1577	1	12.12	AGAACA
PF13_0346	-1031	-1	12.12	TGTTCT
PFD1010w	-208	-1	12.12	TGTTCT
PFD1010w	-360	1	12.12	AGAACA
PFD1010w	-408	1	12.12	AGAACA
PFD1010w	-482	-1	12.12	TGTTCT
PFD1010w	-656	1	12.12	AGAACA
PFD1010w	-1469	-1	12.12	TGTTCT
MAL8P1.62	-445	-1	12.12	TGTTCT
PF10_0122	-661	-1	12.12	TGTTCT
PF10_0122	-1984	1	12.12	AGAACA
PF10_0185	-433	-1	12.12	TGTTCT
PF10_0036	-247	1	12.12	AGAACA
PFA0345w	-803	-1	12.12	TGTTCT
PFL1490w	-1683	1	12.12	AGAACA
PF11_0344	-268	1	12.12	AGAACA
PF11_0344	-779	-1	12.12	TGTTCT
PFD0385w	-615	1	12.12	AGAACA
PFD0385w	-659	1	12.12	AGAACA
MAL7P1.176	-262	-1	12.12	TGTTCT
MAL7P1.176	-499	1	12.12	AGAACA
MAL7P1.176	-814	1	12.12	AGAACA
MAL7P1.176	-836	-1	12.12	TGTTCT
MAL7P1.176	-1281	1	12.12	AGAACA
MAL7P1.176	-1303	-1	12.12	TGTTCT
MAL7P1.176	-1905	1	12.12	AGAACA
PFI0260c	-311	-1	12.12	TGTTCT
PF10_0220	-282	1	12.12	AGAACA
PFB0595w	-1455	1	12.12	AGAACA
PF11_0121	-738	-1	12.12	TGTTCT
PF11_0121	-947	1	12.12	AGAACA
PF11_0121	-1975	1	12.12	AGAACA
MAL8P1.23	-467	1	12.12	AGAACA
MAL8P1.23	-1728	-1	12.12	TGTTCT
MAL8P1.23	-1812	-1	12.12	TGTTCT
PFL0820c	-59	1	12.12	AGAACA
PFL2450c	-1172	1	12.12	AGAACA
PFL2450c	-1675	1	12.12	AGAACA
PFC0825c	-105	1	12.12	AGAACA
PFC0825c	-1149	-1	12.12	TGTTCT
PFF0555w	-298	1	12.12	AGAACA
PFF0555w	-801	-1	12.12	TGTTCT
PFE1485w	-946	1	12.12	AGAACA
PFL1935c	-624	-1	12.12	TGTTCT
PFE0015c	-353	1	12.12	AGAACA
PFE0015c	-437	-1	12.12	TGTTCT
PFD0360w	-456	-1	12.12	TGTTCT
PFD0360w	-831	1	12.12	AGAACA
PFD0360w	-1406	1	12.12	AGAACA
PFD0585c	-588	1	12.12	AGAACA
PFL1005c	-68	1	12.12	AGAACA
PF14_0023	-288	-1	12.12	TGTTCT
PF14_0023	-329	1	12.12	AGAACA
PFB0305c-b	-366	-1	12.12	TGTTCT
PFL1800w	-956	-1	12.12	TGTTCT
PF11_0356	-602	-1	12.12	TGTTCT
PF11_0356	-1300	1	12.12	AGAACA
PFL0185c	-1852	-1	12.12	TGTTCT
PFC0425w	-474	1	12.12	AGAACA
PFI1600w	-88	1	12.12	AGAACA
PFI1600w	-599	1	12.12	AGAACA
PFI1245c	-441	1	12.12	AGAACA
PFI1245c	-823	-1	12.12	TGTTCT
PFI1245c	-1127	-1	12.12	TGTTCT
PFI1245c	-1208	1	12.12	AGAACA
PFL0220c	-24	-1	12.12	TGTTCT
PFL0220c	-612	-1	12.12	TGTTCT
PF14_0426	-538	-1	12.12	TGTTCT
PFB0975c	-477	1	12.12	AGAACA
PFI0025c	-643	1	12.12	AGAACA
PFI0025c	-1491	-1	12.12	TGTTCT
PFC0890w	-6	1	12.12	AGAACA
PF10_0310	-241	-1	12.12	TGTTCT
PFI1405c	-804	-1	12.12	TGTTCT
PF07_0127	-796	-1	12.12	TGTTCT
PFD1005c	-12	1	12.12	AGAACA
PFD1005c	-825	-1	12.12	TGTTCT
PFD1005c	-999	1	12.12	AGAACA
PFD1005c	-1073	-1	12.12	TGTTCT
PFD1005c	-1121	-1	12.12	TGTTCT
PFD1005c	-1273	1	12.12	AGAACA
PFI1015w	-612	1	12.12	AGAACA
PF11_0427	-274	1	12.12	AGAACA
PF14_0046	-1124	1	12.12	AGAACA
PF14_0046	-1630	1	12.12	AGAACA
PFI1045w	-1272	1	12.12	AGAACA
PFI1780w	-1349	1	12.12	AGAACA
PFB0920w	-1097	1	12.12	AGAACA
PFB0920w	-1741	1	12.12	AGAACA
PF11_0224	-736	1	12.12	AGAACA
PF11_0224	-1341	1	12.12	AGAACA
MAL13P1.335	-192	-1	12.12	TGTTCT
MAL13P1.335	-692	1	12.12	AGAACA
MAL13P1.335	-1608	1	12.12	AGAACA
MAL13P1.335	-1696	1	12.12	AGAACA
PFC0230c	-737	-1	12.12	TGTTCT
PFC0230c	-1034	-1	12.12	TGTTCT
PFC0230c	-1737	-1	12.12	TGTTCT
PF14_0494	-872	-1	12.12	TGTTCT
PF11_0520	-639	1	12.12	AGAACA
PF11_0520	-658	1	12.12	AGAACA
MAL13P1.234	-1542	1	12.12	AGAACA
PFL2220w	-514	-1	12.12	TGTTCT
PF13_0222	-552	1	12.12	AGAACA
MAL13P1.169	-117	1	12.12	AGAACA
MAL13P1.169	-533	-1	12.12	TGTTCT
MAL13P1.169	-893	1	12.12	AGAACA
MAL13P1.169	-1766	1	12.12	AGAACA
PF13_0213	-1178	-1	12.12	TGTTCT
PF13_0213	-1892	1	12.12	AGAACA
PF13_0213	-1914	1	12.12	AGAACA
PF13_0185	-143	-1	12.12	TGTTCT
PF13_0185	-483	1	12.12	AGAACA
PF13_0185	-1731	1	12.12	AGAACA
PF13_0185	-1788	1	12.12	AGAACA
PF11_0261	-681	-1	12.12	TGTTCT
PF07_0019	-1082	1	12.12	AGAACA
PF11_0022	-201	-1	12.12	TGTTCT
PF11_0022	-685	1	12.12	AGAACA
PF11_0022	-1048	1	12.12	AGAACA
PF11_0022	-1943	1	12.12	AGAACA
PFB0710c	-384	1	12.12	AGAACA
MAL13P1.86	-718	-1	12.12	TGTTCT
PFC0205c	-250	-1	12.12	TGTTCT
PFC0205c	-504	1	12.12	AGAACA
PFC0205c	-1446	1	12.12	AGAACA
PFI1725w	-354	1	12.12	AGAACA
PFI1725w	-642	1	12.12	AGAACA
PF14_0151	-341	-1	12.12	TGTTCT
PFB0340c	-931	-1	12.12	TGTTCT
PFL2470c	-400	1	12.12	AGAACA
PFD1075w	-767	-1	12.12	TGTTCT
PF14_0432	-415	1	12.12	AGAACA
PF10_0030	-581	-1	12.12	TGTTCT
PFL0320w	-1184	-1	12.12	TGTTCT
PFF0040c	-333	1	12.12	AGAACA
PFF0040c	-420	-1	12.12	TGTTCT
PFF0040c	-1491	1	12.12	AGAACA
PFF0040c	-1819	1	12.12	AGAACA
PFE1200w	-385	-1	12.12	TGTTCT
PFE1200w	-761	1	12.12	AGAACA
PFE1200w	-1083	1	12.12	AGAACA
PFL1505c	-791	-1	12.12	TGTTCT
PFL1505c	-932	1	12.12	AGAACA
PFL1505c	-1122	1	12.12	AGAACA
PFL1995c	-469	-1	12.12	TGTTCT
PFL1995c	-1320	-1	12.12	TGTTCT
MAL13P1.63	-335	1	12.12	AGAACA
PF13_0220	-699	-1	12.12	TGTTCT
PF13_0257	-1025	-1	12.12	TGTTCT
PFA0305c	-805	-1	12.12	TGTTCT
PFE0715w	-412	1	12.12	AGAACA
PF10_0296	-878	1	12.12	AGAACA
PF11_0094	-202	-1	12.12	TGTTCT
PF11_0094	-513	1	12.12	AGAACA
PFI1755c	-347	1	12.12	AGAACA
PFI1755c	-900	-1	12.12	TGTTCT
PF10_0058	-691	-1	12.12	TGTTCT
PFI0120c	-125	1	12.12	AGAACA
PFI0120c	-163	-1	12.12	TGTTCT
PF14_0160	-905	1	12.12	AGAACA
PF14_0160	-1687	-1	12.12	TGTTCT
PF14_0593	-1214	1	12.12	AGAACA
PF14_0593	-1624	-1	12.12	TGTTCT
PF14_0593	-1748	-1	12.12	TGTTCT
PF14_0703	-588	1	12.12	AGAACA
PF14_0703	-951	1	12.12	AGAACA
PFI0560c	-218	-1	12.12	TGTTCT
PFC0935c	-786	-1	12.12	TGTTCT
PFE0855c	-25	-1	12.12	TGTTCT
PFE0855c	-181	1	12.12	AGAACA
PFI0255c	-837	-1	12.12	TGTTCT
PFL0030c	-1453	1	12.12	AGAACA
PFD1095w	-445	-1	12.12	TGTTCT
PFA0090c	-592	1	12.12	AGAACA
PFA0090c	-1394	1	12.12	AGAACA
PFA0090c	-1783	1	12.12	AGAACA
PF11_0149	-325	1	12.12	AGAACA
PF11_0149	-469	1	12.12	AGAACA
PF11_0149	-935	-1	12.12	TGTTCT
PF11_0149	-1553	-1	12.12	TGTTCT
PFI0555c	-767	-1	12.12	TGTTCT
MAL7P1.65	-354	1	12.12	AGAACA
PFB0845w	-1003	-1	12.12	TGTTCT
PFE1375c	-1950	1	12.12	AGAACA
PF14_0247	-701	1	12.12	AGAACA
PFL2315c	-556	-1	12.12	TGTTCT
PFL2315c	-710	-1	12.12	TGTTCT
PF11_0135	-1624	1	12.12	AGAACA
PF13_0261	-516	1	12.12	AGAACA
PF14_0221	-706	1	12.12	AGAACA
MAL13P1.215	-39	1	12.12	AGAACA
PF10_0415	-30	-1	12.12	TGTTCT
PF11_0437	-1118	-1	12.12	TGTTCT
PFI0930c	-931	1	12.12	AGAACA
PFB0106c	-536	-1	12.12	TGTTCT
PF13_0050	-640	-1	12.12	TGTTCT
PF13_0050	-809	-1	12.12	TGTTCT
PF11_0416	-457	-1	12.12	TGTTCT
PF07_0110	-630	-1	12.12	TGTTCT
PF14_0632	-1319	1	12.12	AGAACA
PF14_0632	-1359	1	12.12	AGAACA
PFE1410c	-1535	1	12.12	AGAACA
MAL8P1.214	-178	1	12.12	AGAACA
PF14_0332	-598	-1	12.12	TGTTCT
PF14_0332	-1734	1	12.12	AGAACA
PFE0975c	-204	1	12.12	AGAACA
PFE0975c	-1395	1	12.12	AGAACA
PFE0975c	-1573	1	12.12	AGAACA
PF10_0326	-561	-1	12.12	TGTTCT
PFL1815c	-898	-1	12.12	TGTTCT
PFB0535w	-367	-1	12.12	TGTTCT
PFF0635w	-1118	1	12.12	AGAACA
PF10_0331a	-399	-1	12.12	TGTTCT
PF10_0331a	-1539	-1	12.12	TGTTCT
PF10_0331a	-1674	1	12.12	AGAACA
PFA0580c	-813	1	12.12	AGAACA
PFD0830w	-1876	1	12.12	AGAACA
PF11_0486	-847	-1	12.12	TGTTCT
MAL8P1.162	-27	1	12.12	AGAACA
PF11_0014	-109	-1	12.12	TGTTCT
PFL0040c	-305	-1	12.12	TGTTCT
PFL0040c	-388	-1	12.12	TGTTCT
PFL0040c	-1280	-1	12.12	TGTTCT
PF14_0559	-285	1	12.12	AGAACA
PF14_0559	-1011	1	12.12	AGAACA
PF14_0559	-1197	-1	12.12	TGTTCT
MAL8P1.63	-390	-1	12.12	TGTTCT
PFA0240w	-254	1	12.12	AGAACA
PFA0240w	-502	1	12.12	AGAACA
PFL0965c	-577	1	12.12	AGAACA
PFL0965c	-900	1	12.12	AGAACA
PFL0965c	-1415	-1	12.12	TGTTCT
PFL0965c	-1448	-1	12.12	TGTTCT
PFL0965c	-1729	1	12.12	AGAACA
PF14_0683	-8	-1	12.12	TGTTCT
PFE0410w	-1580	1	12.12	AGAACA
PFL2060c	-242	1	12.12	AGAACA
PF13_0164	-1643	1	12.12	AGAACA
MAL13P1.315	-335	-1	12.12	TGTTCT
MAL13P1.315	-1260	-1	12.12	TGTTCT
MAL13P1.315	-1266	-1	12.12	TGTTCT
PF10_0268	-410	-1	12.12	TGTTCT
PF10_0268	-1653	1	12.12	AGAACA
MAL7P1.3	-57	-1	12.12	TGTTCT
PFB0645c	-1591	-1	12.12	TGTTCT
PFI0490c	-1471	-1	12.12	TGTTCT
PFB1020w	-585	1	12.12	AGAACA
MAL7P1.200	-685	1	12.12	AGAACA
MAL7P1.200	-1060	1	12.12	AGAACA
MAL7P1.200	-1961	1	12.12	AGAACA
PFD0134c	-1177	-1	12.12	TGTTCT
PFB0380c	-1845	-1	12.12	TGTTCT
PFI0610w	-160	-1	12.12	TGTTCT
PFC0840w	-1585	1	12.12	AGAACA
PF10_0026	-1676	-1	12.12	TGTTCT
PF10_0026	-1789	1	12.12	AGAACA
PFD0435c	-338	1	12.12	AGAACA
PFD0435c	-488	1	12.12	AGAACA
PFD0435c	-1307	-1	12.12	TGTTCT
MAL13P1.296	-38	-1	12.12	TGTTCT
MAL13P1.296	-1251	1	12.12	AGAACA
MAL13P1.296	-1882	-1	12.12	TGTTCT
MAL13P1.296	-1892	-1	12.12	TGTTCT
PFC0410w	-412	-1	12.12	TGTTCT
PFC0410w	-567	-1	12.12	TGTTCT
PFC0430w	-1060	1	12.12	AGAACA
PF14_0550	-283	-1	12.12	TGTTCT
PF11_0372	-181	-1	12.12	TGTTCT
PF10_0219	-717	-1	12.12	TGTTCT
PF13_0138	-1507	1	12.12	AGAACA
PF10_0168-a	-1083	1	12.12	AGAACA
PF11_0171	-8	1	12.12	AGAACA
PF11_0171	-455	-1	12.12	TGTTCT
PF14_0346	-1510	1	12.12	AGAACA
PF11_0483	-99	-1	12.12	TGTTCT
PFF0660w	-121	-1	12.12	TGTTCT
PFF0660w	-394	-1	12.12	TGTTCT
PFF0660w	-963	1	12.12	AGAACA
PFE0875c	-684	1	12.12	AGAACA
PFE1245w	-1412	-1	12.12	TGTTCT
PF13_0028	-1196	-1	12.12	TGTTCT
PF14_0444	-742	-1	12.12	TGTTCT
PF14_0675	-937	-1	12.12	TGTTCT
PF14_0675	-1011	-1	12.12	TGTTCT
MAL13P1.103	-1360	-1	12.12	TGTTCT
PF07_0068	-293	-1	12.12	TGTTCT
PF14_0756	-12	1	12.12	AGAACA
PF14_0756	-440	-1	12.12	TGTTCT
PF14_0756	-1104	1	12.12	AGAACA
PF14_0756	-1204	1	12.12	AGAACA
PF14_0756	-1353	1	12.12	AGAACA
PF14_0756	-1732	1	12.12	AGAACA
MAL8P1.3	-611	-1	12.12	TGTTCT
MAL8P1.3	-778	-1	12.12	TGTTCT
PF14_0338	-754	1	12.12	AGAACA
PF14_0401	-1748	1	12.12	AGAACA
PFF1425w	-1399	-1	12.12	TGTTCT
MAL13P1.95	-612	-1	12.12	TGTTCT
MAL13P1.95	-786	1	12.12	AGAACA
MAL13P1.95	-981	1	12.12	AGAACA
PFF1030w	-861	1	12.12	AGAACA
PFF1030w	-1027	1	12.12	AGAACA
MAL13P1.520	-635	1	12.12	AGAACA
MAL13P1.520	-654	1	12.12	AGAACA
MAL13P1.520	-1783	1	12.12	AGAACA
MAL8P1.13	-218	1	12.12	AGAACA
MAL8P1.13	-898	1	12.12	AGAACA
PF14_0461	-727	-1	12.12	TGTTCT
PF14_0461	-1530	-1	12.12	TGTTCT
PF14_0461	-1646	1	12.12	AGAACA
PFL0060w	-1783	1	12.12	AGAACA
PFD1240w	-676	1	12.12	AGAACA
PF11_0306	-525	1	12.12	AGAACA
PFC1045c	-155	1	12.12	AGAACA
PFC1045c	-1155	-1	12.12	TGTTCT
PFA0235w	-252	1	12.12	AGAACA
PF10_0193	-1635	1	12.12	AGAACA
PF14_0778	-535	1	12.12	AGAACA
PF14_0778	-1339	1	12.12	AGAACA
PF14_0778	-1645	1	12.12	AGAACA
PF14_0393	-640	1	12.12	AGAACA
PFB0732c	-198	1	12.12	AGAACA
PFB0732c	-342	1	12.12	AGAACA
PFD0025w	-640	1	12.12	AGAACA
PFD0025w	-659	1	12.12	AGAACA
PFD1090c	-73	1	12.12	AGAACA
PFE1190c	-109	-1	12.12	TGTTCT
PFF0945c	-899	1	12.12	AGAACA
PFF0630c	-1301	-1	12.12	TGTTCT
PF11_0076	-679	-1	12.12	TGTTCT
MAL13P1.131	-1721	1	12.12	AGAACA
PF14_0345a	-35	-1	12.12	TGTTCT
PF14_0345a	-603	1	12.12	AGAACA
PFA0700c	-1605	-1	12.12	TGTTCT
PFF0510w	-1784	1	12.12	AGAACA
PFF0510w	-1975	1	12.12	AGAACA
PF08_0092	-744	-1	12.12	TGTTCT
PF11_0291	-789	1	12.12	AGAACA
PF14_0600a	-342	1	12.12	AGAACA
PF14_0600a	-925	-1	12.12	TGTTCT
PFA0480w	-745	-1	12.12	TGTTCT
PFI1035w	-1711	-1	12.12	TGTTCT
PFI1035w	-1906	-1	12.12	TGTTCT
PFL1825w	-827	-1	12.12	TGTTCT
MAL8P1.18	-377	1	12.12	AGAACA
MAL8P1.18	-402	-1	12.12	TGTTCT
PF10_0167	-1083	1	12.12	AGAACA
PFE1010w	-1398	-1	12.12	TGTTCT
PF13_0340	-1082	1	12.12	AGAACA
MAL13P1.157	-467	-1	12.12	TGTTCT
PFB0690w	-408	1	12.12	AGAACA
PFI1540w	-534	1	12.12	AGAACA
MAL13P1.122	-502	1	12.12	AGAACA
MAL13P1.122	-1543	-1	12.12	TGTTCT
PF08_0122	-271	-1	12.12	TGTTCT
PF08_0122	-536	-1	12.12	TGTTCT
MAL8P1.139	-740	-1	12.12	TGTTCT
PF14_0300	-105	-1	12.12	TGTTCT
PF14_0300	-853	1	12.12	AGAACA
PFE1015c	-808	1	12.12	AGAACA
PFE1015c	-1018	-1	12.12	TGTTCT
PF07_0134	-548	1	12.12	AGAACA
PF07_0134	-1342	-1	12.12	TGTTCT
PF07_0134	-1580	1	12.12	AGAACA
PFE1390w	-150	1	12.12	AGAACA
PF14_0112	-534	1	12.12	AGAACA
PFA0020w	-654	1	12.12	AGAACA
PFA0020w	-673	1	12.12	AGAACA
PF08_0136	-81	1	12.12	AGAACA
PF08_0136	-1001	1	12.12	AGAACA
PFF1470c	-198	-1	12.12	TGTTCT
PF10_0332	-11	1	12.12	AGAACA
PF11_0393	-127	1	12.12	AGAACA
PFL0535c	-425	1	12.12	AGAACA
PFL0535c	-519	-1	12.12	TGTTCT
PFL0535c	-896	-1	12.12	TGTTCT
PFL0535c	-1386	-1	12.12	TGTTCT
PF08_0141	-812	-1	12.12	TGTTCT
PFC0765c	-1000	1	12.12	AGAACA
PFC0765c	-1799	1	12.12	AGAACA
PFC1050w	-1149	1	12.12	AGAACA
PF10_0090	-450	-1	12.12	TGTTCT
MAL8P1.93	-592	1	12.12	AGAACA
PF14_0711	-105	-1	12.12	TGTTCT
PF14_0711	-133	-1	12.12	TGTTCT
PF14_0711	-146	-1	12.12	TGTTCT
PF14_0711	-159	-1	12.12	TGTTCT
PF14_0711	-936	-1	12.12	TGTTCT
PFA0270c	-299	-1	12.12	TGTTCT
MAL7P1.231	-256	1	12.12	AGAACA
PF11_0480a	-1211	1	12.12	AGAACA
PF11_0480a	-1706	-1	12.12	TGTTCT
PFC0295c	-516	1	12.12	AGAACA
PFC0295c	-767	-1	12.12	TGTTCT
PF10_0227	-1267	-1	12.12	TGTTCT
PFB0245c	-32	-1	12.12	TGTTCT
PFB0245c	-613	1	12.12	AGAACA
PFB0245c	-988	1	12.12	AGAACA
PFB0245c	-1666	1	12.12	AGAACA
PF13_0192	-177	-1	12.12	TGTTCT
PF14_0177	-497	1	12.12	AGAACA
PF14_0177	-904	-1	12.12	TGTTCT
MAL13P1.114	-1010	-1	12.12	TGTTCT
MAL13P1.114	-1196	-1	12.12	TGTTCT
MAL13P1.114	-1369	1	12.12	AGAACA
MAL13P1.114	-1830	-1	12.12	TGTTCT
PF10_0103	-161	1	12.12	AGAACA
PF10_0103	-171	1	12.12	AGAACA
PF10_0103	-181	1	12.12	AGAACA
PF10_0103	-201	1	12.12	AGAACA
PF10_0103	-211	1	12.12	AGAACA
PF10_0103	-1140	1	12.12	AGAACA
PF10_0103	-1653	1	12.12	AGAACA
PF10_0103	-1663	-1	12.12	TGTTCT
MAL8P1.28	-601	-1	12.12	TGTTCT
PFI1460c	-1969	-1	12.12	TGTTCT
MAL7P1.29a	-323	-1	12.12	TGTTCT
PFF0440w	-390	1	12.12	AGAACA
PFF0440w	-505	1	12.12	AGAACA
PFF0440w	-773	-1	12.12	TGTTCT
PFL2195w	-326	-1	12.12	TGTTCT
PFL2195w	-1149	-1	12.12	TGTTCT
MAL7P1.339	-670	1	12.12	AGAACA
PFD0835c	-1960	1	12.12	AGAACA
PF08_0134	-482	1	12.12	AGAACA
PFL1315w	-1443	-1	12.12	TGTTCT
MAL13P1.48	-24	-1	12.12	TGTTCT
PF11_0215	-114	-1	12.12	TGTTCT
PF11_0215	-643	1	12.12	AGAACA
PF13_0038	-1977	1	12.12	AGAACA
PF14_0236	-317	1	12.12	AGAACA
PF14_0236	-1884	1	12.12	AGAACA
PFI0655c	-166	-1	12.12	TGTTCT
MAL13P1.2	-700	1	12.12	AGAACA
PFE0555w	-505	1	12.12	AGAACA
PFL1725w	-201	1	12.12	AGAACA
PFL1725w	-743	-1	12.12	TGTTCT
MAL7P1.36	-801	1	12.12	AGAACA
MAL7P1.36	-908	-1	12.12	TGTTCT
PFI1320c	-1534	1	12.12	AGAACA
PF14_0408	-1288	-1	12.12	TGTTCT
PFC0490w	-1497	-1	12.12	TGTTCT
PFC0490w	-1798	1	12.12	AGAACA
PF10_0037	-1164	-1	12.12	TGTTCT
PF10_0037	-1614	1	12.12	AGAACA
PF14_0484	-617	-1	12.12	TGTTCT
PF14_0484	-782	-1	12.12	TGTTCT
PFC1115w	-695	1	12.12	AGAACA
PF11_0373	-487	-1	12.12	TGTTCT
PF11_0198	-550	-1	12.12	TGTTCT
PF11_0198	-769	1	12.12	AGAACA
PF11_0198	-836	-1	12.12	TGTTCT
PF14_0363	-1595	-1	12.12	TGTTCT
PFA0405w	-51	-1	12.12	TGTTCT
PFA0405w	-465	-1	12.12	TGTTCT
PFL0600w	-634	1	12.12	AGAACA
PF14_0382	-68	-1	12.12	TGTTCT
PF14_0382	-1415	-1	12.12	TGTTCT
PF14_0382	-1427	-1	12.12	TGTTCT
MAL7P1.205	-133	-1	12.12	TGTTCT
PFL0055c	-437	1	12.12	AGAACA
PFL0055c	-945	1	12.12	AGAACA
MAL13P1.128	-449	-1	12.12	TGTTCT
PFL0692c	-1129	1	12.12	AGAACA
PFL0692c	-1508	-1	12.12	TGTTCT
PF11_0106	-454	1	12.12	AGAACA
PF11_0106	-1977	-1	12.12	TGTTCT
PFA0665w	-842	1	12.12	AGAACA
PFD0230c	-262	-1	12.12	TGTTCT
PFF0050c	-57	-1	12.12	TGTTCT
PFE0445c	-507	-1	12.12	TGTTCT
PFE0445c	-806	1	12.12	AGAACA
PFL2078w	-1989	1	12.12	AGAACA
PF10_0318	-1215	-1	12.12	TGTTCT
MAL13P1.470	-480	1	12.12	AGAACA
MAL13P1.470	-605	-1	12.12	TGTTCT
MAL13P1.470	-858	-1	12.12	TGTTCT
PF14_0340	-574	1	12.12	AGAACA
PFD0790c	-927	-1	12.12	TGTTCT
PFD0790c	-1047	1	12.12	AGAACA
PFD0790c	-1643	-1	12.12	TGTTCT
MAL13P1.159	-169	-1	12.12	TGTTCT
MAL13P1.159	-418	-1	12.12	TGTTCT
PFC0325c	-1734	1	12.12	AGAACA
PF07_0030	-584	1	12.12	AGAACA
MAL13P1.174	-1503	1	12.12	AGAACA
MAL13P1.174	-1609	1	12.12	AGAACA
PF10_0110	-706	-1	12.12	TGTTCT
PF13_0333	-460	1	12.12	AGAACA
PF10_0287	-1360	1	12.12	AGAACA
MAL8P1.42	-110	-1	12.12	TGTTCT
MAL13P1.308	-223	-1	12.12	TGTTCT
MAL13P1.308	-878	-1	12.12	TGTTCT
PF10_0367	-126	-1	12.12	TGTTCT
PF11_0464	-393	-1	12.12	TGTTCT
PF11_0464	-641	-1	12.12	TGTTCT
PF11_0464	-1087	-1	12.12	TGTTCT
PF11_0464	-1794	1	12.12	AGAACA
PFD0795w	-1075	1	12.12	AGAACA
PFD0795w	-1791	1	12.12	AGAACA
PFI0500w	-1120	1	12.12	AGAACA
PFI0500w	-1298	1	12.12	AGAACA
PF11_0093	-190	1	12.12	AGAACA
PF11_0093	-1417	1	12.12	AGAACA
MAL13P1.84	-817	1	12.12	AGAACA
MAL13P1.84	-1470	-1	12.12	TGTTCT
PF08_0007	-1420	1	12.12	AGAACA
PF14_0081	-1869	-1	12.12	TGTTCT
PF14_0513	-777	-1	12.12	TGTTCT
MAL7P1.160	-445	1	12.12	AGAACA
PF13_0004	-639	1	12.12	AGAACA
PF13_0004	-658	1	12.12	AGAACA
PF13_0004	-995	-1	12.12	TGTTCT
PF13_0201	-200	-1	12.12	TGTTCT
PF13_0214	-303	-1	12.12	TGTTCT
PF13_0214	-1048	-1	12.12	TGTTCT
PF13_0214	-1070	-1	12.12	TGTTCT
PF13_0214	-1784	1	12.12	AGAACA
PF14_0283	-1030	1	12.12	AGAACA
PF11_0519	-663	1	12.12	AGAACA
PF11_0519	-1351	-1	12.12	TGTTCT
PF14_0678	-773	1	12.12	AGAACA
MAL13P1.29	-551	-1	12.12	TGTTCT
MAL7P1.225-b	-1474	-1	12.12	TGTTCT
MAL7P1.225-b	-1996	-1	12.12	TGTTCT
PFL1400c	-474	1	12.12	AGAACA
PF14_0354	-165	-1	12.12	TGTTCT
PF14_0354	-398	-1	12.12	TGTTCT
PF14_0354	-1265	-1	12.12	TGTTCT
MAL7P1.55	-619	1	12.12	AGAACA
MAL7P1.55	-834	-1	12.12	TGTTCT
PF14_0691	-234	1	12.12	AGAACA
PF14_0691	-980	-1	12.12	TGTTCT
PF14_0691	-1025	-1	12.12	TGTTCT
PF14_0691	-1307	1	12.12	AGAACA
MAL13P1.28	-409	1	12.12	AGAACA
PFI0325c	-884	1	12.12	AGAACA
PFI0325c	-1627	-1	12.12	TGTTCT
PFI0300w	-329	-1	12.12	TGTTCT
PFC0210c	-531	-1	12.12	TGTTCT
PFC0210c	-796	1	12.12	AGAACA
PF10_0226	-1670	-1	12.12	TGTTCT
PFI0290c	-1044	1	12.12	AGAACA
PF07_0050	-664	1	12.12	AGAACA
PF07_0050	-1056	1	12.12	AGAACA
PFD0645w	-489	-1	12.12	TGTTCT
PFD0645w	-790	1	12.12	AGAACA
PFD0645w	-913	1	12.12	AGAACA
PF10_0394	-349	1	12.12	AGAACA
PF10_0394	-640	1	12.12	AGAACA
PF10_0394	-1229	-1	12.12	TGTTCT
PF10_0083	-141	-1	12.12	TGTTCT
PFE1515w	-1163	1	12.12	AGAACA
PFE1515w	-1629	-1	12.12	TGTTCT
MAL13P1.148	-1228	1	12.12	AGAACA
PFC0875w	-1062	-1	12.12	TGTTCT
PFC0875w	-1617	1	12.12	AGAACA
PFD0305c	-133	-1	12.12	TGTTCT
PFD0305c	-1592	1	12.12	AGAACA
PF14_0292	-1536	-1	12.12	TGTTCT
PF10_0266	-343	-1	12.12	TGTTCT
PF10_0266	-767	-1	12.12	TGTTCT
PF10_0266	-1780	-1	12.12	TGTTCT
PFD0080c	-1167	-1	12.12	TGTTCT
PFL2145w	-1174	-1	12.12	TGTTCT
PFL1425w	-125	1	12.12	AGAACA
PF11_0292	-418	1	12.12	AGAACA
PFL1870c	-296	1	12.12	AGAACA
PFD1100c	-414	1	12.12	AGAACA
PFD1100c	-881	1	12.12	AGAACA
PF08_0068	-395	-1	12.12	TGTTCT
PF08_0068	-912	1	12.12	AGAACA
PF08_0068	-1421	-1	12.12	TGTTCT
PF14_0197	-231	1	12.12	AGAACA
PFD0400w	-263	1	12.12	AGAACA
PF14_0050	-1095	-1	12.12	TGTTCT
PF13_0104	-250	1	12.12	AGAACA
PF13_0104	-426	1	12.12	AGAACA
MAL8P1.25a	-29	1	12.12	AGAACA
MAL8P1.25a	-760	-1	12.12	TGTTCT
MAL8P1.25a	-1448	-1	12.12	TGTTCT
PFI1285w	-594	1	12.12	AGAACA
PFI1285w	-1404	1	12.12	AGAACA
PFL1085w	-519	-1	12.12	TGTTCT
PF10_0311	-979	1	12.12	AGAACA
PF14_0479	-813	1	12.12	AGAACA
PF14_0479	-1844	-1	12.12	TGTTCT
PF11_0229	-78	1	12.12	AGAACA
PF11_0229	-496	1	12.12	AGAACA
PF11_0064	-344	-1	12.12	TGTTCT
PF11_0064	-750	1	12.12	AGAACA
PF11_0354	-90	-1	12.12	TGTTCT
PF14_0007	-143	-1	12.12	TGTTCT
PF14_0007	-588	1	12.12	AGAACA
PF14_0007	-1396	1	12.12	AGAACA
PFF0310w	-161	1	12.12	AGAACA
PFI0395w	-506	-1	12.12	TGTTCT
PFI0395w	-770	1	12.12	AGAACA
PFI0395w	-1295	-1	12.12	TGTTCT
PF14_0045	-1491	-1	12.12	TGTTCT
PF14_0045	-1997	-1	12.12	TGTTCT
PF14_0223	-960	1	12.12	AGAACA
MAL13P1.237a	-28	-1	12.12	TGTTCT
MAL13P1.237a	-1285	-1	12.12	TGTTCT
MAL13P1.185	-444	1	12.12	AGAACA
PF11_0426	-453	1	12.12	AGAACA
PF11_0426	-461	1	12.12	AGAACA
PF14_0496	-427	-1	12.12	TGTTCT
PF11_0355	-1328	-1	12.12	TGTTCT
PFF0435w	-1983	-1	12.12	TGTTCT
PFI1150w	-502	1	12.12	AGAACA
MAL13P1.69	-169	1	12.12	AGAACA
MAL13P1.69	-437	1	12.12	AGAACA
PFD0535w	-1106	-1	12.12	TGTTCT
PF07_0076	-30	-1	12.12	TGTTCT
PF07_0076	-584	-1	12.12	TGTTCT
PF13_0259	-684	-1	12.12	TGTTCT
PFC0045w	-568	-1	12.12	TGTTCT
PF11_0055	-507	-1	12.12	TGTTCT
PFC0805w	-1709	-1	12.12	TGTTCT
PFA0370w	-1323	1	12.12	AGAACA
PF11_0262	-335	1	12.12	AGAACA
MAL13P1.535	-701	1	12.12	AGAACA
MAL13P1.284	-1033	-1	12.12	TGTTCT
PFD0715c	-514	-1	12.12	TGTTCT
PFD0715c	-1080	-1	12.12	TGTTCT
PFD0715c	-1364	-1	12.12	TGTTCT
PFD0715c	-1399	1	12.12	AGAACA
PF11_0023	-57	-1	12.12	TGTTCT
PFA0045c	-423	-1	12.12	TGTTCT
PFA0045c	-1753	1	12.12	AGAACA
PF11_0115	-121	1	12.12	AGAACA
PFF0895w	-1898	1	12.12	AGAACA
PFF0825c	-345	-1	12.12	TGTTCT
PFA0220w	-1614	-1	12.12	TGTTCT
PFA0220w	-1879	-1	12.12	TGTTCT
PF14_0010	-470	1	12.12	AGAACA
MAL13P1.75	-306	-1	12.12	TGTTCT
MAL13P1.235	-7	1	12.12	AGAACA
PFD0740w	-384	-1	12.12	TGTTCT
PF13_0208	-15	-1	12.12	TGTTCT
PF13_0208	-224	1	12.12	AGAACA
PFE1210c	-338	-1	12.12	TGTTCT
PFE1210c	-1020	-1	12.12	TGTTCT
PFA0620c	-799	-1	12.12	TGTTCT
PFA0620c	-1597	1	12.12	AGAACA
PF13_0250	-332	1	12.12	AGAACA
PF13_0250	-349	-1	12.12	TGTTCT
PFL1610c	-466	-1	12.12	TGTTCT
PFL1610c	-1958	-1	12.12	TGTTCT
PFL0765w	-670	-1	12.12	TGTTCT
PF14_0212	-673	1	12.12	AGAACA
PF14_0017	-204	1	12.12	AGAACA
PF14_0017	-1941	-1	12.12	TGTTCT
PFE1205c	-918	1	12.12	AGAACA
PFI0015c	-597	1	12.12	AGAACA
PFI0015c	-1224	-1	12.12	TGTTCT
PFI0015c	-1254	-1	12.12	TGTTCT
PFF1210w	-372	-1	12.12	TGTTCT
PF11_0384	-140	-1	12.12	TGTTCT
PF11_0384	-666	-1	12.12	TGTTCT
PF11_0384	-816	1	12.12	AGAACA
PFI1235w	-1553	-1	12.12	TGTTCT
PF10_0184	-1149	1	12.12	AGAACA
PF13_0347	-927	1	12.12	AGAACA
PFE1420w	-768	-1	12.12	TGTTCT
PF14_0766	-430	1	12.12	AGAACA
PF14_0766	-502	-1	12.12	TGTTCT
PF14_0766	-643	1	12.12	AGAACA
PF14_0766	-1326	-1	12.12	TGTTCT
MAL13P1.413	-486	-1	12.12	TGTTCT
MAL13P1.413	-714	-1	12.12	TGTTCT
MAL7P1.95	-341	-1	12.12	TGTTCT
PF13_0358	-530	1	12.12	AGAACA
PFD0150w	-562	-1	12.12	TGTTCT
MAL7P1.23	-581	1	12.12	AGAACA
PF14_0034	-435	-1	12.12	TGTTCT
PF11_0506	-331	-1	12.12	TGTTCT
PF11_0506	-721	-1	12.12	TGTTCT
PF11_0506	-1080	-1	12.12	TGTTCT
MAL7P1.119	-153	1	12.12	AGAACA
PFB0050c	-143	-1	12.12	TGTTCT
PFB0050c	-379	-1	12.12	TGTTCT
PFB0050c	-1473	1	12.12	AGAACA
PFB0050c	-1804	1	12.12	AGAACA
PF14_0002	-704	1	12.12	AGAACA
MAL13P1.246	-979	-1	12.12	TGTTCT
PFB0275w	-547	-1	12.12	TGTTCT
PF14_0476	-308	-1	12.12	TGTTCT
PF14_0476	-485	-1	12.12	TGTTCT
PFB0915w	-688	1	12.12	AGAACA
PFB0915w	-1332	1	12.12	AGAACA
PFB0915w	-1364	1	12.12	AGAACA
MAL13P1.150	-142	-1	12.12	TGTTCT
PF14_0333	-634	-1	12.12	TGTTCT
PF14_0333	-1770	1	12.12	AGAACA
PFD1175w	-101	1	12.12	AGAACA
PFD1175w	-1286	-1	12.12	TGTTCT
MAL13P1.500	-404	-1	12.12	TGTTCT
MAL13P1.500	-808	-1	12.12	TGTTCT
MAL13P1.500	-1485	1	12.12	AGAACA
MAL13P1.500	-1815	1	12.12	AGAACA
PFB0960c	-1566	-1	12.12	TGTTCT
PFC0815c	-67	1	12.12	AGAACA
PFC0815c	-1649	1	12.12	AGAACA
PFA0695c	-1544	1	12.12	AGAACA
PF13_0114	-203	1	12.12	AGAACA
PF13_0114	-460	-1	12.12	TGTTCT
PFC0400w	-398	-1	12.12	TGTTCT
MAL13P1.425	-839	-1	12.12	TGTTCT
MAL13P1.425	-906	1	12.12	AGAACA
PFB0090c	-523	1	12.12	AGAACA
PFB0090c	-1372	-1	12.12	TGTTCT
PFI0565w	-1721	1	12.12	AGAACA
PFA0610c	-93	1	12.12	AGAACA
PFA0610c	-941	-1	12.12	TGTTCT
PFA0610c	-1985	-1	12.12	TGTTCT
PF10_0292	-1288	-1	12.12	TGTTCT
PFE0800w	-489	-1	12.12	TGTTCT
PFE0800w	-520	-1	12.12	TGTTCT
PFE0800w	-1755	1	12.12	AGAACA
PF14_0124	-77	1	12.12	AGAACA
PF14_0124	-737	-1	12.12	TGTTCT
PF14_0124	-1749	1	12.12	AGAACA
PF14_0113	-996	-1	12.12	TGTTCT
PF13_0341	-915	-1	12.12	TGTTCT
PFC0810c	-46	1	12.12	AGAACA
MAL7P1.187	-841	-1	12.12	TGTTCT
MAL7P1.187	-847	-1	12.12	TGTTCT
PF11_0417	-440	-1	12.12	TGTTCT
PF14_0409	-890	1	12.12	AGAACA
PF14_0409	-1514	1	12.12	AGAACA
PF14_0409	-1626	-1	12.12	TGTTCT
PFL2330w	-1548	-1	12.12	TGTTCT
PFL2190c	-1938	1	12.12	AGAACA
PFD0235c	-1074	1	12.12	AGAACA
PF13_0027	-270	-1	12.12	TGTTCT
PFI0020w	-641	1	12.12	AGAACA
PFI1775w	-1066	-1	12.12	TGTTCT
PFI1775w	-1546	-1	12.12	TGTTCT
PFI1340w	-289	-1	12.12	TGTTCT
PFI1340w	-1054	-1	12.12	TGTTCT
PF11_0394	-18	-1	12.12	TGTTCT
PF11_0394	-1201	1	12.12	AGAACA
PFB0560w	-899	-1	12.12	TGTTCT
PFB0560w	-1440	1	12.12	AGAACA
PFA0510w	-790	1	12.12	AGAACA
PF10_0267	-71	1	12.12	AGAACA
PF10_0267	-1084	1	12.12	AGAACA
PF10_0267	-1508	1	12.12	AGAACA
PFI0360c	-95	1	12.12	AGAACA
PFI0200c	-440	-1	12.12	TGTTCT
PF11_0020	-486	-1	12.12	TGTTCT
PF11_0020	-1304	-1	12.12	TGTTCT
PF11_0020	-1350	-1	12.12	TGTTCT
PFI0105c	-252	-1	12.12	TGTTCT
PFI0105c	-1081	-1	12.12	TGTTCT
MAL7P1.120	-722	-1	12.12	TGTTCT
MAL7P1.120	-1055	-1	12.12	TGTTCT
PF10_0061	-17	-1	12.12	TGTTCT
PFE1355c	-783	1	12.12	AGAACA
PF13_0112	-42	-1	12.12	TGTTCT
PF14_0672	-479	-1	12.12	TGTTCT
PF14_0672	-1445	-1	12.12	TGTTCT
MAL13P1.115	-8	1	12.12	AGAACA
MAL13P1.115	-753	-1	12.12	TGTTCT
MAL13P1.115	-922	1	12.12	AGAACA
MAL13P1.115	-1108	1	12.12	AGAACA
MAL13P1.115	-1569	-1	12.12	TGTTCT
MAL13P1.115	-1742	1	12.12	AGAACA
MAL13P1.115	-1928	1	12.12	AGAACA
MAL7P1.217	-678	1	12.12	AGAACA
MAL7P1.217	-1741	-1	12.12	TGTTCT
PF13_0233	-1084	1	12.12	AGAACA
PFD0615c	-866	-1	12.12	TGTTCT
PFL0975w	-142	-1	12.12	TGTTCT
PF10_0001	-833	-1	12.12	TGTTCT
PF10_0001	-1382	1	12.12	AGAACA
MAL8P1.74	-562	-1	12.12	TGTTCT
PFE0925c	-1761	-1	12.12	TGTTCT
PF14_0682	-1574	1	12.12	AGAACA
PFF0535c	-1354	1	12.12	AGAACA
PF14_0452a	-26	1	12.12	AGAACA
PF14_0452a	-421	-1	12.12	TGTTCT
PFI1520w	-190	-1	12.12	TGTTCT
PFB0365w	-93	-1	12.12	TGTTCT
PFB0365w	-762	-1	12.12	TGTTCT
PFB0365w	-1896	1	12.12	AGAACA
PF14_0088	-362	1	12.12	AGAACA
PF14_0088	-429	-1	12.12	TGTTCT
PFL2325c	-748	1	12.12	AGAACA
PFL2325c	-1373	1	12.12	AGAACA
PFE1305c	-548	1	12.12	AGAACA
MAL8P1.48	-911	1	12.12	AGAACA
PF11_0482	-269	1	12.12	AGAACA
PF11_0482	-946	-1	12.12	TGTTCT
PF14_0443	-101	-1	12.12	TGTTCT
PF11_0160	-1340	1	12.12	AGAACA
PF11_0160	-1364	-1	12.12	TGTTCT
PFD0480w	-366	1	12.12	AGAACA
PF13_0137	-727	-1	12.12	TGTTCT
PFD0635c	-653	1	12.12	AGAACA
PFD0635c	-1038	1	12.12	AGAACA
PF10_0073	-744	1	12.12	AGAACA
PF14_0400	-607	-1	12.12	TGTTCT
PF14_0400	-690	1	12.12	AGAACA
PFI0075w	-496	-1	12.12	TGTTCT
PFI0075w	-1268	-1	12.12	TGTTCT
PF13_0186	-253	1	12.12	AGAACA
PF13_0186	-1227	-1	12.12	TGTTCT
PF13_0186	-1284	-1	12.12	TGTTCT
MAL13P1.210	-382	1	12.12	AGAACA
PFB0820c	-481	-1	12.12	TGTTCT
PFA0410w	-1059	1	12.12	AGAACA
PF10_0295	-1632	1	12.12	AGAACA
PFL1160c	-1446	-1	12.12	TGTTCT
PFL1160c	-1692	1	12.12	AGAACA
PFL1160c	-1870	-1	12.12	TGTTCT
PF10_0276	-499	-1	12.12	TGTTCT
PF08_0112	-82	1	12.12	AGAACA
PF08_0112	-1112	-1	12.12	TGTTCT
PF10_0057	-1659	1	12.12	AGAACA
MAL7P1.156	-418	-1	12.12	TGTTCT
MAL7P1.156	-1570	1	12.12	AGAACA
PF14_0558	-635	1	12.12	AGAACA
PF10_0138	-1110	1	12.12	AGAACA
PF10_0138	-1894	-1	12.12	TGTTCT
PFB0345c	-914	-1	12.12	TGTTCT
PFA0210c	-340	-1	12.12	TGTTCT
PFL1945c	-498	-1	12.12	TGTTCT
PFL1945c	-696	1	12.12	AGAACA
MAL13P1.184	-512	-1	12.12	TGTTCT
PFD0985w	-983	-1	12.12	TGTTCT
PF14_0039	-821	1	12.12	AGAACA
MAL13P1.214	-136	-1	12.12	TGTTCT
MAL7P1.222	-522	-1	12.12	TGTTCT
MAL7P1.222	-707	1	12.12	AGAACA
PFE0120c	-1337	-1	12.12	TGTTCT
PFI0390c	-1159	1	12.12	AGAACA
PFI0390c	-1684	-1	12.12	TGTTCT
PFI0390c	-1948	1	12.12	AGAACA
PF14_0241	-1059	1	12.12	AGAACA
PF14_0241	-1179	1	12.12	AGAACA
PFD1150c	-185	1	12.12	AGAACA
PFD1150c	-923	1	12.12	AGAACA
PFD1150c	-937	1	12.12	AGAACA
PFD1150c	-1539	-1	12.12	TGTTCT
PFC0125w	-485	1	12.12	AGAACA
PF13_0301	-269	1	12.12	AGAACA
PF13_0301	-1176	-1	12.12	TGTTCT
PFF0460w	-983	1	12.12	AGAACA
PF10_0281	-645	1	12.12	AGAACA
PF10_0281	-957	1	12.12	AGAACA
PF10_0281	-1442	1	12.12	AGAACA
PFC0225c	-547	1	12.12	AGAACA
PFC0225c	-857	-1	12.12	TGTTCT
PFL1165w	-378	1	12.12	AGAACA
PFL1165w	-1167	-1	12.12	TGTTCT
PFL1165w	-1332	1	12.12	AGAACA
PFL1165w	-1547	1	12.12	AGAACA
PFL1165w	-1725	-1	12.12	TGTTCT
PFL1165w	-1971	1	12.12	AGAACA
PF07_0040	-1387	1	12.12	AGAACA
PF14_0131	-34	1	12.12	AGAACA
PFE1250w	-1040	1	12.12	AGAACA
PFE1250w	-1671	-1	12.12	TGTTCT
PFC0235w	-1241	1	12.12	AGAACA
PFC0235w	-1944	1	12.12	AGAACA
PFL1820w	-1134	1	12.12	AGAACA
PFB0305c-a	-449	-1	12.12	TGTTCT
PFD0030c	-696	1	12.12	AGAACA
PF10_0313	-476	-1	12.12	TGTTCT
PF10_0313	-1422	-1	12.12	TGTTCT
PF14_0501	-580	-1	12.12	TGTTCT
PF11_0535	-276	-1	12.12	TGTTCT
PFE1155c	-67	1	12.12	AGAACA
PFE1155c	-392	1	12.12	AGAACA
PF08_0048	-1331	-1	12.12	TGTTCT
PFF0370w	-1486	-1	12.12	TGTTCT
PF14_0389	-401	-1	12.12	TGTTCT
PF14_0389	-844	-1	12.12	TGTTCT
PF14_0389	-1364	-1	12.12	TGTTCT
PF07_0136	-1304	-1	12.12	TGTTCT
PF07_0136	-1323	-1	12.12	TGTTCT
PF07_0136	-1334	-1	12.12	TGTTCT
PF11_0256	-808	1	12.12	AGAACA
PF07_0064	-1370	1	12.12	AGAACA
PF07_0064	-1963	1	12.12	AGAACA
PF13_0052	-567	-1	12.12	TGTTCT
PF11_0317	-1897	1	12.12	AGAACA
PFI0625c	-167	-1	12.12	TGTTCT
PFI0625c	-308	-1	12.12	TGTTCT
PFI0625c	-610	-1	12.12	TGTTCT
PFE0485w	-1396	1	12.12	AGAACA
PFL0005w	-617	1	12.12	AGAACA
PFL0005w	-830	-1	12.12	TGTTCT
PFL0005w	-1375	1	12.12	AGAACA
PF08_0102	-302	1	12.12	AGAACA
PF08_0102	-1006	1	12.12	AGAACA
PF14_0726	-1236	-1	12.12	TGTTCT
PFF0230c	-33	-1	12.12	TGTTCT
PF13_0058	-717	1	12.12	AGAACA
PFB0760w	-1028	1	12.12	AGAACA
PF10_0333	-361	-1	12.12	TGTTCT
PF10_0333	-496	1	12.12	AGAACA
PF10_0333	-1636	1	12.12	AGAACA
PFL0120c	-675	-1	12.12	TGTTCT
PF10_0117	-84	1	12.12	AGAACA
MAL13P1.272	-229	1	12.12	AGAACA
PFD0045c	-81	1	12.12	AGAACA
PFD0045c	-1289	-1	12.12	TGTTCT
PFD0045c	-1308	-1	12.12	TGTTCT
PFD0045c	-1319	-1	12.12	TGTTCT
PF08_0017	-21	-1	12.12	TGTTCT
PFE0210c	-341	-1	12.12	TGTTCT
PFE0210c	-477	-1	12.12	TGTTCT
PFE0210c	-1174	-1	12.12	TGTTCT
MAL13P1.129	-1496	-1	12.12	TGTTCT
PFL0015c	-208	-1	12.12	TGTTCT
PFL0015c	-403	1	12.12	AGAACA
PFL0015c	-477	-1	12.12	TGTTCT
PFL0015c	-651	1	12.12	AGAACA
PFL0015c	-864	-1	12.12	TGTTCT
PFE0370c	-694	1	12.12	AGAACA
PFE0370c	-704	-1	12.12	TGTTCT
PFE0370c	-919	-1	12.12	TGTTCT
PFE0370c	-974	1	12.12	AGAACA
PFE0370c	-1551	1	12.12	AGAACA
PFE0370c	-1574	1	12.12	AGAACA
PFE0045c	-1134	1	12.12	AGAACA
PF08_0140	-1108	1	12.12	AGAACA
PFE1165c	-642	1	12.12	AGAACA
PFE1165c	-710	1	12.12	AGAACA
PFE1165c	-1295	1	12.12	AGAACA
MAL13P1.515	-504	-1	12.12	TGTTCT
MAL13P1.515	-692	1	12.12	AGAACA
MAL13P1.515	-1094	1	12.12	AGAACA
MAL13P1.515	-1544	1	12.12	AGAACA
PF07_0087	-509	1	12.12	AGAACA
PF07_0087	-963	1	12.12	AGAACA
MAL7P1.52	-212	-1	12.12	TGTTCT
MAL7P1.52	-492	-1	12.12	TGTTCT
MAL7P1.52	-657	1	12.12	AGAACA
MAL7P1.52	-677	1	12.12	AGAACA
MAL7P1.52	-848	-1	12.12	TGTTCT
PFL0885w	-33	-1	12.12	TGTTCT
PFL0885w	-600	1	12.12	AGAACA
PF14_0374	-454	1	12.12	AGAACA
PF14_0374	-634	-1	12.12	TGTTCT
PF10_0104	-247	1	12.12	AGAACA
PF10_0104	-257	-1	12.12	TGTTCT
PF10_0104	-770	-1	12.12	TGTTCT
PF10_0104	-1699	-1	12.12	TGTTCT
PF10_0104	-1709	-1	12.12	TGTTCT
PF10_0104	-1729	-1	12.12	TGTTCT
PF10_0104	-1739	-1	12.12	TGTTCT
PF14_0222	-582	-1	12.12	TGTTCT
PF14_0222	-1007	-1	12.12	TGTTCT
PF11_0385	-155	1	12.12	AGAACA
PF14_0339	-1082	-1	12.12	TGTTCT
MAL8P1.204	-79	1	12.12	AGAACA
PFI1500w	-762	-1	12.12	TGTTCT
PFL1955w	-878	-1	12.12	TGTTCT
PFA0640c	-562	-1	12.12	TGTTCT
PFA0640c	-620	1	12.12	AGAACA
PFA0640c	-1970	1	12.12	AGAACA
MAL7P1.174	-78	-1	12.12	TGTTCT
PFF1255w	-65	1	12.12	AGAACA
PFF1255w	-122	1	12.12	AGAACA
PFF1255w	-155	1	12.12	AGAACA
PFF1255w	-399	1	12.12	AGAACA
PF13_0228	-8	1	12.12	AGAACA
PF13_0228	-1106	1	12.12	AGAACA
PF08_0137	-1265	-1	12.12	TGTTCT
PF08_0137	-1728	-1	12.12	TGTTCT
PFI1635w	-287	1	12.12	AGAACA
PFI1635w	-733	-1	12.12	TGTTCT
MAL7P1.215	-81	1	12.12	AGAACA
MAL7P1.215	-1284	-1	12.12	TGTTCT
MAL7P1.215	-1314	-1	12.12	TGTTCT
PF13_0285	-1155	-1	12.12	TGTTCT
PFI0155c	-23	1	12.12	AGAACA
PFI0155c	-1068	1	12.12	AGAACA
PFI0155c	-1100	-1	12.12	TGTTCT
PFI0155c	-1154	1	12.12	AGAACA
PFC0485w	-837	1	12.12	AGAACA
PF08_0076	-553	1	12.12	AGAACA
PF08_0135	-302	-1	12.12	TGTTCT
PF08_0135	-1797	1	12.12	AGAACA
PF10_0369	-130	-1	12.12	TGTTCT
PF08_0123	-517	-1	12.12	TGTTCT
PF11_0199	-299	-1	12.12	TGTTCT
PF10_0168-b	-965	1	12.12	AGAACA
PFE0140c	-1156	1	12.12	AGAACA
PF11_0441	-729	-1	12.12	TGTTCT
PF11_0441	-827	1	12.12	AGAACA
PF10_0391	-1158	1	12.12	AGAACA
PFE1340w	-116	-1	12.12	TGTTCT
PFE1340w	-1574	-1	12.12	TGTTCT
PF14_0469	-101	-1	12.12	TGTTCT
PF14_0469	-1380	1	12.12	AGAACA
PF14_0469	-1434	-1	12.12	TGTTCT
PFB0040c	-502	-1	12.12	TGTTCT
PFB0040c	-690	1	12.12	AGAACA
PFB0040c	-1092	1	12.12	AGAACA
PF13_0258	-330	1	12.12	AGAACA
PF13_0258	-1768	1	12.12	AGAACA
PFD0965W	-131	-1	12.12	TGTTCT
PFD0965W	-313	-1	12.12	TGTTCT
PFD0965W	-1085	-1	12.12	TGTTCT
PF14_0631	-676	-1	12.12	TGTTCT
PF14_0631	-1503	-1	12.12	TGTTCT
PFF1365c	-1020	-1	12.12	TGTTCT
PF11_0147	-1856	1	12.12	AGAACA
PFE0840c	-618	1	12.12	AGAACA
PFB0974c	-963	1	12.12	AGAACA
PFA0245w	-794	-1	12.12	TGTTCT
PFF1295w	-1743	1	12.12	AGAACA
PFC1000w	-307	-1	12.12	TGTTCT
PFC1000w	-1824	-1	12.12	TGTTCT
PFL0140w	-453	-1	12.12	TGTTCT
PF14_0576	-330	1	12.12	AGAACA
PF14_0576	-370	1	12.12	AGAACA
PFC0365w	-1460	-1	12.12	TGTTCT
PFL1355w	-22	-1	12.12	TGTTCT
PF07_0078	-633	1	12.12	AGAACA
PF07_0078	-646	1	12.12	AGAACA
PF07_0078	-1220	1	12.12	AGAACA
PF14_0243b	-777	1	12.12	AGAACA
PFI0755c	-1198	-1	12.12	TGTTCT
PFI0755c	-1209	-1	12.12	TGTTCT
PFB0175c	-513	-1	12.12	TGTTCT
PF11_0253	-97	-1	12.12	TGTTCT
PFA0745w	-394	1	12.12	AGAACA
PFA0745w	-509	-1	12.12	TGTTCT
PFI1735c	-1298	1	12.12	AGAACA
PF11_0122	-346	1	12.12	AGAACA
PF11_0122	-383	-1	12.12	TGTTCT
PF11_0122	-1411	-1	12.12	TGTTCT
PF11_0122	-1620	1	12.12	AGAACA
PF14_0537	-518	1	12.12	AGAACA
MAL13P1.31	-1181	1	12.12	AGAACA
PF14_0485	-693	1	12.12	AGAACA
PF14_0485	-899	-1	12.12	TGTTCT
PFI1700c	-1698	-1	12.12	TGTTCT
MAL13P1.209	-1885	1	12.12	AGAACA
PF14_0549	-1403	1	12.12	AGAACA
PFL2065c	-47	1	12.12	AGAACA
MAL8P1.215	-1246	-1	12.12	TGTTCT
PF11_0305	-987	-1	12.12	TGTTCT
PFE0125w	-222	1	12.12	AGAACA
PFE0125w	-1126	1	12.12	AGAACA
PFI1200w	-1660	-1	12.12	TGTTCT
PF14_0390	-1569	-1	12.12	TGTTCT
PF08_0093	-1176	1	12.12	AGAACA
PF14_0732	-1861	1	12.12	AGAACA
PF14_0094	-1498	1	12.12	AGAACA
PF14_0094	-1635	1	12.12	AGAACA
PFA0035c	-1650	1	12.12	AGAACA
MAL8P1.124	-179	1	12.12	AGAACA
MAL8P1.124	-814	-1	12.12	TGTTCT
PF07_0014	-46	-1	12.12	TGTTCT
PF07_0014	-1346	-1	12.12	TGTTCT
PF11_0089	-93	1	12.12	AGAACA
PF11_0089	-502	1	12.12	AGAACA
PFE0745w	-560	-1	12.12	TGTTCT
PFA0350c	-401	1	12.12	AGAACA
PFI1085w	-1251	1	12.12	AGAACA
PF10_0257	-1154	-1	12.12	TGTTCT
PFC0475c	-541	-1	12.12	TGTTCT
MAL7P1.106	-778	-1	12.12	TGTTCT
PF13_0275	-1636	-1	12.12	TGTTCT
PFB0790c	-907	-1	12.12	TGTTCT
PF14_0256	-323	-1	12.12	TGTTCT
PFL1515c	-945	1	12.12	AGAACA
PF14_0770	-124	1	12.12	AGAACA
PF14_0770	-203	-1	12.12	TGTTCT
PF14_0770	-1342	-1	12.12	TGTTCT
PF14_0770	-1361	-1	12.12	TGTTCT
PF14_0770	-1388	-1	12.12	TGTTCT
PF08_0067	-24	1	12.12	AGAACA
PF11_0349	-1001	-1	12.12	TGTTCT
MAL8P1.135	-97	-1	12.12	TGTTCT
PF14_0237	-1174	1	12.12	AGAACA
PFF1110c	-8	1	12.12	AGAACA
PFF1110c	-136	1	12.12	AGAACA
PFF1110c	-1372	1	12.12	AGAACA
MAL8P1.112	-51	1	12.12	AGAACA
PF10_0077	-1122	1	12.12	AGAACA
PFD0485w	-371	1	12.12	AGAACA
PFL1410c	-1984	1	12.12	AGAACA
PF08_0084	-1159	1	12.12	AGAACA
PF11_0456	-53	-1	12.12	TGTTCT
MAL7P1.5	-1661	-1	12.12	TGTTCT
PFD0735c	-131	1	12.12	AGAACA
PF14_0527	-895	-1	12.12	TGTTCT
PF10_0342	-1241	1	12.12	AGAACA
PF10_0342	-1692	1	12.12	AGAACA
PF13_0181	-158	-1	12.12	TGTTCT
PF13_0181	-1484	1	12.12	AGAACA
PF13_0181	-1675	-1	12.12	TGTTCT
PF14_0282	-804	-1	12.12	TGTTCT
MAL13P1.107	-400	1	12.12	AGAACA
MAL13P1.107	-675	-1	12.12	TGTTCT
MAL13P1.107	-995	1	12.12	AGAACA
MAL13P1.107	-1050	1	12.12	AGAACA
MAL13P1.107	-1816	1	12.12	AGAACA
PF11_0054	-1907	1	12.12	AGAACA
PFL1650w	-189	-1	12.12	TGTTCT
PFL1650w	-596	1	12.12	AGAACA
MAL13P1.430	-58	1	12.12	AGAACA
MAL13P1.430	-1556	1	12.12	AGAACA
PFF0565c	-636	-1	12.12	TGTTCT
PFA0365c	-751	-1	12.12	TGTTCT
MAL13P1.60	-564	1	12.12	AGAACA
PFB0330c	-8	1	12.12	AGAACA
PFB0330c	-332	-1	12.12	TGTTCT
PF10_0237	-13	1	12.12	AGAACA
PF10_0237	-896	-1	12.12	TGTTCT
PF14_0004	-1826	1	12.12	AGAACA
PFI0125c	-309	-1	12.12	TGTTCT
PFL1530w	-83	-1	12.12	TGTTCT
PFL1530w	-882	1	12.12	AGAACA
PFL1530w	-1015	-1	12.12	TGTTCT
PFD0020c	-752	-1	12.12	TGTTCT
PFL2615w	-705	1	12.12	AGAACA
PFL2615w	-1578	-1	12.12	TGTTCT
PFL2615w	-1832	-1	12.12	TGTTCT
PFC1040w	-229	-1	12.12	TGTTCT
PF11_0263	-339	1	12.12	AGAACA
PF11_0293	-773	-1	12.12	TGTTCT
PFD0135c	-461	-1	12.12	TGTTCT
PFD0135c	-1922	-1	12.12	TGTTCT
PF10_0038	-1659	1	12.12	AGAACA
PF10_0038	-1665	1	12.12	AGAACA
PF10_0038	-1945	1	12.12	AGAACA
PFE1145w	-1252	1	12.12	AGAACA
PFL0955c	-558	1	12.12	AGAACA
PFL0955c	-1050	-1	12.12	TGTTCT
PFL0955c	-1183	-1	12.12	TGTTCT
PF08_0103	-280	1	12.12	AGAACA
PF08_0103	-590	1	12.12	AGAACA
PF08_0103	-1229	-1	12.12	TGTTCT
PFE1630w	-201	-1	12.12	TGTTCT
PFE1630w	-1045	1	12.12	AGAACA
PFE1630w	-1366	-1	12.12	TGTTCT
MAL8P1.37	-1291	1	12.12	AGAACA
MAL8P1.37	-1914	-1	12.12	TGTTCT
PFL0930w	-879	1	12.12	AGAACA
PF14_0402	-789	-1	12.12	TGTTCT
PF14_0402	-1363	-1	12.12	TGTTCT
PFI0570w	-475	-1	12.12	TGTTCT
PFA0140c	-390	-1	12.12	TGTTCT
PFI1275w	-408	-1	12.12	TGTTCT
PFI0460w	-105	-1	12.12	TGTTCT
PFI0460w	-612	-1	12.12	TGTTCT
PF08_0039	-337	-1	12.12	TGTTCT
PF14_0528	-222	1	12.12	AGAACA
PF13_0019	-144	1	12.12	AGAACA
PF13_0019	-1084	-1	12.12	TGTTCT
PF11_0011	-342	1	12.12	AGAACA
PF11_0011	-638	1	12.12	AGAACA
PF11_0011	-1014	1	12.12	AGAACA
PFI1220w	-112	1	12.12	AGAACA
PF14_0025	-1212	1	12.12	AGAACA
PF10_0161	-893	1	12.12	AGAACA
PF10_0161	-1252	-1	12.12	TGTTCT
PF11_0067	-1511	1	12.12	AGAACA
MAL13P1.540	-911	-1	12.12	TGTTCT
PF14_0471	-1582	-1	12.12	TGTTCT
PF14_0471	-1968	1	12.12	AGAACA
MAL13P1.530	-496	-1	12.12	TGTTCT
MAL13P1.530	-654	1	12.12	AGAACA
MAL13P1.530	-1286	-1	12.12	TGTTCT
MAL13P1.530	-1332	-1	12.12	TGTTCT
PFD1225w	-270	1	12.12	AGAACA
PFC0240c	-815	1	12.12	AGAACA
PF13_0187	-31	1	12.12	AGAACA
PF13_0187	-337	1	12.12	AGAACA
PF13_0187	-415	1	12.12	AGAACA
PF11_0184	-39	-1	12.12	TGTTCT
PF11_0240	-71	1	12.12	AGAACA
PF11_0240	-1276	1	12.12	AGAACA
MAL13P1.96	-1121	-1	12.12	TGTTCT
PF14_0115	-88	-1	12.12	TGTTCT
PF14_0225	-363	1	12.12	AGAACA
PF10_0366	-13	-1	12.12	TGTTCT
PF10_0366	-832	1	12.12	AGAACA
PF10_0366	-856	-1	12.12	TGTTCT
MAL13P1.145	-1155	1	12.12	AGAACA
PF14_0497	-524	1	12.12	AGAACA
MAL13P1.18	-1051	1	12.12	AGAACA
PF11_0522	-985	1	12.12	AGAACA
PFF1305w	-529	-1	12.12	TGTTCT
PFF1305w	-982	-1	12.12	TGTTCT
PFA0765c	-649	1	12.12	AGAACA
PFA0765c	-866	-1	12.12	TGTTCT
PFA0765c	-1424	1	12.12	AGAACA
PFL2460w	-323	-1	12.12	TGTTCT
PFL2460w	-463	1	12.12	AGAACA
PFL2460w	-1026	-1	12.12	TGTTCT
PFL1510c	-30	1	12.12	AGAACA
PFL1510c	-792	-1	12.12	TGTTCT
PF08_0062	-240	1	12.12	AGAACA
PFC0175w	-847	1	12.12	AGAACA
PFL1280w	-506	-1	12.12	TGTTCT
PF13_0131	-1360	1	12.12	AGAACA
PF14_0184	-1849	1	12.12	AGAACA
PFL0045c	-486	-1	12.12	TGTTCT
PF14_0153	-196	-1	12.12	TGTTCT
PF14_0153	-954	1	12.12	AGAACA
PF11_0271	-810	-1	12.12	TGTTCT
PFI0960w	-258	-1	12.12	TGTTCT
MAL13P1.271	-1293	1	12.12	AGAACA
PF07_0090a	-1244	1	12.12	AGAACA
PF07_0090a	-1399	-1	12.12	TGTTCT
PFL1575w	-1899	1	12.12	AGAACA
PF11_0118	-213	-1	12.12	TGTTCT
PF11_0118	-617	-1	12.12	TGTTCT
PFI0945w	-1927	1	12.12	AGAACA
PF13_0302	-1297	-1	12.12	TGTTCT
PF07_0129	-403	1	12.12	AGAACA
PF07_0129	-588	1	12.12	AGAACA
PF07_0129	-763	1	12.12	AGAACA
PF07_0129	-1562	1	12.12	AGAACA
PFB0100c	-1642	-1	12.12	TGTTCT
PFB0325c	-296	1	12.12	AGAACA
PFB0325c	-687	1	12.12	AGAACA
PFB0325c	-919	1	12.12	AGAACA
PF11_0323	-667	-1	12.12	TGTTCT
PFB0800c	-1309	1	12.12	AGAACA
PFB0800c	-1643	1	12.12	AGAACA
PF14_0144	-1032	-1	12.12	TGTTCT
PFI0425w	-591	1	12.12	AGAACA
PFI0425w	-611	1	12.12	AGAACA
PFI0425w	-876	-1	12.12	TGTTCT
PFL1570w	-110	1	12.12	AGAACA
PFI0865w	-334	1	12.12	AGAACA
PFB0765w	-13	-1	12.12	TGTTCT
PFB0765w	-550	-1	12.12	TGTTCT
PFB0765w	-590	-1	12.12	TGTTCT
PFB0765w	-602	-1	12.12	TGTTCT
PFB0765w	-614	-1	12.12	TGTTCT
PFB0765w	-626	-1	12.12	TGTTCT
PFB0765w	-951	-1	12.12	TGTTCT
PFL2395c	-416	-1	12.12	TGTTCT
PF10_0288	-1075	1	12.12	AGAACA
PF13_0087	-1241	-1	12.12	TGTTCT
PF07_0107	-152	1	12.12	AGAACA
PF08_0079	-817	-1	12.12	TGTTCT
PFF0880c	-1301	-1	12.12	TGTTCT
PF11_0382	-82	1	12.12	AGAACA
PF11_0382	-177	1	12.12	AGAACA
PF11_0382	-716	1	12.12	AGAACA
PF13_0010	-1628	1	12.12	AGAACA
PFF1455c	-187	1	12.12	AGAACA
PFF1455c	-233	-1	12.12	TGTTCT
PF13_0215	-636	-1	12.12	TGTTCT
PFF0470w	-336	-1	12.12	TGTTCT
PFB0085c	-849	1	12.12	AGAACA
PFB0085c	-1806	-1	12.12	TGTTCT
PF08_0008	-1506	-1	12.12	TGTTCT
PF07_0021	-1383	1	12.12	AGAACA
PF10_0156	-273	1	12.12	AGAACA
PF10_0156	-688	1	12.12	AGAACA
PF10_0156	-876	1	12.12	AGAACA
PF10_0156	-972	1	12.12	AGAACA
PF10_0156	-1718	1	12.12	AGAACA
PF10_0023	-1911	1	12.12	AGAACA
PF14_0067	-507	-1	12.12	TGTTCT
PF14_0067	-694	1	12.12	AGAACA
PF08_0057	-659	1	12.12	AGAACA
PF08_0057	-1160	-1	12.12	TGTTCT
PF11_0406	-1230	1	12.12	AGAACA
MAL13P1.58	-806	-1	12.12	TGTTCT
MAL13P1.58	-1481	1	12.12	AGAACA
PFB0170w	-1314	1	12.12	AGAACA
PFL0740c	-431	-1	12.12	TGTTCT
PFL0740c	-947	-1	12.12	TGTTCT
PF14_0353	-849	1	12.12	AGAACA
PF14_0353	-1716	1	12.12	AGAACA
PF14_0353	-1949	1	12.12	AGAACA
MAL8P1.217	-1228	1	12.12	AGAACA
MAL7P1.57	-198	-1	12.12	TGTTCT
MAL7P1.57	-679	1	12.12	AGAACA
MAL7P1.57	-858	-1	12.12	TGTTCT
PF14_0428	-1085	-1	12.12	TGTTCT
PF14_0083	-1574	1	12.12	AGAACA
PFC0465c	-857	-1	12.12	TGTTCT
PFC0465c	-1462	-1	12.12	TGTTCT
PFC0465c	-1545	1	12.12	AGAACA
PF11_0479a	-539	-1	12.12	TGTTCT
PFL1390w	-61	-1	12.12	TGTTCT
PFL1390w	-1174	1	12.12	AGAACA
PFL1390w	-1695	1	12.12	AGAACA
MAL13P1.226	-981	1	12.12	AGAACA
PF13_0075	-1252	1	12.12	AGAACA
MAL7P1.14	-1069	1	12.12	AGAACA
PF14_0723	-120	-1	12.12	TGTTCT
PF14_0723	-930	1	12.12	AGAACA
PF14_0723	-1055	1	12.12	AGAACA
PF14_0723	-1717	1	12.12	AGAACA
PF14_0723	-1821	-1	12.12	TGTTCT
PF14_0506a	-722	-1	12.12	TGTTCT
PFL0355c	-69	1	12.12	AGAACA
PFL0355c	-234	1	12.12	AGAACA
PFL0355c	-487	-1	12.12	TGTTCT
PF10_0186	-474	-1	12.12	TGTTCT
PF10_0186	-694	-1	12.12	TGTTCT
PF10_0186	-1115	1	12.12	AGAACA
PFI1480w	-76	1	12.12	AGAACA
PFE0880c	-1007	1	12.12	AGAACA
PFE0880c	-1796	-1	12.12	TGTTCT
MAL13P1.89	-158	-1	12.12	TGTTCT
PF14_0020	-105	1	12.12	AGAACA
PF14_0020	-1040	-1	12.12	TGTTCT
PF14_0107	-1397	-1	12.12	TGTTCT
MAL7P1.77	-665	1	12.12	AGAACA
MAL7P1.77	-768	-1	12.12	TGTTCT
MAL7P1.77	-1232	1	12.12	AGAACA
PF11_0288	-245	-1	12.12	TGTTCT
MAL7P1.300	-1160	1	12.12	AGAACA
MAL7P1.300	-1445	1	12.12	AGAACA
PFI0750c	-768	1	12.12	AGAACA
PFI0750c	-1068	-1	12.12	TGTTCT
PFC1085c	-1163	1	12.12	AGAACA
PFE1640w	-1845	-1	12.12	TGTTCT
PFB0010w	-902	-1	12.12	TGTTCT
PFB0010w	-908	-1	12.12	TGTTCT
PFB0010w	-1421	1	12.12	AGAACA
PF14_0614	-409	1	12.12	AGAACA
PF14_0614	-1553	-1	12.12	TGTTCT
PFF0010w	-1253	1	12.12	AGAACA
PFL1130c	-1257	-1	12.12	TGTTCT
PFC0405c	-599	1	12.12	AGAACA
PF10_0190	-231	1	12.12	AGAACA
MAL13P1.36	-591	-1	12.12	TGTTCT
PF14_0298	-140	-1	12.12	TGTTCT
PF14_0298	-320	1	12.12	AGAACA
PF14_0298	-856	1	12.12	AGAACA
PF14_0298	-1181	-1	12.12	TGTTCT
MAL13P1.333	-362	1	12.12	AGAACA
MAL13P1.333	-429	1	12.12	AGAACA
PF14_0416	-1163	-1	12.12	TGTTCT
PF13_0037	-658	1	12.12	AGAACA
PF14_0295	-1656	-1	12.12	TGTTCT
PF11_0295	-46	1	12.12	AGAACA
MAL13P1.127	-547	1	12.12	AGAACA
PFE1360c	-1806	1	12.12	AGAACA
PFE1565w	-1638	1	12.12	AGAACA
PFE1565w	-1862	1	12.12	AGAACA
PF14_0478	-1319	1	12.12	AGAACA
PF14_0478	-1415	1	12.12	AGAACA
PF13_0044	-405	1	12.12	AGAACA
PF13_0044	-1385	-1	12.12	TGTTCT
PF14_0369	-327	1	12.12	AGAACA
PFC0790w	-61	-1	12.12	TGTTCT
PFE0625w	-1132	1	12.12	AGAACA
PFE0625w	-1598	1	12.12	AGAACA
MAL13P1.205	-783	-1	12.12	TGTTCT
PF08_0071	-183	1	12.12	AGAACA
PF14_0125	-775	-1	12.12	TGTTCT
PF11_0365	-16	-1	12.12	TGTTCT
PF11_0365	-52	1	12.12	AGAACA
PF11_0333	-1453	1	12.12	AGAACA
PF11_0333	-1666	1	12.12	AGAACA
PFI0010c	-701	1	12.12	AGAACA
MAL8P1.41	-508	1	12.12	AGAACA
MAL8P1.41	-798	-1	12.12	TGTTCT
PFI0110c	-733	1	12.12	AGAACA
PFI0110c	-865	-1	12.12	TGTTCT
PFL2160c	-1679	1	12.12	AGAACA
PF14_0604	-1402	1	12.12	AGAACA
PFE0695w	-856	-1	12.12	TGTTCT
PFL0973c	-402	1	12.12	AGAACA
PFD0015c	-697	1	12.12	AGAACA
PF08_0044	-349	-1	12.12	TGTTCT
PF08_0044	-1644	-1	12.12	TGTTCT
PF08_0044	-1675	-1	12.12	TGTTCT
PF08_0044	-1996	-1	12.12	TGTTCT
MAL7P1.157	-310	-1	12.12	TGTTCT
PFB0180w	-536	-1	12.12	TGTTCT
PF13_0035	-936	1	12.12	AGAACA
PFD0630c	-982	-1	12.12	TGTTCT
PF13_0005	-670	1	12.12	AGAACA
PF10_0319	-732	-1	12.12	TGTTCT
PF13_0180	-315	-1	12.12	TGTTCT
PF13_0180	-539	1	12.12	AGAACA
PF13_0180	-683	1	12.12	AGAACA
PF13_0180	-969	1	12.12	AGAACA
PFB0775w	-312	-1	12.12	TGTTCT
PFB0775w	-878	1	12.12	AGAACA
PFB0775w	-1221	1	12.12	AGAACA
MAL7P1.152	-301	-1	12.12	TGTTCT
PFA0420w	-14	1	12.12	AGAACA
MAL7P1.350	-1123	-1	12.12	TGTTCT
MAL13P1.76	-76	1	12.12	AGAACA
MAL13P1.76	-474	1	12.12	AGAACA
PFB0125c	-187	-1	12.12	TGTTCT
PFB0125c	-654	1	12.12	AGAACA
PF07_0003	-407	-1	12.12	TGTTCT
PF07_0003	-516	-1	12.12	TGTTCT
PF07_0003	-522	-1	12.12	TGTTCT
PF07_0003	-1515	1	12.12	AGAACA
MAL13P1.93	-495	-1	12.12	TGTTCT
PFE0995c	-498	1	12.12	AGAACA
PFB0670c	-905	-1	12.12	TGTTCT
PF11_0227	-226	-1	12.12	TGTTCT
PFL1875w	-315	1	12.12	AGAACA
PFA0450c	-862	1	12.12	AGAACA
PFF0990c	-165	-1	12.12	TGTTCT
PF11_0211	-621	1	12.12	AGAACA
PFE0300c	-394	-1	12.12	TGTTCT
PFD0640c	-202	-1	12.12	TGTTCT
PFD0640c	-1759	-1	12.12	TGTTCT
PFI1170c	-1299	1	12.12	AGAACA
PF08_0113	-312	1	12.12	AGAACA
PF14_0272	-796	-1	12.12	TGTTCT
PF14_0273	-1177	1	12.12	AGAACA
PFL2250c	-199	-1	12.12	TGTTCT
PFL2250c	-483	-1	12.12	TGTTCT
PFB0285c	-1540	1	12.12	AGAACA
PFC0360w	-311	-1	12.12	TGTTCT
PFC0360w	-392	-1	12.12	TGTTCT
PFE1020w	-8	1	12.12	AGAACA
PFE1020w	-218	-1	12.12	TGTTCT
PFF0290w	-816	-1	12.12	TGTTCT
PF13_0280	-304	-1	12.12	TGTTCT
PF13_0280	-1521	-1	12.12	TGTTCT
PF13_0280	-1676	-1	12.12	TGTTCT
PF14_0049	-37	-1	12.12	TGTTCT
PF14_0049	-1059	1	12.12	AGAACA
PF10_0165	-820	-1	12.12	TGTTCT
PF10_0165	-1554	1	12.12	AGAACA
PF14_0336	-263	-1	12.12	TGTTCT
PF14_0336	-745	1	12.12	AGAACA
PFI0815c	-707	-1	12.12	TGTTCT
PFD1000c	-806	-1	12.12	TGTTCT
MAL7P1.32	-562	1	12.12	AGAACA
MAL7P1.32	-577	-1	12.12	TGTTCT
MAL13P1.137	-361	-1	12.12	TGTTCT
MAL13P1.137	-460	-1	12.12	TGTTCT
MAL13P1.155	-417	-1	12.12	TGTTCT
PF14_0652	-151	-1	12.12	TGTTCT
PFB0355c	-153	1	12.12	AGAACA
PFB0355c	-352	1	12.12	AGAACA
PFB0355c	-744	1	12.12	AGAACA
PF10_0406	-842	-1	12.12	TGTTCT
PF10_0406	-848	-1	12.12	TGTTCT
PF10_0406	-1359	1	12.12	AGAACA
PF10_0261	-1825	-1	12.12	TGTTCT
PFE0110w	-483	-1	12.12	TGTTCT
PFE0905w	-403	-1	12.12	TGTTCT
PFI1565w	-478	1	12.12	AGAACA
PFI1565w	-1025	-1	12.12	TGTTCT
PF14_0547	-1081	-1	12.12	TGTTCT
PFF0220w	-1895	-1	12.12	TGTTCT
PFL2550w	-464	-1	12.12	TGTTCT
PF13_0218a	-1107	1	12.12	AGAACA
PF13_0300	-215	-1	12.12	TGTTCT
PF13_0300	-1421	1	12.12	AGAACA
MAL7P1.100	-1036	-1	12.12	TGTTCT
PFE0075c	-368	-1	12.12	TGTTCT
PF11_0472	-11	-1	12.12	TGTTCT
PF11_0472	-97	1	12.12	AGAACA
PFC0170c	-997	-1	12.12	TGTTCT
PF08_0087	-344	1	12.12	AGAACA
PF08_0087	-386	-1	12.12	TGTTCT
PFB0810w	-1193	-1	12.12	TGTTCT
PF14_0143	-43	-1	12.12	TGTTCT
PF14_0143	-197	-1	12.12	TGTTCT
PF07_0086	-610	-1	12.12	TGTTCT
PF07_0086	-862	-1	12.12	TGTTCT
PF07_0086	-1204	-1	12.12	TGTTCT
PFI1530c	-491	1	12.12	AGAACA
PFI1530c	-708	-1	12.12	TGTTCT
PF07_0100	-1927	1	12.12	AGAACA
PFL0960w	-127	1	12.12	AGAACA
PFL0960w	-335	-1	12.12	TGTTCT
PFL0960w	-1873	1	12.12	AGAACA
MAL13P1.326	-202	1	12.12	AGAACA
PFB0065w	-409	-1	12.12	TGTTCT
MAL8P1.11	-901	-1	12.12	TGTTCT
PF10_0093	-502	-1	12.12	TGTTCT
PF14_0611	-353	-1	12.12	TGTTCT
PFI1295c	-1115	1	12.12	AGAACA
PFL2225w	-493	1	12.12	AGAACA
PF10_0334	-1461	1	12.12	AGAACA
PF10_0334	-1472	1	12.12	AGAACA
PFL2630w	-453	-1	12.12	TGTTCT
PFL2630w	-1741	1	12.12	AGAACA
MAL7P1.13	-455	1	12.12	AGAACA
PF08_0121	-437	1	12.12	AGAACA
PF08_0121	-702	1	12.12	AGAACA
MAL7P1.137	-381	-1	12.12	TGTTCT
MAL7P1.137	-1017	1	12.12	AGAACA
MAL7P1.137	-1590	-1	12.12	TGTTCT
PF08_0016	-344	-1	12.12	TGTTCT
PF08_0016	-567	-1	12.12	TGTTCT
PFL2125c	-1707	1	12.12	AGAACA
PF13_0227	-1537	-1	12.12	TGTTCT
PF07_0084	-506	-1	12.12	TGTTCT
PFF0075c	-198	1	12.12	AGAACA
PFF0075c	-313	1	12.12	AGAACA
PF14_0530	-650	-1	12.12	TGTTCT
PFB0115w	-283	-1	12.12	TGTTCT
MAL13P1.390	-301	1	12.12	AGAACA
MAL13P1.390	-430	1	12.12	AGAACA
PFD0200c	-463	-1	12.12	TGTTCT
PFD0200c	-768	-1	12.12	TGTTCT
PFF1405c	-570	-1	12.12	TGTTCT
PF14_0740	-146	-1	12.12	TGTTCT
PF14_0740	-835	-1	12.12	TGTTCT
PF13_0303	-999	1	12.12	AGAACA
PF13_0303	-1033	1	12.12	AGAACA
PF13_0303	-1982	-1	12.12	TGTTCT
PFI0250c	-1632	-1	12.12	TGTTCT
MAL13P1.580	-179	1	12.12	AGAACA
PFF0045c	-684	1	12.12	AGAACA
PFF0045c	-1059	1	12.12	AGAACA
PFF0045c	-1953	1	12.12	AGAACA
PFE0820c	-986	1	12.12	AGAACA
PF11_0282	-1550	-1	12.12	TGTTCT
PF11_0119	-512	-1	12.12	TGTTCT
PFE0850c	-498	-1	12.12	TGTTCT
PFE0850c	-865	1	12.12	AGAACA
PFL1947c	-819	1	12.12	AGAACA
PF10_0056	-1751	-1	12.12	TGTTCT
PF14_0159	-683	1	12.12	AGAACA
PF14_0159	-811	-1	12.12	TGTTCT
PFI0400c	-1761	1	12.12	AGAACA
PFL1025c	-761	1	12.12	AGAACA
PFL1025c	-991	-1	12.12	TGTTCT
PFL1025c	-1425	1	12.12	AGAACA
PFD0815c	-337	-1	12.12	TGTTCT
PFD0780w	-1232	-1	12.12	TGTTCT
PFC0130c	-488	1	12.12	AGAACA
PFL1526c	-1740	1	12.12	AGAACA
PFL1526c	-1852	1	12.12	AGAACA
PFL1526c	-1883	1	12.12	AGAACA
PF11_0370	-1408	1	12.12	AGAACA
PF11_0370	-1766	-1	12.12	TGTTCT
PF14_0076	-1516	1	12.12	AGAACA
PFI0480w	-412	-1	12.12	TGTTCT
PF14_0013	-927	-1	12.12	TGTTCT
PF14_0013	-1484	-1	12.12	TGTTCT
PF14_0013	-1985	-1	12.12	TGTTCT
PFI1075w	-63	1	12.12	AGAACA
PFB0210c	-756	1	12.12	AGAACA
PFB0210c	-1680	-1	12.12	TGTTCT
PFE0690c	-921	1	12.12	AGAACA
PF10_0270	-87	1	12.12	AGAACA
PF10_0270	-618	1	12.12	AGAACA
PF10_0270	-730	-1	12.12	TGTTCT
PFB0500c	-268	1	12.12	AGAACA
PF10_0024	-16	-1	12.12	TGTTCT
PF10_0024	-777	-1	12.12	TGTTCT
PF14_0044	-631	-1	12.12	TGTTCT
PFI0415c	-181	1	12.12	AGAACA
PFI0415c	-484	-1	12.12	TGTTCT
PFE1260c	-207	-1	12.12	TGTTCT
PFE1260c	-1185	-1	12.12	TGTTCT
PFL1170w	-550	1	12.12	AGAACA
PFL1730c	-251	1	12.12	AGAACA
PFL1970w	-955	-1	12.12	TGTTCT
PFC0925w	-303	1	12.12	AGAACA
PFF0830w	-101	1	12.12	AGAACA
PF14_0630	-233	-1	12.12	TGTTCT
PF14_0630	-1199	1	12.12	AGAACA
PF14_0630	-1406	-1	12.12	TGTTCT
PFC0395w	-1809	1	12.12	AGAACA
PF11_0318	-96	-1	12.12	TGTTCT
MAL8P1.216	-204	-1	12.12	TGTTCT
MAL8P1.216	-669	1	12.12	AGAACA
MAL8P1.216	-1044	1	12.12	AGAACA
MAL8P1.216	-1360	-1	12.12	TGTTCT
PF14_0169	-266	1	12.12	AGAACA
PF14_0169	-446	-1	12.12	TGTTCT
PF14_0169	-472	1	12.12	AGAACA
PFA0475c	-151	1	12.12	AGAACA
PF13_0125	-889	1	12.12	AGAACA
MAL7P1.151	-283	-1	12.12	TGTTCT
PF14_0242	-443	1	12.12	AGAACA
PF14_0679	-1473	1	12.12	AGAACA
PFL1385c	-858	-1	12.12	TGTTCT
PFL1385c	-1379	-1	12.12	TGTTCT
PF11_0024	-1157	1	12.12	AGAACA
PFC0912w	-367	-1	12.12	TGTTCT
MAL8P1.133	-490	-1	12.12	TGTTCT
PF13_0239	-1194	-1	12.12	TGTTCT
PF13_0239	-1297	1	12.12	AGAACA
PFL1275c	-649	1	12.12	AGAACA
PF13_0173	-443	-1	12.12	TGTTCT
PF13_0173	-656	-1	12.12	TGTTCT
PF13_0173	-1076	1	12.12	AGAACA
PF11_0358	-1116	-1	12.12	TGTTCT
PF11_0358	-1517	1	12.12	AGAACA
PF11_0358	-1957	1	12.12	AGAACA
MAL13P1.460	-252	1	12.12	AGAACA
PFD1160w	-297	-1	12.12	TGTTCT
MAL7P1.310	-175	1	12.12	AGAACA
MAL7P1.310	-466	-1	12.12	TGTTCT
PFF0730c	-870	1	12.12	AGAACA
PFL2430c	-1701	-1	12.12	TGTTCT
PFL2430c	-1707	-1	12.12	TGTTCT
PF14_0663	-336	-1	12.12	TGTTCT
PF14_0663	-1147	1	12.12	AGAACA
PFL1990c	-772	1	12.12	AGAACA
MAL13P1.194	-1229	1	12.12	AGAACA
MAL13P1.194	-1302	-1	12.12	TGTTCT
PF13_0266	-825	1	12.12	AGAACA
MAL13P1.121	-714	-1	12.12	TGTTCT
PFC0920w	-1740	-1	12.12	TGTTCT
PFC0920w	-1861	1	12.12	AGAACA
MAL13P1.298	-1586	1	12.12	AGAACA
PF13_0263	-379	-1	12.12	TGTTCT
PFA0040w	-871	1	12.12	AGAACA
PFA0040w	-1244	-1	12.12	TGTTCT
PF14_0577	-796	-1	12.12	TGTTCT
MAL13P1.356	-808	-1	12.12	TGTTCT
MAL13P1.356	-1377	1	12.12	AGAACA
PF10_0060	-401	1	12.12	AGAACA
PF11_0012	-1248	-1	12.12	TGTTCT
PF10_0238	-360	1	12.12	AGAACA
PF10_0238	-1243	-1	12.12	TGTTCT
PF14_0301	-1089	-1	12.12	TGTTCT
PF14_0301	-1837	1	12.12	AGAACA
MAL13P1.258	-632	-1	12.12	TGTTCT
MAL13P1.258	-828	1	12.12	AGAACA
PFL2605w	-430	1	12.12	AGAACA
PFL2605w	-502	-1	12.12	TGTTCT
PFL2605w	-643	1	12.12	AGAACA
PFL2605w	-1307	-1	12.12	TGTTCT
PF07_0074	-78	-1	12.12	TGTTCT
PF07_0074	-238	-1	12.12	TGTTCT
PF07_0074	-470	-1	12.12	TGTTCT
PFL0790w	-479	-1	12.12	TGTTCT
PFD0675w	-559	-1	12.12	TGTTCT
MAL7P1.16	-413	1	12.12	AGAACA
MAL7P1.16	-447	-1	12.12	TGTTCT
PFD0055w	-687	1	12.12	AGAACA
PFD0055w	-1214	-1	12.12	TGTTCT
PF13_0251	-1054	1	12.12	AGAACA
PF13_0251	-1071	-1	12.12	TGTTCT
PFI0055c	-430	1	12.12	AGAACA
PFI0055c	-502	-1	12.12	TGTTCT
PFI0055c	-643	1	12.12	AGAACA
PF11_0140	-1405	-1	12.12	TGTTCT
PFF0800w	-902	1	12.12	AGAACA
PFF0800w	-1305	1	12.12	AGAACA
PF14_0601	-885	1	12.12	AGAACA
PF14_0601	-1468	-1	12.12	TGTTCT
PFD0870w	-197	-1	12.12	TGTTCT
PFD0870w	-1334	1	12.12	AGAACA
PFL1220w	-156	1	12.12	AGAACA
PFL1220w	-1735	1	12.12	AGAACA
PFL2530w	-520	-1	12.12	TGTTCT
PFE0765w	-381	-1	12.12	TGTTCT
PFL0933w	-60	1	12.12	AGAACA
PFL0933w	-166	1	12.12	AGAACA
PFL0933w	-471	-1	12.12	TGTTCT
PFE1065w	-169	1	12.12	AGAACA
PFF0745c	-154	1	12.12	AGAACA
PFF0745c	-393	-1	12.12	TGTTCT
PFF0745c	-1746	1	12.12	AGAACA
MAL13P1.254	-332	-1	12.12	TGTTCT
PF14_0381	-68	-1	12.12	TGTTCT
PF14_0381	-1415	-1	12.12	TGTTCT
PF14_0381	-1427	-1	12.12	TGTTCT
PFF1450w	-639	1	12.12	AGAACA
PFF1450w	-1621	-1	12.12	TGTTCT
PFF1450w	-1809	1	12.12	AGAACA
PFE1370w	-18	1	12.12	AGAACA
PFI0545w	-954	-1	12.12	TGTTCT
PF14_0185	-1047	-1	12.12	TGTTCT
PF14_0185	-1450	-1	12.12	TGTTCT
PF14_0019	-103	-1	12.12	TGTTCT
PF14_0019	-1965	1	12.12	AGAACA
PFB0877c	-699	1	12.12	AGAACA
PFB0877c	-1084	1	12.12	AGAACA
PFB0877c	-1142	1	12.12	AGAACA
PFB0877c	-1225	1	12.12	AGAACA
PFB0877c	-1667	-1	12.12	TGTTCT
PF14_0773	-1021	1	12.12	AGAACA
PF14_0297	-628	-1	12.12	TGTTCT
PF11_0357	-868	1	12.12	AGAACA
PF11_0357	-999	1	12.12	AGAACA
PF14_0226	-586	1	12.12	AGAACA
PF14_0226	-1313	1	12.12	AGAACA
MAL13P1.168	-933	1	12.12	AGAACA
PF11_0206	-355	-1	12.12	TGTTCT
MAL13P1.17	-1915	1	12.12	AGAACA
PF14_0116	-1317	1	12.12	AGAACA
PFL1090w	-540	-1	12.12	TGTTCT
PF11_0329	-1400	-1	12.12	TGTTCT
PF11_0066	-762	-1	12.12	TGTTCT
PF11_0066	-954	-1	12.12	TGTTCT
PF11_0066	-1258	-1	12.12	TGTTCT
PF14_0359	-69	1	12.12	AGAACA
PFC0701w	-1050	-1	12.12	TGTTCT
PFC0701w	-1086	-1	12.12	TGTTCT
PFC0701w	-1098	-1	12.12	TGTTCT
PFC0701w	-1110	-1	12.12	TGTTCT
PFC0701w	-1140	-1	12.12	TGTTCT
PFC0701w	-1364	1	12.12	AGAACA
PFC0701w	-1391	1	12.12	AGAACA
PFF0305c	-725	-1	12.12	TGTTCT
PFL1290w	-1607	1	12.12	AGAACA
PF11_0185	-1369	1	12.12	AGAACA
PFB0375w	-398	-1	12.12	TGTTCT
PFF0495w	-11	1	12.12	AGAACA
PFF0495w	-66	-1	12.12	TGTTCT
MAL8P1.29	-1993	-1	12.12	TGTTCT
PFD0840w	-627	-1	12.12	TGTTCT
PF10_0302	-245	1	12.12	AGAACA
PF10_0302	-367	-1	12.12	TGTTCT
PF08_0085	-607	-1	12.12	TGTTCT
PFI0405w	-454	-1	12.12	TGTTCT
PFI0336w	-57	-1	12.12	TGTTCT
MAL7P1.213	-699	1	12.12	AGAACA
PFD0311w	-55	1	12.12	AGAACA
PFD0311w	-1464	1	12.12	AGAACA
PFL2455w	-1124	-1	12.12	TGTTCT
PFL2455w	-1627	-1	12.12	TGTTCT
PF13_0188	-485	1	12.12	AGAACA
PF10_0392	-57	-1	12.12	TGTTCT
PFC0581w	-1584	-1	12.12	TGTTCT
PFD0040c	-433	-1	12.12	TGTTCT
PFD0040c	-1849	1	12.12	AGAACA
MAL7P1.153	-130	-1	12.12	TGTTCT
MAL7P1.153	-657	1	12.12	AGAACA
MAL8P1.20	-895	1	12.12	AGAACA
PF14_0379	-84	-1	12.12	TGTTCT
PFD0300w	-1053	-1	12.12	TGTTCT
PFD0300w	-1328	1	12.12	AGAACA
PF14_0152	-668	-1	12.12	TGTTCT
PF14_0152	-768	-1	12.12	TGTTCT
PF14_0152	-1574	-1	12.12	TGTTCT
PFA0250w	-771	1	12.12	AGAACA
PF11_0324	-607	-1	12.12	TGTTCT
PF10_0004	-522	-1	12.12	TGTTCT
PF10_0004	-703	1	12.12	AGAACA
PF10_0004	-1354	-1	12.12	TGTTCT
PF10_0004	-1636	1	12.12	AGAACA
MAL8P1.152	-525	-1	12.12	TGTTCT
PF10_0003	-1206	-1	12.12	TGTTCT
PF10_0003	-1496	-1	12.12	TGTTCT
PFF0465c	-767	1	12.12	AGAACA
PF11_0075	-571	-1	12.12	TGTTCT
PFL2665c	-843	-1	12.12	TGTTCT
PFL2665c	-1357	1	12.12	AGAACA
PFI1445w	-265	1	12.12	AGAACA
PFI0850w	-129	1	12.12	AGAACA
PFI0850w	-703	1	12.12	AGAACA
PFI0850w	-905	-1	12.12	TGTTCT
PFE0235c	-346	-1	12.12	TGTTCT
PFE0235c	-539	-1	12.12	TGTTCT
PFB0580w	-1854	1	12.12	AGAACA
PFD1060w	-1033	-1	12.12	TGTTCT
PF10_0343	-343	1	12.12	AGAACA
PF10_0343	-692	-1	12.12	TGTTCT
PF14_0320	-1470	-1	12.12	TGTTCT
PFI0550w	-909	1	12.12	AGAACA
PF13_0182	-104	1	12.12	AGAACA
PF13_0182	-295	-1	12.12	TGTTCT
PF13_0182	-1621	1	12.12	AGAACA
MAL7P1.97	-296	1	12.12	AGAACA
MAL7P1.97	-881	1	12.12	AGAACA
PF13_0116	-191	-1	12.12	TGTTCT
PF13_0116	-1185	-1	12.12	TGTTCT
PF13_0116	-1951	-1	12.12	TGTTCT
PF14_0548	-47	-1	12.12	TGTTCT
PF10_0039	-738	1	12.12	AGAACA
PF14_0470	-391	1	12.12	AGAACA
PF14_0470	-649	-1	12.12	TGTTCT
PF14_0470	-745	1	12.12	AGAACA
PF11_0488	-104	-1	12.12	TGTTCT
PF11_0488	-1665	-1	12.12	TGTTCT
PFL0345w	-339	-1	12.12	TGTTCT
PFB0555c	-236	-1	12.12	TGTTCT
PFB0555c	-777	1	12.12	AGAACA
PFD0340c	-152	-1	12.12	TGTTCT
PFD0340c	-247	-1	12.12	TGTTCT
PFA0710c	-202	-1	12.12	TGTTCT
PFA0710c	-377	1	12.12	AGAACA
PFA0710c	-503	-1	12.12	TGTTCT
PFA0710c	-669	1	12.12	AGAACA
PFA0710c	-1288	-1	12.12	TGTTCT
PFA0710c	-1556	-1	12.12	TGTTCT
MAL13P1.70	-920	-1	12.12	TGTTCT
PF10_0294	-161	1	12.12	AGAACA
PF10_0294	-993	1	12.12	AGAACA
PF07_0055	-1380	-1	12.12	TGTTCT
PFE0150c	-122	-1	12.12	TGTTCT
PFE0150c	-299	-1	12.12	TGTTCT
PFF1595c	-827	-1	12.12	TGTTCT
PFF1595c	-833	-1	12.12	TGTTCT
PFF1595c	-1330	1	12.12	AGAACA
PF14_0671	-314	1	12.12	AGAACA
PF14_0671	-1280	1	12.12	AGAACA
PFB1005w	-349	1	12.12	AGAACA
PFB1005w	-640	1	12.12	AGAACA
PFB1005w	-1229	-1	12.12	TGTTCT
PF14_0059	-1279	-1	12.12	TGTTCT
PF14_0059	-1353	1	12.12	AGAACA
PF14_0059	-1396	-1	12.12	TGTTCT
PFF1065c	-501	-1	12.12	TGTTCT
PF08_0104	-610	1	12.12	AGAACA
MAL13P1.332	-1950	-1	12.12	TGTTCT
PFA0225w	-381	1	12.12	AGAACA
PFC0330w	-181	-1	12.12	TGTTCT
PF11_0487	-175	-1	12.12	TGTTCT
PF11_0487	-1110	-1	12.12	TGTTCT
PF11_0487	-1361	-1	12.12	TGTTCT
PF14_0453	-1369	1	12.12	AGAACA
PF11_0222	-827	1	12.12	AGAACA
PF11_0447	-743	1	12.12	AGAACA
PFC0995c	-553	1	12.12	AGAACA
MAL7P1.4	-1160	1	12.12	AGAACA
PFD1135c	-984	-1	12.12	TGTTCT
PFE0225w	-9	-1	12.12	TGTTCT
MAL8P1.36	-112	1	12.12	AGAACA
MAL8P1.36	-735	-1	12.12	TGTTCT
PFL0575w	-1119	1	12.12	AGAACA
PF14_0003	-1349	-1	12.12	TGTTCT
PF14_0003	-1368	-1	12.12	TGTTCT
PF14_0003	-1395	-1	12.12	TGTTCT
PFD0260c	-600	-1	12.12	TGTTCT
PFD0260c	-1013	-1	12.12	TGTTCT
PFB0850c	-352	-1	12.12	TGTTCT
PFA0325w	-273	1	12.12	AGAACA
PF11_0364	-1401	1	12.12	AGAACA
PF13_0036	-418	-1	12.12	TGTTCT
PFA0095c	-375	1	12.12	AGAACA
PFA0095c	-1347	-1	12.12	TGTTCT
PFF1360w	-390	1	12.12	AGAACA
MAL8P1.161	-40	-1	12.12	TGTTCT
PFF0620c	-431	1	12.12	AGAACA
PFI1685w	-147	-1	12.12	TGTTCT
PFI1685w	-210	-1	12.12	TGTTCT
PFI1685w	-997	1	12.12	AGAACA
PFI1685w	-1575	-1	12.12	TGTTCT
PFF1570w	-81	1	12.12	AGAACA
PFF1570w	-1281	-1	12.12	TGTTCT
PFF1570w	-1300	-1	12.12	TGTTCT
PFF1570w	-1311	-1	12.12	TGTTCT
PFD0420c	-1544	1	12.12	AGAACA
PFB0880w	-158	1	12.12	AGAACA
PFB0880w	-600	-1	12.12	TGTTCT
PFB0880w	-741	-1	12.12	TGTTCT
PFB0880w	-1126	-1	12.12	TGTTCT
PF10_0160	-471	-1	12.12	TGTTCT
PF10_0160	-721	1	12.12	AGAACA
PFF0775w	-209	1	12.12	AGAACA
PFF0775w	-1565	1	12.12	AGAACA
PFF0775w	-1831	1	12.12	AGAACA
MAL13P1.204	-233	1	12.12	AGAACA
MAL13P1.204	-1871	1	12.12	AGAACA
PF11_0279	-1432	1	12.12	AGAACA
PFF1565c	-640	1	12.12	AGAACA
PFF1565c	-659	1	12.12	AGAACA
PFA0760w	-497	-1	12.12	TGTTCT
PFA0760w	-681	1	12.12	AGAACA
PFE0630c	-357	-1	12.12	TGTTCT
PFE0630c	-681	1	12.12	AGAACA
PF11_0371	-1544	1	12.12	AGAACA
PF11_0371	-1902	-1	12.12	TGTTCT
PFI0440w	-187	1	12.12	AGAACA
PFI0440w	-341	1	12.12	AGAACA
PFI0440w	-1016	1	12.12	AGAACA
PFC0040w	-685	1	12.12	AGAACA
PFC0040w	-1259	-1	12.12	TGTTCT
PFI1470c	-157	1	12.12	AGAACA
PFI1470c	-295	1	12.12	AGAACA
PFI1470c	-1592	-1	12.12	TGTTCT
PF07_0049	-959	-1	12.12	TGTTCT
PFL2120w	-597	1	12.12	AGAACA
PF11_0296	-1240	-1	12.12	TGTTCT
PFF1540w	-443	-1	12.12	TGTTCT
PFF1540w	-920	1	12.12	AGAACA
PFF1540w	-1285	1	12.12	AGAACA
PFL2320w	-1002	1	12.12	AGAACA
PFL2320w	-1156	1	12.12	AGAACA
PFL2520w	-241	-1	12.12	TGTTCT
PFL2520w	-573	1	12.12	AGAACA
PFL2520w	-740	-1	12.12	TGTTCT
PFL2520w	-1005	1	12.12	AGAACA
PFL2520w	-1491	-1	12.12	TGTTCT
PFL0595c	-407	-1	12.12	TGTTCT
MAL13P1.50	-220	1	12.12	AGAACA
MAL13P1.50	-233	-1	12.12	TGTTCT
MAL13P1.50	-725	1	12.12	AGAACA
PF11_0429	-28	-1	12.12	TGTTCT
PF11_0429	-1519	-1	12.12	TGTTCT
PF13_0198	-404	-1	12.12	TGTTCT
PF13_0198	-676	-1	12.12	TGTTCT
PF13_0198	-1256	1	12.12	AGAACA
PF13_0198	-1528	1	12.12	AGAACA
PF11_0341	-758	1	12.12	AGAACA
PFF0515c	-60	-1	12.12	TGTTCT
PFF0515c	-411	-1	12.12	TGTTCT
PFE1135w	-651	-1	12.12	TGTTCT
PFE1135w	-739	-1	12.12	TGTTCT
MAL13P1.4	-502	-1	12.12	TGTTCT
MAL13P1.4	-689	1	12.12	AGAACA
PFA0525w	-183	1	12.12	AGAACA
PFE0790c	-594	1	12.12	AGAACA
PFA0535c	-1787	-1	12.12	TGTTCT
PFB0485c	-410	1	12.12	AGAACA
PFD0785c	-970	1	12.12	AGAACA
PFC1095w	-684	1	12.12	AGAACA
PFC1095w	-1065	1	12.12	AGAACA
PFC1095w	-1969	1	12.12	AGAACA
PF10_0137	-700	1	12.12	AGAACA
PF10_0137	-1484	-1	12.12	TGTTCT
PF13_0088	-1129	-1	12.12	TGTTCT
PFE0455w	-14	1	12.12	AGAACA
PF14_0106	-80	-1	12.12	TGTTCT
PF14_0106	-115	-1	12.12	TGTTCT
PF14_0638	-656	1	12.12	AGAACA
PFC0580c	-12	1	12.12	AGAACA
PFI1125c	-1135	-1	12.12	TGTTCT
PF10_0081	-1086	-1	12.12	TGTTCT
PF10_0081	-1127	1	12.12	AGAACA
PF10_0081	-1282	-1	12.12	TGTTCT
PFL1000c	-435	-1	12.12	TGTTCT
PFL1000c	-1201	-1	12.12	TGTTCT
PFI1490c	-500	1	12.12	AGAACA
PFE0735w	-1636	-1	12.12	TGTTCT
PFI1795c	-865	1	12.12	AGAACA
PFD0770c	-1889	1	12.12	AGAACA
PFE0755c	-15	-1	12.12	TGTTCT
PF07_0083	-321	1	12.12	AGAACA
PF11_0517	-211	-1	12.12	TGTTCT
PF11_0517	-673	1	12.12	AGAACA
PF11_0517	-1804	-1	12.12	TGTTCT
PF14_0738	-108	-1	12.12	TGTTCT
PF14_0738	-249	1	12.12	AGAACA
PF14_0738	-897	1	12.12	AGAACA
PFA0295c	-660	1	12.12	AGAACA
PFE0305w	-544	1	12.12	AGAACA
PFL2440w	-44	1	12.12	AGAACA
PF14_0629	-800	1	12.12	AGAACA
PF14_0629	-1007	-1	12.12	TGTTCT
PF14_0629	-1973	1	12.12	AGAACA
MAL7P1.30	-1154	1	12.12	AGAACA
PF14_0583	-63	-1	12.12	TGTTCT
PF14_0583	-426	-1	12.12	TGTTCT
PF10_0260	-799	1	12.12	AGAACA
PFD0380c	-1183	-1	12.12	TGTTCT
PFD0380c	-1227	-1	12.12	TGTTCT
MAL13P1.262	-110	1	12.12	AGAACA
PF11_0041	-926	1	12.12	AGAACA
PF11_0041	-1327	-1	12.12	TGTTCT
PF11_0041	-1334	-1	12.12	TGTTCT
PF11_0041	-1367	1	12.12	AGAACA
PF14_0613	-1337	-1	12.12	TGTTCT
PF07_0024	-345	1	12.12	AGAACA
PF13_0056	-1149	1	12.12	AGAACA
PFE0590w	-622	-1	12.12	TGTTCT
PF14_0290	-1885	1	12.12	AGAACA
PF14_0290	-1932	-1	12.12	TGTTCT
MAL7P1.163	-202	-1	12.12	TGTTCT
MAL7P1.163	-453	1	12.12	AGAACA
PFF1377w	-1376	-1	12.12	TGTTCT
PF11_0264	-1161	1	12.12	AGAACA
PF11_0264	-1228	-1	12.12	TGTTCT
PF14_0526	-234	1	12.12	AGAACA
PF14_0526	-776	-1	12.12	TGTTCT
MAL7P1.162	-822	-1	12.12	TGTTCT
PF08_0032	-756	1	12.12	AGAACA
PF08_0032	-1379	-1	12.12	TGTTCT
PF10_0380	-520	1	12.12	AGAACA
PFI0280c	-1926	-1	12.12	TGTTCT
PFL1565c	-844	-1	12.12	TGTTCT
PF14_0507	-1515	-1	12.12	TGTTCT
PFD0540c	-1723	1	12.12	AGAACA
PFE0870w	-508	-1	12.12	TGTTCT
PFE1440c	-36	-1	12.12	TGTTCT
PF14_0633a	-1007	-1	12.12	TGTTCT
PF14_0633a	-1988	1	12.12	AGAACA
PFF0105w	-486	1	12.12	AGAACA
PFF0105w	-675	-1	12.12	TGTTCT
PFF0105w	-769	-1	12.12	TGTTCT
PFF0655c	-1128	-1	12.12	TGTTCT
PFF0655c	-1697	1	12.12	AGAACA
PFF0655c	-1970	1	12.12	AGAACA
PFL2575c	-49	1	12.12	AGAACA
PF07_0118	-704	-1	12.12	TGTTCT
PF07_0118	-1231	1	12.12	AGAACA
PFL1100w	-1007	1	12.12	AGAACA
PFL1265c	-1340	-1	12.12	TGTTCT
PFL1265c	-1574	1	12.12	AGAACA
PF08_0099	-83	-1	12.12	TGTTCT
PF08_0099	-97	-1	12.12	TGTTCT
PF08_0099	-111	-1	12.12	TGTTCT
PF08_0099	-125	-1	12.12	TGTTCT
PF08_0099	-139	-1	12.12	TGTTCT
PF08_0099	-153	-1	12.12	TGTTCT
PF08_0099	-167	-1	12.12	TGTTCT
PF08_0099	-181	-1	12.12	TGTTCT
PF08_0099	-195	-1	12.12	TGTTCT
PF08_0099	-209	-1	12.12	TGTTCT
PF08_0099	-223	-1	12.12	TGTTCT
PF08_0099	-237	-1	12.12	TGTTCT
PF08_0099	-251	-1	12.12	TGTTCT
PF13_0150	-99	1	12.12	AGAACA
PF14_0174	-1271	1	12.12	AGAACA
PF14_0174	-1485	1	12.12	AGAACA
PF14_0174	-1567	1	12.12	AGAACA
PF13_0362	-871	-1	12.12	TGTTCT
PF10_0335	-75	-1	12.12	TGTTCT
PF10_0335	-86	-1	12.12	TGTTCT
PF10_0092	-1737	1	12.12	AGAACA
PF13_0287	-61	-1	12.12	TGTTCT
MAL13P1.11	-1218	-1	12.12	TGTTCT
MAL13P1.11	-1951	1	12.12	AGAACA
PFF0680c	-99	-1	12.12	TGTTCT
PFF0680c	-511	-1	12.12	TGTTCT
PFF0680c	-577	-1	12.12	TGTTCT
PFA0650w	-373	-1	12.12	TGTTCT
PFA0650w	-1723	-1	12.12	TGTTCT
PFA0650w	-1781	1	12.12	AGAACA
PF07_0094	-126	-1	12.12	TGTTCT
PF07_0094	-237	1	12.12	AGAACA
MAL13P1.327	-728	-1	12.12	TGTTCT
PFL0635c	-1039	1	12.12	AGAACA
PFF1315w	-490	1	12.12	AGAACA
PFL1255c	-1831	-1	12.12	TGTTCT
PFI1030c	-857	1	12.12	AGAACA
PF11_0315	-844	-1	12.12	TGTTCT
PFL0070c	-475	-1	12.12	TGTTCT
PFL0070c	-1137	-1	12.12	TGTTCT
PF14_0395	-1326	-1	12.12	TGTTCT
PFC0600w	-243	1	12.12	AGAACA
PFC0600w	-1986	1	12.12	AGAACA
PFF0035c	-696	1	12.12	AGAACA
PF11_0141	-136	1	12.12	AGAACA
PF11_0245	-175	-1	12.12	TGTTCT
PF14_0264	-621	1	12.12	AGAACA
PFE0250w	-776	-1	12.12	TGTTCT
PFE0250w	-819	1	12.12	AGAACA
PFE0250w	-1947	-1	12.12	TGTTCT
PFL0510c	-790	-1	12.12	TGTTCT
PFL0510c	-967	1	12.12	AGAACA
PFL0510c	-1948	-1	12.12	TGTTCT
PFI0140w	-371	-1	12.12	TGTTCT
PFI0140w	-768	-1	12.12	TGTTCT
PFL1595w	-178	-1	12.12	TGTTCT
PFL1595w	-745	1	12.12	AGAACA
PFF0005c	-823	-1	12.12	TGTTCT
PF10_0348	-92	-1	12.12	TGTTCT
PF10_0348	-1044	-1	12.12	TGTTCT
PF10_0348	-1502	-1	12.12	TGTTCT
PF13_0130	-125	-1	12.12	TGTTCT
PFD0140w	-806	-1	12.12	TGTTCT
PFD0140w	-1346	1	12.12	AGAACA
PF14_0062	-1852	-1	12.12	TGTTCT
PFA0675w	-1595	-1	12.12	TGTTCT
PF11_0238	-1009	-1	12.12	TGTTCT
PF11_0238	-1132	-1	12.12	TGTTCT
PFE1280w	-500	-1	12.12	TGTTCT
PFD0445c	-159	-1	12.12	TGTTCT
PFD0445c	-731	-1	12.12	TGTTCT
PF11_0197	-396	1	12.12	AGAACA
PF11_0197	-463	-1	12.12	TGTTCT
PF11_0197	-682	1	12.12	AGAACA
PFC0615w	-1430	-1	12.12	TGTTCT
PF07_0009	-347	-1	12.12	TGTTCT
PF14_0768	-466	-1	12.12	TGTTCT
PF14_0768	-652	1	12.12	AGAACA
PF14_0768	-1373	-1	12.12	TGTTCT
PF13_0273	-1086	-1	12.12	TGTTCT
PF13_0273	-1149	1	12.12	AGAACA
PFB1010w	-56	-1	12.12	TGTTCT
PFB1010w	-427	-1	12.12	TGTTCT
PFB1010w	-836	-1	12.12	TGTTCT
PFB1010w	-1501	1	12.12	AGAACA
PFB1010w	-1831	1	12.12	AGAACA
PFL2645c	-655	1	12.12	AGAACA
PFL2645c	-674	1	12.12	AGAACA
PFL2645c	-1568	1	12.12	AGAACA
PFL2645c	-1817	1	12.12	AGAACA
PFD0462w	-864	1	12.12	AGAACA
MAL13P1.285	-363	1	12.12	AGAACA
PF07_0067	-707	-1	12.12	TGTTCT
PF07_0067	-895	1	12.12	AGAACA
PF07_0067	-1222	1	12.12	AGAACA
PFA0185w	-10	-1	12.12	TGTTCT
PFL2400w	-497	1	12.12	AGAACA
PF14_0591	-1195	-1	12.12	TGTTCT
PFF0855c	-207	-1	12.12	TGTTCT
PFF0855c	-511	-1	12.12	TGTTCT
PFF0855c	-696	1	12.12	AGAACA
PFF0855c	-1379	1	12.12	AGAACA
PF14_0224	-351	-1	12.12	TGTTCT
PF14_0224	-616	-1	12.12	TGTTCT
PF13_0272	-374	-1	12.12	TGTTCT
PF07_0017	-1117	-1	12.12	TGTTCT
PF07_0017	-1251	-1	12.12	TGTTCT
PF10_0210	-1281	1	12.12	AGAACA
PF14_0337	-1607	1	12.12	AGAACA
PFE1310c	-143	1	12.12	AGAACA
PF14_0271	-783	1	12.12	AGAACA
PF14_0271	-1637	1	12.12	AGAACA
PF11_0251	-650	-1	12.12	TGTTCT
PFL0520c	-754	1	12.12	AGAACA
MAL7P1.175	-1460	-1	12.12	TGTTCT
PFA0590w	-183	-1	12.12	TGTTCT
PFA0590w	-893	1	12.12	AGAACA
PFL1895w	-765	-1	12.12	TGTTCT
PF10_0259	-62	-1	12.12	TGTTCT
PF11_0077	-500	1	12.12	AGAACA
PF11_0303	-825	1	12.12	AGAACA
MAL13P1.154	-509	-1	12.12	TGTTCT
PFL1645w	-394	-1	12.12	TGTTCT
PFL1645w	-520	1	12.12	AGAACA
PF10_0140	-89	1	12.12	AGAACA
PF10_0140	-713	1	12.12	AGAACA
PF10_0140	-1685	-1	12.12	TGTTCT
PF10_0140	-1713	-1	12.12	TGTTCT
PFF1335c	-64	1	12.12	AGAACA
PF11_0347	-883	1	12.12	AGAACA
PF14_0467	-651	-1	12.12	TGTTCT
PF14_0467	-1152	1	12.12	AGAACA
PF14_0467	-1822	1	12.12	AGAACA
PF13_0326	-525	-1	12.12	TGTTCT
PF14_0718	-910	-1	12.12	TGTTCT
PF14_0551	-760	1	12.12	AGAACA
PFC0345w	-560	-1	12.12	TGTTCT
PFC0345w	-607	1	12.12	AGAACA
PF13_0085	-1537	1	12.12	AGAACA
PF13_0085	-1794	-1	12.12	TGTTCT
PF13_0051	-643	1	12.12	AGAACA
PF14_0483	-207	1	12.12	AGAACA
PF14_0483	-372	1	12.12	AGAACA
PF11_0120	-1498	-1	12.12	TGTTCT
PF11_0120	-1707	1	12.12	AGAACA
PFI1080w	-1561	1	12.12	AGAACA
PFI0885w	-138	-1	12.12	TGTTCT
PF10_0078	-1026	1	12.12	AGAACA
PFC0605w	-304	1	12.12	AGAACA
PFI1510w	-257	1	12.12	AGAACA
PFA0355w	-35	-1	12.12	TGTTCT
PF08_0083	-825	1	12.12	AGAACA
PFE0770w	-147	1	12.12	AGAACA
PFE0770w	-367	-1	12.12	TGTTCT
PFD0275w	-748	1	12.12	AGAACA
PFD0275w	-867	1	12.12	AGAACA
PFA0025c	-1807	1	12.12	AGAACA
PFI1365w	-1916	1	12.12	AGAACA
PF14_0662	-1738	1	12.12	AGAACA
PFD0945c	-1382	1	12.12	AGAACA
PFF0020c	-728	-1	12.12	TGTTCT
PFF0020c	-735	1	12.12	AGAACA
PFF0020c	-1532	1	12.12	AGAACA
PFB0715w	-1233	-1	12.12	TGTTCT
PF14_0588	-1284	-1	12.12	TGTTCT
PFL0315c	-355	1	12.12	AGAACA
PFL0800c	-271	1	12.12	AGAACA
PFL0800c	-524	1	12.12	AGAACA
PFL0800c	-1152	1	12.12	AGAACA
PFL0800c	-1877	-1	12.12	TGTTCT
PFL2115c	-1434	-1	12.12	TGTTCT
PFL1520w	-1600	-1	12.12	TGTTCT
PF10_0356	-741	-1	12.12	TGTTCT
PF14_0430	-23	1	12.12	AGAACA
MAL13P1.550	-890	-1	12.12	TGTTCT
PFD0890w	-1816	-1	12.12	TGTTCT
MAL13P1.259	-549	-1	12.12	TGTTCT
MAL13P1.259	-923	-1	12.12	TGTTCT
PF14_0161	-512	1	12.12	AGAACA
PF14_0161	-1294	-1	12.12	TGTTCT
PFB0680w	-36	-1	12.12	TGTTCT
PFE0620c	-354	-1	12.12	TGTTCT
PFF0900c	-830	1	12.12	AGAACA
PFC1090w	-57	-1	12.12	TGTTCT
PF11_0392	-15	1	12.12	AGAACA
PF11_0392	-758	-1	12.12	TGTTCT
PFI0005w	-840	-1	12.12	TGTTCT
PFI0005w	-1344	1	12.12	AGAACA
PFL1145w	-14	1	12.12	AGAACA
PFL2560c	-997	-1	12.12	TGTTCT
PFL2560c	-1006	-1	12.12	TGTTCT
PFE0645w	-1457	-1	12.12	TGTTCT
PFE0570w	-294	1	12.12	AGAACA
PFE0570w	-1865	1	12.12	AGAACA
MAL7P1.144	-379	1	12.12	AGAACA
MAL7P1.144	-816	-1	12.12	TGTTCT
MAL7P1.144	-1040	1	12.12	AGAACA
PFF0865w	-759	1	12.12	AGAACA
PFF0865w	-796	1	12.12	AGAACA
PFF0865w	-1905	-1	12.12	TGTTCT
MAL8P1.72	-1702	-1	12.12	TGTTCT
PF08_0111	-901	-1	12.12	TGTTCT
PFF0850c	-425	-1	12.12	TGTTCT
PFI0345w	-263	1	12.12	AGAACA
PFL1770c	-11	1	12.12	AGAACA
PF14_0162	-1717	-1	12.12	TGTTCT
PFD0595w	-810	1	12.12	AGAACA
PF10_0269	-346	1	12.12	AGAACA
PF10_0269	-458	-1	12.12	TGTTCT
PF10_0269	-989	-1	12.12	TGTTCT
PFB0926c	-495	1	12.12	AGAACA
PF14_0192	-753	1	12.12	AGAACA
PF13_0140	-8	1	12.12	AGAACA
PF13_0140	-1384	1	12.12	AGAACA
PFI0270w	-416	1	12.12	AGAACA
PFI0270w	-1924	1	12.12	AGAACA
PFF1085c	-456	-1	12.12	TGTTCT
PFE0530w	-280	-1	12.12	TGTTCT
PFE0530w	-1266	1	12.12	AGAACA
PFE0530w	-1576	-1	12.12	TGTTCT
MAL8P1.105	-67	-1	12.12	TGTTCT
MAL7P1.223	-364	1	12.12	AGAACA
MAL7P1.223	-382	1	12.12	AGAACA
MAL7P1.223	-1231	1	12.12	AGAACA
PFL1420w	-74	-1	12.12	TGTTCT
PF14_0676	-911	1	12.12	AGAACA
PF14_0676	-985	1	12.12	AGAACA
PFI1185c	-445	1	12.12	AGAACA
PFB0705w	-1309	1	12.12	AGAACA
PFB0705w	-1896	-1	12.12	TGTTCT
PFL1455w	-1159	-1	12.12	TGTTCT
PFL1455w	-1409	1	12.12	AGAACA
PF13_0241	-524	-1	12.12	TGTTCT
PF13_0241	-778	-1	12.12	TGTTCT
PFE1620c	-394	1	12.12	AGAACA
PFE1620c	-968	-1	12.12	TGTTCT
MAL13P1.106	-966	-1	12.12	TGTTCT
PFL1795c	-229	1	12.12	AGAACA
PF13_0356	-783	-1	12.12	TGTTCT
PF13_0356	-899	-1	12.12	TGTTCT
PF13_0356	-1203	1	12.12	AGAACA
PF10_0412	-29	1	12.12	AGAACA
PF11_0281	-1572	-1	12.12	TGTTCT
PFD0425w	-385	-1	12.12	TGTTCT
PFD0425w	-1167	-1	12.12	TGTTCT
MAL13P1.212	-551	-1	12.12	TGTTCT
MAL13P1.212	-1664	-1	12.12	TGTTCT
PFF0420c	-1129	1	12.12	AGAACA
PFB0923c	-189	1	12.12	AGAACA
PFB0923c	-1222	1	12.12	AGAACA
PFE1235c	-951	1	12.12	AGAACA
PFE1235c	-1735	1	12.12	AGAACA
PF14_0126	-417	1	12.12	AGAACA
PF14_0442	-1608	1	12.12	AGAACA
PF14_0099	-1134	1	12.12	AGAACA
PF14_0099	-1610	-1	12.12	TGTTCT
PFD1155w	-327	1	12.12	AGAACA
PFD1155w	-929	-1	12.12	TGTTCT
PFD1155w	-943	-1	12.12	TGTTCT
PFD1155w	-1681	-1	12.12	TGTTCT
PF13_0174	-292	1	12.12	AGAACA
PF14_0014	-127	1	12.12	AGAACA
PF14_0014	-1760	1	12.12	AGAACA
PF14_0665	-799	-1	12.12	TGTTCT
PF14_0665	-940	-1	12.12	TGTTCT
PF14_0314	-748	-1	12.12	TGTTCT
PF11_0212	-1323	-1	12.12	TGTTCT
PFC0435w	-241	-1	12.12	TGTTCT
PFI1805w	-430	1	12.12	AGAACA
PFI1805w	-502	-1	12.12	TGTTCT
PFI1805w	-649	1	12.12	AGAACA
PF11_0074	-411	1	12.12	AGAACA
PFL2540w	-687	1	12.12	AGAACA
PF14_0319	-158	1	12.12	AGAACA
PFB0480w	-1934	1	12.12	AGAACA
PFB0480w	-1940	1	12.12	AGAACA
PF13_0126	-1509	1	12.12	AGAACA
PF10_0164	-287	-1	12.12	TGTTCT
PF10_0164	-1521	-1	12.12	TGTTCT
PFB0423c	-206	-1	12.12	TGTTCT
PFF1415c	-1506	-1	12.12	TGTTCT
PFF1415c	-1667	-1	12.12	TGTTCT
PF10_0240	-529	1	12.12	AGAACA
PF10_0240	-599	1	12.12	AGAACA
PF13_0231	-877	1	12.12	AGAACA
PFF1025c	-586	-1	12.12	TGTTCT
PFF1025c	-752	-1	12.12	TGTTCT
PF11_0438	-448	-1	12.12	TGTTCT
PF11_0438	-1374	1	12.12	AGAACA
PF13_0226	-120	-1	12.12	TGTTCT
PF14_0388	-299	-1	12.12	TGTTCT
PF11_0013	-178	1	12.12	AGAACA
PF08_0047	-1432	-1	12.12	TGTTCT
PF11_0025	-1684	-1	12.12	TGTTCT
PFI0965w	-99	-1	12.12	TGTTCT
PFI0965w	-538	1	12.12	AGAACA
PF11_0404	-1289	-1	12.12	TGTTCT
PFB0035c	-344	1	12.12	AGAACA
PFA0015c	-727	-1	12.12	TGTTCT
PFA0015c	-1528	1	12.12	AGAACA
MAL8P1.134	-549	1	12.12	AGAACA
PF14_0244	-671	-1	10.81	CGTTCT
PF11_0380	-1053	-1	10.81	CGTTCT
PF13_0083	-751	-1	10.81	CGTTCT
PFF0760w	-744	1	10.81	AGAACG
PFB0660w	-966	-1	10.81	CGTTCT
PF10_0271	-271	1	10.81	AGAACG
MAL7P1.204	-269	1	10.81	AGAACG
PFL0515w	-913	1	10.81	AGAACG
PF07_0072	-527	1	10.81	AGAACG
PF14_0435	-171	-1	10.81	CGTTCT
PF11_0428	-383	-1	10.81	CGTTCT
PFI1070c	-301	-1	10.81	CGTTCT
MAL13P1.485	-802	1	10.81	AGAACG
PFI1485c	-1879	1	10.81	AGAACG
MAL13P1.162	-419	-1	10.81	CGTTCT
PFB0190c	-969	-1	10.81	CGTTCT
PFE1140c	-61	1	10.81	AGAACG
MAL8P1.47	-1173	-1	10.81	CGTTCT
MAL7P1.122	-867	1	10.81	AGAACG
PF14_0582	-240	1	10.81	AGAACG
PF11_0026	-164	1	10.81	AGAACG
PF14_0117	-1262	-1	10.81	CGTTCT
PF11_0049	-806	1	10.81	AGAACG
PFL2580w	-219	1	10.81	AGAACG
PFL2580w	-950	1	10.81	AGAACG
PF11_0518	-1594	-1	10.81	CGTTCT
PFF1560c	-1300	-1	10.81	CGTTCT
PF11_0362a	-326	-1	10.81	CGTTCT
PFF1545w	-959	-1	10.81	CGTTCT
PFD1245c	-863	-1	10.81	CGTTCT
PFD1245c	-1462	1	10.81	AGAACG
PFD0825c	-555	-1	10.81	CGTTCT
PFL1985c	-557	-1	10.81	CGTTCT
MAL8P1.109	-1725	-1	10.81	CGTTCT
PFI0135c	-618	1	10.81	AGAACG
PF14_0417	-70	1	10.81	AGAACG
PFB0840w	-1045	-1	10.81	CGTTCT
MAL13P1.177	-301	1	10.81	AGAACG
MAL13P1.202	-482	-1	10.81	CGTTCT
PFI0790w	-1115	-1	10.81	CGTTCT
PFC0880c	-567	-1	10.81	CGTTCT
MAL7P1.224	-1148	-1	10.81	CGTTCT
MAL13P1.43	-1140	-1	10.81	CGTTCT
PF14_0367	-1826	-1	10.81	CGTTCT
PF14_0293	-640	-1	10.81	CGTTCT
MAL13P1.295	-1038	-1	10.81	CGTTCT
PFL2570w	-788	1	10.81	AGAACG
PF07_0102	-74	-1	10.81	CGTTCT
PFC0860w	-1459	1	10.81	AGAACG
PFC0195w	-1291	-1	10.81	CGTTCT
MAL13P1.278	-756	1	10.81	AGAACG
PF11_0068	-651	-1	10.81	CGTTCT
PF14_0441	-1282	1	10.81	AGAACG
PFE1082c	-710	1	10.81	AGAACG
PF14_0473	-784	-1	10.81	CGTTCT
PF14_0568	-532	1	10.81	AGAACG
PF14_0568	-584	1	10.81	AGAACG
MAL7P1.50	-852	-1	10.81	CGTTCT
PFD0060w	-406	-1	10.81	CGTTCT
PFD0060w	-1224	-1	10.81	CGTTCT
PFF0285c	-177	-1	10.81	CGTTCT
PF11_0061	-1914	1	10.81	AGAACG
PFF0210w	-151	-1	10.81	CGTTCT
MAL7P1.34	-1160	-1	10.81	CGTTCT
PFL1630c	-992	1	10.81	AGAACG
PFF0835w	-125	1	10.81	AGAACG
PFF0905w	-332	1	10.81	AGAACG
MAL13P1.243	-1111	-1	10.81	CGTTCT
PF11_0165	-198	1	10.81	AGAACG
MAL8P1.160	-1553	1	10.81	AGAACG
PFB0730w	-651	-1	10.81	CGTTCT
PF10_0006	-1567	-1	10.81	CGTTCT
PFF0135w	-262	-1	10.81	CGTTCT
PFL0065w	-1153	-1	10.81	CGTTCT
PF14_0552	-629	-1	10.81	CGTTCT
PF14_0440	-1861	-1	10.81	CGTTCT
PFC0075c	-1778	1	10.81	AGAACG
PFB0835c	-823	1	10.81	AGAACG
MAL7P1.78	-79	1	10.81	AGAACG
PFE0155w	-1248	1	10.81	AGAACG
MAL8P1.68	-419	1	10.81	AGAACG
MAL8P1.68	-757	1	10.81	AGAACG
PFA0315w	-207	-1	10.81	CGTTCT
PF11_0309	-886	1	10.81	AGAACG
MAL13P1.217	-1017	-1	10.81	CGTTCT
PFF1220w	-199	1	10.81	AGAACG
PFF0175c	-260	1	10.81	AGAACG
PF10_0144	-403	-1	10.81	CGTTCT
PF14_0571	-619	-1	10.81	CGTTCT
PF13_0153	-1270	1	10.81	AGAACG
PF13_0149	-1880	1	10.81	AGAACG
PF14_0262	-539	-1	10.81	CGTTCT
PFA0330w	-864	-1	10.81	CGTTCT
PFE1085w	-1316	-1	10.81	CGTTCT
PF10_0094	-422	1	10.81	AGAACG
PFD0655w	-1193	1	10.81	AGAACG
PFL0375w	-693	-1	10.81	CGTTCT
PFL1465c	-474	-1	10.81	CGTTCT
PFC0965w	-1900	1	10.81	AGAACG
MAL7P1.130	-772	1	10.81	AGAACG
PFL1905w	-1335	-1	10.81	CGTTCT
PFF1340w	-111	1	10.81	AGAACG
PF10_0404	-1329	-1	10.81	CGTTCT
PFL0695c	-649	-1	10.81	CGTTCT
PFF0090w	-1403	1	10.81	AGAACG
PF07_0115	-876	1	10.81	AGAACG
PF10_0262	-642	-1	10.81	CGTTCT
PF10_0262	-794	1	10.81	AGAACG
PFI1800w	-1226	1	10.81	AGAACG
PFI1800w	-1759	1	10.81	AGAACG
PF13_0032	-1928	1	10.81	AGAACG
PFF1035w	-1019	1	10.81	AGAACG
PFI1020c	-878	-1	10.81	CGTTCT
PF14_0701	-200	-1	10.81	CGTTCT
PF11_0455a	-1885	1	10.81	AGAACG
PF08_0002	-847	1	10.81	AGAACG
PF07_0105	-1139	-1	10.81	CGTTCT
PFA0400c	-571	-1	10.81	CGTTCT
PFF1495w	-85	1	10.81	AGAACG
PFF1495w	-382	1	10.81	AGAACG
MAL13P1.257	-749	-1	10.81	CGTTCT
PF10_0325	-250	-1	10.81	CGTTCT
MAL7P1.212	-1487	1	10.81	AGAACG
PF10_0317	-112	-1	10.81	CGTTCT
PF10_0317	-1002	1	10.81	AGAACG
PF11_0010	-800	1	10.81	AGAACG
PF10_0147	-1067	-1	10.81	CGTTCT
PF11_0523	-319	1	10.81	AGAACG
PF11_0060	-1606	1	10.81	AGAACG
PF14_0041	-1818	-1	10.81	CGTTCT
MAL8P1.7	-1265	-1	10.81	CGTTCT
PFA0005w	-1500	1	10.81	AGAACG
PF10_0374	-768	1	10.81	AGAACG
PF11_0326	-220	1	10.81	AGAACG
PFL1940w	-867	1	10.81	AGAACG
MAL7P1.115	-356	-1	10.81	CGTTCT
PF08_0086	-1675	1	10.81	AGAACG
PFC0340w	-1755	1	10.81	AGAACG
PFC0570c	-17	-1	10.81	CGTTCT
PF11_0168a	-1570	1	10.81	AGAACG
PFB0620w	-143	-1	10.81	CGTTCT
PF08_0142	-824	-1	10.81	CGTTCT
PF08_0142	-1484	1	10.81	AGAACG
PFE0260w	-1045	1	10.81	AGAACG
MAL8P1.45	-243	-1	10.81	CGTTCT
PFL1950w	-1246	1	10.81	AGAACG
PF13_0299	-1242	-1	10.81	CGTTCT
PFF0805c	-49	-1	10.81	CGTTCT
PFL1845c	-1209	-1	10.81	CGTTCT
MAL7P1.76	-1257	-1	10.81	CGTTCT
PF10_0229	-33	1	10.81	AGAACG
PFC0715c	-789	-1	10.81	CGTTCT
PFB0725c	-1150	1	10.81	AGAACG
MAL8P1.210	-229	-1	10.81	CGTTCT
PFD0885c	-1511	1	10.81	AGAACG
PFD0885c	-1666	1	10.81	AGAACG
PF14_0334	-1765	1	10.81	AGAACG
PF14_0179	-521	-1	10.81	CGTTCT
PFB0400w	-152	1	10.81	AGAACG
MAL8P1.220	-1589	1	10.81	AGAACG
PF11_0277	-183	1	10.81	AGAACG
PF14_0755	-1384	1	10.81	AGAACG
PF14_0557	-925	1	10.81	AGAACG
PFD0530c	-138	-1	10.81	CGTTCT
PF14_0534	-120	1	10.81	AGAACG
MAL7P1.185	-676	1	10.81	AGAACG
PF11_0092	-407	1	10.81	AGAACG
PFL1635w	-719	-1	10.81	CGTTCT
PF10_0324	-699	1	10.81	AGAACG
PFA0255c	-75	-1	10.81	CGTTCT
PF13_0066	-662	-1	10.81	CGTTCT
MAL8P1.212	-1971	-1	10.81	CGTTCT
PF14_0706	-264	1	10.81	AGAACG
PF14_0439	-1478	1	10.81	AGAACG
PF11_0308	-984	1	10.81	AGAACG
PF11_0374	-1903	1	10.81	AGAACG
PF14_0708	-533	1	10.81	AGAACG
PF14_0564	-68	-1	10.81	CGTTCT
PFD0805w	-1179	1	10.81	AGAACG
MAL8P1.108	-1586	-1	10.81	CGTTCT
PF14_0029	-234	-1	10.81	CGTTCT
PF14_0743	-367	1	10.81	AGAACG
PFB1055c	-847	-1	10.81	CGTTCT
PFB1055c	-1462	1	10.81	AGAACG
PFL2380c	-717	-1	10.81	CGTTCT
PFD0005w	-1492	1	10.81	AGAACG
PFI0495w	-577	1	10.81	AGAACG
PFA0190c	-142	-1	10.81	CGTTCT
PF10_0233	-589	1	10.81	AGAACG
PF11_0395	-1447	-1	10.81	CGTTCT
PFA0720w	-456	-1	10.81	CGTTCT
MAL7P1.92	-529	-1	10.81	CGTTCT
PF14_0141	-1612	-1	10.81	CGTTCT
PFF1070c	-1498	1	10.81	AGAACG
PFI0225w	-1507	1	10.81	AGAACG
PFI0575c	-1533	-1	10.81	CGTTCT
PF14_0535	-606	-1	10.81	CGTTCT
PFA0715c	-1264	1	10.81	AGAACG
PFI1785w	-1466	-1	10.81	CGTTCT
PFC0635c	-1687	-1	10.81	CGTTCT
PF10_0272	-1156	1	10.81	AGAACG
MAL7P1.226	-302	-1	10.81	CGTTCT
PFL1830w	-872	-1	10.81	CGTTCT
PFF0360w	-379	-1	10.81	CGTTCT
PFI1595c	-573	-1	10.81	CGTTCT
PFD0960c	-359	1	10.81	AGAACG
PFB0455w	-1612	1	10.81	AGAACG
PFE0215w	-973	1	10.81	AGAACG
PFD0800c	-849	-1	10.81	CGTTCT
PFC0486c	-949	-1	10.81	CGTTCT
PFI0785c	-1233	1	10.81	AGAACG
PFF1515c	-1461	-1	10.81	CGTTCT
PF10_0264	-1849	-1	10.81	CGTTCT
PF13_0255	-620	-1	10.81	CGTTCT
PFA0755w	-742	-1	10.81	CGTTCT
PFC0090w	-385	-1	10.81	CGTTCT
PF08_0075	-1460	1	10.81	AGAACG
PFB0540w	-1982	1	10.81	AGAACG
PFC0115c	-563	1	10.81	AGAACG
PFA0485w	-560	1	10.81	AGAACG
PFC0145c	-816	-1	10.81	CGTTCT
PFL0470w	-866	1	10.81	AGAACG
PF14_0255a	-1981	-1	10.81	CGTTCT
PF13_0103	-199	-1	10.81	CGTTCT
PFE0025c	-462	-1	10.81	CGTTCT
PFE0005w	-1508	1	10.81	AGAACG
PFF1520w	-164	1	10.81	AGAACG
PF11_0007	-835	-1	10.81	CGTTCT
PF11_0007	-1442	1	10.81	AGAACG
PF07_0114	-917	-1	10.81	CGTTCT
MAL13P1.348	-742	1	10.81	AGAACG
PF10_0383	-1463	-1	10.81	CGTTCT
PF13_0276	-1995	1	10.81	AGAACG
PF14_0132a	-739	-1	10.81	CGTTCT
PFF0180w	-1857	-1	10.81	CGTTCT
PFC0720w	-1070	1	10.81	AGAACG
MAL13P1.146	-63	-1	10.81	CGTTCT
PF14_0728	-813	-1	10.81	CGTTCT
PF10_0213	-326	1	10.81	AGAACG
PF10_0213	-370	1	10.81	AGAACG
PFL0130c	-1228	1	10.81	AGAACG
PF14_0746	-1786	-1	10.81	CGTTCT
PF14_0040	-53	-1	10.81	CGTTCT
PFE0385w	-1671	-1	10.81	CGTTCT
PFE0805w	-295	1	10.81	AGAACG
PFI0070w	-1299	-1	10.81	CGTTCT
PFI1225w	-266	-1	10.81	CGTTCT
MAL8P1.6	-1177	1	10.81	AGAACG
PF13_0082	-324	1	10.81	AGAACG
PF14_0758	-331	1	10.81	AGAACG
PF14_0356	-521	-1	10.81	CGTTCT
PFF0845c	-795	1	10.81	AGAACG
MAL13P1.59	-1773	1	10.81	AGAACG
PFE1120w	-55	-1	10.81	CGTTCT
PFE1120w	-206	-1	10.81	CGTTCT
PFC0150w	-1604	1	10.81	AGAACG
PFE1435c	-1509	1	10.81	AGAACG
PF14_0515	-466	1	10.81	AGAACG
PF14_0477	-466	-1	10.81	CGTTCT
MAL13P1.275	-462	1	10.81	AGAACG
PFL0715w	-1965	1	10.81	AGAACG
PFD1195c	-237	-1	10.81	CGTTCT
PFF0755c	-41	-1	10.81	CGTTCT
PFC1120c	-859	-1	10.81	CGTTCT
PFC1120c	-1499	1	10.81	AGAACG
PF11_0362	-119	-1	10.81	CGTTCT
PF11_0362	-197	-1	10.81	CGTTCT
PFL1450c	-646	-1	10.81	CGTTCT
PFL1450c	-1321	1	10.81	AGAACG
MAL7P1.93	-1279	1	10.81	AGAACG
PFD0265w	-26	-1	10.81	CGTTCT
PFB0665w	-352	-1	10.81	CGTTCT
PF08_0065	-60	1	10.81	AGAACG
PF11_0201	-1963	1	10.81	AGAACG
PF11_0332	-361	1	10.81	AGAACG
PFE0430w	-821	-1	10.81	CGTTCT
MAL7P1.219	-1326	-1	10.81	CGTTCT
PFI1830c	-858	-1	10.81	CGTTCT
PFI1830c	-1472	1	10.81	AGAACG
PFL1020w	-630	1	10.81	AGAACG
PFA0275c	-753	-1	10.81	CGTTCT
PF13_0006	-1222	-1	10.81	CGTTCT
MAL13P1.176	-1505	-1	10.81	CGTTCT
PFC0960c	-905	-1	10.81	CGTTCT
PFC0005w	-848	-1	10.81	CGTTCT
PFC0005w	-1482	1	10.81	AGAACG
PF14_0317	-601	-1	10.81	CGTTCT
PFL1690w	-77	-1	10.81	CGTTCT
PF10_0019	-627	-1	10.81	CGTTCT
PF10_0019	-716	1	10.81	AGAACG
PF11_0040	-797	-1	10.81	CGTTCT
PF11_0040	-1676	1	10.81	AGAACG
PF11_0040	-1871	1	10.81	AGAACG
PFD1007w	-834	1	10.81	AGAACG
PFI1025w	-586	1	10.81	AGAACG
PFL2420w	-549	1	10.81	AGAACG
PF14_0082	-1999	1	10.81	AGAACG
PFB0655c	-489	1	10.81	AGAACG
PF11_0200	-199	-1	10.81	CGTTCT
PF14_0500	-1564	-1	10.81	CGTTCT
MAL7P1.35	-851	1	10.81	AGAACG
PFF0130c	-603	1	10.81	AGAACG
PFB0870w	-131	-1	10.81	CGTTCT
PFB0870w	-621	1	10.81	AGAACG
PFB1040w	-1300	-1	10.81	CGTTCT
PFD0950w	-1242	-1	10.81	CGTTCT
MAL7P1.87	-1636	1	10.81	AGAACG
PF14_0235	-483	-1	10.81	CGTTCT
PFL1885c	-887	-1	10.81	CGTTCT
PFL1885c	-945	-1	10.81	CGTTCT
MAL13P1.1	-1508	1	10.81	AGAACG
MAL8P1.43	-1843	1	10.81	AGAACG
PFE1470w	-88	1	10.81	AGAACG
PFL0700w	-479	1	10.81	AGAACG
PFE0165w	-1695	1	10.81	AGAACG
PFF0890c	-323	1	10.81	AGAACG
PFF0890c	-610	-1	10.81	CGTTCT
PFF1445c	-337	-1	10.81	CGTTCT
PFI0735c	-1452	-1	10.81	CGTTCT
PFL0475w	-620	1	10.81	AGAACG
PF13_0020	-1101	1	10.81	AGAACG
MAL8P1.23	-677	-1	10.81	CGTTCT
PFF0350w	-643	1	10.81	AGAACG
PFL1935c	-437	-1	10.81	CGTTCT
PFI0025c	-1223	-1	10.81	CGTTCT
PF11_0427	-492	1	10.81	AGAACG
PF14_0046	-972	-1	10.81	CGTTCT
PFD1075w	-296	-1	10.81	CGTTCT
PF10_0123	-574	-1	10.81	CGTTCT
PFE1200w	-367	1	10.81	AGAACG
PFL1505c	-1269	1	10.81	AGAACG
PF11_0094	-169	-1	10.81	CGTTCT
PFD0207c	-775	1	10.81	AGAACG
PF14_0167	-1119	1	10.81	AGAACG
PFL2590w	-716	1	10.81	AGAACG
PFL2315c	-1051	1	10.81	AGAACG
PF14_0095	-707	-1	10.81	CGTTCT
PF10_0331a	-1384	1	10.81	AGAACG
PFD0830w	-1901	1	10.81	AGAACG
MAL7P1.79	-1786	1	10.81	AGAACG
PFF0170w	-1800	1	10.81	AGAACG
PF11_0280	-1099	-1	10.81	CGTTCT
PF13_0138	-22	-1	10.81	CGTTCT
PF14_0536	-204	-1	10.81	CGTTCT
PFF0660w	-1869	1	10.81	AGAACG
PFE1245w	-1694	-1	10.81	CGTTCT
PF14_0742	-1535	-1	10.81	CGTTCT
PF13_0274	-356	-1	10.81	CGTTCT
PF07_0120	-70	-1	10.81	CGTTCT
PF07_0120	-78	-1	10.81	CGTTCT
PF13_0293	-879	1	10.81	AGAACG
PFC0640w	-1367	1	10.81	AGAACG
PFD0365c	-1368	1	10.81	AGAACG
MAL8P1.123	-184	-1	10.81	CGTTCT
MAL8P1.123	-197	-1	10.81	CGTTCT
MAL8P1.123	-210	-1	10.81	CGTTCT
PF10_0079	-51	-1	10.81	CGTTCT
PF13_0292	-464	-1	10.81	CGTTCT
MAL7P1.11	-786	1	10.81	AGAACG
PFF1470c	-1786	-1	10.81	CGTTCT
PF10_0067	-1172	-1	10.81	CGTTCT
PFE1490c	-570	1	10.81	AGAACG
PF11_0275	-205	1	10.81	AGAACG
MAL7P1.339	-72	1	10.81	AGAACG
PF07_0092	-365	-1	10.81	CGTTCT
PFC0490w	-1294	1	10.81	AGAACG
PF11_0373	-775	-1	10.81	CGTTCT
PF14_0363	-315	1	10.81	AGAACG
PFA0405w	-868	1	10.81	AGAACG
PFL0692c	-1405	-1	10.81	CGTTCT
PFA0665w	-1944	-1	10.81	CGTTCT
PF10_0318	-344	-1	10.81	CGTTCT
PF10_0318	-1234	1	10.81	AGAACG
PFL0705c	-248	-1	10.81	CGTTCT
PFL0655w	-1617	-1	10.81	CGTTCT
PFC0325c	-1619	1	10.81	AGAACG
PFL2480w	-339	-1	10.81	CGTTCT
PF14_0081	-823	-1	10.81	CGTTCT
PF13_0201	-223	1	10.81	AGAACG
PF14_0505	-745	-1	10.81	CGTTCT
PF14_0691	-1237	1	10.81	AGAACG
PFI0325c	-1702	-1	10.81	CGTTCT
PF07_0050	-1304	-1	10.81	CGTTCT
PF11_0462	-251	-1	10.81	CGTTCT
PFE1515w	-232	1	10.81	AGAACG
PFC0875w	-815	-1	10.81	CGTTCT
PFE1150w	-1648	1	10.81	AGAACG
PFD0535w	-1808	1	10.81	AGAACG
PF11_0320	-234	1	10.81	AGAACG
PFI0535w	-188	-1	10.81	CGTTCT
PFF0895w	-1418	1	10.81	AGAACG
PFF0895w	-1705	-1	10.81	CGTTCT
PFC0350c	-256	-1	10.81	CGTTCT
PF13_0250	-273	1	10.81	AGAACG
PFL0765w	-568	-1	10.81	CGTTCT
PFI0015c	-1243	-1	10.81	CGTTCT
PFF0425w	-633	-1	10.81	CGTTCT
PFI1235w	-866	1	10.81	AGAACG
MAL7P1.119	-506	1	10.81	AGAACG
PF13_0018	-1473	-1	10.81	CGTTCT
PFA0610c	-332	1	10.81	AGAACG
PFI0925w	-755	1	10.81	AGAACG
MAL7P1.187	-853	-1	10.81	CGTTCT
MAL7P1.187	-1417	1	10.81	AGAACG
PF11_0417	-1128	-1	10.81	CGTTCT
PFL2190c	-278	-1	10.81	CGTTCT
PFI1340w	-52	-1	10.81	CGTTCT
PF11_0020	-647	1	10.81	AGAACG
MAL7P1.120	-808	-1	10.81	CGTTCT
PF13_0112	-409	-1	10.81	CGTTCT
PFF1075w	-202	-1	10.81	CGTTCT
MAL8P1.4	-416	-1	10.81	CGTTCT
PF13_0064	-371	1	10.81	AGAACG
MAL8P1.48	-319	1	10.81	AGAACG
PFD0635c	-1278	-1	10.81	CGTTCT
PFI0075w	-689	1	10.81	AGAACG
PF14_0558	-726	-1	10.81	CGTTCT
PFL1945c	-122	1	10.81	AGAACG
PFI0385c	-1426	-1	10.81	CGTTCT
PF10_0066	-100	1	10.81	AGAACG
PF13_0049	-687	1	10.81	AGAACG
PF14_0501	-563	1	10.81	AGAACG
PF14_0389	-1588	-1	10.81	CGTTCT
PF10_0230	-971	-1	10.81	CGTTCT
PFL0005w	-1485	1	10.81	AGAACG
PF10_0333	-651	-1	10.81	CGTTCT
PFF0355c	-974	1	10.81	AGAACG
PF11_0276	-631	-1	10.81	CGTTCT
PFE0210c	-592	-1	10.81	CGTTCT
PFI0155c	-1816	-1	10.81	CGTTCT
PF08_0076	-777	-1	10.81	CGTTCT
PFI0540w	-504	1	10.81	AGAACG
PFB0615c	-1616	1	10.81	AGAACG
MAL8P1.81	-1110	-1	10.81	CGTTCT
PF14_0631	-92	-1	10.81	CGTTCT
PFC1000w	-415	-1	10.81	CGTTCT
PFI1735c	-500	-1	10.81	CGTTCT
MAL13P1.31	-519	-1	10.81	CGTTCT
PF14_0485	-1005	1	10.81	AGAACG
PFI1700c	-1803	-1	10.81	CGTTCT
PFE0125w	-74	-1	10.81	CGTTCT
PFI1200w	-655	-1	10.81	CGTTCT
PF14_0390	-1126	1	10.81	AGAACG
PF14_0567	-1733	-1	10.81	CGTTCT
PF14_0567	-1785	-1	10.81	CGTTCT
PFC0475c	-1569	1	10.81	AGAACG
PF13_0275	-272	-1	10.81	CGTTCT
PF11_0098	-671	-1	10.81	CGTTCT
PF11_0098	-1983	1	10.81	AGAACG
PF14_0256	-506	-1	10.81	CGTTCT
PF14_0237	-378	-1	10.81	CGTTCT
PF11_0456	-454	-1	10.81	CGTTCT
PFD0735c	-413	-1	10.81	CGTTCT
PFD0735c	-421	-1	10.81	CGTTCT
MAL13P1.107	-511	-1	10.81	CGTTCT
PFF0165c	-937	-1	10.81	CGTTCT
MAL13P1.120	-911	1	10.81	AGAACG
MAL13P1.530	-1305	-1	10.81	CGTTCT
MAL13P1.139a	-182	1	10.81	AGAACG
PF11_0522	-437	1	10.81	AGAACG
PFA0765c	-1534	1	10.81	AGAACG
PFC0175w	-826	1	10.81	AGAACG
MAL13P1.271	-1052	1	10.81	AGAACG
PFF0880c	-1006	-1	10.81	CGTTCT
MAL7P1.57	-1873	-1	10.81	CGTTCT
MAL13P1.182	-752	-1	10.81	CGTTCT
MAL13P1.25	-1818	-1	10.81	CGTTCT
PF14_0506	-50	1	10.81	AGAACG
PF11_0288	-706	1	10.81	AGAACG
PFF0415c	-1152	-1	10.81	CGTTCT
PFE1640w	-621	1	10.81	AGAACG
PFB0010w	-914	-1	10.81	CGTTCT
PFB0010w	-1523	1	10.81	AGAACG
PFF0683c	-183	-1	10.81	CGTTCT
PF14_0416	-1289	-1	10.81	CGTTCT
PF13_0044	-1571	1	10.81	AGAACG
PF13_0197	-1784	1	10.81	AGAACG
PF14_0604	-850	1	10.81	AGAACG
PF08_0044	-500	-1	10.81	CGTTCT
PFL0640w	-1943	1	10.81	AGAACG
PF14_0344	-1892	1	10.81	AGAACG
MAL8P1.209	-437	1	10.81	AGAACG
PF10_0406	-854	-1	10.81	CGTTCT
PF13_0300	-190	1	10.81	AGAACG
PF11_0472	-1675	-1	10.81	CGTTCT
PFC0170c	-1018	-1	10.81	CGTTCT
PFL0710w	-819	1	10.81	AGAACG
PF08_0087	-54	-1	10.81	CGTTCT
PF07_0093	-977	1	10.81	AGAACG
PFL0940c	-666	1	10.81	AGAACG
PF07_0100	-377	-1	10.81	CGTTCT
PF14_0261	-1742	-1	10.81	CGTTCT
MAL7P1.138	-1142	1	10.81	AGAACG
PFL0530c	-1028	-1	10.81	CGTTCT
PFL1947c	-1747	-1	10.81	CGTTCT
PFI1075w	-874	1	10.81	AGAACG
PF13_0124	-1022	1	10.81	AGAACG
PFE1260c	-1268	-1	10.81	CGTTCT
MAL8P1.216	-1349	-1	10.81	CGTTCT
PFC0920w	-1134	-1	10.81	CGTTCT
MAL8P1.57	-546	1	10.81	AGAACG
PF14_0577	-1243	-1	10.81	CGTTCT
MAL13P1.356	-1487	1	10.81	AGAACG
MAL13P1.258	-807	1	10.81	AGAACG
PFI1305w	-1006	1	10.81	AGAACG
PFD0055w	-1233	-1	10.81	CGTTCT
PFI1230c	-1056	-1	10.81	CGTTCT
PF14_0373	-1617	-1	10.81	CGTTCT
PFD0367w	-369	-1	10.81	CGTTCT
PFF0745c	-1315	1	10.81	AGAACG
PF14_0773	-652	1	10.81	AGAACG
PF14_0297	-89	-1	10.81	CGTTCT
PF13_0147	-1282	-1	10.81	CGTTCT
PF10_0179a	-616	-1	10.81	CGTTCT
PF14_0116	-287	1	10.81	AGAACG
MAL8P1.20	-650	-1	10.81	CGTTCT
PFL0890c	-297	1	10.81	AGAACG
PFL0890c	-785	-1	10.81	CGTTCT
PF10_0003	-1225	-1	10.81	CGTTCT
PFL0650c	-152	1	10.81	AGAACG
PFL2665c	-1467	1	10.81	AGAACG
PFA0710c	-1261	-1	10.81	CGTTCT
PFE0150c	-533	-1	10.81	CGTTCT
PFF1595c	-839	-1	10.81	CGTTCT
PFF1595c	-1440	1	10.81	AGAACG
PFF1065c	-740	-1	10.81	CGTTCT
MAL13P1.183	-183	1	10.81	AGAACG
PF08_0104	-1194	-1	10.81	CGTTCT
MAL13P1.332	-721	1	10.81	AGAACG
PFC0330w	-296	-1	10.81	CGTTCT
PFC0995c	-1962	1	10.81	AGAACG
PF14_0539	-620	1	10.81	AGAACG
PF14_0607	-92	1	10.81	AGAACG
PFC0335c	-147	-1	10.81	CGTTCT
PF11_0429	-47	1	10.81	AGAACG
PF13_0198	-866	1	10.81	AGAACG
PF11_0341	-1117	1	10.81	AGAACG
PF13_0218	-1604	1	10.81	AGAACG
PFI1795c	-680	-1	10.81	CGTTCT
PFI1795c	-1217	1	10.81	AGAACG
MAL13P1.279	-412	1	10.81	AGAACG
PF11_0041	-1262	-1	10.81	CGTTCT
PFL0135w	-1531	-1	10.81	CGTTCT
MAL7P1.162	-1064	1	10.81	AGAACG
PFB0625w	-1680	-1	10.81	CGTTCT
PF11_0114a	-402	1	10.81	AGAACG
PFF0655c	-222	-1	10.81	CGTTCT
PFL2545c	-922	-1	10.81	CGTTCT
PFC0600w	-1199	1	10.81	AGAACG
PFD0690c	-563	1	10.81	AGAACG
PFI0140w	-1797	-1	10.81	CGTTCT
PFD0550c	-283	1	10.81	AGAACG
PFE1400c	-492	1	10.81	AGAACG
PF13_0159	-293	1	10.81	AGAACG
PF11_0238	-534	-1	10.81	CGTTCT
PF07_0067	-309	1	10.81	AGAACG
PFA0445w	-1335	1	10.81	AGAACG
PF11_0251	-1802	-1	10.81	CGTTCT
PF13_0076	-512	1	10.81	AGAACG
PFF1335c	-1057	-1	10.81	CGTTCT
PF14_0551	-1211	1	10.81	AGAACG
PFC0605w	-1377	1	10.81	AGAACG
PFE0770w	-1383	-1	10.81	CGTTCT
PFD0945c	-1389	1	10.81	AGAACG
PFF0020c	-1753	1	10.81	AGAACG
PF11_0473	-462	-1	10.81	CGTTCT
PFL0800c	-80	1	10.81	AGAACG
PF10_0273	-1066	-1	10.81	CGTTCT
MAL7P1.170	-1712	1	10.81	AGAACG
PFF0900c	-530	-1	10.81	CGTTCT
PFI0005w	-846	-1	10.81	CGTTCT
PF13_0238	-1366	1	10.81	AGAACG
PF13_0238	-1873	1	10.81	AGAACG
PFL1455w	-620	-1	10.81	CGTTCT
PFL1455w	-1295	1	10.81	AGAACG
PF14_0168	-1110	-1	10.81	CGTTCT
PF10_0412	-1956	1	10.81	AGAACG
PFF0420c	-1826	1	10.81	AGAACG
PF14_0442	-1757	-1	10.81	CGTTCT
PFL2540w	-1997	-1	10.81	CGTTCT
PF13_0226	-253	1	10.81	AGAACG
PFB0610c	-393	1	8.95	AGCACA
PF13_0083	-385	1	8.95	AGCACA
PF14_0664	-1973	-1	8.95	TGTGCT
PF13_0230	-399	1	8.95	AGCACA
PFF0200c	-236	-1	8.95	TGTGCT
PFF0200c	-593	-1	8.95	TGTGCT
PF07_0023	-592	-1	8.95	TGTGCT
PFC0970w	-127	1	8.95	AGCACA
PFC0970w	-437	1	8.95	AGCACA
PF14_0578	-687	-1	8.95	TGTGCT
PF10_0064	-24	-1	8.95	TGTGCT
PFI1195c	-1018	-1	8.95	TGTGCT
PFB1045w	-1802	1	8.95	AGCACA
PF13_0268	-539	-1	8.95	TGTGCT
PFD0190w	-798	1	8.95	AGCACA
PFD0190w	-1448	-1	8.95	TGTGCT
PFL0515w	-733	-1	8.95	TGTGCT
PF14_0128	-388	1	8.95	AGCACA
PF08_0033	-720	1	8.95	AGCACA
PF07_0072	-756	1	8.95	AGCACA
PF13_0024	-950	1	8.95	AGCACA
PFI1675w	-97	-1	8.95	TGTGCT
PF11_0257	-1771	-1	8.95	TGTGCT
MAL7P1.18	-1476	1	8.95	AGCACA
PF14_0027	-964	-1	8.95	TGTGCT
PFF1385c	-535	-1	8.95	TGTGCT
PFF1385c	-1400	-1	8.95	TGTGCT
PFL0670c	-1981	-1	8.95	TGTGCT
PFE1510c	-1530	1	8.95	AGCACA
PFL2015w	-355	1	8.95	AGCACA
PFD1115c	-40	-1	8.95	TGTGCT
PFD1115c	-1032	1	8.95	AGCACA
PF07_0015	-1490	1	8.95	AGCACA
MAL13P1.134	-282	1	8.95	AGCACA
PFI0920c	-516	-1	8.95	TGTGCT
PFI0910w	-1667	1	8.95	AGCACA
PF08_0080	-1395	-1	8.95	TGTGCT
PF14_0071	-1067	1	8.95	AGCACA
PFE1590w	-752	1	8.95	AGCACA
PF14_0170	-1942	-1	8.95	TGTGCT
PFC0030c	-131	1	8.95	AGCACA
PF14_0480	-1422	1	8.95	AGCACA
PFF1150w	-87	-1	8.95	TGTGCT
PFF1150w	-1523	-1	8.95	TGTGCT
MAL13P1.360	-277	1	8.95	AGCACA
MAL13P1.360	-1911	1	8.95	AGCACA
PF14_0117	-1170	1	8.95	AGCACA
PF13_0154	-672	1	8.95	AGCACA
PF13_0154	-1653	-1	8.95	TGTGCT
PFC0200w	-749	1	8.95	AGCACA
MAL7P1.340	-537	-1	8.95	TGTGCT
PFI0690c	-1586	-1	8.95	TGTGCT
MAL8P1.85	-544	1	8.95	AGCACA
PF11_0049	-744	-1	8.95	TGTGCT
PF13_0175	-1074	1	8.95	AGCACA
PFL0805w	-1917	-1	8.95	TGTGCT
PFF1275c	-527	-1	8.95	TGTGCT
PF11_0097	-410	-1	8.95	TGTGCT
PFI1335w	-1080	1	8.95	AGCACA
PF13_0141	-738	1	8.95	AGCACA
PF13_0141	-1075	1	8.95	AGCACA
PF10_0215	-584	-1	8.95	TGTGCT
PF14_0289	-157	-1	8.95	TGTGCT
PF14_0180	-1183	-1	8.95	TGTGCT
PF14_0180	-1811	-1	8.95	TGTGCT
PFF1485w	-1961	1	8.95	AGCACA
PF14_0343	-259	-1	8.95	TGTGCT
PF14_0343	-305	1	8.95	AGCACA
PF11_0100	-985	1	8.95	AGCACA
PFD0460c	-736	-1	8.95	TGTGCT
PFD0825c	-270	-1	8.95	TGTGCT
PFL0160w	-1493	-1	8.95	TGTGCT
PFL1985c	-1173	1	8.95	AGCACA
PFL2355w	-482	-1	8.95	TGTGCT
PF13_0323	-913	-1	8.95	TGTGCT
PFD1055w	-1656	1	8.95	AGCACA
PFI0355c	-1391	1	8.95	AGCACA
PF14_0677	-135	-1	8.95	TGTGCT
PF14_0677	-1551	-1	8.95	TGTGCT
PFL2010c	-1382	-1	8.95	TGTGCT
PF08_0001	-725	-1	8.95	TGTGCT
PFI0150c	-1352	-1	8.95	TGTGCT
PF14_0509	-65	1	8.95	AGCACA
PF11_0325	-15	1	8.95	AGCACA
PFF1390w	-148	1	8.95	AGCACA
PFF1390w	-1013	1	8.95	AGCACA
PF11_0156	-592	1	8.95	AGCACA
PFL1745c	-291	-1	8.95	TGTGCT
PFE0910w	-775	-1	8.95	TGTGCT
PFB0640c	-1682	1	8.95	AGCACA
PFA0615w	-23	1	8.95	AGCACA
PFA0615w	-1385	-1	8.95	TGTGCT
PF14_0193	-401	1	8.95	AGCACA
MAL13P1.43	-1658	-1	8.95	TGTGCT
PF14_0367	-1208	1	8.95	AGCACA
PF14_0745	-417	-1	8.95	TGTGCT
MAL13P1.13	-1211	-1	8.95	TGTGCT
MAL8P1.77	-1527	-1	8.95	TGTGCT
PFA0550w	-517	-1	8.95	TGTGCT
MAL7P1.86	-259	1	8.95	AGCACA
PFE0610c	-1411	1	8.95	AGCACA
PFE0610c	-1669	-1	8.95	TGTGCT
PFC0860w	-467	1	8.95	AGCACA
PFC0860w	-622	1	8.95	AGCACA
PFI0685w	-45	-1	8.95	TGTGCT
MAL7P1.6	-722	1	8.95	AGCACA
PF14_0288	-1985	-1	8.95	TGTGCT
PF13_0033	-79	1	8.95	AGCACA
PF14_0736	-1464	1	8.95	AGCACA
PFE1285w	-1636	-1	8.95	TGTGCT
PFA0320w	-273	1	8.95	AGCACA
MAL13P1.170	-24	-1	8.95	TGTGCT
PFI0875w	-1050	1	8.95	AGCACA
PFI1281w	-152	1	8.95	AGCACA
PFI1281w	-1220	1	8.95	AGCACA
PFF0445w	-71	-1	8.95	TGTGCT
PFI1360c	-234	1	8.95	AGCACA
PFD0487c	-304	1	8.95	AGCACA
PFD0487c	-316	-1	8.95	TGTGCT
PF14_0635	-755	1	8.95	AGCACA
PF14_0280	-224	-1	8.95	TGTGCT
PF14_0280	-276	-1	8.95	TGTGCT
PF14_0280	-1509	1	8.95	AGCACA
PFI1330c	-937	-1	8.95	TGTGCT
PF08_0119	-1595	-1	8.95	TGTGCT
PFI0855w	-393	-1	8.95	TGTGCT
PFI0855w	-1631	1	8.95	AGCACA
MAL7P1.114	-1453	-1	8.95	TGTGCT
PF14_0568	-565	-1	8.95	TGTGCT
PFD0375w	-874	1	8.95	AGCACA
PFL0660w	-1075	-1	8.95	TGTGCT
MAL7P1.105	-1504	1	8.95	AGCACA
PF10_0126	-190	1	8.95	AGCACA
PFI0420c	-711	-1	8.95	TGTGCT
PFL1435c	-169	-1	8.95	TGTGCT
PF08_0064	-35	-1	8.95	TGTGCT
PFL0255c	-725	-1	8.95	TGTGCT
PF11_0061	-990	1	8.95	AGCACA
PFL1760w	-803	-1	8.95	TGTGCT
PFF0210w	-1641	1	8.95	AGCACA
PFE0230w	-42	-1	8.95	TGTGCT
PFC0420w	-60	1	8.95	AGCACA
PF11_0524	-611	-1	8.95	TGTGCT
PF11_0524	-1176	1	8.95	AGCACA
PF13_0270	-441	-1	8.95	TGTGCT
MAL7P1.29	-245	1	8.95	AGCACA
PFA0200w	-557	1	8.95	AGCACA
PF10_0209	-922	-1	8.95	TGTGCT
PF14_0227	-1596	-1	8.95	TGTGCT
PFB0830w	-725	-1	8.95	TGTGCT
PFE1425c	-1953	1	8.95	AGCACA
MAL8P1.156	-1380	1	8.95	AGCACA
MAL7P1.203	-702	-1	8.95	TGTGCT
PF13_0060	-473	-1	8.95	TGTGCT
PF10_0397	-1797	1	8.95	AGCACA
PF11_0467	-853	-1	8.95	TGTGCT
PFB0530c	-242	-1	8.95	TGTGCT
PFB0530c	-881	1	8.95	AGCACA
PFL2585c	-499	-1	8.95	TGTGCT
PF13_0265	-1843	-1	8.95	TGTGCT
PFL1855w	-279	-1	8.95	TGTGCT
PFE0890c	-170	1	8.95	AGCACA
PFE0890c	-263	1	8.95	AGCACA
MAL8P1.84	-621	-1	8.95	TGTGCT
PF14_0366	-623	-1	8.95	TGTGCT
PFL1670c	-580	-1	8.95	TGTGCT
PFD0320c	-1137	-1	8.95	TGTGCT
PFI1740c-a	-1491	-1	8.95	TGTGCT
PF13_0142	-32	1	8.95	AGCACA
PF11_0130	-672	1	8.95	AGCACA
PFL1215c	-677	1	8.95	AGCACA
PFL1215c	-1526	1	8.95	AGCACA
PFE0680w	-1235	1	8.95	AGCACA
MAL13P1.230	-1670	-1	8.95	TGTGCT
PF14_0377	-1616	1	8.95	AGCACA
PFL0460w	-524	1	8.95	AGCACA
PF08_0101	-680	1	8.95	AGCACA
PFL1925w	-831	-1	8.95	TGTGCT
PF11_0283	-1363	1	8.95	AGCACA
PF14_0667	-1368	-1	8.95	TGTGCT
MAL13P1.260	-1135	-1	8.95	TGTGCT
PFC0510w	-95	-1	8.95	TGTGCT
PFB0151c	-341	-1	8.95	TGTGCT
PF07_0060	-176	1	8.95	AGCACA
PF14_0190	-1345	-1	8.95	TGTGCT
PFL0420w	-529	1	8.95	AGCACA
PF11_0204	-323	1	8.95	AGCACA
PFL1625w	-95	-1	8.95	TGTGCT
PFL1625w	-525	1	8.95	AGCACA
PF08_0052	-587	1	8.95	AGCACA
PFE1275c	-1904	1	8.95	AGCACA
PFC0590c	-450	-1	8.95	TGTGCT
PFE0950c	-1764	1	8.95	AGCACA
PFA0360c	-1991	-1	8.95	TGTGCT
PFL2275c	-855	-1	8.95	TGTGCT
PFA0315w	-1271	1	8.95	AGCACA
MAL13P1.188	-1486	-1	8.95	TGTGCT
PFC0555c	-1300	-1	8.95	TGTGCT
MAL13P1.350	-529	-1	8.95	TGTGCT
PFE0220w	-565	1	8.95	AGCACA
PF10_0191	-1652	-1	8.95	TGTGCT
PF10_0191	-1747	1	8.95	AGCACA
PF10_0280	-1950	-1	8.95	TGTGCT
PF14_0572	-659	1	8.95	AGCACA
PF14_0217	-700	-1	8.95	TGTGCT
PF07_0033	-1153	1	8.95	AGCACA
PF07_0033	-1545	-1	8.95	TGTGCT
MAL8P1.17	-592	1	8.95	AGCACA
PFD0110w	-393	1	8.95	AGCACA
MAL8P1.33	-338	-1	8.95	TGTGCT
PFD0465c	-808	-1	8.95	TGTGCT
MAL13P1.125	-90	-1	8.95	TGTGCT
PF14_0279	-424	-1	8.95	TGTGCT
PF14_0279	-1657	1	8.95	AGCACA
PF14_0279	-1709	1	8.95	AGCACA
PF13_0149	-1761	-1	8.95	TGTGCT
PFE0615w	-271	1	8.95	AGCACA
PFE0615w	-529	-1	8.95	TGTGCT
PF14_0134	-495	1	8.95	AGCACA
PF11_0048	-1534	1	8.95	AGCACA
PFI1525w	-6	1	8.95	AGCACA
PFI1525w	-730	1	8.95	AGCACA
PFA0705c	-1326	-1	8.95	TGTGCT
PF14_0533	-135	-1	8.95	TGTGCT
PF11_0139	-363	-1	8.95	TGTGCT
PFL2265c	-733	1	8.95	AGCACA
PFC0965w	-45	-1	8.95	TGTGCT
PFI1250w	-833	-1	8.95	TGTGCT
PF11_0381	-519	-1	8.95	TGTGCT
MAL13P1.41	-325	1	8.95	AGCACA
PFF0475w	-24	-1	8.95	TGTGCT
PFF1510w	-1006	1	8.95	AGCACA
PF14_0072	-127	-1	8.95	TGTGCT
PFD0050w	-1262	-1	8.95	TGTGCT
PF08_0063	-259	1	8.95	AGCACA
PF14_0270	-1999	1	8.95	AGCACA
PFE1430c	-349	1	8.95	AGCACA
PF11_0468	-129	1	8.95	AGCACA
MAL7P1.203a	-1807	1	8.95	AGCACA
MAL8P1.127	-572	1	8.95	AGCACA
MAL8P1.46	-81	1	8.95	AGCACA
MAL8P1.203	-221	1	8.95	AGCACA
MAL13P1.118	-1366	1	8.95	AGCACA
PFL2375c	-189	1	8.95	AGCACA
PFL2375c	-361	-1	8.95	TGTGCT
PFD0295c	-1330	-1	8.95	TGTGCT
PF14_0684	-65	1	8.95	AGCACA
PF10_0222	-207	1	8.95	AGCACA
PFE0040c	-1807	-1	8.95	TGTGCT
PF10_0399	-130	1	8.95	AGCACA
PFI1505c	-196	1	8.95	AGCACA
PFI1800w	-921	-1	8.95	TGTGCT
PFB0250w	-355	-1	8.95	TGTGCT
MAL13P1.181	-102	1	8.95	AGCACA
PF14_0287	-248	1	8.95	AGCACA
PF14_0287	-1997	1	8.95	AGCACA
PF07_0065	-1633	1	8.95	AGCACA
PF13_0170	-885	1	8.95	AGCACA
PFF1035w	-1358	-1	8.95	TGTGCT
PF11_0225	-1853	-1	8.95	TGTGCT
PFC0271c	-928	-1	8.95	TGTGCT
PFI1020c	-796	1	8.95	AGCACA
PF13_0098	-1833	-1	8.95	TGTGCT
PFI0595c	-389	-1	8.95	TGTGCT
MAL7P1.15	-141	-1	8.95	TGTGCT
PFC0035w	-1236	-1	8.95	TGTGCT
PFF1490w	-1958	1	8.95	AGCACA
PFF0330w	-467	1	8.95	AGCACA
PF13_0165	-1643	-1	8.95	TGTGCT
MAL7P1.31	-761	-1	8.95	TGTGCT
PFL2030w	-1703	-1	8.95	TGTGCT
PFF1430c	-1202	-1	8.95	TGTGCT
PF14_0621	-377	-1	8.95	TGTGCT
PF14_0085	-563	1	8.95	AGCACA
PFL1135c	-885	-1	8.95	TGTGCT
PFL0500w	-514	1	8.95	AGCACA
PFL0500w	-876	1	8.95	AGCACA
PFL0245w	-290	-1	8.95	TGTGCT
PFL0245w	-812	1	8.95	AGCACA
PF14_0036	-1608	1	8.95	AGCACA
PF14_0475	-65	-1	8.95	TGTGCT
PF14_0475	-588	-1	8.95	TGTGCT
PF14_0475	-1805	-1	8.95	TGTGCT
PFE0665c	-1659	1	8.95	AGCACA
PF07_0026	-491	1	8.95	AGCACA
MAL8P1.66	-885	1	8.95	AGCACA
PF11_0268	-968	-1	8.95	TGTGCT
MAL7P1.320	-755	1	8.95	AGCACA
PF11_0111	-1111	1	8.95	AGCACA
PFE1110w	-975	-1	8.95	TGTGCT
PF13_0183	-85	-1	8.95	TGTGCT
PF13_0183	-274	-1	8.95	TGTGCT
PFF0205w	-361	1	8.95	AGCACA
MAL7P1.207	-1683	1	8.95	AGCACA
PFL2445c	-941	1	8.95	AGCACA
PFF1175c	-186	-1	8.95	TGTGCT
PF10_0217	-1634	-1	8.95	TGTGCT
PF10_0398	-1944	-1	8.95	TGTGCT
MAL13P1.370	-156	-1	8.95	TGTGCT
PF11_0445	-201	1	8.95	AGCACA
PFL1285c	-523	-1	8.95	TGTGCT
PFC1035w	-706	-1	8.95	TGTGCT
PFC0140c	-727	-1	8.95	TGTGCT
PF07_0043	-1960	1	8.95	AGCACA
PFL1940w	-1062	1	8.95	AGCACA
PFA0725w	-196	-1	8.95	TGTGCT
PF14_0472	-1482	1	8.95	AGCACA
PF11_0378	-1634	1	8.95	AGCACA
PF11_0378	-1825	1	8.95	AGCACA
PF13_0022	-204	-1	8.95	TGTGCT
PFL1535w	-1612	1	8.95	AGCACA
PFF1100c	-573	-1	8.95	TGTGCT
PFF1100c	-1252	-1	8.95	TGTGCT
PFD0165w	-110	-1	8.95	TGTGCT
PFF1200w	-134	1	8.95	AGCACA
PFF1200w	-272	-1	8.95	TGTGCT
PF13_0014	-1211	-1	8.95	TGTGCT
PF13_0014	-1498	1	8.95	AGCACA
PF11_0512	-1096	-1	8.95	TGTGCT
MAL13P1.231	-1606	1	8.95	AGCACA
PF13_0219	-403	-1	8.95	TGTGCT
MAL8P1.45	-780	-1	8.95	TGTGCT
PFI0585c	-235	-1	8.95	TGTGCT
PF08_0019	-548	1	8.95	AGCACA
PFL0555c	-1048	-1	8.95	TGTGCT
PF10_0085	-1403	-1	8.95	TGTGCT
PF14_0463	-733	-1	8.95	TGTGCT
MAL13P1.119	-1573	-1	8.95	TGTGCT
PF10_0121	-1505	1	8.95	AGCACA
PFE1105c	-688	1	8.95	AGCACA
PFF0805c	-243	1	8.95	AGCACA
MAL7P1.82	-400	-1	8.95	TGTGCT
PFD0750w	-1944	1	8.95	AGCACA
PFB0755w	-412	1	8.95	AGCACA
PFC0055w	-735	1	8.95	AGCACA
PFC0055w	-1676	-1	8.95	TGTGCT
PFL1010c	-1203	-1	8.95	TGTGCT
PFL1920c	-817	1	8.95	AGCACA
PFF0573c	-981	-1	8.95	TGTGCT
PF14_0135	-1881	-1	8.95	TGTGCT
PFL1715w	-703	1	8.95	AGCACA
PFF1250w	-1519	1	8.95	AGCACA
MAL7P1.230	-377	1	8.95	AGCACA
PF14_0573	-1028	-1	8.95	TGTGCT
PFD0095c	-1817	1	8.95	AGCACA
PFB0605w	-1481	-1	8.95	TGTGCT
PF10_0116	-1381	1	8.95	AGCACA
PFC0176c	-46	1	8.95	AGCACA
PFE1265w	-949	-1	8.95	TGTGCT
PF14_0334	-347	1	8.95	AGCACA
PFD0120w	-1436	-1	8.95	TGTGCT
PF14_0179	-247	1	8.95	AGCACA
PF14_0179	-875	1	8.95	AGCACA
PF14_0200	-1187	1	8.95	AGCACA
PF14_0555	-910	1	8.95	AGCACA
MAL13P1.351	-1235	1	8.95	AGCACA
PFC0220w	-310	-1	8.95	TGTGCT
PF14_0755	-266	1	8.95	AGCACA
PF14_0694	-716	-1	8.95	TGTGCT
PFB0495w	-50	1	8.95	AGCACA
PF11_0465	-703	1	8.95	AGCACA
PF14_0376	-809	1	8.95	AGCACA
PF14_0376	-1666	-1	8.95	TGTGCT
PF11_0092	-104	-1	8.95	TGTGCT
PF11_0092	-532	-1	8.95	TGTGCT
PFC0126c	-702	-1	8.95	TGTGCT
PF10_0420	-1425	1	8.95	AGCACA
PF13_0348	-33	-1	8.95	TGTGCT
PF08_0050	-266	-1	8.95	TGTGCT
PF13_0066	-632	1	8.95	AGCACA
PF14_0706	-1798	-1	8.95	TGTGCT
PFI0895c	-694	-1	8.95	TGTGCT
PFI1370c	-1240	-1	8.95	TGTGCT
PF14_0708	-459	1	8.95	AGCACA
PF14_0708	-783	1	8.95	AGCACA
PFC0281w	-719	-1	8.95	TGTGCT
PF13_0352	-38	-1	8.95	TGTGCT
PF07_0069	-466	1	8.95	AGCACA
PFB0160w	-518	1	8.95	AGCACA
PF14_0058	-767	1	8.95	AGCACA
PFE0340c	-1174	-1	8.95	TGTGCT
PFD0805w	-473	1	8.95	AGCACA
PFI1160w	-244	1	8.95	AGCACA
PF14_0029	-1445	-1	8.95	TGTGCT
MAL8P1.53	-281	1	8.95	AGCACA
PF07_0020	-1334	-1	8.95	TGTGCT
PFI1715w	-535	-1	8.95	TGTGCT
PF14_0769	-12	1	8.95	AGCACA
PF14_0586	-755	-1	8.95	TGTGCT
PFI0265c	-1032	1	8.95	AGCACA
PFI0265c	-1549	-1	8.95	TGTGCT
PFL1310c	-1768	1	8.95	AGCACA
PFL2380c	-288	-1	8.95	TGTGCT
MAL13P1.475	-11	1	8.95	AGCACA
PF14_0448	-947	-1	8.95	TGTGCT
PFE0785c	-642	1	8.95	AGCACA
MAL13P1.68	-249	-1	8.95	TGTGCT
PF14_0255	-108	1	8.95	AGCACA
PF13_0015	-1864	-1	8.95	TGTGCT
MAL7P1.203b	-750	1	8.95	AGCACA
PFI0045c	-1424	1	8.95	AGCACA
PFC0215c	-959	1	8.95	AGCACA
PFD0620c	-855	-1	8.95	TGTGCT
PFE0750c	-638	1	8.95	AGCACA
PF08_0126	-1143	-1	8.95	TGTGCT
PF08_0126	-1878	-1	8.95	TGTGCT
PF11_0269	-137	1	8.95	AGCACA
PF11_0269	-1650	1	8.95	AGCACA
PFL1640c	-220	-1	8.95	TGTGCT
PFI0823w	-1043	1	8.95	AGCACA
PF10_0141	-945	-1	8.95	TGTGCT
PFF1195c	-1032	1	8.95	AGCACA
PFF1195c	-1170	-1	8.95	TGTGCT
PF14_0188	-1974	1	8.95	AGCACA
PF14_0188	-1993	-1	8.95	TGTGCT
PF08_0090	-610	1	8.95	AGCACA
PF11_0386	-416	-1	8.95	TGTGCT
PFE1395c	-450	1	8.95	AGCACA
PF10_0182	-705	1	8.95	AGCACA
PFF0155w	-619	1	8.95	AGCACA
PF08_0012	-704	1	8.95	AGCACA
PF08_0012	-1811	-1	8.95	TGTGCT
MAL13P1.415	-536	-1	8.95	TGTGCT
PF13_0349	-510	1	8.95	AGCACA
PFF1370w	-520	1	8.95	AGCACA
PF14_0031b	-190	-1	8.95	TGTGCT
PFD0875c	-690	-1	8.95	TGTGCT
PFE1095w	-240	1	8.95	AGCACA
MAL7P1.208	-882	-1	8.95	TGTGCT
PFL0560c	-1665	-1	8.95	TGTGCT
PF11_0270	-841	-1	8.95	TGTGCT
PFL2020c	-627	1	8.95	AGCACA
PF14_0191	-482	1	8.95	AGCACA
PF13_0021	-807	1	8.95	AGCACA
PFL1830w	-1534	1	8.95	AGCACA
PFL0545w	-986	-1	8.95	TGTGCT
PFC0085c	-1885	-1	8.95	TGTGCT
PFF0625w	-1946	1	8.95	AGCACA
MAL13P1.340	-1197	1	8.95	AGCACA
PFF0360w	-1226	1	8.95	AGCACA
PFL1555w	-338	-1	8.95	TGTGCT
PFI1595c	-161	1	8.95	AGCACA
PF14_0268	-969	-1	8.95	TGTGCT
PF13_0156	-1931	1	8.95	AGCACA
PF14_0080	-1399	1	8.95	AGCACA
PFF0670w	-750	-1	8.95	TGTGCT
PF11_0099	-1900	-1	8.95	TGTGCT
PFE0215w	-790	-1	8.95	TGTGCT
PFD0800c	-1555	-1	8.95	TGTGCT
PFF1015w	-112	-1	8.95	TGTGCT
PFI0785c	-1574	1	8.95	AGCACA
MAL13P1.45	-8	-1	8.95	TGTGCT
PFD0755c	-88	1	8.95	AGCACA
PF13_0171	-1287	-1	8.95	TGTGCT
PFF0770c	-888	-1	8.95	TGTGCT
PFF0770c	-978	1	8.95	AGCACA
MAL7P1.202	-1648	1	8.95	AGCACA
PF08_0075	-1062	1	8.95	AGCACA
PF14_0156	-767	1	8.95	AGCACA
PF10_0357	-588	-1	8.95	TGTGCT
MAL8P1.75	-104	1	8.95	AGCACA
PF13_0200	-129	-1	8.95	TGTGCT
PFE1000c	-144	1	8.95	AGCACA
PFE1000c	-189	-1	8.95	TGTGCT
MAL13P1.229	-330	1	8.95	AGCACA
PFE1545c	-799	1	8.95	AGCACA
PF10_0218	-579	-1	8.95	TGTGCT
PF14_0122	-529	-1	8.95	TGTGCT
PF14_0074	-1371	1	8.95	AGCACA
PF14_0647	-470	-1	8.95	TGTGCT
PF14_0277	-1075	-1	8.95	TGTGCT
MAL8P1.218	-407	1	8.95	AGCACA
MAL7P1.220	-1655	-1	8.95	TGTGCT
PFL2025w	-1104	-1	8.95	TGTGCT
PFD1145c	-1648	-1	8.95	TGTGCT
PFC0610c	-225	1	8.95	AGCACA
PFL1850c	-1429	1	8.95	AGCACA
PFE0885w	-331	1	8.95	AGCACA
PFE0285c	-1207	-1	8.95	TGTGCT
PFE0285c	-1257	1	8.95	AGCACA
PFF0380w	-273	-1	8.95	TGTGCT
PFL2130w	-1338	-1	8.95	TGTGCT
PFF0580w	-6	-1	8.95	TGTGCT
PF10_0261a	-145	1	8.95	AGCACA
PF13_0298	-413	1	8.95	AGCACA
MAL13P1.420	-1197	1	8.95	AGCACA
PF11_0343	-437	-1	8.95	TGTGCT
PFF1475c	-71	-1	8.95	TGTGCT
PF07_0016	-112	1	8.95	AGCACA
PF07_0016	-1298	-1	8.95	TGTGCT
PFI0470w	-1054	-1	8.95	TGTGCT
PF10_0402	-130	1	8.95	AGCACA
MAL13P1.146	-182	1	8.95	AGCACA
PFF1125c	-835	-1	8.95	TGTGCT
PF14_0111	-866	1	8.95	AGCACA
PF11_0241	-1573	-1	8.95	TGTGCT
PFF0870w	-595	1	8.95	AGCACA
PFL1240c	-1970	1	8.95	AGCACA
PF13_0089	-365	1	8.95	AGCACA
PF13_0089	-1065	-1	8.95	TGTGCT
MAL13P1.79	-1616	-1	8.95	TGTGCT
PFD1050w	-938	1	8.95	AGCACA
PFB0826c	-1240	1	8.95	AGCACA
PF11_0480	-326	-1	8.95	TGTGCT
PFI0940c	-1812	-1	8.95	TGTGCT
PF14_0486	-724	1	8.95	AGCACA
MAL13P1.14	-510	-1	8.95	TGTGCT
PFL0195w	-331	1	8.95	AGCACA
PFL0565w	-1455	1	8.95	AGCACA
PF11_0223	-620	-1	8.95	TGTGCT
PF14_0661	-1699	1	8.95	AGCACA
PF11_0175a	-1196	-1	8.95	TGTGCT
PF13_0322	-489	-1	8.95	TGTGCT
PF14_0057	-94	-1	8.95	TGTGCT
PF14_0695	-952	1	8.95	AGCACA
PF13_0353	-1216	-1	8.95	TGTGCT
PF13_0144	-1468	-1	8.95	TGTGCT
PF13_0082	-690	-1	8.95	TGTGCT
PF14_0517	-237	1	8.95	AGCACA
PF11_0415	-767	-1	8.95	TGTGCT
PF11_0415	-992	-1	8.95	TGTGCT
PF11_0415	-1062	1	8.95	AGCACA
PF13_0223	-1369	1	8.95	AGCACA
PF14_0136	-32	1	8.95	AGCACA
PFI0185w	-1033	1	8.95	AGCACA
MAL8P1.138	-305	1	8.95	AGCACA
PFC0275w	-1499	1	8.95	AGCACA
MAL13P1.59	-922	-1	8.95	TGTGCT
PF11_0377-a	-797	-1	8.95	TGTGCT
PF14_0392	-1774	1	8.95	AGCACA
PF14_0554	-518	1	8.95	AGCACA
PFL0250w	-732	-1	8.95	TGTGCT
PFL0250w	-763	1	8.95	AGCACA
MAL13P1.105	-1764	-1	8.95	TGTGCT
PFB1015w	-131	1	8.95	AGCACA
PFD1037w	-745	1	8.95	AGCACA
PF11_0408	-1059	-1	8.95	TGTGCT
PFI1455c	-287	1	8.95	AGCACA
PF11_0258	-560	-1	8.95	TGTGCT
PF14_0423	-533	1	8.95	AGCACA
MAL8P1.144	-1234	1	8.95	AGCACA
MAL8P1.144	-1335	1	8.95	AGCACA
MAL8P1.144	-1897	-1	8.95	TGTGCT
PFL2070w	-507	-1	8.95	TGTGCT
PF11_0478	-345	1	8.95	AGCACA
PF14_0294	-1825	-1	8.95	TGTGCT
PFC0582c	-432	1	8.95	AGCACA
PFE0635c	-1574	1	8.95	AGCACA
PF14_0761	-1459	-1	8.95	TGTGCT
PF14_0140	-340	-1	8.95	TGTGCT
PFC0355c	-407	-1	8.95	TGTGCT
PFC0535w	-1637	-1	8.95	TGTGCT
PF14_0431	-745	-1	8.95	TGTGCT
PFL1260w	-954	-1	8.95	TGTGCT
MAL7P1.68	-1501	-1	8.95	TGTGCT
PF08_0013	-1481	-1	8.95	TGTGCT
MAL13P1.275	-1090	-1	8.95	TGTGCT
MAL13P1.275	-1593	1	8.95	AGCACA
PF13_0194	-868	-1	8.95	TGTGCT
PFI0935w	-1440	1	8.95	AGCACA
PFF1435w	-1105	1	8.95	AGCACA
PFI0900w	-1186	1	8.95	AGCACA
PFE0675c	-1492	-1	8.95	TGTGCT
PFE1350c	-758	-1	8.95	TGTGCT
PFE1350c	-1535	1	8.95	AGCACA
PFE1350c	-1677	-1	8.95	TGTGCT
PF14_0754	-396	-1	8.95	TGTGCT
MAL8P1.32	-159	1	8.95	AGCACA
PFL1735c	-641	-1	8.95	TGTGCT
PF13_0040	-481	1	8.95	AGCACA
MAL13P1.302	-819	-1	8.95	TGTGCT
PFI0810c	-684	1	8.95	AGCACA
PFI0810c	-790	-1	8.95	TGTGCT
MAL13P1.53	-1033	1	8.95	AGCACA
PFF0665c	-461	1	8.95	AGCACA
PFB0900c	-1994	-1	8.95	TGTGCT
PF11_0217	-627	-1	8.95	TGTGCT
PF14_0096	-1564	1	8.95	AGCACA
PF11_0036	-330	-1	8.95	TGTGCT
PF08_0065	-563	1	8.95	AGCACA
PFL0395c	-192	1	8.95	AGCACA
MAL7P1.10	-959	1	8.95	AGCACA
PF14_0276	-423	1	8.95	AGCACA
PFL1620w	-224	1	8.95	AGCACA
PFI0205w	-151	-1	8.95	TGTGCT
PFI1270w	-1705	1	8.95	AGCACA
PFC0261c	-352	-1	8.95	TGTGCT
PF11_0403	-649	1	8.95	AGCACA
PFD0685c	-579	1	8.95	AGCACA
PFF1285w	-158	-1	8.95	TGTGCT
MAL13P1.274	-1629	-1	8.95	TGTGCT
PF14_0634	-978	-1	8.95	TGTGCT
PF14_0155	-58	-1	8.95	TGTGCT
PF14_0155	-96	1	8.95	AGCACA
PF14_0792	-484	-1	8.95	TGTGCT
PF14_0792	-496	-1	8.95	TGTGCT
MAL13P1.176	-351	-1	8.95	TGTGCT
PFE1005w	-1357	1	8.95	AGCACA
PFE1005w	-1402	-1	8.95	TGTGCT
PFC0940c	-274	-1	8.95	TGTGCT
PFC0940c	-1178	-1	8.95	TGTGCT
PF14_0073	-695	-1	8.95	TGTGCT
PFL2510w	-385	1	8.95	AGCACA
PFL1300c	-1561	1	8.95	AGCACA
PF10_0400	-1990	-1	8.95	TGTGCT
PFC0710w-a	-363	-1	8.95	TGTGCT
PFF0125c	-1256	-1	8.95	TGTGCT
PFL2405c	-357	1	8.95	AGCACA
PFD0590c	-1975	-1	8.95	TGTGCT
PFI0780w	-1003	1	8.95	AGCACA
PF10_0133	-1609	1	8.95	AGCACA
PF07_0052	-1147	1	8.95	AGCACA
PFD0775c	-553	1	8.95	AGCACA
PFD0775c	-1359	1	8.95	AGCACA
PFI0210c	-682	-1	8.95	TGTGCT
MAL7P1.167	-149	1	8.95	AGCACA
PFI0050c	-70	1	8.95	AGCACA
PF14_0790	-1087	1	8.95	AGCACA
PFI0520w	-216	1	8.95	AGCACA
PF11_0330	-1651	1	8.95	AGCACA
PF14_0504	-622	-1	8.95	TGTGCT
PFF0450c	-216	-1	8.95	TGTGCT
PF11_0242	-291	-1	8.95	TGTGCT
PF11_0242	-422	1	8.95	AGCACA
MAL13P1.151	-1450	-1	8.95	TGTGCT
PFL2350c	-524	1	8.95	AGCACA
PFI1025w	-668	-1	8.95	TGTGCT
PF08_0029	-1939	-1	8.95	TGTGCT
PF14_0146	-139	1	8.95	AGCACA
PFF0847w	-260	-1	8.95	TGTGCT
PF11_0409	-878	1	8.95	AGCACA
PFL0295c	-1082	1	8.95	AGCACA
PF14_0616	-761	-1	8.95	TGTGCT
PF13_0012	-1534	-1	8.95	TGTGCT
PF14_0500	-1358	-1	8.95	TGTGCT
PFI1375w	-1302	-1	8.95	TGTGCT
PF10_0111	-702	-1	8.95	TGTGCT
MAL13P1.90	-1417	1	8.95	AGCACA
PFI0445c	-36	1	8.95	AGCACA
PFE1315w	-256	-1	8.95	TGTGCT
PF08_0115	-1386	1	8.95	AGCACA
PFB1040w	-130	1	8.95	AGCACA
PF11_0105	-1657	-1	8.95	TGTGCT
MAL13P1.32	-483	1	8.95	AGCACA
MAL13P1.47	-420	-1	8.95	TGTGCT
PFL1885c	-1442	1	8.95	AGCACA
MAL8P1.43	-1306	1	8.95	AGCACA
PF13_0199	-730	1	8.95	AGCACA
MAL13P1.156	-64	-1	8.95	TGTGCT
PF13_0091	-345	1	8.95	AGCACA
PFI0635c	-311	1	8.95	AGCACA
PFF0710w	-188	-1	8.95	TGTGCT
PFC1105w	-1888	-1	8.95	TGTGCT
PFA0495c	-1139	-1	8.95	TGTGCT
PF11_0052	-753	1	8.95	AGCACA
PFD1025w	-392	1	8.95	AGCACA
PF14_0452	-857	-1	8.95	TGTGCT
PF10_0036	-758	-1	8.95	TGTGCT
PF11_0344	-408	-1	8.95	TGTGCT
PFD0385w	-54	-1	8.95	TGTGCT
PFD0385w	-1559	1	8.95	AGCACA
PFD0385w	-1654	1	8.95	AGCACA
PFI0260c	-123	1	8.95	AGCACA
PFB0595w	-1555	-1	8.95	TGTGCT
PFF0350w	-316	1	8.95	AGCACA
PFI1450c	-1986	1	8.95	AGCACA
PFL1935c	-242	-1	8.95	TGTGCT
PFL1005c	-1331	1	8.95	AGCACA
PFI1245c	-1045	1	8.95	AGCACA
PFL0220c	-276	-1	8.95	TGTGCT
PFC0705c	-667	1	8.95	AGCACA
PFI1015w	-763	1	8.95	AGCACA
PFI1015w	-1835	1	8.95	AGCACA
PFB0020c	-713	-1	8.95	TGTGCT
PF10_0051	-52	1	8.95	AGCACA
PFC0230c	-488	1	8.95	AGCACA
PFB0710c	-399	-1	8.95	TGTGCT
PF14_0432	-1456	1	8.95	AGCACA
PF14_0575	-850	-1	8.95	TGTGCT
MAL8P1.34	-270	-1	8.95	TGTGCT
MAL8P1.34	-294	1	8.95	AGCACA
PFL1505c	-1040	-1	8.95	TGTGCT
PF10_0296	-1142	1	8.95	AGCACA
PF10_0296	-1443	-1	8.95	TGTGCT
PFA0545c	-854	1	8.95	AGCACA
PFI0560c	-696	1	8.95	AGCACA
PF13_0234	-47	1	8.95	AGCACA
PFE0855c	-413	-1	8.95	TGTGCT
PFE1375c	-964	1	8.95	AGCACA
PFE1375c	-1658	-1	8.95	TGTGCT
PF14_0221	-1032	-1	8.95	TGTGCT
PF14_0221	-1259	-1	8.95	TGTGCT
PF11_0437	-609	1	8.95	AGCACA
PF11_0377-b	-797	-1	8.95	TGTGCT
PF14_0725	-1926	-1	8.95	TGTGCT
PFE1410c	-1054	1	8.95	AGCACA
PFB0535w	-133	-1	8.95	TGTGCT
PFB0535w	-772	1	8.95	AGCACA
PF14_0095	-1447	-1	8.95	TGTGCT
MAL13P1.100	-261	1	8.95	AGCACA
MAL8P1.162	-194	-1	8.95	TGTGCT
MAL8P1.40	-295	-1	8.95	TGTGCT
PF14_0559	-800	1	8.95	AGCACA
MAL8P1.63	-445	-1	8.95	TGTGCT
PF13_0164	-342	-1	8.95	TGTGCT
PF13_0164	-614	1	8.95	AGCACA
PF13_0164	-731	-1	8.95	TGTGCT
PF10_0268	-746	-1	8.95	TGTGCT
PFL1125w	-153	1	8.95	AGCACA
PFL1125w	-1728	1	8.95	AGCACA
PFC0556c	-48	-1	8.95	TGTGCT
PF10_0219	-1814	1	8.95	AGCACA
PFB0465c	-604	1	8.95	AGCACA
PFD1085w	-540	-1	8.95	TGTGCT
PFD1085w	-612	-1	8.95	TGTGCT
PF14_0696	-227	-1	8.95	TGTGCT
MAL13P1.103	-191	-1	8.95	TGTGCT
PFF1425w	-141	-1	8.95	TGTGCT
PFF0705c	-1186	1	8.95	AGCACA
PF10_0193	-242	-1	8.95	TGTGCT
PF10_0193	-337	1	8.95	AGCACA
PF14_0393	-1075	-1	8.95	TGTGCT
PF10_0046	-1183	1	8.95	AGCACA
MAL13P1.131	-955	1	8.95	AGCACA
PFF0510w	-294	1	8.95	AGCACA
PF14_0600a	-776	-1	8.95	TGTGCT
PF14_0600a	-810	-1	8.95	TGTGCT
PFB0895c	-1225	1	8.95	AGCACA
MAL8P1.123	-827	1	8.95	AGCACA
PF13_0340	-1171	-1	8.95	TGTGCT
PFL0200c	-342	-1	8.95	TGTGCT
PFE1015c	-624	-1	8.95	TGTGCT
PF13_0107	-797	-1	8.95	TGTGCT
PFE1390w	-245	-1	8.95	TGTGCT
PF14_0112	-896	-1	8.95	TGTGCT
PFC0765c	-19	-1	8.95	TGTGCT
PFE0475w	-356	1	8.95	AGCACA
MAL8P1.93	-238	1	8.95	AGCACA
PF10_0067	-790	1	8.95	AGCACA
PF11_0172	-46	-1	8.95	TGTGCT
PFB0245c	-1430	1	8.95	AGCACA
PFF0440w	-923	1	8.95	AGCACA
PFF0440w	-1240	-1	8.95	TGTGCT
PFL1710c	-290	-1	8.95	TGTGCT
PFL1315w	-397	-1	8.95	TGTGCT
PFL1315w	-595	-1	8.95	TGTGCT
MAL13P1.48	-1929	-1	8.95	TGTGCT
PFA0625w	-101	-1	8.95	TGTGCT
PF10_0037	-391	-1	8.95	TGTGCT
MAL13P1.128	-424	1	8.95	AGCACA
PFL0795c	-1519	-1	8.95	TGTGCT
PFC0930c	-1374	-1	8.95	TGTGCT
PFF1120c	-187	1	8.95	AGCACA
PF10_0110	-111	-1	8.95	TGTGCT
PF10_0018	-1516	1	8.95	AGCACA
PFF0750w	-187	-1	8.95	TGTGCT
PFD0795w	-589	-1	8.95	TGTGCT
MAL13P1.84	-1912	1	8.95	AGCACA
PF14_0081	-280	1	8.95	AGCACA
PFE0780w	-1444	-1	8.95	TGTGCT
MAL7P1.160	-516	-1	8.95	TGTGCT
PF13_0201	-423	-1	8.95	TGTGCT
PF13_0201	-1206	-1	8.95	TGTGCT
PF14_0283	-54	-1	8.95	TGTGCT
PF11_0519	-1270	-1	8.95	TGTGCT
PFF0815w	-300	-1	8.95	TGTGCT
PFF0815w	-1156	-1	8.95	TGTGCT
PFF1155w	-108	1	8.95	AGCACA
PFC0210c	-744	1	8.95	AGCACA
PF08_0038	-1563	-1	8.95	TGTGCT
PF10_0394	-75	1	8.95	AGCACA
MAL13P1.22	-1294	-1	8.95	TGTGCT
PF11_0462	-357	-1	8.95	TGTGCT
PFE1515w	-1225	-1	8.95	TGTGCT
PF08_0051	-497	1	8.95	AGCACA
MAL13P1.148	-677	-1	8.95	TGTGCT
PF08_0068	-1224	-1	8.95	TGTGCT
PFE0955w	-275	-1	8.95	TGTGCT
PFL0455c	-742	-1	8.95	TGTGCT
PFI1285w	-1851	1	8.95	AGCACA
PF14_0024	-123	-1	8.95	TGTGCT
PF10_0174	-736	1	8.95	AGCACA
PF10_0050	-545	-1	8.95	TGTGCT
PF14_0496	-410	1	8.95	AGCACA
PFD0740w	-984	-1	8.95	TGTGCT
PFE1210c	-1264	1	8.95	AGCACA
PFL0765w	-37	-1	8.95	TGTGCT
PFE1205c	-728	-1	8.95	TGTGCT
PFF0485c	-199	-1	8.95	TGTGCT
PFF0425w	-1720	-1	8.95	TGTGCT
MAL7P1.95	-674	-1	8.95	TGTGCT
PF14_0324	-1035	-1	8.95	TGTGCT
MAL7P1.23	-813	-1	8.95	TGTGCT
MAL7P1.23	-1405	1	8.95	AGCACA
PF11_0183	-1513	-1	8.95	TGTGCT
PF11_0506	-1038	1	8.95	AGCACA
PF14_0476	-964	1	8.95	AGCACA
PF11_0161	-833	-1	8.95	TGTGCT
PF11_0161	-1196	-1	8.95	TGTGCT
MAL13P1.425	-68	1	8.95	AGCACA
MAL13P1.425	-1701	1	8.95	AGCACA
PFI0565w	-1243	-1	8.95	TGTGCT
PF14_0113	-634	1	8.95	AGCACA
PFL2330w	-1950	1	8.95	AGCACA
PF07_0075	-258	-1	8.95	TGTGCT
PFI0200c	-1894	1	8.95	AGCACA
PFL1245w	-115	-1	8.95	TGTGCT
PF14_0672	-1294	-1	8.95	TGTGCT
PF13_0233	-1665	1	8.95	AGCACA
PFI1520w	-706	1	8.95	AGCACA
PFI1520w	-1776	1	8.95	AGCACA
PFL2325c	-1943	-1	8.95	TGTGCT
PFE1305c	-1071	-1	8.95	TGTGCT
PF13_0137	-1493	-1	8.95	TGTGCT
PF10_0295	-111	1	8.95	AGCACA
PF10_0295	-197	1	8.95	AGCACA
PFL1160c	-1122	-1	8.95	TGTGCT
PFL1160c	-1792	-1	8.95	TGTGCT
PFE0990w	-1511	1	8.95	AGCACA
PF10_0066	-482	-1	8.95	TGTGCT
PF13_0049	-169	1	8.95	AGCACA
PF10_0281	-1211	1	8.95	AGCACA
PFL1165w	-1625	1	8.95	AGCACA
PFF0295c	-117	-1	8.95	TGTGCT
PF11_0377-c	-797	-1	8.95	TGTGCT
PF07_0064	-707	-1	8.95	TGTGCT
DUP1-PFI1615w	-276	1	8.95	AGCACA
PF08_0102	-1562	-1	8.95	TGTGCT
PFL0270c	-1894	-1	8.95	TGTGCT
PF10_0117	-124	-1	8.95	TGTGCT
PFF0355c	-127	-1	8.95	TGTGCT
MAL13P1.272	-80	-1	8.95	TGTGCT
PFD0045c	-131	1	8.95	AGCACA
PFE0210c	-775	1	8.95	AGCACA
MAL13P1.129	-1471	1	8.95	AGCACA
PFE0370c	-766	1	8.95	AGCACA
PFL0730w	-658	1	8.95	AGCACA
PF07_0022	-308	-1	8.95	TGTGCT
PF14_0697	-964	1	8.95	AGCACA
PF07_0087	-1300	-1	8.95	TGTGCT
PF14_0222	-1059	-1	8.95	TGTGCT
PF14_0222	-1822	1	8.95	AGCACA
PF14_0114	-460	1	8.95	AGCACA
PFB0467w	-436	-1	8.95	TGTGCT
PF14_0176	-1344	1	8.95	AGCACA
PFI1500w	-229	1	8.95	AGCACA
MAL7P1.215	-131	1	8.95	AGCACA
PFL1740w	-789	1	8.95	AGCACA
PF08_0076	-1175	-1	8.95	TGTGCT
PF08_0123	-92	1	8.95	AGCACA
PFI0540w	-179	1	8.95	AGCACA
MAL8P1.81	-607	-1	8.95	TGTGCT
PF14_0631	-1790	1	8.95	AGCACA
PF14_0781	-1903	-1	8.95	TGTGCT
PFL2410w	-462	-1	8.95	TGTGCT
PFE0840c	-831	-1	8.95	TGTGCT
PFE0840c	-1948	-1	8.95	TGTGCT
PF07_0078	-1252	1	8.95	AGCACA
MAL13P1.31	-6	1	8.95	AGCACA
PFL2065c	-1666	1	8.95	AGCACA
PFL2370c	-1902	1	8.95	AGCACA
PFL0410w	-272	-1	8.95	TGTGCT
PFI1200w	-1947	1	8.95	AGCACA
PF14_0567	-1752	1	8.95	AGCACA
PF14_0094	-169	-1	8.95	TGTGCT
PF07_0014	-351	-1	8.95	TGTGCT
PFI1085w	-1388	-1	8.95	TGTGCT
PFL1515c	-552	1	8.95	AGCACA
PFL2270w	-327	-1	8.95	TGTGCT
PF13_0291	-1283	-1	8.95	TGTGCT
MAL8P1.112	-1514	1	8.95	AGCACA
PFD0485w	-418	1	8.95	AGCACA
PFL1410c	-1489	-1	8.95	TGTGCT
PFB0315w	-27	1	8.95	AGCACA
PFD0735c	-1693	1	8.95	AGCACA
PF13_0181	-1298	-1	8.95	TGTGCT
PF14_0282	-1780	1	8.95	AGCACA
PFB0075c	-1247	1	8.95	AGCACA
MAL13P1.430	-1149	1	8.95	AGCACA
PFF0565c	-1180	-1	8.95	TGTGCT
PFA0365c	-1051	-1	8.95	TGTGCT
PF10_0173	-489	-1	8.95	TGTGCT
PFL2365w	-573	-1	8.95	TGTGCT
PFC0730w	-1478	-1	8.95	TGTGCT
PFD0135c	-1835	1	8.95	AGCACA
PFB0310c	-1417	1	8.95	AGCACA
PFE1145w	-325	-1	8.95	TGTGCT
PF08_0103	-1734	1	8.95	AGCACA
PFL0495c	-385	-1	8.95	TGTGCT
PFL0495c	-747	-1	8.95	TGTGCT
PFI0570w	-33	1	8.95	AGCACA
PF11_0067	-289	-1	8.95	TGTGCT
PF14_0471	-202	1	8.95	AGCACA
PF13_0329	-220	-1	8.95	TGTGCT
PF14_0497	-183	-1	8.95	TGTGCT
PFL2460w	-574	1	8.95	AGCACA
PFL1510c	-1156	-1	8.95	TGTGCT
PFC0175w	-312	1	8.95	AGCACA
PF13_0131	-973	1	8.95	AGCACA
PF14_0413	-603	-1	8.95	TGTGCT
MAL13P1.271	-1726	1	8.95	AGCACA
PF10_0207	-1139	1	8.95	AGCACA
PFI0945w	-932	1	8.95	AGCACA
MAL13P1.42	-1387	-1	8.95	TGTGCT
PFI0425w	-212	1	8.95	AGCACA
PF08_0079	-1056	1	8.95	AGCACA
PFC0160w	-182	1	8.95	AGCACA
PF13_0215	-111	1	8.95	AGCACA
PF08_0008	-271	1	8.95	AGCACA
PF07_0021	-801	1	8.95	AGCACA
PF10_0156	-285	-1	8.95	TGTGCT
PF10_0156	-1891	1	8.95	AGCACA
MAL7P1.161	-1581	1	8.95	AGCACA
PFB0170w	-214	-1	8.95	TGTGCT
MAL8P1.217	-1313	1	8.95	AGCACA
MAL7P1.57	-1019	-1	8.95	TGTGCT
PFL0355c	-1963	-1	8.95	TGTGCT
MAL13P1.25	-124	-1	8.95	TGTGCT
PFE0775c	-535	1	8.95	AGCACA
PFE0880c	-33	-1	8.95	TGTGCT
PFE0880c	-1819	-1	8.95	TGTGCT
MAL7P1.77	-84	1	8.95	AGCACA
MAL7P1.77	-500	-1	8.95	TGTGCT
MAL7P1.77	-1442	1	8.95	AGCACA
PFB0590w	-744	-1	8.95	TGTGCT
PF14_0614	-469	-1	8.95	TGTGCT
PF14_0251	-1082	1	8.95	AGCACA
PF14_0298	-980	1	8.95	AGCACA
MAL8P1.16	-1711	-1	8.95	TGTGCT
PF14_0295	-603	1	8.95	AGCACA
PFL1705w	-533	-1	8.95	TGTGCT
MAL13P1.127	-572	-1	8.95	TGTGCT
PFF0810c	-100	1	8.95	AGCACA
PFF0810c	-1459	1	8.95	AGCACA
PFE0625w	-951	-1	8.95	TGTGCT
PFE0625w	-1574	1	8.95	AGCACA
PFE0625w	-1580	1	8.95	AGCACA
PFE0625w	-1586	1	8.95	AGCACA
PFF0145w	-361	1	8.95	AGCACA
MAL13P1.205	-110	-1	8.95	TGTGCT
MAL8P1.41	-1506	1	8.95	AGCACA
PFI0110c	-1726	1	8.95	AGCACA
PF08_0044	-69	-1	8.95	TGTGCT
PF13_0355	-1297	-1	8.95	TGTGCT
PF10_0319	-591	1	8.95	AGCACA
PFD0930w	-196	1	8.95	AGCACA
PF07_0003	-1505	1	8.95	AGCACA
PF13_0026	-983	-1	8.95	TGTGCT
PFL0150w	-671	-1	8.95	TGTGCT
PFA0450c	-974	1	8.95	AGCACA
PF07_0004	-1137	-1	8.95	TGTGCT
PF08_0113	-1198	1	8.95	AGCACA
PFB0285c	-18	1	8.95	AGCACA
PFE1020w	-402	1	8.95	AGCACA
PFF1280w	-1734	1	8.95	AGCACA
PF10_0165	-132	1	8.95	AGCACA
MAL7P1.32	-233	1	8.95	AGCACA
MAL13P1.137	-1929	1	8.95	AGCACA
PF10_0261	-1175	1	8.95	AGCACA
PF13_0295	-1063	1	8.95	AGCACA
PFL0205w	-372	1	8.95	AGCACA
PF13_0047	-306	-1	8.95	TGTGCT
PF11_0289	-608	1	8.95	AGCACA
PF13_0218a	-949	1	8.95	AGCACA
PFC0170c	-1532	-1	8.95	TGTGCT
PF14_0717	-1075	-1	8.95	TGTGCT
PF14_0717	-1896	-1	8.95	TGTGCT
PF13_0248	-1384	1	8.95	AGCACA
PFL1180w	-362	-1	8.95	TGTGCT
PFL1180w	-886	-1	8.95	TGTGCT
PFL1180w	-1555	1	8.95	AGCACA
PF14_0028	-1003	1	8.95	AGCACA
PFE1290w	-512	-1	8.95	TGTGCT
PFE0520c	-925	1	8.95	AGCACA
PF10_0334	-690	-1	8.95	TGTGCT
PFE1325w	-58	-1	8.95	TGTGCT
PFE1325w	-1716	-1	8.95	TGTGCT
PFF0610c	-489	1	8.95	AGCACA
PFL2630w	-1826	1	8.95	AGCACA
MAL7P1.13	-270	1	8.95	AGCACA
PF13_0227	-180	-1	8.95	TGTGCT
PFF0075c	-1006	1	8.95	AGCACA
PF07_0018	-1453	1	8.95	AGCACA
MAL13P1.580	-456	-1	8.95	TGTGCT
PF11_0282	-577	-1	8.95	TGTGCT
PFE0850c	-1491	-1	8.95	TGTGCT
PF10_0056	-1403	-1	8.95	TGTGCT
PFD0780w	-1013	-1	8.95	TGTGCT
PFD0780w	-1819	-1	8.95	TGTGCT
PF07_0066	-545	-1	8.95	TGTGCT
PF07_0066	-924	-1	8.95	TGTGCT
PF11_0370	-1669	1	8.95	AGCACA
PF14_0311	-202	1	8.95	AGCACA
MAL13P1.213	-1734	-1	8.95	TGTGCT
PF13_0144a	-93	1	8.95	AGCACA
PFB0500c	-76	1	8.95	AGCACA
PFF0830w	-603	1	8.95	AGCACA
PF14_0053	-1725	1	8.95	AGCACA
PFL0445w	-1531	1	8.95	AGCACA
PFL0445w	-1640	-1	8.95	TGTGCT
PFB0410c	-1394	1	8.95	AGCACA
PFB0110w	-1486	-1	8.95	TGTGCT
PF14_0679	-952	1	8.95	AGCACA
PF14_0615a	-1903	-1	8.95	TGTGCT
PFL1385c	-172	1	8.95	AGCACA
MAL8P1.133	-966	1	8.95	AGCACA
PFD1160w	-1237	-1	8.95	TGTGCT
MAL7P1.310	-16	1	8.95	AGCACA
PF14_0663	-884	1	8.95	AGCACA
PFE0560c	-1984	-1	8.95	TGTGCT
PF14_0577	-945	1	8.95	AGCACA
PFI0220w	-1942	1	8.95	AGCACA
PF14_0373	-438	-1	8.95	TGTGCT
PFD0325w	-1122	1	8.95	AGCACA
PF14_0601	-1000	1	8.95	AGCACA
PF14_0601	-1034	1	8.95	AGCACA
PFL1220w	-323	-1	8.95	TGTGCT
PFL1220w	-1172	-1	8.95	TGTGCT
MAL13P1.254	-711	1	8.95	AGCACA
PFI0545w	-1503	-1	8.95	TGTGCT
PF14_0019	-1864	-1	8.95	TGTGCT
PFE1550w	-866	-1	8.95	TGTGCT
PF13_0249	-329	-1	8.95	TGTGCT
PF14_0773	-1932	-1	8.95	TGTGCT
MAL13P1.144	-237	1	8.95	AGCACA
PF10_0065	-685	1	8.95	AGCACA
PF13_0147	-919	1	8.95	AGCACA
PF14_0116	-379	-1	8.95	TGTGCT
PF11_0329	-904	1	8.95	AGCACA
PF14_0359	-142	1	8.95	AGCACA
PFL1290w	-1904	1	8.95	AGCACA
PFB0375w	-1917	1	8.95	AGCACA
PF10_0208	-324	-1	8.95	TGTGCT
PFF0495w	-760	-1	8.95	TGTGCT
PFL0850w	-173	1	8.95	AGCACA
MAL8P1.29	-8	1	8.95	AGCACA
PF11_0471	-217	1	8.95	AGCACA
PF11_0159	-40	1	8.95	AGCACA
PFC0581w	-1267	1	8.95	AGCACA
PFD0040c	-1466	1	8.95	AGCACA
MAL8P1.20	-70	-1	8.95	TGTGCT
PFD0300w	-516	1	8.95	AGCACA
PF11_0324	-1884	1	8.95	AGCACA
PFD1060w	-1195	1	8.95	AGCACA
PFD1060w	-1463	1	8.95	AGCACA
PF13_0182	-481	1	8.95	AGCACA
PF13_0252	-124	-1	8.95	TGTGCT
PF11_0488	-47	1	8.95	AGCACA
PF14_0671	-465	1	8.95	AGCACA
PFB1005w	-75	1	8.95	AGCACA
PF14_0059	-1432	-1	8.95	TGTGCT
PFA0325w	-450	1	8.95	AGCACA
PF11_0364	-439	1	8.95	AGCACA
PF11_0364	-1043	1	8.95	AGCACA
PFF0700c	-1028	1	8.95	AGCACA
PF11_0129	-539	-1	8.95	TGTGCT
PFF0620c	-10	-1	8.95	TGTGCT
PFI1685w	-1739	1	8.95	AGCACA
PFD0420c	-770	-1	8.95	TGTGCT
PFF0775w	-1032	-1	8.95	TGTGCT
PFF0775w	-1122	1	8.95	AGCACA
MAL13P1.204	-1713	1	8.95	AGCACA
PF07_0032	-1502	-1	8.95	TGTGCT
PF07_0032	-1983	1	8.95	AGCACA
PF11_0371	-72	-1	8.95	TGTGCT
PF11_0371	-1641	-1	8.95	TGTGCT
PF14_0009	-1856	1	8.95	AGCACA
PF13_0025	-364	1	8.95	AGCACA
PFL2490c	-947	-1	8.95	TGTGCT
PFL2490c	-1073	1	8.95	AGCACA
PF11_0429	-694	1	8.95	AGCACA
PF11_0341	-1573	-1	8.95	TGTGCT
PF14_0751	-315	-1	8.95	TGTGCT
PF14_0281	-1226	-1	8.95	TGTGCT
PF10_0286	-749	-1	8.95	TGTGCT
PFI1795c	-1518	1	8.95	AGCACA
MAL13P1.279	-35	1	8.95	AGCACA
PFL1120c	-763	-1	8.95	TGTGCT
PFA0295c	-452	-1	8.95	TGTGCT
PFA0295c	-1780	1	8.95	AGCACA
PFA0295c	-1933	-1	8.95	TGTGCT
PFF0640w	-90	-1	8.95	TGTGCT
PF11_0287	-1320	-1	8.95	TGTGCT
PFD0380c	-188	-1	8.95	TGTGCT
PFD0380c	-1788	1	8.95	AGCACA
PF11_0041	-143	1	8.95	AGCACA
MAL7P1.162	-561	-1	8.95	TGTGCT
PF10_0380	-1435	1	8.95	AGCACA
PFF0820w	-566	-1	8.95	TGTGCT
PFF0820w	-1296	-1	8.95	TGTGCT
PF14_0174	-1965	-1	8.95	TGTGCT
PF10_0335	-857	1	8.95	AGCACA
MAL13P1.11	-1849	1	8.95	AGCACA
MAL13P1.327	-451	1	8.95	AGCACA
PF11_0483a	-466	-1	8.95	TGTGCT
PFF1315w	-442	1	8.95	AGCACA
PFL1255c	-971	1	8.95	AGCACA
PF07_0124	-89	-1	8.95	TGTGCT
PF07_0085	-574	-1	8.95	TGTGCT
PF11_0141	-64	1	8.95	AGCACA
PFE0250w	-287	-1	8.95	TGTGCT
PFF1180w	-1905	1	8.95	AGCACA
PFL0510c	-1407	1	8.95	AGCACA
PFD0690c	-382	-1	8.95	TGTGCT
PFE0175c	-242	1	8.95	AGCACA
PFI1690c	-554	-1	8.95	TGTGCT
PF13_0130	-512	-1	8.95	TGTGCT
PFD0140w	-345	-1	8.95	TGTGCT
PFD0140w	-1074	-1	8.95	TGTGCT
PFD0140w	-1433	-1	8.95	TGTGCT
PFA0675w	-208	-1	8.95	TGTGCT
PFA0675w	-1261	-1	8.95	TGTGCT
PFD0445c	-617	-1	8.95	TGTGCT
PFL0465c	-869	1	8.95	AGCACA
PFC0615w	-25	1	8.95	AGCACA
PFL2340w	-435	1	8.95	AGCACA
PFD0462w	-1027	1	8.95	AGCACA
PFA0185w	-239	1	8.95	AGCACA
PFA0445w	-1389	1	8.95	AGCACA
PFE0415w	-674	-1	8.95	TGTGCT
PFE0415w	-997	-1	8.95	TGTGCT
PFE0415w	-1681	1	8.95	AGCACA
PFI1740c-b	-1491	-1	8.95	TGTGCT
PF10_0210	-501	1	8.95	AGCACA
PFC0280c	-206	1	8.95	AGCACA
PFE1310c	-1578	1	8.95	AGCACA
PF14_0271	-441	-1	8.95	TGTGCT
PF14_0271	-543	1	8.95	AGCACA
PF10_0106	-1817	1	8.95	AGCACA
PFL1895w	-473	1	8.95	AGCACA
PFL2465c	-206	1	8.95	AGCACA
PF14_0326	-114	-1	8.95	TGTGCT
PF10_0040	-369	1	8.95	AGCACA
PF10_0040	-1776	1	8.95	AGCACA
PF14_0724	-81	-1	8.95	TGTGCT
PFE1540w	-378	-1	8.95	TGTGCT
PFL1645w	-1095	1	8.95	AGCACA
MAL13P1.73	-45	-1	8.95	TGTGCT
PF14_0718	-1535	1	8.95	AGCACA
PFL0950c	-1736	-1	8.95	TGTGCT
PFB0450w	-284	-1	8.95	TGTGCT
MAL8P1.75a	-1835	1	8.95	AGCACA
PFE1570c	-1161	-1	8.95	TGTGCT
PFI1080w	-241	-1	8.95	TGTGCT
PF10_0078	-1913	1	8.95	AGCACA
PFL1270w	-292	1	8.95	AGCACA
PFI1365w	-714	-1	8.95	TGTGCT
PF14_0662	-1599	-1	8.95	TGTGCT
PFL1840w	-76	-1	8.95	TGTGCT
PFL1840w	-246	1	8.95	AGCACA
PFL1840w	-925	-1	8.95	TGTGCT
PF14_0368	-41	-1	8.95	TGTGCT
PFB0715w	-1218	1	8.95	AGCACA
PF14_0588	-1143	1	8.95	AGCACA
PF14_0588	-1155	1	8.95	AGCACA
PF11_0473	-1123	-1	8.95	TGTGCT
PF11_0473	-1497	-1	8.95	TGTGCT
PFL0800c	-863	1	8.95	AGCACA
PFL1520w	-1993	-1	8.95	TGTGCT
PFF0150c	-1191	-1	8.95	TGTGCT
PFD0890w	-856	-1	8.95	TGTGCT
MAL13P1.259	-1918	1	8.95	AGCACA
PFE0620c	-366	-1	8.95	TGTGCT
PFE0620c	-372	-1	8.95	TGTGCT
PFE0620c	-378	-1	8.95	TGTGCT
PFE0620c	-1001	1	8.95	AGCACA
PFE0645w	-355	-1	8.95	TGTGCT
PF13_0139	-472	-1	8.95	TGTGCT
MAL8P1.72	-1627	-1	8.95	TGTGCT
PF13_0140	-51	1	8.95	AGCACA
PF13_0140	-1556	-1	8.95	TGTGCT
PF13_0140	-1893	-1	8.95	TGTGCT
PFL1420w	-377	-1	8.95	TGTGCT
PFC0390w	-912	-1	8.95	TGTGCT
MAL13P1.106	-584	1	8.95	AGCACA
PFD0425w	-1941	1	8.95	AGCACA
MAL13P1.212	-1083	-1	8.95	TGTGCT
PF14_0133	-567	-1	8.95	TGTGCT
PFF0420c	-739	1	8.95	AGCACA
PFB0923c	-925	-1	8.95	TGTGCT
PFI0680c	-420	1	8.95	AGCACA
PF14_0099	-83	1	8.95	AGCACA
PF13_0174	-120	-1	8.95	TGTGCT
PFC0435w	-768	-1	8.95	TGTGCT
PF13_0126	-1785	1	8.95	AGCACA
PF10_0240	-70	-1	8.95	TGTGCT
PF13_0231	-730	-1	8.95	TGTGCT
PF11_0438	-93	-1	8.95	TGTGCT
PFI0965w	-428	1	8.95	AGCACA
PFF0560c	-1187	-1	8.95	TGTGCT
MAL8P1.134	-73	-1	8.95	TGTGCT
PF11_0433	-183	1	8.91	AGAACC
PF13_0204	-806	-1	8.91	GGTTCT
MAL7P1.172	-104	1	8.91	AGAACC
MAL7P1.172	-1253	1	8.91	AGAACC
PFL1175w	-1095	1	8.91	AGAACC
MAL8P1.78	-747	-1	8.91	GGTTCT
PF14_0757	-1449	-1	8.91	GGTTCT
MAL8P1.202	-1839	1	8.91	AGAACC
PF08_0053	-848	1	8.91	AGAACC
PF08_0105	-1479	-1	8.91	GGTTCT
PF10_0351	-911	1	8.91	AGAACC
PF10_0351	-953	-1	8.91	GGTTCT
PF13_0100	-806	-1	8.91	GGTTCT
MAL13P1.65	-358	-1	8.91	GGTTCT
MAL7P1.18	-285	1	8.91	AGAACC
PFD0745c	-600	1	8.91	AGAACC
PF14_0730	-993	-1	8.91	GGTTCT
PFC0135c	-685	1	8.91	AGAACC
PF11_0454	-1571	-1	8.91	GGTTCT
PF11_0442	-1749	1	8.91	AGAACC
PF14_0066	-237	1	8.91	AGAACC
PFD0765w	-36	1	8.91	AGAACC
PFE1170w	-484	-1	8.91	GGTTCT
MAL13P1.485	-1726	1	8.91	AGAACC
MAL13P1.485	-1748	-1	8.91	GGTTCT
PFA0135w	-157	-1	8.91	GGTTCT
PFA0135w	-510	-1	8.91	GGTTCT
PFA0135w	-542	1	8.91	AGAACC
PFA0135w	-688	-1	8.91	GGTTCT
PFA0135w	-1126	-1	8.91	GGTTCT
PFA0050c	-1445	1	8.91	AGAACC
PF14_0737	-927	-1	8.91	GGTTCT
PF14_0737	-1226	-1	8.91	GGTTCT
PFB1000w	-1442	1	8.91	AGAACC
PFL2045w	-179	1	8.91	AGAACC
MAL7P1.179	-181	-1	8.91	GGTTCT
PF14_0117	-788	-1	8.91	GGTTCT
MAL8P1.67	-1072	-1	8.91	GGTTCT
PFL2080c	-1330	-1	8.91	GGTTCT
PFE0070w	-250	1	8.91	AGAACC
PF13_0310	-1062	1	8.91	AGAACC
PFC0745c	-1748	-1	8.91	GGTTCT
PF13_0141	-1908	-1	8.91	GGTTCT
PF14_0289	-843	-1	8.91	GGTTCT
PF14_0343	-1914	1	8.91	AGAACC
PF11_0100	-324	-1	8.91	GGTTCT
PF10_0197	-402	-1	8.91	GGTTCT
PFD0460c	-142	-1	8.91	GGTTCT
PF10_0042	-1207	-1	8.91	GGTTCT
PFC0080c	-460	-1	8.91	GGTTCT
PFC0080c	-1823	-1	8.91	GGTTCT
PF08_0001	-243	-1	8.91	GGTTCT
PFB0840w	-1858	-1	8.91	GGTTCT
PF14_0250	-1243	-1	8.91	GGTTCT
PFC1065w	-213	1	8.91	AGAACC
PFC1065w	-1524	1	8.91	AGAACC
PFD0145c	-1258	1	8.91	AGAACC
PF10_0020	-1912	1	8.91	AGAACC
PFF1505w	-1492	-1	8.91	GGTTCT
PF11_0511	-65	1	8.91	AGAACC
MAL7P1.224	-1572	1	8.91	AGAACC
PF14_0745	-1745	-1	8.91	GGTTCT
MAL8P1.77	-1454	-1	8.91	GGTTCT
PFL2185w	-542	1	8.91	AGAACC
PFL2570w	-1694	1	8.91	AGAACC
PFL2570w	-1716	-1	8.91	GGTTCT
PFE0115c	-823	1	8.91	AGAACC
PFE0115c	-1052	-1	8.91	GGTTCT
PF14_0760	-1859	-1	8.91	GGTTCT
PFB0145c	-37	-1	8.91	GGTTCT
PFD0905w	-537	-1	8.91	GGTTCT
PF13_0317	-1106	1	8.91	AGAACC
PFI1281w	-1257	-1	8.91	GGTTCT
PFI1360c	-790	-1	8.91	GGTTCT
PF11_0068	-1444	1	8.91	AGAACC
PF14_0404	-1834	1	8.91	AGAACC
PFD0695w	-97	1	8.91	AGAACC
PFD0695w	-416	-1	8.91	GGTTCT
PF10_0041	-289	1	8.91	AGAACC
MAL8P1.310	-267	-1	8.91	GGTTCT
PF11_0265	-476	-1	8.91	GGTTCT
PFD0660w	-573	1	8.91	AGAACC
MAL7P1.27	-1554	1	8.91	AGAACC
PF13_0086	-936	-1	8.91	GGTTCT
PF14_0457	-977	-1	8.91	GGTTCT
MAL13P1.66	-90	1	8.91	AGAACC
PFF0285c	-681	1	8.91	AGAACC
MAL7P1.99	-1021	-1	8.91	GGTTCT
PFC0645w	-389	-1	8.91	GGTTCT
PF10_0316	-313	1	8.91	AGAACC
MAL7P1.34	-1328	-1	8.91	GGTTCT
PF13_0270	-606	-1	8.91	GGTTCT
PFE0580w	-320	-1	8.91	GGTTCT
PFD0430c	-495	-1	8.91	GGTTCT
MAL7P1.29	-745	-1	8.91	GGTTCT
PF14_0227	-1626	-1	8.91	GGTTCT
MAL7P1.203	-1865	1	8.91	AGAACC
PF10_0231	-179	-1	8.91	GGTTCT
PFB0530c	-638	-1	8.91	GGTTCT
PFE1415w	-270	1	8.91	AGAACC
PF13_0142	-353	-1	8.91	GGTTCT
PFE0495w	-813	-1	8.91	GGTTCT
PFL1545c	-574	-1	8.91	GGTTCT
MAL13P1.440	-1785	-1	8.91	GGTTCT
PF14_0377	-1706	-1	8.91	GGTTCT
PFL0540w	-211	-1	8.91	GGTTCT
PFD0085c	-1224	-1	8.91	GGTTCT
PF14_0759	-1148	-1	8.91	GGTTCT
PFE1115c	-980	-1	8.91	GGTTCT
PF13_0211	-1765	1	8.91	AGAACC
PFL1060c	-114	1	8.91	AGAACC
PFL0420w	-686	1	8.91	AGAACC
PFB0835c	-10	1	8.91	AGAACC
PFI0640c	-350	-1	8.91	GGTTCT
PF14_0016	-1788	-1	8.91	GGTTCT
PF14_0579	-74	1	8.91	AGAACC
PF11_0432	-379	1	8.91	AGAACC
MAL7P1.184	-642	1	8.91	AGAACC
PFA0315w	-670	-1	8.91	GGTTCT
MAL13P1.350	-753	-1	8.91	GGTTCT
PF14_0572	-939	1	8.91	AGAACC
PFD0110w	-775	-1	8.91	GGTTCT
PF13_0045	-1987	-1	8.91	GGTTCT
PFF0175c	-1714	1	8.91	AGAACC
PFE0465c	-1434	-1	8.91	GGTTCT
PF11_0101	-1831	-1	8.91	GGTTCT
PFF1465w	-894	-1	8.91	GGTTCT
PF14_0084	-1035	1	8.91	AGAACC
PF10_0094	-293	1	8.91	AGAACC
PFD0655w	-1668	1	8.91	AGAACC
PFB0194w	-1552	-1	8.91	GGTTCT
PF11_0453	-603	1	8.91	AGAACC
PF13_0281	-707	-1	8.91	GGTTCT
PFC0965w	-1936	-1	8.91	GGTTCT
PF08_0063	-332	1	8.91	AGAACC
MAL8P1.142	-1309	1	8.91	AGAACC
PFC0675c	-1184	-1	8.91	GGTTCT
MAL7P1.203a	-644	-1	8.91	GGTTCT
PFI1475w	-552	1	8.91	AGAACC
PF11_0259	-1957	-1	8.91	GGTTCT
PF14_0054	-1643	1	8.91	AGAACC
MAL7P1.201	-443	-1	8.91	GGTTCT
PFE0040c	-1894	-1	8.91	GGTTCT
PF13_0210	-136	1	8.91	AGAACC
PFL2635w	-1817	1	8.91	AGAACC
PFF0650w	-65	-1	8.91	GGTTCT
PF07_0034	-1430	-1	8.91	GGTTCT
PF14_0429	-1579	-1	8.91	GGTTCT
PF14_0456	-241	1	8.91	AGAACC
PFB0120w	-1830	1	8.91	AGAACC
PF07_0130	-1415	1	8.91	AGAACC
PF07_0130	-1894	1	8.91	AGAACC
PF13_0003	-809	-1	8.91	GGTTCT
PF14_0085	-1861	-1	8.91	GGTTCT
PFA0265c	-570	-1	8.91	GGTTCT
MAL8P1.201	-1651	-1	8.91	GGTTCT
PF10_0151	-1172	1	8.91	AGAACC
PFL0500w	-42	1	8.91	AGAACC
MAL13P1.268	-585	-1	8.91	GGTTCT
PFL0245w	-405	1	8.91	AGAACC
PFF1130c	-1073	1	8.91	AGAACC
MAL7P1.227	-449	-1	8.91	GGTTCT
PF11_0268	-941	-1	8.91	GGTTCT
PFD0144c	-317	1	8.91	AGAACC
PF11_0034	-169	-1	8.91	GGTTCT
PF11_0034	-1218	1	8.91	AGAACC
PF11_0051	-117	-1	8.91	GGTTCT
PF10_0217	-1501	-1	8.91	GGTTCT
PF14_0772	-178	-1	8.91	GGTTCT
MAL8P1.154	-1523	1	8.91	AGAACC
PFC1035w	-687	1	8.91	AGAACC
PF07_0043	-1352	1	8.91	AGAACC
PF14_0403	-845	-1	8.91	GGTTCT
PFC0340w	-1222	1	8.91	AGAACC
PF13_0219	-1316	1	8.91	AGAACC
PFE0260w	-916	-1	8.91	GGTTCT
PFE0260w	-1089	-1	8.91	GGTTCT
PFL1975c	-879	-1	8.91	GGTTCT
PFL1230w	-1890	1	8.91	AGAACC
PFA0300c	-788	-1	8.91	GGTTCT
PF14_0220	-476	1	8.91	AGAACC
MAL13P1.56	-1630	1	8.91	AGAACC
PFD0750w	-557	-1	8.91	GGTTCT
PFC0055w	-650	1	8.91	AGAACC
PFD0440w	-1244	1	8.91	AGAACC
MAL13P1.190	-1624	1	8.91	AGAACC
PFF0490w	-815	-1	8.91	GGTTCT
PFE0585c	-1776	1	8.91	AGAACC
PF14_0573	-748	-1	8.91	GGTTCT
PF07_0089	-1630	-1	8.91	GGTTCT
PFE0470w	-1011	1	8.91	AGAACC
PFF0390w	-609	1	8.91	AGAACC
PF13_0224	-799	-1	8.91	GGTTCT
PFE0190c	-344	-1	8.91	GGTTCT
PF11_0503	-153	1	8.91	AGAACC
PF11_0503	-342	1	8.91	AGAACC
PFA0540c	-239	-1	8.91	GGTTCT
PF11_0277	-1161	1	8.91	AGAACC
PF14_0755	-231	1	8.91	AGAACC
PFB0495w	-456	-1	8.91	GGTTCT
MAL8P1.58	-1968	1	8.91	AGAACC
PFD0530c	-1171	-1	8.91	GGTTCT
PF14_0534	-534	-1	8.91	GGTTCT
PF14_0376	-1576	1	8.91	AGAACC
PF11_0326a	-500	-1	8.91	GGTTCT
PF11_0092	-1623	-1	8.91	GGTTCT
PF13_0348	-305	1	8.91	AGAACC
PF08_0106	-60	1	8.91	AGAACC
PF10_0028	-1923	1	8.91	AGAACC
MAL13P1.216	-1042	1	8.91	AGAACC
PFL1295w	-1908	-1	8.91	GGTTCT
PFL1360c	-246	-1	8.91	GGTTCT
PF07_0070	-1533	-1	8.91	GGTTCT
MAL13P1.250	-700	1	8.91	AGAACC
PF13_0041	-334	-1	8.91	GGTTCT
PFI0160w	-167	1	8.91	AGAACC
PFI0295c	-519	-1	8.91	GGTTCT
PFL1550w	-1194	1	8.91	AGAACC
PF10_0221	-266	1	8.91	AGAACC
PF11_0269	-1677	1	8.91	AGAACC
PF10_0132	-744	-1	8.91	GGTTCT
PFB0130w	-1044	1	8.91	AGAACC
MAL13P1.415	-1455	-1	8.91	GGTTCT
PF14_0535	-192	1	8.91	AGAACC
PF10_0381	-169	-1	8.91	GGTTCT
PF10_0381	-1203	1	8.91	AGAACC
PF08_0003	-307	-1	8.91	GGTTCT
PF08_0003	-316	1	8.91	AGAACC
PFF1460c	-1051	1	8.91	AGAACC
PFI1040c	-1244	-1	8.91	GGTTCT
PFE0575c	-929	1	8.91	AGAACC
PF13_0193	-929	1	8.91	AGAACC
MAL13P1.40	-567	-1	8.91	GGTTCT
PF11_0073	-26	1	8.91	AGAACC
PFI1560c	-453	1	8.91	AGAACC
PFI1560c	-1587	1	8.91	AGAACC
PF14_0455	-321	-1	8.91	GGTTCT
PFI1595c	-744	-1	8.91	GGTTCT
MAL13P1.344	-399	1	8.91	AGAACC
PF14_0005	-1389	1	8.91	AGAACC
MAL13P1.153	-1286	1	8.91	AGAACC
PFC0486c	-1506	1	8.91	AGAACC
PFF1015w	-1757	1	8.91	AGAACC
PF11_0021	-1711	1	8.91	AGAACC
PF10_0264	-1512	-1	8.91	GGTTCT
PF14_0762	-64	1	8.91	AGAACC
PFD0355c	-483	-1	8.91	GGTTCT
PFD0355c	-1363	-1	8.91	GGTTCT
PFC0090w	-14	1	8.91	AGAACC
PFC0090w	-464	1	8.91	AGAACC
PFC0090w	-731	1	8.91	AGAACC
PFC0090w	-971	-1	8.91	GGTTCT
PF07_0008	-331	1	8.91	AGAACC
PF07_0046	-121	1	8.91	AGAACC
PF13_0031	-1113	1	8.91	AGAACC
PF07_0088	-1708	1	8.91	AGAACC
MAL7P1.33	-516	-1	8.91	GGTTCT
PF14_0147	-592	1	8.91	AGAACC
PFE0195w	-1229	1	8.91	AGAACC
PF10_0198	-461	1	8.91	AGAACC
MAL13P1.348	-545	-1	8.91	GGTTCT
MAL13P1.77	-511	1	8.91	AGAACC
MAL13P1.77	-618	1	8.91	AGAACC
PFE0885w	-544	1	8.91	AGAACC
PFL2130w	-577	-1	8.91	GGTTCT
MAL7P1.81	-1346	1	8.91	AGAACC
PFF0180w	-403	-1	8.91	GGTTCT
MAL13P1.420	-278	1	8.91	AGAACC
PFI0970c	-241	1	8.91	AGAACC
MAL7P1.17	-1605	1	8.91	AGAACC
PF11_0241	-1883	1	8.91	AGAACC
PF11_0509	-1772	-1	8.91	GGTTCT
PFC0845c	-396	1	8.91	AGAACC
PFC0750w	-854	1	8.91	AGAACC
PFB0161c	-1374	1	8.91	AGAACC
PFB0161c	-1439	-1	8.91	GGTTCT
PF11_0223	-508	1	8.91	AGAACC
PFI1225w	-1942	-1	8.91	GGTTCT
PF11_0008	-628	-1	8.91	GGTTCT
MAL13P1.64	-1949	-1	8.91	GGTTCT
PFL1365w	-225	1	8.91	AGAACC
PFB0440c	-1098	-1	8.91	GGTTCT
PFD0525w	-84	-1	8.91	GGTTCT
PF13_0120	-884	-1	8.91	GGTTCT
PFL0250w	-1083	1	8.91	AGAACC
PFI1435w	-1689	-1	8.91	GGTTCT
PFL0305c	-622	-1	8.91	GGTTCT
PFL0945w	-455	-1	8.91	GGTTCT
MAL8P1.64	-582	-1	8.91	GGTTCT
PFE0565w	-1639	1	8.91	AGAACC
PFE0450w	-1085	-1	8.91	GGTTCT
PFC0582c	-248	1	8.91	AGAACC
PFF1000w	-994	-1	8.91	GGTTCT
PF14_0431	-1834	1	8.91	AGAACC
PF11_0065	-38	1	8.91	AGAACC
PF11_0065	-1079	1	8.91	AGAACC
MAL13P1.352	-843	-1	8.91	GGTTCT
PFF1010c	-1016	-1	8.91	GGTTCT
PFB0695c	-183	-1	8.91	GGTTCT
PFB0695c	-1366	-1	8.91	GGTTCT
PF11_0328	-1854	1	8.91	AGAACC
PFL1890c	-1998	1	8.91	AGAACC
PF14_0754	-431	-1	8.91	GGTTCT
PFF0995c	-1216	1	8.91	AGAACC
PFA0165c	-950	1	8.91	AGAACC
MAL13P1.302	-1845	-1	8.91	GGTTCT
PFA0565c	-1656	-1	8.91	GGTTCT
PFB0665w	-596	1	8.91	AGAACC
PF14_0659	-381	1	8.91	AGAACC
MAL13P1.301	-700	1	8.91	AGAACC
PF11_0096	-1653	1	8.91	AGAACC
PFA0570w	-436	1	8.91	AGAACC
MAL8P1.114	-711	-1	8.91	GGTTCT
PFI0205w	-1785	1	8.91	AGAACC
PFE0430w	-78	1	8.91	AGAACC
PFI1270w	-569	1	8.91	AGAACC
PFI1270w	-1009	-1	8.91	GGTTCT
PFI1270w	-1739	1	8.91	AGAACC
PF14_0674	-202	1	8.91	AGAACC
PF13_0029	-1631	-1	8.91	GGTTCT
PFF0385c	-14	-1	8.91	GGTTCT
PF07_0045	-891	-1	8.91	GGTTCT
PF11_0504	-1521	1	8.91	AGAACC
PFE1030c	-281	-1	8.91	GGTTCT
MAL13P1.176	-1484	1	8.91	AGAACC
PFE1555c	-337	1	8.91	AGAACC
PFC0960c	-576	1	8.91	AGAACC
PFC0960c	-869	1	8.91	AGAACC
PF14_0748	-1882	-1	8.91	GGTTCT
PFE1480c	-695	1	8.91	AGAACC
PF14_0317	-1216	-1	8.91	GGTTCT
PF14_0542	-456	1	8.91	AGAACC
PF14_0542	-1250	-1	8.91	GGTTCT
PF14_0542	-1767	-1	8.91	GGTTCT
PF11_0290	-1834	-1	8.91	GGTTCT
PF07_0113	-447	-1	8.91	GGTTCT
PFF0345w	-352	1	8.91	AGAACC
PF14_0504	-518	-1	8.91	GGTTCT
PF14_0690	-545	-1	8.91	GGTTCT
PF14_0204	-564	-1	8.91	GGTTCT
PFL0985c	-622	-1	8.91	GGTTCT
PFL2420w	-1115	-1	8.91	GGTTCT
PFL2085w	-965	1	8.91	AGAACC
PF13_0012	-244	-1	8.91	GGTTCT
MAL13P1.206	-41	1	8.91	AGAACC
MAL7P1.35	-683	1	8.91	AGAACC
PF10_0166	-1444	-1	8.91	GGTTCT
PFE0930w	-1609	1	8.91	AGAACC
PFE1315w	-1488	-1	8.91	GGTTCT
PFD0669c	-1208	1	8.91	AGAACC
PFD0669c	-1527	-1	8.91	GGTTCT
PFI1760w	-82	-1	8.91	GGTTCT
PF14_0689	-1863	1	8.91	AGAACC
MAL13P1.78	-893	1	8.91	AGAACC
PF14_0123	-1177	-1	8.91	GGTTCT
PF10_0393	-1429	1	8.91	AGAACC
PF14_0137	-1543	-1	8.91	GGTTCT
PFL0290w	-1657	-1	8.91	GGTTCT
MAL8P1.62	-251	1	8.91	AGAACC
PFD0385w	-36	1	8.91	AGAACC
PFE1445c	-1333	1	8.91	AGAACC
PF10_0214	-713	1	8.91	AGAACC
PFL2450c	-461	-1	8.91	GGTTCT
PFE1485w	-741	-1	8.91	GGTTCT
PFD0360w	-88	1	8.91	AGAACC
PFD0360w	-968	1	8.91	AGAACC
PFD0360w	-1021	-1	8.91	GGTTCT
PF14_0658	-792	-1	8.91	GGTTCT
PFI1600w	-758	1	8.91	AGAACC
PFL0665c	-463	1	8.91	AGAACC
PF14_0495	-1881	-1	8.91	GGTTCT
PFL0275w	-55	1	8.91	AGAACC
PF07_0127	-1650	-1	8.91	GGTTCT
PFI1045w	-96	1	8.91	AGAACC
PFI1780w	-45	-1	8.91	GGTTCT
PF14_0494	-1165	1	8.91	AGAACC
PFB0675w	-641	1	8.91	AGAACC
PFB0675w	-1084	-1	8.91	GGTTCT
PFE1500c	-15	1	8.91	AGAACC
PFE1500c	-1327	-1	8.91	GGTTCT
PFE1500c	-1576	1	8.91	AGAACC
PFB0340c	-1302	1	8.91	AGAACC
PF14_0432	-367	-1	8.91	GGTTCT
PFE1200w	-19	-1	8.91	GGTTCT
PFI0555c	-176	-1	8.91	GGTTCT
PFB0106c	-784	-1	8.91	GGTTCT
PFE1410c	-899	-1	8.91	GGTTCT
PFB0535w	-376	1	8.91	AGAACC
PF07_0063	-651	-1	8.91	GGTTCT
PF13_0286	-360	1	8.91	AGAACC
PF11_0486	-663	1	8.91	AGAACC
PFD0310w	-1877	-1	8.91	GGTTCT
PF14_0642	-9	1	8.91	AGAACC
PFE1610w	-359	1	8.91	AGAACC
PFE0410w	-837	1	8.91	AGAACC
MAL7P1.200	-1447	1	8.91	AGAACC
PFD0134c	-1910	-1	8.91	GGTTCT
PFD0435c	-103	-1	8.91	GGTTCT
PF13_0158	-542	-1	8.91	GGTTCT
PF13_0028	-313	1	8.91	AGAACC
PF08_0037	-790	1	8.91	AGAACC
PF14_0338	-1125	1	8.91	AGAACC
MAL13P1.95	-544	1	8.91	AGAACC
PFC1045c	-608	1	8.91	AGAACC
MAL8P1.207	-754	-1	8.91	GGTTCT
PF11_0291	-423	1	8.91	AGAACC
MAL8P1.18	-882	1	8.91	AGAACC
PF10_0167	-167	1	8.91	AGAACC
MAL13P1.322	-1916	1	8.91	AGAACC
PFL1015w	-305	-1	8.91	GGTTCT
PF08_0136	-1389	1	8.91	AGAACC
PFC1050w	-1696	-1	8.91	GGTTCT
MAL7P1.231	-792	1	8.91	AGAACC
MAL7P1.231	-1525	1	8.91	AGAACC
MAL8P1.49	-63	-1	8.91	GGTTCT
PF13_0192	-979	1	8.91	AGAACC
MAL7P1.29a	-38	1	8.91	AGAACC
MAL7P1.173	-1771	1	8.91	AGAACC
MAL7P1.339	-498	-1	8.91	GGTTCT
PFC0490w	-737	-1	8.91	GGTTCT
PF10_0037	-253	-1	8.91	GGTTCT
PF14_0382	-107	1	8.91	AGAACC
PFC0930c	-1333	1	8.91	AGAACC
PFE0445c	-1545	1	8.91	AGAACC
PFL2078w	-590	1	8.91	AGAACC
PFF0750w	-1957	-1	8.91	GGTTCT
PF11_0464	-69	1	8.91	AGAACC
PFL1470c	-987	-1	8.91	GGTTCT
PF11_0093	-1587	1	8.91	AGAACC
PF08_0007	-947	-1	8.91	GGTTCT
MAL13P1.29	-666	-1	8.91	GGTTCT
PF14_0354	-739	-1	8.91	GGTTCT
PFI0300w	-377	1	8.91	AGAACC
PF10_0394	-465	-1	8.91	GGTTCT
PFI0465c	-979	-1	8.91	GGTTCT
PFE1150w	-1620	1	8.91	AGAACC
PFL1085w	-1874	-1	8.91	GGTTCT
MAL13P1.237a	-212	-1	8.91	GGTTCT
MAL13P1.185	-45	-1	8.91	GGTTCT
PFD0535w	-775	1	8.91	AGAACC
PFC0045w	-1286	-1	8.91	GGTTCT
PF14_0243a	-401	1	8.91	AGAACC
PF14_0775	-1520	1	8.91	AGAACC
MAL13P1.284	-131	1	8.91	AGAACC
PF11_0300	-245	-1	8.91	GGTTCT
MAL8P1.22	-272	-1	8.91	GGTTCT
PF14_0541	-939	1	8.91	AGAACC
PF14_0541	-1456	1	8.91	AGAACC
PFE1210c	-115	1	8.91	AGAACC
PFB0350c	-93	1	8.91	AGAACC
PFL1610c	-1130	-1	8.91	GGTTCT
PFD0345c	-1745	1	8.91	AGAACC
PFF0425w	-1553	-1	8.91	GGTTCT
PFD0150w	-13	-1	8.91	GGTTCT
MAL7P1.119	-121	-1	8.91	GGTTCT
PFB0915w	-842	-1	8.91	GGTTCT
PFB0915w	-1246	-1	8.91	GGTTCT
PFD1175w	-1826	-1	8.91	GGTTCT
PF14_0673	-652	-1	8.91	GGTTCT
MAL13P1.425	-782	1	8.91	AGAACC
PFB0090c	-1538	-1	8.91	GGTTCT
PF14_0124	-1843	1	8.91	AGAACC
PFB0560w	-1070	-1	8.91	GGTTCT
PFI0200c	-260	-1	8.91	GGTTCT
MAL13P1.329	-518	1	8.91	AGAACC
MAL7P1.217	-178	-1	8.91	GGTTCT
PF10_0183	-798	1	8.91	AGAACC
PFE0925c	-803	-1	8.91	GGTTCT
PFB0720c	-517	1	8.91	AGAACC
PFA0410w	-224	1	8.91	AGAACC
PFD1070w	-681	-1	8.91	GGTTCT
MAL13P1.184	-911	1	8.91	AGAACC
PFA0630c	-401	-1	8.91	GGTTCT
PFD1150c	-571	1	8.91	AGAACC
PF07_0040	-1672	-1	8.91	GGTTCT
PF14_0726	-1088	1	8.91	AGAACC
PFI0590c	-561	1	8.91	AGAACC
PFL0815w	-555	1	8.91	AGAACC
MAL13P1.272	-1046	-1	8.91	GGTTCT
PFL0730w	-1057	-1	8.91	GGTTCT
MAL13P1.323	-507	-1	8.91	GGTTCT
PF07_0087	-1130	-1	8.91	GGTTCT
PF14_0339	-1993	-1	8.91	GGTTCT
PF08_0137	-237	-1	8.91	GGTTCT
PF08_0137	-1057	1	8.91	AGAACC
PFA0335w	-927	1	8.91	AGAACC
MAL13P1.249	-714	-1	8.91	GGTTCT
PF14_0394	-120	1	8.91	AGAACC
PF14_0433	-506	-1	8.91	GGTTCT
MAL13P1.31	-357	-1	8.91	GGTTCT
PF10_0382	-1581	-1	8.91	GGTTCT
PFB0279w	-1191	1	8.91	AGAACC
MAL13P1.209	-1232	1	8.91	AGAACC
PF08_0097	-1981	1	8.91	AGAACC
PF07_0014	-844	-1	8.91	GGTTCT
PFA0350c	-271	-1	8.91	GGTTCT
PFD0070c	-1979	-1	8.91	GGTTCT
PF11_0456	-242	1	8.91	AGAACC
PF13_0181	-242	1	8.91	AGAACC
MAL13P1.430	-1314	1	8.91	AGAACC
PF10_0237	-60	1	8.91	AGAACC
PFL1475w	-227	1	8.91	AGAACC
PF14_0139	-314	1	8.91	AGAACC
PFD0135c	-1194	-1	8.91	GGTTCT
PFB0225c	-126	-1	8.91	GGTTCT
PFF1400w	-518	-1	8.91	GGTTCT
PFE1630w	-677	1	8.91	AGAACC
PFL0495c	-1219	-1	8.91	GGTTCT
PF11_0173	-801	1	8.91	AGAACC
PFF0165c	-238	1	8.91	AGAACC
PFL2075c	-491	-1	8.91	GGTTCT
PFI1220w	-204	-1	8.91	GGTTCT
PF13_0329	-1024	1	8.91	AGAACC
PF14_0153	-792	-1	8.91	GGTTCT
PF10_0378	-516	1	8.91	AGAACC
PFI0945w	-354	1	8.91	AGAACC
MAL13P1.42	-916	1	8.91	AGAACC
PFB0325c	-875	-1	8.91	GGTTCT
PF07_0107	-1581	1	8.91	AGAACC
PFF0880c	-884	1	8.91	AGAACC
MAL13P1.58	-370	1	8.91	AGAACC
PFB0170w	-1810	1	8.91	AGAACC
PFB0170w	-1875	-1	8.91	GGTTCT
PF14_0353	-1375	1	8.91	AGAACC
PFF1135w	-849	-1	8.91	GGTTCT
PF14_0428	-72	1	8.91	AGAACC
MAL7P1.14	-1571	1	8.91	AGAACC
MAL13P1.182	-841	-1	8.91	GGTTCT
PFE0880c	-1606	-1	8.91	GGTTCT
PF13_0044	-1783	1	8.91	AGAACC
PFL0050c	-676	-1	8.91	GGTTCT
PFL0050c	-1269	-1	8.91	GGTTCT
PFE0695w	-382	1	8.91	AGAACC
PFI0190w	-621	1	8.91	AGAACC
PF13_0005	-1259	-1	8.91	GGTTCT
PFF1410c	-13	1	8.91	AGAACC
MAL7P1.152	-421	1	8.91	AGAACC
PFB0125c	-921	-1	8.91	GGTTCT
PFL0640w	-125	1	8.91	AGAACC
PFL0990w	-310	1	8.91	AGAACC
PFL1875w	-223	1	8.91	AGAACC
MAL13P1.286	-338	-1	8.91	GGTTCT
PF07_0059	-685	1	8.91	AGAACC
PF11_0211	-540	1	8.91	AGAACC
PFD0640c	-1777	-1	8.91	GGTTCT
PFI1170c	-271	1	8.91	AGAACC
PF08_0113	-141	1	8.91	AGAACC
PFI1130c	-883	-1	8.91	GGTTCT
PFI1565w	-1547	-1	8.91	GGTTCT
PF14_0547	-666	-1	8.91	GGTTCT
PF13_0218a	-36	-1	8.91	GGTTCT
MAL7P1.100	-68	1	8.91	AGAACC
MAL8P1.11	-1374	1	8.91	AGAACC
PFE0815w	-220	1	8.91	AGAACC
PFI1295c	-1484	-1	8.91	GGTTCT
PF10_0334	-170	-1	8.91	GGTTCT
PFF0610c	-531	1	8.91	AGAACC
PFB0115w	-163	-1	8.91	GGTTCT
MAL13P1.390	-482	1	8.91	AGAACC
PF14_0434	-1166	-1	8.91	GGTTCT
PFF0045c	-1446	1	8.91	AGAACC
PF10_0321	-513	-1	8.91	GGTTCT
PFL1526c	-881	-1	8.91	GGTTCT
PFE0690c	-1395	-1	8.91	GGTTCT
PF14_0330	-122	-1	8.91	GGTTCT
PF10_0024	-538	1	8.91	AGAACC
PFL1170w	-167	1	8.91	AGAACC
PF10_0377	-1666	-1	8.91	GGTTCT
PF13_0125	-1116	1	8.91	AGAACC
PFD1160w	-736	-1	8.91	GGTTCT
PFE0560c	-1043	-1	8.91	GGTTCT
PFA0040w	-659	1	8.91	AGAACC
PF10_0238	-1196	-1	8.91	GGTTCT
PF14_0589	-298	-1	8.91	GGTTCT
MAL7P1.16	-1141	-1	8.91	GGTTCT
PF13_0251	-1135	1	8.91	AGAACC
PF11_0140	-743	1	8.91	AGAACC
PFL2530w	-281	-1	8.91	GGTTCT
PFF0745c	-1927	1	8.91	AGAACC
PF14_0381	-107	1	8.91	AGAACC
PFE1370w	-1455	-1	8.91	GGTTCT
PFD0760c	-1359	-1	8.91	GGTTCT
PFD0915w	-1596	-1	8.91	GGTTCT
PF14_0226	-1896	1	8.91	AGAACC
PF14_0116	-761	1	8.91	AGAACC
PF11_0329	-1660	-1	8.91	GGTTCT
PF11_0066	-1515	-1	8.91	GGTTCT
PF13_0188	-976	-1	8.91	GGTTCT
PF11_0521	-734	-1	8.91	GGTTCT
PFF1500c	-1015	1	8.91	AGAACC
MAL8P1.140	-649	-1	8.91	GGTTCT
PFI0550w	-480	-1	8.91	GGTTCT
PF13_0182	-1537	-1	8.91	GGTTCT
PFD0090c	-1681	-1	8.91	GGTTCT
PF13_0252	-663	-1	8.91	GGTTCT
PF10_0025	-1593	-1	8.91	GGTTCT
PFB0555c	-606	1	8.91	AGAACC
PFB1005w	-465	-1	8.91	GGTTCT
MAL13P1.183	-94	1	8.91	AGAACC
PF08_0104	-395	-1	8.91	GGTTCT
PF13_0097	-403	1	8.91	AGAACC
PF11_0222	-667	1	8.91	AGAACC
PFD1135c	-296	-1	8.91	GGTTCT
PFD0260c	-774	1	8.91	AGAACC
PFL0637c	-761	-1	8.91	GGTTCT
PFI1685w	-565	1	8.91	AGAACC
PFD0420c	-1065	-1	8.91	GGTTCT
MAL13P1.305	-476	-1	8.91	GGTTCT
MAL13P1.204	-800	-1	8.91	GGTTCT
PFC0740c	-1285	1	8.91	AGAACC
PFL2120w	-1232	1	8.91	AGAACC
PF14_0739a	-43	-1	8.91	GGTTCT
PFF1540w	-25	1	8.91	AGAACC
PFF1540w	-1672	1	8.91	AGAACC
PFL2490c	-825	1	8.91	AGAACC
PFC0335c	-680	-1	8.91	GGTTCT
PFL2520w	-67	1	8.91	AGAACC
PFL2520w	-481	-1	8.91	GGTTCT
PFD1235w	-754	-1	8.91	GGTTCT
MAL13P1.179	-1068	-1	8.91	GGTTCT
PF13_0198	-887	-1	8.91	GGTTCT
MAL13P1.306	-623	1	8.91	AGAACC
PF14_0751	-635	1	8.91	AGAACC
PFC1095w	-1452	1	8.91	AGAACC
PFB0460c	-217	1	8.91	AGAACC
PF10_0323	-1134	-1	8.91	GGTTCT
PFD0380c	-1806	-1	8.91	GGTTCT
PF11_0041	-337	-1	8.91	GGTTCT
PFE1505w	-421	-1	8.91	GGTTCT
PFE1505w	-670	1	8.91	AGAACC
PFE1505w	-1982	-1	8.91	GGTTCT
PFE0590w	-562	-1	8.91	GGTTCT
PF14_0290	-1938	1	8.91	AGAACC
PF10_0380	-1305	-1	8.91	GGTTCT
PFL2575c	-64	1	8.91	AGAACC
PF10_0335	-1377	1	8.91	AGAACC
PF14_0643	-1201	-1	8.91	GGTTCT
PF11_0245	-133	-1	8.91	GGTTCT
PF14_0264	-731	1	8.91	AGAACC
PFD0140w	-1124	-1	8.91	GGTTCT
PFA0675w	-588	-1	8.91	GGTTCT
PFD0462w	-1621	1	8.91	AGAACC
PF13_0272	-1659	-1	8.91	GGTTCT
PFF1395c	-462	1	8.91	AGAACC
PFE1310c	-346	1	8.91	AGAACC
MAL7P1.175	-339	1	8.91	AGAACC
PFA0590w	-1145	-1	8.91	GGTTCT
PFA0590w	-1488	-1	8.91	GGTTCT
PFA0155c	-1002	1	8.91	AGAACC
PFL1895w	-1075	-1	8.91	GGTTCT
MAL8P1.206	-1821	1	8.91	AGAACC
PFL0415w	-1009	-1	8.91	GGTTCT
MAL13P1.154	-315	-1	8.91	GGTTCT
PFI1280c	-894	-1	8.91	GGTTCT
PF13_0085	-1985	1	8.91	AGAACC
PFL1270w	-1632	1	8.91	AGAACC
PFA0355w	-165	1	8.91	AGAACC
PFI1365w	-158	1	8.91	AGAACC
PFL2115c	-799	-1	8.91	GGTTCT
PF10_0273	-94	-1	8.91	GGTTCT
PFI0345w	-1243	-1	8.91	GGTTCT
PF13_0140	-723	1	8.91	AGAACC
MAL7P1.209	-385	-1	8.91	GGTTCT
PF10_0320	-237	1	8.91	AGAACC
PFD0425w	-1646	1	8.91	AGAACC
PFF0420c	-906	1	8.91	AGAACC
PFD1155w	-1295	-1	8.91	GGTTCT
PF11_0212	-1404	-1	8.91	GGTTCT
PF14_0388	-492	1	8.91	AGAACC
PFF0560c	-980	-1	8.91	GGTTCT
PF11_0431	-935	-1	8.91	GGTTCT
PF11_0284	-998	-1	8.27	TGTCCT
PF14_0518	-30	1	8.27	AGGACA
PF14_0372	-196	1	8.27	AGGACA
PF10_0013	-1100	-1	8.27	TGTCCT
PF14_0722	-1500	1	8.27	AGGACA
PF14_0722	-1627	-1	8.27	TGTCCT
PF10_0188	-854	1	8.27	AGGACA
MAL8P1.131	-1218	1	8.27	AGGACA
PFI1205c	-1578	1	8.27	AGGACA
PFI1205c	-1615	1	8.27	AGGACA
PFF0100w	-497	1	8.27	AGGACA
PF14_0664	-607	-1	8.27	TGTCCT
MAL8P1.78	-1158	1	8.27	AGGACA
PF14_0015	-1862	-1	8.27	TGTCCT
PF11_0397	-395	-1	8.27	TGTCCT
PFC0970w	-1287	-1	8.27	TGTCCT
PFL1540c	-235	-1	8.27	TGTCCT
PFL1540c	-843	-1	8.27	TGTCCT
PF14_0303	-144	1	8.27	AGGACA
PFI0775w	-1301	1	8.27	AGGACA
PFF0885w	-1075	1	8.27	AGGACA
PFB0177c	-354	-1	8.27	TGTCCT
PFB0660w	-384	1	8.27	AGGACA
PFL0085c	-454	1	8.27	AGGACA
PF13_0134	-977	-1	8.27	TGTCCT
PF13_0134	-1728	-1	8.27	TGTCCT
PF08_0033	-410	1	8.27	AGGACA
PF08_0033	-974	-1	8.27	TGTCCT
PF13_0100	-1937	1	8.27	AGGACA
MAL13P1.65	-418	-1	8.27	TGTCCT
PFC0820w	-166	1	8.27	AGGACA
PFC0820w	-198	-1	8.27	TGTCCT
MAL7P1.18	-1960	1	8.27	AGGACA
PF14_0719	-1558	-1	8.27	TGTCCT
PFF0645c	-1506	-1	8.27	TGTCCT
MAL13P1.196	-692	-1	8.27	TGTCCT
PF14_0027	-1386	-1	8.27	TGTCCT
PF11_0192	-907	-1	8.27	TGTCCT
PFE0795c	-332	-1	8.27	TGTCCT
PFL0675c	-448	1	8.27	AGGACA
PF11_0442	-650	-1	8.27	TGTCCT
PF11_0442	-900	1	8.27	AGGACA
PFE1170w	-1761	-1	8.27	TGTCCT
MAL13P1.485	-1305	1	8.27	AGGACA
PFA0440w	-1206	-1	8.27	TGTCCT
PF07_0015	-1076	-1	8.27	TGTCCT
PFI0910w	-1259	1	8.27	AGGACA
PF08_0080	-762	-1	8.27	TGTCCT
PFI1350c	-699	1	8.27	AGGACA
PFI1350c	-961	1	8.27	AGGACA
PF08_0020	-1229	1	8.27	AGGACA
PF08_0020	-1235	1	8.27	AGGACA
PFC0990c	-52	1	8.27	AGGACA
PFE1140c	-1839	-1	8.27	TGTCCT
PF10_0252	-413	1	8.27	AGGACA
PF11_0390	-120	-1	8.27	TGTCCT
PFF1150w	-1530	-1	8.27	TGTCCT
PF13_0289	-573	1	8.27	AGGACA
MAL8P1.97	-514	1	8.27	AGGACA
PF11_0026	-1981	1	8.27	AGGACA
PF14_0729	-748	-1	8.27	TGTCCT
MAL8P1.67	-680	-1	8.27	TGTCCT
MAL8P1.67	-1496	-1	8.27	TGTCCT
PFL2080c	-1078	1	8.27	AGGACA
PFI0690c	-833	-1	8.27	TGTCCT
PFF1275c	-1594	-1	8.27	TGTCCT
PFL2580w	-1992	1	8.27	AGGACA
PF13_0310	-1142	-1	8.27	TGTCCT
PF11_0097	-144	-1	8.27	TGTCCT
PF11_0097	-1160	-1	8.27	TGTCCT
PFD0405c	-453	-1	8.27	TGTCCT
PFI1335w	-390	-1	8.27	TGTCCT
PF11_0100	-891	-1	8.27	TGTCCT
PF14_0465	-1068	1	8.27	AGGACA
PF10_0197	-391	-1	8.27	TGTCCT
PFL0160w	-386	1	8.27	AGGACA
PFB0205c	-1670	1	8.27	AGGACA
MAL8P1.109	-1333	1	8.27	AGGACA
PFL1030w	-897	1	8.27	AGGACA
PFB0985c	-1288	1	8.27	AGGACA
PFD0920w	-376	1	8.27	AGGACA
PF08_0001	-1758	1	8.27	AGGACA
PFB0970c	-1902	-1	8.27	TGTCCT
PF11_0325	-183	1	8.27	AGGACA
PFC1065w	-1811	1	8.27	AGGACA
PF11_0156	-199	-1	8.27	TGTCCT
PF11_0109	-435	-1	8.27	TGTCCT
MAL13P1.87	-932	1	8.27	AGGACA
PFI1410c	-847	1	8.27	AGGACA
PF14_0387	-95	1	8.27	AGGACA
PF11_0421	-1475	1	8.27	AGGACA
MAL13P1.342	-1126	1	8.27	AGGACA
PF14_0293	-1009	1	8.27	AGGACA
PFE0825w	-281	-1	8.27	TGTCCT
PFI1210w	-178	-1	8.27	TGTCCT
PFI1210w	-215	-1	8.27	TGTCCT
PFL2185w	-792	1	8.27	AGGACA
PFL2570w	-1291	1	8.27	AGGACA
PFE0115c	-1423	-1	8.27	TGTCCT
PFD0180c	-647	-1	8.27	TGTCCT
PFD0180c	-1654	-1	8.27	TGTCCT
PFC0860w	-752	1	8.27	AGGACA
MAL7P1.6	-1362	1	8.27	AGGACA
PFC0155c	-1618	-1	8.27	TGTCCT
PF11_0545	-1734	1	8.27	AGGACA
PFI1281w	-1831	-1	8.27	TGTCCT
PFF0445w	-168	1	8.27	AGGACA
PFF0445w	-1627	-1	8.27	TGTCCT
MAL13P1.278	-1295	-1	8.27	TGTCCT
PF10_0390	-1219	1	8.27	AGGACA
PFB0510w	-963	1	8.27	AGGACA
MAL8P1.103	-1651	1	8.27	AGGACA
PF14_0280	-286	1	8.27	AGGACA
PF08_0119	-408	1	8.27	AGGACA
PF14_0352	-255	1	8.27	AGGACA
PF14_0468	-1513	1	8.27	AGGACA
PFF0520w	-122	1	8.27	AGGACA
PFE1082c	-1238	-1	8.27	TGTCCT
PFD0695w	-43	-1	8.27	TGTCCT
MAL13P1.313	-563	-1	8.27	TGTCCT
PFI1005w	-1377	-1	8.27	TGTCCT
PFA0175w	-522	-1	8.27	TGTCCT
PF11_0265	-1303	-1	8.27	TGTCCT
MAL13P1.74	-168	-1	8.27	TGTCCT
MAL13P1.331	-1748	-1	8.27	TGTCCT
MAL7P1.27	-702	-1	8.27	TGTCCT
PFD0955w	-582	-1	8.27	TGTCCT
PFI1665w	-705	1	8.27	AGGACA
PFI0675w	-785	-1	8.27	TGTCCT
MAL13P1.66	-30	1	8.27	AGGACA
PFL2565w	-138	1	8.27	AGGACA
MAL7P1.99	-426	-1	8.27	TGTCCT
MAL7P1.34	-1971	1	8.27	AGGACA
PFD0430c	-274	-1	8.27	TGTCCT
PFC1020c	-1617	1	8.27	AGGACA
MAL7P1.29	-89	-1	8.27	TGTCCT
MAL7P1.29	-693	1	8.27	AGGACA
PFC0625w	-398	-1	8.27	TGTCCT
PFI1745c	-1196	-1	8.27	TGTCCT
PFI1745c	-1491	-1	8.27	TGTCCT
PFI1745c	-1818	-1	8.27	TGTCCT
PFC0885c	-1371	-1	8.27	TGTCCT
PFI0165c	-1738	1	8.27	AGGACA
PF14_0396	-1167	-1	8.27	TGTCCT
PF14_0396	-1420	-1	8.27	TGTCCT
MAL13P1.349	-901	1	8.27	AGGACA
PFB0730w	-1234	1	8.27	AGGACA
PF11_0220	-17	-1	8.27	TGTCCT
PFE0100w	-893	-1	8.27	TGTCCT
PF11_0045	-1080	1	8.27	AGGACA
PFB0890c	-873	-1	8.27	TGTCCT
PFI1010w	-128	1	8.27	AGGACA
PFL2585c	-1164	-1	8.27	TGTCCT
PF13_0265	-332	1	8.27	AGGACA
PF13_0265	-1724	1	8.27	AGGACA
PF11_0388	-198	-1	8.27	TGTCCT
PFL1670c	-247	1	8.27	AGGACA
PFD0320c	-1361	1	8.27	AGGACA
PFF0135w	-308	-1	8.27	TGTCCT
PFB0395w	-261	1	8.27	AGGACA
PFE0495w	-87	-1	8.27	TGTCCT
PF13_0127	-164	1	8.27	AGGACA
MAL13P1.440	-445	-1	8.27	TGTCCT
MAL8P1.52	-1635	-1	8.27	TGTCCT
PFL0540w	-1003	1	8.27	AGGACA
MAL7P1.146	-142	-1	8.27	TGTCCT
MAL7P1.146	-814	-1	8.27	TGTCCT
PFI0240c	-998	-1	8.27	TGTCCT
PF14_0654	-614	1	8.27	AGGACA
PF14_0654	-638	-1	8.27	TGTCCT
PFC0510w	-443	1	8.27	AGGACA
PF14_0199	-570	-1	8.27	TGTCCT
PFL0420w	-1485	-1	8.27	TGTCCT
PFD1080w	-447	-1	8.27	TGTCCT
PFB0770c	-126	-1	8.27	TGTCCT
PF11_0204	-519	-1	8.27	TGTCCT
PF14_0529	-1792	1	8.27	AGGACA
PF11_0432	-39	1	8.27	AGGACA
MAL7P1.184	-1520	1	8.27	AGGACA
MAL8P1.113	-219	-1	8.27	TGTCCT
PF10_0244	-907	1	8.27	AGGACA
PFA0315w	-797	-1	8.27	TGTCCT
PFA0315w	-1183	1	8.27	AGGACA
MAL13P1.217	-775	-1	8.27	TGTCCT
MAL13P1.350	-264	-1	8.27	TGTCCT
MAL13P1.350	-1748	1	8.27	AGGACA
PFB0505c	-687	-1	8.27	TGTCCT
PFL1525c	-1800	1	8.27	AGGACA
MAL13P1.125	-332	-1	8.27	TGTCCT
PFL0340w	-891	1	8.27	AGGACA
PF10_0144	-1048	-1	8.27	TGTCCT
PF10_0144	-1209	-1	8.27	TGTCCT
PF10_0211	-1901	1	8.27	AGGACA
PF14_0571	-1193	1	8.27	AGGACA
PF14_0571	-1348	1	8.27	AGGACA
PF14_0279	-1647	-1	8.27	TGTCCT
PF14_0749	-1814	1	8.27	AGGACA
PF14_0262	-1515	-1	8.27	TGTCCT
PFE1060c	-1281	1	8.27	AGGACA
PFE1085w	-788	1	8.27	AGGACA
PF08_0073	-212	-1	8.27	TGTCCT
PF13_0229	-119	1	8.27	AGGACA
PF07_0053	-194	-1	8.27	TGTCCT
PFC0965w	-1179	1	8.27	AGGACA
PFF0785w	-705	-1	8.27	TGTCCT
PFA0670c	-500	-1	8.27	TGTCCT
PF10_0022	-508	-1	8.27	TGTCCT
MAL13P1.163	-317	1	8.27	AGGACA
PF11_0381	-265	1	8.27	AGGACA
PF11_0381	-584	-1	8.27	TGTCCT
MAL8P1.96	-1029	-1	8.27	TGTCCT
PF13_0133	-181	1	8.27	AGGACA
PFI1475w	-1291	-1	8.27	TGTCCT
PFL0170w	-881	-1	8.27	TGTCCT
PF11_0259	-1040	1	8.27	AGGACA
MAL8P1.46	-592	-1	8.27	TGTCCT
MAL8P1.46	-699	1	8.27	AGGACA
PFF1525c	-1252	1	8.27	AGGACA
MAL7P1.7	-1275	1	8.27	AGGACA
PFF0980w	-994	-1	8.27	TGTCCT
PFF0980w	-1377	-1	8.27	TGTCCT
PFF0980w	-1734	-1	8.27	TGTCCT
PFI1670c	-1343	1	8.27	AGGACA
MAL7P1.201	-989	-1	8.27	TGTCCT
PFI1800w	-528	1	8.27	AGGACA
PFI1800w	-711	1	8.27	AGGACA
PFF0650w	-665	1	8.27	AGGACA
PF07_0034	-487	1	8.27	AGGACA
PF07_0034	-505	1	8.27	AGGACA
MAL13P1.147	-1017	1	8.27	AGGACA
PF11_0180	-1713	1	8.27	AGGACA
PFI0580c	-837	1	8.27	AGGACA
PF13_0177	-206	1	8.27	AGGACA
PFF1035w	-533	-1	8.27	TGTCCT
PFF1035w	-1471	-1	8.27	TGTCCT
PFF1035w	-1681	-1	8.27	TGTCCT
PF13_0063	-960	-1	8.27	TGTCCT
PF11_0225	-1129	1	8.27	AGGACA
PFE1520c	-489	-1	8.27	TGTCCT
PF14_0358	-870	1	8.27	AGGACA
PFF1440w	-93	1	8.27	AGGACA
PFF1440w	-405	1	8.27	AGGACA
PF08_0002	-525	-1	8.27	TGTCCT
PFI1705w	-101	1	8.27	AGGACA
PFD0565c	-1209	-1	8.27	TGTCCT
PFF0740c	-602	-1	8.27	TGTCCT
MAL13P1.242	-509	-1	8.27	TGTCCT
PFE1605w	-1261	1	8.27	AGGACA
PF07_0130	-1522	1	8.27	AGGACA
PFF1495w	-517	1	8.27	AGGACA
PFF1495w	-1058	-1	8.27	TGTCCT
PFL0870w	-1243	-1	8.27	TGTCCT
PF08_0072	-1186	1	8.27	AGGACA
PFB0630c	-183	-1	8.27	TGTCCT
PFL2155w	-1459	1	8.27	AGGACA
PFL2155w	-1636	-1	8.27	TGTCCT
PFC0835c	-1890	-1	8.27	TGTCCT
PF14_0315	-143	-1	8.27	TGTCCT
PF11_0420	-49	-1	8.27	TGTCCT
MAL13P1.343	-1609	-1	8.27	TGTCCT
PFD0807c	-572	-1	8.27	TGTCCT
MAL13P1.435	-176	-1	8.27	TGTCCT
PFI0915w	-1943	1	8.27	AGGACA
PFA0680c	-1236	1	8.27	AGGACA
PFL1755w	-1178	-1	8.27	TGTCCT
PFB0805c	-222	-1	8.27	TGTCCT
PF11_0523	-581	-1	8.27	TGTCCT
PF07_0026	-7	-1	8.27	TGTCCT
PFD0144c	-60	-1	8.27	TGTCCT
PFC0945w	-1358	1	8.27	AGGACA
PF07_0098	-7	-1	8.27	TGTCCT
PF11_0476	-1098	1	8.27	AGGACA
PFD0580c	-281	1	8.27	AGGACA
MAL8P1.7	-320	-1	8.27	TGTCCT
PFL0855c	-1636	-1	8.27	TGTCCT
PF11_0038	-828	-1	8.27	TGTCCT
PF11_0266a	-973	1	8.27	AGGACA
MAL13P1.94	-868	1	8.27	AGGACA
MAL13P1.94	-1859	-1	8.27	TGTCCT
PFE0970w	-1328	1	8.27	AGGACA
PFL0360c	-235	1	8.27	AGGACA
PF08_0086	-1405	1	8.27	AGGACA
PFD0165w	-686	-1	8.27	TGTCCT
PFL0630w	-880	1	8.27	AGGACA
PFL0630w	-1132	-1	8.27	TGTCCT
MAL13P1.55	-1920	-1	8.27	TGTCCT
PF10_0341	-1728	1	8.27	AGGACA
MAL13P1.231	-275	1	8.27	AGGACA
PF13_0219	-1892	-1	8.27	TGTCCT
MAL13P1.133	-725	1	8.27	AGGACA
PF14_0463	-803	-1	8.27	TGTCCT
PF14_0463	-1039	-1	8.27	TGTCCT
PFI1415w	-252	-1	8.27	TGTCCT
PFI0825w	-1714	1	8.27	AGGACA
PF13_0299	-751	1	8.27	AGGACA
MAL13P1.56	-1862	1	8.27	AGGACA
PF10_0229	-545	-1	8.27	TGTCCT
PFB0725c	-567	-1	8.27	TGTCCT
PFL0080c	-375	-1	8.27	TGTCCT
PF10_0265	-1624	-1	8.27	TGTCCT
PFD1120c	-1012	-1	8.27	TGTCCT
PFD1120c	-1527	-1	8.27	TGTCCT
MAL7P1.230	-903	1	8.27	AGGACA
PF13_0290	-670	-1	8.27	TGTCCT
MAL13P1.317	-637	-1	8.27	TGTCCT
PFE0810c	-1931	1	8.27	AGGACA
MAL13P1.167	-943	-1	8.27	TGTCCT
PFC0176c	-657	-1	8.27	TGTCCT
PFE1265w	-605	-1	8.27	TGTCCT
MAL8P1.83	-1085	1	8.27	AGGACA
PFC0505c	-1717	-1	8.27	TGTCCT
MAL13P1.455	-370	1	8.27	AGGACA
MAL13P1.97	-91	-1	8.27	TGTCCT
PF11_0503	-1871	1	8.27	AGGACA
PF14_0200	-1024	-1	8.27	TGTCCT
PF14_0200	-1314	1	8.27	AGGACA
PFB0400w	-1947	1	8.27	AGGACA
PFL0075w	-1021	1	8.27	AGGACA
MAL13P1.351	-16	-1	8.27	TGTCCT
MAL13P1.351	-1500	1	8.27	AGGACA
PF11_0277	-174	1	8.27	AGGACA
PF11_0277	-780	-1	8.27	TGTCCT
PF11_0277	-1724	1	8.27	AGGACA
PF11_0015	-1979	1	8.27	AGGACA
PFL0440c	-138	1	8.27	AGGACA
PFL0440c	-612	-1	8.27	TGTCCT
MAL8P1.58	-1115	-1	8.27	TGTCCT
MAL8P1.58	-1438	-1	8.27	TGTCCT
PF11_0435	-94	1	8.27	AGGACA
PF11_0167	-1111	-1	8.27	TGTCCT
PF11_0286	-431	-1	8.27	TGTCCT
PF11_0286	-1653	1	8.27	AGGACA
MAL8P1.137	-1235	1	8.27	AGGACA
PF10_0100	-1959	1	8.27	AGGACA
PF11_0207	-1722	-1	8.27	TGTCCT
PFI1655c	-1795	-1	8.27	TGTCCT
PF14_0258	-654	-1	8.27	TGTCCT
PF14_0407	-342	-1	8.27	TGTCCT
PFB0972w	-32	1	8.27	AGGACA
PFB0360c	-1431	1	8.27	AGGACA
PFF0275c	-759	1	8.27	AGGACA
PFF0275c	-1095	1	8.27	AGGACA
PF13_0235	-1280	-1	8.27	TGTCCT
PF13_0235	-1526	-1	8.27	TGTCCT
PF10_0015	-967	1	8.27	AGGACA
PF10_0245	-895	1	8.27	AGGACA
PF10_0245	-935	-1	8.27	TGTCCT
PF10_0028	-330	1	8.27	AGGACA
PF11_0481	-419	-1	8.27	TGTCCT
PF14_0651	-1348	1	8.27	AGGACA
MAL8P1.91	-280	-1	8.27	TGTCCT
MAL8P1.91	-1412	1	8.27	AGGACA
PF13_0102	-780	1	8.27	AGGACA
PFE0095c	-136	1	8.27	AGGACA
PFI0090c	-996	-1	8.27	TGTCCT
PFB0490c	-1591	1	8.27	AGGACA
PFE0605c	-601	1	8.27	AGGACA
PFE0340c	-190	-1	8.27	TGTCCT
PF10_0344	-687	-1	8.27	TGTCCT
MAL8P1.53	-405	-1	8.27	TGTCCT
PFF0060w	-1311	1	8.27	AGGACA
PF13_0254	-889	-1	8.27	TGTCCT
PF13_0254	-1881	-1	8.27	TGTCCT
MAL7P1.218	-1519	1	8.27	AGGACA
PFB0391c-b	-872	-1	8.27	TGTCCT
PFI1715w	-1040	-1	8.27	TGTCCT
PFI0990c	-914	1	8.27	AGGACA
PF11_0202	-308	1	8.27	AGGACA
PFE1195w	-78	-1	8.27	TGTCCT
MAL13P1.475	-246	1	8.27	AGGACA
MAL13P1.475	-1062	1	8.27	AGGACA
PF14_0466	-450	1	8.27	AGGACA
PFC0650w	-547	1	8.27	AGGACA
PF14_0406	-1756	1	8.27	AGGACA
PFA0190c	-1081	1	8.27	AGGACA
PFA0065w	-1250	1	8.27	AGGACA
PFE0785c	-438	1	8.27	AGGACA
PFE0785c	-1832	-1	8.27	TGTCCT
PFL0225c	-1883	1	8.27	AGGACA
PFI0275w	-1073	1	8.27	AGGACA
PFL1115w	-38	1	8.27	AGGACA
PFL1115w	-1230	-1	8.27	TGTCCT
PF14_0255	-500	1	8.27	AGGACA
PF14_0255	-1349	1	8.27	AGGACA
MAL7P1.92	-1155	1	8.27	AGGACA
PF07_0099	-1138	1	8.27	AGGACA
PFD1130w	-1467	1	8.27	AGGACA
PF14_0524	-1655	-1	8.27	TGTCCT
PF14_0524	-1840	1	8.27	AGGACA
PFL0755c	-97	-1	8.27	TGTCCT
PFE0750c	-1099	-1	8.27	TGTCCT
PF11_0033	-351	-1	8.27	TGTCCT
PF11_0033	-504	-1	8.27	TGTCCT
PF11_0033	-555	-1	8.27	TGTCCT
PF11_0033	-606	-1	8.27	TGTCCT
PF11_0033	-757	-1	8.27	TGTCCT
PF11_0033	-808	-1	8.27	TGTCCT
PF11_0033	-859	-1	8.27	TGTCCT
PF11_0033	-910	-1	8.27	TGTCCT
PF11_0033	-1063	-1	8.27	TGTCCT
PF11_0033	-1266	-1	8.27	TGTCCT
PF11_0033	-1468	-1	8.27	TGTCCT
PF11_0033	-1519	-1	8.27	TGTCCT
PF11_0033	-1570	-1	8.27	TGTCCT
PF11_0033	-1621	-1	8.27	TGTCCT
PF11_0033	-1774	-1	8.27	TGTCCT
PF11_0033	-1825	-1	8.27	TGTCCT
PF11_0033	-1976	-1	8.27	TGTCCT
PF08_0090	-1126	-1	8.27	TGTCCT
PFE1600w	-1086	1	8.27	AGGACA
PF11_0479	-107	-1	8.27	TGTCCT
PF11_0479	-1402	-1	8.27	TGTCCT
PFF1055c	-1117	-1	8.27	TGTCCT
PFI0575c	-1197	1	8.27	AGGACA
PF11_0226	-808	-1	8.27	TGTCCT
PF14_0492	-751	1	8.27	AGGACA
MAL13P1.385	-1249	1	8.27	AGGACA
PF14_0240	-1322	1	8.27	AGGACA
PF14_0240	-1368	1	8.27	AGGACA
PFI0705w	-148	-1	8.27	TGTCCT
PFI0705w	-1559	-1	8.27	TGTCCT
PFC0470w	-725	1	8.27	AGGACA
PFF1005w	-530	1	8.27	AGGACA
PF14_0357	-1009	-1	8.27	TGTCCT
PF14_0357	-1241	1	8.27	AGGACA
PF08_0003	-1989	-1	8.27	TGTCCT
PFF0280w	-472	-1	8.27	TGTCCT
PFF0280w	-808	-1	8.27	TGTCCT
PFI0650c	-741	-1	8.27	TGTCCT
PFL0560c	-26	-1	8.27	TGTCCT
PF14_0101	-1323	1	8.27	AGGACA
PF14_0101	-1647	1	8.27	AGGACA
PFC0100c	-909	-1	8.27	TGTCCT
PFF0625w	-1157	-1	8.27	TGTCCT
PFI1710w	-1719	-1	8.27	TGTCCT
PFF0975c	-568	1	8.27	AGGACA
PFF0975c	-925	1	8.27	AGGACA
PFF0975c	-1308	1	8.27	AGGACA
PFF0360w	-350	1	8.27	AGGACA
PF14_0268	-318	-1	8.27	TGTCCT
PF13_0156	-1799	-1	8.27	TGTCCT
PFA0660w	-1473	-1	8.27	TGTCCT
PFB0455w	-1492	1	8.27	AGGACA
PFC1080c	-1218	1	8.27	AGGACA
PF10_0148	-776	-1	8.27	TGTCCT
PF14_0005	-1493	1	8.27	AGGACA
MAL13P1.276	-1150	-1	8.27	TGTCCT
PF11_0423	-374	1	8.27	AGGACA
PFI0995w	-79	-1	8.27	TGTCCT
PFC0486c	-1177	1	8.27	AGGACA
PFL0165c	-433	1	8.27	AGGACA
PFF1015w	-1790	1	8.27	AGGACA
PF14_0365	-210	1	8.27	AGGACA
PF11_0402	-1543	1	8.27	AGGACA
MAL8P1.99	-138	1	8.27	AGGACA
PFA0755w	-603	1	8.27	AGGACA
PFC0915w	-206	1	8.27	AGGACA
PFL0350c	-44	-1	8.27	TGTCCT
PFA0195w	-515	-1	8.27	TGTCCT
MAL13P1.61	-1590	-1	8.27	TGTCCT
PF07_0046	-98	-1	8.27	TGTCCT
PF14_0286	-366	-1	8.27	TGTCCT
PF14_0102	-1738	-1	8.27	TGTCCT
PFI0715w	-1603	1	8.27	AGGACA
PFA0395w	-868	1	8.27	AGGACA
PFL1590c	-1362	1	8.27	AGGACA
PF10_0357	-1800	-1	8.27	TGTCCT
PF13_0031	-1217	1	8.27	AGGACA
PF13_0031	-1544	1	8.27	AGGACA
PFE1000c	-832	-1	8.27	TGTCCT
PF10_0034	-841	-1	8.27	TGTCCT
PF10_0034	-1999	-1	8.27	TGTCCT
PF07_0088	-32	-1	8.27	TGTCCT
PF11_0422	-1763	-1	8.27	TGTCCT
PF10_0073a	-66	-1	8.27	TGTCCT
PFL0470w	-1503	-1	8.27	TGTCCT
PFE1240w	-160	1	8.27	AGGACA
PF14_0747	-733	1	8.27	AGGACA
PF14_0277	-151	1	8.27	AGGACA
PF10_0198	-472	1	8.27	AGGACA
PFE0535w	-583	-1	8.27	TGTCCT
PF10_0383	-198	-1	8.27	TGTCCT
PF10_0383	-351	-1	8.27	TGTCCT
PF10_0383	-453	-1	8.27	TGTCCT
PF10_0383	-749	-1	8.27	TGTCCT
PF10_0383	-1151	-1	8.27	TGTCCT
PF10_0383	-1252	-1	8.27	TGTCCT
PF10_0383	-1276	1	8.27	AGGACA
PF10_0383	-1286	-1	8.27	TGTCCT
PFE0885w	-1347	1	8.27	AGGACA
PF10_0101	-1854	-1	8.27	TGTCCT
PF11_0466	-1534	-1	8.27	TGTCCT
PFF0580w	-1753	1	8.27	AGGACA
PF11_0343	-20	-1	8.27	TGTCCT
PFF1475c	-755	-1	8.27	TGTCCT
PF07_0016	-1712	1	8.27	AGGACA
PF10_0074	-985	-1	8.27	TGTCCT
PFE0965c	-1268	-1	8.27	TGTCCT
PF10_0120	-749	-1	8.27	TGTCCT
PF10_0120	-1389	1	8.27	AGGACA
PF14_0165	-1088	-1	8.27	TGTCCT
PF10_0402	-1451	1	8.27	AGGACA
PF14_0464	-282	-1	8.27	TGTCCT
PF10_0253	-92	-1	8.27	TGTCCT
PF10_0253	-1130	1	8.27	AGGACA
PF10_0345	-1159	1	8.27	AGGACA
MAL13P1.79	-1990	1	8.27	AGGACA
PFE0020c	-1584	-1	8.27	TGTCCT
PFL0130c	-1236	1	8.27	AGGACA
PF11_0480	-130	-1	8.27	TGTCCT
PFI0940c	-1805	-1	8.27	TGTCCT
PFC0285c	-1660	-1	8.27	TGTCCT
PF10_0068	-1780	-1	8.27	TGTCCT
PF10_0352	-314	-1	8.27	TGTCCT
PFI1580c	-13	-1	8.27	TGTCCT
PF14_0661	-1055	-1	8.27	TGTCCT
PF14_0650	-263	1	8.27	AGGACA
PF14_0057	-776	-1	8.27	TGTCCT
PFL2150c	-121	1	8.27	AGGACA
PFL2150c	-298	-1	8.27	TGTCCT
MAL13P1.244	-1144	1	8.27	AGGACA
PF11_0405-a	-644	1	8.27	AGGACA
PF11_0405-a	-1509	1	8.27	AGGACA
PFB0440c	-1705	1	8.27	AGGACA
MAL7P1.58	-1103	1	8.27	AGGACA
MAL7P1.58	-1970	1	8.27	AGGACA
PF11_0166	-1867	1	8.27	AGGACA
MAL8P1.138	-1207	-1	8.27	TGTCCT
MAL13P1.59	-1752	1	8.27	AGGACA
MAL13P1.105	-705	-1	8.27	TGTCCT
MAL13P1.105	-882	1	8.27	AGGACA
PFD1110w	-312	1	8.27	AGGACA
PF11_0408	-1564	-1	8.27	TGTCCT
PFE0450w	-90	1	8.27	AGGACA
MAL8P1.25	-1896	-1	8.27	TGTCCT
PF11_0285	-241	1	8.27	AGGACA
PF14_0294	-1189	-1	8.27	TGTCCT
PF14_0294	-1872	-1	8.27	TGTCCT
PFL1835w	-1416	-1	8.27	TGTCCT
PF08_0088	-709	1	8.27	AGGACA
PFB0635w	-1321	1	8.27	AGGACA
MAL7P1.141	-1777	1	8.27	AGGACA
PFL1375w	-1453	-1	8.27	TGTCCT
PF14_0189	-838	-1	8.27	TGTCCT
PF08_0013	-163	-1	8.27	TGTCCT
PF14_0038	-1769	-1	8.27	TGTCCT
PFF1010c	-983	-1	8.27	TGTCCT
PF14_0291	-520	1	8.27	AGGACA
MAL7P1.91	-1229	1	8.27	AGGACA
PF13_0143	-1671	1	8.27	AGGACA
PFI0245c	-849	1	8.27	AGGACA
PFC0886w	-1164	1	8.27	AGGACA
PF11_0328	-1776	-1	8.27	TGTCCT
MAL8P1.88	-1447	-1	8.27	TGTCCT
MAL7P1.93	-653	-1	8.27	TGTCCT
PFL0505c	-1547	1	8.27	AGGACA
PFL0505c	-1944	-1	8.27	TGTCCT
PFB0665w	-561	1	8.27	AGGACA
PFB0391c-a	-872	-1	8.27	TGTCCT
PFI1115c	-20	1	8.27	AGGACA
PFI1115c	-906	-1	8.27	TGTCCT
MAL7P1.21	-947	1	8.27	AGGACA
MAL13P1.203	-1882	1	8.27	AGGACA
PF08_0065	-918	1	8.27	AGGACA
PFA0505c	-464	1	8.27	AGGACA
PFE0505w	-45	-1	8.27	TGTCCT
PFD0495c	-126	1	8.27	AGGACA
PF14_0276	-1347	-1	8.27	TGTCCT
PF13_0212	-1329	1	8.27	AGGACA
PF11_0529	-1487	1	8.27	AGGACA
PFI0205w	-453	-1	8.27	TGTCCT
PFI0205w	-481	-1	8.27	TGTCCT
PFI0205w	-1039	-1	8.27	TGTCCT
PFB0795w	-537	-1	8.27	TGTCCT
PF14_0063	-1758	-1	8.27	TGTCCT
PF13_0030	-1847	-1	8.27	TGTCCT
PF13_0029	-692	-1	8.27	TGTCCT
PF08_0091	-1747	1	8.27	AGGACA
PF13_0061	-340	-1	8.27	TGTCCT
PF13_0339	-570	-1	8.27	TGTCCT
PF13_0339	-1600	1	8.27	AGGACA
PFL1020w	-457	1	8.27	AGGACA
PF07_0045	-914	1	8.27	AGGACA
MAL13P1.197	-841	-1	8.27	TGTCCT
PF13_0096	-1911	-1	8.27	TGTCCT
MAL13P1.274	-20	-1	8.27	TGTCCT
PFA0275c	-1133	1	8.27	AGGACA
PFA0275c	-1204	-1	8.27	TGTCCT
PFA0275c	-1896	1	8.27	AGGACA
PFI0170w	-1495	-1	8.27	TGTCCT
PFE1005w	-714	1	8.27	AGGACA
PFL0450c	-883	1	8.27	AGGACA
PF14_0210	-582	-1	8.27	TGTCCT
PFC0940c	-973	-1	8.27	TGTCCT
PFC0780w	-453	1	8.27	AGGACA
PFC0960c	-1626	-1	8.27	TGTCCT
PF14_0748	-88	1	8.27	AGGACA
PF10_0091	-540	-1	8.27	TGTCCT
PF10_0091	-892	-1	8.27	TGTCCT
PFL2510w	-1079	1	8.27	AGGACA
PF10_0189	-222	-1	8.27	TGTCCT
PFD0590c	-1217	-1	8.27	TGTCCT
PF07_0052	-1164	-1	8.27	TGTCCT
PF07_0052	-1239	-1	8.27	TGTCCT
MAL13P1.236	-578	-1	8.27	TGTCCT
PF11_0290	-1783	-1	8.27	TGTCCT
PFC0290w	-1291	1	8.27	AGGACA
PFI0710c	-7	-1	8.27	TGTCCT
PF14_0626	-789	1	8.27	AGGACA
PFE0540w	-1147	-1	8.27	TGTCCT
PFF1060w	-97	1	8.27	AGGACA
MAL13P1.151	-1582	1	8.27	AGGACA
PF14_0690	-368	1	8.27	AGGACA
PFL1560c	-893	-1	8.27	TGTCCT
PFL2420w	-719	1	8.27	AGGACA
PF10_0158	-43	-1	8.27	TGTCCT
PFA0530c	-651	-1	8.27	TGTCCT
PF11_0409	-373	1	8.27	AGGACA
PFL0295c	-1514	-1	8.27	TGTCCT
PFL2085w	-1217	-1	8.27	TGTCCT
PF14_0616	-176	1	8.27	AGGACA
PFB0655c	-1071	-1	8.27	TGTCCT
PFI1355w	-1574	-1	8.27	TGTCCT
PFI1355w	-1836	-1	8.27	TGTCCT
MAL13P1.206	-1216	1	8.27	AGGACA
PFI1375w	-619	-1	8.27	TGTCCT
MAL7P1.35	-40	-1	8.27	TGTCCT
PFC0375c	-861	1	8.27	AGGACA
PF10_0111	-927	-1	8.27	TGTCCT
MAL13P1.380	-1482	-1	8.27	TGTCCT
PFF0130c	-557	1	8.27	AGGACA
PFE1315w	-171	1	8.27	AGGACA
PFE1315w	-719	-1	8.27	TGTCCT
PF11_0400	-1242	1	8.27	AGGACA
PF11_0400	-1339	1	8.27	AGGACA
PFD0669c	-1581	1	8.27	AGGACA
PF13_0359	-389	-1	8.27	TGTCCT
PFI1760w	-551	-1	8.27	TGTCCT
PFI1760w	-811	-1	8.27	TGTCCT
PFL0970w	-1832	1	8.27	AGGACA
PF14_0689	-334	1	8.27	AGGACA
PF14_0364	-1870	-1	8.27	TGTCCT
PF14_0123	-1361	1	8.27	AGGACA
PFC0830w	-1926	1	8.27	AGGACA
PFI0635c	-274	-1	8.27	TGTCCT
PF11_0405-b	-644	1	8.27	AGGACA
PF11_0405-b	-1509	1	8.27	AGGACA
PF14_0137	-1847	-1	8.27	TGTCCT
PF07_0056	-1168	-1	8.27	TGTCCT
PF13_0346	-1729	1	8.27	AGGACA
PFI0735c	-945	1	8.27	AGGACA
PF10_0122	-1206	-1	8.27	TGTCCT
PFB0595w	-962	1	8.27	AGGACA
PF11_0121	-872	1	8.27	AGGACA
PF10_0235	-1245	1	8.27	AGGACA
PFC0380w	-229	-1	8.27	TGTCCT
PF08_0015	-633	-1	8.27	TGTCCT
PFF0350w	-880	-1	8.27	TGTCCT
PFC0825c	-367	-1	8.27	TGTCCT
PF10_0291	-1591	-1	8.27	TGTCCT
PFL0155c	-419	-1	8.27	TGTCCT
PFC0890w	-1499	1	8.27	AGGACA
PF10_0310	-522	1	8.27	AGGACA
PFL0275w	-413	1	8.27	AGGACA
PFL0275w	-803	-1	8.27	TGTCCT
PFC0230c	-1452	1	8.27	AGGACA
PF14_0494	-185	1	8.27	AGGACA
MAL13P1.234	-76	1	8.27	AGGACA
PF11_0261	-598	-1	8.27	TGTCCT
PF11_0261	-669	1	8.27	AGGACA
PFB0710c	-176	-1	8.27	TGTCCT
MAL13P1.86	-1737	1	8.27	AGGACA
PFB0976w	-1866	1	8.27	AGGACA
PFE1200w	-1828	1	8.27	AGGACA
PFC0255c	-727	1	8.27	AGGACA
PFI1755c	-1996	1	8.27	AGGACA
PF08_0060	-296	-1	8.27	TGTCCT
PFC0935c	-1029	1	8.27	AGGACA
PFA0090c	-1457	1	8.27	AGGACA
MAL13P1.215	-1020	-1	8.27	TGTCCT
MAL13P1.215	-1409	1	8.27	AGGACA
PF11_0437	-979	1	8.27	AGGACA
PFB0106c	-1084	-1	8.27	TGTCCT
PF14_0725	-210	-1	8.27	TGTCCT
PF14_0632	-1851	1	8.27	AGGACA
PFL1815c	-1869	-1	8.27	TGTCCT
PF10_0331a	-346	-1	8.27	TGTCCT
MAL13P1.100	-2000	-1	8.27	TGTCCT
PF07_0063	-211	-1	8.27	TGTCCT
PF14_0642	-177	-1	8.27	TGTCCT
PFF0170w	-1217	1	8.27	AGGACA
PFF0170w	-1526	-1	8.27	TGTCCT
MAL8P1.40	-812	1	8.27	AGGACA
MAL8P1.40	-833	1	8.27	AGGACA
PFL0965c	-1106	-1	8.27	TGTCCT
PFC0840w	-211	1	8.27	AGGACA
PF14_0056	-145	1	8.27	AGGACA
PFC0430w	-1619	-1	8.27	TGTCCT
PF14_0550	-104	1	8.27	AGGACA
PF13_0138	-1486	-1	8.27	TGTCCT
PFE1465w	-62	-1	8.27	TGTCCT
PFE0875c	-465	-1	8.27	TGTCCT
PFE0875c	-782	1	8.27	AGGACA
PFC0500w	-81	1	8.27	AGGACA
PF13_0028	-1252	1	8.27	AGGACA
PFF1425w	-761	1	8.27	AGGACA
PFL0060w	-1432	-1	8.27	TGTCCT
PFL0060w	-1895	-1	8.27	TGTCCT
PFL0235w	-601	-1	8.27	TGTCCT
PF11_0306	-379	1	8.27	AGGACA
PF11_0146	-193	1	8.27	AGGACA
PF11_0146	-969	1	8.27	AGGACA
PFD1090c	-1676	1	8.27	AGGACA
PFE1190c	-1635	1	8.27	AGGACA
MAL8P1.106	-1144	1	8.27	AGGACA
PF11_0291	-474	1	8.27	AGGACA
MAL13P1.54	-788	1	8.27	AGGACA
PFI0770c	-296	-1	8.27	TGTCCT
PF10_0079	-45	-1	8.27	TGTCCT
PFE1525w	-280	1	8.27	AGGACA
MAL13P1.122	-289	-1	8.27	TGTCCT
MAL13P1.122	-1170	1	8.27	AGGACA
MAL8P1.139	-163	1	8.27	AGGACA
PFE1015c	-401	1	8.27	AGGACA
PF07_0134	-392	-1	8.27	TGTCCT
PF08_0136	-1527	-1	8.27	TGTCCT
PFF0375c	-67	1	8.27	AGGACA
PF10_0332	-64	1	8.27	AGGACA
PF11_0393	-857	-1	8.27	TGTCCT
PFL0535c	-1225	-1	8.27	TGTCCT
PF11_0474	-317	-1	8.27	TGTCCT
PFC0765c	-423	1	8.27	AGGACA
PF10_0090	-766	1	8.27	AGGACA
PF10_0090	-1118	1	8.27	AGGACA
PF11_0480a	-1656	1	8.27	AGGACA
PFE1490c	-281	-1	8.27	TGTCCT
PFE1490c	-617	1	8.27	AGGACA
PFD0835c	-1869	-1	8.27	TGTCCT
MAL8P1.1	-138	-1	8.27	TGTCCT
MAL8P1.1	-486	-1	8.27	TGTCCT
MAL8P1.1	-1616	1	8.27	AGGACA
PFC0490w	-1066	-1	8.27	TGTCCT
PFL0055c	-1998	1	8.27	AGGACA
PF10_0169	-594	-1	8.27	TGTCCT
PF10_0169	-1653	1	8.27	AGGACA
MAL7P1.129	-157	1	8.27	AGGACA
PFD0790c	-875	-1	8.27	TGTCCT
PFC0325c	-1074	1	8.27	AGGACA
MAL13P1.224	-127	-1	8.27	TGTCCT
MAL13P1.308	-11	-1	8.27	TGTCCT
PFF0750w	-1198	-1	8.27	TGTCCT
PFD0795w	-1843	1	8.27	AGGACA
MAL13P1.84	-603	1	8.27	AGGACA
PF08_0007	-818	-1	8.27	TGTCCT
PFE0780w	-366	1	8.27	AGGACA
PFE0780w	-1287	1	8.27	AGGACA
PF13_0201	-915	-1	8.27	TGTCCT
MAL13P1.29	-235	-1	8.27	TGTCCT
MAL13P1.29	-562	-1	8.27	TGTCCT
PF07_0108	-446	-1	8.27	TGTCCT
MAL13P1.148	-1358	-1	8.27	TGTCCT
PF14_0292	-902	1	8.27	AGGACA
PF14_0625	-326	-1	8.27	TGTCCT
PFL1425w	-1678	-1	8.27	TGTCCT
PFL1870c	-1216	1	8.27	AGGACA
PF14_0197	-1041	1	8.27	AGGACA
PFL1085w	-446	-1	8.27	TGTCCT
PF10_0311	-1687	-1	8.27	TGTCCT
PF14_0479	-664	1	8.27	AGGACA
PF11_0229	-458	-1	8.27	TGTCCT
PFF0310w	-378	-1	8.27	TGTCCT
PF14_0045	-1108	1	8.27	AGGACA
MAL13P1.185	-835	-1	8.27	TGTCCT
PF10_0125	-194	-1	8.27	TGTCCT
PFL0860c	-1080	-1	8.27	TGTCCT
PF10_0139	-810	-1	8.27	TGTCCT
MAL13P1.334	-1984	-1	8.27	TGTCCT
PF07_0076	-178	1	8.27	AGGACA
PF13_0259	-250	1	8.27	AGGACA
PF13_0259	-419	-1	8.27	TGTCCT
PFC0045w	-1479	1	8.27	AGGACA
PF11_0262	-347	-1	8.27	TGTCCT
PF11_0262	-418	1	8.27	AGGACA
MAL8P1.22	-1242	-1	8.27	TGTCCT
MAL8P1.22	-1248	-1	8.27	TGTCCT
PFA0220w	-1971	1	8.27	AGGACA
MAL13P1.235	-387	1	8.27	AGGACA
PFD0740w	-1066	-1	8.27	TGTCCT
PFD0740w	-1644	1	8.27	AGGACA
PF14_0017	-9	-1	8.27	TGTCCT
PF10_0170	-275	-1	8.27	TGTCCT
PFI1235w	-914	1	8.27	AGGACA
PF13_0347	-229	-1	8.27	TGTCCT
PF11_0464a	-50	-1	8.27	TGTCCT
PF11_0360	-229	-1	8.27	TGTCCT
MAL8P1.100	-456	1	8.27	AGGACA
PFB0960c	-1182	1	8.27	AGGACA
PF14_0124	-1659	-1	8.27	TGTCCT
PFC0810c	-1066	-1	8.27	TGTCCT
PFL2330w	-596	-1	8.27	TGTCCT
PF14_0055	-1276	-1	8.27	TGTCCT
PF11_0394	-1931	-1	8.27	TGTCCT
PFA0510w	-1297	-1	8.27	TGTCCT
PFI0200c	-1006	1	8.27	AGGACA
PFI0200c	-1564	1	8.27	AGGACA
PFI0200c	-1592	1	8.27	AGGACA
PFI0105c	-559	-1	8.27	TGTCCT
PFB0930w	-1336	-1	8.27	TGTCCT
PFF0535c	-1506	-1	8.27	TGTCCT
PF14_0452a	-797	-1	8.27	TGTCCT
PFB0365w	-783	-1	8.27	TGTCCT
MAL8P1.4	-1702	1	8.27	AGGACA
PF13_0064	-314	-1	8.27	TGTCCT
PF13_0064	-1889	1	8.27	AGGACA
PF14_0312	-1325	-1	8.27	TGTCCT
PF08_0112	-26	-1	8.27	TGTCCT
PF10_0057	-186	1	8.27	AGGACA
PF10_0071	-118	1	8.27	AGGACA
MAL13P1.184	-121	1	8.27	AGGACA
PFD0985w	-1711	1	8.27	AGGACA
PF14_0039	-548	1	8.27	AGGACA
MAL13P1.214	-1404	1	8.27	AGGACA
MAL13P1.214	-1650	1	8.27	AGGACA
PF11_0134	-137	-1	8.27	TGTCCT
PFD0810w	-1415	1	8.27	AGGACA
PF13_0262	-904	-1	8.27	TGTCCT
PF07_0040	-296	-1	8.27	TGTCCT
PFC0235w	-1526	-1	8.27	TGTCCT
PFL1820w	-163	1	8.27	AGGACA
PF10_0313	-1146	1	8.27	AGGACA
PF10_0313	-1352	-1	8.27	TGTCCT
PF10_0230	-459	1	8.27	AGGACA
PF11_0317	-1492	1	8.27	AGGACA
PF13_0058	-1857	1	8.27	AGGACA
PF10_0333	-1689	1	8.27	AGGACA
PFL0815w	-502	1	8.27	AGGACA
PFF0355c	-1003	-1	8.27	TGTCCT
PFC0695w	-988	1	8.27	AGGACA
PFI1587c	-774	1	8.27	AGGACA
PFE1165c	-800	1	8.27	AGGACA
PF14_0727	-314	-1	8.27	TGTCCT
PF14_0727	-342	-1	8.27	TGTCCT
PF14_0222	-83	-1	8.27	TGTCCT
PF11_0385	-1587	1	8.27	AGGACA
MAL8P1.204	-709	-1	8.27	TGTCCT
PFI1500w	-733	1	8.27	AGGACA
PFF1255w	-743	-1	8.27	TGTCCT
PF13_0285	-1006	1	8.27	AGGACA
MAL8P1.2	-1323	-1	8.27	TGTCCT
PFI0155c	-1523	-1	8.27	TGTCCT
PF11_0199	-1119	1	8.27	AGGACA
PF11_0441	-304	1	8.27	AGGACA
PF13_0258	-737	-1	8.27	TGTCCT
MAL8P1.81	-252	-1	8.27	TGTCCT
PFF1365c	-1914	1	8.27	AGGACA
PFL2410w	-369	1	8.27	AGGACA
PFA0245w	-1534	-1	8.27	TGTCCT
PFC0365w	-211	1	8.27	AGGACA
PF07_0078	-1996	1	8.27	AGGACA
PFI1735c	-937	1	8.27	AGGACA
PF11_0122	-1486	-1	8.27	TGTCCT
PFI1700c	-885	-1	8.27	TGTCCT
PF11_0305	-1133	-1	8.27	TGTCCT
PF14_0732	-1732	1	8.27	AGGACA
PF14_0069	-794	-1	8.27	TGTCCT
PFB0790c	-619	1	8.27	AGGACA
MAL8P1.148	-182	1	8.27	AGGACA
PF14_0653	-1082	1	8.27	AGGACA
PF14_0653	-1106	-1	8.27	TGTCCT
PFL1515c	-775	-1	8.27	TGTCCT
PFD1185w	-475	1	8.27	AGGACA
MAL8P1.135	-72	1	8.27	AGGACA
MAL7P1.5	-1267	1	8.27	AGGACA
PFB0315w	-1227	-1	8.27	TGTCCT
PF11_0084	-808	-1	8.27	TGTCCT
PFD0735c	-1033	-1	8.27	TGTCCT
PFD0735c	-1611	1	8.27	AGGACA
PF10_0342	-92	-1	8.27	TGTCCT
PF13_0181	-82	-1	8.27	TGTCCT
PF13_0181	-325	1	8.27	AGGACA
PFL0615w	-1002	1	8.27	AGGACA
PFL0615w	-1253	1	8.27	AGGACA
PFL1650w	-1200	1	8.27	AGGACA
MAL8P1.21	-1053	1	8.27	AGGACA
MAL13P1.430	-197	1	8.27	AGGACA
PF10_0136	-1587	1	8.27	AGGACA
PF10_0237	-528	-1	8.27	TGTCCT
PFL1655c	-255	-1	8.27	TGTCCT
PF08_0103	-1911	-1	8.27	TGTCCT
PF11_0173	-65	-1	8.27	TGTCCT
PF11_0173	-726	1	8.27	AGGACA
PFL0900c	-40	-1	8.27	TGTCCT
PF10_0005	-1250	1	8.27	AGGACA
PFF0165c	-1211	1	8.27	AGGACA
PFF0165c	-1520	-1	8.27	TGTCCT
PF14_0528	-806	1	8.27	AGGACA
PF14_0528	-1613	-1	8.27	TGTCCT
PF10_0161	-31	-1	8.27	TGTCCT
MAL13P1.540	-1705	1	8.27	AGGACA
MAL13P1.530	-1116	-1	8.27	TGTCCT
MAL13P1.139a	-363	-1	8.27	TGTCCT
MAL13P1.96	-1915	1	8.27	AGGACA
PFF0605c	-475	-1	8.27	TGTCCT
PF11_0522	-698	-1	8.27	TGTCCT
PFL2460w	-478	-1	8.27	TGTCCT
MAL13P1.271	-654	1	8.27	AGGACA
PFL1110c	-1701	1	8.27	AGGACA
PFI0945w	-939	1	8.27	AGGACA
PF07_0129	-208	1	8.27	AGGACA
MAL13P1.42	-1450	1	8.27	AGGACA
PFB0325c	-208	-1	8.27	TGTCCT
PFB0800c	-1519	-1	8.27	TGTCCT
PF08_0079	-1689	1	8.27	AGGACA
PFC0160w	-1008	1	8.27	AGGACA
PFF0615c	-549	1	8.27	AGGACA
PF11_0406	-112	-1	8.27	TGTCCT
PF11_0406	-977	-1	8.27	TGTCCT
PFL2505c	-1874	-1	8.27	TGTCCT
PFC0465c	-907	-1	8.27	TGTCCT
PF10_0285	-602	1	8.27	AGGACA
PF11_0479a	-1621	1	8.27	AGGACA
PFL1390w	-1852	1	8.27	AGGACA
PFL1390w	-1902	1	8.27	AGGACA
PF14_0194	-395	-1	8.27	TGTCCT
PF13_0075	-1025	-1	8.27	TGTCCT
PF14_0723	-256	1	8.27	AGGACA
PF14_0723	-383	-1	8.27	TGTCCT
PFE0775c	-692	-1	8.27	TGTCCT
PFE0775c	-1613	-1	8.27	TGTCCT
PFE0880c	-803	-1	8.27	TGTCCT
PFD0255w	-1014	1	8.27	AGGACA
PFB0965c	-1729	1	8.27	AGGACA
PFL1380w	-851	-1	8.27	TGTCCT
PFE0830c	-484	1	8.27	AGGACA
PF14_0295	-556	1	8.27	AGGACA
PF14_0295	-1239	1	8.27	AGGACA
PF14_0233	-1294	1	8.27	AGGACA
PF14_0604	-668	-1	8.27	TGTCCT
MAL7P1.37	-1677	-1	8.27	TGTCCT
PF08_0044	-488	-1	8.27	TGTCCT
PF08_0044	-625	-1	8.27	TGTCCT
PF08_0044	-1749	-1	8.27	TGTCCT
PFB0180w	-1306	1	8.27	AGGACA
PF11_0047	-1020	-1	8.27	TGTCCT
PFB0775w	-1563	1	8.27	AGGACA
PFL0640w	-1706	-1	8.27	TGTCCT
PFA0520c	-334	-1	8.27	TGTCCT
PF11_0196	-409	-1	8.27	TGTCCT
PFL1875w	-1200	-1	8.27	TGTCCT
PFL0150w	-1967	-1	8.27	TGTCCT
PF08_0094	-870	-1	8.27	TGTCCT
PF14_0344	-894	1	8.27	AGGACA
MAL13P1.286	-258	1	8.27	AGGACA
PF07_0004	-497	-1	8.27	TGTCCT
PF14_0272	-813	1	8.27	AGGACA
PF14_0272	-902	1	8.27	AGGACA
PF14_0273	-1071	-1	8.27	TGTCCT
PF14_0273	-1160	-1	8.27	TGTCCT
PFE1020w	-625	-1	8.27	TGTCCT
PFF1280w	-667	1	8.27	AGGACA
MAL13P1.137	-443	1	8.27	AGGACA
MAL13P1.137	-1164	-1	8.27	TGTCCT
PF13_0295	-1421	1	8.27	AGGACA
PF11_0289	-1496	1	8.27	AGGACA
MAL7P1.100	-663	1	8.27	AGGACA
PF10_0313a	-8	1	8.27	AGGACA
PF11_0472	-218	1	8.27	AGGACA
PF11_0128	-78	1	8.27	AGGACA
PFC0415c	-64	1	8.27	AGGACA
PFB0810w	-983	1	8.27	AGGACA
PFL0940c	-1447	1	8.27	AGGACA
PF14_0717	-1386	1	8.27	AGGACA
PF13_0248	-416	-1	8.27	TGTCCT
PF13_0248	-494	-1	8.27	TGTCCT
PFC0260w	-1366	-1	8.27	TGTCCT
MAL8P1.11	-1503	1	8.27	AGGACA
PFE0815w	-370	-1	8.27	TGTCCT
PF14_0261	-1833	1	8.27	AGGACA
MAL13P1.189	-1144	-1	8.27	TGTCCT
PFC0690c	-624	-1	8.27	TGTCCT
PFE0820c	-995	1	8.27	AGGACA
PF10_0056	-1374	-1	8.27	TGTCCT
PFI0400c	-1307	-1	8.27	TGTCCT
PFL0865w	-443	1	8.27	AGGACA
PFL1025c	-1466	-1	8.27	TGTCCT
PF08_0025	-519	1	8.27	AGGACA
PF14_0076	-232	-1	8.27	TGTCCT
PF14_0076	-445	-1	8.27	TGTCCT
PF14_0311	-1363	1	8.27	AGGACA
PFI0480w	-1272	-1	8.27	TGTCCT
PF10_0270	-884	1	8.27	AGGACA
PFL1170w	-1127	1	8.27	AGGACA
PFL1730c	-151	1	8.27	AGGACA
PF10_0377	-71	1	8.27	AGGACA
PFC0925w	-1155	-1	8.27	TGTCCT
PFF0830w	-462	-1	8.27	TGTCCT
PFF0830w	-883	1	8.27	AGGACA
PFF0830w	-934	-1	8.27	TGTCCT
PF14_0630	-1642	1	8.27	AGGACA
PF14_0630	-1736	1	8.27	AGGACA
PF11_0318	-501	-1	8.27	TGTCCT
PFL1385c	-651	-1	8.27	TGTCCT
PFL1385c	-701	-1	8.27	TGTCCT
MAL13P1.460	-1084	1	8.27	AGGACA
MAL13P1.298	-632	1	8.27	AGGACA
PF14_0668	-686	1	8.27	AGGACA
PF11_0389	-612	1	8.27	AGGACA
PF10_0238	-728	1	8.27	AGGACA
PFI1230c	-1008	-1	8.27	TGTCCT
PFF0800w	-1113	1	8.27	AGGACA
PFD0325w	-898	-1	8.27	TGTCCT
PFE1065w	-33	-1	8.27	TGTCCT
PFE1065w	-852	1	8.27	AGGACA
MAL13P1.254	-48	-1	8.27	TGTCCT
MAL13P1.254	-830	-1	8.27	TGTCCT
PFI0545w	-324	1	8.27	AGGACA
PF13_0249	-1219	1	8.27	AGGACA
PF13_0249	-1297	1	8.27	AGGACA
PF14_0297	-59	1	8.27	AGGACA
PF14_0226	-110	-1	8.27	TGTCCT
PFL1580w	-40	-1	8.27	TGTCCT
PF11_0329	-1738	1	8.27	AGGACA
PF14_0359	-1634	-1	8.27	TGTCCT
PFF0305c	-508	1	8.27	AGGACA
PFD0840w	-718	1	8.27	AGGACA
PFI0405w	-908	1	8.27	AGGACA
PFC0581w	-987	1	8.27	AGGACA
MAL7P1.153	-187	1	8.27	AGGACA
PFC0416w	-965	-1	8.27	TGTCCT
PF11_0324	-139	1	8.27	AGGACA
PFB0425c	-280	1	8.27	AGGACA
PFB0425c	-411	-1	8.27	TGTCCT
PFI1255w	-623	-1	8.27	TGTCCT
PFI0550w	-1887	1	8.27	AGGACA
PF10_0157	-1685	1	8.27	AGGACA
PF13_0182	-1454	-1	8.27	TGTCCT
PF13_0182	-1697	1	8.27	AGGACA
MAL13P1.248	-874	-1	8.27	TGTCCT
MAL7P1.38	-777	1	8.27	AGGACA
MAL13P1.70	-788	1	8.27	AGGACA
PF10_0294	-535	-1	8.27	TGTCCT
PF07_0055	-903	1	8.27	AGGACA
PF08_0110	-1940	1	8.27	AGGACA
PFF1065c	-538	-1	8.27	TGTCCT
PFC0330w	-841	-1	8.27	TGTCCT
PF11_0447	-110	1	8.27	AGGACA
PF14_0234	-176	-1	8.27	TGTCCT
PFF0620c	-799	1	8.27	AGGACA
MAL13P1.204	-224	1	8.27	AGGACA
PF11_0279	-582	-1	8.27	TGTCCT
PF14_0607	-280	-1	8.27	TGTCCT
PFE0790c	-916	-1	8.27	TGTCCT
PF14_0751	-599	1	8.27	AGGACA
PF14_0281	-362	1	8.27	AGGACA
PFE1460w	-353	1	8.27	AGGACA
PF13_0011	-1128	1	8.27	AGGACA
PFC0580c	-609	-1	8.27	TGTCCT
PFI1795c	-1728	-1	8.27	TGTCCT
PFI1795c	-1911	-1	8.27	TGTCCT
PF14_0427	-832	-1	8.27	TGTCCT
PFE1125w	-895	1	8.27	AGGACA
PF11_0517	-198	1	8.27	AGGACA
PF14_0629	-470	-1	8.27	TGTCCT
PF14_0629	-564	-1	8.27	TGTCCT
PFL0135w	-1523	-1	8.27	TGTCCT
PF14_0526	-1293	-1	8.27	TGTCCT
PF14_0526	-1478	1	8.27	AGGACA
PF13_0065	-1875	-1	8.27	TGTCCT
PFD0170c	-1249	-1	8.27	TGTCCT
PFF0820w	-1032	1	8.27	AGGACA
PF14_0142	-196	1	8.27	AGGACA
PF14_0142	-641	-1	8.27	TGTCCT
PF07_0118	-1174	-1	8.27	TGTCCT
PF13_0106	-1762	-1	8.27	TGTCCT
PFL1265c	-597	1	8.27	AGGACA
PF14_0308	-145	1	8.27	AGGACA
PF08_0099	-980	-1	8.27	TGTCCT
PF14_0643	-1033	1	8.27	AGGACA
PFL2545c	-1239	-1	8.27	TGTCCT
PF10_0250	-814	-1	8.27	TGTCCT
PF10_0250	-1852	1	8.27	AGGACA
PFL0070c	-816	-1	8.27	TGTCCT
PF14_0395	-1246	1	8.27	AGGACA
PF14_0395	-1499	1	8.27	AGGACA
PFF0035c	-1487	1	8.27	AGGACA
PF14_0264	-1611	1	8.27	AGGACA
PFL1595w	-84	-1	8.27	TGTCCT
PF13_0360	-475	-1	8.27	TGTCCT
PFD0140w	-1521	-1	8.27	TGTCCT
PF14_0062	-250	1	8.27	AGGACA
PFA0675w	-1081	-1	8.27	TGTCCT
MAL13P1.255	-505	-1	8.27	TGTCCT
MAL13P1.255	-1957	-1	8.27	TGTCCT
PFL0465c	-1714	1	8.27	AGGACA
PFL2340w	-1133	1	8.27	AGGACA
PFB0515w	-675	-1	8.27	TGTCCT
PFE0415w	-1441	-1	8.27	TGTCCT
PF11_0195	-104	1	8.27	AGGACA
PFE1310c	-1115	1	8.27	AGGACA
PFE1310c	-1663	-1	8.27	TGTCCT
MAL7P1.175	-701	-1	8.27	TGTCCT
MAL7P1.175	-842	-1	8.27	TGTCCT
PF10_0140	-394	1	8.27	AGGACA
MAL7P1.64	-1764	-1	8.27	TGTCCT
PF14_0467	-1467	-1	8.27	TGTCCT
PFI1280c	-706	1	8.27	AGGACA
PF14_0718	-904	-1	8.27	TGTCCT
PFE1570c	-1627	-1	8.27	TGTCCT
PF11_0120	-1632	1	8.27	AGGACA
PF14_0070	-1515	1	8.27	AGGACA
PFI1080w	-151	-1	8.27	TGTCCT
PF10_0078	-428	-1	8.27	TGTCCT
PFL1270w	-500	-1	8.27	TGTCCT
PFI1510w	-281	1	8.27	AGGACA
MAL8P1.54	-464	1	8.27	AGGACA
PF14_0662	-805	1	8.27	AGGACA
PFB0715w	-1441	1	8.27	AGGACA
PFL0800c	-579	-1	8.27	TGTCCT
PFL1520w	-1770	1	8.27	AGGACA
PFL0760w	-424	1	8.27	AGGACA
PFL2560c	-874	-1	8.27	TGTCCT
MAL7P1.144	-297	-1	8.27	TGTCCT
PFD0595w	-1077	1	8.27	AGGACA
PF14_0714	-284	1	8.27	AGGACA
PF10_0269	-192	-1	8.27	TGTCCT
PF10_0269	-1511	1	8.27	AGGACA
PFB0926c	-1615	-1	8.27	TGTCCT
PFB0705w	-469	1	8.27	AGGACA
PF13_0241	-1145	1	8.27	AGGACA
PF14_0168	-227	-1	8.27	TGTCCT
PFC0390w	-863	-1	8.27	TGTCCT
MAL13P1.106	-1643	1	8.27	AGGACA
PF13_0356	-316	1	8.27	AGGACA
PF08_0031	-1039	-1	8.27	TGTCCT
PF10_0329	-282	-1	8.27	TGTCCT
PF13_0126	-1543	1	8.27	AGGACA
PF13_0226	-222	-1	8.27	TGTCCT
PF14_0388	-594	-1	8.27	TGTCCT
PF11_0025	-1250	1	8.27	AGGACA
PF11_0431	-1275	-1	8.27	TGTCCT
PF13_0237	-916	1	8.1	GGAACA
PF11_0412	-548	1	8.1	GGAACA
PF10_0241	-617	1	8.1	GGAACA
PF13_0204	-1165	1	8.1	GGAACA
PF14_0722	-1468	1	8.1	GGAACA
PF14_0198	-498	-1	8.1	TGTTCC
MAL13P1.261	-213	1	8.1	GGAACA
MAL8P1.131	-907	1	8.1	GGAACA
PFF0100w	-360	1	8.1	GGAACA
PF14_0664	-850	1	8.1	GGAACA
PF14_0664	-1108	1	8.1	GGAACA
MAL8P1.78	-1820	-1	8.1	TGTTCC
PF14_0015	-733	1	8.1	GGAACA
PFL1910c	-807	-1	8.1	TGTTCC
PFE0350c	-1411	-1	8.1	TGTTCC
PF13_0054	-762	1	8.1	GGAACA
PFC0970w	-1782	-1	8.1	TGTTCC
PFE1455w	-55	1	8.1	GGAACA
PFF0885w	-1591	-1	8.1	TGTTCC
PFI1195c	-68	-1	8.1	TGTTCC
PFI1195c	-548	1	8.1	GGAACA
PF11_0342	-1865	-1	8.1	TGTTCC
PFL0085c	-149	1	8.1	GGAACA
PFF1260c	-1160	1	8.1	GGAACA
PF10_0271	-977	-1	8.1	TGTTCC
PFL0515w	-1205	1	8.1	GGAACA
PFL0515w	-1308	-1	8.1	TGTTCC
PFL0515w	-1344	-1	8.1	TGTTCC
PF14_0128	-806	-1	8.1	TGTTCC
PFI1675w	-538	-1	8.1	TGTTCC
PF14_0435	-457	-1	8.1	TGTTCC
PFF0645c	-951	-1	8.1	TGTTCC
MAL13P1.196	-988	-1	8.1	TGTTCC
MAL13P1.196	-1359	1	8.1	GGAACA
PF11_0428	-112	-1	8.1	TGTTCC
PF11_0192	-372	-1	8.1	TGTTCC
PF14_0730	-1239	1	8.1	GGAACA
PFE0795c	-439	1	8.1	GGAACA
PF14_0154	-139	-1	8.1	TGTTCC
PF14_0154	-897	1	8.1	GGAACA
PF14_0154	-1106	-1	8.1	TGTTCC
PFF0725w	-682	1	8.1	GGAACA
PFF1095w	-288	-1	8.1	TGTTCC
PFF1095w	-1146	1	8.1	GGAACA
PF11_0442	-1433	1	8.1	GGAACA
PFL2015w	-511	-1	8.1	TGTTCC
PFD0765w	-669	1	8.1	GGAACA
PFD1115c	-647	1	8.1	GGAACA
PFE1170w	-624	1	8.1	GGAACA
PFL0260c	-353	-1	8.1	TGTTCC
PFL1075w	-844	1	8.1	GGAACA
PFB0875c	-528	-1	8.1	TGTTCC
PF07_0015	-748	-1	8.1	TGTTCC
PFB0265c	-856	-1	8.1	TGTTCC
PF14_0545	-319	-1	8.1	TGTTCC
MAL13P1.162	-775	-1	8.1	TGTTCC
PFI0920c	-459	-1	8.1	TGTTCC
PF13_0152	-1301	1	8.1	GGAACA
PFB0190c	-253	1	8.1	GGAACA
PFB0687c	-196	1	8.1	GGAACA
PFF1580c	-1293	-1	8.1	TGTTCC
PFI1310w	-430	1	8.1	GGAACA
PFL2045w	-492	-1	8.1	TGTTCC
PF11_0390	-718	1	8.1	GGAACA
PF11_0026	-391	1	8.1	GGAACA
PFD0860w	-828	1	8.1	GGAACA
PFC0166w	-318	1	8.1	GGAACA
MAL8P1.67	-991	-1	8.1	TGTTCC
PF07_0058	-425	1	8.1	GGAACA
PFI0145w	-1214	1	8.1	GGAACA
PF13_0297	-877	1	8.1	GGAACA
PF13_0297	-898	1	8.1	GGAACA
PF07_0126	-1741	-1	8.1	TGTTCC
PFE0070w	-126	-1	8.1	TGTTCC
PFF1275c	-78	-1	8.1	TGTTCC
PF11_0518	-12	1	8.1	GGAACA
PFC0910w	-1431	1	8.1	GGAACA
PF14_0532	-1716	-1	8.1	TGTTCC
PF13_0310	-386	-1	8.1	TGTTCC
PFC0745c	-1427	-1	8.1	TGTTCC
PF10_0215	-1089	-1	8.1	TGTTCC
PF11_0362a	-20	1	8.1	GGAACA
PF11_0100	-134	-1	8.1	TGTTCC
PF11_0243	-1669	-1	8.1	TGTTCC
PF14_0587	-392	1	8.1	GGAACA
PF14_0078	-639	-1	8.1	TGTTCC
PFD0825c	-952	1	8.1	GGAACA
PF07_0010	-1024	-1	8.1	TGTTCC
PF11_0313	-48	-1	8.1	TGTTCC
PF11_0313	-297	-1	8.1	TGTTCC
MAL8P1.109	-1986	-1	8.1	TGTTCC
PF11_0177	-1196	1	8.1	GGAACA
PFF0190c	-1060	1	8.1	GGAACA
PF10_0042	-41	1	8.1	GGAACA
PF10_0042	-1137	1	8.1	GGAACA
PFC0080c	-1695	-1	8.1	TGTTCC
PF14_0677	-626	-1	8.1	TGTTCC
PFL2010c	-1226	1	8.1	GGAACA
PF13_0090	-479	1	8.1	GGAACA
PF13_0090	-1276	1	8.1	GGAACA
PF08_0001	-200	1	8.1	GGAACA
PF08_0001	-1057	1	8.1	GGAACA
MAL13P1.177	-44	-1	8.1	TGTTCC
PFI0150c	-899	1	8.1	GGAACA
PF14_0509	-28	1	8.1	GGAACA
PF14_0509	-745	-1	8.1	TGTTCC
PF14_0509	-1212	-1	8.1	TGTTCC
MAL13P1.24	-780	-1	8.1	TGTTCC
PF11_0156	-138	1	8.1	GGAACA
PF11_0156	-1027	1	8.1	GGAACA
PF10_0328	-1356	1	8.1	GGAACA
PF10_0328	-1470	1	8.1	GGAACA
PFB0640c	-1248	1	8.1	GGAACA
PFD0820w	-961	1	8.1	GGAACA
PF11_0421	-913	-1	8.1	TGTTCC
PF14_0086	-477	1	8.1	GGAACA
PF14_0543	-651	1	8.1	GGAACA
PF14_0193	-1348	-1	8.1	TGTTCC
PF14_0622	-429	1	8.1	GGAACA
PFC0880c	-1323	1	8.1	GGAACA
PFL2260w	-217	1	8.1	GGAACA
MAL13P1.295	-641	-1	8.1	TGTTCC
MAL13P1.227	-644	-1	8.1	TGTTCC
PFE0115c	-1185	-1	8.1	TGTTCC
PFE0115c	-1598	-1	8.1	TGTTCC
PFE0610c	-135	1	8.1	GGAACA
PF14_0288	-607	-1	8.1	TGTTCC
MAL13P1.180	-654	1	8.1	GGAACA
PF14_0700	-1317	1	8.1	GGAACA
PF14_0700	-1968	1	8.1	GGAACA
MAL13P1.170	-1909	-1	8.1	TGTTCC
PF11_0545	-1136	-1	8.1	TGTTCC
PFI1281w	-1932	1	8.1	GGAACA
PFC0195w	-46	1	8.1	GGAACA
PFL1915w	-714	1	8.1	GGAACA
PF11_0232	-43	-1	8.1	TGTTCC
MAL13P1.278	-1516	-1	8.1	TGTTCC
PF07_0109	-1027	-1	8.1	TGTTCC
PF14_0635	-1059	1	8.1	GGAACA
PF10_0178	-564	1	8.1	GGAACA
PF10_0178	-821	-1	8.1	TGTTCC
PF10_0130	-42	1	8.1	GGAACA
PFF0315c	-97	1	8.1	GGAACA
PFF0315c	-924	-1	8.1	TGTTCC
PFB0510w	-16	-1	8.1	TGTTCC
PFI1330c	-365	-1	8.1	TGTTCC
PF14_0404	-744	1	8.1	GGAACA
PF14_0590	-305	1	8.1	GGAACA
PFI1440w	-1224	-1	8.1	TGTTCC
PFF1115w	-1962	-1	8.1	TGTTCC
PF14_0441	-1489	-1	8.1	TGTTCC
MAL13P1.410	-1943	-1	8.1	TGTTCC
PF10_0041	-359	-1	8.1	TGTTCC
PF10_0041	-1455	-1	8.1	TGTTCC
PF11_0039	-1760	-1	8.1	TGTTCC
PFL1430c	-118	-1	8.1	TGTTCC
PF11_0265	-563	-1	8.1	TGTTCC
PFA0160c	-886	-1	8.1	TGTTCC
MAL13P1.331	-160	-1	8.1	TGTTCC
PF10_0032	-722	-1	8.1	TGTTCC
MAL7P1.20	-80	1	8.1	GGAACA
PFI0525w	-953	-1	8.1	TGTTCC
PFD0955w	-668	1	8.1	GGAACA
PFL0957w	-1660	1	8.1	GGAACA
PF10_0306	-1764	1	8.1	GGAACA
PF11_0348	-1487	1	8.1	GGAACA
PF11_0348	-1882	1	8.1	GGAACA
MAL13P1.66	-973	1	8.1	GGAACA
PFF0285c	-157	1	8.1	GGAACA
PFF0285c	-450	-1	8.1	TGTTCC
MAL7P1.99	-31	1	8.1	GGAACA
MAL7P1.99	-948	1	8.1	GGAACA
PFC0645w	-109	1	8.1	GGAACA
PFF0210w	-1348	-1	8.1	TGTTCC
PFE0230w	-425	1	8.1	GGAACA
PFE0230w	-690	-1	8.1	TGTTCC
PF07_0123	-976	1	8.1	GGAACA
PF13_0270	-64	-1	8.1	TGTTCC
PFD0185c	-734	-1	8.1	TGTTCC
PFI1745c	-1008	-1	8.1	TGTTCC
PFC0885c	-912	1	8.1	GGAACA
PFL0746c	-232	1	8.1	GGAACA
MAL13P1.243	-417	1	8.1	GGAACA
MAL13P1.243	-1710	-1	8.1	TGTTCC
MAL7P1.203	-314	1	8.1	GGAACA
PF10_0397	-75	1	8.1	GGAACA
PF10_0397	-1810	1	8.1	GGAACA
MAL13P1.349	-1009	1	8.1	GGAACA
PFB0730w	-1413	-1	8.1	TGTTCC
PF11_0220	-1692	-1	8.1	TGTTCC
PF11_0220	-1976	1	8.1	GGAACA
PF07_0097	-267	1	8.1	GGAACA
PF07_0097	-1144	1	8.1	GGAACA
PFB0530c	-469	1	8.1	GGAACA
PFB0890c	-38	-1	8.1	TGTTCC
PFL2585c	-186	1	8.1	GGAACA
PFI1790w	-220	1	8.1	GGAACA
PFI1790w	-459	-1	8.1	TGTTCC
PF07_0071	-32	1	8.1	GGAACA
PFF1325c	-1349	1	8.1	GGAACA
PF13_0265	-1324	-1	8.1	TGTTCC
PFB0475c	-444	-1	8.1	TGTTCC
MAL7P1.47	-132	1	8.1	GGAACA
PF13_0023	-1170	1	8.1	GGAACA
PF13_0236	-1022	-1	8.1	TGTTCC
PFC0440c	-323	-1	8.1	TGTTCC
PFD0320c	-342	1	8.1	GGAACA
PFD0320c	-1218	1	8.1	GGAACA
PFI0760w	-41	-1	8.1	TGTTCC
PFL0835w	-495	1	8.1	GGAACA
MAL13P1.311	-76	-1	8.1	TGTTCC
PFE0680w	-933	1	8.1	GGAACA
MAL13P1.440	-564	1	8.1	GGAACA
MAL13P1.230	-1272	-1	8.1	TGTTCC
PF11_0126	-88	1	8.1	GGAACA
PF11_0334	-266	1	8.1	GGAACA
PF11_0334	-288	-1	8.1	TGTTCC
PF11_0334	-726	-1	8.1	TGTTCC
PFD0085c	-153	-1	8.1	TGTTCC
PFF0940c	-1733	-1	8.1	TGTTCC
PF11_0351	-203	-1	8.1	TGTTCC
PFI0240c	-724	-1	8.1	TGTTCC
PF14_0654	-125	-1	8.1	TGTTCC
PF08_0101	-1858	1	8.1	GGAACA
PFL1925w	-512	-1	8.1	TGTTCC
PF11_0090	-1281	-1	8.1	TGTTCC
PFA0435w	-331	-1	8.1	TGTTCC
PFA0435w	-774	1	8.1	GGAACA
PFI0725c	-210	-1	8.1	TGTTCC
PFI0725c	-1376	-1	8.1	TGTTCC
PFE1115c	-1256	1	8.1	GGAACA
PFI0085c	-1341	1	8.1	GGAACA
PFC0510w	-1766	-1	8.1	TGTTCC
PF07_0060	-929	1	8.1	GGAACA
PFC0506w	-144	-1	8.1	TGTTCC
PF14_0190	-1609	1	8.1	GGAACA
PFF1190c	-86	-1	8.1	TGTTCC
PFB0770c	-919	1	8.1	GGAACA
PFB0770c	-1490	-1	8.1	TGTTCC
PFL1625w	-745	-1	8.1	TGTTCC
PF08_0052	-597	-1	8.1	TGTTCC
PF11_0432	-1012	1	8.1	GGAACA
PF08_0042	-790	1	8.1	GGAACA
PF08_0042	-1339	-1	8.1	TGTTCC
PF14_0304	-62	-1	8.1	TGTTCC
PF14_0304	-1068	-1	8.1	TGTTCC
PF14_0252	-111	-1	8.1	TGTTCC
PF11_0309	-604	-1	8.1	TGTTCC
PFL2290w	-1659	-1	8.1	TGTTCC
PFE1405c	-1390	1	8.1	GGAACA
PF14_0385	-297	-1	8.1	TGTTCC
PF14_0385	-632	-1	8.1	TGTTCC
MAL13P1.350	-214	-1	8.1	TGTTCC
PF11_0155	-813	1	8.1	GGAACA
PF10_0280	-156	-1	8.1	TGTTCC
PFL1765c	-275	-1	8.1	TGTTCC
MAL8P1.17	-1685	1	8.1	GGAACA
PFF1220w	-37	-1	8.1	TGTTCC
PFB0505c	-1634	1	8.1	GGAACA
MAL13P1.269	-627	-1	8.1	TGTTCC
PFF0175c	-967	-1	8.1	TGTTCC
MAL13P1.125	-973	-1	8.1	TGTTCC
PFB0370c	-716	-1	8.1	TGTTCC
PF10_0144	-1345	1	8.1	GGAACA
PF10_0211	-1454	-1	8.1	TGTTCC
PFD0910w	-514	-1	8.1	TGTTCC
PF13_0153	-754	1	8.1	GGAACA
PFE0615w	-1805	-1	8.1	TGTTCC
PFC0185w	-898	1	8.1	GGAACA
MAL13P1.256	-1206	-1	8.1	TGTTCC
PFA0330w	-170	1	8.1	GGAACA
PFI1525w	-1013	1	8.1	GGAACA
PF14_0415	-385	-1	8.1	TGTTCC
PF11_0101	-1641	-1	8.1	TGTTCC
PF10_0309	-42	-1	8.1	TGTTCC
PF14_0084	-684	-1	8.1	TGTTCC
PFA0705c	-1821	1	8.1	GGAACA
PF11_0176	-45	-1	8.1	TGTTCC
PF08_0073	-440	-1	8.1	TGTTCC
PF10_0094	-1470	-1	8.1	TGTTCC
PFD0655w	-1340	1	8.1	GGAACA
PF13_0229	-449	-1	8.1	TGTTCC
PF13_0229	-1963	1	8.1	GGAACA
PF07_0053	-991	-1	8.1	TGTTCC
PF11_0193	-834	-1	8.1	TGTTCC
PFL2265c	-972	-1	8.1	TGTTCC
PFC0965w	-1505	-1	8.1	TGTTCC
PF14_0510	-1112	1	8.1	GGAACA
PF14_0510	-1579	1	8.1	GGAACA
MAL8P1.79	-849	-1	8.1	TGTTCC
PF10_0022	-1910	-1	8.1	TGTTCC
PFF0245w	-1562	1	8.1	GGAACA
MAL13P1.163	-1691	1	8.1	GGAACA
PF11_0381	-1867	-1	8.1	TGTTCC
MAL13P1.41	-299	1	8.1	GGAACA
PFL1905w	-951	-1	8.1	TGTTCC
PFF1510w	-834	-1	8.1	TGTTCC
PFL2415w	-1461	-1	8.1	TGTTCC
PFL2425w	-373	-1	8.1	TGTTCC
PF10_0404	-194	1	8.1	GGAACA
PF10_0404	-1340	-1	8.1	TGTTCC
PFL0695c	-1102	1	8.1	GGAACA
MAL8P1.46	-508	-1	8.1	TGTTCC
PF10_0347	-713	1	8.1	GGAACA
PF10_0347	-878	1	8.1	GGAACA
PF08_0021	-99	-1	8.1	TGTTCC
PF08_0021	-839	1	8.1	GGAACA
PF14_0216	-637	-1	8.1	TGTTCC
PFD0285c	-1866	1	8.1	GGAACA
PFF0090w	-1273	1	8.1	GGAACA
PFD0295c	-1726	-1	8.1	TGTTCC
PF07_0115	-1428	1	8.1	GGAACA
MAL7P1.201	-189	-1	8.1	TGTTCC
PFI1505c	-1774	1	8.1	GGAACA
PFL0095c	-964	-1	8.1	TGTTCC
PFC1055w	-712	-1	8.1	TGTTCC
PFI0235w	-1556	-1	8.1	TGTTCC
PFD0250c	-1894	-1	8.1	TGTTCC
PF11_0044	-1184	1	8.1	GGAACA
PFF0650w	-1220	1	8.1	GGAACA
PF14_0612	-568	-1	8.1	TGTTCC
PFD0125c	-441	-1	8.1	TGTTCC
PFD0125c	-1711	-1	8.1	TGTTCC
PF11_0180	-841	1	8.1	GGAACA
MAL13P1.171	-1064	-1	8.1	TGTTCC
PF13_0170	-469	1	8.1	GGAACA
PF13_0170	-1053	-1	8.1	TGTTCC
PFI1020c	-1160	1	8.1	GGAACA
PFI0595c	-22	-1	8.1	TGTTCC
MAL7P1.15	-47	1	8.1	GGAACA
MAL7P1.15	-528	-1	8.1	TGTTCC
PFL2000w	-498	1	8.1	GGAACA
PF08_0002	-455	-1	8.1	TGTTCC
PFF0330w	-952	-1	8.1	TGTTCC
PF10_0113	-75	-1	8.1	TGTTCC
PFL2030w	-166	1	8.1	GGAACA
MAL13P1.257	-807	-1	8.1	TGTTCC
MAL13P1.257	-1004	1	8.1	GGAACA
PF08_0072	-958	1	8.1	GGAACA
MAL7P1.212	-1377	1	8.1	GGAACA
MAL13P1.178	-481	-1	8.1	TGTTCC
PF11_0420	-611	1	8.1	GGAACA
PFL1135c	-1460	1	8.1	GGAACA
MAL8P1.201	-978	1	8.1	GGAACA
PFL0500w	-924	1	8.1	GGAACA
MAL13P1.435	-228	1	8.1	GGAACA
PF11_0010	-1740	-1	8.1	TGTTCC
MAL13P1.268	-1370	-1	8.1	TGTTCC
PF10_0147	-640	-1	8.1	TGTTCC
PF10_0147	-1705	1	8.1	GGAACA
PF10_0232	-255	-1	8.1	TGTTCC
PF14_0036	-326	1	8.1	GGAACA
PF13_0117	-952	1	8.1	GGAACA
PF14_0475	-1763	1	8.1	GGAACA
MAL7P1.227	-832	-1	8.1	TGTTCC
PF11_0523	-132	-1	8.1	TGTTCC
PF11_0523	-351	1	8.1	GGAACA
PFA0260c	-279	1	8.1	GGAACA
PF14_0581	-27	1	8.1	GGAACA
PF14_0581	-375	1	8.1	GGAACA
PF13_0183	-1896	1	8.1	GGAACA
PF11_0034	-1352	-1	8.1	TGTTCC
PFF0205w	-68	-1	8.1	TGTTCC
PFL2445c	-244	1	8.1	GGAACA
PF14_0183	-655	-1	8.1	TGTTCC
PFF1175c	-706	1	8.1	GGAACA
PF08_0129	-288	-1	8.1	TGTTCC
PF08_0129	-483	1	8.1	GGAACA
PF08_0129	-912	-1	8.1	TGTTCC
PFA0005w	-1390	1	8.1	GGAACA
PF11_0340	-419	1	8.1	GGAACA
PF11_0326	-1984	-1	8.1	TGTTCC
PF11_0175	-445	1	8.1	GGAACA
MAL8P1.154	-483	-1	8.1	TGTTCC
PFA0725w	-27	1	8.1	GGAACA
PFA0725w	-378	-1	8.1	TGTTCC
PFA0725w	-1030	1	8.1	GGAACA
PF14_0403	-1935	-1	8.1	TGTTCC
PFF0735w	-113	-1	8.1	TGTTCC
PFF0735w	-277	-1	8.1	TGTTCC
PF10_0303	-1555	-1	8.1	TGTTCC
MAL7P1.115	-458	1	8.1	GGAACA
PFL0360c	-818	-1	8.1	TGTTCC
PF13_0343	-42	-1	8.1	TGTTCC
PFC0340w	-606	-1	8.1	TGTTCC
PFC0340w	-1491	1	8.1	GGAACA
MAL13P1.319	-1573	-1	8.1	TGTTCC
PFF1200w	-676	-1	8.1	TGTTCC
PF13_0014	-1589	-1	8.1	TGTTCC
PF13_0014	-1994	-1	8.1	TGTTCC
MAL13P1.55	-970	1	8.1	GGAACA
PFB0620w	-53	-1	8.1	TGTTCC
PFE0260w	-622	-1	8.1	TGTTCC
PFI0285w	-1993	-1	8.1	TGTTCC
MAL13P1.505	-1644	1	8.1	GGAACA
PFF0805c	-583	1	8.1	GGAACA
PFL1785c	-444	-1	8.1	TGTTCC
PFL1845c	-935	-1	8.1	TGTTCC
PF11_0311	-831	1	8.1	GGAACA
MAL7P1.76	-625	-1	8.1	TGTTCC
PFI1630c	-245	1	8.1	GGAACA
PF10_0403	-654	1	8.1	GGAACA
PF10_0403	-1672	1	8.1	GGAACA
PFC0055w	-23	-1	8.1	TGTTCC
PFB0725c	-388	1	8.1	GGAACA
PF14_0211	-1804	1	8.1	GGAACA
PF14_0454	-248	-1	8.1	TGTTCC
PF14_0454	-1036	-1	8.1	TGTTCC
PFL1920c	-1136	1	8.1	GGAACA
PF14_0580	-335	-1	8.1	TGTTCC
PF14_0580	-683	-1	8.1	TGTTCC
PF10_0124	-482	1	8.1	GGAACA
PFB0295w	-1843	-1	8.1	TGTTCC
MAL8P1.210	-197	-1	8.1	TGTTCC
MAL8P1.210	-574	-1	8.1	TGTTCC
PF11_0179	-269	-1	8.1	TGTTCC
PFE0585c	-722	-1	8.1	TGTTCC
PF10_0199	-260	1	8.1	GGAACA
PFA0455c	-1021	-1	8.1	TGTTCC
PF14_0278	-53	-1	8.1	TGTTCC
PF14_0278	-1152	1	8.1	GGAACA
PFE0135w	-616	1	8.1	GGAACA
PFE0245c	-1549	-1	8.1	TGTTCC
PFD0120w	-687	1	8.1	GGAACA
PFC0505c	-394	1	8.1	GGAACA
PF11_0516	-607	1	8.1	GGAACA
PF11_0503	-199	1	8.1	GGAACA
PF11_0503	-294	1	8.1	GGAACA
PF11_0503	-388	1	8.1	GGAACA
PF14_0200	-317	-1	8.1	TGTTCC
PFB0400w	-865	1	8.1	GGAACA
PFC0385c	-1303	1	8.1	GGAACA
PF14_0555	-1046	-1	8.1	TGTTCC
MAL13P1.351	-1550	1	8.1	GGAACA
PFC0220w	-472	-1	8.1	TGTTCC
PF11_0015	-786	1	8.1	GGAACA
MAL8P1.58	-868	1	8.1	GGAACA
PF14_0246	-1119	1	8.1	GGAACA
PF14_0246	-1442	-1	8.1	TGTTCC
MAL8P1.76	-886	-1	8.1	TGTTCC
MAL13P1.116	-42	1	8.1	GGAACA
PFA0735w	-523	1	8.1	GGAACA
PF11_0042	-341	-1	8.1	TGTTCC
PF11_0326a	-492	-1	8.1	TGTTCC
PFE0060w	-640	1	8.1	GGAACA
PFE0060w	-1483	1	8.1	GGAACA
PF14_0407	-1932	-1	8.1	TGTTCC
PF13_0119	-1060	-1	8.1	TGTTCC
PFB0525w	-1569	-1	8.1	TGTTCC
PF14_0710	-1770	1	8.1	GGAACA
PFF0275c	-989	1	8.1	GGAACA
PF10_0420	-627	-1	8.1	TGTTCC
PF08_0106	-12	1	8.1	GGAACA
PFI0720w	-321	1	8.1	GGAACA
PFI0720w	-1162	-1	8.1	TGTTCC
PFI0720w	-1326	-1	8.1	TGTTCC
PFB0750w	-276	1	8.1	GGAACA
MAL8P1.212	-517	1	8.1	GGAACA
MAL8P1.212	-1939	-1	8.1	TGTTCC
PF11_0481	-67	-1	8.1	TGTTCC
PF10_0304	-39	-1	8.1	TGTTCC
MAL8P1.128	-589	-1	8.1	TGTTCC
PF11_0308	-1262	1	8.1	GGAACA
MAL8P1.91	-1482	1	8.1	GGAACA
PFC0775w	-1792	-1	8.1	TGTTCC
PFI0090c	-935	-1	8.1	TGTTCC
MAL13P1.15	-549	-1	8.1	TGTTCC
PF10_0177b	-1050	1	8.1	GGAACA
PF10_0177b	-1307	-1	8.1	TGTTCC
PF07_0070	-812	-1	8.1	TGTTCC
PF07_0070	-1248	1	8.1	GGAACA
PF07_0070	-1292	1	8.1	GGAACA
PF13_0352	-920	-1	8.1	TGTTCC
PF10_0344	-348	-1	8.1	TGTTCC
PF10_0344	-1408	-1	8.1	TGTTCC
PFD1105w	-539	1	8.1	GGAACA
PFD1105w	-1724	1	8.1	GGAACA
PF10_0204	-312	-1	8.1	TGTTCC
PF14_0437	-1821	1	8.1	GGAACA
PF14_0709	-1008	1	8.1	GGAACA
PF14_0709	-1496	1	8.1	GGAACA
PFB0391c-b	-1954	-1	8.1	TGTTCC
PFI0990c	-532	-1	8.1	TGTTCC
PFC0095c	-560	1	8.1	GGAACA
MAL7P1.107	-1225	-1	8.1	TGTTCC
PF10_0043	-1794	1	8.1	GGAACA
PFL2380c	-1244	-1	8.1	TGTTCC
PF11_0078	-705	1	8.1	GGAACA
PF10_0009	-413	-1	8.1	TGTTCC
PFF0540c	-949	1	8.1	GGAACA
PFF0540c	-955	1	8.1	GGAACA
PF11_0346	-1569	-1	8.1	TGTTCC
PFL1780w	-780	1	8.1	GGAACA
PFC0650w	-826	-1	8.1	TGTTCC
PF13_0129	-1811	1	8.1	GGAACA
PF14_0406	-166	1	8.1	GGAACA
PF11_0037	-1303	1	8.1	GGAACA
PF10_0176	-100	-1	8.1	TGTTCC
PFL1115w	-769	1	8.1	GGAACA
PFL1115w	-1821	1	8.1	GGAACA
PF14_0255	-1195	-1	8.1	TGTTCC
PF13_0015	-132	1	8.1	GGAACA
PF13_0015	-1368	1	8.1	GGAACA
PF13_0015	-1773	1	8.1	GGAACA
MAL7P1.92	-888	-1	8.1	TGTTCC
MAL7P1.92	-1122	1	8.1	GGAACA
PF14_0424	-209	-1	8.1	TGTTCC
MAL7P1.203b	-1138	-1	8.1	TGTTCC
PFC0215c	-797	1	8.1	GGAACA
PFD1130w	-188	1	8.1	GGAACA
MAL7P1.142	-760	1	8.1	GGAACA
PF10_0221	-1220	1	8.1	GGAACA
PFL1140w	-34	-1	8.1	TGTTCC
PF14_0031	-63	1	8.1	GGAACA
PF14_0031	-202	-1	8.1	TGTTCC
PF14_0031	-408	1	8.1	GGAACA
PFC0755c	-1085	1	8.1	GGAACA
MAL8P1.80	-207	1	8.1	GGAACA
PFI0823w	-165	-1	8.1	TGTTCC
PFI0823w	-730	1	8.1	GGAACA
PFF0430w	-1931	1	8.1	GGAACA
PFF1195c	-628	1	8.1	GGAACA
MAL13P1.124	-178	-1	8.1	TGTTCC
PF08_0090	-1373	1	8.1	GGAACA
PFI1180w	-1103	-1	8.1	TGTTCC
PFI1180w	-1971	-1	8.1	TGTTCC
PFL0115w	-1159	1	8.1	GGAACA
PFF1370w	-1664	-1	8.1	TGTTCC
PF14_0037	-525	-1	8.1	TGTTCC
MAL7P1.73	-444	-1	8.1	TGTTCC
PFC0470w	-1318	-1	8.1	TGTTCC
MAL13P1.138	-462	-1	8.1	TGTTCC
PF10_0054	-405	1	8.1	GGAACA
MAL13P1.141	-222	-1	8.1	TGTTCC
MAL13P1.141	-251	1	8.1	GGAACA
PF10_0381	-1336	-1	8.1	TGTTCC
PF08_0003	-1745	1	8.1	GGAACA
PF10_0152	-15	1	8.1	GGAACA
PFF0280w	-578	-1	8.1	TGTTCC
PFE0080c	-1413	-1	8.1	TGTTCC
PFL0745c	-1766	1	8.1	GGAACA
MAL13P1.283	-75	-1	8.1	TGTTCC
PFC0635c	-1676	-1	8.1	TGTTCC
PF14_0191	-218	-1	8.1	TGTTCC
PF07_0106	-1771	-1	8.1	TGTTCC
PFC0100c	-1033	1	8.1	GGAACA
MAL13P1.340	-315	1	8.1	GGAACA
PFL2090c	-1957	1	8.1	GGAACA
PFL1900w	-87	-1	8.1	TGTTCC
PF13_0168	-360	-1	8.1	TGTTCC
PFC0905c	-1883	-1	8.1	TGTTCC
PF14_0322	-181	1	8.1	GGAACA
PF14_0322	-846	1	8.1	GGAACA
PFL1865w	-1019	1	8.1	GGAACA
PF14_0238	-166	-1	8.1	TGTTCC
PF11_0099	-670	1	8.1	GGAACA
MAL13P1.276	-942	1	8.1	GGAACA
PF13_0315	-1120	1	8.1	GGAACA
PF13_0315	-1215	1	8.1	GGAACA
PFI0995w	-461	1	8.1	GGAACA
PF11_0402	-1837	-1	8.1	TGTTCC
PFF1515c	-1234	-1	8.1	TGTTCC
PF11_0463	-1581	-1	8.1	TGTTCC
MAL8P1.99	-169	-1	8.1	TGTTCC
PF14_0348	-86	-1	8.1	TGTTCC
PF14_0348	-1890	1	8.1	GGAACA
PFA0755w	-852	1	8.1	GGAACA
PF13_0171	-1119	1	8.1	GGAACA
PF13_0171	-1703	-1	8.1	TGTTCC
PFL0350c	-581	1	8.1	GGAACA
PF13_0184	-298	-1	8.1	TGTTCC
PF13_0184	-1337	1	8.1	GGAACA
PF13_0184	-1349	1	8.1	GGAACA
PFB0540w	-1965	1	8.1	GGAACA
PFC0115c	-71	1	8.1	GGAACA
PFC0115c	-962	-1	8.1	TGTTCC
PFA0485w	-13	1	8.1	GGAACA
PF13_0031	-301	-1	8.1	TGTTCC
MAL8P1.75	-1895	1	8.1	GGAACA
PF11_0422	-133	-1	8.1	TGTTCC
PF11_0422	-1592	-1	8.1	TGTTCC
PF10_0073a	-1646	-1	8.1	TGTTCC
PF14_0074	-1997	1	8.1	GGAACA
PFL0470w	-1270	-1	8.1	TGTTCC
PF14_0147	-365	-1	8.1	TGTTCC
PF14_0647	-1624	1	8.1	GGAACA
PFI0115c	-642	-1	8.1	TGTTCC
MAL7P1.220	-188	-1	8.1	TGTTCC
PFL2215w	-729	1	8.1	GGAACA
PFL2215w	-1789	1	8.1	GGAACA
PF11_0144	-235	1	8.1	GGAACA
PFD1145c	-1196	-1	8.1	TGTTCC
PFD1145c	-1554	1	8.1	GGAACA
PFF1520w	-391	1	8.1	GGAACA
PF07_0114	-365	-1	8.1	TGTTCC
PFE1450c	-1241	-1	8.1	TGTTCC
PF10_0383	-1618	-1	8.1	TGTTCC
PF10_0383	-1773	-1	8.1	TGTTCC
MAL13P1.111	-308	-1	8.1	TGTTCC
PFL1790w	-1820	1	8.1	GGAACA
PF11_0312	-1572	1	8.1	GGAACA
PF11_0312	-1821	1	8.1	GGAACA
PF10_0101	-1955	1	8.1	GGAACA
PFE1335c	-1182	-1	8.1	TGTTCC
PFL0880c	-462	1	8.1	GGAACA
PFL0335c	-1608	1	8.1	GGAACA
PFF1265w	-932	-1	8.1	TGTTCC
PF07_0109a	-112	-1	8.1	TGTTCC
PFL1055c	-378	-1	8.1	TGTTCC
PFL1055c	-1646	-1	8.1	TGTTCC
MAL7P1.81	-1587	-1	8.1	TGTTCC
MAL7P1.81	-1631	-1	8.1	TGTTCC
PFF0455w	-825	1	8.1	GGAACA
PFF0455w	-1912	1	8.1	GGAACA
PFF0180w	-1150	1	8.1	GGAACA
PF13_0298	-900	-1	8.1	TGTTCC
PF11_0343	-1008	1	8.1	GGAACA
PFI0470w	-1448	-1	8.1	TGTTCC
PF10_0074	-124	-1	8.1	TGTTCC
PF10_0146	-71	1	8.1	GGAACA
PF10_0146	-1704	-1	8.1	TGTTCC
PFL0435w	-62	-1	8.1	TGTTCC
PFF0525w	-1464	1	8.1	GGAACA
PFL0580w	-379	-1	8.1	TGTTCC
PFL1415w	-1790	-1	8.1	TGTTCC
PF11_0241	-34	1	8.1	GGAACA
PFF0870w	-1649	1	8.1	GGAACA
PF14_0728	-564	1	8.1	GGAACA
PFL2140c	-1400	-1	8.1	TGTTCC
PFC0750w	-1175	1	8.1	GGAACA
PF10_0213	-43	-1	8.1	TGTTCC
PF10_0213	-608	-1	8.1	TGTTCC
MAL13P1.79	-1283	1	8.1	GGAACA
MAL13P1.79	-1735	1	8.1	GGAACA
PFD1050w	-1673	-1	8.1	TGTTCC
PFB0161c	-742	1	8.1	GGAACA
PF13_0155	-1275	-1	8.1	TGTTCC
PF13_0306	-249	-1	8.1	TGTTCC
PF14_0349	-417	1	8.1	GGAACA
PF14_0232	-95	-1	8.1	TGTTCC
PF14_0232	-105	-1	8.1	TGTTCC
PF11_0480	-967	1	8.1	GGAACA
PFI0940c	-1852	-1	8.1	TGTTCC
PF14_0746	-424	1	8.1	GGAACA
PF14_0040	-1154	1	8.1	GGAACA
PFL1205c	-579	-1	8.1	TGTTCC
PFL0020w	-1253	-1	8.1	TGTTCC
PFF1090c	-1245	-1	8.1	TGTTCC
PFC0221c	-803	-1	8.1	TGTTCC
PF07_0111	-398	1	8.1	GGAACA
PFD1020c	-192	1	8.1	GGAACA
PF14_0186	-947	-1	8.1	TGTTCC
PFF0685c	-1441	-1	8.1	TGTTCC
PF13_0161	-691	-1	8.1	TGTTCC
PFB0270w	-711	1	8.1	GGAACA
DUP1-PFE0130c	-1869	-1	8.1	TGTTCC
PF14_0239	-1437	-1	8.1	TGTTCC
PFI0070w	-1539	1	8.1	GGAACA
PF11_0175a	-320	-1	8.1	TGTTCC
PF11_0175a	-890	1	8.1	GGAACA
PF13_0322	-582	1	8.1	GGAACA
PF13_0322	-1755	-1	8.1	TGTTCC
PF14_0650	-1044	-1	8.1	TGTTCC
PF14_0057	-526	1	8.1	GGAACA
PFL1775c	-126	-1	8.1	TGTTCC
MAL13P1.64	-1066	-1	8.1	TGTTCC
PF14_0356	-309	-1	8.1	TGTTCC
PFA0645c	-449	-1	8.1	TGTTCC
PF13_0121	-637	1	8.1	GGAACA
PF11_0405-a	-1339	1	8.1	GGAACA
PF14_0594	-749	-1	8.1	TGTTCC
MAL13P1.251	-335	1	8.1	GGAACA
PFD0525w	-1293	1	8.1	GGAACA
PFD0525w	-1432	1	8.1	GGAACA
PFL1185c	-24	1	8.1	GGAACA
MAL13P1.117	-970	-1	8.1	TGTTCC
PFE1120w	-1742	-1	8.1	TGTTCC
PFC1100w	-194	1	8.1	GGAACA
PFC1100w	-1617	1	8.1	GGAACA
PFF0480w	-312	1	8.1	GGAACA
PFF0480w	-637	1	8.1	GGAACA
PF14_0788	-856	1	8.1	GGAACA
PF14_0392	-482	-1	8.1	TGTTCC
PF14_0554	-654	-1	8.1	TGTTCC
PFB0240w	-489	1	8.1	GGAACA
PFD0855c	-125	-1	8.1	TGTTCC
PFI1720w	-1101	-1	8.1	TGTTCC
MAL13P1.105	-965	-1	8.1	TGTTCC
PFD1180w	-1381	1	8.1	GGAACA
PFB1015w	-1389	-1	8.1	TGTTCC
PF11_0408	-977	1	8.1	GGAACA
PFL0945w	-1222	1	8.1	GGAACA
PFC0305w	-553	1	8.1	GGAACA
PFI1455c	-852	1	8.1	GGAACA
MAL8P1.211	-742	-1	8.1	TGTTCC
PF14_0681	-1009	1	8.1	GGAACA
MAL8P1.25	-546	1	8.1	GGAACA
PFI0370c	-295	1	8.1	GGAACA
PFI0350c	-661	1	8.1	GGAACA
PF10_0246	-53	-1	8.1	TGTTCC
PFI0975c	-480	-1	8.1	TGTTCC
PFF0925w	-333	1	8.1	GGAACA
PF14_0248	-400	-1	8.1	TGTTCC
PFC0150w	-206	1	8.1	GGAACA
PFL2070w	-875	-1	8.1	TGTTCC
PFI0455w	-262	1	8.1	GGAACA
PF14_0294	-1810	-1	8.1	TGTTCC
PF14_0032	-243	-1	8.1	TGTTCC
PF14_0032	-449	1	8.1	GGAACA
PF14_0032	-588	-1	8.1	TGTTCC
PFC0582c	-1176	1	8.1	GGAACA
PFB0815w	-1631	-1	8.1	TGTTCC
PF08_0088	-810	-1	8.1	TGTTCC
PF10_0127	-392	-1	8.1	TGTTCC
PF08_0127	-579	1	8.1	GGAACA
MAL7P1.141	-690	1	8.1	GGAACA
PF14_0189	-8	-1	8.1	TGTTCC
PF11_0062	-1593	-1	8.1	TGTTCC
PF11_0062	-1634	1	8.1	GGAACA
PF11_0062	-1678	1	8.1	GGAACA
PF11_0065	-247	-1	8.1	TGTTCC
PF13_0194	-1324	-1	8.1	TGTTCC
PFI0935w	-564	1	8.1	GGAACA
PF14_0291	-1779	1	8.1	GGAACA
PF11_0053	-334	-1	8.1	TGTTCC
MAL7P1.91	-729	-1	8.1	TGTTCC
MAL8P1.24	-483	-1	8.1	TGTTCC
PFI0245c	-149	1	8.1	GGAACA
PF14_0544	-985	-1	8.1	TGTTCC
PFD1195c	-1759	1	8.1	GGAACA
PFE0675c	-240	-1	8.1	TGTTCC
PFE0675c	-1794	-1	8.1	TGTTCC
PFE1350c	-1454	1	8.1	GGAACA
PF10_0053	-693	-1	8.1	TGTTCC
PF10_0179	-230	-1	8.1	TGTTCC
PF10_0409	-353	-1	8.1	TGTTCC
PF10_0409	-1147	1	8.1	GGAACA
MAL8P1.88	-1377	-1	8.1	TGTTCC
PF14_0229	-1235	1	8.1	GGAACA
PFL1450c	-1570	1	8.1	GGAACA
MAL7P1.93	-686	-1	8.1	TGTTCC
MAL7P1.93	-920	1	8.1	GGAACA
MAL13P1.302	-8	1	8.1	GGAACA
PFA0565c	-1313	1	8.1	GGAACA
PFF0665c	-536	-1	8.1	TGTTCC
PF14_0447	-188	-1	8.1	TGTTCC
PFL0505c	-1684	-1	8.1	TGTTCC
PFB0391c-a	-1954	-1	8.1	TGTTCC
MAL7P1.117	-1334	1	8.1	GGAACA
PFE0505w	-1170	1	8.1	GGAACA
MAL7P1.10	-272	1	8.1	GGAACA
PFL0230w	-1823	-1	8.1	TGTTCC
PFD0495c	-1658	-1	8.1	TGTTCC
PF14_0586a	-41	-1	8.1	TGTTCC
PFL1620w	-144	1	8.1	GGAACA
PFA0570w	-779	-1	8.1	TGTTCC
MAL8P1.114	-796	1	8.1	GGAACA
PFB0795w	-947	-1	8.1	TGTTCC
MAL13P1.46	-9	-1	8.1	TGTTCC
PF13_0079	-1079	1	8.1	GGAACA
PF14_0063	-1455	1	8.1	GGAACA
PFL1432w	-353	1	8.1	GGAACA
MAL13P1.297	-483	-1	8.1	TGTTCC
PF08_0091	-1500	-1	8.1	TGTTCC
PF13_0061	-407	-1	8.1	TGTTCC
PF13_0339	-1427	1	8.1	GGAACA
PFI1750c	-779	1	8.1	GGAACA
MAL13P1.197	-692	-1	8.1	TGTTCC
PFF1285w	-76	-1	8.1	TGTTCC
PFA0430c	-854	-1	8.1	TGTTCC
PFA0430c	-1297	1	8.1	GGAACA
PF11_0504	-63	1	8.1	GGAACA
PF11_0504	-394	1	8.1	GGAACA
PF14_0634	-674	-1	8.1	TGTTCC
PFL1370w	-712	-1	8.1	TGTTCC
PFL1370w	-1640	-1	8.1	TGTTCC
PFL2055w	-1338	1	8.1	GGAACA
MAL13P1.176	-694	-1	8.1	TGTTCC
MAL13P1.176	-715	-1	8.1	TGTTCC
PFC0780w	-978	-1	8.1	TGTTCC
PFC0780w	-1697	1	8.1	GGAACA
PFF0590c	-235	-1	8.1	TGTTCC
PF14_0073	-69	-1	8.1	TGTTCC
PFC0595c	-1656	-1	8.1	TGTTCC
PFC0960c	-1300	1	8.1	GGAACA
MAL7P1.126	-1199	1	8.1	GGAACA
PFL1300c	-742	-1	8.1	TGTTCC
PF08_0022	-1026	-1	8.1	TGTTCC
PF08_0022	-1766	1	8.1	GGAACA
PF10_0035	-281	1	8.1	GGAACA
PFF1585w	-194	1	8.1	GGAACA
PFF0125c	-702	-1	8.1	TGTTCC
PFF0125c	-1616	-1	8.1	TGTTCC
PF10_0327	-71	-1	8.1	TGTTCC
PF10_0327	-185	-1	8.1	TGTTCC
PFI0780w	-461	-1	8.1	TGTTCC
PF07_0052	-1719	1	8.1	GGAACA
PF11_0290	-1247	-1	8.1	TGTTCC
PFL0265w	-29	1	8.1	GGAACA
PF14_0699	-946	-1	8.1	TGTTCC
PF10_0115	-650	-1	8.1	TGTTCC
PFF0450c	-336	-1	8.1	TGTTCC
PFF0450c	-1423	-1	8.1	TGTTCC
PF14_0690	-868	-1	8.1	TGTTCC
PF14_0690	-1897	1	8.1	GGAACA
PFI1025w	-304	-1	8.1	TGTTCC
PF08_0069	-371	-1	8.1	TGTTCC
PFE1615c	-73	1	8.1	GGAACA
PFL2285c	-484	1	8.1	GGAACA
MAL7P1.127	-395	-1	8.1	TGTTCC
MAL13P1.149	-1839	-1	8.1	TGTTCC
PF11_0409	-960	-1	8.1	TGTTCC
PF10_0370	-1015	-1	8.1	TGTTCC
MAL8P1.320	-1259	1	8.1	GGAACA
PFL2100w	-349	-1	8.1	TGTTCC
PF13_0012	-1214	1	8.1	GGAACA
MAL13P1.37	-56	-1	8.1	TGTTCC
MAL13P1.37	-132	1	8.1	GGAACA
PF10_0175	-969	-1	8.1	TGTTCC
MAL13P1.206	-605	-1	8.1	TGTTCC
PFI1375w	-199	1	8.1	GGAACA
PF13_0039	-822	1	8.1	GGAACA
PFE1625c	-1770	1	8.1	GGAACA
MAL8P1.73	-1068	-1	8.1	TGTTCC
PF10_0111	-1158	1	8.1	GGAACA
PF14_0566	-28	-1	8.1	TGTTCC
PFB1040w	-1311	-1	8.1	TGTTCC
PF13_0359	-516	-1	8.1	TGTTCC
PF13_0359	-1336	1	8.1	GGAACA
PF11_0105	-1607	-1	8.1	TGTTCC
MAL13P1.32	-600	-1	8.1	TGTTCC
MAL13P1.47	-1492	-1	8.1	TGTTCC
PF14_0689	-192	1	8.1	GGAACA
PF14_0689	-511	-1	8.1	TGTTCC
PF14_0689	-1540	1	8.1	GGAACA
PF14_0104	-26	-1	8.1	TGTTCC
MAL7P1.87	-564	-1	8.1	TGTTCC
PF14_0235	-111	-1	8.1	TGTTCC
PFL1885c	-1310	-1	8.1	TGTTCC
PF14_0187	-1640	1	8.1	GGAACA
MAL13P1.307	-115	1	8.1	GGAACA
MAL13P1.307	-195	1	8.1	GGAACA
PFE1470w	-1076	-1	8.1	TGTTCC
MAL13P1.156	-489	-1	8.1	TGTTCC
MAL13P1.156	-1874	1	8.1	GGAACA
PFL0700w	-26	-1	8.1	TGTTCC
PF13_0091	-508	-1	8.1	TGTTCC
PFL1695c	-435	1	8.1	GGAACA
PFL1695c	-1392	1	8.1	GGAACA
PF11_0405-b	-1339	1	8.1	GGAACA
MAL8P1.130	-1139	1	8.1	GGAACA
PFF0930w	-166	1	8.1	GGAACA
PF11_0505	-1959	1	8.1	GGAACA
PFF1445c	-1565	1	8.1	GGAACA
PFI0735c	-161	-1	8.1	TGTTCC
PFI0735c	-1704	-1	8.1	TGTTCC
PFI0735c	-1952	1	8.1	GGAACA
PFD1010w	-194	1	8.1	GGAACA
PFD1010w	-589	-1	8.1	TGTTCC
PF10_0185	-1275	1	8.1	GGAACA
PFL1210w	-84	1	8.1	GGAACA
PF11_0086	-1182	1	8.1	GGAACA
PF11_0086	-1194	1	8.1	GGAACA
PF10_0235	-1415	1	8.1	GGAACA
PF11_0448	-294	1	8.1	GGAACA
PF10_0214	-337	-1	8.1	TGTTCC
PF10_0214	-1068	1	8.1	GGAACA
MAL8P1.23	-1701	1	8.1	GGAACA
MAL13P1.247	-1576	1	8.1	GGAACA
PFF0550w	-1855	-1	8.1	TGTTCC
PFF0550w	-1861	-1	8.1	TGTTCC
PFA0560c	-1962	1	8.1	GGAACA
PFI1450c	-76	-1	8.1	TGTTCC
PFC0191c	-438	-1	8.1	TGTTCC
PF11_0458	-1317	1	8.1	GGAACA
PFB0305c-b	-168	-1	8.1	TGTTCC
PFL0185c	-1305	1	8.1	GGAACA
PFL0220c	-501	1	8.1	GGAACA
PF14_0426	-1187	-1	8.1	TGTTCC
MAL13P1.173	-536	-1	8.1	TGTTCC
PF14_0495	-435	-1	8.1	TGTTCC
PF14_0495	-1711	-1	8.1	TGTTCC
PFC0890w	-1353	-1	8.1	TGTTCC
PFI1405c	-1340	-1	8.1	TGTTCC
PFD1005c	-892	1	8.1	GGAACA
PFD1005c	-1287	-1	8.1	TGTTCC
PFI1465w	-17	-1	8.1	TGTTCC
PFB0020c	-360	1	8.1	GGAACA
PF11_0427	-763	1	8.1	GGAACA
PFC0230c	-1202	1	8.1	GGAACA
PF14_0494	-1335	1	8.1	GGAACA
PFL2230c	-894	1	8.1	GGAACA
PF11_0261	-826	1	8.1	GGAACA
PF07_0019	-1349	-1	8.1	TGTTCC
PFC0205c	-770	1	8.1	GGAACA
PFL2535w	-797	-1	8.1	TGTTCC
PF14_0575	-446	-1	8.1	TGTTCC
PFC0255c	-985	1	8.1	GGAACA
PFL1995c	-1150	-1	8.1	TGTTCC
MAL7P1.43	-128	1	8.1	GGAACA
PF10_0296	-43	-1	8.1	TGTTCC
PF10_0296	-1541	-1	8.1	TGTTCC
PF14_0160	-1074	1	8.1	GGAACA
PF14_0703	-1631	1	8.1	GGAACA
PF13_0234	-936	-1	8.1	TGTTCC
PFD1095w	-1201	-1	8.1	TGTTCC
PFI1315c	-1852	1	8.1	GGAACA
PF11_0149	-978	1	8.1	GGAACA
PF11_0149	-1423	-1	8.1	TGTTCC
PFB0845w	-692	-1	8.1	TGTTCC
PFA0120c	-1467	1	8.1	GGAACA
PF07_0110	-811	1	8.1	GGAACA
PF14_0332	-694	1	8.1	GGAACA
PFB0535w	-545	-1	8.1	TGTTCC
PF14_0095	-798	1	8.1	GGAACA
PF07_0063	-794	-1	8.1	TGTTCC
PFD0830w	-1504	-1	8.1	TGTTCC
MAL8P1.162	-1016	1	8.1	GGAACA
PFD0310w	-1924	-1	8.1	TGTTCC
PF14_0642	-802	-1	8.1	TGTTCC
PFL0040c	-1030	-1	8.1	TGTTCC
PF14_0559	-1136	1	8.1	GGAACA
MAL8P1.63	-243	-1	8.1	TGTTCC
PFI0880c	-1651	-1	8.1	TGTTCC
MAL13P1.315	-1193	-1	8.1	TGTTCC
PF14_0787	-377	1	8.1	GGAACA
PFC1016w	-104	-1	8.1	TGTTCC
PF10_0375	-1360	1	8.1	GGAACA
PF10_0026	-531	1	8.1	GGAACA
MAL13P1.296	-1223	-1	8.1	TGTTCC
PF11_0372	-84	-1	8.1	TGTTCC
PF14_0411	-512	-1	8.1	TGTTCC
PF14_0536	-123	-1	8.1	TGTTCC
PF10_0168-a	-1265	1	8.1	GGAACA
PF11_0171	-175	1	8.1	GGAACA
PF11_0171	-558	-1	8.1	TGTTCC
PFF0660w	-367	-1	8.1	TGTTCC
PF13_0309	-1617	1	8.1	GGAACA
PF07_0068	-557	1	8.1	GGAACA
MAL8P1.3	-1760	1	8.1	GGAACA
PF10_0206	-1181	1	8.1	GGAACA
PF10_0206	-1205	1	8.1	GGAACA
PFF1425w	-1900	-1	8.1	TGTTCC
PFB0905c	-471	-1	8.1	TGTTCC
PFF1030w	-1336	-1	8.1	TGTTCC
PF14_0461	-463	1	8.1	GGAACA
PF14_0778	-901	-1	8.1	TGTTCC
PF14_0393	-1359	-1	8.1	TGTTCC
PFB0405w	-413	-1	8.1	TGTTCC
PF08_0096	-833	1	8.1	GGAACA
PF11_0076	-890	-1	8.1	TGTTCC
PF13_0293	-88	-1	8.1	TGTTCC
PF13_0293	-377	-1	8.1	TGTTCC
PF13_0327	-1242	-1	8.1	TGTTCC
PF13_0327	-1322	-1	8.1	TGTTCC
PF11_0291	-1010	1	8.1	GGAACA
PFC0640w	-1378	1	8.1	GGAACA
MAL13P1.54	-721	1	8.1	GGAACA
PFE1010w	-1302	-1	8.1	TGTTCC
MAL13P1.157	-325	-1	8.1	TGTTCC
MAL13P1.157	-1710	1	8.1	GGAACA
PF11_0213	-184	-1	8.1	TGTTCC
PF10_0258	-96	-1	8.1	TGTTCC
PF10_0258	-636	-1	8.1	TGTTCC
PF10_0079	-1779	-1	8.1	TGTTCC
PFI0730w	-1050	1	8.1	GGAACA
PF13_0292	-966	1	8.1	GGAACA
PF13_0292	-1255	1	8.1	GGAACA
PF13_0053	-774	-1	8.1	TGTTCC
MAL8P1.143	-970	-1	8.1	TGTTCC
PF08_0122	-668	1	8.1	GGAACA
PF14_0300	-57	-1	8.1	TGTTCC
MAL13P1.322	-1675	1	8.1	GGAACA
PFL1015w	-704	1	8.1	GGAACA
PFE1390w	-1545	-1	8.1	TGTTCC
MAL7P1.11	-598	1	8.1	GGAACA
PF13_0071	-998	-1	8.1	TGTTCC
PFI1105w	-1162	1	8.1	GGAACA
PF14_0711	-171	-1	8.1	TGTTCC
PFA0270c	-331	-1	8.1	TGTTCC
PFC0295c	-1248	1	8.1	GGAACA
PF13_0192	-268	-1	8.1	TGTTCC
PF13_0192	-880	1	8.1	GGAACA
PFL1035w	-86	1	8.1	GGAACA
PF14_0715	-688	-1	8.1	TGTTCC
PFF0440w	-494	-1	8.1	TGTTCC
PFD0835c	-1755	1	8.1	GGAACA
PF07_0092	-1063	-1	8.1	TGTTCC
PF07_0007	-1360	1	8.1	GGAACA
PF07_0007	-1665	-1	8.1	TGTTCC
PF14_0648	-57	1	8.1	GGAACA
PFI1320c	-133	1	8.1	GGAACA
PF14_0408	-1370	-1	8.1	TGTTCC
PF14_0408	-1446	1	8.1	GGAACA
PF14_0347	-1045	-1	8.1	TGTTCC
PFL0692c	-1858	1	8.1	GGAACA
PFD0790c	-1363	1	8.1	GGAACA
PFL1860c	-180	-1	8.1	TGTTCC
PF10_0018	-641	1	8.1	GGAACA
PF10_0018	-1908	1	8.1	GGAACA
PFD0795w	-1355	-1	8.1	TGTTCC
PFB0520w	-924	1	8.1	GGAACA
PFE0780w	-1929	1	8.1	GGAACA
MAL7P1.160	-272	1	8.1	GGAACA
MAL7P1.160	-919	-1	8.1	TGTTCC
PF10_0114	-1959	1	8.1	GGAACA
PF13_0201	-1880	-1	8.1	TGTTCC
PFI0375w	-1727	-1	8.1	TGTTCC
PF11_0519	-1861	-1	8.1	TGTTCC
MAL13P1.29	-1478	1	8.1	GGAACA
PF14_0615	-1052	-1	8.1	TGTTCC
PF14_0354	-1821	-1	8.1	TGTTCC
PF14_0691	-169	1	8.1	GGAACA
PFI0290c	-1945	-1	8.1	TGTTCC
PFD0645w	-1783	-1	8.1	TGTTCC
PF10_0394	-1276	-1	8.1	TGTTCC
PF08_0051	-329	1	8.1	GGAACA
PFD0305c	-1609	1	8.1	GGAACA
PF14_0292	-1245	-1	8.1	TGTTCC
PFD0080c	-342	1	8.1	GGAACA
PFL2145w	-993	1	8.1	GGAACA
PF14_0705	-408	-1	8.1	TGTTCC
PFD1100c	-940	-1	8.1	TGTTCC
PFI1285w	-1385	1	8.1	GGAACA
PF11_0327	-790	-1	8.1	TGTTCC
PF11_0327	-823	-1	8.1	TGTTCC
PF14_0045	-335	-1	8.1	TGTTCC
PF14_0223	-1041	1	8.1	GGAACA
PF14_0425	-1516	1	8.1	GGAACA
PF14_0496	-8	1	8.1	GGAACA
MAL13P1.334	-1914	-1	8.1	TGTTCC
PFI0086w	-290	-1	8.1	TGTTCC
PF13_0259	-851	-1	8.1	TGTTCC
PF11_0262	-190	-1	8.1	TGTTCC
PF13_0208	-45	-1	8.1	TGTTCC
PF14_0212	-251	-1	8.1	TGTTCC
PF14_0212	-908	-1	8.1	TGTTCC
PF14_0017	-1350	1	8.1	GGAACA
PFF1210w	-1416	1	8.1	GGAACA
PFF0425w	-1845	-1	8.1	TGTTCC
PFI1235w	-83	-1	8.1	TGTTCC
PFI1235w	-1346	1	8.1	GGAACA
PF10_0184	-307	-1	8.1	TGTTCC
MAL13P1.413	-501	-1	8.1	TGTTCC
PF13_0358	-1202	-1	8.1	TGTTCC
MAL7P1.23	-1412	1	8.1	GGAACA
PF11_0360	-332	1	8.1	GGAACA
MAL13P1.191	-507	1	8.1	GGAACA
PF11_0274	-250	-1	8.1	TGTTCC
PF11_0274	-1063	1	8.1	GGAACA
PF14_0476	-1006	-1	8.1	TGTTCC
PF14_0333	-1674	-1	8.1	TGTTCC
PFD1175w	-70	1	8.1	GGAACA
MAL13P1.142	-477	-1	8.1	TGTTCC
MAL13P1.142	-506	1	8.1	GGAACA
MAL13P1.500	-189	1	8.1	GGAACA
PFC0815c	-101	-1	8.1	TGTTCC
PFC0815c	-133	-1	8.1	TGTTCC
PFA0695c	-1458	-1	8.1	TGTTCC
PF13_0114	-861	-1	8.1	TGTTCC
PF13_0114	-1941	1	8.1	GGAACA
PFE0800w	-1981	-1	8.1	TGTTCC
PF14_0124	-519	-1	8.1	TGTTCC
PFI0925w	-1061	1	8.1	GGAACA
PF11_0417	-165	-1	8.1	TGTTCC
PFL2235w	-166	-1	8.1	TGTTCC
PFL2330w	-467	-1	8.1	TGTTCC
PFI1340w	-719	-1	8.1	TGTTCC
MAL7P1.12	-482	1	8.1	GGAACA
PFB0560w	-1462	-1	8.1	TGTTCC
PF10_0061	-1210	1	8.1	GGAACA
PF14_0201	-531	-1	8.1	TGTTCC
MAL8P1.300	-470	1	8.1	GGAACA
PFI1120c	-982	-1	8.1	TGTTCC
PF14_0452a	-120	-1	8.1	TGTTCC
PFL2325c	-1637	1	8.1	GGAACA
MAL8P1.4	-1276	-1	8.1	TGTTCC
PF10_0073	-191	-1	8.1	TGTTCC
PF11_0079	-175	-1	8.1	TGTTCC
PFI0075w	-1656	1	8.1	GGAACA
PF14_0312	-161	-1	8.1	TGTTCC
PFA0410w	-485	1	8.1	GGAACA
PFL1160c	-1655	-1	8.1	TGTTCC
PF14_0157	-897	1	8.1	GGAACA
PF08_0112	-337	-1	8.1	TGTTCC
MAL7P1.156	-147	1	8.1	GGAACA
PF14_0321	-25	-1	8.1	TGTTCC
PF14_0321	-690	-1	8.1	TGTTCC
PFA0210c	-684	1	8.1	GGAACA
MAL13P1.23-b	-1435	1	8.1	GGAACA
PFA0630c	-1243	1	8.1	GGAACA
PF10_0330	-139	1	8.1	GGAACA
PF14_0241	-113	-1	8.1	TGTTCC
PFF0460w	-57	-1	8.1	TGTTCC
PFL1165w	-387	1	8.1	GGAACA
PFL1165w	-1762	1	8.1	GGAACA
PF14_0660	-156	-1	8.1	TGTTCC
PF14_0660	-806	1	8.1	GGAACA
PFE1250w	-1699	-1	8.1	TGTTCC
PFC0235w	-1776	-1	8.1	TGTTCC
PFB0305c-a	-251	-1	8.1	TGTTCC
PF08_0024	-138	-1	8.1	TGTTCC
PF11_0535	-100	-1	8.1	TGTTCC
PF07_0064	-174	1	8.1	GGAACA
PF13_0052	-702	-1	8.1	TGTTCC
PF08_0102	-1827	-1	8.1	TGTTCC
PFC0695w	-484	-1	8.1	TGTTCC
PF11_0276	-1098	1	8.1	GGAACA
PFL0015c	-194	1	8.1	GGAACA
PFE0370c	-1442	-1	8.1	TGTTCC
PFL0730w	-469	1	8.1	GGAACA
PFE1165c	-1937	-1	8.1	TGTTCC
PF07_0022	-578	1	8.1	GGAACA
MAL13P1.323	-748	-1	8.1	TGTTCC
PF07_0087	-296	-1	8.1	TGTTCC
PF07_0087	-1756	1	8.1	GGAACA
PF14_0727	-20	-1	8.1	TGTTCC
PFL0885w	-1833	-1	8.1	TGTTCC
PF14_0222	-667	1	8.1	GGAACA
PF14_0114	-794	-1	8.1	TGTTCC
PF11_0385	-1515	1	8.1	GGAACA
PFI1500w	-344	1	8.1	GGAACA
PFA0640c	-1507	-1	8.1	TGTTCC
PF13_0228	-20	-1	8.1	TGTTCC
PF13_0228	-1353	-1	8.1	TGTTCC
PF14_0600	-803	-1	8.1	TGTTCC
PF14_0600	-1624	-1	8.1	TGTTCC
PF08_0137	-1774	1	8.1	GGAACA
PFI1635w	-705	-1	8.1	TGTTCC
PF10_0031	-578	1	8.1	GGAACA
PF10_0031	-960	-1	8.1	TGTTCC
PF14_0716	-1116	1	8.1	GGAACA
PFI0195c	-707	1	8.1	GGAACA
PFI0195c	-1890	-1	8.1	TGTTCC
PF13_0285	-1317	-1	8.1	TGTTCC
MAL8P1.2	-184	-1	8.1	TGTTCC
MAL8P1.2	-813	-1	8.1	TGTTCC
PFC0485w	-700	1	8.1	GGAACA
PF10_0168-b	-1147	1	8.1	GGAACA
PF14_0784	-761	1	8.1	GGAACA
PFE1340w	-623	1	8.1	GGAACA
PFB0615c	-1706	1	8.1	GGAACA
PF14_0394	-85	1	8.1	GGAACA
PF14_0394	-483	1	8.1	GGAACA
PF11_0147	-1986	1	8.1	GGAACA
PFE0840c	-1992	1	8.1	GGAACA
PFF1295w	-93	-1	8.1	TGTTCC
PF07_0078	-1028	-1	8.1	TGTTCC
PFA0745w	-1750	-1	8.1	TGTTCC
PF14_0537	-703	1	8.1	GGAACA
PFB0279w	-727	-1	8.1	TGTTCC
PFB0279w	-1534	1	8.1	GGAACA
PF08_0097	-408	-1	8.1	TGTTCC
PFL2065c	-67	1	8.1	GGAACA
PFL2065c	-1298	1	8.1	GGAACA
PF14_0345b	-49	-1	8.1	TGTTCC
PF11_0089	-282	1	8.1	GGAACA
PF10_0257	-1305	1	8.1	GGAACA
PF10_0257	-1845	1	8.1	GGAACA
PFB0790c	-209	1	8.1	GGAACA
PF14_0653	-1595	1	8.1	GGAACA
PFL1515c	-885	1	8.1	GGAACA
PF14_0770	-1372	-1	8.1	TGTTCC
PFL2270w	-88	1	8.1	GGAACA
PF11_0349	-257	1	8.1	GGAACA
PF14_0237	-1461	-1	8.1	TGTTCC
PFF1110c	-453	1	8.1	GGAACA
MAL7P1.145	-1185	-1	8.1	TGTTCC
PF08_0084	-360	1	8.1	GGAACA
PFB0315w	-947	1	8.1	GGAACA
PFB0315w	-1178	1	8.1	GGAACA
PF13_0181	-389	-1	8.1	TGTTCC
PF13_0181	-1492	-1	8.1	TGTTCC
MAL13P1.430	-145	-1	8.1	TGTTCC
PFB0330c	-1267	1	8.1	GGAACA
PFI0125c	-990	1	8.1	GGAACA
PF11_0263	-799	1	8.1	GGAACA
PF11_0263	-875	1	8.1	GGAACA
PF10_0038	-216	-1	8.1	TGTTCC
PFL0955c	-53	-1	8.1	TGTTCC
PFF1400w	-789	-1	8.1	TGTTCC
PFL1040w	-243	-1	8.1	TGTTCC
PFE1630w	-1393	-1	8.1	TGTTCC
PFL0495c	-337	-1	8.1	TGTTCC
PFL0110c	-799	-1	8.1	TGTTCC
PF11_0173	-53	1	8.1	GGAACA
PF11_0173	-385	1	8.1	GGAACA
PF14_0402	-600	1	8.1	GGAACA
PFF0165c	-412	-1	8.1	TGTTCC
PFI0570w	-761	1	8.1	GGAACA
PFI0460w	-721	1	8.1	GGAACA
PF11_0067	-638	-1	8.1	TGTTCC
PF13_0187	-1333	1	8.1	GGAACA
PF13_0187	-1383	-1	8.1	TGTTCC
PFD0215c	-1406	1	8.1	GGAACA
PF14_0497	-1648	1	8.1	GGAACA
PFE0030c	-261	1	8.1	GGAACA
MAL13P1.18	-1129	-1	8.1	TGTTCC
PF11_0522	-92	1	8.1	GGAACA
PF11_0522	-469	1	8.1	GGAACA
PF11_0522	-1891	-1	8.1	TGTTCC
PFL2460w	-143	-1	8.1	TGTTCC
PFL2460w	-1086	-1	8.1	TGTTCC
PFL2460w	-1245	-1	8.1	TGTTCC
PF08_0062	-273	1	8.1	GGAACA
PF14_0184	-135	-1	8.1	TGTTCC
PFL0045c	-792	1	8.1	GGAACA
PFF1310c	-507	-1	8.1	TGTTCC
PFL1110c	-1110	-1	8.1	TGTTCC
PFL1575w	-120	-1	8.1	TGTTCC
PF10_0378	-869	1	8.1	GGAACA
PF11_0127	-1495	1	8.1	GGAACA
PFI0945w	-892	1	8.1	GGAACA
PFB0325c	-168	-1	8.1	TGTTCC
PF11_0323	-182	-1	8.1	TGTTCC
PFL1570w	-721	1	8.1	GGAACA
PFL2395c	-1502	-1	8.1	TGTTCC
PFF0880c	-1714	1	8.1	GGAACA
PF10_0156	-507	-1	8.1	TGTTCC
PF10_0225	-849	1	8.1	GGAACA
PF08_0057	-622	1	8.1	GGAACA
PF11_0406	-282	-1	8.1	TGTTCC
MAL13P1.58	-941	1	8.1	GGAACA
PF14_0353	-293	1	8.1	GGAACA
MAL8P1.217	-201	1	8.1	GGAACA
PFE0130c	-383	-1	8.1	TGTTCC
PFC0465c	-314	1	8.1	GGAACA
PF11_0479a	-1003	1	8.1	GGAACA
PF11_0479a	-1216	1	8.1	GGAACA
MAL13P1.226	-1251	1	8.1	GGAACA
PF13_0075	-278	-1	8.1	TGTTCC
PF14_0723	-415	-1	8.1	TGTTCC
PFE0775c	-50	-1	8.1	TGTTCC
PF14_0107	-1449	1	8.1	GGAACA
PF14_0107	-1815	-1	8.1	TGTTCC
MAL7P1.77	-1753	-1	8.1	TGTTCC
PFF0683c	-38	-1	8.1	TGTTCC
PFF0683c	-495	1	8.1	GGAACA
PFD0255w	-363	1	8.1	GGAACA
MAL13P1.36	-81	-1	8.1	TGTTCC
PFB0965c	-904	-1	8.1	TGTTCC
MAL8P1.16	-618	-1	8.1	TGTTCC
PF14_0295	-618	1	8.1	GGAACA
PFL1705w	-1579	-1	8.1	TGTTCC
MAL13P1.293	-905	-1	8.1	TGTTCC
MAL13P1.293	-1512	-1	8.1	TGTTCC
PFL0050c	-407	-1	8.1	TGTTCC
PFL0050c	-1898	-1	8.1	TGTTCC
PFE0625w	-1687	1	8.1	GGAACA
PFC1015c	-1635	1	8.1	GGAACA
PF11_0333	-1367	1	8.1	GGAACA
PF11_0333	-1805	1	8.1	GGAACA
PF11_0333	-1827	-1	8.1	TGTTCC
MAL8P1.41	-742	-1	8.1	TGTTCC
MAL7P1.157	-1733	-1	8.1	TGTTCC
PF13_0035	-1446	1	8.1	GGAACA
PFB0775w	-199	1	8.1	GGAACA
PFB0775w	-770	-1	8.1	TGTTCC
PFF1355w	-1600	-1	8.1	TGTTCC
PF07_0003	-1296	1	8.1	GGAACA
PFA0520c	-1254	1	8.1	GGAACA
PFL0990w	-1901	-1	8.1	TGTTCC
PFL0150w	-256	-1	8.1	TGTTCC
MAL13P1.286	-1014	1	8.1	GGAACA
PF10_0282	-218	1	8.1	GGAACA
PF14_0783	-942	-1	8.1	TGTTCC
PF08_0070	-1850	1	8.1	GGAACA
PF08_0070	-1879	-1	8.1	TGTTCC
PFL2095w	-1412	-1	8.1	TGTTCC
PF11_0211	-1735	1	8.1	GGAACA
PFI0230c	-1258	1	8.1	GGAACA
PF14_0272	-1497	1	8.1	GGAACA
PF14_0273	-476	-1	8.1	TGTTCC
MAL8P1.209	-92	1	8.1	GGAACA
MAL8P1.209	-469	1	8.1	GGAACA
MAL8P1.209	-1891	-1	8.1	TGTTCC
PFF1350c	-455	1	8.1	GGAACA
PFE1180c	-945	-1	8.1	TGTTCC
PF14_0652	-423	-1	8.1	TGTTCC
PF14_0323	-823	1	8.1	GGAACA
PFE0905w	-451	-1	8.1	TGTTCC
PF13_0047	-332	-1	8.1	TGTTCC
PF11_0289	-148	1	8.1	GGAACA
PF11_0289	-1352	-1	8.1	TGTTCC
MAL7P1.100	-141	-1	8.1	TGTTCC
MAL7P1.100	-1058	-1	8.1	TGTTCC
PF14_0249	-374	1	8.1	GGAACA
PF07_0093	-279	1	8.1	GGAACA
PFL0940c	-965	1	8.1	GGAACA
PFI1530c	-986	1	8.1	GGAACA
PF13_0248	-617	-1	8.1	TGTTCC
PFL1180w	-1343	1	8.1	GGAACA
PFC0260w	-1108	-1	8.1	TGTTCC
PFE0520c	-149	1	8.1	GGAACA
PF10_0334	-114	-1	8.1	TGTTCC
PFE1325w	-793	-1	8.1	TGTTCC
PFL2125c	-1922	-1	8.1	TGTTCC
PFF0075c	-834	-1	8.1	TGTTCC
PFB0115w	-1579	-1	8.1	TGTTCC
MAL13P1.189	-1288	1	8.1	GGAACA
PFC0690c	-1128	1	8.1	GGAACA
PFI0250c	-113	-1	8.1	TGTTCC
PFD0815c	-1320	-1	8.1	TGTTCC
PF14_0538	-1210	-1	8.1	TGTTCC
MAL13P1.239	-57	-1	8.1	TGTTCC
PFE0160c	-278	1	8.1	GGAACA
PF08_0025	-1869	-1	8.1	TGTTCC
PFI0480w	-1307	-1	8.1	TGTTCC
PF14_0013	-1704	-1	8.1	TGTTCC
MAL13P1.213	-845	1	8.1	GGAACA
PF13_0232	-284	-1	8.1	TGTTCC
PF13_0232	-1104	1	8.1	GGAACA
PFE1300w	-900	-1	8.1	TGTTCC
PF10_0024	-433	1	8.1	GGAACA
PF10_0024	-1723	1	8.1	GGAACA
PFI0415c	-251	1	8.1	GGAACA
PFE1260c	-1464	-1	8.1	TGTTCC
PF10_0377	-1313	-1	8.1	TGTTCC
PF14_0630	-1949	1	8.1	GGAACA
PFC0395w	-967	-1	8.1	TGTTCC
PF14_0615a	-1235	1	8.1	GGAACA
MAL7P1.310	-1483	1	8.1	GGAACA
PFF0730c	-772	1	8.1	GGAACA
PFF0730c	-936	1	8.1	GGAACA
PF14_0663	-1749	-1	8.1	TGTTCC
PF08_0082	-1709	-1	8.1	TGTTCC
PFC0920w	-1267	-1	8.1	TGTTCC
PF14_0577	-1771	-1	8.1	TGTTCC
PF07_0061	-799	1	8.1	GGAACA
PF14_0301	-1885	1	8.1	GGAACA
MAL13P1.258	-552	-1	8.1	TGTTCC
MAL13P1.258	-749	1	8.1	GGAACA
MAL7P1.112	-1118	-1	8.1	TGTTCC
MAL8P1.51	-731	1	8.1	GGAACA
PF07_0074	-370	-1	8.1	TGTTCC
PF07_0074	-551	-1	8.1	TGTTCC
PF14_0589	-1745	1	8.1	GGAACA
PFC0770c	-1396	1	8.1	GGAACA
PFI1305w	-123	-1	8.1	TGTTCC
PFI1230c	-576	-1	8.1	TGTTCC
PFI1230c	-1839	1	8.1	GGAACA
PF14_0373	-1255	-1	8.1	TGTTCC
PFL1700c	-1567	1	8.1	GGAACA
PFD0325w	-1041	-1	8.1	TGTTCC
PFD0325w	-1917	-1	8.1	TGTTCC
MAL13P1.254	-425	1	8.1	GGAACA
MAL13P1.254	-1230	1	8.1	GGAACA
PFF1450w	-1633	-1	8.1	TGTTCC
PFE1370w	-847	-1	8.1	TGTTCC
PF14_0185	-915	-1	8.1	TGTTCC
PFB0877c	-755	-1	8.1	TGTTCC
PF13_0249	-1096	1	8.1	GGAACA
PFD0760c	-726	-1	8.1	TGTTCC
PFD0915w	-1637	-1	8.1	TGTTCC
PF14_0226	-177	1	8.1	GGAACA
PF14_0226	-740	-1	8.1	TGTTCC
MAL13P1.168	-1218	-1	8.1	TGTTCC
PFL1580w	-1716	-1	8.1	TGTTCC
PF11_0066	-189	-1	8.1	TGTTCC
MAL13P1.172	-308	1	8.1	GGAACA
PFB0375w	-266	1	8.1	GGAACA
PFL0850w	-603	-1	8.1	TGTTCC
PFD0692c	-234	-1	8.1	TGTTCC
PFD0692c	-947	1	8.1	GGAACA
PFD0840w	-458	-1	8.1	TGTTCC
PFD0840w	-832	-1	8.1	TGTTCC
PFI1395w	-882	-1	8.1	TGTTCC
PFD0290w	-708	-1	8.1	TGTTCC
PF08_0085	-1406	-1	8.1	TGTTCC
PFC0581w	-678	-1	8.1	TGTTCC
PFD0300w	-120	1	8.1	GGAACA
PFL0890c	-1885	-1	8.1	TGTTCC
PFA0250w	-865	-1	8.1	TGTTCC
PFF0235c	-842	-1	8.1	TGTTCC
PF10_0004	-1910	-1	8.1	TGTTCC
PF13_0182	-287	1	8.1	GGAACA
PF13_0182	-1390	1	8.1	GGAACA
MAL13P1.248	-251	1	8.1	GGAACA
PF10_0025	-1850	1	8.1	GGAACA
PF11_0488	-86	-1	8.1	TGTTCC
PFB0555c	-214	1	8.1	GGAACA
PFA0710c	-1810	1	8.1	GGAACA
PFL0750w	-263	-1	8.1	TGTTCC
PFB1005w	-1276	-1	8.1	TGTTCC
PF08_0104	-1280	1	8.1	GGAACA
MAL13P1.332	-1519	-1	8.1	TGTTCC
PF14_0453	-1251	1	8.1	GGAACA
PF11_0222	-1158	-1	8.1	TGTTCC
PF11_0222	-1442	1	8.1	GGAACA
PF14_0003	-1379	-1	8.1	TGTTCC
PFD0260c	-578	-1	8.1	TGTTCC
MAL13P1.38	-1764	-1	8.1	TGTTCC
MAL13P1.38	-1840	1	8.1	GGAACA
PF10_0253b	-286	1	8.1	GGAACA
PFA0095c	-502	-1	8.1	TGTTCC
PFF1360w	-134	-1	8.1	TGTTCC
PFL2205w	-64	-1	8.1	TGTTCC
PFD0420c	-1908	-1	8.1	TGTTCC
MAL13P1.305	-9	-1	8.1	TGTTCC
PFB0880w	-1070	1	8.1	GGAACA
PF07_0032	-639	-1	8.1	TGTTCC
PF14_0009	-1434	-1	8.1	TGTTCC
PF14_0009	-1869	1	8.1	GGAACA
PF11_0336	-567	1	8.1	GGAACA
PFI1470c	-1248	-1	8.1	TGTTCC
PF14_0607	-1065	-1	8.1	TGTTCC
PF14_0739a	-707	1	8.1	GGAACA
PFL0550w	-495	-1	8.1	TGTTCC
PFL0550w	-875	-1	8.1	TGTTCC
PFL2320w	-666	-1	8.1	TGTTCC
PFL2490c	-1938	-1	8.1	TGTTCC
PFC0335c	-411	-1	8.1	TGTTCC
PFC0335c	-1296	1	8.1	GGAACA
PFL2520w	-698	-1	8.1	TGTTCC
PFL2520w	-1308	-1	8.1	TGTTCC
MAL13P1.50	-810	-1	8.1	TGTTCC
PF11_0429	-1568	-1	8.1	TGTTCC
MAL13P1.179	-1350	1	8.1	GGAACA
PF13_0198	-255	-1	8.1	TGTTCC
PF13_0198	-276	-1	8.1	TGTTCC
PF13_0198	-1656	1	8.1	GGAACA
PF13_0198	-1677	1	8.1	GGAACA
MAL13P1.306	-719	-1	8.1	TGTTCC
MAL13P1.306	-1673	1	8.1	GGAACA
MAL13P1.306	-1753	1	8.1	GGAACA
PFE1135w	-1048	1	8.1	GGAACA
PFA0525w	-1572	-1	8.1	TGTTCC
PFE0935c	-708	1	8.1	GGAACA
PFB0485c	-1653	1	8.1	GGAACA
PF10_0137	-92	-1	8.1	TGTTCC
PF13_0011	-1262	1	8.1	GGAACA
PFC0580c	-918	1	8.1	GGAACA
PFI1125c	-924	-1	8.1	TGTTCC
PFI1125c	-1152	1	8.1	GGAACA
PFL1000c	-1335	-1	8.1	TGTTCC
MAL13P1.328	-498	-1	8.1	TGTTCC
PF10_0323	-951	1	8.1	GGAACA
PFF0640w	-200	1	8.1	GGAACA
PF14_0629	-63	-1	8.1	TGTTCC
PF14_0629	-257	-1	8.1	TGTTCC
MAL13P1.262	-342	-1	8.1	TGTTCC
PF14_0613	-1318	1	8.1	GGAACA
PF07_0024	-1918	-1	8.1	TGTTCC
PF11_0407	-383	-1	8.1	TGTTCC
PFE0590w	-1616	1	8.1	GGAACA
PF11_0264	-692	-1	8.1	TGTTCC
PF11_0264	-768	-1	8.1	TGTTCC
PF14_0526	-851	1	8.1	GGAACA
MAL7P1.162	-882	-1	8.1	TGTTCC
PFD0170c	-275	-1	8.1	TGTTCC
PFD0170c	-1836	1	8.1	GGAACA
PFD0170c	-1964	-1	8.1	TGTTCC
PFB0625w	-1590	-1	8.1	TGTTCC
PFI0280c	-422	1	8.1	GGAACA
PFL1565c	-233	-1	8.1	TGTTCC
PFF0820w	-1308	-1	8.1	TGTTCC
PFF0820w	-1614	-1	8.1	TGTTCC
PF14_0633a	-789	1	8.1	GGAACA
PF14_0142	-1025	1	8.1	GGAACA
PFF0655c	-1724	1	8.1	GGAACA
PF14_0308	-1027	-1	8.1	TGTTCC
PFI1325w	-707	-1	8.1	TGTTCC
PF13_0362	-1482	1	8.1	GGAACA
PF10_0335	-1433	1	8.1	GGAACA
PF14_0643	-408	1	8.1	GGAACA
PF13_0287	-1249	1	8.1	GGAACA
PF11_0310	-1112	1	8.1	GGAACA
MAL13P1.11	-1427	-1	8.1	TGTTCC
MAL13P1.11	-1862	1	8.1	GGAACA
MAL8P1.9	-602	1	8.1	GGAACA
PFA0650w	-836	1	8.1	GGAACA
PF07_0094	-1618	1	8.1	GGAACA
PFL0635c	-1224	-1	8.1	TGTTCC
PF11_0483a	-454	-1	8.1	TGTTCC
PFE0250w	-1106	1	8.1	GGAACA
PFF1180w	-1385	-1	8.1	TGTTCC
PFL0510c	-474	-1	8.1	TGTTCC
PFD0690c	-596	-1	8.1	TGTTCC
PFD0690c	-1849	-1	8.1	TGTTCC
PFE0175c	-492	-1	8.1	TGTTCC
PF13_0360	-367	-1	8.1	TGTTCC
PFE1400c	-1246	1	8.1	GGAACA
PFE1400c	-1505	-1	8.1	TGTTCC
PF14_0062	-553	-1	8.1	TGTTCC
PFL0465c	-1947	1	8.1	GGAACA
PF14_0768	-512	1	8.1	GGAACA
MAL13P1.285	-907	-1	8.1	TGTTCC
PF07_0067	-941	1	8.1	GGAACA
PFE1295c	-550	1	8.1	GGAACA
PFB0515w	-767	-1	8.1	TGTTCC
PF14_0337	-286	-1	8.1	TGTTCC
PFF1395c	-191	1	8.1	GGAACA
PFI1680w	-468	1	8.1	GGAACA
MAL7P1.175	-12	-1	8.1	TGTTCC
PF11_0077	-289	1	8.1	GGAACA
PFE1540w	-793	1	8.1	GGAACA
PF10_0140	-284	1	8.1	GGAACA
MAL7P1.108	-1085	1	8.1	GGAACA
PF11_0347	-9	1	8.1	GGAACA
PF07_0012	-821	-1	8.1	TGTTCC
PFC0345w	-997	1	8.1	GGAACA
MAL8P1.75a	-112	1	8.1	GGAACA
PFE1570c	-1536	-1	8.1	TGTTCC
PF13_0016	-1429	-1	8.1	TGTTCC
PF13_0051	-508	1	8.1	GGAACA
PFI0885w	-1843	1	8.1	GGAACA
PFC0605w	-568	1	8.1	GGAACA
PFI1510w	-274	1	8.1	GGAACA
PFI1510w	-1445	-1	8.1	TGTTCC
PFE0770w	-128	-1	8.1	TGTTCC
PF14_0662	-598	1	8.1	GGAACA
MAL7P1.113	-356	1	8.1	GGAACA
PFL1840w	-176	1	8.1	GGAACA
PF11_0473	-1393	-1	8.1	TGTTCC
PF14_0350	-1271	-1	8.1	TGTTCC
PFL1520w	-128	-1	8.1	TGTTCC
PFL1520w	-1660	-1	8.1	TGTTCC
PF14_0161	-1125	-1	8.1	TGTTCC
PFE0620c	-265	-1	8.1	TGTTCC
PFI1575c	-431	-1	8.1	TGTTCC
PF14_0531	-1240	1	8.1	GGAACA
PFE0570w	-1545	-1	8.1	TGTTCC
MAL7P1.144	-1001	-1	8.1	TGTTCC
PFD0520c	-1016	-1	8.1	TGTTCC
PFD0520c	-1155	-1	8.1	TGTTCC
PF08_0111	-23	-1	8.1	TGTTCC
PF14_0192	-421	1	8.1	GGAACA
PF14_0192	-904	1	8.1	GGAACA
PFE0530w	-1244	1	8.1	GGAACA
PFL1455w	-371	-1	8.1	TGTTCC
PFC0390w	-1746	-1	8.1	TGTTCC
MAL13P1.106	-1383	1	8.1	GGAACA
PFD0425w	-35	1	8.1	GGAACA
PFD0425w	-337	1	8.1	GGAACA
PFD0425w	-803	1	8.1	GGAACA
PF10_0293	-163	1	8.1	GGAACA
PFF0420c	-614	1	8.1	GGAACA
PF14_0158	-287	-1	8.1	TGTTCC
PFF1290c	-1035	1	8.1	GGAACA
PF14_0442	-915	1	8.1	GGAACA
PF14_0442	-1550	1	8.1	GGAACA
PF08_0031	-1520	-1	8.1	TGTTCC
PF11_0212	-209	-1	8.1	TGTTCC
PFI1805w	-1048	-1	8.1	TGTTCC
PFB0480w	-1525	1	8.1	GGAACA
PF13_0126	-902	1	8.1	GGAACA
PFF1415c	-1535	1	8.1	GGAACA
PFF1025c	-277	1	8.1	GGAACA
PF13_0226	-339	-1	8.1	TGTTCC
PFF0560c	-368	1	8.1	GGAACA
PFA0015c	-1237	-1	8.1	TGTTCC
PF13_0204	-1103	-1	7.76	TGCTCT
PF14_0722	-526	-1	7.76	TGGTCT
MAL13P1.252	-788	1	7.76	AGACCA
PF10_0188	-104	1	7.76	AGAGCA
PFB0185w	-264	-1	7.76	TGCTCT
PF14_0198	-1091	-1	7.76	TGGTCT
PF14_0198	-1182	-1	7.76	TGGTCT
PF14_0655	-940	-1	7.76	TGCTCT
PF14_0757	-336	1	7.76	AGACCA
MAL8P1.69	-1583	1	7.76	AGAGCA
PFL1910c	-320	-1	7.76	TGCTCT
PF13_0054	-1836	1	7.76	AGAGCA
PFB0935w	-224	1	7.76	AGACCA
PFL0025c	-801	-1	7.76	TGCTCT
PFI0630w	-1408	1	7.76	AGAGCA
PFB1045w	-192	1	7.76	AGACCA
PFF1235w	-1439	1	7.76	AGAGCA
PF13_0268	-920	-1	7.76	TGCTCT
PFF1260c	-1876	-1	7.76	TGCTCT
PF10_0322	-743	1	7.76	AGAGCA
PF10_0322	-762	1	7.76	AGAGCA
PF13_0134	-781	-1	7.76	TGCTCT
PFL0515w	-1761	1	7.76	AGACCA
PF13_0100	-340	1	7.76	AGAGCA
PFI1675w	-1999	-1	7.76	TGCTCT
PF11_0257	-1757	-1	7.76	TGCTCT
PFB0105c	-572	-1	7.76	TGCTCT
PFB0105c	-700	-1	7.76	TGGTCT
PFB0105c	-1005	-1	7.76	TGCTCT
PFB0105c	-1133	-1	7.76	TGGTCT
PF14_0435	-335	1	7.76	AGAGCA
PFC0135c	-1586	-1	7.76	TGCTCT
PF14_0154	-673	1	7.76	AGAGCA
PFL0280c	-340	-1	7.76	TGCTCT
PFE1510c	-1271	1	7.76	AGACCA
PFC0680w	-814	1	7.76	AGAGCA
PFC0680w	-906	-1	7.76	TGCTCT
PF10_0346	-132	1	7.76	AGAGCA
PFE1170w	-1159	1	7.76	AGACCA
PFL0260c	-688	-1	7.76	TGGTCT
PFI0955w	-332	1	7.76	AGACCA
PFL1075w	-606	1	7.76	AGACCA
PFL1075w	-855	-1	7.76	TGCTCT
PFI1485c	-627	1	7.76	AGACCA
PFI1485c	-1773	1	7.76	AGAGCA
MAL13P1.162	-585	1	7.76	AGACCA
PFI0920c	-1004	-1	7.76	TGGTCT
PFI1350c	-457	-1	7.76	TGCTCT
PF08_0020	-824	1	7.76	AGAGCA
PF08_0020	-1680	-1	7.76	TGGTCT
PFL0620c	-1197	1	7.76	AGACCA
PFE1590w	-792	1	7.76	AGAGCA
PFE1590w	-1689	-1	7.76	TGCTCT
PFB0687c	-1296	-1	7.76	TGGTCT
MAL13P1.277	-160	1	7.76	AGACCA
PFI1310w	-20	1	7.76	AGAGCA
MAL7P1.122	-1145	1	7.76	AGACCA
MAL7P1.179	-975	-1	7.76	TGGTCT
PF08_0118	-949	-1	7.76	TGCTCT
PF08_0118	-1814	-1	7.76	TGCTCT
PF14_0117	-746	-1	7.76	TGCTCT
PF13_0017	-1253	-1	7.76	TGCTCT
PFL2080c	-1170	1	7.76	AGAGCA
PFI0690c	-1902	1	7.76	AGAGCA
MAL8P1.85	-670	-1	7.76	TGGTCT
PFI0340c	-1036	-1	7.76	TGGTCT
PF11_0131	-436	1	7.76	AGAGCA
PFI0080w	-725	1	7.76	AGAGCA
PF11_0097	-928	-1	7.76	TGCTCT
PFE1220w	-582	-1	7.76	TGCTCT
PFE1220w	-1479	1	7.76	AGACCA
PF13_0141	-1632	1	7.76	AGACCA
PF10_0215	-1981	1	7.76	AGACCA
PFD1045c	-622	1	7.76	AGACCA
PF14_0397	-8	1	7.76	AGAGCA
PF13_0296	-1064	1	7.76	AGAGCA
PFD1055w	-1563	-1	7.76	TGGTCT
PFI0135c	-1620	1	7.76	AGACCA
PF08_0001	-1276	1	7.76	AGACCA
PFI0150c	-1052	1	7.76	AGAGCA
MAL13P1.24	-194	-1	7.76	TGGTCT
PFC1065w	-748	-1	7.76	TGCTCT
PF11_0156	-603	-1	7.76	TGCTCT
MAL13P1.87	-788	-1	7.76	TGCTCT
PFI0790w	-1557	-1	7.76	TGGTCT
PFD0470c	-1205	-1	7.76	TGGTCT
PF14_0387	-672	1	7.76	AGAGCA
PF14_0387	-1925	1	7.76	AGACCA
MAL13P1.342	-1546	-1	7.76	TGCTCT
PFA0615w	-426	1	7.76	AGAGCA
PFC0880c	-477	-1	7.76	TGCTCT
PFL0920c	-1556	1	7.76	AGAGCA
MAL13P1.43	-1380	-1	7.76	TGCTCT
PF14_0293	-1457	-1	7.76	TGGTCT
PFE0825w	-581	-1	7.76	TGCTCT
MAL13P1.295	-242	1	7.76	AGAGCA
MAL13P1.295	-1382	1	7.76	AGAGCA
PFA0550w	-882	1	7.76	AGAGCA
PFC0860w	-422	1	7.76	AGACCA
PFB0145c	-219	-1	7.76	TGGTCT
PFB0145c	-1009	1	7.76	AGAGCA
PFA0320w	-764	1	7.76	AGAGCA
PFI1281w	-1771	-1	7.76	TGCTCT
PFL1915w	-1201	1	7.76	AGAGCA
MAL13P1.278	-58	1	7.76	AGAGCA
PF13_0253	-1748	-1	7.76	TGCTCT
MAL13P1.220	-1847	-1	7.76	TGCTCT
PF14_0635	-1614	1	7.76	AGAGCA
PFE0275w	-854	-1	7.76	TGGTCT
PFI1330c	-1070	1	7.76	AGACCA
PF08_0119	-716	-1	7.76	TGGTCT
PFI1440w	-745	1	7.76	AGAGCA
MAL8P1.82	-737	-1	7.76	TGCTCT
PFI1005w	-487	-1	7.76	TGCTCT
PFL1430c	-1719	1	7.76	AGAGCA
PFC0725c	-310	1	7.76	AGAGCA
PF14_0645	-273	1	7.76	AGAGCA
PFL0957w	-1284	-1	7.76	TGCTCT
PF14_0457	-1140	1	7.76	AGAGCA
PFI0420c	-179	-1	7.76	TGCTCT
PF07_0006	-1990	-1	7.76	TGCTCT
PFL2565w	-1537	-1	7.76	TGCTCT
PFL1435c	-1483	-1	7.76	TGCTCT
PFL1435c	-1555	-1	7.76	TGCTCT
PF11_0061	-1103	1	7.76	AGAGCA
PF10_0373	-818	-1	7.76	TGGTCT
PFF0835w	-1752	1	7.76	AGAGCA
PFB0953w	-1985	1	7.76	AGACCA
PF14_0030	-220	-1	7.76	TGCTCT
PFD0430c	-596	-1	7.76	TGCTCT
MAL7P1.29	-53	1	7.76	AGACCA
PFE0270c	-1204	1	7.76	AGACCA
PFA0200w	-252	-1	7.76	TGGTCT
PFC0885c	-1812	1	7.76	AGAGCA
PF14_0208	-41	-1	7.76	TGCTCT
PFE1425c	-145	-1	7.76	TGCTCT
PFE1425c	-1715	1	7.76	AGAGCA
MAL8P1.156	-1853	1	7.76	AGAGCA
PFI0180w	-1616	1	7.76	AGACCA
PF10_0397	-684	1	7.76	AGAGCA
PF10_0397	-1063	1	7.76	AGACCA
PFB0730w	-1435	1	7.76	AGAGCA
MAL13P1.91	-242	1	7.76	AGAGCA
PF08_0128	-435	-1	7.76	TGCTCT
PFB0530c	-11	1	7.76	AGAGCA
PFI0835c	-926	-1	7.76	TGCTCT
PFL2585c	-1851	-1	7.76	TGGTCT
MAL8P1.84	-495	1	7.76	AGACCA
PFA0380w	-696	-1	7.76	TGGTCT
PFC0060c	-1580	-1	7.76	TGGTCT
PF13_0142	-1320	1	7.76	AGACCA
PFL1340c	-1945	1	7.76	AGACCA
PFI0760w	-1092	-1	7.76	TGCTCT
PFL0065w	-469	-1	7.76	TGCTCT
MAL13P1.311	-476	1	7.76	AGAGCA
PF13_0127	-1807	1	7.76	AGACCA
PFE0680w	-881	1	7.76	AGAGCA
PFF1550w	-841	1	7.76	AGAGCA
PFF0940c	-1576	-1	7.76	TGCTCT
PF11_0090	-1243	1	7.76	AGAGCA
PF10_0187	-993	1	7.76	AGAGCA
PFE0510c	-301	1	7.76	AGACCA
PFB0151c	-838	1	7.76	AGAGCA
PF07_0060	-580	-1	7.76	TGCTCT
PF11_0314	-1779	1	7.76	AGAGCA
PFE0835w	-380	-1	7.76	TGCTCT
PF10_0135	-34	1	7.76	AGACCA
PF14_0016	-752	1	7.76	AGAGCA
PF11_0418	-658	-1	7.76	TGCTCT
MAL13P1.405	-495	1	7.76	AGAGCA
PFL2290w	-1739	1	7.76	AGACCA
PF11_0155	-10	-1	7.76	TGCTCT
PF14_0173	-183	1	7.76	AGAGCA
PF10_0216	-1701	-1	7.76	TGGTCT
PFE0465c	-324	-1	7.76	TGGTCT
PFD0910w	-290	1	7.76	AGACCA
PFD0910w	-613	1	7.76	AGAGCA
PFB0860c	-663	-1	7.76	TGCTCT
PF10_0309	-1316	-1	7.76	TGCTCT
PFC0965w	-396	1	7.76	AGACCA
PFC0965w	-1689	1	7.76	AGAGCA
MAL13P1.346	-641	-1	7.76	TGCTCT
PFE0035c	-1158	-1	7.76	TGCTCT
PF10_0022	-119	1	7.76	AGAGCA
MAL13P1.163	-175	1	7.76	AGACCA
PFF1340w	-449	-1	7.76	TGCTCT
PFF1510w	-1231	-1	7.76	TGCTCT
PFC0545c	-625	1	7.76	AGAGCA
PFC0675c	-1141	1	7.76	AGAGCA
PFC0675c	-1233	-1	7.76	TGCTCT
PFE1430c	-111	1	7.76	AGAGCA
PFF0505c	-1420	1	7.76	AGACCA
PF14_0481	-937	1	7.76	AGAGCA
PF11_0259	-1519	-1	7.76	TGCTCT
PF11_0259	-1769	-1	7.76	TGCTCT
PF08_0021	-950	1	7.76	AGACCA
PFD1035w	-6	1	7.76	AGAGCA
MAL13P1.118	-1680	1	7.76	AGACCA
PF10_0360	-860	-1	7.76	TGCTCT
PF14_0216	-172	1	7.76	AGAGCA
PFD0295c	-838	1	7.76	AGAGCA
PF14_0735	-835	-1	7.76	TGCTCT
PFI1670c	-658	1	7.76	AGAGCA
PF10_0262	-323	-1	7.76	TGCTCT
MAL7P1.201	-236	-1	7.76	TGCTCT
MAL7P1.201	-551	1	7.76	AGAGCA
PF13_0210	-1567	-1	7.76	TGCTCT
PF11_0044	-1508	1	7.76	AGACCA
PF14_0429	-29	1	7.76	AGACCA
PF14_0287	-1286	1	7.76	AGACCA
MAL13P1.147	-701	1	7.76	AGAGCA
MAL13P1.171	-302	-1	7.76	TGCTCT
PF11_0297	-958	1	7.76	AGACCA
PFF1440w	-701	-1	7.76	TGGTCT
PF14_0456	-78	-1	7.76	TGCTCT
PF08_0002	-540	-1	7.76	TGCTCT
PF08_0002	-649	-1	7.76	TGCTCT
PFI1705w	-402	1	7.76	AGAGCA
MAL7P1.159	-995	1	7.76	AGAGCA
PFD0565c	-297	1	7.76	AGAGCA
PFD0565c	-1150	-1	7.76	TGGTCT
PFE0435c	-1744	1	7.76	AGACCA
PF10_0113	-461	-1	7.76	TGGTCT
PF10_0113	-504	1	7.76	AGAGCA
PF10_0113	-677	-1	7.76	TGGTCT
PF07_0130	-711	1	7.76	AGAGCA
PFL0870w	-969	-1	7.76	TGCTCT
PF14_0386	-1247	-1	7.76	TGGTCT
PF08_0045	-786	-1	7.76	TGGTCT
MAL7P1.212	-1018	-1	7.76	TGCTCT
PF14_0119	-831	1	7.76	AGACCA
PFC0835c	-1571	1	7.76	AGACCA
PF14_0315	-2000	-1	7.76	TGCTCT
MAL13P1.88	-758	1	7.76	AGACCA
PF11_0527	-474	-1	7.76	TGCTCT
PF14_0644	-1690	-1	7.76	TGCTCT
PF10_0317	-715	1	7.76	AGACCA
PFI0915w	-369	-1	7.76	TGCTCT
PFD0065w	-712	1	7.76	AGAGCA
PFB0805c	-1887	1	7.76	AGACCA
PF14_0036	-314	1	7.76	AGAGCA
PFD0245c	-535	1	7.76	AGAGCA
PFD0144c	-644	-1	7.76	TGCTCT
PF14_0468a	-1017	1	7.76	AGAGCA
PFC0945w	-1066	1	7.76	AGACCA
PF11_0476	-1008	-1	7.76	TGCTCT
PFF0205w	-1424	-1	7.76	TGGTCT
PFC0241w	-364	1	7.76	AGACCA
PFC0241w	-1042	-1	7.76	TGGTCT
PF11_0051	-1005	-1	7.76	TGGTCT
PF08_0129	-700	-1	7.76	TGGTCT
PFA0005w	-967	-1	7.76	TGCTCT
PFE0395c	-719	-1	7.76	TGGTCT
PFE0395c	-1120	-1	7.76	TGGTCT
PF10_0076	-66	1	7.76	AGAGCA
PFI1730w	-1897	-1	7.76	TGGTCT
PF14_0772	-189	1	7.76	AGAGCA
PFA0115w	-1871	-1	7.76	TGGTCT
PF07_0043	-700	1	7.76	AGAGCA
PF10_0131	-298	-1	7.76	TGCTCT
PFA0725w	-932	-1	7.76	TGGTCT
MAL13P1.94	-1460	1	7.76	AGACCA
PFE0970w	-707	-1	7.76	TGGTCT
PFE0345c	-93	-1	7.76	TGCTCT
PFF1100c	-365	-1	7.76	TGCTCT
PF13_0328	-1606	-1	7.76	TGCTCT
PFL0630w	-897	1	7.76	AGACCA
PFF0365c	-415	1	7.76	AGAGCA
PFF1200w	-60	-1	7.76	TGCTCT
PF11_0512	-1362	-1	7.76	TGCTCT
PF11_0168a	-1429	1	7.76	AGACCA
PFA0585w	-773	-1	7.76	TGGTCT
PF08_0142	-1050	-1	7.76	TGCTCT
PFE0260w	-752	-1	7.76	TGCTCT
MAL8P1.104	-158	1	7.76	AGAGCA
MAL8P1.45	-603	-1	7.76	TGGTCT
PFI0285w	-707	1	7.76	AGAGCA
PFI0585c	-302	1	7.76	AGAGCA
PFL0555c	-188	-1	7.76	TGGTCT
PFL2255w	-399	-1	7.76	TGCTCT
PFL2255w	-851	1	7.76	AGACCA
MAL13P1.119	-1259	-1	7.76	TGGTCT
PFL1845c	-948	1	7.76	AGACCA
PFL1845c	-1040	1	7.76	AGAGCA
PF14_0391	-906	-1	7.76	TGCTCT
PF13_0169	-654	1	7.76	AGACCA
PFB0725c	-366	-1	7.76	TGCTCT
PFF0573c	-404	-1	7.76	TGCTCT
PF11_0083	-340	1	7.76	AGAGCA
PFE0405c	-839	-1	7.76	TGGTCT
PFF0490w	-165	-1	7.76	TGCTCT
PF14_0110	-786	1	7.76	AGAGCA
PFF1420w	-652	1	7.76	AGAGCA
PFC0911c	-11	1	7.76	AGAGCA
PFC0176c	-937	-1	7.76	TGCTCT
PFA0455c	-1374	1	7.76	AGAGCA
PFD0120w	-579	1	7.76	AGACCA
PFC0760c	-244	-1	7.76	TGGTCT
PF11_0152	-216	1	7.76	AGACCA
PF11_0516	-1789	1	7.76	AGAGCA
MAL13P1.97	-496	1	7.76	AGAGCA
MAL8P1.220	-1165	-1	7.76	TGCTCT
MAL8P1.220	-1199	-1	7.76	TGCTCT
PF11_0167	-1705	1	7.76	AGAGCA
PFD0530c	-795	1	7.76	AGAGCA
PF14_0376	-177	1	7.76	AGAGCA
PF10_0100	-1295	-1	7.76	TGCTCT
MAL13P1.116	-481	-1	7.76	TGCTCT
PF14_0258	-660	-1	7.76	TGGTCT
PF14_0258	-1427	1	7.76	AGACCA
MAL13P1.324	-233	1	7.76	AGAGCA
PF11_0092	-1469	-1	7.76	TGGTCT
PF10_0059	-680	-1	7.76	TGCTCT
PF14_0710	-1170	1	7.76	AGACCA
MAL8P1.65	-669	1	7.76	AGACCA
MAL7P1.24	-338	1	7.76	AGAGCA
PF10_0015	-216	-1	7.76	TGCTCT
PF10_0420	-593	1	7.76	AGAGCA
PF08_0106	-1063	-1	7.76	TGCTCT
PF13_0066	-84	-1	7.76	TGGTCT
PF13_0066	-624	1	7.76	AGACCA
PF10_0245	-400	1	7.76	AGAGCA
PF10_0245	-737	1	7.76	AGAGCA
PF10_0028	-1044	1	7.76	AGAGCA
PFI0895c	-872	-1	7.76	TGCTCT
PFL2170c	-25	1	7.76	AGACCA
PFL2170c	-309	1	7.76	AGAGCA
PFL2170c	-1306	1	7.76	AGAGCA
PFI1370c	-1456	-1	7.76	TGGTCT
PF11_0374	-1876	-1	7.76	TGGTCT
PFB0160w	-21	-1	7.76	TGCTCT
PF13_0269	-1690	1	7.76	AGACCA
PFI0435c	-457	-1	7.76	TGGTCT
PFI1160w	-10	-1	7.76	TGCTCT
PF11_0107	-1110	-1	7.76	TGCTCT
PFD1105w	-1095	-1	7.76	TGGTCT
PF13_0254	-1526	1	7.76	AGAGCA
PF13_0254	-1791	-1	7.76	TGCTCT
PFD1205w	-147	1	7.76	AGACCA
PFI0175w-b	-631	1	7.76	AGAGCA
PF14_0446	-80	-1	7.76	TGGTCT
MAL7P1.94	-568	1	7.76	AGAGCA
PFL1310c	-280	-1	7.76	TGCTCT
PFL2380c	-669	1	7.76	AGAGCA
PF10_0009	-695	1	7.76	AGAGCA
PFF0540c	-1035	-1	7.76	TGCTCT
PF14_0448	-528	-1	7.76	TGCTCT
PF11_0260	-540	1	7.76	AGAGCA
PF14_0466	-349	1	7.76	AGACCA
PF11_0302	-1392	1	7.76	AGAGCA
PFE0785c	-220	1	7.76	AGAGCA
PFA0720w	-763	-1	7.76	TGGTCT
PF14_0255	-699	-1	7.76	TGGTCT
PF13_0015	-1061	-1	7.76	TGGTCT
PF14_0398	-782	-1	7.76	TGCTCT
PFC0215c	-407	-1	7.76	TGGTCT
PFD1130w	-485	1	7.76	AGAGCA
PFL2175w	-67	-1	7.76	TGCTCT
PFL2175w	-351	-1	7.76	TGGTCT
MAL7P1.142	-25	-1	7.76	TGGTCT
MAL7P1.142	-901	-1	7.76	TGGTCT
PFI0035c	-792	-1	7.76	TGCTCT
PFL0755c	-165	-1	7.76	TGCTCT
PFL1140w	-611	1	7.76	AGAGCA
PFI0175w-a	-631	1	7.76	AGAGCA
PF14_0523	-1142	-1	7.76	TGGTCT
PF11_0033	-492	-1	7.76	TGCTCT
PF11_0033	-594	-1	7.76	TGCTCT
PF11_0033	-796	-1	7.76	TGCTCT
PF11_0033	-949	-1	7.76	TGCTCT
PF11_0033	-1507	-1	7.76	TGCTCT
PF11_0033	-1660	-1	7.76	TGCTCT
PF11_0033	-1762	-1	7.76	TGCTCT
PF11_0033	-1813	-1	7.76	TGCTCT
PFF1195c	-1244	1	7.76	AGAGCA
PFE0920c	-563	1	7.76	AGAGCA
PFB0910w	-1428	-1	7.76	TGGTCT
PFB0130w	-1868	-1	7.76	TGCTCT
PF11_0043	-1817	-1	7.76	TGGTCT
PFL0935c	-1071	-1	7.76	TGCTCT
MAL13P1.385	-586	-1	7.76	TGCTCT
PF14_0240	-492	-1	7.76	TGCTCT
PF14_0240	-768	-1	7.76	TGCTCT
PFF1370w	-1330	-1	7.76	TGCTCT
PF14_0031b	-401	-1	7.76	TGGTCT
PFA0715c	-957	1	7.76	AGACCA
PF14_0037	-537	-1	7.76	TGCTCT
PFA0740w	-702	1	7.76	AGAGCA
PF10_0279	-809	-1	7.76	TGCTCT
PFE0080c	-11	1	7.76	AGAGCA
PFI0650c	-1518	-1	7.76	TGGTCT
MAL13P1.166	-37	1	7.76	AGACCA
PFC0635c	-407	-1	7.76	TGCTCT
PF10_0272	-37	-1	7.76	TGCTCT
PF07_0106	-1259	1	7.76	AGACCA
MAL13P1.340	-273	-1	7.76	TGGTCT
PFI0985c	-564	-1	7.76	TGGTCT
PFI1710w	-1335	1	7.76	AGACCA
MAL13P1.40	-1065	-1	7.76	TGCTCT
PFI0840w	-215	1	7.76	AGAGCA
PFD0960c	-36	1	7.76	AGAGCA
PFL1320w	-809	-1	7.76	TGCTCT
PF13_0156	-230	1	7.76	AGAGCA
PFD0990w	-874	1	7.76	AGAGCA
PFF0670w	-779	1	7.76	AGAGCA
PFF1015w	-1231	-1	7.76	TGCTCT
PF14_0365	-1853	-1	7.76	TGGTCT
PFI0785c	-100	1	7.76	AGAGCA
PFI0785c	-791	1	7.76	AGACCA
PFE0480c	-638	1	7.76	AGAGCA
PF11_0234	-78	-1	7.76	TGGTCT
PF11_0050	-426	-1	7.76	TGCTCT
PF07_0046	-717	1	7.76	AGAGCA
PF14_0156	-29	1	7.76	AGAGCA
PF11_0188	-1632	-1	7.76	TGGTCT
PFL1590c	-1106	1	7.76	AGAGCA
MAL13P1.309	-358	1	7.76	AGACCA
PFE0440w	-841	-1	7.76	TGGTCT
PF10_0218	-1012	1	7.76	AGAGCA
PFB0025c	-1554	1	7.76	AGACCA
PFL0210c	-762	-1	7.76	TGCTCT
PF10_0379	-1290	-1	7.76	TGGTCT
PF11_0307	-676	1	7.76	AGACCA
PF14_0255a	-1540	1	7.76	AGACCA
PF14_0747	-787	-1	7.76	TGGTCT
PF14_0747	-860	-1	7.76	TGGTCT
PFE0535w	-212	1	7.76	AGACCA
PF13_0103	-1044	1	7.76	AGAGCA
PFE0005w	-1042	-1	7.76	TGCTCT
PFD1145c	-918	1	7.76	AGAGCA
PFD1145c	-1005	-1	7.76	TGCTCT
PF11_0007	-1053	-1	7.76	TGCTCT
PF10_0383	-237	-1	7.76	TGCTCT
PF10_0383	-390	-1	7.76	TGCTCT
MAL13P1.77	-517	1	7.76	AGACCA
PFE0285c	-1712	-1	7.76	TGCTCT
PFF0380w	-646	1	7.76	AGAGCA
PFL2130w	-1711	-1	7.76	TGCTCT
PFL2130w	-1959	1	7.76	AGAGCA
PF08_0138	-698	1	7.76	AGAGCA
PFI1620c	-436	1	7.76	AGACCA
PFF1265w	-216	1	7.76	AGAGCA
PFB0955w	-202	-1	7.76	TGGTCT
PF10_0120	-1724	1	7.76	AGAGCA
PF10_0146	-996	1	7.76	AGAGCA
PF14_0165	-1939	-1	7.76	TGCTCT
PF13_0055	-20	-1	7.76	TGCTCT
PF11_0298	-928	-1	7.76	TGGTCT
PFF0870w	-1585	-1	7.76	TGCTCT
MAL8P1.205	-1415	-1	7.76	TGGTCT
PFB0015c	-197	1	7.76	AGAGCA
PFB0015c	-783	-1	7.76	TGCTCT
PF13_0245	-10	1	7.76	AGACCA
PFC0750w	-425	1	7.76	AGACCA
MAL13P1.79	-56	1	7.76	AGAGCA
PFB0161c	-1046	-1	7.76	TGGTCT
PF14_0486	-1409	-1	7.76	TGCTCT
PFC0221c	-309	-1	7.76	TGGTCT
PF10_0352	-536	-1	7.76	TGCTCT
PFL0195w	-1481	1	7.76	AGAGCA
PFL0195w	-1649	1	7.76	AGACCA
PFL1330c	-1843	1	7.76	AGAGCA
PFE0385w	-1396	1	7.76	AGAGCA
PF14_0057	-608	-1	7.76	TGGTCT
PF13_0267	-562	1	7.76	AGACCA
PFF0335c	-207	1	7.76	AGACCA
PF10_0045	-883	-1	7.76	TGGTCT
MAL13P1.316	-641	-1	7.76	TGCTCT
PFE0650c	-1193	-1	7.76	TGCTCT
PFC0165w	-654	-1	7.76	TGCTCT
MAL13P1.244	-1234	1	7.76	AGAGCA
MAL13P1.244	-1499	-1	7.76	TGCTCT
PF11_0405-a	-1107	-1	7.76	TGGTCT
PF11_0166	-1273	-1	7.76	TGCTCT
PFL1810w	-1011	1	7.76	AGACCA
PFF0845c	-437	-1	7.76	TGCTCT
PF11_0377-a	-973	1	7.76	AGACCA
MAL13P1.117	-531	1	7.76	AGAGCA
PFF0480w	-612	1	7.76	AGAGCA
PF14_0392	-852	-1	7.76	TGGTCT
MAL13P1.105	-953	-1	7.76	TGGTCT
PFI1435w	-396	-1	7.76	TGCTCT
MAL7P1.186	-170	1	7.76	AGACCA
PFC0550w	-319	-1	7.76	TGCTCT
PFI1455c	-446	-1	7.76	TGCTCT
PFE0450w	-1967	-1	7.76	TGGTCT
PF10_0161a	-626	1	7.76	AGACCA
MAL13P1.67	-383	1	7.76	AGACCA
MAL8P1.144	-1159	1	7.76	AGAGCA
PFE1435c	-1737	-1	7.76	TGGTCT
PF08_0088	-54	-1	7.76	TGCTCT
PF14_0761	-537	1	7.76	AGACCA
PFL0405w	-877	-1	7.76	TGCTCT
MAL7P1.68	-106	1	7.76	AGAGCA
PF08_0013	-376	1	7.76	AGAGCA
PFF1010c	-1542	1	7.76	AGAGCA
PF08_0074	-888	1	7.76	AGAGCA
PF08_0074	-1467	-1	7.76	TGGTCT
MAL13P1.92	-1337	-1	7.76	TGCTCT
PFC0886w	-723	-1	7.76	TGCTCT
PF11_0328	-1058	-1	7.76	TGGTCT
PFI0900w	-1008	1	7.76	AGAGCA
PFE1215c	-174	-1	7.76	TGGTCT
PFE1215c	-1071	1	7.76	AGAGCA
PFE0675c	-1846	-1	7.76	TGCTCT
PFL1890c	-1276	1	7.76	AGAGCA
PF10_0205	-1143	-1	7.76	TGCTCT
PFL1335w	-1857	-1	7.76	TGCTCT
PFL0285w	-1421	1	7.76	AGAGCA
PF13_0241a	-669	1	7.76	AGACCA
PFC1120c	-584	1	7.76	AGAGCA
PFC1120c	-1042	-1	7.76	TGCTCT
PFC1120c	-1077	-1	7.76	TGCTCT
PFL1450c	-305	1	7.76	AGACCA
PFD0265w	-416	-1	7.76	TGCTCT
PF11_0217	-494	1	7.76	AGAGCA
PF07_0005	-1635	1	7.76	AGAGCA
PF08_0065	-267	1	7.76	AGAGCA
MAL13P1.140	-616	-1	7.76	TGCTCT
MAL13P1.140	-940	1	7.76	AGACCA
MAL13P1.140	-974	1	7.76	AGACCA
MAL7P1.117	-600	1	7.76	AGAGCA
PFL0395c	-1672	1	7.76	AGAGCA
PFE0240w	-1226	1	7.76	AGAGCA
PFL1620w	-1783	1	7.76	AGAGCA
PF13_0212	-1928	1	7.76	AGACCA
PFB0795w	-963	-1	7.76	TGGTCT
PFL0980w	-85	-1	7.76	TGGTCT
PF11_0189	-945	-1	7.76	TGGTCT
PF11_0189	-1470	1	7.76	AGACCA
PFB0415c	-1768	-1	7.76	TGGTCT
MAL13P1.222	-82	1	7.76	AGAGCA
PF07_0045	-295	-1	7.76	TGCTCT
PFD1215w	-1502	-1	7.76	TGCTCT
PF14_0634	-119	-1	7.76	TGCTCT
PF10_0007	-1771	-1	7.76	TGCTCT
PFA0275c	-1069	1	7.76	AGACCA
PFI0950w	-643	-1	7.76	TGCTCT
MAL13P1.176	-435	1	7.76	AGACCA
PFC0940c	-1265	-1	7.76	TGGTCT
PFC0960c	-1116	-1	7.76	TGCTCT
PF08_0022	-915	-1	7.76	TGGTCT
PFC0005w	-1025	-1	7.76	TGCTCT
PFC0005w	-1060	-1	7.76	TGCTCT
PFC0005w	-1891	-1	7.76	TGGTCT
PF10_0189	-972	-1	7.76	TGCTCT
PF13_0167	-1328	-1	7.76	TGGTCT
PF14_0317	-206	1	7.76	AGAGCA
PF14_0646	-1565	1	7.76	AGAGCA
PF11_0290	-1192	1	7.76	AGAGCA
PF07_0113	-39	1	7.76	AGACCA
MAL13P1.21	-1160	1	7.76	AGAGCA
PFI0050c	-677	1	7.76	AGAGCA
PFE0540w	-776	1	7.76	AGACCA
PFL2515c	-752	1	7.76	AGAGCA
PF11_0040	-1855	1	7.76	AGAGCA
PF14_0790	-523	-1	7.76	TGCTCT
PFD0625c	-1088	-1	7.76	TGGTCT
PFE0740c	-1995	1	7.76	AGACCA
PF08_0069	-575	1	7.76	AGAGCA
PFL2285c	-404	-1	7.76	TGGTCT
PF14_0487	-640	1	7.76	AGAGCA
PFL2085w	-1125	-1	7.76	TGCTCT
PF13_0012	-702	-1	7.76	TGGTCT
PF11_0200	-1369	-1	7.76	TGCTCT
PFI1375w	-1959	1	7.76	AGACCA
MAL13P1.8	-123	1	7.76	AGAGCA
PF14_0008	-123	1	7.76	AGAGCA
PF10_0111	-1164	1	7.76	AGACCA
PF10_0111	-1738	1	7.76	AGAGCA
PFL0035c	-946	-1	7.76	TGCTCT
MAL13P1.380	-116	1	7.76	AGACCA
PFE0930w	-903	-1	7.76	TGGTCT
PF11_0400	-1284	-1	7.76	TGGTCT
PF08_0115	-1318	1	7.76	AGAGCA
PF14_0364	-227	1	7.76	AGACCA
PF14_0104	-49	-1	7.76	TGCTCT
PFL1885c	-1900	-1	7.76	TGCTCT
PF14_0123	-187	1	7.76	AGAGCA
MAL13P1.1	-1042	-1	7.76	TGCTCT
MAL8P1.43	-1483	1	7.76	AGACCA
PFE1470w	-96	-1	7.76	TGCTCT
MAL8P1.110	-296	1	7.76	AGACCA
PF11_0405-b	-1107	-1	7.76	TGGTCT
PF10_0122	-704	1	7.76	AGAGCA
PF14_0452	-1421	1	7.76	AGAGCA
PFA0345w	-345	1	7.76	AGAGCA
PF11_0344	-1226	1	7.76	AGAGCA
PFD1200c	-1269	-1	7.76	TGGTCT
PFF0550w	-1775	1	7.76	AGAGCA
PFC0825c	-191	1	7.76	AGACCA
PFF0555w	-51	1	7.76	AGAGCA
PFL1005c	-1374	1	7.76	AGAGCA
PFB0585w	-131	1	7.76	AGAGCA
PFB0585w	-208	-1	7.76	TGGTCT
PF14_0495	-1198	-1	7.76	TGGTCT
PFF1160w	-164	1	7.76	AGAGCA
PFF1160w	-179	1	7.76	AGACCA
PFF1160w	-1117	-1	7.76	TGGTCT
PFI1405c	-711	-1	7.76	TGCTCT
PFI1015w	-1369	1	7.76	AGACCA
PFB0920w	-780	1	7.76	AGACCA
PF11_0224	-1905	1	7.76	AGAGCA
PF14_0494	-1848	1	7.76	AGACCA
PFB0340c	-959	1	7.76	AGACCA
PFD1075w	-117	-1	7.76	TGGTCT
PFL0320w	-877	1	7.76	AGACCA
PFL1505c	-1652	-1	7.76	TGCTCT
PF13_0257	-1521	-1	7.76	TGGTCT
PFD0207c	-761	1	7.76	AGAGCA
PF10_0058	-964	1	7.76	AGAGCA
PFA0545c	-489	-1	7.76	TGCTCT
PFI0120c	-453	1	7.76	AGACCA
PF14_0160	-752	1	7.76	AGACCA
PF14_0593	-745	-1	7.76	TGGTCT
PF14_0593	-1040	1	7.76	AGAGCA
PFB0845w	-758	1	7.76	AGACCA
PF11_0377-b	-973	1	7.76	AGACCA
PF11_0338	-1333	1	7.76	AGACCA
PF10_0326	-478	-1	7.76	TGCTCT
PFB0535w	-1003	-1	7.76	TGCTCT
PFA0580c	-961	1	7.76	AGACCA
MAL8P1.162	-921	-1	7.76	TGGTCT
PFD0310w	-770	1	7.76	AGAGCA
PFL0040c	-994	1	7.76	AGAGCA
PFF0170w	-417	1	7.76	AGAGCA
PFF0170w	-1314	-1	7.76	TGCTCT
MAL8P1.63	-669	-1	7.76	TGCTCT
PFL0965c	-438	-1	7.76	TGCTCT
PFC1016w	-533	-1	7.76	TGGTCT
PF10_0375	-274	-1	7.76	TGCTCT
PF10_0375	-1578	-1	7.76	TGGTCT
PFI0610w	-1376	-1	7.76	TGGTCT
PFC0840w	-530	-1	7.76	TGGTCT
PF14_0056	-1157	-1	7.76	TGCTCT
MAL13P1.296	-305	-1	7.76	TGGTCT
PF10_0355	-1856	1	7.76	AGACCA
PF10_0219	-1381	-1	7.76	TGCTCT
PF10_0062	-738	-1	7.76	TGGTCT
MAL13P1.321	-1761	1	7.76	AGACCA
PFF0660w	-1371	1	7.76	AGAGCA
PF14_0444	-1239	1	7.76	AGACCA
MAL13P1.103	-599	-1	7.76	TGCTCT
MAL13P1.103	-758	-1	7.76	TGCTCT
PF14_0756	-1557	-1	7.76	TGCTCT
PF14_0401	-892	1	7.76	AGAGCA
MAL13P1.95	-1010	-1	7.76	TGCTCT
PFB0405w	-647	-1	7.76	TGCTCT
PFB0405w	-1596	1	7.76	AGAGCA
MAL13P1.131	-805	-1	7.76	TGCTCT
PFF0510w	-811	1	7.76	AGAGCA
PF11_0291	-1065	-1	7.76	TGCTCT
PFF0795w	-1923	1	7.76	AGAGCA
PFL1235c	-296	-1	7.76	TGCTCT
PF13_0340	-552	-1	7.76	TGCTCT
PFB0690w	-1379	1	7.76	AGACCA
PFE1015c	-206	1	7.76	AGAGCA
MAL13P1.322	-1525	-1	7.76	TGCTCT
PFL1015w	-456	1	7.76	AGACCA
PF08_0018	-60	1	7.76	AGAGCA
PF08_0136	-1099	-1	7.76	TGGTCT
PFF1230c	-150	-1	7.76	TGCTCT
PF11_0474	-407	1	7.76	AGAGCA
PFC0765c	-503	1	7.76	AGACCA
MAL8P1.93	-645	1	7.76	AGACCA
MAL8P1.93	-1659	1	7.76	AGAGCA
PF14_0711	-771	-1	7.76	TGGTCT
PF10_0067	-1211	1	7.76	AGACCA
PF14_0715	-1331	-1	7.76	TGCTCT
PF14_0715	-1438	1	7.76	AGAGCA
MAL7P1.29a	-285	1	7.76	AGACCA
PFL1725w	-421	-1	7.76	TGCTCT
PFA0625w	-218	1	7.76	AGACCA
PF11_0373	-802	1	7.76	AGACCA
MAL13P1.16	-9	1	7.76	AGAGCA
MAL13P1.128	-84	-1	7.76	TGCTCT
MAL13P1.128	-869	-1	7.76	TGGTCT
PFE0445c	-663	1	7.76	AGACCA
PF10_0318	-631	-1	7.76	TGGTCT
PFE0295w	-1912	1	7.76	AGAGCA
PFC0325c	-310	1	7.76	AGAGCA
PFC0325c	-1485	-1	7.76	TGCTCT
MAL13P1.174	-612	-1	7.76	TGGTCT
PFB0520w	-58	-1	7.76	TGCTCT
PF11_0093	-1741	1	7.76	AGACCA
PFE0780w	-1968	-1	7.76	TGGTCT
PF10_0114	-1357	1	7.76	AGACCA
PF10_0114	-1530	-1	7.76	TGCTCT
PF10_0114	-1573	1	7.76	AGACCA
PF08_0066	-1594	1	7.76	AGAGCA
PF13_0214	-233	1	7.76	AGAGCA
PF14_0678	-698	1	7.76	AGAGCA
PF13_0313	-644	-1	7.76	TGCTCT
PF14_0615	-386	1	7.76	AGAGCA
PFL1805c	-286	-1	7.76	TGGTCT
MAL7P1.55	-1026	-1	7.76	TGCTCT
MAL7P1.55	-1100	-1	7.76	TGCTCT
MAL13P1.22	-1900	1	7.76	AGAGCA
PF13_0013	-576	1	7.76	AGAGCA
PFE1515w	-1484	-1	7.76	TGGTCT
PF08_0051	-721	-1	7.76	TGCTCT
PFL1605w	-356	-1	7.76	TGCTCT
PFL1605w	-608	-1	7.76	TGCTCT
PF10_0266	-49	-1	7.76	TGGTCT
PFD1100c	-1569	1	7.76	AGACCA
PF08_0068	-1063	1	7.76	AGACCA
PF11_0064	-480	-1	7.76	TGCTCT
PF11_0354	-1005	-1	7.76	TGGTCT
PF11_0426	-245	-1	7.76	TGGTCT
PFL1325c	-912	1	7.76	AGACCA
PFF0435w	-39	-1	7.76	TGGTCT
PFF0435w	-341	-1	7.76	TGCTCT
PFF0435w	-1925	-1	7.76	TGGTCT
PF10_0139	-86	1	7.76	AGACCA
PFD0535w	-1151	-1	7.76	TGCTCT
PFA0370w	-1025	1	7.76	AGAGCA
PF11_0320	-809	-1	7.76	TGCTCT
PF11_0300	-1053	1	7.76	AGACCA
MAL8P1.22	-797	1	7.76	AGACCA
MAL8P1.22	-1653	-1	7.76	TGCTCT
PF14_0421	-1027	-1	7.76	TGCTCT
PFD0740w	-1304	-1	7.76	TGGTCT
PFC0350c	-176	1	7.76	AGAGCA
PFC0350c	-202	-1	7.76	TGCTCT
PF13_0208	-1055	1	7.76	AGAGCA
PFL1610c	-1550	-1	7.76	TGCTCT
PFF1210w	-1307	1	7.76	AGACCA
PF13_0288	-98	-1	7.76	TGGTCT
PFI1235w	-442	-1	7.76	TGCTCT
PF14_0766	-123	1	7.76	AGAGCA
PFC1010w	-573	1	7.76	AGAGCA
PF11_0183	-759	-1	7.76	TGCTCT
MAL7P1.19	-314	1	7.76	AGAGCA
PF14_0002	-199	1	7.76	AGAGCA
PFB0915w	-1914	1	7.76	AGAGCA
PFB0960c	-518	1	7.76	AGAGCA
PFC0400w	-1968	1	7.76	AGAGCA
PFI0925w	-656	1	7.76	AGAGCA
PF10_0027	-814	-1	7.76	TGCTCT
PFB0560w	-960	1	7.76	AGAGCA
PF10_0267	-1802	1	7.76	AGACCA
PFI0105c	-637	1	7.76	AGAGCA
MAL7P1.120	-530	-1	7.76	TGGTCT
MAL7P1.217	-189	1	7.76	AGAGCA
MAL13P1.365	-151	-1	7.76	TGCTCT
PF13_0233	-1807	-1	7.76	TGCTCT
PFD0615c	-972	-1	7.76	TGGTCT
PFD0615c	-1752	-1	7.76	TGCTCT
PF10_0001	-1060	-1	7.76	TGCTCT
PFE0925c	-1509	1	7.76	AGACCA
PFL2325c	-298	1	7.76	AGACCA
PFL2325c	-1511	-1	7.76	TGCTCT
PF13_0163	-633	-1	7.76	TGCTCT
PFD0480w	-151	1	7.76	AGACCA
PF13_0137	-1643	1	7.76	AGAGCA
PFB0820c	-257	-1	7.76	TGGTCT
PFA0410w	-1141	-1	7.76	TGCTCT
PF14_0704	-1640	-1	7.76	TGCTCT
PF10_0057	-169	1	7.76	AGACCA
PFB0345c	-118	1	7.76	AGACCA
PFB0345c	-432	1	7.76	AGAGCA
PFD0985w	-86	1	7.76	AGAGCA
MAL13P1.214	-603	-1	7.76	TGCTCT
MAL13P1.214	-1240	-1	7.76	TGCTCT
PFA0630c	-911	-1	7.76	TGGTCT
PF10_0330	-577	1	7.76	AGACCA
PF10_0330	-583	1	7.76	AGACCA
PF10_0066	-61	-1	7.76	TGGTCT
PF13_0049	-447	1	7.76	AGAGCA
PF13_0301	-1257	1	7.76	AGACCA
PF07_0040	-1425	-1	7.76	TGGTCT
PF11_0377-c	-973	1	7.76	AGACCA
PF14_0501	-771	1	7.76	AGAGCA
PFF0370w	-1179	-1	7.76	TGCTCT
PF14_0389	-48	-1	7.76	TGCTCT
PF14_0389	-176	1	7.76	AGAGCA
DUP1-PFI1615w	-323	1	7.76	AGAGCA
PFI0625c	-701	-1	7.76	TGCTCT
PFE0485w	-1738	-1	7.76	TGCTCT
PFL0005w	-1061	-1	7.76	TGCTCT
PFL0270c	-1998	-1	7.76	TGCTCT
PF13_0078	-673	-1	7.76	TGGTCT
MAL13P1.129	-1131	-1	7.76	TGCTCT
MAL13P1.129	-1916	-1	7.76	TGGTCT
PFE1165c	-1402	-1	7.76	TGGTCT
MAL13P1.323	-898	1	7.76	AGAGCA
PF14_0727	-1213	-1	7.76	TGGTCT
PF10_0047	-988	1	7.76	AGAGCA
PF14_0339	-960	-1	7.76	TGGTCT
PFL1955w	-1061	-1	7.76	TGCTCT
PFL1955w	-1135	-1	7.76	TGCTCT
MAL7P1.174	-316	-1	7.76	TGGTCT
MAL7P1.174	-1409	1	7.76	AGAGCA
PF08_0009	-370	-1	7.76	TGCTCT
PF08_0009	-916	1	7.76	AGACCA
PF08_0009	-922	1	7.76	AGACCA
PF10_0031	-368	-1	7.76	TGCTCT
PF14_0716	-366	-1	7.76	TGCTCT
PF14_0716	-473	1	7.76	AGAGCA
PFL1600c	-1831	-1	7.76	TGCTCT
MAL8P1.2	-1805	-1	7.76	TGGTCT
PFB0335c	-37	1	7.76	AGACCA
PF13_0258	-1272	1	7.76	AGACCA
MAL8P1.81	-903	-1	7.76	TGCTCT
PF14_0631	-554	1	7.76	AGAGCA
PF14_0394	-519	-1	7.76	TGCTCT
PFF1365c	-325	-1	7.76	TGCTCT
PFA0245w	-1295	1	7.76	AGACCA
PFI0755c	-1490	1	7.76	AGAGCA
PFI1735c	-1632	1	7.76	AGAGCA
PF14_0485	-1979	1	7.76	AGAGCA
PFI1700c	-584	-1	7.76	TGCTCT
PFL0410w	-382	1	7.76	AGAGCA
PFL0410w	-416	-1	7.76	TGCTCT
PF11_0089	-320	-1	7.76	TGCTCT
PFC1005c	-1055	-1	7.76	TGCTCT
MAL7P1.106	-8	1	7.76	AGAGCA
PFB0790c	-193	1	7.76	AGACCA
MAL8P1.148	-473	1	7.76	AGAGCA
PF13_0260	-246	-1	7.76	TGGTCT
PF14_0256	-65	1	7.76	AGACCA
PFL1515c	-935	-1	7.76	TGCTCT
PFD1185w	-1943	1	7.76	AGAGCA
MAL8P1.112	-1305	1	7.76	AGACCA
MAL7P1.145	-268	-1	7.76	TGCTCT
PF08_0084	-1480	-1	7.76	TGCTCT
PFD0735c	-1373	1	7.76	AGACCA
MAL7P1.98	-429	1	7.76	AGAGCA
PF13_0181	-345	1	7.76	AGAGCA
PF13_0181	-598	-1	7.76	TGCTCT
MAL13P1.430	-1718	1	7.76	AGAGCA
MAL13P1.60	-20	1	7.76	AGACCA
PF10_0237	-19	-1	7.76	TGCTCT
PF14_0139	-1135	1	7.76	AGACCA
PFE1145w	-285	-1	7.76	TGCTCT
PFL0955c	-429	1	7.76	AGAGCA
PFL0900c	-202	-1	7.76	TGCTCT
PFF0165c	-1423	1	7.76	AGAGCA
PFI0460w	-568	-1	7.76	TGGTCT
PF14_0471	-175	1	7.76	AGAGCA
PFC0240c	-879	1	7.76	AGACCA
PFC0240c	-1557	-1	7.76	TGGTCT
PF11_0240	-530	-1	7.76	TGCTCT
MAL13P1.96	-1510	-1	7.76	TGCTCT
PFD0215c	-667	-1	7.76	TGGTCT
PF13_0329	-1857	1	7.76	AGAGCA
PFF0110w	-369	-1	7.76	TGCTCT
PFA0765c	-1059	-1	7.76	TGCTCT
PFF1310c	-1168	1	7.76	AGACCA
PF11_0271	-501	-1	7.76	TGCTCT
PF10_0207	-1390	1	7.76	AGACCA
PF13_0302	-636	1	7.76	AGACCA
PFE0655w	-313	1	7.76	AGAGCA
PFI0425w	-744	1	7.76	AGAGCA
PFL2395c	-1754	1	7.76	AGAGCA
PF07_0107	-1444	-1	7.76	TGCTCT
PFF0880c	-977	-1	7.76	TGCTCT
PF11_0382	-742	1	7.76	AGACCA
PF11_0406	-514	1	7.76	AGACCA
MAL8P1.217	-599	1	7.76	AGACCA
MAL7P1.57	-978	-1	7.76	TGCTCT
PF14_0428	-1622	-1	7.76	TGGTCT
PF14_0723	-1357	1	7.76	AGACCA
PFE0775c	-11	1	7.76	AGACCA
MAL7P1.77	-1088	-1	7.76	TGCTCT
MAL7P1.77	-1477	1	7.76	AGACCA
MAL7P1.77	-1565	1	7.76	AGAGCA
MAL13P1.127	-127	1	7.76	AGACCA
MAL13P1.127	-912	1	7.76	AGAGCA
PF14_0369	-99	1	7.76	AGACCA
PFC1015c	-1206	1	7.76	AGACCA
PFD0630c	-1088	-1	7.76	TGGTCT
MAL7P1.152	-829	-1	7.76	TGGTCT
PFA0420w	-1379	-1	7.76	TGCTCT
PFB0125c	-97	1	7.76	AGAGCA
PF13_0026	-268	1	7.76	AGAGCA
MAL13P1.93	-917	-1	7.76	TGGTCT
PF14_0450	-1972	1	7.76	AGAGCA
PF07_0059	-1780	-1	7.76	TGGTCT
PF10_0215a	-592	-1	7.76	TGCTCT
PFL2250c	-265	-1	7.76	TGGTCT
PFL2250c	-717	1	7.76	AGAGCA
PFC0360w	-1247	1	7.76	AGAGCA
PFE1020w	-820	-1	7.76	TGCTCT
PF13_0300	-1340	-1	7.76	TGGTCT
PFL0940c	-1787	1	7.76	AGACCA
PF07_0100	-136	-1	7.76	TGCTCT
PFL0960w	-29	1	7.76	AGAGCA
PFL0960w	-967	1	7.76	AGAGCA
MAL13P1.326	-218	-1	7.76	TGCTCT
PF14_0209	-854	-1	7.76	TGCTCT
PF13_0361	-887	1	7.76	AGACCA
PF14_0175	-119	1	7.76	AGAGCA
PF14_0261	-1632	1	7.76	AGAGCA
PFL2630w	-476	-1	7.76	TGGTCT
PF11_0174	-1214	1	7.76	AGAGCA
PF08_0132	-398	1	7.76	AGAGCA
PF07_0084	-305	-1	7.76	TGGTCT
PFF0075c	-1231	-1	7.76	TGCTCT
PF14_0434	-1295	-1	7.76	TGCTCT
PFE0310c	-443	1	7.76	AGACCA
PFE0820c	-695	1	7.76	AGAGCA
PF11_0119	-1058	1	7.76	AGACCA
PFE0850c	-947	1	7.76	AGAGCA
PFC0630w	-479	-1	7.76	TGCTCT
PF14_0132	-517	1	7.76	AGACCA
PFI0480w	-519	-1	7.76	TGGTCT
PFE1300w	-141	-1	7.76	TGCTCT
PFB0210c	-190	1	7.76	AGAGCA
PFB0210c	-1762	-1	7.76	TGCTCT
PF10_0024	-68	-1	7.76	TGGTCT
PF14_0044	-1211	1	7.76	AGAGCA
PFL1970w	-876	-1	7.76	TGCTCT
PF14_0053	-41	-1	7.76	TGCTCT
PF14_0169	-39	-1	7.76	TGCTCT
PF13_0125	-324	-1	7.76	TGCTCT
PF13_0125	-350	1	7.76	AGACCA
PFB0110w	-1372	1	7.76	AGACCA
PFC0912w	-1176	-1	7.76	TGCTCT
MAL8P1.133	-150	-1	7.76	TGGTCT
PFD1160w	-1191	1	7.76	AGAGCA
PF08_0082	-1871	1	7.76	AGACCA
PFC0920w	-518	-1	7.76	TGCTCT
MAL13P1.356	-1000	-1	7.76	TGCTCT
PF07_0061	-1398	1	7.76	AGAGCA
PFL2180w	-943	-1	7.76	TGCTCT
PFL2180w	-1940	-1	7.76	TGCTCT
PF10_0238	-1237	1	7.76	AGAGCA
PFL2605w	-123	1	7.76	AGAGCA
MAL8P1.51	-8	1	7.76	AGAGCA
PFD1006w	-1191	-1	7.76	TGCTCT
PF14_0589	-529	-1	7.76	TGCTCT
PFI1230c	-1480	1	7.76	AGAGCA
PFI0055c	-123	1	7.76	AGAGCA
PFL2530w	-1259	1	7.76	AGAGCA
PFE0765w	-247	1	7.76	AGAGCA
PFD1030c	-452	1	7.76	AGAGCA
PF14_0297	-788	1	7.76	AGAGCA
PF14_0226	-478	-1	7.76	TGGTCT
PF14_0226	-626	1	7.76	AGACCA
PF14_0226	-1928	1	7.76	AGAGCA
PF10_0179a	-466	-1	7.76	TGCTCT
PF14_0503	-888	-1	7.76	TGGTCT
PF14_0116	-803	1	7.76	AGAGCA
MAL13P1.172	-1070	1	7.76	AGAGCA
PF10_0208	-73	-1	7.76	TGGTCT
PFL0850w	-830	1	7.76	AGAGCA
PFD0290w	-1437	-1	7.76	TGCTCT
PF08_0085	-286	1	7.76	AGAGCA
PFD0311w	-938	1	7.76	AGACCA
PF13_0188	-573	-1	7.76	TGCTCT
PFC0581w	-420	-1	7.76	TGCTCT
PFD0040c	-692	1	7.76	AGAGCA
PFD0300w	-1008	-1	7.76	TGCTCT
PF10_0004	-197	1	7.76	AGAGCA
PFI1445w	-1275	-1	7.76	TGCTCT
PFE0235c	-497	-1	7.76	TGCTCT
PF14_0320	-376	1	7.76	AGACCA
PFI0550w	-176	1	7.76	AGACCA
PF13_0182	-1181	1	7.76	AGAGCA
PF13_0182	-1434	-1	7.76	TGCTCT
MAL13P1.248	-896	1	7.76	AGACCA
MAL13P1.248	-990	-1	7.76	TGCTCT
PFB0555c	-716	-1	7.76	TGCTCT
PFF1065c	-369	1	7.76	AGACCA
MAL13P1.332	-629	1	7.76	AGAGCA
PFC0330w	-430	1	7.76	AGAGCA
PFC0330w	-1605	-1	7.76	TGCTCT
PF13_0097	-496	1	7.76	AGAGCA
PFD1135c	-662	-1	7.76	TGGTCT
PFD0260c	-902	-1	7.76	TGGTCT
PFA0325w	-383	-1	7.76	TGGTCT
PF13_0036	-262	-1	7.76	TGGTCT
MAL8P1.161	-1007	1	7.76	AGACCA
MAL8P1.161	-1859	1	7.76	AGAGCA
PFL2205w	-270	1	7.76	AGAGCA
PF11_0279	-1640	-1	7.76	TGCTCT
PFE0630c	-777	-1	7.76	TGGTCT
PFI0440w	-912	1	7.76	AGACCA
PFI1545c	-472	1	7.76	AGAGCA
PF13_0025	-1079	-1	7.76	TGCTCT
PFL0925w	-1304	-1	7.76	TGCTCT
PFB0865w	-571	1	7.76	AGAGCA
PFL2490c	-1963	1	7.76	AGACCA
PF13_0198	-1936	-1	7.76	TGGTCT
MAL13P1.4	-193	1	7.76	AGAGCA
MAL13P1.4	-790	-1	7.76	TGCTCT
PFE1460w	-718	-1	7.76	TGCTCT
PFL1000c	-602	-1	7.76	TGGTCT
PFL2280w	-1132	-1	7.76	TGCTCT
PF08_0098	-905	-1	7.76	TGGTCT
PF07_0083	-522	1	7.76	AGACCA
PF14_0738	-98	-1	7.76	TGGTCT
PF14_0738	-1104	-1	7.76	TGGTCT
PFA0295c	-106	-1	7.76	TGCTCT
PFL2440w	-264	1	7.76	AGAGCA
MAL7P1.162	-360	-1	7.76	TGGTCT
PFB0625w	-98	-1	7.76	TGCTCT
PFI0280c	-111	-1	7.76	TGGTCT
PF14_0633a	-1136	1	7.76	AGACCA
PF14_0142	-926	1	7.76	AGAGCA
PFF0655c	-720	-1	7.76	TGCTCT
PFL2575c	-1923	1	7.76	AGACCA
MAL8P1.60	-488	1	7.76	AGACCA
PF14_0308	-1191	1	7.76	AGACCA
MAL8P1.9	-916	1	7.76	AGACCA
PF11_0315	-457	-1	7.76	TGGTCT
PFL0510c	-1680	-1	7.76	TGGTCT
PFI0140w	-398	-1	7.76	TGGTCT
PFI0140w	-795	-1	7.76	TGGTCT
PFL1595w	-340	-1	7.76	TGCTCT
PFA0675w	-1529	-1	7.76	TGCTCT
PFL0465c	-1113	1	7.76	AGACCA
PFC0615w	-1491	1	7.76	AGACCA
PF07_0009	-1720	1	7.76	AGAGCA
PFB1010w	-688	1	7.76	AGAGCA
PF08_0061	-1834	1	7.76	AGACCA
PF14_0271	-486	1	7.76	AGACCA
PF14_0271	-1967	-1	7.76	TGCTCT
PF13_0076	-1651	-1	7.76	TGGTCT
PFL1895w	-1797	-1	7.76	TGCTCT
PFA0415c	-1256	1	7.76	AGAGCA
PF10_0040	-1262	-1	7.76	TGGTCT
PFF1335c	-719	1	7.76	AGAGCA
MAL7P1.64	-1907	1	7.76	AGAGCA
PFB0450w	-1524	1	7.76	AGACCA
PF13_0085	-1991	1	7.76	AGACCA
PFE1570c	-1434	1	7.76	AGAGCA
MAL8P1.19	-891	-1	7.76	TGCTCT
PF08_0083	-1334	-1	7.76	TGCTCT
PFA0025c	-167	1	7.76	AGACCA
PFD0945c	-52	-1	7.76	TGCTCT
PF14_0368	-1670	-1	7.76	TGCTCT
PFL0315c	-662	-1	7.76	TGGTCT
PF14_0207	-690	1	7.76	AGAGCA
PFL1520w	-1610	1	7.76	AGAGCA
PFL0760w	-356	1	7.76	AGAGCA
MAL13P1.259	-1537	1	7.76	AGAGCA
PF14_0161	-27	-1	7.76	TGCTCT
PF14_0161	-1447	-1	7.76	TGGTCT
PFE0400w	-850	1	7.76	AGACCA
PFE0400w	-1251	1	7.76	AGACCA
PFF0865w	-752	-1	7.76	TGGTCT
PF11_0419	-793	-1	7.76	TGGTCT
PF11_0419	-931	-1	7.76	TGGTCT
PFF0850c	-684	1	7.76	AGAGCA
PF14_0414	-668	1	7.76	AGACCA
PFL1770c	-270	-1	7.76	TGCTCT
PFD0595w	-321	1	7.76	AGAGCA
PFB0926c	-186	1	7.76	AGACCA
PF13_0140	-999	-1	7.76	TGGTCT
PFB0705w	-328	1	7.76	AGACCA
PFL1455w	-1636	-1	7.76	TGGTCT
PF13_0241	-739	1	7.76	AGAGCA
PF13_0241	-963	1	7.76	AGACCA
MAL13P1.106	-1395	1	7.76	AGACCA
MAL13P1.212	-941	1	7.76	AGAGCA
PFB0923c	-952	1	7.76	AGAGCA
PF14_0099	-148	1	7.76	AGACCA
PFI0605c	-1552	1	7.76	AGACCA
PF14_0014	-1455	1	7.76	AGACCA
PFI1805w	-123	1	7.76	AGAGCA
PFL2540w	-407	1	7.76	AGAGCA
PFL2540w	-709	-1	7.76	TGGTCT
PFL2540w	-1020	1	7.76	AGAGCA
PF14_0319	-1252	-1	7.76	TGGTCT
PF14_0508	-470	1	7.76	AGAGCA
PF14_0388	-146	1	7.76	AGACCA
PFI0965w	-280	-1	7.76	TGCTCT
PFB0035c	-663	1	7.76	AGAGCA
MAL8P1.134	-889	1	7.76	AGACCA
PF11_0284	-891	-1	7.74	TGTTCG
PFC0700c	-722	1	7.74	CGAACA
PFC0700c	-734	1	7.74	CGAACA
PFC0700c	-758	1	7.74	CGAACA
PFC0700c	-770	1	7.74	CGAACA
PFI1205c	-1607	1	7.74	CGAACA
PFL2620w	-1831	1	7.74	CGAACA
PFF0100w	-1871	-1	7.74	TGTTCG
PFF0100w	-1918	1	7.74	CGAACA
MAL8P1.78	-37	1	7.74	CGAACA
PF14_0757	-1104	-1	7.74	TGTTCG
PFL1910c	-1298	-1	7.74	TGTTCG
PFC0970w	-1487	-1	7.74	TGTTCG
PFL0025c	-561	1	7.74	CGAACA
PF11_0342	-1032	-1	7.74	TGTTCG
PFB0660w	-38	1	7.74	CGAACA
PFI1675w	-385	-1	7.74	TGTTCG
PF11_0145	-165	1	7.74	CGAACA
PFD1220c	-435	-1	7.74	TGTTCG
PFF1095w	-498	-1	7.74	TGTTCG
PFD0940w	-704	-1	7.74	TGTTCG
PFI1820w	-1282	1	7.74	CGAACA
PFL2015w	-1124	-1	7.74	TGTTCG
PF07_0082	-516	1	7.74	CGAACA
PFE1170w	-143	-1	7.74	TGTTCG
PFI0955w	-725	-1	7.74	TGTTCG
PF07_0015	-1480	1	7.74	CGAACA
PF14_0545	-1678	-1	7.74	TGTTCG
PF11_0250	-199	1	7.74	CGAACA
PFB0687c	-489	1	7.74	CGAACA
MAL13P1.277	-1717	-1	7.74	TGTTCG
PFL2045w	-210	1	7.74	CGAACA
PF14_0060	-745	-1	7.74	TGTTCG
PF10_0299	-369	-1	7.74	TGTTCG
PF11_0390	-1063	-1	7.74	TGTTCG
PF11_0390	-1162	1	7.74	CGAACA
PFI0340c	-1118	1	7.74	CGAACA
PFC0270w	-933	-1	7.74	TGTTCG
MAL8P1.219	-541	1	7.74	CGAACA
PF14_0289	-988	1	7.74	CGAACA
PFB0950w	-1429	-1	7.74	TGTTCG
PFF1560c	-537	1	7.74	CGAACA
PFF1560c	-1506	-1	7.74	TGTTCG
PF14_0218	-43	1	7.74	CGAACA
PF14_0048	-546	1	7.74	CGAACA
PFL0310c	-867	1	7.74	CGAACA
PFF0190c	-1030	-1	7.74	TGTTCG
PFL2010c	-613	1	7.74	CGAACA
PFB0840w	-1441	-1	7.74	TGTTCG
MAL13P1.177	-157	1	7.74	CGAACA
PFI0150c	-651	1	7.74	CGAACA
PFL1745c	-1811	-1	7.74	TGTTCG
PF13_0166	-48	-1	7.74	TGTTCG
MAL13P1.237	-410	1	7.74	CGAACA
PFD0470c	-139	-1	7.74	TGTTCG
PF10_0020	-201	-1	7.74	TGTTCG
MAL13P1.43	-14	-1	7.74	TGTTCG
PF14_0745	-293	1	7.74	CGAACA
PFI1210w	-186	-1	7.74	TGTTCG
PFD0075w	-1883	-1	7.74	TGTTCG
PF13_0033	-549	1	7.74	CGAACA
PF13_0033	-926	1	7.74	CGAACA
PF11_0142	-370	1	7.74	CGAACA
PF11_0545	-692	-1	7.74	TGTTCG
PF11_0545	-791	1	7.74	CGAACA
PFL1915w	-223	1	7.74	CGAACA
PF10_0300	-493	1	7.74	CGAACA
PFA0285c	-768	-1	7.74	TGTTCG
PFD0995c	-12	1	7.74	CGAACA
PFC0725c	-212	-1	7.74	TGTTCG
PF10_0097	-895	-1	7.74	TGTTCG
PF10_0097	-1923	1	7.74	CGAACA
MAL13P1.331	-439	-1	7.74	TGTTCG
MAL7P1.50	-1016	-1	7.74	TGTTCG
PFL0660w	-1023	1	7.74	CGAACA
PF13_0086	-458	-1	7.74	TGTTCG
PF10_0306	-1111	-1	7.74	TGTTCG
PFD0060w	-544	1	7.74	CGAACA
PFD0060w	-1430	-1	7.74	TGTTCG
PF14_0316	-335	-1	7.74	TGTTCG
PFF0285c	-1830	1	7.74	CGAACA
PF11_0061	-1837	-1	7.74	TGTTCG
PFC0420w	-75	1	7.74	CGAACA
PFC0420w	-282	-1	7.74	TGTTCG
PFL0770w	-295	-1	7.74	TGTTCG
PFA0010c	-1664	-1	7.74	TGTTCG
MAL7P1.29	-1064	1	7.74	CGAACA
PF14_0227	-1056	-1	7.74	TGTTCG
PF10_0107	-304	-1	7.74	TGTTCG
PFC0975c	-1233	1	7.74	CGAACA
MAL13P1.349	-237	1	7.74	CGAACA
PFB0730w	-289	-1	7.74	TGTTCG
PF11_0220	-1628	1	7.74	CGAACA
PF10_0006	-652	1	7.74	CGAACA
PF10_0006	-684	1	7.74	CGAACA
PF10_0006	-715	1	7.74	CGAACA
PF10_0006	-746	1	7.74	CGAACA
PF10_0006	-777	1	7.74	CGAACA
PF10_0006	-808	1	7.74	CGAACA
PF10_0006	-839	1	7.74	CGAACA
PF10_0006	-870	1	7.74	CGAACA
PFL2585c	-1802	1	7.74	CGAACA
PF13_0265	-516	-1	7.74	TGTTCG
PFA0385w	-559	1	7.74	CGAACA
PFB0395w	-742	1	7.74	CGAACA
PF11_0164	-1277	-1	7.74	TGTTCG
PF13_0334	-379	1	7.74	CGAACA
PF10_0108	-125	-1	7.74	TGTTCG
PFE0495w	-7	-1	7.74	TGTTCG
MAL13P1.318	-370	-1	7.74	TGTTCG
MAL13P1.230	-479	-1	7.74	TGTTCG
PF11_0334	-1405	1	7.74	CGAACA
PF11_0090	-1081	1	7.74	CGAACA
PF13_0073	-435	-1	7.74	TGTTCG
PF13_0073	-1991	1	7.74	CGAACA
PF14_0552	-1591	1	7.74	CGAACA
PF11_0314	-816	-1	7.74	TGTTCG
PF07_0081	-603	-1	7.74	TGTTCG
MAL7P1.124	-728	1	7.74	CGAACA
PFL0420w	-247	-1	7.74	TGTTCG
PF14_0370	-1157	1	7.74	CGAACA
PFB0835c	-427	1	7.74	CGAACA
PFI0640c	-1447	-1	7.74	TGTTCG
MAL8P1.68	-442	-1	7.74	TGTTCG
PFB1050w	-1667	-1	7.74	TGTTCG
PF07_0096	-58	-1	7.74	TGTTCG
PFD0465c	-1088	-1	7.74	TGTTCG
PFL0175c	-374	1	7.74	CGAACA
PF11_0143	-1303	-1	7.74	TGTTCG
PFI1525w	-1021	1	7.74	CGAACA
PFD0655w	-772	1	7.74	CGAACA
PFA0670c	-86	-1	7.74	TGTTCG
MAL13P1.132	-374	1	7.74	CGAACA
PFL2415w	-1625	1	7.74	CGAACA
PFD0050w	-578	-1	7.74	TGTTCG
PFD0050w	-1645	1	7.74	CGAACA
MAL8P1.208	-1643	-1	7.74	TGTTCG
PFB0946c	-226	1	7.74	CGAACA
PFL0695c	-870	1	7.74	CGAACA
PF14_0090	-266	-1	7.74	TGTTCG
PFE1025c	-139	1	7.74	CGAACA
PFL2375c	-250	1	7.74	CGAACA
PF14_0488	-42	1	7.74	CGAACA
PFD0295c	-936	-1	7.74	TGTTCG
PFD0295c	-1284	1	7.74	CGAACA
MAL7P1.7	-652	-1	7.74	TGTTCG
PF10_0262	-584	1	7.74	CGAACA
PF14_0598	-725	-1	7.74	TGTTCG
PF07_0034	-812	1	7.74	CGAACA
PFA0290w	-811	1	7.74	CGAACA
PF13_0063	-536	-1	7.74	TGTTCG
PFE1520c	-341	-1	7.74	TGTTCG
PF13_0098	-892	1	7.74	CGAACA
PF14_0358	-1137	-1	7.74	TGTTCG
PF11_0455a	-1681	1	7.74	CGAACA
PFC0035w	-560	-1	7.74	TGTTCG
PFC0035w	-1613	1	7.74	CGAACA
PFE0435c	-501	-1	7.74	TGTTCG
MAL13P1.257	-1301	1	7.74	CGAACA
MAL7P1.212	-1000	-1	7.74	TGTTCG
MAL7P1.212	-1035	-1	7.74	TGTTCG
PFD0720w	-1864	-1	7.74	TGTTCG
PF14_0119	-568	-1	7.74	TGTTCG
PFA0265c	-1194	1	7.74	CGAACA
PF14_0149	-1362	1	7.74	CGAACA
PF11_0072	-872	-1	7.74	TGTTCG
PFL1135c	-919	-1	7.74	TGTTCG
PF10_0151	-763	1	7.74	CGAACA
PF11_0010	-537	1	7.74	CGAACA
PF11_0010	-1495	-1	7.74	TGTTCG
MAL13P1.72	-61	-1	7.74	TGTTCG
PFD0450c	-192	1	7.74	CGAACA
MAL7P1.320	-1419	1	7.74	CGAACA
PFD0144c	-658	-1	7.74	TGTTCG
PF07_0098	-313	1	7.74	CGAACA
PFL0855c	-1563	1	7.74	CGAACA
PFA0005w	-983	-1	7.74	TGTTCG
PFI1090w	-1463	-1	7.74	TGTTCG
PFI1730w	-1153	1	7.74	CGAACA
PFE0970w	-966	-1	7.74	TGTTCG
PFE0970w	-1156	1	7.74	CGAACA
PFF0735w	-673	-1	7.74	TGTTCG
PFL1535w	-1169	1	7.74	CGAACA
PFF1100c	-504	-1	7.74	TGTTCG
MAL8P1.163	-1209	-1	7.74	TGTTCG
PF08_0142	-12	1	7.74	CGAACA
MAL8P1.45	-1779	-1	7.74	TGTTCG
PFB0725c	-1512	1	7.74	CGAACA
PFD0865c	-714	1	7.74	CGAACA
PFD0935c	-250	1	7.74	CGAACA
PFF0490w	-1410	1	7.74	CGAACA
PF07_0080	-1543	-1	7.74	TGTTCG
PFA0455c	-63	1	7.74	CGAACA
PFB0030c	-501	-1	7.74	TGTTCG
PF07_0035	-449	-1	7.74	TGTTCG
PF10_0109	-1268	1	7.74	CGAACA
PFC0010c	-1664	-1	7.74	TGTTCG
PF11_0170	-921	-1	7.74	TGTTCG
PF11_0169	-210	1	7.74	CGAACA
PFD0530c	-447	1	7.74	CGAACA
PF11_0286	-1760	1	7.74	CGAACA
PF14_0376	-365	-1	7.74	TGTTCG
MAL8P1.76	-243	1	7.74	CGAACA
PFA0735w	-1215	-1	7.74	TGTTCG
MAL7P1.185	-1584	1	7.74	CGAACA
PF14_0258	-714	1	7.74	CGAACA
PF14_0258	-1660	1	7.74	CGAACA
PFB0525w	-1649	1	7.74	CGAACA
PFF0275c	-211	1	7.74	CGAACA
PF13_0235	-1047	1	7.74	CGAACA
PF13_0235	-1203	1	7.74	CGAACA
PF10_0420	-833	1	7.74	CGAACA
PFL0995c	-658	-1	7.74	TGTTCG
PF08_0106	-1006	-1	7.74	TGTTCG
PFB0750w	-485	1	7.74	CGAACA
PFC0265c	-1268	1	7.74	CGAACA
PF14_0148	-500	-1	7.74	TGTTCG
PF14_0439	-617	-1	7.74	TGTTCG
PF10_0304	-692	1	7.74	CGAACA
MAL8P1.128	-496	-1	7.74	TGTTCG
PFB0490c	-189	-1	7.74	TGTTCG
PFB0490c	-758	-1	7.74	TGTTCG
PFF0320c	-1818	1	7.74	CGAACA
PF14_0098	-1594	1	7.74	CGAACA
PF13_0095	-464	-1	7.74	TGTTCG
PF07_0020	-1697	1	7.74	CGAACA
PFB0391c-b	-391	-1	7.74	TGTTCG
PFB1055c	-1652	-1	7.74	TGTTCG
PFD0455w	-719	-1	7.74	TGTTCG
PFI0295c	-311	1	7.74	CGAACA
PFI1825w	-1672	-1	7.74	TGTTCG
PF07_0099	-832	-1	7.74	TGTTCG
PFD1130w	-1644	-1	7.74	TGTTCG
PFI0035c	-552	1	7.74	CGAACA
PF10_0203	-1835	1	7.74	CGAACA
PF10_0221	-1599	1	7.74	CGAACA
PF07_0038	-201	1	7.74	CGAACA
PFL1140w	-575	1	7.74	CGAACA
MAL13P1.71	-1059	1	7.74	CGAACA
PFF1195c	-740	1	7.74	CGAACA
MAL13P1.124	-6	-1	7.74	TGTTCG
PFC0955w	-714	1	7.74	CGAACA
PFC0955w	-754	1	7.74	CGAACA
PFB0130w	-1828	-1	7.74	TGTTCG
MAL8P1.153	-1631	-1	7.74	TGTTCG
PFE0380c	-143	1	7.74	CGAACA
PF10_0279	-395	1	7.74	CGAACA
PFF0280w	-1356	-1	7.74	TGTTCG
PFI0650c	-1089	-1	7.74	TGTTCG
PF10_0361	-1563	1	7.74	CGAACA
PFL2020c	-35	-1	7.74	TGTTCG
MAL13P1.283	-1631	-1	7.74	TGTTCG
PFL1900w	-262	-1	7.74	TGTTCG
PF13_0168	-34	-1	7.74	TGTTCG
PF14_0455	-1176	1	7.74	CGAACA
PFL1865w	-666	1	7.74	CGAACA
PF11_0255	-283	-1	7.74	TGTTCG
PFF1015w	-1117	1	7.74	CGAACA
MAL8P1.99	-845	1	7.74	CGAACA
PF11_0375	-807	-1	7.74	TGTTCG
PF10_0218	-742	-1	7.74	TGTTCG
PF10_0218	-1091	-1	7.74	TGTTCG
PF11_0307	-692	1	7.74	CGAACA
PFE1240w	-1520	-1	7.74	TGTTCG
MAL7P1.220	-69	-1	7.74	TGTTCG
PFL2025w	-1696	1	7.74	CGAACA
PFE0005w	-13	1	7.74	CGAACA
PFE0005w	-1702	-1	7.74	TGTTCG
PF11_0007	-475	-1	7.74	TGTTCG
PF13_0276	-1401	1	7.74	CGAACA
PF13_0276	-1916	1	7.74	CGAACA
PFL0335c	-419	-1	7.74	TGTTCG
PFL2130w	-1871	-1	7.74	TGTTCG
PF11_0343	-300	1	7.74	CGAACA
PF11_0343	-1841	1	7.74	CGAACA
PF07_0016	-1308	-1	7.74	TGTTCG
PFE0965c	-1440	-1	7.74	TGTTCG
PFE0965c	-1630	1	7.74	CGAACA
PFB0955w	-981	-1	7.74	TGTTCG
PF10_0120	-1265	1	7.74	CGAACA
PFF0525w	-261	-1	7.74	TGTTCG
MAL7P1.132	-1386	-1	7.74	TGTTCG
MAL8P1.71	-1775	1	7.74	CGAACA
MAL7P1.75	-32	1	7.74	CGAACA
PFL2140c	-1360	-1	7.74	TGTTCG
PFB0015c	-543	1	7.74	CGAACA
PF10_0213	-573	-1	7.74	TGTTCG
PFL0130c	-894	-1	7.74	TGTTCG
PFL0130c	-1429	1	7.74	CGAACA
PFF1090c	-1893	1	7.74	CGAACA
PFD1140w	-175	1	7.74	CGAACA
PF14_0486	-1310	-1	7.74	TGTTCG
PFD1020c	-1365	1	7.74	CGAACA
PF14_0097	-555	1	7.74	CGAACA
PFL1880w	-210	-1	7.74	TGTTCG
PFC0165w	-1580	1	7.74	CGAACA
PF13_0223	-154	-1	7.74	TGTTCG
PFL1095c	-803	1	7.74	CGAACA
PFI0185w	-447	1	7.74	CGAACA
PFI0530c	-1267	1	7.74	CGAACA
PFL0305c	-191	-1	7.74	TGTTCG
PF07_0138	-1668	-1	7.74	TGTTCG
PF11_0530	-836	1	7.74	CGAACA
PF11_0285	-348	1	7.74	CGAACA
PF10_0161a	-1982	-1	7.74	TGTTCG
PF10_0098	-78	1	7.74	CGAACA
PFB0575c	-913	-1	7.74	TGTTCG
PF08_0088	-406	-1	7.74	TGTTCG
PFC0535w	-1667	-1	7.74	TGTTCG
MAL13P1.275	-1315	-1	7.74	TGTTCG
PFF1010c	-1656	-1	7.74	TGTTCG
MAL7P1.83	-549	1	7.74	CGAACA
PF13_0143	-1467	1	7.74	CGAACA
PF11_0328	-1143	1	7.74	CGAACA
PFC1120c	-1689	-1	7.74	TGTTCG
PFA0165c	-982	1	7.74	CGAACA
PFF0665c	-155	-1	7.74	TGTTCG
PF11_0071	-771	1	7.74	CGAACA
PF14_0447	-300	-1	7.74	TGTTCG
PFB0391c-a	-391	-1	7.74	TGTTCG
PF11_0217	-1555	-1	7.74	TGTTCG
PFE0730c	-1485	1	7.74	CGAACA
PFD0495c	-672	-1	7.74	TGTTCG
PFL0180w	-577	-1	7.74	TGTTCG
PFC0950c	-338	-1	7.74	TGTTCG
PFC0950c	-378	-1	7.74	TGTTCG
PF11_0504	-1067	-1	7.74	TGTTCG
PF13_0096	-1046	-1	7.74	TGTTCG
PF10_0289	-1316	1	7.74	CGAACA
PF14_0155	-1660	-1	7.74	TGTTCG
PF14_0792	-1337	1	7.74	CGAACA
PF14_0210	-1127	1	7.74	CGAACA
PFE1130w	-1679	-1	7.74	TGTTCG
PFB0951w	-156	-1	7.74	TGTTCG
PF10_0133	-666	1	7.74	CGAACA
PF14_0790	-805	-1	7.74	TGTTCG
PF14_0089	-1292	1	7.74	CGAACA
PFF1590w	-1678	-1	7.74	TGTTCG
PFE0335w	-686	-1	7.74	TGTTCG
PFB0655c	-1417	-1	7.74	TGTTCG
PF07_0062	-984	-1	7.74	TGTTCG
PFE0055c	-574	1	7.74	CGAACA
PF11_0400	-346	1	7.74	CGAACA
PFL2525c	-1361	1	7.74	CGAACA
MAL13P1.32	-1708	-1	7.74	TGTTCG
MAL13P1.78	-1371	1	7.74	CGAACA
PF14_0235	-269	1	7.74	CGAACA
PFB0570w	-899	1	7.74	CGAACA
MAL13P1.1	-13	1	7.74	CGAACA
MAL13P1.1	-1702	-1	7.74	TGTTCG
MAL8P1.43	-307	1	7.74	CGAACA
PFL0700w	-258	-1	7.74	TGTTCG
PF07_0056	-1456	1	7.74	CGAACA
PFD1025w	-988	1	7.74	CGAACA
PFD1025w	-1847	-1	7.74	TGTTCG
PF14_0452	-1139	1	7.74	CGAACA
PF10_0185	-327	1	7.74	CGAACA
PF10_0220	-1710	-1	7.74	TGTTCG
PF07_0039	-1293	-1	7.74	TGTTCG
PFL2450c	-590	-1	7.74	TGTTCG
PFL1005c	-83	1	7.74	CGAACA
PFB0305c-b	-519	-1	7.74	TGTTCG
PFB0020c	-669	1	7.74	CGAACA
PFL2200w	-439	-1	7.74	TGTTCG
PF14_0046	-1091	1	7.74	CGAACA
MAL13P1.234	-1245	-1	7.74	TGTTCG
PFL2220w	-1747	-1	7.74	TGTTCG
PFB0710c	-1358	-1	7.74	TGTTCG
PFD1065c	-308	-1	7.74	TGTTCG
PF11_0338	-392	1	7.74	CGAACA
PFL1815c	-502	-1	7.74	TGTTCG
PFL0040c	-1010	-1	7.74	TGTTCG
PF14_0559	-781	-1	7.74	TGTTCG
PFB0380c	-932	1	7.74	CGAACA
PFC1016w	-340	-1	7.74	TGTTCG
PFC1016w	-1644	-1	7.74	TGTTCG
PF13_0338	-371	-1	7.74	TGTTCG
PF10_0219	-1302	1	7.74	CGAACA
PF10_0219	-1651	1	7.74	CGAACA
PF13_0309	-61	1	7.74	CGAACA
PF14_0338	-618	1	7.74	CGAACA
PFD1240w	-1645	-1	7.74	TGTTCG
PF10_0089	-301	1	7.74	CGAACA
MAL8P1.106	-199	-1	7.74	TGTTCG
MAL8P1.106	-1657	-1	7.74	TGTTCG
MAL8P1.106	-1839	1	7.74	CGAACA
PFL1825w	-1569	1	7.74	CGAACA
MAL8P1.126	-105	-1	7.74	TGTTCG
PFE1525w	-428	1	7.74	CGAACA
MAL13P1.241	-171	-1	7.74	TGTTCG
MAL13P1.241	-1009	-1	7.74	TGTTCG
PFC0295c	-8	1	7.74	CGAACA
MAL13P1.114	-1444	-1	7.74	TGTTCG
PFL2195w	-93	-1	7.74	TGTTCG
MAL7P1.339	-462	-1	7.74	TGTTCG
MAL13P1.2	-1671	-1	7.74	TGTTCG
PFL1725w	-366	-1	7.74	TGTTCG
PFA0625w	-1770	-1	7.74	TGTTCG
MAL7P1.205	-324	-1	7.74	TGTTCG
PFL0692c	-1626	1	7.74	CGAACA
PFL2385c	-186	-1	7.74	TGTTCG
PFC0930c	-1431	1	7.74	CGAACA
PFL1860c	-533	-1	7.74	TGTTCG
PFA0555c	-162	-1	7.74	TGTTCG
PF11_0464	-1378	1	7.74	CGAACA
MAL13P1.84	-205	-1	7.74	TGTTCG
PF14_0283	-543	-1	7.74	TGTTCG
PF11_0519	-584	-1	7.74	TGTTCG
MAL7P1.55	-1043	-1	7.74	TGTTCG
PFI0300w	-585	-1	7.74	TGTTCG
PF10_0083	-52	1	7.74	CGAACA
PF08_0051	-279	-1	7.74	TGTTCG
PF14_0620	-572	-1	7.74	TGTTCG
PFL2145w	-1033	1	7.74	CGAACA
PF14_0050	-1709	-1	7.74	TGTTCG
PFE1150w	-1594	-1	7.74	TGTTCG
PF14_0641	-321	1	7.74	CGAACA
PFL0860c	-1007	1	7.74	CGAACA
MAL13P1.334	-1753	-1	7.74	TGTTCG
PFD0535w	-1499	-1	7.74	TGTTCG
PFF1380c	-10	-1	7.74	TGTTCG
PF11_0055	-460	1	7.74	CGAACA
MAL13P1.535	-1667	-1	7.74	TGTTCG
PFI0535w	-1194	-1	7.74	TGTTCG
PFD0715c	-99	1	7.74	CGAACA
PFA0220w	-1379	1	7.74	CGAACA
PFA0620c	-1479	1	7.74	CGAACA
PFD0345c	-298	-1	7.74	TGTTCG
PFF0485c	-1778	-1	7.74	TGTTCG
PFI1235w	-1750	1	7.74	CGAACA
PF10_0184	-1255	-1	7.74	TGTTCG
MAL7P1.23	-1009	1	7.74	CGAACA
PF13_0099	-65	-1	7.74	TGTTCG
PF14_0002	-1673	-1	7.74	TGTTCG
PFD1175w	-832	-1	7.74	TGTTCG
PFA0695c	-408	-1	7.74	TGTTCG
PFA0695c	-1698	1	7.74	CGAACA
MAL7P1.187	-1307	1	7.74	CGAACA
PFI0360c	-101	1	7.74	CGAACA
PF11_0020	-1327	-1	7.74	TGTTCG
MAL13P1.329	-82	1	7.74	CGAACA
MAL13P1.115	-678	1	7.74	CGAACA
MAL13P1.115	-1494	1	7.74	CGAACA
PFI1520w	-749	-1	7.74	TGTTCG
PF11_0160	-1910	1	7.74	CGAACA
PFD0480w	-1217	1	7.74	CGAACA
PFD0635c	-1589	-1	7.74	TGTTCG
PFI0075w	-1445	-1	7.74	TGTTCG
PF14_0704	-1091	1	7.74	CGAACA
PFD1070w	-1048	1	7.74	CGAACA
PF10_0138	-1509	1	7.74	CGAACA
MAL13P1.214	-1727	-1	7.74	TGTTCG
MAL13P1.214	-1883	-1	7.74	TGTTCG
PFA0630c	-1776	1	7.74	CGAACA
PF13_0049	-1813	1	7.74	CGAACA
PFC0125w	-604	-1	7.74	TGTTCG
PF13_0262	-450	-1	7.74	TGTTCG
PFF0530w	-1265	-1	7.74	TGTTCG
PF14_0131	-672	1	7.74	CGAACA
PFE1250w	-1439	-1	7.74	TGTTCG
PFC0235w	-905	-1	7.74	TGTTCG
PFL1820w	-1530	1	7.74	CGAACA
PFB0305c-a	-602	-1	7.74	TGTTCG
PF11_0535	-1562	-1	7.74	TGTTCG
PF11_0256	-1342	1	7.74	CGAACA
PFB0760w	-1585	1	7.74	CGAACA
MAL13P1.240	-46	1	7.74	CGAACA
MAL13P1.240	-884	1	7.74	CGAACA
PF07_0087	-43	-1	7.74	TGTTCG
PF10_0047	-1870	-1	7.74	TGTTCG
PFL1955w	-1078	-1	7.74	TGTTCG
PFA0335w	-14	1	7.74	CGAACA
PF13_0285	-1057	1	7.74	CGAACA
MAL7P1.74	-1241	1	7.74	CGAACA
PFA0245w	-838	1	7.74	CGAACA
PFL1355w	-595	1	7.74	CGAACA
PFL2370c	-1963	1	7.74	CGAACA
PF11_0089	-482	-1	7.74	TGTTCG
PF11_0456	-658	-1	7.74	TGTTCG
PF14_0527	-1455	1	7.74	CGAACA
PF14_0282	-1291	1	7.74	CGAACA
PF11_0054	-1954	-1	7.74	TGTTCG
PFL2365w	-1052	1	7.74	CGAACA
PFB0330c	-1018	1	7.74	CGAACA
PFC1040w	-31	1	7.74	CGAACA
PFD0135c	-1928	-1	7.74	TGTTCG
PFA0140c	-334	-1	7.74	TGTTCG
PFD1225w	-1147	1	7.74	CGAACA
PF08_0062	-916	-1	7.74	TGTTCG
PF13_0131	-308	1	7.74	CGAACA
PF11_0271	-127	-1	7.74	TGTTCG
PFI0960w	-114	-1	7.74	TGTTCG
MAL13P1.271	-804	1	7.74	CGAACA
PF10_0378	-277	-1	7.74	TGTTCG
PFB0325c	-538	-1	7.74	TGTTCG
PF14_0144	-938	1	7.74	CGAACA
PFB0765w	-1015	1	7.74	CGAACA
PF10_0288	-229	-1	7.74	TGTTCG
PF07_0021	-438	-1	7.74	TGTTCG
MAL13P1.58	-1154	-1	7.74	TGTTCG
PFI0315c	-737	-1	7.74	TGTTCG
PFL1390w	-1915	1	7.74	CGAACA
PF14_0194	-1146	1	7.74	CGAACA
PFB0965c	-146	1	7.74	CGAACA
PF14_0369	-1476	-1	7.74	TGTTCG
PFC1015c	-95	1	7.74	CGAACA
PFC1015c	-1399	1	7.74	CGAACA
MAL13P1.205	-1325	1	7.74	CGAACA
PF11_0333	-688	-1	7.74	TGTTCG
PFD0015c	-1661	-1	7.74	TGTTCG
PF13_0005	-1488	-1	7.74	TGTTCG
MAL7P1.350	-1296	-1	7.74	TGTTCG
PFB0125c	-137	1	7.74	CGAACA
PF07_0079	-553	1	7.74	CGAACA
PFL1200c	-950	1	7.74	CGAACA
PFL0150w	-1946	1	7.74	CGAACA
PF08_0094	-175	-1	7.74	TGTTCG
PF08_0094	-357	1	7.74	CGAACA
PF08_0094	-1815	1	7.74	CGAACA
PF07_0059	-774	1	7.74	CGAACA
PF08_0070	-1905	-1	7.74	TGTTCG
PFL2095w	-895	-1	7.74	TGTTCG
PFD0640c	-640	1	7.74	CGAACA
PFF0290w	-1294	-1	7.74	TGTTCG
PF14_0049	-651	-1	7.74	TGTTCG
PF14_0068	-361	1	7.74	CGAACA
PF14_0068	-388	1	7.74	CGAACA
PFL1500w	-116	1	7.74	CGAACA
PFD1000c	-12	1	7.74	CGAACA
MAL13P1.137	-973	1	7.74	CGAACA
PF13_0295	-756	1	7.74	CGAACA
PFE0075c	-822	-1	7.74	TGTTCG
PFI1295c	-364	-1	7.74	TGTTCG
PFI0645w	-399	1	7.74	CGAACA
PFF1405c	-508	1	7.74	CGAACA
PFI1390w	-242	-1	7.74	TGTTCG
PF13_0303	-1065	1	7.74	CGAACA
PF14_0159	-247	1	7.74	CGAACA
PF14_0159	-294	1	7.74	CGAACA
PFL0865w	-516	-1	7.74	TGTTCG
PFD0350w	-244	1	7.74	CGAACA
PFE1300w	-1081	1	7.74	CGAACA
PF10_0377	-1905	1	7.74	CGAACA
PF10_0298	-492	1	7.74	CGAACA
PF14_0242	-296	-1	7.74	TGTTCG
PFL1385c	-638	-1	7.74	TGTTCG
MAL7P1.310	-1602	1	7.74	CGAACA
PFF0730c	-376	1	7.74	CGAACA
MAL13P1.298	-1011	1	7.74	CGAACA
MAL13P1.298	-1057	-1	7.74	TGTTCG
MAL13P1.356	-982	-1	7.74	TGTTCG
MAL13P1.495	-594	1	7.74	CGAACA
MAL13P1.258	-255	-1	7.74	TGTTCG
MAL13P1.490	-429	-1	7.74	TGTTCG
PFC0770c	-753	-1	7.74	TGTTCG
PFD0055w	-547	1	7.74	CGAACA
PFD0055w	-1439	-1	7.74	TGTTCG
PFI1230c	-172	-1	7.74	TGTTCG
PFD0870w	-673	-1	7.74	TGTTCG
PF14_0359	-1367	1	7.74	CGAACA
PFC0701w	-1026	-1	7.74	TGTTCG
PFC0701w	-1038	-1	7.74	TGTTCG
PFC0701w	-1062	-1	7.74	TGTTCG
PFC0701w	-1074	-1	7.74	TGTTCG
PFD0840w	-326	1	7.74	CGAACA
MAL7P1.213	-1666	-1	7.74	TGTTCG
PFD0311w	-1587	-1	7.74	TGTTCG
PFD0311w	-1887	-1	7.74	TGTTCG
PFD0311w	-1899	-1	7.74	TGTTCG
PFD0311w	-1947	-1	7.74	TGTTCG
PFD0311w	-1971	-1	7.74	TGTTCG
PFD0311w	-1995	-1	7.74	TGTTCG
MAL8P1.20	-102	1	7.74	CGAACA
PF14_0379	-608	-1	7.74	TGTTCG
PFD0300w	-562	-1	7.74	TGTTCG
PFD0300w	-910	1	7.74	CGAACA
PFL2665c	-1058	-1	7.74	TGTTCG
PFB0580w	-1298	1	7.74	CGAACA
PFD1060w	-1250	-1	7.74	TGTTCG
PFD0090c	-1426	-1	7.74	TGTTCG
PF07_0055	-615	-1	7.74	TGTTCG
PFF1065c	-9	1	7.74	CGAACA
PFF1065c	-1365	1	7.74	CGAACA
MAL13P1.332	-1798	-1	7.74	TGTTCG
PFA0225w	-1296	1	7.74	CGAACA
PF11_0487	-1001	1	7.74	CGAACA
PF11_0222	-1506	-1	7.74	TGTTCG
PFL2205w	-1933	-1	7.74	TGTTCG
PF07_0032	-1495	1	7.74	CGAACA
PFA0760w	-1650	-1	7.74	TGTTCG
PFC0040w	-537	1	7.74	CGAACA
PFC0040w	-1483	-1	7.74	TGTTCG
PF14_0739a	-1338	1	7.74	CGAACA
PF11_0341	-472	-1	7.74	TGTTCG
PF10_0137	-1085	-1	7.74	TGTTCG
PF13_0088	-454	1	7.74	CGAACA
PFE0735w	-158	-1	7.74	TGTTCG
PFC1060c	-1350	1	7.74	CGAACA
MAL7P1.88	-43	-1	7.74	TGTTCG
PF11_0517	-525	1	7.74	CGAACA
PF10_0260	-282	1	7.74	CGAACA
PF11_0041	-917	1	7.74	CGAACA
PFE0590w	-191	-1	7.74	TGTTCG
PFL0135w	-1330	-1	7.74	TGTTCG
PFL0135w	-1865	1	7.74	CGAACA
PF14_0290	-1793	-1	7.74	TGTTCG
PF14_0526	-172	-1	7.74	TGTTCG
PFL1100w	-313	-1	7.74	TGTTCG
PFD0690c	-534	-1	7.74	TGTTCG
PF13_0360	-1139	-1	7.74	TGTTCG
PF10_0348	-1324	1	7.74	CGAACA
PF13_0130	-1177	-1	7.74	TGTTCG
PFE1400c	-145	1	7.74	CGAACA
PFD0140w	-1340	1	7.74	CGAACA
PFI1385c	-560	1	7.74	CGAACA
PFE1295c	-369	-1	7.74	TGTTCG
PFF0855c	-1244	1	7.74	CGAACA
PF13_0272	-1011	1	7.74	CGAACA
PFA0155c	-1073	-1	7.74	TGTTCG
PF10_0259	-579	-1	7.74	TGTTCG
PF14_0467	-207	1	7.74	CGAACA
PF07_0012	-637	-1	7.74	TGTTCG
PF14_0551	-249	-1	7.74	TGTTCG
PFF0020c	-1252	1	7.74	CGAACA
PFB0715w	-259	1	7.74	CGAACA
PFD0890w	-688	-1	7.74	TGTTCG
PF14_0619	-435	1	7.74	CGAACA
PFB0926c	-211	-1	7.74	TGTTCG
PFE1235c	-1574	1	7.74	CGAACA
PF14_0099	-571	-1	7.74	TGTTCG
PFC0435w	-283	-1	7.74	TGTTCG
PFB0480w	-1312	1	7.74	CGAACA
PF10_0164	-96	1	7.74	CGAACA
PF10_0297	-751	-1	7.74	TGTTCG
PF14_0244	-758	1	7.35	AGATCA
PF13_0204	-1677	1	7.35	AGATCA
PF10_0013	-790	-1	7.35	TGATCT
PF11_0091	-928	-1	7.35	TGATCT
PF14_0164	-1903	-1	7.35	TGATCT
PF13_0083	-829	1	7.35	AGATCA
PFL2620w	-65	1	7.35	AGATCA
PFL2620w	-452	-1	7.35	TGATCT
PF14_0664	-1479	1	7.35	AGATCA
MAL8P1.202	-1875	1	7.35	AGATCA
PF11_0331	-837	1	7.35	AGATCA
PF11_0397	-765	1	7.35	AGATCA
PFC0970w	-413	-1	7.35	TGATCT
PFI0475w	-1633	-1	7.35	TGATCT
PFI1195c	-180	1	7.35	AGATCA
PFI1195c	-1059	-1	7.35	TGATCT
PF11_0342	-226	1	7.35	AGATCA
PF11_0342	-1253	1	7.35	AGATCA
PFF1235w	-1204	-1	7.35	TGATCT
PFB0177c	-435	-1	7.35	TGATCT
PFB0177c	-1631	-1	7.35	TGATCT
PFB0660w	-1287	1	7.35	AGATCA
PF13_0134	-886	1	7.35	AGATCA
PFI1605w	-101	-1	7.35	TGATCT
PF14_0128	-320	1	7.35	AGATCA
PFB0921c	-635	-1	7.35	TGATCT
PFI1675w	-686	-1	7.35	TGATCT
PFB0105c	-267	-1	7.35	TGATCT
PFL0670c	-21	1	7.35	AGATCA
PF14_0328	-388	1	7.35	AGATCA
PF14_0328	-1177	-1	7.35	TGATCT
PFD1220c	-608	1	7.35	AGATCA
PF08_0043	-691	-1	7.35	TGATCT
PFL0260c	-594	1	7.35	AGATCA
PFL0260c	-925	-1	7.35	TGATCT
PF10_0075	-1266	-1	7.35	TGATCT
PFI0955w	-775	1	7.35	AGATCA
PF14_0767	-65	1	7.35	AGATCA
PFI0910w	-1569	-1	7.35	TGATCT
MAL8P1.102	-719	1	7.35	AGATCA
PFI1310w	-52	-1	7.35	TGATCT
PF14_0480	-639	1	7.35	AGATCA
PF11_0390	-1407	1	7.35	AGATCA
PFI0805w	-288	1	7.35	AGATCA
MAL8P1.97	-1332	-1	7.35	TGATCT
PF11_0026	-281	1	7.35	AGATCA
PF11_0026	-1538	-1	7.35	TGATCT
PF08_0118	-1156	-1	7.35	TGATCT
PFI1770w	-1608	1	7.35	AGATCA
PF14_0729	-1612	1	7.35	AGATCA
PFC0200w	-798	-1	7.35	TGATCT
PFA0635c	-1085	-1	7.35	TGATCT
PFA0635c	-1235	-1	7.35	TGATCT
PFL0805w	-137	-1	7.35	TGATCT
PFF1275c	-462	-1	7.35	TGATCT
PFC0270w	-696	1	7.35	AGATCA
PF14_0532	-673	1	7.35	AGATCA
PF14_0532	-1752	-1	7.35	TGATCT
PFI1335w	-554	1	7.35	AGATCA
PF11_0362a	-247	1	7.35	AGATCA
PF14_0180	-741	-1	7.35	TGATCT
PFD0825c	-165	-1	7.35	TGATCT
PFD0825c	-253	-1	7.35	TGATCT
PF11_0177	-127	1	7.35	AGATCA
PF11_0177	-859	-1	7.35	TGATCT
PFL1030w	-1059	-1	7.35	TGATCT
PFL1030w	-1293	-1	7.35	TGATCT
PFL1030w	-1824	-1	7.35	TGATCT
PF10_0042	-465	-1	7.35	TGATCT
PFB0985c	-984	-1	7.35	TGATCT
PF14_0677	-146	-1	7.35	TGATCT
PF14_0417	-1084	-1	7.35	TGATCT
PF08_0001	-1665	1	7.35	AGATCA
PFB0970c	-996	-1	7.35	TGATCT
PF11_0325	-581	1	7.35	AGATCA
PF11_0325	-986	-1	7.35	TGATCT
PFD0145c	-864	-1	7.35	TGATCT
MAL13P1.87	-254	-1	7.35	TGATCT
PF11_0359	-1299	-1	7.35	TGATCT
PF11_0421	-374	1	7.35	AGATCA
PF11_0421	-855	-1	7.35	TGATCT
PFA0615w	-282	1	7.35	AGATCA
PF14_0086	-1026	-1	7.35	TGATCT
PFE0105c	-263	-1	7.35	TGATCT
PF11_0511	-802	1	7.35	AGATCA
PFD0035c	-66	1	7.35	AGATCA
PFD0035c	-453	-1	7.35	TGATCT
PF14_0367	-1332	1	7.35	AGATCA
PF14_0367	-1355	1	7.35	AGATCA
PF14_0367	-1378	1	7.35	AGATCA
MAL13P1.13	-1581	-1	7.35	TGATCT
MAL7P1.86	-1302	-1	7.35	TGATCT
PFE0610c	-667	-1	7.35	TGATCT
PF14_0760	-1267	1	7.35	AGATCA
MAL7P1.6	-1717	-1	7.35	TGATCT
PF07_0048	-1872	-1	7.35	TGATCT
PFB0145c	-1829	1	7.35	AGATCA
PF14_0736	-1531	1	7.35	AGATCA
PFI0875w	-604	1	7.35	AGATCA
PFC0155c	-929	1	7.35	AGATCA
PF11_0545	-447	-1	7.35	TGATCT
MAL7P1.69	-1681	1	7.35	AGATCA
PF14_0127	-554	-1	7.35	TGATCT
PF14_0635	-874	-1	7.35	TGATCT
PF14_0635	-1129	-1	7.35	TGATCT
PF10_0390	-944	-1	7.35	TGATCT
PFE0275w	-1516	-1	7.35	TGATCT
PF11_0035	-438	-1	7.35	TGATCT
PF11_0035	-941	1	7.35	AGATCA
PF11_0035	-1252	-1	7.35	TGATCT
PFI1330c	-185	1	7.35	AGATCA
PF14_0441	-1270	-1	7.35	TGATCT
PF14_0441	-1575	-1	7.35	TGATCT
PFF0520w	-1777	-1	7.35	TGATCT
PFD0695w	-253	-1	7.35	TGATCT
PFD0695w	-965	-1	7.35	TGATCT
MAL13P1.313	-1784	1	7.35	AGATCA
PF10_0041	-1031	1	7.35	AGATCA
PF13_0342	-38	1	7.35	AGATCA
PFA0175w	-467	1	7.35	AGATCA
PFL1430c	-46	-1	7.35	TGATCT
MAL13P1.74	-154	1	7.35	AGATCA
PF14_0568	-91	-1	7.35	TGATCT
PFD0375w	-360	-1	7.35	TGATCT
PFI0525w	-170	1	7.35	AGATCA
PFI1665w	-1876	-1	7.35	TGATCT
PF14_0645	-341	-1	7.35	TGATCT
PFL0957w	-1530	1	7.35	AGATCA
MAL13P1.66	-776	1	7.35	AGATCA
MAL13P1.66	-913	1	7.35	AGATCA
PF07_0006	-990	1	7.35	AGATCA
PFL2565w	-782	-1	7.35	TGATCT
PFL0255c	-925	-1	7.35	TGATCT
PFC0420w	-503	1	7.35	AGATCA
PFF0835w	-1847	-1	7.35	TGATCT
PF13_0270	-1200	1	7.35	AGATCA
PF13_0270	-1222	-1	7.35	TGATCT
MAL7P1.29	-132	-1	7.35	TGATCT
MAL7P1.29	-391	1	7.35	AGATCA
PFD0185c	-1076	-1	7.35	TGATCT
PFE0270c	-22	-1	7.35	TGATCT
PFE0270c	-542	1	7.35	AGATCA
PF10_0118	-233	1	7.35	AGATCA
PF14_0499	-417	1	7.35	AGATCA
PF14_0227	-273	-1	7.35	TGATCT
PFF0905w	-625	-1	7.35	TGATCT
PF14_0396	-1308	-1	7.35	TGATCT
PF14_0521	-635	1	7.35	AGATCA
PF10_0274	-821	1	7.35	AGATCA
MAL8P1.156	-1016	-1	7.35	TGATCT
MAL8P1.156	-1936	-1	7.35	TGATCT
PFC0975c	-1475	-1	7.35	TGATCT
MAL8P1.160	-756	-1	7.35	TGATCT
MAL8P1.160	-1212	1	7.35	AGATCA
PFB0730w	-1157	-1	7.35	TGATCT
PF11_0057	-693	1	7.35	AGATCA
PF08_0128	-874	1	7.35	AGATCA
PF10_0231	-208	-1	7.35	TGATCT
PF11_0045	-1017	1	7.35	AGATCA
PF07_0097	-908	-1	7.35	TGATCT
PFL2585c	-473	-1	7.35	TGATCT
PF07_0071	-361	-1	7.35	TGATCT
PF07_0071	-577	-1	7.35	TGATCT
PF14_0079	-238	-1	7.35	TGATCT
PFE1415w	-1546	-1	7.35	TGATCT
PFA0380w	-274	1	7.35	AGATCA
PFA0380w	-1292	-1	7.35	TGATCT
PFL1670c	-673	1	7.35	AGATCA
PFI0760w	-184	1	7.35	AGATCA
PF11_0130	-565	1	7.35	AGATCA
PF14_0617	-1591	1	7.35	AGATCA
PFE0680w	-694	1	7.35	AGATCA
PFL0540w	-1341	-1	7.35	TGATCT
PFF1550w	-65	1	7.35	AGATCA
PFF1550w	-535	1	7.35	AGATCA
PFL1925w	-435	-1	7.35	TGATCT
MAL13P1.260	-537	-1	7.35	TGATCT
PFE0510c	-1249	-1	7.35	TGATCT
PFI0450c	-1137	-1	7.35	TGATCT
PFI0450c	-1454	-1	7.35	TGATCT
PF13_0211	-769	-1	7.35	TGATCT
PF13_0211	-1699	1	7.35	AGATCA
PF14_0190	-55	1	7.35	AGATCA
PFF1190c	-291	1	7.35	AGATCA
PFC0075c	-372	-1	7.35	TGATCT
PFB0770c	-106	1	7.35	AGATCA
PFB0770c	-617	-1	7.35	TGATCT
PF14_0529	-820	1	7.35	AGATCA
PF11_0432	-15	1	7.35	AGATCA
PF11_0418	-17	-1	7.35	TGATCT
MAL13P1.405	-475	1	7.35	AGATCA
PFL2275c	-359	-1	7.35	TGATCT
PFL2275c	-935	1	7.35	AGATCA
PFA0170c	-937	-1	7.35	TGATCT
PFE1405c	-394	1	7.35	AGATCA
MAL7P1.56	-405	1	7.35	AGATCA
PFL1765c	-812	1	7.35	AGATCA
PF10_0216	-1112	-1	7.35	TGATCT
PF13_0045	-1106	1	7.35	AGATCA
MAL13P1.269	-1496	-1	7.35	TGATCT
PFL1680w	-1224	1	7.35	AGATCA
PF10_0155	-440	-1	7.35	TGATCT
PFL0340w	-485	-1	7.35	TGATCT
PFC0180c	-82	1	7.35	AGATCA
PFD0270c	-611	-1	7.35	TGATCT
PFE0615w	-1273	1	7.35	AGATCA
PF14_0563	-665	-1	7.35	TGATCT
PF14_0047	-529	-1	7.35	TGATCT
PFA0705c	-67	1	7.35	AGATCA
PFA0705c	-427	-1	7.35	TGATCT
PF11_0176	-382	1	7.35	AGATCA
PF11_0176	-1114	-1	7.35	TGATCT
PF08_0073	-172	1	7.35	AGATCA
PF10_0094	-1043	-1	7.35	TGATCT
PFD0655w	-320	1	7.35	AGATCA
PFD0655w	-797	1	7.35	AGATCA
PFD0655w	-862	1	7.35	AGATCA
PF13_0229	-1356	-1	7.35	TGATCT
PF13_0151	-77	-1	7.35	TGATCT
PFL2435w	-136	-1	7.35	TGATCT
PF11_0193	-1057	1	7.35	AGATCA
PFC0965w	-1671	1	7.35	AGATCA
PFA0670c	-1777	-1	7.35	TGATCT
PF14_0181	-1953	-1	7.35	TGATCT
PFE0035c	-1575	1	7.35	AGATCA
PFI1555w	-1082	-1	7.35	TGATCT
PF11_0381	-1567	1	7.35	AGATCA
MAL7P1.123	-744	1	7.35	AGATCA
PFE1430c	-1334	1	7.35	AGATCA
PF14_0335	-366	-1	7.35	TGATCT
PFI0800c	-1342	-1	7.35	TGATCT
PFD1035w	-1665	-1	7.35	TGATCT
MAL13P1.118	-1044	-1	7.35	TGATCT
PFD0285c	-1473	-1	7.35	TGATCT
PFF1525c	-948	-1	7.35	TGATCT
PFF0980w	-1116	-1	7.35	TGATCT
PFI1670c	-1971	1	7.35	AGATCA
PF10_0021	-1192	-1	7.35	TGATCT
PF10_0262	-1380	-1	7.35	TGATCT
PFB0390w	-347	1	7.35	AGATCA
PFL0570c	-1320	-1	7.35	TGATCT
PF13_0316	-1232	1	7.35	AGATCA
PF13_0316	-1970	1	7.35	AGATCA
PF13_0032	-1651	1	7.35	AGATCA
PFL2635w	-86	1	7.35	AGATCA
PFL2635w	-570	1	7.35	AGATCA
PFB0150c	-13	-1	7.35	TGATCT
PFI1765c	-479	-1	7.35	TGATCT
PF14_0609	-844	-1	7.35	TGATCT
PFI0700c	-1414	1	7.35	AGATCA
PF13_0098	-350	1	7.35	AGATCA
PF13_0098	-1848	1	7.35	AGATCA
PFL2000w	-1076	1	7.35	AGATCA
MAL7P1.164	-408	1	7.35	AGATCA
PFE1365w	-1156	1	7.35	AGATCA
PFL0485w	-182	1	7.35	AGATCA
PFA0400c	-107	-1	7.35	TGATCT
PFA0125c	-1883	1	7.35	AGATCA
PF07_0130	-66	1	7.35	AGATCA
PF07_0130	-452	-1	7.35	TGATCT
MAL7P1.31	-955	-1	7.35	TGATCT
PFL0870w	-1406	-1	7.35	TGATCT
PF08_0072	-1226	-1	7.35	TGATCT
PFB0630c	-893	1	7.35	AGATCA
MAL13P1.178	-993	-1	7.35	TGATCT
PFC0835c	-1756	-1	7.35	TGATCT
PF14_0315	-76	-1	7.35	TGATCT
PF14_0315	-106	-1	7.35	TGATCT
MAL13P1.88	-1553	1	7.35	AGATCA
PF11_0420	-669	1	7.35	AGATCA
PF11_0420	-1150	-1	7.35	TGATCT
PF11_0072	-1106	-1	7.35	TGATCT
MAL8P1.201	-1615	-1	7.35	TGATCT
PF14_0644	-1622	1	7.35	AGATCA
MAL13P1.435	-1913	-1	7.35	TGATCT
MAL13P1.72	-493	-1	7.35	TGATCT
MAL13P1.330	-378	-1	7.35	TGATCT
PFA0680c	-931	-1	7.35	TGATCT
PFL1755w	-1406	-1	7.35	TGATCT
PFB0805c	-441	-1	7.35	TGATCT
PF10_0232	-558	1	7.35	AGATCA
PF14_0036	-713	-1	7.35	TGATCT
PF14_0475	-858	-1	7.35	TGATCT
PF11_0523	-1024	1	7.35	AGATCA
PFA0260c	-573	-1	7.35	TGATCT
PFD0144c	-636	1	7.35	AGATCA
PF11_0060	-1956	-1	7.35	TGATCT
PFE1110w	-1363	-1	7.35	TGATCT
PF11_0056	-605	-1	7.35	TGATCT
PF14_0490	-10	1	7.35	AGATCA
PF14_0490	-629	-1	7.35	TGATCT
PFD0580c	-689	-1	7.35	TGATCT
MAL8P1.7	-953	1	7.35	AGATCA
PF10_0374	-569	-1	7.35	TGATCT
PF11_0266a	-649	1	7.35	AGATCA
PFI1730w	-250	-1	7.35	TGATCT
MAL8P1.154	-8	1	7.35	AGATCA
MAL8P1.154	-432	1	7.35	AGATCA
PFC1035w	-10	1	7.35	AGATCA
PFC1035w	-527	-1	7.35	TGATCT
PFA0725w	-1686	1	7.35	AGATCA
PFF0735w	-399	1	7.35	AGATCA
PF14_0472	-18	1	7.35	AGATCA
PF14_0472	-1336	1	7.35	AGATCA
MAL8P1.26	-1882	-1	7.35	TGATCT
PF14_0569	-23	-1	7.35	TGATCT
PFL1535w	-965	-1	7.35	TGATCT
PF13_0343	-578	-1	7.35	TGATCT
PFB0980w	-1547	-1	7.35	TGATCT
MAL13P1.319	-1975	-1	7.35	TGATCT
PF13_0328	-1615	1	7.35	AGATCA
PF13_0328	-1835	-1	7.35	TGATCT
PFF0365c	-998	-1	7.35	TGATCT
PFF0365c	-1049	-1	7.35	TGATCT
MAL13P1.231	-215	1	7.35	AGATCA
PF13_0219	-1744	-1	7.35	TGATCT
PFE0260w	-960	-1	7.35	TGATCT
PFE0260w	-1083	-1	7.35	TGATCT
PFI0585c	-361	1	7.35	AGATCA
PFL1950w	-1946	1	7.35	AGATCA
PFB0925w	-1670	1	7.35	AGATCA
MAL13P1.119	-1895	1	7.35	AGATCA
PF10_0121	-645	-1	7.35	TGATCT
PFE1105c	-300	1	7.35	AGATCA
PFL1785c	-921	-1	7.35	TGATCT
PFL2110c	-10	1	7.35	AGATCA
PFB0725c	-644	1	7.35	AGATCA
PFA0110w	-1496	-1	7.35	TGATCT
PFL1920c	-1213	1	7.35	AGATCA
PFF0573c	-1400	-1	7.35	TGATCT
PFE0360c	-1053	-1	7.35	TGATCT
PF08_0041	-752	1	7.35	AGATCA
PF11_0083	-231	1	7.35	AGATCA
PF11_0083	-384	-1	7.35	TGATCT
PFE0405c	-1457	1	7.35	AGATCA
PFE0405c	-1783	1	7.35	AGATCA
PF07_0080	-1728	-1	7.35	TGATCT
MAL7P1.134	-265	1	7.35	AGATCA
PFE0245c	-21	-1	7.35	TGATCT
PF14_0179	-1317	1	7.35	AGATCA
PF11_0152	-351	1	7.35	AGATCA
PFL0075w	-357	-1	7.35	TGATCT
PFC0220w	-1234	-1	7.35	TGATCT
PF11_0277	-1424	1	7.35	AGATCA
PF11_0015	-1542	-1	7.35	TGATCT
PFB0495w	-1111	-1	7.35	TGATCT
PF11_0167	-1446	1	7.35	AGATCA
PF11_0465	-593	1	7.35	AGATCA
PF14_0246	-1711	-1	7.35	TGATCT
MAL8P1.137	-14	-1	7.35	TGATCT
MAL8P1.137	-1091	-1	7.35	TGATCT
PFI1655c	-624	1	7.35	AGATCA
PF14_0407	-349	-1	7.35	TGATCT
PFB0972w	-938	1	7.35	AGATCA
PF10_0059	-493	-1	7.35	TGATCT
PFF0275c	-34	-1	7.35	TGATCT
PFF0275c	-980	-1	7.35	TGATCT
MAL8P1.65	-1470	1	7.35	AGATCA
PF10_0420	-1516	1	7.35	AGATCA
PFB0750w	-32	-1	7.35	TGATCT
PF13_0066	-437	1	7.35	AGATCA
PF13_0066	-1424	-1	7.35	TGATCT
PFC0265c	-1505	-1	7.35	TGATCT
PF14_0708	-711	-1	7.35	TGATCT
PF13_0307	-37	-1	7.35	TGATCT
PF14_0058	-1016	1	7.35	AGATCA
PFI1160w	-442	-1	7.35	TGATCT
PF10_0344	-1985	-1	7.35	TGATCT
PF14_0743	-948	1	7.35	AGATCA
MAL8P1.53	-543	-1	7.35	TGATCT
PFF0060w	-1005	-1	7.35	TGATCT
PF13_0162	-1604	-1	7.35	TGATCT
PFD1205w	-1222	-1	7.35	TGATCT
PFF0405c	-313	-1	7.35	TGATCT
MAL7P1.218	-72	1	7.35	AGATCA
MAL7P1.218	-542	1	7.35	AGATCA
PFI0175w-b	-438	-1	7.35	TGATCT
PFI1715w	-359	-1	7.35	TGATCT
PF11_0070	-1048	1	7.35	AGATCA
PFB0973c	-1331	1	7.35	AGATCA
MAL8P1.101	-64	-1	7.35	TGATCT
PFL2380c	-117	1	7.35	AGATCA
PFE0065w	-1281	-1	7.35	TGATCT
PF10_0009	-1786	1	7.35	AGATCA
PFI0160w	-1490	1	7.35	AGATCA
PF14_0810	-69	1	7.35	AGATCA
PF13_0129	-663	-1	7.35	TGATCT
PF14_0406	-1749	1	7.35	AGATCA
PFA0190c	-932	1	7.35	AGATCA
PFA0065w	-946	-1	7.35	TGATCT
PFI0275w	-130	1	7.35	AGATCA
PFA0280w	-1813	-1	7.35	TGATCT
PFA0720w	-462	1	7.35	AGATCA
PF14_0255	-40	-1	7.35	TGATCT
PF10_0069	-125	1	7.35	AGATCA
PF10_0069	-382	1	7.35	AGATCA
PFC0215c	-35	1	7.35	AGATCA
MAL7P1.142	-1431	1	7.35	AGATCA
PF10_0099	-426	-1	7.35	TGATCT
PFI0100c	-1085	-1	7.35	TGATCT
PF14_0524	-425	-1	7.35	TGATCT
PF14_0524	-598	-1	7.35	TGATCT
PFF1070c	-1056	1	7.35	AGATCA
PF10_0203	-166	1	7.35	AGATCA
PFI0175w-a	-438	-1	7.35	TGATCT
PF08_0126	-512	1	7.35	AGATCA
PF11_0033	-186	-1	7.35	TGATCT
PF11_0033	-237	-1	7.35	TGATCT
PF11_0033	-339	-1	7.35	TGATCT
PF11_0033	-543	-1	7.35	TGATCT
PF11_0033	-696	-1	7.35	TGATCT
PF11_0033	-1051	-1	7.35	TGATCT
PF11_0033	-1254	-1	7.35	TGATCT
PF11_0033	-1305	-1	7.35	TGATCT
PF11_0033	-1407	-1	7.35	TGATCT
MAL13P1.71	-627	1	7.35	AGATCA
PFC0025c	-65	1	7.35	AGATCA
PF14_0188	-1930	-1	7.35	TGATCT
PF11_0479	-1256	1	7.35	AGATCA
PF11_0479	-1307	-1	7.35	TGATCT
PF11_0479	-1408	-1	7.35	TGATCT
PF14_0753	-1535	-1	7.35	TGATCT
PF11_0114	-1033	-1	7.35	TGATCT
PF10_0182	-584	-1	7.35	TGATCT
PF11_0059	-176	1	7.35	AGATCA
PFI1180w	-223	-1	7.35	TGATCT
MAL13P1.385	-964	1	7.35	AGATCA
MAL8P1.153	-1162	1	7.35	AGATCA
PFI0705w	-1062	-1	7.35	TGATCT
PFA0715c	-1258	-1	7.35	TGATCT
PF14_0037	-138	1	7.35	AGATCA
PF10_0054	-735	-1	7.35	TGATCT
PF10_0279	-574	1	7.35	AGATCA
PFF1085a	-872	-1	7.35	TGATCT
PF14_0357	-841	1	7.35	AGATCA
PFA0105w	-314	1	7.35	AGATCA
PF10_0152	-199	-1	7.35	TGATCT
PF10_0152	-922	-1	7.35	TGATCT
PFF0280w	-587	1	7.35	AGATCA
PFF0280w	-1533	1	7.35	AGATCA
PFE1230c	-1150	1	7.35	AGATCA
PFL0745c	-846	1	7.35	AGATCA
PF14_0191	-1772	-1	7.35	TGATCT
PF13_0021	-893	-1	7.35	TGATCT
PFI1040c	-177	1	7.35	AGATCA
PF13_0193	-635	1	7.35	AGATCA
PFF0625w	-1227	1	7.35	AGATCA
PFF0975c	-1186	1	7.35	AGATCA
PF13_0168	-466	-1	7.35	TGATCT
PF07_0051	-1827	-1	7.35	TGATCT
PFI1595c	-1347	1	7.35	AGATCA
MAL13P1.344	-950	1	7.35	AGATCA
PFC1080c	-914	-1	7.35	TGATCT
PF14_0080	-395	1	7.35	AGATCA
PFF0670w	-1016	-1	7.35	TGATCT
PF11_0099	-1999	1	7.35	AGATCA
MAL13P1.153	-1076	1	7.35	AGATCA
PFF1015w	-1087	-1	7.35	TGATCT
MAL13P1.7	-65	1	7.35	AGATCA
PFB0080c	-1543	1	7.35	AGATCA
PFF1515c	-87	1	7.35	AGATCA
PFF1515c	-1344	-1	7.35	TGATCT
PF13_0255	-1181	-1	7.35	TGATCT
PF14_0348	-1959	1	7.35	AGATCA
MAL7P1.84	-1030	1	7.35	AGATCA
PFA0195w	-664	-1	7.35	TGATCT
PF10_0181	-509	1	7.35	AGATCA
PF10_0181	-1152	1	7.35	AGATCA
PF08_0075	-877	-1	7.35	TGATCT
PF11_0375	-1501	-1	7.35	TGATCT
PF13_0284	-461	1	7.35	AGATCA
PF14_0286	-775	-1	7.35	TGATCT
PFC0115c	-631	1	7.35	AGATCA
PFC0115c	-1173	-1	7.35	TGATCT
PF10_0357	-851	-1	7.35	TGATCT
PFE1000c	-242	1	7.35	AGATCA
PF08_0040	-203	-1	7.35	TGATCT
PFC0145c	-823	1	7.35	AGATCA
PF10_0034	-695	-1	7.35	TGATCT
PFB0025c	-65	1	7.35	AGATCA
PF11_0178	-414	-1	7.35	TGATCT
PF10_0379	-1298	-1	7.35	TGATCT
PF11_0422	-1726	1	7.35	AGATCA
PF14_0074	-289	-1	7.35	TGATCT
PF11_0540	-826	-1	7.35	TGATCT
PF14_0147	-402	-1	7.35	TGATCT
PFE1240w	-546	-1	7.35	TGATCT
PFE1240w	-1341	1	7.35	AGATCA
PF13_0103	-381	-1	7.35	TGATCT
PFI1585c	-36	1	7.35	AGATCA
MAL7P1.220	-886	-1	7.35	TGATCT
PF13_0283	-157	-1	7.35	TGATCT
PFF1520w	-281	1	7.35	AGATCA
PFF1520w	-1538	-1	7.35	TGATCT
MAL13P1.348	-103	1	7.35	AGATCA
MAL13P1.348	-438	-1	7.35	TGATCT
PF10_0383	-135	-1	7.35	TGATCT
PF10_0383	-788	-1	7.35	TGATCT
PF10_0383	-890	-1	7.35	TGATCT
PF10_0383	-941	-1	7.35	TGATCT
PF10_0383	-992	-1	7.35	TGATCT
PF10_0383	-1190	-1	7.35	TGATCT
MAL13P1.77	-197	1	7.35	AGATCA
PFE1040c	-143	-1	7.35	TGATCT
PFL1790w	-1343	1	7.35	AGATCA
PFL2130w	-1787	1	7.35	AGATCA
PFI1620c	-523	1	7.35	AGATCA
PFI1620c	-965	-1	7.35	TGATCT
PFL1055c	-58	-1	7.35	TGATCT
PFF0070w	-87	1	7.35	AGATCA
PF11_0343	-658	1	7.35	AGATCA
PF11_0343	-1620	-1	7.35	TGATCT
PF14_0165	-1619	-1	7.35	TGATCT
PF14_0399	-238	-1	7.35	TGATCT
PF13_0055	-1970	-1	7.35	TGATCT
MAL7P1.171	-488	-1	7.35	TGATCT
PF10_0359	-1189	1	7.35	AGATCA
PF14_0728	-1378	-1	7.35	TGATCT
PFL2140c	-156	-1	7.35	TGATCT
PFL2140c	-1949	1	7.35	AGATCA
MAL8P1.205	-995	-1	7.35	TGATCT
PF14_0349	-486	1	7.35	AGATCA
PF11_0480	-346	-1	7.35	TGATCT
PF11_0396	-186	-1	7.35	TGATCT
PFC0285c	-970	-1	7.35	TGATCT
PF07_0057	-86	-1	7.35	TGATCT
PF10_0212a	-1136	1	7.35	AGATCA
PFD1140w	-858	1	7.35	AGATCA
PFD1140w	-874	1	7.35	AGATCA
MAL13P1.14	-1071	-1	7.35	TGATCT
PF10_0352	-864	-1	7.35	TGATCT
PF14_0186	-1029	1	7.35	AGATCA
PFI1580c	-1526	1	7.35	AGATCA
PFE0385w	-13	1	7.35	AGATCA
PF11_0223	-19	-1	7.35	TGATCT
PF14_0650	-1026	-1	7.35	TGATCT
PF14_0650	-1655	1	7.35	AGATCA
PF14_0057	-1310	1	7.35	AGATCA
PFL1880w	-815	-1	7.35	TGATCT
PF13_0353	-364	1	7.35	AGATCA
PF13_0353	-801	-1	7.35	TGATCT
MAL8P1.6	-1489	-1	7.35	TGATCT
PF13_0144	-187	1	7.35	AGATCA
PF13_0082	-246	-1	7.35	TGATCT
MAL13P1.64	-1126	-1	7.35	TGATCT
MAL13P1.64	-1263	-1	7.35	TGATCT
PF14_0517	-1699	-1	7.35	TGATCT
PF11_0415	-299	-1	7.35	TGATCT
PF13_0223	-1057	-1	7.35	TGATCT
MAL7P1.58	-858	-1	7.35	TGATCT
PF11_0166	-1532	-1	7.35	TGATCT
MAL8P1.138	-1351	1	7.35	AGATCA
PF11_0377-a	-1184	-1	7.35	TGATCT
PF13_0069a	-571	1	7.35	AGATCA
PF13_0069a	-1085	1	7.35	AGATCA
PF14_0788	-559	-1	7.35	TGATCT
PFD1037w	-711	1	7.35	AGATCA
PFL0945w	-675	-1	7.35	TGATCT
PF11_0108	-65	1	7.35	AGATCA
PFE0565w	-1105	1	7.35	AGATCA
PFI0370c	-411	-1	7.35	TGATCT
PFB0435c	-692	1	7.35	AGATCA
PF10_0372	-1252	-1	7.35	TGATCT
PFC0150w	-1597	-1	7.35	TGATCT
PFI0455w	-1040	1	7.35	AGATCA
PFI0455w	-1357	1	7.35	AGATCA
PF08_0088	-550	1	7.35	AGATCA
PFB0635w	-611	-1	7.35	TGATCT
PF08_0127	-1014	1	7.35	AGATCA
PF11_0369	-674	-1	7.35	TGATCT
PF11_0058	-1475	-1	7.35	TGATCT
PF08_0108	-1275	1	7.35	AGATCA
PFE0515w	-183	-1	7.35	TGATCT
PFE0515w	-1137	1	7.35	AGATCA
MAL7P1.68	-199	-1	7.35	TGATCT
PF14_0038	-1351	1	7.35	AGATCA
PF14_0038	-1758	1	7.35	AGATCA
PFF1010c	-1686	1	7.35	AGATCA
PFF1435w	-1117	1	7.35	AGATCA
PFD1195c	-1035	-1	7.35	TGATCT
PFD1195c	-1504	1	7.35	AGATCA
PF10_0053	-363	1	7.35	AGATCA
PF10_0179	-955	-1	7.35	TGATCT
PFF1045w	-464	-1	7.35	TGATCT
PFI1550c	-446	1	7.35	AGATCA
MAL13P1.302	-239	-1	7.35	TGATCT
PFA0565c	-752	1	7.35	AGATCA
PFF0665c	-1718	1	7.35	AGATCA
PF10_0119	-1215	-1	7.35	TGATCT
PF11_0071	-537	1	7.35	AGATCA
PFL0505c	-1819	-1	7.35	TGATCT
PFB0665w	-938	-1	7.35	TGATCT
PFE0730c	-1019	1	7.35	AGATCA
PFE0730c	-1589	-1	7.35	TGATCT
MAL13P1.140	-34	-1	7.35	TGATCT
MAL8P1.213	-934	-1	7.35	TGATCT
PFE0915c	-809	-1	7.35	TGATCT
PFA0505c	-853	1	7.35	AGATCA
PFL1675c	-1052	-1	7.35	TGATCT
PFE0505w	-705	-1	7.35	TGATCT
PFA0570w	-1340	-1	7.35	TGATCT
PFL1395c	-890	-1	7.35	TGATCT
PFL1395c	-1041	1	7.35	AGATCA
PFI0205w	-845	-1	7.35	TGATCT
PFL1432w	-425	1	7.35	AGATCA
MAL13P1.297	-811	1	7.35	AGATCA
MAL13P1.221	-547	-1	7.35	TGATCT
PF13_0339	-1451	1	7.35	AGATCA
PFB0415c	-1808	1	7.35	AGATCA
PFC0065c	-1251	-1	7.35	TGATCT
PF11_0368a	-73	1	7.35	AGATCA
PF13_0172	-204	1	7.35	AGATCA
MAL13P1.197	-264	1	7.35	AGATCA
PF11_0504	-510	-1	7.35	TGATCT
PF14_0634	-604	1	7.35	AGATCA
PF14_0634	-859	1	7.35	AGATCA
PF10_0289	-836	-1	7.35	TGATCT
PF10_0007	-680	-1	7.35	TGATCT
PFL2055w	-571	-1	7.35	TGATCT
PFE1005w	-1304	-1	7.35	TGATCT
PFC0450w	-131	-1	7.35	TGATCT
PF14_0073	-1777	1	7.35	AGATCA
MAL13P1.345	-1472	-1	7.35	TGATCT
PFC0960c	-1134	-1	7.35	TGATCT
PFL0875w	-937	1	7.35	AGATCA
PFF0960c	-121	-1	7.35	TGATCT
PFF0125c	-135	1	7.35	AGATCA
PFL2405c	-1562	1	7.35	AGATCA
PF07_0052	-1296	-1	7.35	TGATCT
PFC0800w	-547	1	7.35	AGATCA
PFC0895w	-225	-1	7.35	TGATCT
PFD0775c	-1807	-1	7.35	TGATCT
PF14_0646	-1633	-1	7.35	TGATCT
PFF0260w	-391	-1	7.35	TGATCT
PF07_0113	-51	1	7.35	AGATCA
PFC0290w	-1981	1	7.35	AGATCA
PF10_0019	-1854	1	7.35	AGATCA
MAL13P1.299	-333	-1	7.35	TGATCT
PF11_0040	-1193	-1	7.35	TGATCT
PFA0750w	-68	1	7.35	AGATCA
MAL7P1.225-a	-652	-1	7.35	TGATCT
MAL7P1.225-a	-1966	-1	7.35	TGATCT
PFD1007w	-258	-1	7.35	TGATCT
PF14_0360	-1710	1	7.35	AGATCA
PFE1615c	-1649	-1	7.35	TGATCT
PF10_0158	-1547	-1	7.35	TGATCT
PF14_0033	-390	-1	7.35	TGATCT
PF10_0370	-1139	-1	7.35	TGATCT
PF10_0370	-1384	1	7.35	AGATCA
PF14_0616	-1577	-1	7.35	TGATCT
PFB0655c	-168	-1	7.35	TGATCT
PF13_0012	-146	-1	7.35	TGATCT
PF13_0012	-1350	1	7.35	AGATCA
MAL13P1.206	-365	-1	7.35	TGATCT
PF13_0039	-628	1	7.35	AGATCA
PFE0055c	-1190	1	7.35	AGATCA
PF10_0111	-1559	1	7.35	AGATCA
MAL13P1.90	-203	1	7.35	AGATCA
MAL13P1.90	-1402	-1	7.35	TGATCT
MAL13P1.380	-1767	-1	7.35	TGATCT
PFD1210w	-1035	-1	7.35	TGATCT
PF11_0205	-266	1	7.35	AGATCA
PF14_0275	-155	-1	7.35	TGATCT
PF11_0540a%7Bpep%7D	-1824	1	7.35	AGATCA
PFD0669c	-659	1	7.35	AGATCA
PFD0669c	-1371	1	7.35	AGATCA
PFF0255c	-540	1	7.35	AGATCA
MAL13P1.32	-629	-1	7.35	TGATCT
MAL7P1.87	-1368	1	7.35	AGATCA
PFL1885c	-487	-1	7.35	TGATCT
PFD1165w	-484	-1	7.35	TGATCT
PF14_0187	-1558	-1	7.35	TGATCT
PFL1695c	-1151	1	7.35	AGATCA
PFE0600c	-333	-1	7.35	TGATCT
PFF1445c	-527	-1	7.35	TGATCT
PF10_0122	-822	1	7.35	AGATCA
PF11_0344	-672	1	7.35	AGATCA
PF11_0344	-1377	-1	7.35	TGATCT
PF11_0344	-1719	1	7.35	AGATCA
PFD1200c	-194	1	7.35	AGATCA
MAL8P1.23	-785	-1	7.35	TGATCT
PFA0560c	-1401	1	7.35	AGATCA
PFC0425w	-1178	-1	7.35	TGATCT
PFI1600w	-155	-1	7.35	TGATCT
PF11_0249	-199	1	7.35	AGATCA
PFB0975c	-631	1	7.35	AGATCA
PF14_0495	-1479	-1	7.35	TGATCT
PFC0890w	-281	1	7.35	AGATCA
PFC0890w	-1311	1	7.35	AGATCA
PFL2200w	-600	-1	7.35	TGATCT
PFI1045w	-1163	-1	7.35	TGATCT
PFI1780w	-319	1	7.35	AGATCA
PF11_0224	-1095	1	7.35	AGATCA
PF10_0143	-1817	-1	7.35	TGATCT
PFF0065c	-1547	-1	7.35	TGATCT
PF14_0494	-1567	1	7.35	AGATCA
PFL2220w	-1533	-1	7.35	TGATCT
MAL13P1.169	-1760	-1	7.35	TGATCT
PFB0340c	-703	1	7.35	AGATCA
PFD1075w	-250	-1	7.35	TGATCT
PF14_0575	-338	-1	7.35	TGATCT
PFL1505c	-1931	1	7.35	AGATCA
PFL1995c	-572	-1	7.35	TGATCT
MAL13P1.63	-1524	-1	7.35	TGATCT
PF10_0058	-1151	1	7.35	AGATCA
PF10_0171	-1063	1	7.35	AGATCA
PF14_0160	-692	-1	7.35	TGATCT
PF14_0160	-1374	-1	7.35	TGATCT
PF14_0160	-1580	-1	7.35	TGATCT
PF14_0167	-1606	-1	7.35	TGATCT
PFA0090c	-65	1	7.35	AGATCA
PF11_0149	-668	1	7.35	AGATCA
MAL7P1.110	-88	1	7.35	AGATCA
PFL2590w	-1198	-1	7.35	TGATCT
PF14_0247	-1768	1	7.35	AGATCA
PFL2315c	-786	-1	7.35	TGATCT
PF14_0221	-1044	-1	7.35	TGATCT
PF14_0221	-1593	-1	7.35	TGATCT
PF10_0415	-266	1	7.35	AGATCA
PF11_0377-b	-1184	-1	7.35	TGATCT
PF13_0122	-1280	1	7.35	AGATCA
MAL8P1.214	-861	1	7.35	AGATCA
PF10_0331a	-1930	1	7.35	AGATCA
MAL8P1.162	-1680	1	7.35	AGATCA
PF11_0014	-967	-1	7.35	TGATCT
MAL8P1.63	-608	1	7.35	AGATCA
PFL0965c	-159	-1	7.35	TGATCT
PFE0410w	-1402	-1	7.35	TGATCT
PFE0410w	-1728	-1	7.35	TGATCT
PFL2060c	-449	1	7.35	AGATCA
PFI0490c	-484	-1	7.35	TGATCT
PFB1020w	-67	1	7.35	AGATCA
PFC1016w	-57	1	7.35	AGATCA
PF10_0375	-1123	1	7.35	AGATCA
PFC0840w	-345	1	7.35	AGATCA
PF13_0338	-1277	-1	7.35	TGATCT
PFC0430w	-1367	-1	7.35	TGATCT
PF14_0411	-499	-1	7.35	TGATCT
PF10_0168-a	-318	-1	7.35	TGATCT
PFF0660w	-735	-1	7.35	TGATCT
PF14_0608	-911	1	7.35	AGATCA
PF08_0037	-150	-1	7.35	TGATCT
PF14_0756	-1641	-1	7.35	TGATCT
PF14_0338	-850	-1	7.35	TGATCT
PF14_0742	-954	-1	7.35	TGATCT
PF11_0076	-128	-1	7.35	TGATCT
PF13_0293	-1191	-1	7.35	TGATCT
PF14_0345a	-1088	1	7.35	AGATCA
PF14_0329	-1221	1	7.35	AGATCA
MAL8P1.123	-123	-1	7.35	TGATCT
MAL8P1.123	-136	-1	7.35	TGATCT
MAL8P1.123	-149	-1	7.35	TGATCT
PFI1035w	-1554	-1	7.35	TGATCT
PFI1660w	-108	-1	7.35	TGATCT
PF13_0340	-829	1	7.35	AGATCA
PF11_0213	-151	-1	7.35	TGATCT
PF13_0292	-152	1	7.35	AGATCA
MAL13P1.241	-31	-1	7.35	TGATCT
MAL13P1.122	-1922	-1	7.35	TGATCT
PF08_0122	-1693	-1	7.35	TGATCT
PF14_0112	-973	-1	7.35	TGATCT
PF14_0112	-1047	1	7.35	AGATCA
PF14_0112	-1086	-1	7.35	TGATCT
PFL0535c	-887	1	7.35	AGATCA
PFF1230c	-385	1	7.35	AGATCA
PFC0765c	-491	1	7.35	AGATCA
MAL8P1.49	-703	1	7.35	AGATCA
PF10_0227	-1548	1	7.35	AGATCA
PF10_0227	-1955	-1	7.35	TGATCT
PF14_0177	-958	-1	7.35	TGATCT
PF14_0715	-1176	-1	7.35	TGATCT
PFL2195w	-1400	-1	7.35	TGATCT
PF11_0254	-846	1	7.35	AGATCA
PF11_0254	-1872	1	7.35	AGATCA
PFD0835c	-1266	1	7.35	AGATCA
PF07_0092	-73	-1	7.35	TGATCT
PF13_0038	-1820	1	7.35	AGATCA
PFL1725w	-435	-1	7.35	TGATCT
PF14_0605	-742	-1	7.35	TGATCT
PFA0405w	-1332	1	7.35	AGATCA
PFL0600w	-184	-1	7.35	TGATCT
MAL7P1.205	-655	1	7.35	AGATCA
MAL7P1.129	-176	-1	7.35	TGATCT
PFL2385c	-1453	-1	7.35	TGATCT
PFL0795c	-631	1	7.35	AGATCA
PFL2078w	-67	1	7.35	AGATCA
MAL13P1.470	-304	-1	7.35	TGATCT
MAL13P1.470	-318	-1	7.35	TGATCT
PFF1120c	-362	1	7.35	AGATCA
PF13_0333	-75	-1	7.35	TGATCT
PFA0340w	-1331	1	7.35	AGATCA
MAL13P1.224	-848	1	7.35	AGATCA
MAL13P1.224	-956	-1	7.35	TGATCT
PF11_0464	-948	1	7.35	AGATCA
PFE0780w	-582	1	7.35	AGATCA
PFE0780w	-1664	1	7.35	AGATCA
PF13_0201	-783	-1	7.35	TGATCT
PFI0375w	-1611	1	7.35	AGATCA
PF13_0214	-695	1	7.35	AGATCA
PF13_0313	-1800	1	7.35	AGATCA
PF14_0615	-1206	-1	7.35	TGATCT
MAL7P1.225-b	-652	-1	7.35	TGATCT
MAL7P1.225-b	-1966	-1	7.35	TGATCT
PF13_0013	-13	1	7.35	AGATCA
PFC0875w	-382	1	7.35	AGATCA
PFL2145w	-444	-1	7.35	TGATCT
PFL1085w	-930	1	7.35	AGATCA
PF11_0327	-599	1	7.35	AGATCA
PF14_0007	-66	1	7.35	AGATCA
PF14_0007	-533	1	7.35	AGATCA
PF14_0425	-498	-1	7.35	TGATCT
PF11_0441a	-46	-1	7.35	TGATCT
PF13_0259	-759	-1	7.35	TGATCT
PFC0045w	-456	-1	7.35	TGATCT
PF11_0055	-447	1	7.35	AGATCA
PFC0805w	-572	-1	7.35	TGATCT
PFE1330c	-1005	-1	7.35	TGATCT
MAL8P1.22	-1068	1	7.35	AGATCA
PFA0220w	-661	-1	7.35	TGATCT
PF14_0010	-803	-1	7.35	TGATCT
PF13_0288	-766	-1	7.35	TGATCT
PFI1235w	-1368	1	7.35	AGATCA
PF14_0324	-824	-1	7.35	TGATCT
PFD0150w	-407	1	7.35	AGATCA
PFC1010w	-389	-1	7.35	TGATCT
PF11_0183	-640	1	7.35	AGATCA
MAL7P1.111	-1886	1	7.35	AGATCA
PF13_0099	-607	-1	7.35	TGATCT
PF11_0087	-1087	1	7.35	AGATCA
PFD0980w	-226	-1	7.35	TGATCT
PF14_0476	-1911	1	7.35	AGATCA
PFD1175w	-1626	-1	7.35	TGATCT
PFB0960c	-860	-1	7.35	TGATCT
PFB0090c	-1878	-1	7.35	TGATCT
PFA0610c	-1541	-1	7.35	TGATCT
PF10_0292	-1137	-1	7.35	TGATCT
PF14_0124	-33	1	7.35	AGATCA
PF14_0113	-444	1	7.35	AGATCA
PF14_0113	-483	-1	7.35	TGATCT
PF14_0113	-557	1	7.35	AGATCA
PFC0810c	-77	1	7.35	AGATCA
PF11_0417	-1234	-1	7.35	TGATCT
PFL2190c	-1687	1	7.35	AGATCA
PFI1775w	-216	1	7.35	AGATCA
PFA0510w	-908	-1	7.35	TGATCT
PFI0200c	-1200	1	7.35	AGATCA
PF14_0201	-1178	1	7.35	AGATCA
PF13_0233	-992	-1	7.35	TGATCT
PF13_0233	-1017	1	7.35	AGATCA
PF13_0233	-1528	-1	7.35	TGATCT
PFD0615c	-1839	-1	7.35	TGATCT
PF10_0183	-254	-1	7.35	TGATCT
PF14_0443	-941	1	7.35	AGATCA
PF14_0443	-1184	-1	7.35	TGATCT
PF10_0362	-526	-1	7.35	TGATCT
PFB0820c	-442	-1	7.35	TGATCT
PFA0410w	-478	1	7.35	AGATCA
PFL1160c	-1169	-1	7.35	TGATCT
PF14_0704	-1896	1	7.35	AGATCA
PFI0385c	-1814	1	7.35	AGATCA
PF14_0039	-559	-1	7.35	TGATCT
PF14_0039	-966	-1	7.35	TGATCT
PF14_0412	-78	1	7.35	AGATCA
PF14_0412	-590	1	7.35	AGATCA
PF11_0134	-209	-1	7.35	TGATCT
PFE0120c	-1916	-1	7.35	TGATCT
PFE0990w	-206	1	7.35	AGATCA
PFI0390c	-1023	-1	7.35	TGATCT
PFF0250w	-933	1	7.35	AGATCA
PF11_0377-c	-1184	-1	7.35	TGATCT
PF13_0123	-80	-1	7.35	TGATCT
PF11_0436	-1525	-1	7.35	TGATCT
PF11_0535	-574	-1	7.35	TGATCT
PFF0370w	-545	1	7.35	AGATCA
PFF0370w	-596	1	7.35	AGATCA
PF11_0317	-141	-1	7.35	TGATCT
PF14_0726	-156	-1	7.35	TGATCT
PF14_0726	-1446	-1	7.35	TGATCT
PF10_0333	-105	-1	7.35	TGATCT
MAL13P1.240	-1024	1	7.35	AGATCA
PFE0370c	-408	-1	7.35	TGATCT
PFL0730w	-130	-1	7.35	TGATCT
PF14_0222	-1488	1	7.35	AGATCA
PFI1695c	-238	1	7.35	AGATCA
PFI1695c	-956	-1	7.35	TGATCT
PF14_0176	-934	1	7.35	AGATCA
PF14_0176	-1309	-1	7.35	TGATCT
MAL7P1.174	-1759	1	7.35	AGATCA
PF13_0228	-1960	1	7.35	AGATCA
PF14_0600	-333	-1	7.35	TGATCT
PF10_0031	-852	-1	7.35	TGATCT
PF14_0716	-628	1	7.35	AGATCA
PF13_0285	-118	1	7.35	AGATCA
MAL8P1.2	-1416	-1	7.35	TGATCT
PF08_0076	-1360	1	7.35	AGATCA
PF10_0168-b	-200	-1	7.35	TGATCT
PFI0540w	-824	1	7.35	AGATCA
PFB0974c	-1117	1	7.35	AGATCA
PFA0245w	-958	1	7.35	AGATCA
PFC1000w	-168	1	7.35	AGATCA
PFC0365w	-1407	1	7.35	AGATCA
PF07_0078	-352	-1	7.35	TGATCT
PF14_0462	-1024	-1	7.35	TGATCT
PF11_0253	-1447	-1	7.35	TGATCT
PF14_0537	-1737	1	7.35	AGATCA
MAL13P1.31	-796	-1	7.35	TGATCT
PF14_0485	-876	1	7.35	AGATCA
MAL8P1.215	-563	-1	7.35	TGATCT
PF14_0345b	-400	-1	7.35	TGATCT
PFF0030c	-167	1	7.35	AGATCA
PFE0125w	-547	1	7.35	AGATCA
PFI1200w	-1906	1	7.35	AGATCA
PF14_0732	-1372	-1	7.35	TGATCT
MAL8P1.124	-106	-1	7.35	TGATCT
PF07_0014	-856	1	7.35	AGATCA
PFC1005c	-1239	1	7.35	AGATCA
PF14_0069	-879	-1	7.35	TGATCT
MAL8P1.148	-34	-1	7.35	TGATCT
PFL1410c	-823	1	7.35	AGATCA
PF08_0084	-205	1	7.35	AGATCA
MAL7P1.5	-963	-1	7.35	TGATCT
PF14_0527	-460	1	7.35	AGATCA
PF14_0527	-1444	-1	7.35	TGATCT
MAL13P1.107	-241	1	7.35	AGATCA
PF11_0054	-1967	-1	7.35	TGATCT
PFL2365w	-741	1	7.35	AGATCA
PFL2365w	-767	-1	7.35	TGATCT
PFB0330c	-443	1	7.35	AGATCA
PFI0125c	-1567	-1	7.35	TGATCT
PFB0310c	-1095	1	7.35	AGATCA
PFB0310c	-1354	1	7.35	AGATCA
PFL0955c	-183	-1	7.35	TGATCT
MAL8P1.37	-1305	-1	7.35	TGATCT
PFI1275w	-1075	-1	7.35	TGATCT
PFI0460w	-1485	1	7.35	AGATCA
PF08_0039	-178	-1	7.35	TGATCT
PF08_0039	-1207	-1	7.35	TGATCT
PFL2075c	-1014	-1	7.35	TGATCT
PF14_0025	-368	-1	7.35	TGATCT
MAL13P1.540	-393	1	7.35	AGATCA
PFD1225w	-974	-1	7.35	TGATCT
PF11_0240	-1248	1	7.35	AGATCA
PF14_0115	-247	1	7.35	AGATCA
PF14_0225	-213	1	7.35	AGATCA
PF13_0329	-1628	1	7.35	AGATCA
PF13_0329	-1848	-1	7.35	TGATCT
PF14_0093	-489	-1	7.35	TGATCT
PFE0030c	-203	-1	7.35	TGATCT
PF11_0522	-1135	1	7.35	AGATCA
PFF0110w	-287	-1	7.35	TGATCT
PF11_0321	-303	-1	7.35	TGATCT
PF13_0312	-1412	-1	7.35	TGATCT
MAL13P1.271	-338	1	7.35	AGATCA
PF13_0302	-1554	-1	7.35	TGATCT
PFB0800c	-1738	-1	7.35	TGATCT
PF10_0288	-709	1	7.35	AGATCA
PF11_0382	-698	-1	7.35	TGATCT
PFC0160w	-1697	-1	7.35	TGATCT
PF13_0215	-761	-1	7.35	TGATCT
PF10_0156	-1387	1	7.35	AGATCA
MAL7P1.161	-1127	1	7.35	AGATCA
PF10_0225	-1498	1	7.35	AGATCA
PFB0170w	-491	1	7.35	AGATCA
PFI0315c	-1775	-1	7.35	TGATCT
MAL8P1.217	-1700	-1	7.35	TGATCT
PFE0130c	-1508	1	7.35	AGATCA
PF11_0479a	-373	1	7.35	AGATCA
PF11_0479a	-1615	1	7.35	AGATCA
PF11_0479a	-1716	1	7.35	AGATCA
PF11_0479a	-1767	-1	7.35	TGATCT
MAL13P1.347	-856	1	7.35	AGATCA
PF14_0637	-646	-1	7.35	TGATCT
PF14_0194	-150	-1	7.35	TGATCT
MAL7P1.14	-1559	-1	7.35	TGATCT
MAL13P1.25	-38	1	7.35	AGATCA
PFE0775c	-315	-1	7.35	TGATCT
PFE0775c	-1397	-1	7.35	TGATCT
MAL13P1.89	-467	-1	7.35	TGATCT
PF14_0107	-1304	-1	7.35	TGATCT
PF14_0604a	-320	1	7.35	AGATCA
PF14_0614	-686	1	7.35	AGATCA
MAL13P1.36	-431	-1	7.35	TGATCT
MAL13P1.287	-116	1	7.35	AGATCA
PF14_0416	-275	1	7.35	AGATCA
PF13_0037	-503	1	7.35	AGATCA
PF11_0295	-292	1	7.35	AGATCA
PFE1360c	-1605	-1	7.35	TGATCT
PFL0050c	-806	1	7.35	AGATCA
PFC1015c	-1682	-1	7.35	TGATCT
MAL13P1.205	-422	1	7.35	AGATCA
PF14_0125	-436	1	7.35	AGATCA
PFB0180w	-29	1	7.35	AGATCA
PFB0180w	-1225	1	7.35	AGATCA
PF13_0035	-1096	1	7.35	AGATCA
PFI0328c	-8	1	7.35	AGATCA
PFF1410c	-237	-1	7.35	TGATCT
PFF1410c	-708	-1	7.35	TGATCT
PFF1410c	-895	1	7.35	AGATCA
PF11_0047	-1083	-1	7.35	TGATCT
PFB0775w	-1072	1	7.35	AGATCA
PFB0775w	-1583	-1	7.35	TGATCT
MAL7P1.152	-817	-1	7.35	TGATCT
PFF1355w	-361	1	7.35	AGATCA
PF07_0079	-368	1	7.35	AGATCA
PF14_0713	-548	1	7.35	AGATCA
PF14_0783	-835	-1	7.35	TGATCT
PF14_0272	-319	-1	7.35	TGATCT
PF14_0273	-1654	1	7.35	AGATCA
PFF1350c	-1694	-1	7.35	TGATCT
PFF1280w	-1799	1	7.35	AGATCA
PF14_0336	-1609	1	7.35	AGATCA
PFC0455w	-1554	-1	7.35	TGATCT
PFL1583c	-247	1	7.35	AGATCA
PFI0815c	-854	1	7.35	AGATCA
PFC0865w	-996	-1	7.35	TGATCT
PF14_0652	-1715	1	7.35	AGATCA
PFE0110w	-1101	1	7.35	AGATCA
PFL2550w	-519	-1	7.35	TGATCT
PFB0810w	-764	1	7.35	AGATCA
PF07_0093	-1269	1	7.35	AGATCA
PF14_0717	-932	-1	7.35	TGATCT
PF14_0717	-1759	-1	7.35	TGATCT
MAL13P1.326	-615	-1	7.35	TGATCT
PF13_0101	-1828	-1	7.35	TGATCT
PFE0815w	-64	-1	7.35	TGATCT
PFE1290w	-472	-1	7.35	TGATCT
PFE0520c	-876	1	7.35	AGATCA
PF14_0175	-496	-1	7.35	TGATCT
PF08_0016	-548	-1	7.35	TGATCT
PF08_0132	-1587	-1	7.35	TGATCT
PF08_0132	-1797	1	7.35	AGATCA
PF14_0530	-1028	-1	7.35	TGATCT
PFB0115w	-1070	1	7.35	AGATCA
PFL1947c	-901	-1	7.35	TGATCT
PFL1947c	-1047	-1	7.35	TGATCT
PF10_0056	-1102	1	7.35	AGATCA
PFL1025c	-539	1	7.35	AGATCA
PFL1025c	-1070	1	7.35	AGATCA
PFL1025c	-1304	1	7.35	AGATCA
PFD0780w	-565	1	7.35	AGATCA
PF14_0538	-176	-1	7.35	TGATCT
PFL1526c	-704	1	7.35	AGATCA
PFE0160c	-1571	1	7.35	AGATCA
PF14_0132	-236	-1	7.35	TGATCT
PF13_0232	-1025	1	7.35	AGATCA
PFE1300w	-912	-1	7.35	TGATCT
PF13_0144a	-1374	-1	7.35	TGATCT
PF10_0024	-1052	1	7.35	AGATCA
PF14_0044	-655	1	7.35	AGATCA
PF14_0044	-1149	-1	7.35	TGATCT
PFL1970w	-1847	-1	7.35	TGATCT
PFF0830w	-1070	-1	7.35	TGATCT
PFC0395w	-854	-1	7.35	TGATCT
PF11_0318	-1852	1	7.35	AGATCA
PF14_0615a	-1081	1	7.35	AGATCA
PF13_0239	-966	1	7.35	AGATCA
PF13_0173	-572	1	7.35	AGATCA
PF11_0358	-1779	1	7.35	AGATCA
MAL7P1.310	-785	1	7.35	AGATCA
PFF0730c	-650	-1	7.35	TGATCT
PF14_0663	-1378	-1	7.35	TGATCT
PFE0560c	-1577	-1	7.35	TGATCT
PF08_0082	-541	1	7.35	AGATCA
PFC0920w	-1691	-1	7.35	TGATCT
PF14_0698	-431	-1	7.35	TGATCT
MAL13P1.495	-421	-1	7.35	TGATCT
PF11_0012	-563	-1	7.35	TGATCT
PF11_0012	-629	-1	7.35	TGATCT
PFI1696c	-492	-1	7.35	TGATCT
MAL13P1.490	-602	1	7.35	AGATCA
MAL7P1.16	-12	-1	7.35	TGATCT
PFI1230c	-554	-1	7.35	TGATCT
PF14_0373	-1183	-1	7.35	TGATCT
PFL1685w	-603	1	7.35	AGATCA
PFL2530w	-363	-1	7.35	TGATCT
MAL13P1.254	-436	1	7.35	AGATCA
PFI0545w	-252	-1	7.35	TGATCT
PF14_0297	-113	-1	7.35	TGATCT
PF14_0297	-142	-1	7.35	TGATCT
PF11_0206	-1435	-1	7.35	TGATCT
PF14_0498	-1779	-1	7.35	TGATCT
PFD0840w	-1321	-1	7.35	TGATCT
PF10_0302	-1331	1	7.35	AGATCA
PFD0290w	-1101	1	7.35	AGATCA
PF08_0085	-1561	-1	7.35	TGATCT
PF11_0322	-646	1	7.35	AGATCA
PF13_0188	-234	-1	7.35	TGATCT
PFA0460c	-579	1	7.35	AGATCA
PFC0581w	-1420	1	7.35	AGATCA
PFA0100c	-882	-1	7.35	TGATCT
PFA0100c	-948	-1	7.35	TGATCT
PF14_0320	-459	1	7.35	AGATCA
PFI0550w	-1815	-1	7.35	TGATCT
PF10_0157	-181	1	7.35	AGATCA
PFD0090c	-61	1	7.35	AGATCA
PFL0750w	-1183	-1	7.35	TGATCT
PFC0105w	-166	1	7.35	AGATCA
PF14_0059	-1183	-1	7.35	TGATCT
PFF1065c	-358	-1	7.35	TGATCT
PF08_0104	-1778	1	7.35	AGATCA
PF11_0222	-522	1	7.35	AGATCA
PF11_0222	-1766	-1	7.35	TGATCT
PFD1135c	-1602	-1	7.35	TGATCT
PFD1135c	-1618	-1	7.35	TGATCT
MAL8P1.36	-126	-1	7.35	TGATCT
PFL0575w	-37	1	7.35	AGATCA
PF14_0539	-849	-1	7.35	TGATCT
PFA0325w	-77	-1	7.35	TGATCT
PF13_0036	-573	-1	7.35	TGATCT
PF13_0034	-297	-1	7.35	TGATCT
PFF1360w	-318	1	7.35	AGATCA
PF14_0361	-1728	-1	7.35	TGATCT
MAL8P1.161	-997	1	7.35	AGATCA
PF11_0129	-646	-1	7.35	TGATCT
PFF0620c	-729	-1	7.35	TGATCT
PF10_0365	-1092	-1	7.35	TGATCT
PFD0420c	-1642	-1	7.35	TGATCT
PF10_0160	-1156	1	7.35	AGATCA
MAL13P1.204	-372	1	7.35	AGATCA
PF14_0009	-574	-1	7.35	TGATCT
PF14_0607	-295	1	7.35	AGATCA
PF14_0739a	-1522	-1	7.35	TGATCT
PF11_0296	-994	-1	7.35	TGATCT
PFF1540w	-6	1	7.35	AGATCA
PFL2320w	-926	1	7.35	AGATCA
PFI1570c	-332	1	7.35	AGATCA
PFL2520w	-1426	-1	7.35	TGATCT
PFL0595c	-857	1	7.35	AGATCA
PF14_0077	-1075	-1	7.35	TGATCT
PFF0515c	-1156	1	7.35	AGATCA
PFE1135w	-989	-1	7.35	TGATCT
PFA0525w	-636	-1	7.35	TGATCT
PF14_0751	-1208	-1	7.35	TGATCT
PF14_0281	-1181	1	7.35	AGATCA
PFB0460c	-1562	-1	7.35	TGATCT
PFE1460w	-757	-1	7.35	TGATCT
PFC0580c	-176	-1	7.35	TGATCT
PFE0735w	-54	1	7.35	AGATCA
PFE0735w	-624	-1	7.35	TGATCT
PFC1060c	-1546	-1	7.35	TGATCT
PFC1060c	-1709	-1	7.35	TGATCT
PFD0770c	-690	1	7.35	AGATCA
PFB0255w	-156	-1	7.35	TGATCT
PFL1120c	-396	1	7.35	AGATCA
PF11_0041	-1308	1	7.35	AGATCA
PF13_0056	-461	1	7.35	AGATCA
PFL0135w	-150	1	7.35	AGATCA
PF10_0380	-1390	-1	7.35	TGATCT
PFD0540c	-808	1	7.35	AGATCA
PF08_0026	-1045	1	7.35	AGATCA
PFF0105w	-322	1	7.35	AGATCA
PFF0655c	-1356	1	7.35	AGATCA
PF11_0113	-470	1	7.35	AGATCA
PF14_0174	-8	1	7.35	AGATCA
PF14_0174	-968	-1	7.35	TGATCT
PF13_0287	-304	1	7.35	AGATCA
MAL13P1.11	-566	-1	7.35	TGATCT
PFI1030c	-1014	1	7.35	AGATCA
PFL0070c	-1480	1	7.35	AGATCA
PF14_0395	-1358	1	7.35	AGATCA
PF07_0124	-543	-1	7.35	TGATCT
PFE0175c	-233	1	7.35	AGATCA
PFE0175c	-588	1	7.35	AGATCA
PFI1690c	-1389	1	7.35	AGATCA
PFA0675w	-1960	-1	7.35	TGATCT
PFE1295c	-538	1	7.35	AGATCA
PF13_0272	-1149	-1	7.35	TGATCT
PF13_0076	-54	-1	7.35	TGATCT
PFA0155c	-1380	1	7.35	AGATCA
PF11_0077	-1051	1	7.35	AGATCA
PFA0415c	-217	1	7.35	AGATCA
PF10_0040	-609	-1	7.35	TGATCT
MAL13P1.154	-525	-1	7.35	TGATCT
PF10_0140	-1270	1	7.35	AGATCA
PFI1280c	-1451	1	7.35	AGATCA
MAL13P1.73	-348	-1	7.35	TGATCT
PFF0410w	-83	1	7.35	AGATCA
PF13_0085	-1671	1	7.35	AGATCA
PF14_0070	-1430	1	7.35	AGATCA
PFI0885w	-869	-1	7.35	TGATCT
PFI0320w	-1554	1	7.35	AGATCA
PF13_0070	-1836	-1	7.35	TGATCT
PFD0275w	-456	1	7.35	AGATCA
PFB0445c	-1594	-1	7.35	TGATCT
PF14_0350	-1202	-1	7.35	TGATCT
PF10_0356	-127	-1	7.35	TGATCT
PF14_0430	-573	1	7.35	AGATCA
PF14_0161	-619	1	7.35	AGATCA
PF14_0161	-825	1	7.35	AGATCA
PF14_0161	-1507	1	7.35	AGATCA
PFF0900c	-237	1	7.35	AGATCA
PFI0005w	-1403	1	7.35	AGATCA
PF14_0531	-1204	1	7.35	AGATCA
PFL2560c	-230	1	7.35	AGATCA
MAL7P1.144	-128	-1	7.35	TGATCT
MAL7P1.144	-410	-1	7.35	TGATCT
PFI0345w	-305	1	7.35	AGATCA
PF14_0162	-416	1	7.35	AGATCA
PFF1085c	-88	1	7.35	AGATCA
PFE0530w	-671	-1	7.35	TGATCT
MAL7P1.223	-1405	-1	7.35	TGATCT
PFL1420w	-202	-1	7.35	TGATCT
PF13_0203	-1946	-1	7.35	TGATCT
PF14_0168	-157	1	7.35	AGATCA
PF14_0168	-623	1	7.35	AGATCA
PF11_0281	-457	-1	7.35	TGATCT
PFD0425w	-234	1	7.35	AGATCA
PFD0425w	-1069	1	7.35	AGATCA
MAL13P1.212	-1220	1	7.35	AGATCA
MAL13P1.212	-1731	-1	7.35	TGATCT
MAL13P1.212	-1756	1	7.35	AGATCA
PFE1235c	-1753	-1	7.35	TGATCT
PF14_0126	-756	-1	7.35	TGATCT
PF14_0442	-1464	1	7.35	AGATCA
PF14_0442	-1769	1	7.35	AGATCA
PF14_0014	-656	-1	7.35	TGATCT
PF14_0014	-989	1	7.35	AGATCA
PFE0500c	-1032	-1	7.35	TGATCT
PFE0500c	-1573	-1	7.35	TGATCT
PF11_0074	-1408	1	7.35	AGATCA
PF14_0319	-1169	-1	7.35	TGATCT
PF10_0224	-178	-1	7.35	TGATCT
PF11_0013	-797	1	7.35	AGATCA
PF11_0013	-863	1	7.35	AGATCA
PF11_0025	-946	-1	7.35	TGATCT
PFI0965w	-127	-1	7.35	TGATCT
PF11_0404	-1487	1	7.35	AGATCA
PF11_0404	-1846	-1	7.35	TGATCT
PF11_0431	-1299	-1	7.35	TGATCT
PFA0015c	-890	-1	7.35	TGATCT
PFB1035w	-939	1	6.54	AGTACA
PF11_0412	-109	-1	6.54	TGTACT
PF14_0244	-1016	1	6.54	AGTACA
PF11_0433	-98	1	6.54	AGTACA
PF11_0433	-616	1	6.54	AGTACA
PF11_0380	-484	1	6.54	AGTACA
PFC0110w	-99	-1	6.54	TGTACT
PFC0110w	-169	-1	6.54	TGTACT
PF11_0091	-251	-1	6.54	TGTACT
PF14_0722	-657	-1	6.54	TGTACT
PF14_0722	-998	1	6.54	AGTACA
PF14_0722	-1693	-1	6.54	TGTACT
MAL8P1.131	-329	-1	6.54	TGTACT
PFD1015c	-577	-1	6.54	TGTACT
PFL2620w	-1408	1	6.54	AGTACA
PFF0100w	-1671	1	6.54	AGTACA
PF14_0664	-173	1	6.54	AGTACA
MAL8P1.78	-1581	-1	6.54	TGTACT
PF14_0815	-357	1	6.54	AGTACA
PF13_0304	-1227	1	6.54	AGTACA
PF13_0304	-1244	-1	6.54	TGTACT
PFI0660c	-756	1	6.54	AGTACA
PFE1345c	-1423	1	6.54	AGTACA
PF14_0757	-772	1	6.54	AGTACA
PF14_0015	-1572	1	6.54	AGTACA
PF14_0015	-1713	-1	6.54	TGTACT
PF13_0230	-487	-1	6.54	TGTACT
MAL8P1.202	-262	1	6.54	AGTACA
PFC1075w	-603	-1	6.54	TGTACT
PFC1075w	-946	1	6.54	AGTACA
PF11_0331	-559	-1	6.54	TGTACT
PF11_0331	-1703	-1	6.54	TGTACT
PFF0200c	-189	1	6.54	AGTACA
PF13_0054	-466	-1	6.54	TGTACT
PF13_0054	-629	-1	6.54	TGTACT
PF13_0054	-1768	-1	6.54	TGTACT
PF07_0023	-281	-1	6.54	TGTACT
PFL1540c	-414	1	6.54	AGTACA
PFB0935w	-203	1	6.54	AGTACA
PFL0025c	-950	-1	6.54	TGTACT
PFL0025c	-1563	1	6.54	AGTACA
PFI0630w	-50	-1	6.54	TGTACT
PFI1380c	-1225	-1	6.54	TGTACT
PF10_0064	-156	1	6.54	AGTACA
PF14_0303	-284	-1	6.54	TGTACT
PFE1455w	-806	-1	6.54	TGTACT
PFF0885w	-1983	-1	6.54	TGTACT
PFI1195c	-1552	1	6.54	AGTACA
PF11_0342	-1482	-1	6.54	TGTACT
PFI0745w	-189	-1	6.54	TGTACT
PFI0745w	-712	1	6.54	AGTACA
PFF1260c	-1661	1	6.54	AGTACA
PF13_0243	-1212	1	6.54	AGTACA
PF13_0134	-550	1	6.54	AGTACA
PF13_0134	-1145	1	6.54	AGTACA
PFD0190w	-1509	1	6.54	AGTACA
MAL7P1.204	-1758	1	6.54	AGTACA
PF14_0128	-505	1	6.54	AGTACA
PF08_0033	-204	1	6.54	AGTACA
PF10_0351	-533	-1	6.54	TGTACT
PFC0820w	-187	-1	6.54	TGTACT
PFC0820w	-1247	-1	6.54	TGTACT
PFI1675w	-1040	-1	6.54	TGTACT
PFI1675w	-1189	1	6.54	AGTACA
PF11_0257	-194	1	6.54	AGTACA
MAL7P1.18	-1054	-1	6.54	TGTACT
MAL7P1.18	-1282	-1	6.54	TGTACT
PF14_0435	-1019	1	6.54	AGTACA
PF14_0435	-1944	-1	6.54	TGTACT
PF14_0719	-41	-1	6.54	TGTACT
PF14_0719	-749	-1	6.54	TGTACT
PFF0645c	-601	-1	6.54	TGTACT
PFF0645c	-1858	-1	6.54	TGTACT
MAL13P1.196	-1387	1	6.54	AGTACA
PFF1385c	-601	-1	6.54	TGTACT
PFL0670c	-238	-1	6.54	TGTACT
PFL0670c	-934	1	6.54	AGTACA
PFE0795c	-180	1	6.54	AGTACA
PF14_0328	-84	1	6.54	AGTACA
PF14_0328	-613	-1	6.54	TGTACT
PF14_0328	-1488	1	6.54	AGTACA
PF14_0328	-1835	1	6.54	AGTACA
PF13_0335	-320	1	6.54	AGTACA
PF13_0335	-1148	1	6.54	AGTACA
PFL0280c	-1387	1	6.54	AGTACA
PFI0740c	-882	-1	6.54	TGTACT
PFI0740c	-1405	1	6.54	AGTACA
PF11_0454	-1886	1	6.54	AGTACA
PFL0675c	-1654	1	6.54	AGTACA
PFD0940w	-634	1	6.54	AGTACA
PFC0680w	-676	-1	6.54	TGTACT
PFC0680w	-1156	1	6.54	AGTACA
PFC0680w	-1166	-1	6.54	TGTACT
PFC0680w	-1280	-1	6.54	TGTACT
PF08_0043	-225	-1	6.54	TGTACT
PF14_0066	-1612	1	6.54	AGTACA
PF10_0075	-679	-1	6.54	TGTACT
PFA0440w	-1489	-1	6.54	TGTACT
PFL1075w	-12	1	6.54	AGTACA
PFL1075w	-299	-1	6.54	TGTACT
PFL1075w	-559	-1	6.54	TGTACT
PF07_0015	-99	-1	6.54	TGTACT
PF07_0015	-1246	-1	6.54	TGTACT
PF07_0015	-1337	1	6.54	AGTACA
PFI0920c	-1100	-1	6.54	TGTACT
PFA0135w	-1093	-1	6.54	TGTACT
PFI0910w	-312	-1	6.54	TGTACT
PFI0910w	-513	-1	6.54	TGTACT
MAL7P1.131	-1962	1	6.54	AGTACA
PF08_0080	-25	1	6.54	AGTACA
PF08_0080	-375	-1	6.54	TGTACT
PF13_0152	-125	1	6.54	AGTACA
PF13_0152	-283	-1	6.54	TGTACT
PF14_0071	-141	-1	6.54	TGTACT
PFI1350c	-617	1	6.54	AGTACA
PFI1350c	-1496	-1	6.54	TGTACT
PFI1350c	-1617	1	6.54	AGTACA
PF08_0020	-683	-1	6.54	TGTACT
PF08_0020	-759	1	6.54	AGTACA
PFB0190c	-950	1	6.54	AGTACA
MAL13P1.277	-417	1	6.54	AGTACA
MAL13P1.277	-1963	-1	6.54	TGTACT
PFF1580c	-810	-1	6.54	TGTACT
PF14_0170	-1619	1	6.54	AGTACA
PF14_0170	-1681	-1	6.54	TGTACT
PF14_0170	-1704	1	6.54	AGTACA
PF14_0737	-733	-1	6.54	TGTACT
PF13_0196	-633	-1	6.54	TGTACT
PF13_0196	-722	1	6.54	AGTACA
PF10_0252	-796	1	6.54	AGTACA
PFC0030c	-1284	-1	6.54	TGTACT
PFI1310w	-684	1	6.54	AGTACA
PF14_0060	-1582	-1	6.54	TGTACT
PF11_0390	-209	-1	6.54	TGTACT
PF11_0390	-1286	-1	6.54	TGTACT
MAL7P1.179	-1519	1	6.54	AGTACA
PFF1150w	-1039	-1	6.54	TGTACT
PF13_0289	-307	-1	6.54	TGTACT
PF13_0289	-860	1	6.54	AGTACA
MAL8P1.97	-734	1	6.54	AGTACA
MAL8P1.97	-936	1	6.54	AGTACA
PF11_0026	-596	-1	6.54	TGTACT
PF11_0026	-938	1	6.54	AGTACA
PF11_0026	-1889	1	6.54	AGTACA
PF08_0118	-1228	-1	6.54	TGTACT
PF08_0118	-1342	1	6.54	AGTACA
PF08_0118	-1713	-1	6.54	TGTACT
PF10_0057a	-86	1	6.54	AGTACA
PF10_0057a	-161	1	6.54	AGTACA
PF10_0057a	-883	1	6.54	AGTACA
PFI1770w	-1282	-1	6.54	TGTACT
PFI1770w	-1452	-1	6.54	TGTACT
PFI1770w	-1474	-1	6.54	TGTACT
PFD0860w	-6	1	6.54	AGTACA
PFC0120w	-108	-1	6.54	TGTACT
PFC0120w	-123	-1	6.54	TGTACT
PFC0120w	-165	-1	6.54	TGTACT
PFC0120w	-223	1	6.54	AGTACA
PFC0120w	-247	-1	6.54	TGTACT
PFL2080c	-1589	-1	6.54	TGTACT
PFL2080c	-1903	1	6.54	AGTACA
PF13_0154	-887	1	6.54	AGTACA
PF07_0058	-441	1	6.54	AGTACA
MAL8P1.85	-230	1	6.54	AGTACA
PF11_0049	-87	-1	6.54	TGTACT
PF11_0049	-115	-1	6.54	TGTACT
PF07_0126	-59	1	6.54	AGTACA
PF07_0126	-1183	-1	6.54	TGTACT
PF07_0126	-1890	-1	6.54	TGTACT
PF10_0163	-565	-1	6.54	TGTACT
PF10_0163	-1329	1	6.54	AGTACA
PF10_0163	-1874	-1	6.54	TGTACT
PFI0340c	-1467	1	6.54	AGTACA
PFC0270w	-447	1	6.54	AGTACA
PFC0270w	-1387	-1	6.54	TGTACT
PF11_0518	-242	-1	6.54	TGTACT
PF11_0518	-1227	1	6.54	AGTACA
PF08_0130	-123	1	6.54	AGTACA
PFC0910w	-145	1	6.54	AGTACA
PF14_0532	-1995	-1	6.54	TGTACT
PF11_0097	-754	-1	6.54	TGTACT
PFE1220w	-606	-1	6.54	TGTACT
PFE1220w	-1074	1	6.54	AGTACA
PFC0745c	-1885	1	6.54	AGTACA
PFC0282w	-903	-1	6.54	TGTACT
PFC0282w	-1705	-1	6.54	TGTACT
PFF1530c	-742	1	6.54	AGTACA
PF13_0141	-879	1	6.54	AGTACA
PF10_0215	-1818	1	6.54	AGTACA
PFB0950w	-420	1	6.54	AGTACA
PFB0950w	-728	-1	6.54	TGTACT
PFD1045c	-1416	-1	6.54	TGTACT
PFF1560c	-1722	-1	6.54	TGTACT
PFF1545w	-949	-1	6.54	TGTACT
PFD1245c	-828	-1	6.54	TGTACT
PF14_0180	-717	-1	6.54	TGTACT
PF14_0180	-1092	1	6.54	AGTACA
PFF1485w	-456	1	6.54	AGTACA
PF14_0343	-36	-1	6.54	TGTACT
PF14_0343	-1642	-1	6.54	TGTACT
PF14_0343	-1870	1	6.54	AGTACA
PF11_0243	-697	1	6.54	AGTACA
PF11_0243	-1177	1	6.54	AGTACA
PFF1300w	-659	1	6.54	AGTACA
PF14_0218	-1207	1	6.54	AGTACA
PF14_0218	-1482	-1	6.54	TGTACT
PF14_0218	-1495	-1	6.54	TGTACT
PF14_0218	-1557	1	6.54	AGTACA
PF14_0218	-1918	-1	6.54	TGTACT
PFD1170c	-1054	-1	6.54	TGTACT
PFD1170c	-1216	1	6.54	AGTACA
PFD1170c	-1806	1	6.54	AGTACA
PF14_0260	-1215	1	6.54	AGTACA
PF14_0260	-1712	-1	6.54	TGTACT
PF14_0260	-1738	-1	6.54	TGTACT
PF14_0078	-1947	-1	6.54	TGTACT
PFD0825c	-328	-1	6.54	TGTACT
PFD0825c	-359	1	6.54	AGTACA
PF14_0048	-716	-1	6.54	TGTACT
PF11_0313	-207	-1	6.54	TGTACT
PF11_0313	-1256	1	6.54	AGTACA
PF11_0177	-666	-1	6.54	TGTACT
PFF0190c	-320	-1	6.54	TGTACT
PFF0190c	-585	-1	6.54	TGTACT
PFB0985c	-1014	-1	6.54	TGTACT
PFD0920w	-704	1	6.54	AGTACA
MAL7P1.59	-847	1	6.54	AGTACA
PF10_0363	-78	1	6.54	AGTACA
PF10_0363	-188	-1	6.54	TGTACT
PF10_0154	-35	1	6.54	AGTACA
PFB0970c	-926	-1	6.54	TGTACT
PF14_0250	-813	-1	6.54	TGTACT
PF14_0250	-1436	-1	6.54	TGTACT
PFD0395c	-867	-1	6.54	TGTACT
PF14_0509	-1659	-1	6.54	TGTACT
PFF1390w	-947	1	6.54	AGTACA
PF13_0166	-191	-1	6.54	TGTACT
PF10_0328	-324	-1	6.54	TGTACT
MAL13P1.303	-467	-1	6.54	TGTACT
MAL13P1.303	-1587	1	6.54	AGTACA
PFE0910w	-636	1	6.54	AGTACA
PFB0640c	-807	1	6.54	AGTACA
PFD0820w	-1018	-1	6.54	TGTACT
PF11_0421	-57	1	6.54	AGTACA
MAL13P1.342	-493	-1	6.54	TGTACT
PFA0615w	-1349	1	6.54	AGTACA
PF14_0543	-463	1	6.54	AGTACA
PF14_0543	-1044	-1	6.54	TGTACT
MAL13P1.33	-357	-1	6.54	TGTACT
MAL13P1.33	-820	-1	6.54	TGTACT
PF14_0193	-625	-1	6.54	TGTACT
PF14_0193	-1042	1	6.54	AGTACA
PF14_0622	-912	-1	6.54	TGTACT
PF14_0622	-1499	1	6.54	AGTACA
PF10_0020	-1805	1	6.54	AGTACA
PF08_0089	-1211	1	6.54	AGTACA
PF08_0089	-1797	1	6.54	AGTACA
PFL0920c	-1780	1	6.54	AGTACA
PFE0105c	-903	1	6.54	AGTACA
PFE0105c	-973	-1	6.54	TGTACT
PFE1635w	-1375	1	6.54	AGTACA
PFE1635w	-1453	1	6.54	AGTACA
MAL7P1.224	-113	1	6.54	AGTACA
PFE1100w	-749	1	6.54	AGTACA
PFE1100w	-864	1	6.54	AGTACA
PFD0035c	-1395	1	6.54	AGTACA
PF14_0367	-1011	1	6.54	AGTACA
PF14_0293	-421	1	6.54	AGTACA
PF14_0745	-548	1	6.54	AGTACA
MAL13P1.13	-979	1	6.54	AGTACA
MAL13P1.13	-1422	-1	6.54	TGTACT
PF14_0791	-1692	1	6.54	AGTACA
PFE0825w	-233	-1	6.54	TGTACT
PFL2185w	-844	-1	6.54	TGTACT
PF07_0102	-59	-1	6.54	TGTACT
PFE0115c	-273	-1	6.54	TGTACT
PFE0115c	-955	-1	6.54	TGTACT
PF14_0760	-601	-1	6.54	TGTACT
PF14_0760	-911	1	6.54	AGTACA
PF14_0760	-1120	-1	6.54	TGTACT
PFC0860w	-126	-1	6.54	TGTACT
PFC0735w	-593	-1	6.54	TGTACT
PFD0075w	-1314	-1	6.54	TGTACT
PF07_0048	-630	-1	6.54	TGTACT
PFA0575c	-290	-1	6.54	TGTACT
PFA0575c	-366	-1	6.54	TGTACT
PF13_0033	-174	1	6.54	AGTACA
PFE1285w	-71	1	6.54	AGTACA
PFE1285w	-488	-1	6.54	TGTACT
PF14_0700	-1707	1	6.54	AGTACA
PF14_0700	-1836	1	6.54	AGTACA
PF13_0242	-946	-1	6.54	TGTACT
PF11_0142	-957	-1	6.54	TGTACT
PF08_0034	-855	1	6.54	AGTACA
PF11_0545	-568	1	6.54	AGTACA
PF11_0545	-1645	1	6.54	AGTACA
PFI1281w	-733	-1	6.54	TGTACT
PFI1281w	-1943	1	6.54	AGTACA
MAL7P1.69	-107	1	6.54	AGTACA
PFC0195w	-1460	-1	6.54	TGTACT
PFF0445w	-516	-1	6.54	TGTACT
PFD0610w	-1822	-1	6.54	TGTACT
PF14_0108	-22	-1	6.54	TGTACT
PF11_0232	-788	-1	6.54	TGTACT
PF11_0232	-1112	-1	6.54	TGTACT
PFI1360c	-687	-1	6.54	TGTACT
PF13_0253	-797	-1	6.54	TGTACT
PF13_0253	-1171	-1	6.54	TGTACT
PF07_0109	-1344	1	6.54	AGTACA
PF14_0635	-427	1	6.54	AGTACA
PF10_0178	-94	-1	6.54	TGTACT
PFC0370w	-328	1	6.54	AGTACA
PF10_0390	-974	-1	6.54	TGTACT
PFE0275w	-44	-1	6.54	TGTACT
MAL8P1.103	-205	-1	6.54	TGTACT
MAL8P1.103	-448	1	6.54	AGTACA
MAL8P1.103	-1721	1	6.54	AGTACA
PF14_0280	-837	1	6.54	AGTACA
PF14_0280	-889	1	6.54	AGTACA
PF14_0280	-1619	1	6.54	AGTACA
PF11_0035	-1621	1	6.54	AGTACA
PFI1330c	-527	-1	6.54	TGTACT
PFI1330c	-712	1	6.54	AGTACA
PFI1330c	-1090	1	6.54	AGTACA
PF08_0119	-1720	-1	6.54	TGTACT
PFB0385w	-58	1	6.54	AGTACA
PFB0385w	-71	1	6.54	AGTACA
PFB0385w	-216	-1	6.54	TGTACT
PFB0385w	-1821	1	6.54	AGTACA
PFB0385w	-1852	-1	6.54	TGTACT
PFD0995c	-1987	-1	6.54	TGTACT
PFF0520w	-1882	-1	6.54	TGTACT
MAL8P1.70	-1164	-1	6.54	TGTACT
MAL8P1.70	-1732	-1	6.54	TGTACT
MAL13P1.313	-1935	-1	6.54	TGTACT
PFI1005w	-1834	1	6.54	AGTACA
PFD0100c	-1168	1	6.54	AGTACA
PF14_0771	-810	1	6.54	AGTACA
PF14_0771	-1627	-1	6.54	TGTACT
PFI0855w	-692	-1	6.54	TGTACT
PFI0855w	-830	1	6.54	AGTACA
PF13_0043	-352	1	6.54	AGTACA
PF10_0340	-633	1	6.54	AGTACA
MAL7P1.114	-443	1	6.54	AGTACA
PFA0175w	-849	-1	6.54	TGTACT
PF14_0473	-8	1	6.54	AGTACA
PF14_0473	-949	1	6.54	AGTACA
PFI1110w	-50	-1	6.54	TGTACT
PF11_0186	-1025	-1	6.54	TGTACT
MAL8P1.310	-1331	-1	6.54	TGTACT
PFA0160c	-1186	-1	6.54	TGTACT
MAL13P1.74	-621	1	6.54	AGTACA
MAL13P1.74	-666	1	6.54	AGTACA
PF07_0116	-699	-1	6.54	TGTACT
MAL13P1.331	-1923	1	6.54	AGTACA
PF07_0132	-933	1	6.54	AGTACA
MAL7P1.27	-510	-1	6.54	TGTACT
MAL7P1.27	-723	1	6.54	AGTACA
PFI0525w	-160	1	6.54	AGTACA
MAL7P1.50	-1429	-1	6.54	TGTACT
PFL0660w	-228	-1	6.54	TGTACT
PFL0660w	-1224	1	6.54	AGTACA
PF14_0645	-869	-1	6.54	TGTACT
PFI1625c	-1169	-1	6.54	TGTACT
PF10_0126	-172	-1	6.54	TGTACT
PF10_0126	-843	-1	6.54	TGTACT
PF11_0348	-841	-1	6.54	TGTACT
MAL13P1.66	-1946	1	6.54	AGTACA
PF14_0325	-887	1	6.54	AGTACA
PF14_0316	-1646	-1	6.54	TGTACT
PFF0285c	-1989	-1	6.54	TGTACT
PF11_0061	-1574	1	6.54	AGTACA
PFI1050c	-14	-1	6.54	TGTACT
PFI1050c	-453	1	6.54	AGTACA
PF10_0316	-203	-1	6.54	TGTACT
PF11_0209	-1495	1	6.54	AGTACA
PF10_0373	-172	-1	6.54	TGTACT
PF10_0373	-1536	-1	6.54	TGTACT
[truncated: 2,523,017 more chars]
