# Supplementary material for: Identification and Genome-Wide Prediction of DNA Binding Specificities for the ApiAP2 Family of Regulators from the Malaria Parasite
Source: PLoS Pathog. 2010 Oct 28;6(10):e1001165. doi: 10.1371/journal.ppat.1001165 (PMC2965767; doi:10.1371/journal.ppat.1001165)
Supplement: Dataset S3 — ScanACE results for all AP2 motifs. ScanACE results for all ApiAP2 motifs. The location, orientation, and sequence of each motif match in upstream regions are indicated. (8.80 MB ZIP) [file ppat.1001165.s021.zip › Dataset S3_revised/PF11_0442_ScanACE pwm matches.xls]

## Sheet: GCTAGC_PF11_0442_pwm.txt.matche
Dataset S3t. ScanACE results for the PF11_0442 motif.
Searches were done using the position weight matrix trimmed to the 6 most informative consecutive motif positions.
Data is sorted by score from highest to lowest.
Column 1 - PlasmoDB gene IDs. Genes listed multiple times have more than one match to the motif in their upstream regions
Column 2 - Position of the motif upstream from the ATG start codon.
Column 3 - Orientation of the motif in the genome. 1 indicates the plus strand and -1 indicates the minus strand.
Column 4 - ScanACE score. Higher scores reflect better better matches to the position weight matrix.
Column 5 - Sequence of the motif match. All sequences are 5' to 3' from the plus strand.
Gene ID	Position	Orientation	Score	Sequence
PF13_0054	-305	1	17.55	GCTAGC
PF10_0064	-475	1	17.55	GCTAGC
PF10_0223	-398	1	17.55	GCTAGC
PF11_0192	-175	1	17.55	GCTAGC
PF11_0442	-326	1	17.55	GCTAGC
PF14_0066	-407	1	17.55	GCTAGC
PFD0145c	-1215	1	17.55	GCTAGC
PF08_0119	-580	1	17.55	GCTAGC
PF10_0097	-873	1	17.55	GCTAGC
MAL7P1.105	-452	1	17.55	GCTAGC
PF11_0061	-1470	1	17.55	GCTAGC
PFC0440c	-1746	1	17.55	GCTAGC
PF14_0366	-753	1	17.55	GCTAGC
PF11_0283	-1366	1	17.55	GCTAGC
PFC0506w	-521	1	17.55	GCTAGC
PFL1625w	-528	1	17.55	GCTAGC
PF11_0432	-535	1	17.55	GCTAGC
PF11_0309	-1726	1	17.55	GCTAGC
PF10_0280	-1341	1	17.55	GCTAGC
PFB0194w	-42	1	17.55	GCTAGC
PFL2265c	-14	1	17.55	GCTAGC
PFB0390w	-268	1	17.55	GCTAGC
PFB0250w	-352	1	17.55	GCTAGC
PF07_0105	-504	1	17.55	GCTAGC
PF14_0228	-10	1	17.55	GCTAGC
PFL2445c	-27	1	17.55	GCTAGC
PFL1285c	-980	1	17.55	GCTAGC
PF10_0085	-1750	1	17.55	GCTAGC
PFL1845c	-1571	1	17.55	GCTAGC
PF11_0179	-1473	1	17.55	GCTAGC
PFF0390w	-30	1	17.55	GCTAGC
PFC0505c	-17	1	17.55	GCTAGC
PFF0275c	-556	1	17.55	GCTAGC
PF10_0420	-399	1	17.55	GCTAGC
PF11_0308	-140	1	17.55	GCTAGC
PF08_0136b	-498	1	17.55	GCTAGC
PF10_0233	-221	1	17.55	GCTAGC
PF10_0069	-1586	1	17.55	GCTAGC
PFD1130w	-1765	1	17.55	GCTAGC
PFD1130w	-1881	1	17.55	GCTAGC
PFI0620w	-646	1	17.55	GCTAGC
PF11_0181	-628	1	17.55	GCTAGC
PFC0470w	-61	1	17.55	GCTAGC
PFF0280w	-1011	1	17.55	GCTAGC
PFI1535w	-626	1	17.55	GCTAGC
PF07_0106	-1324	1	17.55	GCTAGC
PFF0690c	-56	1	17.55	GCTAGC
PFL0545w	-983	1	17.55	GCTAGC
PFA0660w	-1916	1	17.55	GCTAGC
PFL2295w	-101	1	17.55	GCTAGC
PFL2295w	-181	1	17.55	GCTAGC
PFD0355c	-139	1	17.55	GCTAGC
MAL13P1.309	-376	1	17.55	GCTAGC
PFD1145c	-1413	1	17.55	GCTAGC
PFL2300w	-1205	1	17.55	GCTAGC
PFL2300w	-1285	1	17.55	GCTAGC
PF13_0161	-758	1	17.55	GCTAGC
PF13_0223	-1372	1	17.55	GCTAGC
PF10_0098	-100	1	17.55	GCTAGC
PFL1735c	-843	1	17.55	GCTAGC
PF13_0040	-117	1	17.55	GCTAGC
MAL13P1.46	-466	1	17.55	GCTAGC
PFF0385c	-593	1	17.55	GCTAGC
MAL7P1.118	-1227	1	17.55	GCTAGC
PFF0695w	-149	1	17.55	GCTAGC
PF11_0105	-1548	1	17.55	GCTAGC
MAL13P1.47	-1949	1	17.55	GCTAGC
PF14_0137	-253	1	17.55	GCTAGC
PF11_0182	-23	1	17.55	GCTAGC
PFD0360w	-1312	1	17.55	GCTAGC
PF14_0046	-752	1	17.55	GCTAGC
PF11_0224	-1579	1	17.55	GCTAGC
PFA0305c	-580	1	17.55	GCTAGC
PF11_0094	-1592	1	17.55	GCTAGC
PFD1095w	-1236	1	17.55	GCTAGC
PF14_0167	-1431	1	17.55	GCTAGC
PFI1315c	-215	1	17.55	GCTAGC
PF11_0149	-220	1	17.55	GCTAGC
PFL0060w	-1020	1	17.55	GCTAGC
PFB0245c	-1433	1	17.55	GCTAGC
PFI0655c	-183	1	17.55	GCTAGC
PFI1320c	-1702	1	17.55	GCTAGC
PFL0655w	-1212	1	17.55	GCTAGC
PF14_0705	-372	1	17.55	GCTAGC
PF13_0358	-192	1	17.55	GCTAGC
PFD0150w	-56	1	17.55	GCTAGC
MAL8P1.100	-267	1	17.55	GCTAGC
PFB0275w	-1871	1	17.55	GCTAGC
PF10_0281	-1820	1	17.55	GCTAGC
PFL1740w	-587	1	17.55	GCTAGC
PFF1365c	-342	1	17.55	GCTAGC
PFE0840c	-1945	1	17.55	GCTAGC
MAL7P1.106	-1187	1	17.55	GCTAGC
PFL2270w	-1046	1	17.55	GCTAGC
PF14_0139	-100	1	17.55	GCTAGC
PF13_0329	-1408	1	17.55	GCTAGC
PFC0465c	-1571	1	17.55	GCTAGC
PFL1390w	-1932	1	17.55	GCTAGC
PFI1260c	-545	1	17.55	GCTAGC
MAL13P1.205	-107	1	17.55	GCTAGC
PFE0995c	-151	1	17.55	GCTAGC
PFB0670c	-513	1	17.55	GCTAGC
PF08_0113	-1453	1	17.55	GCTAGC
PFI1530c	-1641	1	17.55	GCTAGC
PF13_0101	-1901	1	17.55	GCTAGC
PF11_0174	-1845	1	17.55	GCTAGC
MAL7P1.138	-1777	1	17.55	GCTAGC
PF11_0282	-574	1	17.55	GCTAGC
PFL1385c	-621	1	17.55	GCTAGC
PF10_0060	-110	1	17.55	GCTAGC
PF10_0065	-234	1	17.55	GCTAGC
PF14_0503	-327	1	17.55	GCTAGC
PFL1290w	-1447	1	17.55	GCTAGC
PFL0850w	-1714	1	17.55	GCTAGC
PFL0850w	-1791	1	17.55	GCTAGC
PF10_0302	-956	1	17.55	GCTAGC
PF13_0188	-171	1	17.55	GCTAGC
PF11_0324	-149	1	17.55	GCTAGC
PFB0425c	-834	1	17.55	GCTAGC
PFL0650c	-557	1	17.55	GCTAGC
PF14_0470	-551	1	17.55	GCTAGC
PFD0785c	-94	1	17.55	GCTAGC
MAL13P1.328	-379	1	17.55	GCTAGC
PF10_0323	-551	1	17.55	GCTAGC
PF10_0260	-33	1	17.55	GCTAGC
PF13_0056	-363	1	17.55	GCTAGC
PF14_0290	-288	1	17.55	GCTAGC
PFF0680c	-497	1	17.55	GCTAGC
PF10_0259	-828	1	17.55	GCTAGC
PF14_0467	-616	1	17.55	GCTAGC
PFD0890w	-1905	1	17.55	GCTAGC
PF13_0140	-198	1	17.55	GCTAGC
PF14_0168	-798	1	17.55	GCTAGC
PF11_0431	-779	1	17.55	GCTAGC
PFL0620c	-1651	-1	16.3	GCGAGC
PFL0920c	-43	1	16.3	GCTCGC
PFE0580w	-916	1	16.3	GCTCGC
PF07_0060	-198	-1	16.3	GCGAGC
PFF1100c	-304	1	16.3	GCTCGC
MAL13P1.455	-1892	-1	16.3	GCGAGC
PFC0265c	-90	-1	16.3	GCGAGC
PFE0575c	-333	-1	16.3	GCGAGC
PF11_0377-a	-794	1	16.3	GCTCGC
MAL7P1.126	-39	1	16.3	GCTCGC
MAL7P1.127	-1555	-1	16.3	GCGAGC
MAL13P1.211	-408	-1	16.3	GCGAGC
PF11_0377-b	-794	1	16.3	GCTCGC
PF10_0046	-57	1	16.3	GCTCGC
PFF0765c	-47	1	16.3	GCTCGC
PF10_0295	-1334	-1	16.3	GCGAGC
PF11_0377-c	-794	1	16.3	GCTCGC
PFI0155c	-1866	-1	16.3	GCGAGC
PF11_0288	-772	-1	16.3	GCGAGC
PF14_0323	-693	1	16.3	GCTCGC
PFI1685w	-1742	-1	16.3	GCGAGC
PF11_0251	-459	-1	16.3	GCGAGC
PF08_0128	-702	1	14.69	GCCAGC
PF08_0052	-688	1	14.69	GCTGGC
MAL13P1.435	-1354	1	14.69	GCCAGC
MAL7P1.142	-1993	1	14.69	GCTGGC
PFB0435c	-786	1	14.69	GCCAGC
PF07_0005	-1223	1	14.69	GCTGGC
PFC0800w	-203	1	14.69	GCCAGC
PF10_0206	-225	1	14.69	GCCAGC
MAL8P1.148	-206	1	14.69	GCTGGC
PF11_0127	-1615	1	14.69	GCCAGC
PFE0905w	-416	1	14.69	GCCAGC
PFD1015c	-240	1	11.46	CCTAGC
PFI1195c	-1080	1	11.46	GCTAGG
PF10_0322	-884	1	11.46	CCTAGC
PF10_0322	-1593	1	11.46	CCTAGC
PF07_0072	-759	1	11.46	CCTAGC
PFL1075w	-21	1	11.46	CCTAGC
PFB0545c	-688	1	11.46	CCTAGC
PFB0550w	-1115	1	11.46	GCTAGG
PFC0420w	-732	1	11.46	GCTAGG
PFL1630c	-1596	1	11.46	GCTAGG
PF14_0571	-1638	1	11.46	GCTAGG
PFD0565c	-1140	1	11.46	GCTAGG
PF11_0051	-547	1	11.46	GCTAGG
PFC0340w	-1286	1	11.46	CCTAGC
MAL13P1.55	-128	1	11.46	GCTAGG
PFE0260w	-1309	1	11.46	CCTAGC
PF08_0041	-78	1	11.46	GCTAGG
PF14_0407	-339	1	11.46	CCTAGC
MAL13P1.324	-356	1	11.46	GCTAGG
PFL1635w	-115	1	11.46	CCTAGC
PFI1590c	-1447	1	11.46	CCTAGC
PFC0775w	-1044	1	11.46	GCTAGG
PFI0160w	-1663	1	11.46	CCTAGC
PF14_0406	-1759	1	11.46	GCTAGG
MAL13P1.175	-424	1	11.46	GCTAGG
PFD0355c	-97	1	11.46	CCTAGC
PF08_0040	-877	1	11.46	CCTAGC
PFI0830c	-1097	1	11.46	GCTAGG
PFB0440c	-1975	1	11.46	CCTAGC
PFE0565w	-95	1	11.46	CCTAGC
PF10_0091	-1627	1	11.46	CCTAGC
PF10_0035	-106	1	11.46	GCTAGG
PFF0125c	-199	1	11.46	GCTAGG
PF08_0077	-822	1	11.46	GCTAGG
PFD0360w	-1354	1	11.46	GCTAGG
PF13_0185	-173	1	11.46	CCTAGC
PF13_0220	-540	1	11.46	CCTAGC
PFE1245w	-1032	1	11.46	CCTAGC
PF14_0778	-1692	1	11.46	CCTAGC
PF14_0305	-50	1	11.46	GCTAGG
PF10_0090	-31	1	11.46	GCTAGG
MAL13P1.174	-1495	1	11.46	GCTAGG
PFA0620c	-680	1	11.46	GCTAGG
PFE0980c	-67	1	11.46	CCTAGC
PFI1200w	-1885	1	11.46	CCTAGC
PF07_0014	-1667	1	11.46	CCTAGC
PF14_0770	-1971	1	11.46	GCTAGG
PFD0070c	-766	1	11.46	GCTAGG
MAL7P1.14	-748	1	11.46	GCTAGG
PF14_0713	-1351	1	11.46	GCTAGG
PFB0285c	-1533	1	11.46	GCTAGG
PFC0415c	-1979	1	11.46	CCTAGC
PF14_0307	-880	1	11.46	CCTAGC
PF14_0226	-637	1	11.46	CCTAGC
PF08_0078	-158	1	11.46	CCTAGC
PF11_0324	-653	1	11.46	GCTAGG
PFD0090c	-1176	1	11.46	CCTAGC
MAL13P1.332	-827	1	11.46	GCTAGG
PF11_0279	-884	1	11.46	CCTAGC
PFC0335c	-616	1	11.46	GCTAGG
PFB0460c	-756	1	11.46	CCTAGC
PF11_0041	-723	1	11.46	CCTAGC
PFD0890w	-1019	1	11.46	CCTAGC
PF14_0714	-1698	1	11.46	CCTAGC
PFF1415c	-1163	1	11.46	GCTAGG
PF10_0241	-390	-1	11.27	GCTACC
PFI1240c	-328	1	11.27	GGTAGC
PFL2135c	-538	1	11.27	GGTAGC
PFI1820w	-1853	1	11.27	GGTAGC
PF10_0163	-1642	1	11.27	GGTAGC
PF14_0260	-837	1	11.27	GGTAGC
PFI0355c	-1775	1	11.27	GGTAGC
PF14_0677	-386	1	11.27	GGTAGC
PFB0840w	-1466	-1	11.27	GCTACC
MAL13P1.342	-737	-1	11.27	GCTACC
PF10_0020	-1587	-1	11.27	GCTACC
PFE0610c	-1624	1	11.27	GGTAGC
PFI1360c	-825	1	11.27	GGTAGC
PF14_0635	-758	1	11.27	GGTAGC
PFD0995c	-215	1	11.27	GGTAGC
MAL7P1.105	-539	1	11.27	GGTAGC
PFL0957w	-1074	-1	11.27	GCTACC
PFI0420c	-108	1	11.27	GGTAGC
PF07_0006	-1292	1	11.27	GGTAGC
PF11_0191	-1811	1	11.27	GGTAGC
MAL13P1.525	-891	1	11.27	GGTAGC
MAL13P1.525	-1736	1	11.27	GGTAGC
PFC0975c	-1456	-1	11.27	GCTACC
PF13_0225	-419	-1	11.27	GCTACC
PF14_0259	-1175	-1	11.27	GCTACC
MAL13P1.440	-806	-1	11.27	GCTACC
PF10_0242	-39	-1	11.27	GCTACC
PFB0835c	-402	1	11.27	GGTAGC
PF11_0204	-1900	1	11.27	GGTAGC
PFB0056c	-872	1	11.27	GGTAGC
PFB0056c	-1687	1	11.27	GGTAGC
PF10_0244	-1629	-1	11.27	GCTACC
PFE0615w	-316	-1	11.27	GCTACC
PF13_0281	-786	-1	11.27	GCTACC
PF07_0053	-600	-1	11.27	GCTACC
MAL7P1.123	-607	-1	11.27	GCTACC
PF14_0216	-48	1	11.27	GGTAGC
PFB0390w	-38	1	11.27	GGTAGC
PF11_0363	-1955	-1	11.27	GCTACC
PF13_0165	-698	1	11.27	GGTAGC
PFD1230c	-1180	-1	11.27	GCTACC
PF13_0003	-1669	1	11.27	GGTAGC
MAL13P1.435	-1515	-1	11.27	GCTACC
MAL8P1.66	-839	-1	11.27	GCTACC
PF11_0203	-1308	-1	11.27	GCTACC
MAL13P1.94	-1506	-1	11.27	GCTACC
PFL2650w	-910	1	11.27	GGTAGC
PFL2650w	-1758	1	11.27	GGTAGC
PFL1190c	-925	-1	11.27	GCTACC
PF14_0135	-143	-1	11.27	GCTACC
PF11_0083	-1355	1	11.27	GGTAGC
PFD0095c	-894	1	11.27	GGTAGC
PF14_0064	-979	-1	11.27	GCTACC
MAL7P1.216	-1202	-1	11.27	GCTACC
PFE0135w	-728	-1	11.27	GCTACC
MAL13P1.455	-9	1	11.27	GGTAGC
PFE0190c	-1166	1	11.27	GGTAGC
PF11_0167	-849	1	11.27	GGTAGC
PFB0525w	-1734	-1	11.27	GCTACC
PFF0025w	-1177	-1	11.27	GCTACC
PF10_0245	-1460	1	11.27	GGTAGC
PFI0065w	-1165	-1	11.27	GCTACC
PF13_0269	-1173	1	11.27	GGTAGC
MAL8P1.53	-98	-1	11.27	GCTACC
MAL7P1.94	-1411	1	11.27	GGTAGC
PF11_0346	-270	-1	11.27	GCTACC
PFA0190c	-633	1	11.27	GGTAGC
PFD1130w	-1388	1	11.27	GGTAGC
MAL7P1.142	-1832	1	11.27	GGTAGC
PFI0100c	-1642	1	11.27	GGTAGC
PFL0755c	-124	-1	11.27	GCTACC
PF11_0033	-13	-1	11.27	GCTACC
PF11_0033	-64	-1	11.27	GCTACC
PF11_0033	-115	-1	11.27	GCTACC
PFA0740w	-1489	-1	11.27	GCTACC
PFC0905c	-522	-1	11.27	GCTACC
PFC0905c	-600	-1	11.27	GCTACC
PFC0905c	-640	-1	11.27	GCTACC
PFC0905c	-680	-1	11.27	GCTACC
PF07_0051	-219	1	11.27	GGTAGC
PFI1145w	-453	1	11.27	GGTAGC
PF07_0104	-1879	-1	11.27	GCTACC
PFA0195w	-963	-1	11.27	GCTACC
PF13_0200	-639	-1	11.27	GCTACC
PFE0195w	-407	-1	11.27	GCTACC
PF10_0383	-13	-1	11.27	GCTACC
PF10_0383	-64	-1	11.27	GCTACC
PF08_0138	-1467	-1	11.27	GCTACC
MAL8P1.71	-1489	1	11.27	GGTAGC
PF07_0111	-961	1	11.27	GGTAGC
DUP1-PFE0130c	-1757	1	11.27	GGTAGC
PF11_0008	-1477	1	11.27	GGTAGC
PFB0060w	-1156	-1	11.27	GCTACC
PFB0060w	-1971	-1	11.27	GCTACC
PF11_0166	-540	1	11.27	GGTAGC
PF14_0136	-1770	1	11.27	GGTAGC
PFI0185w	-291	1	11.27	GGTAGC
PFF0845c	-236	1	11.27	GGTAGC
PFI1455c	-632	1	11.27	GGTAGC
PF08_0107	-335	1	11.27	GGTAGC
PF10_0234	-439	-1	11.27	GCTACC
PFB0435c	-292	-1	11.27	GCTACC
PFE1435c	-1811	-1	11.27	GCTACC
PF14_0294	-352	1	11.27	GGTAGC
PFL1835w	-1167	1	11.27	GGTAGC
PFI0935w	-934	1	11.27	GGTAGC
PF10_0179	-1018	1	11.27	GGTAGC
PF11_0009	-1198	-1	11.27	GCTACC
PFB0665w	-1604	-1	11.27	GCTACC
PFD0495c	-1575	1	11.27	GGTAGC
PF13_0212	-1176	-1	11.27	GCTACC
PFI1815c	-1177	-1	11.27	GCTACC
PF14_0634	-975	-1	11.27	GCTACC
PFL1370w	-486	1	11.27	GGTAGC
PFI0060c	-1746	1	11.27	GGTAGC
PFE0055c	-1216	-1	11.27	GCTACC
PFE1625c	-1352	-1	11.27	GCTACC
PF13_0199	-220	1	11.27	GGTAGC
PF10_0214	-853	-1	11.27	GCTACC
PF11_0520	-1177	-1	11.27	GCTACC
PFF0635w	-1617	-1	11.27	GCTACC
PF08_0056	-1024	-1	11.27	GCTACC
MAL13P1.520	-1172	-1	11.27	GCTACC
PFC1045c	-600	-1	11.27	GCTACC
PFD0025w	-1178	-1	11.27	GCTACC
PFF0630c	-802	1	11.27	GGTAGC
PF10_0079	-375	1	11.27	GGTAGC
PF14_0112	-818	-1	11.27	GCTACC
PFA0020w	-1193	-1	11.27	GCTACC
PFC1050w	-1704	1	11.27	GGTAGC
PF11_0373	-246	1	11.27	GGTAGC
MAL7P1.129	-9	1	11.27	GGTAGC
PF13_0004	-1177	-1	11.27	GCTACC
PFI0290c	-1509	1	11.27	GGTAGC
PF10_0236	-1556	1	11.27	GGTAGC
PFA0220w	-1923	-1	11.27	GCTACC
PF10_0407	-409	1	11.27	GGTAGC
PF14_0113	-712	1	11.27	GGTAGC
PFI0020w	-1182	-1	11.27	GCTACC
PF13_0233	-1414	-1	11.27	GCTACC
PFD0615c	-206	1	11.27	GGTAGC
PF13_0163	-1319	1	11.27	GGTAGC
PF14_0443	-1030	1	11.27	GGTAGC
PFE0120c	-1779	-1	11.27	GCTACC
PFI0590c	-47	1	11.27	GGTAGC
PF14_0222	-42	-1	11.27	GCTACC
PFI0155c	-1407	1	11.27	GGTAGC
PFE0125w	-684	1	11.27	GGTAGC
PFA0035c	-888	1	11.27	GGTAGC
PF11_0190	-580	-1	11.27	GCTACC
PFD0020c	-1603	1	11.27	GGTAGC
PFL0955c	-639	1	11.27	GGTAGC
PFE1630w	-1811	1	11.27	GGTAGC
PF10_0005	-27	1	11.27	GGTAGC
PF11_0184	-1248	-1	11.27	GCTACC
PF14_0225	-36	1	11.27	GGTAGC
PFI0425w	-815	-1	11.27	GCTACC
PFF1455c	-774	-1	11.27	GCTACC
PFB0085c	-245	-1	11.27	GCTACC
PFE0130c	-271	1	11.27	GGTAGC
PF13_0075	-484	-1	11.27	GCTACC
PFB0590w	-762	1	11.27	GGTAGC
PFI1170c	-1360	1	11.27	GGTAGC
PFC0455w	-833	-1	11.27	GCTACC
PFD1000c	-215	1	11.27	GGTAGC
MAL7P1.137	-1229	1	11.27	GGTAGC
PFL2125c	-160	1	11.27	GGTAGC
PF14_0132	-588	1	11.27	GGTAGC
PFL1970w	-213	1	11.27	GGTAGC
PF13_0125	-1564	-1	11.27	GCTACC
MAL13P1.460	-723	1	11.27	GGTAGC
PF14_0773	-222	1	11.27	GGTAGC
PFD0915w	-1333	-1	11.27	GCTACC
PF11_0185	-160	1	11.27	GGTAGC
PF11_0521	-1611	1	11.27	GGTAGC
PF13_0116	-305	1	11.27	GGTAGC
PFF1065c	-691	-1	11.27	GCTACC
PFD0420c	-1929	-1	11.27	GCTACC
PFF1565c	-1974	-1	11.27	GCTACC
PF07_0049	-217	1	11.27	GGTAGC
PFD1235w	-1615	1	11.27	GGTAGC
PF10_0112	-611	-1	11.27	GCTACC
PF14_0308	-1151	-1	11.27	GCTACC
PF07_0085	-1539	-1	11.27	GCTACC
PFL2645c	-1198	-1	11.27	GCTACC
PFA0445w	-824	-1	11.27	GCTACC
PF11_0347	-1308	1	11.27	GGTAGC
PFI1365w	-123	-1	11.27	GCTACC
PFB0932w	-884	1	11.27	GGTAGC
PFB0932w	-1249	1	11.27	GGTAGC
PFF0020c	-1829	1	11.27	GGTAGC
PFL0800c	-536	1	11.27	GGTAGC
PFL0760w	-397	1	11.27	GGTAGC
PF13_0140	-54	1	11.27	GGTAGC
PFL1195w	-783	1	11.27	GGTAGC
PFE1620c	-1716	-1	11.27	GCTACC
PFD0425w	-782	1	11.27	GGTAGC
MAL13P1.212	-1334	1	11.27	GGTAGC
PF10_0240	-292	1	11.27	GGTAGC
PFA0015c	-1820	1	11.27	GGTAGC
PFB0685c	-1180	1	10.12	GATAGC
PF10_0271	-713	1	10.12	GCTATC
PFD0190w	-1445	1	10.12	GCTATC
PF07_0072	-122	1	10.12	GATAGC
PFF1385c	-1397	1	10.12	GCTATC
PFF1095w	-437	1	10.12	GCTATC
PFC0680w	-1112	1	10.12	GCTATC
PFL0805w	-441	1	10.12	GCTATC
PFD0405c	-86	1	10.12	GATAGC
PFF1485w	-1113	1	10.12	GATAGC
PFL0160w	-232	1	10.12	GCTATC
PFI0135c	-1496	1	10.12	GCTATC
PFI0135c	-1893	1	10.12	GCTATC
PF11_0325	-18	1	10.12	GATAGC
PFC1065w	-1440	1	10.12	GATAGC
PFF1390w	-151	1	10.12	GATAGC
PF11_0359	-14	1	10.12	GATAGC
MAL8P1.77	-200	1	10.12	GCTATC
PF14_0736	-417	1	10.12	GCTATC
PF10_0178	-469	1	10.12	GCTATC
PFI1330c	-914	1	10.12	GATAGC
PFE1082c	-1583	1	10.12	GCTATC
PF14_0771	-444	1	10.12	GCTATC
PFI0855w	-175	1	10.12	GATAGC
PF11_0039	-1200	1	10.12	GATAGC
PF14_0568	-78	1	10.12	GCTATC
PFL0660w	-835	1	10.12	GCTATC
PFC0625w	-781	1	10.12	GCTATC
PF13_0060	-945	1	10.12	GCTATC
PFL1670c	-569	1	10.12	GCTATC
PFL1340c	-1451	1	10.12	GATAGC
MAL13P1.311	-223	1	10.12	GATAGC
PFE0950c	-748	1	10.12	GATAGC
PFE1085w	-443	1	10.12	GATAGC
PF14_0451	-351	1	10.12	GATAGC
PF08_0063	-1586	1	10.12	GATAGC
PFC0675c	-935	1	10.12	GATAGC
PFF0980w	-1913	1	10.12	GCTATC
PFE0040c	-1754	1	10.12	GATAGC
PFI1300c	-1610	1	10.12	GATAGC
MAL7P1.164	-1573	1	10.12	GCTATC
PF11_0523	-520	1	10.12	GATAGC
PF11_0060	-255	1	10.12	GCTATC
PFL1285c	-520	1	10.12	GCTATC
PFA0110w	-326	1	10.12	GATAGC
MAL8P1.210	-29	1	10.12	GCTATC
PFD0865c	-26	1	10.12	GATAGC
PF11_0083	-43	1	10.12	GCTATC
PF07_0089	-1489	1	10.12	GCTATC
PFE0245c	-663	1	10.12	GATAGC
PF07_0035	-1773	1	10.12	GCTATC
PF14_0755	-127	1	10.12	GCTATC
PFB0495w	-53	1	10.12	GATAGC
PF11_0092	-101	1	10.12	GCTATC
MAL8P1.212	-1771	1	10.12	GCTATC
PF10_0177b	-1402	1	10.12	GATAGC
PF14_0489	-830	1	10.12	GCTATC
PF14_0058	-1250	1	10.12	GATAGC
PFD1105w	-460	1	10.12	GATAGC
PFB0973c	-830	1	10.12	GATAGC
PFI0160w	-67	1	10.12	GATAGC
PFL1780w	-715	1	10.12	GCTATC
PF08_0136b	-624	1	10.12	GCTATC
PF10_0233	-1505	1	10.12	GATAGC
MAL13P1.245	-132	1	10.12	GCTATC
PFA0720w	-1296	1	10.12	GCTATC
MAL13P1.415	-1100	1	10.12	GCTATC
MAL13P1.415	-1392	1	10.12	GCTATC
PFA0715c	-424	1	10.12	GATAGC
PF08_0003	-1902	1	10.12	GCTATC
PFF0975c	-389	1	10.12	GATAGC
PF13_0048	-221	1	10.12	GCTATC
PFB0455w	-1993	1	10.12	GATAGC
PF14_0365	-1715	1	10.12	GCTATC
PFL0350c	-436	1	10.12	GATAGC
PF13_0184	-235	1	10.12	GATAGC
PFF0770c	-384	1	10.12	GCTATC
PFF0770c	-885	1	10.12	GCTATC
PFE0860c	-676	1	10.12	GATAGC
PFC0115c	-246	1	10.12	GATAGC
PF07_0088	-1849	1	10.12	GATAGC
PF11_0307	-300	1	10.12	GCTATC
PF14_0565	-897	1	10.12	GCTATC
PFL2215w	-1813	1	10.12	GCTATC
MAL8P1.35	-629	1	10.12	GCTATC
PFL2130w	-315	1	10.12	GCTATC
MAL13P1.420	-341	1	10.12	GATAGC
MAL13P1.420	-633	1	10.12	GATAGC
MAL8P1.71	-186	1	10.12	GATAGC
PF14_0728	-669	1	10.12	GCTATC
PFC0285c	-1779	1	10.12	GATAGC
PFF1090c	-1954	1	10.12	GATAGC
PF14_0486	-9	1	10.12	GATAGC
PF13_0322	-1721	1	10.12	GATAGC
PF10_0045	-242	1	10.12	GATAGC
PFL1775c	-191	1	10.12	GATAGC
PF14_0356	-1000	1	10.12	GCTATC
MAL7P1.154	-1515	1	10.12	GATAGC
PFL1445w	-162	1	10.12	GATAGC
PFL1810w	-504	1	10.12	GCTATC
PFI0185w	-1488	1	10.12	GCTATC
PFL2070w	-1384	1	10.12	GCTATC
PFL1260w	-1170	1	10.12	GCTATC
MAL13P1.352	-992	1	10.12	GCTATC
PF13_0143	-1288	1	10.12	GATAGC
PF14_0754	-535	1	10.12	GATAGC
PF14_0375	-112	1	10.12	GCTATC
MAL13P1.53	-561	1	10.12	GATAGC
PFF1375c	-665	1	10.12	GCTATC
PFF1375c	-1291	1	10.12	GATAGC
PF11_0201	-844	1	10.12	GCTATC
PF14_0586a	-205	1	10.12	GATAGC
PFA0275c	-1476	1	10.12	GATAGC
PFI0210c	-679	1	10.12	GCTATC
PFC0290w	-1172	1	10.12	GCTATC
PF10_0368	-1057	1	10.12	GATAGC
PF10_0115	-225	1	10.12	GCTATC
PFI0365w	-1020	1	10.12	GATAGC
PF11_0200	-1318	1	10.12	GATAGC
PFD1210w	-115	1	10.12	GCTATC
PF14_0566	-1194	1	10.12	GATAGC
PF14_0364	-365	1	10.12	GATAGC
MAL13P1.156	-885	1	10.12	GCTATC
PFC1105w	-1213	1	10.12	GATAGC
PFF0350w	-1053	1	10.12	GATAGC
PFD0585c	-1012	1	10.12	GCTATC
PFD0585c	-1028	1	10.12	GATAGC
PFL0185c	-1787	1	10.12	GCTATC
PFL0220c	-273	1	10.12	GCTATC
PFF0160c	-46	1	10.12	GATAGC
PFB0975c	-130	1	10.12	GATAGC
PFL0155c	-573	1	10.12	GATAGC
PFC0230c	-266	1	10.12	GCTATC
MAL13P1.234	-1705	1	10.12	GATAGC
PF13_0209	-197	1	10.12	GCTATC
PFB0976w	-29	1	10.12	GCTATC
PF14_0575	-162	1	10.12	GCTATC
PF14_0355	-132	1	10.12	GATAGC
PFF0040c	-461	1	10.12	GCTATC
PFI1155w	-997	1	10.12	GCTATC
PFL0030c	-691	1	10.12	GATAGC
PF13_0261	-344	1	10.12	GATAGC
PF14_0221	-1760	1	10.12	GATAGC
PFD0310w	-1282	1	10.12	GCTATC
PFC0900w	-1278	1	10.12	GCTATC
MAL13P1.296	-847	1	10.12	GCTATC
PFC0410w	-933	1	10.12	GCTATC
PFE0875c	-193	1	10.12	GATAGC
PF14_0401	-41	1	10.12	GCTATC
PF14_0778	-243	1	10.12	GATAGC
MAL13P1.157	-1314	1	10.12	GATAGC
PFL1035w	-1343	1	10.12	GATAGC
MAL7P1.29a	-1526	1	10.12	GCTATC
PFL2195w	-877	1	10.12	GCTATC
MAL7P1.339	-648	1	10.12	GATAGC
MAL8P1.1	-210	1	10.12	GCTATC
MAL13P1.159	-111	1	10.12	GCTATC
PF07_0030	-1135	1	10.12	GCTATC
MAL13P1.224	-756	1	10.12	GCTATC
PF10_0367	-1554	1	10.12	GCTATC
PFL1805c	-793	1	10.12	GATAGC
PF10_0083	-1250	1	10.12	GCTATC
PFE0955w	-1291	1	10.12	GCTATC
PF14_0050	-130	1	10.12	GCTATC
PF14_0050	-158	1	10.12	GCTATC
PF14_0050	-186	1	10.12	GCTATC
PF14_0050	-212	1	10.12	GCTATC
PF14_0050	-238	1	10.12	GCTATC
PF14_0007	-1200	1	10.12	GATAGC
PF13_0208	-55	1	10.12	GATAGC
PFL0775w	-580	1	10.12	GCTATC
PFB0050c	-420	1	10.12	GCTATC
MAL13P1.246	-1172	1	10.12	GATAGC
MAL13P1.425	-845	1	10.12	GATAGC
MAL13P1.425	-1137	1	10.12	GATAGC
PFA0150c	-697	1	10.12	GATAGC
PFI0360c	-1837	1	10.12	GCTATC
PFI0105c	-471	1	10.12	GCTATC
PF10_0061	-397	1	10.12	GCTATC
PF10_0061	-627	1	10.12	GCTATC
PF14_0672	-779	1	10.12	GATAGC
PF13_0233	-1125	1	10.12	GCTATC
PF14_0452a	-949	1	10.12	GATAGC
PFL1440c	-534	1	10.12	GCTATC
PF07_0040	-184	1	10.12	GATAGC
PFF0250w	-300	1	10.12	GCTATC
PF10_0313	-916	1	10.12	GATAGC
PF08_0048	-611	1	10.12	GCTATC
PF08_0017	-63	1	10.12	GCTATC
PF07_0087	-529	1	10.12	GATAGC
PF10_0047	-1487	1	10.12	GCTATC
PF14_0374	-1420	1	10.12	GATAGC
PF14_0222	-1321	1	10.12	GCTATC
PF14_0720	-719	1	10.12	GATAGC
PFB0974c	-616	1	10.12	GATAGC
PFB0175c	-834	1	10.12	GCTATC
PFL2065c	-789	1	10.12	GATAGC
PF11_0098	-1772	1	10.12	GCTATC
PFD1185w	-123	1	10.12	GATAGC
PFC0730w	-1475	1	10.12	GCTATC
PFE1145w	-622	1	10.12	GCTATC
PFL1040w	-402	1	10.12	GATAGC
PFD0215c	-1075	1	10.12	GATAGC
PFD0215c	-1208	1	10.12	GATAGC
PF14_0225	-188	1	10.12	GCTATC
PF11_0522	-637	1	10.12	GATAGC
PF13_0302	-1598	1	10.12	GATAGC
PF11_0382	-731	1	10.12	GCTATC
PF13_0215	-255	1	10.12	GCTATC
PFL1130c	-1065	1	10.12	GATAGC
PFC0405c	-233	1	10.12	GATAGC
PF11_0295	-1133	1	10.12	GCTATC
PF14_0604	-177	1	10.12	GCTATC
PFL0125c	-170	1	10.12	GCTATC
PF07_0003	-1824	1	10.12	GATAGC
PFA0520c	-1703	1	10.12	GATAGC
PF11_0211	-92	1	10.12	GATAGC
MAL8P1.209	-637	1	10.12	GATAGC
PFF1270c	-464	1	10.12	GCTATC
PFF1280w	-66	1	10.12	GCTATC
PFE0425w	-1071	1	10.12	GCTATC
PFF0270c	-13	1	10.12	GATAGC
PFL2630w	-494	1	10.12	GCTATC
MAL13P1.390	-1227	1	10.12	GATAGC
PF14_0132	-192	1	10.12	GATAGC
PF08_0030	-442	1	10.12	GATAGC
PFL1990c	-568	1	10.12	GATAGC
MAL13P1.194	-290	1	10.12	GATAGC
PF07_0122	-111	1	10.12	GATAGC
PFI1305w	-1408	1	10.12	GCTATC
PFI0220w	-1945	1	10.12	GATAGC
PFL1700c	-1015	1	10.12	GCTATC
PFD0870w	-1361	1	10.12	GCTATC
PFL1290w	-1907	1	10.12	GATAGC
MAL8P1.20	-258	1	10.12	GCTATC
PF14_0379	-501	1	10.12	GATAGC
PFL0890c	-340	1	10.12	GATAGC
PFA0250w	-89	1	10.12	GATAGC
PF11_0324	-1887	1	10.12	GATAGC
PFD0090c	-1892	1	10.12	GCTATC
MAL8P1.111	-928	1	10.12	GATAGC
PF10_0294	-972	1	10.12	GATAGC
PF14_0671	-980	1	10.12	GCTATC
PF14_0059	-949	1	10.12	GCTATC
PFE0420c	-117	1	10.12	GATAGC
PFF0775w	-1125	1	10.12	GATAGC
PFF0775w	-1626	1	10.12	GATAGC
PFF1320c	-179	1	10.12	GATAGC
PF11_0296	-153	1	10.12	GATAGC
PFA0525w	-1123	1	10.12	GCTATC
PF14_0638	-115	1	10.12	GATAGC
PFD0770c	-582	1	10.12	GATAGC
PFF1377w	-1283	1	10.12	GCTATC
PFF1377w	-1909	1	10.12	GATAGC
PFD0170c	-62	1	10.12	GCTATC
PFF0820w	-680	1	10.12	GATAGC
PFL1265c	-283	1	10.12	GATAGC
PF07_0121	-1238	1	10.12	GCTATC
PFL1255c	-755	1	10.12	GATAGC
PFE0250w	-1992	1	10.12	GCTATC
PFI0140w	-522	1	10.12	GATAGC
PFI0140w	-919	1	10.12	GATAGC
PFD0140w	-1049	1	10.12	GCTATC
PFC0615w	-1467	1	10.12	GCTATC
PF13_0241	-499	1	10.12	GCTATC
PF11_0281	-1808	1	10.12	GCTATC
MAL13P1.212	-1623	1	10.12	GATAGC
PF13_0174	-83	1	10.12	GATAGC
PF11_0212	-1852	1	10.12	GCTATC
PFB0035c	-468	1	10.12	GCTATC
PF13_0160	-108	1	9.71	GCTTGC
PFI0805w	-1072	1	9.71	GCAAGC
PFI0095c	-793	1	9.71	GCTTGC
PF13_0141	-1288	1	9.71	GCAAGC
PFF0240c	-1890	1	9.71	GCAAGC
PF11_0156	-682	1	9.71	GCAAGC
PFA0320w	-371	1	9.71	GCTTGC
MAL7P1.69	-1475	1	9.71	GCAAGC
MAL8P1.82	-214	1	9.71	GCAAGC
MAL7P1.50	-57	1	9.71	GCAAGC
PF11_0061	-1414	1	9.71	GCTTGC
PFC0420w	-858	1	9.71	GCTTGC
PF11_0165	-953	1	9.71	GCTTGC
PF14_0380	-1566	1	9.71	GCAAGC
PF14_0597	-1931	1	9.71	GCTTGC
PFI1740c-a	-382	1	9.71	GCAAGC
PF11_0283	-494	1	9.71	GCAAGC
MAL13P1.269	-304	1	9.71	GCAAGC
MAL13P1.125	-1689	1	9.71	GCAAGC
PFL2265c	-316	1	9.71	GCTTGC
PFI0800c	-558	1	9.71	GCTTGC
MAL8P1.127	-712	1	9.71	GCAAGC
PF14_0475	-1887	1	9.71	GCAAGC
PF07_0098	-607	1	9.71	GCAAGC
PFF0205w	-1586	1	9.71	GCAAGC
PF11_0445	-420	1	9.71	GCTTGC
PFA0725w	-1013	1	9.71	GCAAGC
MAL13P1.55	-1815	1	9.71	GCAAGC
PF13_0219	-446	1	9.71	GCAAGC
PF11_0311	-718	1	9.71	GCAAGC
MAL13P1.56	-1967	1	9.71	GCTTGC
PFF1250w	-301	1	9.71	GCAAGC
PFF1250w	-919	1	9.71	GCTTGC
PF07_0112	-162	1	9.71	GCAAGC
MAL13P1.455	-1788	1	9.71	GCTTGC
PFI0895c	-1156	1	9.71	GCAAGC
PFL1295w	-1845	1	9.71	GCAAGC
PF11_0302	-1638	1	9.71	GCAAGC
PF07_0099	-538	1	9.71	GCTTGC
PFF1370w	-523	1	9.71	GCAAGC
PF10_0279	-812	1	9.71	GCTTGC
PF14_0365	-349	1	9.71	GCAAGC
PF10_0357	-363	1	9.71	GCTTGC
PF10_0357	-371	1	9.71	GCTTGC
PF14_0122	-1461	1	9.71	GCAAGC
PF14_0074	-559	1	9.71	GCTTGC
PFI1400c	-83	1	9.71	GCTTGC
PFL2130w	-1583	1	9.71	GCTTGC
PF07_0057	-292	1	9.71	GCTTGC
PFL0020w	-20	1	9.71	GCAAGC
MAL13P1.316	-815	1	9.71	GCTTGC
PFI0900w	-724	1	9.71	GCTTGC
PFF1045w	-840	1	9.71	GCAAGC
MAL13P1.152	-1408	1	9.71	GCAAGC
PF14_0155	-55	1	9.71	GCTTGC
PF14_0073	-1507	1	9.71	GCAAGC
PFF1245c	-302	1	9.71	GCTTGC
PF14_0364	-1731	1	9.71	GCTTGC
PFB0340c	-940	1	9.71	GCAAGC
PFE0365c	-215	1	9.71	GCAAGC
PF13_0164	-654	1	9.71	GCTTGC
MAL13P1.122	-310	1	9.71	GCAAGC
PF07_0134	-158	1	9.71	GCTTGC
MAL7P1.11	-1009	1	9.71	GCTTGC
PF13_0077	-727	1	9.71	GCTTGC
PF14_0382	-1661	1	9.71	GCTTGC
PF13_0201	-1245	1	9.71	GCTTGC
PF14_0283	-534	1	9.71	GCAAGC
PFE1515w	-377	1	9.71	GCAAGC
PFC1010w	-570	1	9.71	GCAAGC
PF14_0476	-882	1	9.71	GCTTGC
PFA0410w	-957	1	9.71	GCAAGC
PFL0005w	-58	1	9.71	GCAAGC
PFL0015c	-1427	1	9.71	GCTTGC
PF14_0374	-1759	1	9.71	GCTTGC
PF11_0385	-905	1	9.71	GCTTGC
PFC1000w	-1803	1	9.71	GCAAGC
PFC1005c	-1058	1	9.71	GCTTGC
PFL2270w	-744	1	9.71	GCAAGC
PF08_0084	-29	1	9.71	GCAAGC
PF14_0282	-1300	1	9.71	GCTTGC
PFE1145w	-923	1	9.71	GCTTGC
PFL2460w	-1068	1	9.71	GCTTGC
PF11_0382	-805	1	9.71	GCAAGC
PF14_0083	-1450	1	9.71	GCTTGC
PFL0640w	-1288	1	9.71	GCTTGC
PF13_0218a	-906	1	9.71	GCTTGC
PFC0415c	-1853	1	9.71	GCAAGC
PFE1325w	-1652	1	9.71	GCTTGC
PFE1325w	-1922	1	9.71	GCTTGC
PF11_0282	-1446	1	9.71	GCTTGC
PFL1170w	-175	1	9.71	GCAAGC
PFL0445w	-849	1	9.71	GCAAGC
MAL7P1.151	-733	1	9.71	GCTTGC
PF14_0381	-1661	1	9.71	GCTTGC
PF08_0085	-1737	1	9.71	GCTTGC
PFI1445w	-1469	1	9.71	GCAAGC
PF11_0447	-1811	1	9.71	GCAAGC
PFC0995c	-574	1	9.71	GCTTGC
MAL13P1.204	-1670	1	9.71	GCTTGC
PFL2520w	-927	1	9.71	GCAAGC
PF14_0142	-923	1	9.71	GCAAGC
PFE0415w	-97	1	9.71	GCAAGC
PFI1740c-b	-382	1	9.71	GCAAGC
PF14_0467	-313	1	9.71	GCTTGC
PF07_0012	-410	1	9.71	GCAAGC
PFL1770c	-273	1	9.71	GCTTGC
PF13_0140	-1343	1	9.71	GCTTGC
PF13_0126	-190	1	9.71	GCTTGC
PF13_0226	-1163	1	9.71	GCAAGC
PF11_0412	-341	1	9.25	ACTAGC
PFB0185w	-111	1	9.25	ACTAGC
PF14_0198	-1296	1	9.25	GCTAGT
MAL8P1.131	-1204	1	9.25	ACTAGC
PF11_0331	-1544	1	9.25	ACTAGC
PF13_0054	-1966	1	9.25	ACTAGC
PF14_0578	-1473	1	9.25	ACTAGC
PFL0085c	-698	1	9.25	ACTAGC
PF13_0134	-1060	1	9.25	ACTAGC
PFL0675c	-30	1	9.25	ACTAGC
PFI1135c	-1306	1	9.25	ACTAGC
PFA0440w	-444	1	9.25	ACTAGC
PFL2045w	-319	1	9.25	ACTAGC
PFL2045w	-394	1	9.25	ACTAGC
PF14_0060	-328	1	9.25	GCTAGT
MAL7P1.122	-265	1	9.25	ACTAGC
PFI1770w	-1225	1	9.25	GCTAGT
PF07_0095	-343	1	9.25	ACTAGC
PF11_0518	-977	1	9.25	GCTAGT
PF14_0532	-1472	1	9.25	ACTAGC
PFF0240c	-202	1	9.25	GCTAGT
PFD0825c	-1244	1	9.25	GCTAGT
PFB0840w	-195	1	9.25	GCTAGT
PFB0840w	-260	1	9.25	ACTAGC
PF13_0166	-63	1	9.25	GCTAGT
MAL13P1.33	-273	1	9.25	GCTAGT
PF14_0791	-193	1	9.25	GCTAGT
MAL7P1.86	-1060	1	9.25	GCTAGT
PF07_0048	-89	1	9.25	ACTAGC
PF13_0033	-1755	1	9.25	ACTAGC
PFC0370w	-155	1	9.25	ACTAGC
PFI1330c	-898	1	9.25	GCTAGT
PFI1665w	-143	1	9.25	ACTAGC
PFC0420w	-664	1	9.25	ACTAGC
PFC0420w	-707	1	9.25	ACTAGC
PF10_0209	-1364	1	9.25	GCTAGT
PF11_0057	-757	1	9.25	ACTAGC
PF14_0380	-1549	1	9.25	ACTAGC
PF14_0065	-976	1	9.25	GCTAGT
PF11_0443	-1323	1	9.25	ACTAGC
PF14_0617	-1218	1	9.25	ACTAGC
PFI0240c	-196	1	9.25	ACTAGC
PFB0835c	-1608	1	9.25	GCTAGT
PFB0835c	-1673	1	9.25	ACTAGC
PF14_0657	-1159	1	9.25	ACTAGC
PF14_0217	-15	1	9.25	ACTAGC
PF10_0144	-1292	1	9.25	GCTAGT
PF14_0262	-972	1	9.25	ACTAGC
PF14_0262	-1328	1	9.25	ACTAGC
PFE1060c	-782	1	9.25	ACTAGC
PF14_0084	-90	1	9.25	GCTAGT
PF11_0193	-867	1	9.25	GCTAGT
PF11_0193	-1244	1	9.25	GCTAGT
PF14_0181	-335	1	9.25	ACTAGC
PFF0245w	-329	1	9.25	ACTAGC
MAL13P1.44	-672	1	9.25	GCTAGT
PFI1765c	-862	1	9.25	ACTAGC
PF11_0180	-1055	1	9.25	GCTAGT
PF08_0120	-116	1	9.25	ACTAGC
PF10_0162	-1794	1	9.25	ACTAGC
PFF0740c	-261	1	9.25	ACTAGC
PFL0870w	-1084	1	9.25	GCTAGT
PF08_0004	-1920	1	9.25	GCTAGT
PFL1135c	-636	1	9.25	ACTAGC
PF14_0491	-315	1	9.25	GCTAGT
PF11_0056	-541	1	9.25	GCTAGT
PF11_0266a	-1065	1	9.25	ACTAGC
PFE1090w	-729	1	9.25	GCTAGT
PF13_0328	-1501	1	9.25	ACTAGC
MAL13P1.55	-205	1	9.25	GCTAGT
PFA0585w	-267	1	9.25	GCTAGT
PF14_0220	-784	1	9.25	ACTAGC
PF13_0299	-642	1	9.25	GCTAGT
PF13_0169	-135	1	9.25	ACTAGC
PFL0080c	-1171	1	9.25	ACTAGC
PFD0440w	-835	1	9.25	GCTAGT
PFC0220w	-538	1	9.25	GCTAGT
PF08_0050	-537	1	9.25	GCTAGT
PF13_0136	-637	1	9.25	ACTAGC
PF13_0269	-103	1	9.25	GCTAGT
PF07_0020	-1331	1	9.25	GCTAGT
PFL1780w	-404	1	9.25	ACTAGC
PFA0280w	-1944	1	9.25	GCTAGT
PFA0720w	-110	1	9.25	GCTAGT
PFC0215c	-731	1	9.25	ACTAGC
PFL1140w	-858	1	9.25	GCTAGT
PF08_0126	-1551	1	9.25	GCTAGT
PF10_0132	-206	1	9.25	GCTAGT
PFI0620w	-581	1	9.25	ACTAGC
PF13_0135	-179	1	9.25	GCTAGT
PFA0715c	-1610	1	9.25	ACTAGC
PF14_0455	-1386	1	9.25	ACTAGC
PF14_0268	-471	1	9.25	GCTAGT
PF08_0005	-701	1	9.25	ACTAGC
PFF1015w	-1863	1	9.25	GCTAGT
MAL7P1.84	-1272	1	9.25	ACTAGC
PF07_0008	-1665	1	9.25	ACTAGC
PF14_0129	-130	1	9.25	ACTAGC
PF13_0031	-546	1	9.25	GCTAGT
PF14_0074	-397	1	9.25	ACTAGC
PF07_0077	-253	1	9.25	ACTAGC
PF13_0103	-494	1	9.25	GCTAGT
PF11_0466	-349	1	9.25	GCTAGT
PFF0580w	-71	1	9.25	GCTAGT
PFF1475c	-567	1	9.25	ACTAGC
MAL13P1.130	-783	1	9.25	ACTAGC
MAL13P1.146	-1649	1	9.25	ACTAGC
PF13_0055	-1854	1	9.25	ACTAGC
MAL7P1.171	-1465	1	9.25	GCTAGT
PF10_0359	-924	1	9.25	ACTAGC
PFI0940c	-397	1	9.25	GCTAGT
PF14_0040	-785	1	9.25	GCTAGT
PFD1020c	-1953	1	9.25	ACTAGC
PF13_0161	-1224	1	9.25	GCTAGT
PF13_0144	-965	1	9.25	GCTAGT
PFL1775c	-502	1	9.25	GCTAGT
PF11_0415	-216	1	9.25	GCTAGT
PF11_0415	-293	1	9.25	ACTAGC
PFL1445w	-677	1	9.25	GCTAGT
PF11_0258	-61	1	9.25	GCTAGT
PF08_0107	-1226	1	9.25	GCTAGT
MAL7P1.141	-428	1	9.25	GCTAGT
MAL7P1.141	-565	1	9.25	GCTAGT
PF14_0522	-490	1	9.25	GCTAGT
PFC0355c	-1963	1	9.25	ACTAGC
PF08_0108	-1763	1	9.25	ACTAGC
PFF1010c	-910	1	9.25	ACTAGC
PFF0995c	-18	1	9.25	ACTAGC
PF14_0659	-1796	1	9.25	GCTAGT
PFF0675c	-565	1	9.25	ACTAGC
PF11_0332	-1302	1	9.25	GCTAGT
PF14_0073	-1669	1	9.25	GCTAGT
PFD0205c	-551	1	9.25	GCTAGT
MAL13P1.21	-1030	1	9.25	ACTAGC
MAL13P1.20	-1233	1	9.25	GCTAGT
PFD1007w	-804	1	9.25	GCTAGT
PF14_0360	-1916	1	9.25	ACTAGC
PFE1615c	-675	1	9.25	GCTAGT
PFF0695w	-297	1	9.25	GCTAGT
PF14_0616	-1950	1	9.25	GCTAGT
PF11_0200	-104	1	9.25	ACTAGC
PFE1625c	-1295	1	9.25	GCTAGT
PFB0870w	-153	1	9.25	ACTAGC
MAL13P1.32	-879	1	9.25	GCTAGT
MAL13P1.47	-288	1	9.25	GCTAGT
PFI1140w	-327	1	9.25	GCTAGT
PFD1025w	-1259	1	9.25	GCTAGT
PF11_0344	-1799	1	9.25	ACTAGC
PF10_0235	-1311	1	9.25	GCTAGT
PF10_0235	-1325	1	9.25	GCTAGT
PFA0560c	-170	1	9.25	ACTAGC
PF11_0458	-1496	1	9.25	GCTAGT
PFB0305c-b	-187	1	9.25	GCTAGT
PFC0205c	-83	1	9.25	ACTAGC
PFL1505c	-511	1	9.25	ACTAGC
PFL1505c	-967	1	9.25	ACTAGC
PFL0030c	-498	1	9.25	ACTAGC
PFD1095w	-1250	1	9.25	ACTAGC
PFD1095w	-1333	1	9.25	GCTAGT
PFL2315c	-1564	1	9.25	GCTAGT
PFL2315c	-1593	1	9.25	GCTAGT
PF14_0130	-1702	1	9.25	GCTAGT
PFA0580c	-1467	1	9.25	ACTAGC
PFD0830w	-153	1	9.25	GCTAGT
PFD0830w	-179	1	9.25	ACTAGC
PFD0830w	-1212	1	9.25	ACTAGC
PF13_0164	-1410	1	9.25	ACTAGC
PFD0435c	-512	1	9.25	ACTAGC
PF14_0756	-1122	1	9.25	ACTAGC
PFL2305w	-9	1	9.25	ACTAGC
PFB0405w	-1397	1	9.25	ACTAGC
PF07_0120	-663	1	9.25	ACTAGC
PFD0365c	-1727	1	9.25	GCTAGT
PFI1540w	-391	1	9.25	GCTAGT
PFI1540w	-720	1	9.25	ACTAGC
PFC1050w	-267	1	9.25	ACTAGC
PF14_0177	-1041	1	9.25	GCTAGT
MAL13P1.48	-1797	1	9.25	GCTAGT
PF14_0744	-770	1	9.25	GCTAGT
PF14_0382	-1678	1	9.25	GCTAGT
PF11_0093	-768	1	9.25	ACTAGC
MAL13P1.29	-1233	1	9.25	ACTAGC
PFL1870c	-71	1	9.25	ACTAGC
PFL1870c	-142	1	9.25	ACTAGC
PFL1870c	-202	1	9.25	ACTAGC
PFF0720w	-92	1	9.25	GCTAGT
PF14_0425	-400	1	9.25	ACTAGC
PFF0435w	-301	1	9.25	ACTAGC
PF11_0087	-698	1	9.25	GCTAGT
PFA0695c	-1620	1	9.25	ACTAGC
PF13_0247	-366	1	9.25	GCTAGT
MAL7P1.120	-1410	1	9.25	GCTAGT
PF13_0112	-1096	1	9.25	GCTAGT
PF11_0482	-1742	1	9.25	GCTAGT
PF10_0105	-72	1	9.25	GCTAGT
PF10_0105	-577	1	9.25	ACTAGC
PF08_0112	-40	1	9.25	GCTAGT
PFL1440c	-19	1	9.25	ACTAGC
PFB0305c-a	-270	1	9.25	GCTAGT
PF13_0058	-1195	1	9.25	GCTAGT
PFC0460w	-257	1	9.25	ACTAGC
PFL1355w	-196	1	9.25	GCTAGT
PF14_0237	-1330	1	9.25	GCTAGT
PF11_0054	-269	1	9.25	GCTAGT
PF11_0190	-78	1	9.25	GCTAGT
PFE1630w	-1868	1	9.25	ACTAGC
PF13_0187	-1710	1	9.25	ACTAGC
MAL13P1.232	-559	1	9.25	GCTAGT
PF13_0329	-1962	1	9.25	GCTAGT
PF11_0271	-1290	1	9.25	ACTAGC
PFI0945w	-550	1	9.25	GCTAGT
PF14_0144	-251	1	9.25	GCTAGT
PF07_0021	-804	1	9.25	ACTAGC
PF11_0163	-1260	1	9.25	GCTAGT
PF10_0186	-1211	1	9.25	ACTAGC
PFB0590w	-53	1	9.25	ACTAGC
PFC0540w	-255	1	9.25	ACTAGC
PFB0965c	-1055	1	9.25	ACTAGC
PF14_0251	-954	1	9.25	GCTAGT
PFA0520c	-1132	1	9.25	ACTAGC
PFE0995c	-121	1	9.25	ACTAGC
PFA0450c	-1454	1	9.25	GCTAGT
PFC0360w	-1295	1	9.25	GCTAGT
PF08_0132	-1136	1	9.25	ACTAGC
MAL13P1.19	-1403	1	9.25	ACTAGC
PF13_0144a	-596	1	9.25	ACTAGC
PF14_0330	-456	1	9.25	ACTAGC
PFF0715c	-1065	1	9.25	ACTAGC
PF13_0266	-572	1	9.25	GCTAGT
PF14_0698	-410	1	9.25	ACTAGC
PF10_0060	-150	1	9.25	GCTAGT
PFI1305w	-569	1	9.25	GCTAGT
PFD0367w	-10	1	9.25	ACTAGC
PFE1065w	-532	1	9.25	GCTAGT
PF14_0381	-1678	1	9.25	GCTAGT
PF10_0302	-932	1	9.25	GCTAGT
PF11_0162	-1108	1	9.25	ACTAGC
PFC0105w	-800	1	9.25	ACTAGC
MAL7P1.25	-39	1	9.25	ACTAGC
PFC0040w	-1806	1	9.25	GCTAGT
PFL2320w	-119	1	9.25	ACTAGC
PFL2320w	-148	1	9.25	ACTAGC
PF14_0077	-1575	1	9.25	ACTAGC
PFA0525w	-1694	1	9.25	GCTAGT
PFD0785c	-131	1	9.25	GCTAGT
PF11_0407	-777	1	9.25	GCTAGT
PF13_0056	-577	1	9.25	GCTAGT
PF14_0290	-229	1	9.25	GCTAGT
PF11_0315	-1280	1	9.25	ACTAGC
PF14_0264	-1798	1	9.25	GCTAGT
PFL0465c	-872	1	9.25	ACTAGC
PF10_0210	-59	1	9.25	ACTAGC
PF10_0106	-264	1	9.25	GCTAGT
PF10_0106	-769	1	9.25	ACTAGC
MAL8P1.122	-1670	1	9.25	GCTAGT
PF14_0331	-253	1	9.25	GCTAGT
PF13_0326	-413	1	9.25	GCTAGT
MAL8P1.75a	-139	1	9.25	GCTAGT
PF11_0095a	-168	1	9.25	ACTAGC
PF14_0531	-1484	1	9.25	GCTAGT
PF14_0414	-397	1	9.25	GCTAGT
PFL1770c	-546	1	9.25	ACTAGC
PFI0270w	-386	1	9.25	ACTAGC
PFE1620c	-1659	1	9.25	GCTAGT
MAL13P1.212	-587	1	9.25	ACTAGC
PF14_0099	-86	1	9.25	ACTAGC
PF14_0388	-477	1	9.25	GCTAGT
PFE1345c	-1439	1	9.12	GCTAAC
PFL1540c	-39	1	9.12	GTTAGC
PF08_0033	-686	1	9.12	GCTAAC
PFB0265c	-359	1	9.12	GCTAAC
PFI0910w	-928	1	9.12	GTTAGC
PFI0910w	-1670	1	9.12	GTTAGC
PFL0805w	-748	1	9.12	GTTAGC
PFI0340c	-690	1	9.12	GTTAGC
PF11_0362a	-848	1	9.12	GCTAAC
PFD0850c	-233	1	9.12	GTTAGC
PFB0840w	-366	1	9.12	GTTAGC
PF14_0509	-68	1	9.12	GTTAGC
MAL13P1.24	-422	1	9.12	GCTAAC
PFL1745c	-443	1	9.12	GCTAAC
MAL13P1.342	-627	1	9.12	GCTAAC
PF11_0511	-257	1	9.12	GTTAGC
MAL13P1.227	-212	1	9.12	GTTAGC
PFB0385w	-457	1	9.12	GTTAGC
MAL13P1.313	-1579	1	9.12	GTTAGC
PF14_0771	-1856	1	9.12	GTTAGC
PFI0855w	-1546	1	9.12	GCTAAC
PFA0175w	-1090	1	9.12	GCTAAC
PF11_0265	-1382	1	9.12	GCTAAC
PF10_0097	-136	1	9.12	GTTAGC
PFA0160c	-526	1	9.12	GCTAAC
PFD0375w	-877	1	9.12	GTTAGC
MAL7P1.22	-1392	1	9.12	GCTAAC
PFF1225c	-570	1	9.12	GCTAAC
PF11_0191	-1866	1	9.12	GCTAAC
PF14_0597	-13	1	9.12	GTTAGC
PFC0440c	-778	1	9.12	GCTAAC
PFF0135w	-434	1	9.12	GCTAAC
MAL13P1.230	-101	1	9.12	GCTAAC
PFL0540w	-1967	1	9.12	GTTAGC
MAL13P1.260	-827	1	9.12	GTTAGC
PFI0450c	-1755	1	9.12	GTTAGC
PFE0835w	-632	1	9.12	GTTAGC
PFC0075c	-410	1	9.12	GTTAGC
MAL7P1.184	-1788	1	9.12	GTTAGC
PFA0170c	-314	1	9.12	GTTAGC
MAL7P1.56	-117	1	9.12	GCTAAC
PFD0910w	-130	1	9.12	GTTAGC
PF14_0415	-1688	1	9.12	GCTAAC
PF13_0133	-199	1	9.12	GTTAGC
PF14_0735	-112	1	9.12	GTTAGC
PFL0095c	-354	1	9.12	GTTAGC
PF11_0044	-73	1	9.12	GCTAAC
PF14_0358	-157	1	9.12	GCTAAC
PF14_0358	-1123	1	9.12	GCTAAC
PF11_0210	-1121	1	9.12	GTTAGC
PFF0330w	-1733	1	9.12	GTTAGC
PFD0720w	-1631	1	9.12	GTTAGC
PF14_0315	-132	1	9.12	GTTAGC
PFL1135c	-907	1	9.12	GCTAAC
PF10_0147	-1821	1	9.12	GTTAGC
PF14_0491	-492	1	9.12	GTTAGC
PF11_0326	-408	1	9.12	GTTAGC
PFE0395c	-1817	1	9.12	GCTAAC
PF14_0472	-361	1	9.12	GTTAGC
PF11_0512	-1857	1	9.12	GCTAAC
PFF1575w	-1470	1	9.12	GCTAAC
PF07_0089	-1034	1	9.12	GCTAAC
PFF0390w	-354	1	9.12	GTTAGC
PFE0190c	-506	1	9.12	GTTAGC
MAL13P1.97	-736	1	9.12	GCTAAC
PF11_0503	-743	1	9.12	GCTAAC
PF14_0200	-439	1	9.12	GTTAGC
PF11_0167	-1482	1	9.12	GCTAAC
MAL8P1.76	-817	1	9.12	GCTAAC
PFF1105c	-641	1	9.12	GTTAGC
PF11_0452	-118	1	9.12	GTTAGC
PF08_0136b	-586	1	9.12	GCTAAC
PFL1140w	-587	1	9.12	GTTAGC
PFB0910w	-737	1	9.12	GTTAGC
PF10_0314	-473	1	9.12	GTTAGC
PF07_0125	-1767	1	9.12	GCTAAC
PFC0905c	-462	1	9.12	GCTAAC
PFL1555w	-425	1	9.12	GCTAAC
PFC0915w	-690	1	9.12	GCTAAC
PFC0090w	-130	1	9.12	GTTAGC
MAL8P1.75	-1964	1	9.12	GTTAGC
PF14_0255a	-514	1	9.12	GCTAAC
PFE0195w	-1067	1	9.12	GCTAAC
PF14_0565	-1847	1	9.12	GCTAAC
MAL8P1.35	-535	1	9.12	GTTAGC
PF10_0146	-1588	1	9.12	GCTAAC
PF14_0177b	-796	1	9.12	GTTAGC
PF13_0089	-1405	1	9.12	GCTAAC
PFC0750w	-586	1	9.12	GTTAGC
PF07_0025	-475	1	9.12	GTTAGC
PFB0161c	-1391	1	9.12	GCTAAC
PFE0545c	-202	1	9.12	GTTAGC
PFB0270w	-1208	1	9.12	GTTAGC
PF13_0353	-760	1	9.12	GTTAGC
PF11_0166	-1496	1	9.12	GTTAGC
PFF0845c	-658	1	9.12	GTTAGC
PF14_0171	-947	1	9.12	GTTAGC
PFI0455w	-739	1	9.12	GCTAAC
PF10_0098	-837	1	9.12	GCTAAC
PF14_0189	-374	1	9.12	GCTAAC
PF08_0108	-867	1	9.12	GCTAAC
PF08_0074	-92	1	9.12	GCTAAC
PFE1350c	-1563	1	9.12	GCTAAC
PFB0665w	-1513	1	9.12	GTTAGC
PFI0205w	-1946	1	9.12	GTTAGC
MAL13P1.297	-188	1	9.12	GTTAGC
PFF0385c	-269	1	9.12	GCTAAC
PF13_0314	-946	1	9.12	GCTAAC
PFC0780w	-345	1	9.12	GCTAAC
PFC0595c	-13	1	9.12	GCTAAC
PFL1690w	-439	1	9.12	GCTAAC
PF11_0040	-644	1	9.12	GTTAGC
PF11_0330	-493	1	9.12	GTTAGC
PF11_0330	-745	1	9.12	GTTAGC
PFE1625c	-586	1	9.12	GCTAAC
PFF0130c	-431	1	9.12	GTTAGC
PF14_0566	-244	1	9.12	GTTAGC
PFL0970w	-483	1	9.12	GTTAGC
MAL13P1.156	-61	1	9.12	GCTAAC
MAL13P1.51	-1605	1	9.12	GCTAAC
PF14_0137	-14	1	9.12	GTTAGC
PFF1160w	-1075	1	9.12	GCTAAC
PF07_0019	-1731	1	9.12	GCTAAC
PFL2535w	-448	1	9.12	GCTAAC
PF14_0575	-20	1	9.12	GTTAGC
PFI0560c	-984	1	9.12	GTTAGC
PFE0855c	-410	1	9.12	GCTAAC
PFL0030c	-756	1	9.12	GTTAGC
PFL0965c	-427	1	9.12	GCTAAC
PFL1125w	-1731	1	9.12	GTTAGC
PFE1245w	-478	1	9.12	GTTAGC
PFD1090c	-1270	1	9.12	GCTAAC
PF08_0096	-350	1	9.12	GCTAAC
PFC0640w	-687	1	9.12	GTTAGC
PFB0895c	-625	1	9.12	GCTAAC
PFB0895c	-1481	1	9.12	GTTAGC
PFI1035w	-1704	1	9.12	GTTAGC
PFL0535c	-261	1	9.12	GCTAAC
PFE0475w	-181	1	9.12	GTTAGC
PF08_0028	-652	1	9.12	GTTAGC
PFI1320c	-1710	1	9.12	GTTAGC
PF14_0744	-1138	1	9.12	GTTAGC
MAL13P1.84	-1572	1	9.12	GTTAGC
PF14_0354	-1795	1	9.12	GTTAGC
MAL13P1.28	-57	1	9.12	GTTAGC
PF08_0051	-630	1	9.12	GCTAAC
PF08_0051	-783	1	9.12	GTTAGC
PF08_0068	-1221	1	9.12	GCTAAC
PF07_0076	-318	1	9.12	GCTAAC
PFD0715c	-332	1	9.12	GCTAAC
PFA0045c	-1772	1	9.12	GCTAAC
PFF0425w	-1717	1	9.12	GCTAAC
PF14_0324	-1852	1	9.12	GCTAAC
PF14_0034	-250	1	9.12	GTTAGC
PFI0565w	-955	1	9.12	GCTAAC
PF13_0027	-622	1	9.12	GCTAAC
PFI1340w	-628	1	9.12	GCTAAC
PFI0200c	-99	1	9.12	GCTAAC
PFF0535c	-1858	1	9.12	GTTAGC
PF10_0138	-269	1	9.12	GTTAGC
MAL13P1.23-b	-1793	1	9.12	GTTAGC
PF13_0058	-1337	1	9.12	GTTAGC
PFE0045c	-1285	1	9.12	GTTAGC
PF07_0022	-261	1	9.12	GCTAAC
PF14_0222	-146	1	9.12	GTTAGC
PF14_0222	-1056	1	9.12	GCTAAC
PF14_0069	-663	1	9.12	GTTAGC
PF14_0069	-1576	1	9.12	GCTAAC
PFD0070c	-697	1	9.12	GTTAGC
PFB0315w	-759	1	9.12	GTTAGC
MAL13P1.107	-590	1	9.12	GTTAGC
PF11_0190	-525	1	9.12	GTTAGC
PF11_0263	-255	1	9.12	GTTAGC
MAL13P1.96	-1270	1	9.12	GTTAGC
PF08_0062	-342	1	9.12	GTTAGC
PFI0960w	-336	1	9.12	GCTAAC
PFB0325c	-945	1	9.12	GCTAAC
PF07_0107	-575	1	9.12	GTTAGC
MAL7P1.161	-1584	1	9.12	GTTAGC
PFB0170w	-1858	1	9.12	GTTAGC
PF14_0353	-319	1	9.12	GCTAAC
MAL13P1.226	-1683	1	9.12	GCTAAC
PF13_0026	-1001	1	9.12	GCTAAC
PFE1180c	-1173	1	9.12	GCTAAC
PF14_0323	-1260	1	9.12	GTTAGC
MAL8P1.136	-364	1	9.12	GTTAGC
PF11_0128	-484	1	9.12	GTTAGC
PFE0550w	-979	1	9.12	GCTAAC
PFL2125c	-32	1	9.12	GCTAAC
PF11_0370	-1672	1	9.12	GTTAGC
PF14_0630	-1048	1	9.12	GCTAAC
PF08_0030	-536	1	9.12	GCTAAC
MAL13P1.194	-213	1	9.12	GTTAGC
PFB0877c	-622	1	9.12	GTTAGC
PF11_0357	-1727	1	9.12	GTTAGC
PF14_0226	-136	1	9.12	GTTAGC
PF14_0359	-1381	1	9.12	GTTAGC
MAL8P1.29	-794	1	9.12	GTTAGC
PFA0250w	-1157	1	9.12	GCTAAC
PFI0850w	-588	1	9.12	GCTAAC
MAL7P1.97	-593	1	9.12	GTTAGC
PF13_0252	-1536	1	9.12	GTTAGC
MAL13P1.332	-677	1	9.12	GTTAGC
MAL13P1.193	-266	1	9.12	GTTAGC
PF14_0361	-1822	1	9.12	GCTAAC
PFB0880w	-1203	1	9.12	GCTAAC
PF11_0371	-69	1	9.12	GCTAAC
PF11_0371	-1638	1	9.12	GCTAAC
PFC0740c	-1311	1	9.12	GCTAAC
PF13_0025	-346	1	9.12	GTTAGC
PFL0550w	-280	1	9.12	GCTAAC
MAL13P1.179	-1989	1	9.12	GTTAGC
PF10_0112	-754	1	9.12	GCTAAC
PFL1120c	-760	1	9.12	GCTAAC
PF14_0629	-1158	1	9.12	GTTAGC
PF07_0024	-310	1	9.12	GTTAGC
PF11_0264	-1312	1	9.12	GCTAAC
PF11_0310	-797	1	9.12	GTTAGC
PFI1030c	-864	1	9.12	GCTAAC
PF07_0124	-86	1	9.12	GCTAAC
PF07_0085	-1630	1	9.12	GTTAGC
PF14_0337	-132	1	9.12	GCTAAC
PF13_0326	-134	1	9.12	GCTAAC
PF14_0070	-733	1	9.12	GTTAGC
PF14_0070	-1646	1	9.12	GCTAAC
PF14_0662	-505	1	9.12	GTTAGC
PF11_0473	-1120	1	9.12	GCTAAC
PFE0400w	-153	1	9.12	GTTAGC
PFE1620c	-950	1	9.12	GCTAAC
PFF0420c	-742	1	9.12	GTTAGC
PFF1415c	-360	1	9.12	GCTAAC
PFC0700c	-972	1	8.73	TCTAGC
PF07_0023	-1903	1	8.73	TCTAGC
PF13_0350	-1333	1	8.73	TCTAGC
PFL0280c	-1497	1	8.73	TCTAGC
PFC0680w	-1751	1	8.73	TCTAGC
PFI1175c	-1914	1	8.73	GCTAGA
PFA0440w	-1728	1	8.73	GCTAGA
PFI1485c	-17	1	8.73	TCTAGC
PFI0910w	-1107	1	8.73	TCTAGC
PFD0115c	-1867	1	8.73	GCTAGA
PFF1150w	-1377	1	8.73	GCTAGA
PFL0160w	-478	1	8.73	TCTAGC
PFD0610w	-562	1	8.73	GCTAGA
PF14_0635	-1172	1	8.73	GCTAGA
PF14_0635	-1423	1	8.73	TCTAGC
PFB0510w	-854	1	8.73	GCTAGA
PFI1440w	-355	1	8.73	TCTAGC
PF14_0325	-401	1	8.73	TCTAGC
PF10_0006	-47	1	8.73	TCTAGC
PF13_0351	-186	1	8.73	GCTAGA
PFC0440c	-990	1	8.73	TCTAGC
PFL1670c	-784	1	8.73	TCTAGC
PFF1550w	-1863	1	8.73	GCTAGA
PF10_0242	-1144	1	8.73	GCTAGA
PFB0835c	-1506	1	8.73	TCTAGC
PF10_0280	-483	1	8.73	GCTAGA
PFB0505c	-796	1	8.73	TCTAGC
PF13_0149	-298	1	8.73	TCTAGC
PFL2435w	-133	1	8.73	TCTAGC
PFD0155c	-204	1	8.73	GCTAGA
PFC0675c	-296	1	8.73	GCTAGA
PF14_0287	-530	1	8.73	TCTAGC
MAL7P1.15	-794	1	8.73	GCTAGA
PFI1215w	-161	1	8.73	GCTAGA
PFC0835c	-1128	1	8.73	GCTAGA
PFL1460c	-389	1	8.73	TCTAGC
PF10_0303	-415	1	8.73	GCTAGA
PF11_0168a	-1795	1	8.73	GCTAGA
PFE0260w	-1227	1	8.73	GCTAGA
PFE0260w	-1268	1	8.73	GCTAGA
MAL7P1.82	-738	1	8.73	TCTAGC
MAL7P1.82	-1133	1	8.73	TCTAGC
PFF0573c	-521	1	8.73	GCTAGA
PFI1265w	-1114	1	8.73	GCTAGA
PFD0440w	-768	1	8.73	GCTAGA
PFD0440w	-985	1	8.73	GCTAGA
MAL13P1.97	-388	1	8.73	GCTAGA
PF11_0092	-1620	1	8.73	TCTAGC
PF10_0059	-1018	1	8.73	GCTAGA
PFF0300w	-536	1	8.73	TCTAGC
PFC0775w	-1952	1	8.73	TCTAGC
PF14_0489	-1700	1	8.73	GCTAGA
PFD0805w	-246	1	8.73	TCTAGC
PF13_0162	-621	1	8.73	GCTAGA
PF13_0041	-1211	1	8.73	TCTAGC
PFC0525c	-519	1	8.73	TCTAGC
PFC0650w	-373	1	8.73	GCTAGA
PF10_0233	-1860	1	8.73	TCTAGC
MAL13P1.245	-900	1	8.73	TCTAGC
PF14_0524	-794	1	8.73	GCTAGA
PFC0755c	-469	1	8.73	TCTAGC
PFD0875c	-1415	1	8.73	GCTAGA
PF13_0048	-363	1	8.73	TCTAGC
PFA0660w	-564	1	8.73	GCTAGA
PFD0800c	-1782	1	8.73	GCTAGA
PF13_0255	-1043	1	8.73	GCTAGA
PF10_0181	-622	1	8.73	TCTAGC
PF11_0050	-478	1	8.73	TCTAGC
MAL13P1.229	-391	1	8.73	GCTAGA
PF10_0379	-47	1	8.73	GCTAGA
PF13_0103	-443	1	8.73	TCTAGC
PF11_0480	-1394	1	8.73	GCTAGA
PFI0940c	-833	1	8.73	TCTAGC
PF10_0212a	-1659	1	8.73	GCTAGA
PFL0840c	-911	1	8.73	TCTAGC
PF11_0175a	-229	1	8.73	GCTAGA
PF14_0650	-1023	1	8.73	TCTAGC
PF11_0008	-1719	1	8.73	GCTAGA
PF14_0342	-1302	1	8.73	TCTAGC
PF13_0069a	-965	1	8.73	TCTAGC
PFE0328w	-674	1	8.73	GCTAGA
PF11_0510	-569	1	8.73	GCTAGA
PFL0285w	-264	1	8.73	GCTAGA
PF13_0040	-1431	1	8.73	GCTAGA
PF11_0009	-956	1	8.73	TCTAGC
MAL13P1.203	-797	1	8.73	GCTAGA
PFD0605c	-259	1	8.73	TCTAGC
PF11_0403	-202	1	8.73	TCTAGC
PF11_0403	-1049	1	8.73	TCTAGC
MAL13P1.197	-1706	1	8.73	TCTAGC
PF14_0634	-310	1	8.73	GCTAGA
PF14_0634	-561	1	8.73	TCTAGC
PFC0780w	-487	1	8.73	GCTAGA
PF14_0790	-1418	1	8.73	GCTAGA
PFD1007w	-745	1	8.73	GCTAGA
PF14_0196	-623	1	8.73	TCTAGC
PF11_0470	-129	1	8.73	GCTAGA
PF13_0091	-348	1	8.73	TCTAGC
PFE0330w	-725	1	8.73	TCTAGC
PF14_0452	-526	1	8.73	TCTAGC
PF14_0680	-329	1	8.73	TCTAGC
PFL0155c	-327	1	8.73	GCTAGA
PFD1065c	-215	1	8.73	GCTAGA
PF10_0058	-626	1	8.73	TCTAGC
PFE1375c	-162	1	8.73	GCTAGA
PFC0840w	-973	1	8.73	TCTAGC
PFD0435c	-362	1	8.73	TCTAGC
PFD0435c	-579	1	8.73	TCTAGC
PF14_0756	-906	1	8.73	TCTAGC
PFA0700c	-494	1	8.73	TCTAGC
MAL8P1.18	-358	1	8.73	GCTAGA
PFI1320c	-1718	1	8.73	GCTAGA
PFD0790c	-1147	1	8.73	GCTAGA
PFD0795w	-1571	1	8.73	TCTAGC
PF11_0093	-1590	1	8.73	GCTAGA
PFE0780w	-1441	1	8.73	GCTAGA
PF08_0038	-123	1	8.73	TCTAGC
PF14_0197	-429	1	8.73	GCTAGA
MAL13P1.237a	-209	1	8.73	TCTAGC
PF14_0010	-331	1	8.73	TCTAGC
PF13_0358	-929	1	8.73	GCTAGA
MAL13P1.246	-404	1	8.73	GCTAGA
PFA0695c	-1627	1	8.73	GCTAGA
MAL8P1.50	-492	1	8.73	GCTAGA
PFI1120c	-1160	1	8.73	GCTAGA
PF11_0482	-736	1	8.73	TCTAGC
PFD1070w	-1141	1	8.73	TCTAGC
MAL13P1.214	-600	1	8.73	TCTAGC
PFA0630c	-542	1	8.73	TCTAGC
PF14_0727	-1321	1	8.73	GCTAGA
PFA0335w	-1114	1	8.73	TCTAGC
PF14_0069	-1317	1	8.73	TCTAGC
PF13_0275	-636	1	8.73	GCTAGA
PF10_0077	-37	1	8.73	GCTAGA
PFB0315w	-1480	1	8.73	TCTAGC
PFB0310c	-1976	1	8.73	GCTAGA
PF14_0402	-646	1	8.73	GCTAGA
MAL13P1.96	-1618	1	8.73	TCTAGC
PFI0945w	-1911	1	8.73	GCTAGA
PF10_0225	-998	1	8.73	GCTAGA
PF11_0469	-766	1	8.73	TCTAGC
PFE0775c	-538	1	8.73	TCTAGC
PF14_0020	-118	1	8.73	TCTAGC
MAL8P1.16	-87	1	8.73	TCTAGC
PFD0160w	-1120	1	8.73	TCTAGC
PFC0360w	-389	1	8.73	TCTAGC
PF10_0093	-271	1	8.73	GCTAGA
PF14_0530	-360	1	8.73	GCTAGA
PFB0500c	-79	1	8.73	TCTAGC
PF10_0298	-861	1	8.73	GCTAGA
PF14_0630	-411	1	8.73	GCTAGA
PFD0600c	-224	1	8.73	TCTAGC
PFD0600c	-1870	1	8.73	TCTAGC
PFC0770c	-1236	1	8.73	GCTAGA
PFD0915w	-624	1	8.73	TCTAGC
PFC0701w	-824	1	8.73	GCTAGA
PFD0840w	-184	1	8.73	GCTAGA
PFA0250w	-1440	1	8.73	GCTAGA
PFD0340c	-180	1	8.73	TCTAGC
PF11_0364	-533	1	8.73	GCTAGA
PF10_0160	-1037	1	8.73	TCTAGC
PFL0550w	-315	1	8.73	TCTAGC
PFD0880w	-1348	1	8.73	TCTAGC
PF14_0629	-1795	1	8.73	TCTAGC
PF11_0383	-69	1	8.73	GCTAGA
PFF1377w	-553	1	8.73	TCTAGC
PF10_0092	-1968	1	8.73	TCTAGC
PFA0675w	-1957	1	8.73	TCTAGC
PF07_0009	-359	1	8.73	GCTAGA
PF13_0016	-10	1	8.73	GCTAGA
PF14_0070	-992	1	8.73	GCTAGA
PF13_0070	-1956	1	8.73	GCTAGA
PF10_0224	-678	1	8.73	TCTAGC
PF10_0297	-382	1	8.73	TCTAGC
PF11_0438	-67	1	8.73	TCTAGC
