# Supplementary material for: Identification and Genome-Wide Prediction of DNA Binding Specificities for the ApiAP2 Family of Regulators from the Malaria Parasite
Source: PLoS Pathog. 2010 Oct 28;6(10):e1001165. doi: 10.1371/journal.ppat.1001165 (PMC2965767; doi:10.1371/journal.ppat.1001165)
Supplement: Dataset S3 — ScanACE results for all AP2 motifs. ScanACE results for all ApiAP2 motifs. The location, orientation, and sequence of each motif match in upstream regions are indicated. (8.80 MB ZIP) [file ppat.1001165.s021.zip › Dataset S3_revised/PF13_0026_ScanACE pwm matches.xls]

## Sheet: CACACA_PF13_0026_pwm.txt.matche
Dataset S3w. ScanACE results for the PF13_0026 motif.
Searches were done using the position weight matrix trimmed to the 6 most informative consecutive motif positions.
Data is sorted by score from highest to lowest.
Column 1 - PlasmoDB gene IDs. Genes listed multiple times have more than one match to the motif in their upstream regions
Column 2 - Position of the motif upstream from the ATG start codon.
Column 3 - Orientation of the motif in the genome. 1 indicates the plus strand and -1 indicates the minus strand.
Column 4 - ScanACE score. Higher scores reflect better better matches to the position weight matrix.
Column 5 - Sequence of the motif match. All sequences are 5' to 3' from the plus strand.
Gene ID	Position	Orientation	Score	Sequence
PF13_0237	-369	-1	15.04	TGTGTG
PF13_0237	-375	-1	15.04	TGTGTG
PFB1035w	-62	-1	15.04	TGTGTG
PF11_0412	-1212	1	15.04	CACACA
PF10_0241	-263	-1	15.04	TGTGTG
PF11_0284	-1221	-1	15.04	TGTGTG
PF11_0433	-605	1	15.04	CACACA
PF14_0372	-422	1	15.04	CACACA
PF10_0337	-371	1	15.04	CACACA
PF10_0337	-459	-1	15.04	TGTGTG
PF11_0380	-248	-1	15.04	TGTGTG
PF11_0380	-328	1	15.04	CACACA
PF13_0204	-1282	-1	15.04	TGTGTG
PFC0110w	-1136	-1	15.04	TGTGTG
PF11_0091	-780	-1	15.04	TGTGTG
PF11_0091	-790	-1	15.04	TGTGTG
PF14_0722	-1328	-1	15.04	TGTGTG
PF10_0188	-758	-1	15.04	TGTGTG
PFB0185w	-96	1	15.04	CACACA
PFC0700c	-120	-1	15.04	TGTGTG
PFC0700c	-1086	-1	15.04	TGTGTG
PFI1240c	-409	1	15.04	CACACA
MAL7P1.183	-207	1	15.04	CACACA
PFD1015c	-1446	1	15.04	CACACA
PFI1205c	-54	-1	15.04	TGTGTG
PFI1205c	-1154	1	15.04	CACACA
PFI1205c	-1362	1	15.04	CACACA
PFL2620w	-435	-1	15.04	TGTGTG
PFF0100w	-1823	-1	15.04	TGTGTG
MAL8P1.78	-980	-1	15.04	TGTGTG
PFI0505c	-688	1	15.04	CACACA
PFI0660c	-665	1	15.04	CACACA
PFI0660c	-740	-1	15.04	TGTGTG
PFE1345c	-488	1	15.04	CACACA
PF10_0243	-396	-1	15.04	TGTGTG
PF13_0230	-1065	1	15.04	CACACA
MAL13P1.112	-479	-1	15.04	TGTGTG
MAL8P1.202	-822	1	15.04	CACACA
PFC1075w	-1058	1	15.04	CACACA
PF14_0618	-388	1	15.04	CACACA
PF11_0331	-1838	-1	15.04	TGTGTG
PF13_0054	-95	-1	15.04	TGTGTG
PF07_0023	-212	-1	15.04	TGTGTG
PF07_0023	-331	1	15.04	CACACA
PF07_0023	-523	-1	15.04	TGTGTG
PFL1540c	-954	1	15.04	CACACA
PFL0025c	-325	-1	15.04	TGTGTG
PFI1380c	-134	1	15.04	CACACA
PFI1380c	-235	1	15.04	CACACA
PF13_0069	-1613	-1	15.04	TGTGTG
PFE1455w	-587	-1	15.04	TGTGTG
PF08_0105	-456	1	15.04	CACACA
PF08_0105	-1243	1	15.04	CACACA
PFI1195c	-1128	1	15.04	CACACA
PFI1195c	-1572	1	15.04	CACACA
PF11_0342	-1671	1	15.04	CACACA
MAL8P1.55	-244	-1	15.04	TGTGTG
PFB0177c	-928	-1	15.04	TGTGTG
PFL0085c	-1870	1	15.04	CACACA
PF13_0243	-1593	-1	15.04	TGTGTG
PF10_0271	-1310	-1	15.04	TGTGTG
PF10_0271	-1316	-1	15.04	TGTGTG
PFA0085c	-129	1	15.04	CACACA
PFD0190w	-73	-1	15.04	TGTGTG
PFI1605w	-299	-1	15.04	TGTGTG
PFI1605w	-417	-1	15.04	TGTGTG
PFL0515w	-1264	-1	15.04	TGTGTG
PF08_0033	-406	1	15.04	CACACA
PFI0890c	-292	1	15.04	CACACA
PF07_0072	-557	1	15.04	CACACA
PF07_0072	-748	1	15.04	CACACA
PF07_0072	-814	-1	15.04	TGTGTG
PF07_0072	-1507	-1	15.04	TGTGTG
PF10_0351	-554	1	15.04	CACACA
PF13_0100	-166	1	15.04	CACACA
PFC0820w	-178	1	15.04	CACACA
PFI1675w	-810	-1	15.04	TGTGTG
PF11_0257	-1872	1	15.04	CACACA
MAL7P1.18	-321	-1	15.04	TGTGTG
MAL7P1.18	-736	-1	15.04	TGTGTG
MAL7P1.18	-1869	1	15.04	CACACA
PFD0900w	-95	-1	15.04	TGTGTG
PF14_0719	-224	-1	15.04	TGTGTG
PF14_0719	-1485	-1	15.04	TGTGTG
PF14_0719	-1678	-1	15.04	TGTGTG
PFF0645c	-267	1	15.04	CACACA
PFF0645c	-1050	1	15.04	CACACA
PF11_0428	-1767	1	15.04	CACACA
PFF1385c	-126	1	15.04	CACACA
PFI1190w	-39	-1	15.04	TGTGTG
PFL0670c	-345	1	15.04	CACACA
PFC0135c	-381	-1	15.04	TGTGTG
PFE0795c	-211	1	15.04	CACACA
PFL0280c	-1137	1	15.04	CACACA
PFL0280c	-1319	-1	15.04	TGTGTG
PFD0940w	-66	-1	15.04	TGTGTG
PFD0940w	-72	-1	15.04	TGTGTG
PFD0940w	-505	1	15.04	CACACA
PFD0940w	-588	-1	15.04	TGTGTG
PF11_0442	-1057	-1	15.04	TGTGTG
PFE1510c	-1528	1	15.04	CACACA
PFC0680w	-1494	-1	15.04	TGTGTG
PFC0680w	-1811	-1	15.04	TGTGTG
PF14_0066	-453	1	15.04	CACACA
PF14_0066	-1681	1	15.04	CACACA
PF14_0066	-1793	-1	15.04	TGTGTG
PFD0765w	-244	-1	15.04	TGTGTG
PFD0765w	-1122	1	15.04	CACACA
PFD0765w	-1217	-1	15.04	TGTGTG
PF10_0346	-661	1	15.04	CACACA
PF10_0346	-1892	-1	15.04	TGTGTG
PFF0575c	-94	-1	15.04	TGTGTG
PFF0575c	-277	-1	15.04	TGTGTG
PFD1115c	-1030	1	15.04	CACACA
PFD1115c	-1832	-1	15.04	TGTGTG
PFL0260c	-92	1	15.04	CACACA
PFL0260c	-1863	-1	15.04	TGTGTG
MAL13P1.485	-632	-1	15.04	TGTGTG
MAL13P1.485	-1224	-1	15.04	TGTGTG
PFA0440w	-466	1	15.04	CACACA
PFI0955w	-154	1	15.04	CACACA
PFI0955w	-628	-1	15.04	TGTGTG
PFL1075w	-411	-1	15.04	TGTGTG
PFL1075w	-1031	-1	15.04	TGTGTG
PFB1025w	-404	1	15.04	CACACA
PF07_0015	-1002	-1	15.04	TGTGTG
PF07_0015	-1464	1	15.04	CACACA
PFB0265c	-530	-1	15.04	TGTGTG
PF14_0545	-1715	-1	15.04	TGTGTG
PFI0845w	-591	1	15.04	CACACA
MAL13P1.162	-1368	-1	15.04	TGTGTG
PFI0920c	-1996	1	15.04	CACACA
PFI0910w	-960	-1	15.04	TGTGTG
PFD0710w	-706	1	15.04	CACACA
PFD0710w	-862	1	15.04	CACACA
PFD0710w	-962	-1	15.04	TGTGTG
PF13_0152	-651	1	15.04	CACACA
PFI1350c	-553	-1	15.04	TGTGTG
PFD0115c	-1633	-1	15.04	TGTGTG
PFD0115c	-2000	-1	15.04	TGTGTG
PFB0190c	-1768	1	15.04	CACACA
PFB0190c	-1774	1	15.04	CACACA
PFB0687c	-1211	1	15.04	CACACA
PF14_0737	-61	1	15.04	CACACA
PF14_0737	-1694	-1	15.04	TGTGTG
PF14_0737	-1700	-1	15.04	TGTGTG
PF14_0737	-1903	-1	15.04	TGTGTG
PF10_0252	-787	1	15.04	CACACA
PFL2045w	-59	1	15.04	CACACA
PFL2045w	-202	1	15.04	CACACA
MAL13P1.510	-129	1	15.04	CACACA
PF14_0060	-1521	1	15.04	CACACA
PF14_0480	-807	1	15.04	CACACA
PF11_0390	-1372	1	15.04	CACACA
PF11_0390	-1378	1	15.04	CACACA
PFI0805w	-142	-1	15.04	TGTGTG
MAL7P1.179	-471	1	15.04	CACACA
PFF1150w	-1525	-1	15.04	TGTGTG
MAL13P1.360	-204	-1	15.04	TGTGTG
MAL13P1.360	-431	-1	15.04	TGTGTG
MAL8P1.97	-1488	-1	15.04	TGTGTG
PF11_0026	-1050	1	15.04	CACACA
PF08_0118	-738	1	15.04	CACACA
PF08_0118	-1171	-1	15.04	TGTGTG
PFC0166w	-758	1	15.04	CACACA
PFL2080c	-1059	1	15.04	CACACA
PFL2080c	-1133	-1	15.04	TGTGTG
PF07_0058	-1585	-1	15.04	TGTGTG
PFI0690c	-837	-1	15.04	TGTGTG
PFI0690c	-1590	-1	15.04	TGTGTG
PF13_0297	-932	-1	15.04	TGTGTG
PF13_0297	-1230	-1	15.04	TGTGTG
PF11_0049	-1266	1	15.04	CACACA
PF11_0049	-1381	1	15.04	CACACA
PF13_0175	-1072	1	15.04	CACACA
PFL0805w	-1698	1	15.04	CACACA
PFL0805w	-1744	-1	15.04	TGTGTG
PFL0805w	-1919	-1	15.04	TGTGTG
PFI0340c	-1920	1	15.04	CACACA
PFF1275c	-1465	-1	15.04	TGTGTG
PFF1275c	-1838	1	15.04	CACACA
PFI0080w	-464	1	15.04	CACACA
PFI0080w	-982	1	15.04	CACACA
PFC0270w	-721	-1	15.04	TGTGTG
PF14_0532	-68	-1	15.04	TGTGTG
PF11_0097	-818	-1	15.04	TGTGTG
PF11_0097	-1197	1	15.04	CACACA
MAL8P1.219	-1973	-1	15.04	TGTGTG
PFI1335w	-340	-1	15.04	TGTGTG
PFI1335w	-1005	-1	15.04	TGTGTG
PF14_0289	-358	1	15.04	CACACA
PFB0950w	-1344	1	15.04	CACACA
PFD1045c	-1888	1	15.04	CACACA
PF14_0180	-580	-1	15.04	TGTGTG
PF14_0180	-1892	1	15.04	CACACA
PFF1485w	-434	1	15.04	CACACA
PF14_0343	-261	-1	15.04	TGTGTG
PF11_0243	-54	-1	15.04	TGTGTG
PF11_0243	-693	1	15.04	CACACA
PF11_0243	-1348	1	15.04	CACACA
PF14_0397	-1250	1	15.04	CACACA
PF14_0465	-1327	1	15.04	CACACA
PF11_0154	-284	-1	15.04	TGTGTG
PF14_0260	-1816	1	15.04	CACACA
PF14_0078	-1599	1	15.04	CACACA
PFL1985c	-647	1	15.04	CACACA
PFB0205c	-776	-1	15.04	TGTGTG
PFB0205c	-1490	1	15.04	CACACA
MAL8P1.109	-1821	-1	15.04	TGTGTG
PF11_0177	-487	1	15.04	CACACA
PFL1030w	-909	1	15.04	CACACA
PFL1030w	-1117	1	15.04	CACACA
PF13_0323	-1128	-1	15.04	TGTGTG
PF10_0042	-69	-1	15.04	TGTGTG
PF10_0042	-131	1	15.04	CACACA
PFD1055w	-1654	1	15.04	CACACA
PFD0850c	-530	-1	15.04	TGTGTG
PFI0355c	-1389	1	15.04	CACACA
PFI0355c	-1411	-1	15.04	TGTGTG
PFI0355c	-1584	-1	15.04	TGTGTG
PF14_0677	-968	-1	15.04	TGTGTG
PF14_0677	-1553	-1	15.04	TGTGTG
PFI0135c	-1125	-1	15.04	TGTGTG
PF13_0090	-450	1	15.04	CACACA
PF13_0090	-1204	-1	15.04	TGTGTG
PF10_0363	-978	1	15.04	CACACA
PFC0795w	-383	-1	15.04	TGTGTG
PF14_0042	-1954	-1	15.04	TGTGTG
PF08_0001	-438	-1	15.04	TGTGTG
PF10_0154	-829	1	15.04	CACACA
MAL13P1.177	-175	1	15.04	CACACA
MAL13P1.177	-769	-1	15.04	TGTGTG
PFD0395c	-83	1	15.04	CACACA
PFD0395c	-1185	1	15.04	CACACA
PFI0150c	-161	-1	15.04	TGTGTG
PFI0150c	-810	-1	15.04	TGTGTG
PF14_0509	-691	-1	15.04	TGTGTG
PF14_0509	-1064	-1	15.04	TGTGTG
PF11_0325	-875	-1	15.04	TGTGTG
MAL13P1.24	-1308	-1	15.04	TGTGTG
PFF1390w	-1424	-1	15.04	TGTGTG
PF13_0166	-138	1	15.04	CACACA
PF10_0328	-10	-1	15.04	TGTGTG
PF10_0328	-84	-1	15.04	TGTGTG
MAL13P1.202	-1494	-1	15.04	TGTGTG
PFI0790w	-1333	1	15.04	CACACA
PFB0640c	-1419	1	15.04	CACACA
PFI1410c	-938	1	15.04	CACACA
PFD0820w	-598	1	15.04	CACACA
MAL13P1.342	-146	-1	15.04	TGTGTG
PFA0615w	-21	1	15.04	CACACA
PFA0615w	-1519	1	15.04	CACACA
MAL13P1.33	-115	1	15.04	CACACA
MAL13P1.33	-521	-1	15.04	TGTGTG
PFC1110w	-129	1	15.04	CACACA
PF10_0020	-237	-1	15.04	TGTGTG
PFC0880c	-386	1	15.04	CACACA
PFL0920c	-1021	-1	15.04	TGTGTG
PFE0105c	-1138	-1	15.04	TGTGTG
PF11_0511	-470	1	15.04	CACACA
PFD0035c	-436	-1	15.04	TGTGTG
PF14_0367	-575	1	15.04	CACACA
PF14_0367	-1775	1	15.04	CACACA
PF14_0293	-39	-1	15.04	TGTGTG
PF14_0293	-1199	1	15.04	CACACA
PF11_0218	-1051	1	15.04	CACACA
PFD0895c	-1876	1	15.04	CACACA
PF14_0745	-1455	1	15.04	CACACA
PF14_0791	-804	1	15.04	CACACA
PF14_0791	-860	1	15.04	CACACA
PF14_0791	-1430	-1	15.04	TGTGTG
PFE0825w	-1159	-1	15.04	TGTGTG
PFI1210w	-433	-1	15.04	TGTGTG
PFI1210w	-639	-1	15.04	TGTGTG
PFI1210w	-1739	1	15.04	CACACA
MAL8P1.77	-1740	-1	15.04	TGTGTG
PFL2185w	-505	-1	15.04	TGTGTG
MAL13P1.295	-1666	-1	15.04	TGTGTG
PFL2570w	-618	-1	15.04	TGTGTG
PFL2570w	-1210	-1	15.04	TGTGTG
PFA0550w	-519	-1	15.04	TGTGTG
PFA0490w	-204	-1	15.04	TGTGTG
PFA0490w	-212	-1	15.04	TGTGTG
PF14_0410	-13	-1	15.04	TGTGTG
PFD0180c	-1613	1	15.04	CACACA
PFD0180c	-1874	1	15.04	CACACA
PFE0610c	-1033	-1	15.04	TGTGTG
PFE0610c	-1671	-1	15.04	TGTGTG
PF14_0760	-1848	-1	15.04	TGTGTG
PFC0860w	-1856	1	15.04	CACACA
PFD0075w	-257	-1	15.04	TGTGTG
PF14_0288	-44	1	15.04	CACACA
PFB0145c	-1296	1	15.04	CACACA
PFB0145c	-1338	-1	15.04	TGTGTG
PF13_0033	-77	1	15.04	CACACA
PF13_0033	-1620	-1	15.04	TGTGTG
PF14_0736	-391	-1	15.04	TGTGTG
MAL13P1.180	-26	1	15.04	CACACA
PFE1285w	-880	-1	15.04	TGTGTG
PFE1285w	-1377	-1	15.04	TGTGTG
PFA0320w	-271	1	15.04	CACACA
PFA0320w	-315	1	15.04	CACACA
MAL13P1.170	-28	-1	15.04	TGTGTG
MAL13P1.170	-1814	1	15.04	CACACA
PFB0300c	-441	1	15.04	CACACA
PFI0875w	-600	1	15.04	CACACA
PF11_0142	-1453	1	15.04	CACACA
PF11_0545	-478	-1	15.04	TGTGTG
PF11_0545	-484	-1	15.04	TGTGTG
PF13_0317	-1041	-1	15.04	TGTGTG
PFI1281w	-1218	1	15.04	CACACA
MAL7P1.69	-252	1	15.04	CACACA
PF13_0319	-740	1	15.04	CACACA
PFD0610w	-58	1	15.04	CACACA
MAL13P1.278	-1380	1	15.04	CACACA
PF13_0253	-721	-1	15.04	TGTGTG
PFB0650w	-1581	-1	15.04	TGTGTG
PFD0487c	-573	1	15.04	CACACA
PFC0370w	-973	-1	15.04	TGTGTG
PFE0275w	-435	-1	15.04	TGTGTG
PFL0090c	-135	1	15.04	CACACA
PF14_0280	-989	-1	15.04	TGTGTG
PFI1330c	-1261	1	15.04	CACACA
PF14_0404	-374	-1	15.04	TGTGTG
PF14_0590	-323	-1	15.04	TGTGTG
MAL8P1.27	-263	-1	15.04	TGTGTG
PFB0385w	-1026	1	15.04	CACACA
PFA0285c	-352	-1	15.04	TGTGTG
PFA0285c	-1167	1	15.04	CACACA
PFA0285c	-1335	1	15.04	CACACA
PFI1440w	-276	-1	15.04	TGTGTG
PF14_0352	-236	1	15.04	CACACA
PF14_0468	-434	-1	15.04	TGTGTG
PF14_0468	-1998	1	15.04	CACACA
PFD0995c	-40	-1	15.04	TGTGTG
PFD0995c	-1812	-1	15.04	TGTGTG
PFF0520w	-1746	1	15.04	CACACA
MAL8P1.82	-1516	-1	15.04	TGTGTG
PFD0700c	-1267	1	15.04	CACACA
PF10_0048	-547	1	15.04	CACACA
MAL8P1.70	-1614	1	15.04	CACACA
PFD0695w	-557	1	15.04	CACACA
MAL13P1.313	-808	-1	15.04	TGTGTG
PF10_0041	-1369	-1	15.04	TGTGTG
PF10_0041	-1429	1	15.04	CACACA
PFD0100c	-1377	1	15.04	CACACA
PFI0855w	-17	1	15.04	CACACA
PF13_0043	-492	-1	15.04	TGTGTG
PF14_0473	-1185	1	15.04	CACACA
PF11_0186	-122	-1	15.04	TGTGTG
PFC0725c	-276	-1	15.04	TGTGTG
PFD0660w	-1165	1	15.04	CACACA
MAL13P1.331	-1765	1	15.04	CACACA
PF07_0132	-62	-1	15.04	TGTGTG
MAL7P1.50	-1585	-1	15.04	TGTGTG
PFL0660w	-81	-1	15.04	TGTGTG
PFL0660w	-141	1	15.04	CACACA
PFL0660w	-232	-1	15.04	TGTGTG
PF13_0086	-1187	-1	15.04	TGTGTG
PFI1665w	-750	1	15.04	CACACA
PF14_0645	-364	-1	15.04	TGTGTG
PFI1625c	-1185	-1	15.04	TGTGTG
PFI0675w	-472	1	15.04	CACACA
PFI0675w	-1425	1	15.04	CACACA
PF11_0348	-1756	1	15.04	CACACA
PF10_0195a	-294	1	15.04	CACACA
PF10_0195a	-409	1	15.04	CACACA
PF10_0195a	-429	1	15.04	CACACA
PF10_0195a	-602	1	15.04	CACACA
PF10_0195a	-1092	1	15.04	CACACA
PFL1435c	-1216	1	15.04	CACACA
PFL1435c	-1462	1	15.04	CACACA
PFL1435c	-1534	1	15.04	CACACA
PF08_0064	-1045	1	15.04	CACACA
PF08_0064	-1131	-1	15.04	TGTGTG
PFL0255c	-944	-1	15.04	TGTGTG
PFL0255c	-1007	1	15.04	CACACA
PF14_0316	-359	-1	15.04	TGTGTG
PFF0285c	-397	-1	15.04	TGTGTG
PFE0230w	-44	-1	15.04	TGTGTG
PF11_0209	-1056	-1	15.04	TGTGTG
PFC0420w	-1895	1	15.04	CACACA
PFL1630c	-1480	1	15.04	CACACA
PFF0835w	-674	-1	15.04	TGTGTG
PFB0953w	-1016	-1	15.04	TGTGTG
PFC0250c	-288	1	15.04	CACACA
PFC0250c	-816	1	15.04	CACACA
PFD0430c	-410	-1	15.04	TGTGTG
MAL7P1.29	-527	-1	15.04	TGTGTG
PFD0185c	-1090	1	15.04	CACACA
PFD0185c	-1361	-1	15.04	TGTGTG
PFD0185c	-1414	-1	15.04	TGTGTG
PFE0270c	-1623	1	15.04	CACACA
PFI1745c	-531	1	15.04	CACACA
PFI1745c	-1940	-1	15.04	TGTGTG
PF11_0267	-419	1	15.04	CACACA
PFA0200w	-588	1	15.04	CACACA
PF10_0118	-791	-1	15.04	TGTGTG
PFC0885c	-1478	-1	15.04	TGTGTG
PFF1225c	-327	1	15.04	CACACA
PFF1225c	-1103	-1	15.04	TGTGTG
PF14_0499	-1689	1	15.04	CACACA
PF14_0227	-1316	-1	15.04	TGTGTG
PF11_0191	-1309	-1	15.04	TGTGTG
PFB0830w	-217	-1	15.04	TGTGTG
PF11_0246	-363	-1	15.04	TGTGTG
PF11_0246	-566	-1	15.04	TGTGTG
PF10_0107	-77	1	15.04	CACACA
PF10_0107	-321	-1	15.04	TGTGTG
PF10_0107	-1153	1	15.04	CACACA
PF10_0107	-1588	-1	15.04	TGTGTG
PF14_0035	-140	1	15.04	CACACA
MAL8P1.156	-96	1	15.04	CACACA
MAL8P1.156	-195	-1	15.04	TGTGTG
MAL8P1.151	-1442	-1	15.04	TGTGTG
PFI0180w	-1391	-1	15.04	TGTGTG
MAL7P1.203	-787	-1	15.04	TGTGTG
MAL13P1.349	-1292	-1	15.04	TGTGTG
PFB0730w	-687	-1	15.04	TGTGTG
PF11_0057	-1133	-1	15.04	TGTGTG
PF11_0057	-1151	-1	15.04	TGTGTG
PF11_0057	-1169	-1	15.04	TGTGTG
PF11_0057	-1187	-1	15.04	TGTGTG
PF11_0057	-1205	-1	15.04	TGTGTG
PF11_0057	-1223	-1	15.04	TGTGTG
PF11_0057	-1241	-1	15.04	TGTGTG
PF08_0010	-123	-1	15.04	TGTGTG
PF08_0010	-842	-1	15.04	TGTGTG
PF14_0380	-1025	1	15.04	CACACA
PF10_0231	-215	1	15.04	CACACA
PF11_0220	-1292	1	15.04	CACACA
PFE0280c	-321	-1	15.04	TGTGTG
PF13_0189	-1778	-1	15.04	TGTGTG
PF11_0467	-877	1	15.04	CACACA
PFB0530c	-795	-1	15.04	TGTGTG
PFI1010w	-354	-1	15.04	TGTGTG
PFI0835c	-841	1	15.04	CACACA
PFF1325c	-1316	1	15.04	CACACA
PF13_0265	-87	1	15.04	CACACA
PFB0475c	-405	1	15.04	CACACA
PFB0475c	-1819	1	15.04	CACACA
PFA0515w	-1606	-1	15.04	TGTGTG
PF13_0023	-1988	-1	15.04	TGTGTG
PFB0195c	-1426	1	15.04	CACACA
PF13_0236	-929	-1	15.04	TGTGTG
PF11_0388	-235	-1	15.04	TGTGTG
PF11_0388	-299	1	15.04	CACACA
PF14_0065	-909	1	15.04	CACACA
PF14_0065	-1554	1	15.04	CACACA
PF14_0065	-1662	-1	15.04	TGTGTG
PFA0380w	-1309	-1	15.04	TGTGTG
PFA0385w	-47	-1	15.04	TGTGTG
PFA0385w	-334	1	15.04	CACACA
PFA0385w	-755	-1	15.04	TGTGTG
PFL1670c	-148	1	15.04	CACACA
PFD0320c	-258	1	15.04	CACACA
PFD0320c	-1318	-1	15.04	TGTGTG
PF13_0142	-30	1	15.04	CACACA
PF11_0443	-1827	-1	15.04	TGTGTG
PF13_0084	-52	1	15.04	CACACA
PFI0760w	-438	1	15.04	CACACA
PF11_0164	-345	-1	15.04	TGTGTG
PF11_0130	-75	-1	15.04	TGTGTG
PF11_0130	-231	1	15.04	CACACA
PF11_0130	-979	-1	15.04	TGTGTG
PFF0840w	-227	-1	15.04	TGTGTG
PFL0065w	-1077	1	15.04	CACACA
PFL0065w	-1116	1	15.04	CACACA
PFL0835w	-130	1	15.04	CACACA
PFL0835w	-201	1	15.04	CACACA
PF14_0617	-582	-1	15.04	TGTGTG
PFD0670c	-549	1	15.04	CACACA
PFE0495w	-236	1	15.04	CACACA
PFE0495w	-761	-1	15.04	TGTGTG
MAL13P1.311	-397	-1	15.04	TGTGTG
MAL13P1.311	-592	-1	15.04	TGTGTG
MAL13P1.311	-1049	1	15.04	CACACA
PF13_0225	-1638	-1	15.04	TGTGTG
PFE0680w	-516	-1	15.04	TGTGTG
PFE0680w	-1233	1	15.04	CACACA
PF14_0259	-196	-1	15.04	TGTGTG
PF10_0055	-1962	-1	15.04	TGTGTG
MAL13P1.230	-299	-1	15.04	TGTGTG
PF11_0411	-191	1	15.04	CACACA
PF11_0411	-407	-1	15.04	TGTGTG
PFL0540w	-267	1	15.04	CACACA
PF11_0334	-262	1	15.04	CACACA
PFD0390c	-1312	1	15.04	CACACA
PF13_0068	-281	1	15.04	CACACA
MAL7P1.146	-549	-1	15.04	TGTGTG
MAL7P1.146	-1352	1	15.04	CACACA
PFI0240c	-1639	-1	15.04	TGTGTG
PF14_0654	-1425	-1	15.04	TGTGTG
PF10_0012	-277	1	15.04	CACACA
PFL1925w	-1455	-1	15.04	TGTGTG
PF11_0283	-1503	-1	15.04	TGTGTG
PF11_0283	-1674	1	15.04	CACACA
PFF0860c	-836	1	15.04	CACACA
PF14_0759	-157	1	15.04	CACACA
PFA0435w	-371	-1	15.04	TGTGTG
PFL2485c	-79	-1	15.04	TGTGTG
PF13_0073	-157	1	15.04	CACACA
MAL13P1.260	-749	-1	15.04	TGTGTG
MAL13P1.260	-1966	-1	15.04	TGTGTG
PF10_0187	-1753	1	15.04	CACACA
PF14_0051	-51	1	15.04	CACACA
PF14_0552	-557	-1	15.04	TGTGTG
PFB0151c	-1841	1	15.04	CACACA
PF07_0060	-124	-1	15.04	TGTGTG
PF07_0060	-759	1	15.04	CACACA
PF11_0314	-183	-1	15.04	TGTGTG
PF11_0314	-1256	-1	15.04	TGTGTG
PF11_0413	-1450	1	15.04	CACACA
PF11_0413	-1460	-1	15.04	TGTGTG
PF14_0309	-1313	-1	15.04	TGTGTG
PF14_0309	-1319	-1	15.04	TGTGTG
PF13_0211	-1334	-1	15.04	TGTGTG
PF14_0199	-558	-1	15.04	TGTGTG
MAL7P1.124	-238	1	15.04	CACACA
PF13_0176	-137	1	15.04	CACACA
PFL0420w	-527	1	15.04	CACACA
PFL0420w	-1098	-1	15.04	TGTGTG
PFL0420w	-1571	1	15.04	CACACA
PFB0770c	-497	-1	15.04	TGTGTG
PFI0640c	-24	-1	15.04	TGTGTG
MAL7P1.78	-886	1	15.04	CACACA
PF11_0204	-158	-1	15.04	TGTGTG
PFE0155w	-270	-1	15.04	TGTGTG
PFB0320c	-816	-1	15.04	TGTGTG
PF11_0432	-45	-1	15.04	TGTGTG
PF11_0432	-896	1	15.04	CACACA
MAL8P1.8	-171	1	15.04	CACACA
MAL8P1.8	-179	1	15.04	CACACA
PF11_0418	-372	-1	15.04	TGTGTG
PF11_0418	-1713	1	15.04	CACACA
MAL7P1.184	-1806	-1	15.04	TGTGTG
PFC0590c	-121	1	15.04	CACACA
PF10_0054a	-109	1	15.04	CACACA
PF10_0054a	-291	-1	15.04	TGTGTG
PFE0950c	-998	1	15.04	CACACA
PFE0950c	-1748	1	15.04	CACACA
PF08_0042	-1521	1	15.04	CACACA
PF08_0042	-1554	1	15.04	CACACA
MAL13P1.405	-948	1	15.04	CACACA
PF14_0304	-1025	-1	15.04	TGTGTG
PF14_0304	-1125	1	15.04	CACACA
PFL2275c	-1318	-1	15.04	TGTGTG
MAL8P1.113	-1875	-1	15.04	TGTGTG
PF10_0244	-541	1	15.04	CACACA
PF10_0244	-629	1	15.04	CACACA
MAL8P1.68	-284	-1	15.04	TGTGTG
PF14_0252	-831	1	15.04	CACACA
PF10_0196	-360	1	15.04	CACACA
PF11_0309	-1353	-1	15.04	TGTGTG
PFL2290w	-1905	-1	15.04	TGTGTG
MAL13P1.217	-971	-1	15.04	TGTGTG
MAL13P1.350	-436	-1	15.04	TGTGTG
PF11_0155	-302	-1	15.04	TGTGTG
MAL7P1.56	-42	-1	15.04	TGTGTG
PF14_0173	-903	-1	15.04	TGTGTG
PF10_0191	-987	1	15.04	CACACA
PF10_0191	-993	1	15.04	CACACA
PF10_0191	-999	1	15.04	CACACA
PF10_0191	-1587	-1	15.04	TGTGTG
PF10_0191	-1654	-1	15.04	TGTGTG
PF10_0191	-1699	1	15.04	CACACA
PF08_0131	-826	1	15.04	CACACA
MAL8P1.17	-1837	1	15.04	CACACA
PFF1220w	-109	-1	15.04	TGTGTG
PF07_0096	-550	-1	15.04	TGTGTG
PFL1065c	-90	1	15.04	CACACA
PFL1065c	-522	1	15.04	CACACA
PF10_0216	-1415	1	15.04	CACACA
PFD0110w	-119	1	15.04	CACACA
PFD0110w	-1801	-1	15.04	TGTGTG
MAL8P1.33	-113	-1	15.04	TGTGTG
MAL8P1.33	-701	1	15.04	CACACA
PFD0970c	-1974	1	15.04	CACACA
PFL1525c	-75	-1	15.04	TGTGTG
PFL1525c	-156	-1	15.04	TGTGTG
PFL1525c	-1540	1	15.04	CACACA
PFL1525c	-1677	1	15.04	CACACA
PFD0465c	-10	-1	15.04	TGTGTG
PF10_0155	-1201	1	15.04	CACACA
PF13_0153	-21	-1	15.04	TGTGTG
PF13_0153	-191	1	15.04	CACACA
PF14_0279	-944	1	15.04	CACACA
PF13_0149	-365	1	15.04	CACACA
PF13_0149	-877	1	15.04	CACACA
PF13_0149	-1163	-1	15.04	TGTGTG
PFE0615w	-269	1	15.04	CACACA
PFE0615w	-907	1	15.04	CACACA
PF14_0134	-425	1	15.04	CACACA
PFC0185w	-931	1	15.04	CACACA
MAL13P1.256	-134	-1	15.04	TGTGTG
PF11_0143	-220	-1	15.04	TGTGTG
PF11_0048	-1516	1	15.04	CACACA
PF14_0262	-646	1	15.04	CACACA
PF14_0415	-218	1	15.04	CACACA
PF14_0245	-394	-1	15.04	TGTGTG
PF14_0245	-699	-1	15.04	TGTGTG
PFE1060c	-923	1	15.04	CACACA
PF11_0176	-754	-1	15.04	TGTGTG
PF08_0073	-554	1	15.04	CACACA
PF08_0073	-822	-1	15.04	TGTGTG
PF08_0073	-942	-1	15.04	TGTGTG
PF10_0094	-1602	1	15.04	CACACA
PF13_0229	-111	1	15.04	CACACA
PF13_0229	-136	-1	15.04	TGTGTG
PF13_0229	-389	1	15.04	CACACA
PF14_0533	-143	-1	15.04	TGTGTG
PFB0194w	-1936	-1	15.04	TGTGTG
PFB0194w	-1942	-1	15.04	TGTGTG
MAL13P1.135	-949	-1	15.04	TGTGTG
PF11_0193	-620	-1	15.04	TGTGTG
PF11_0193	-654	1	15.04	CACACA
PFC0965w	-47	-1	15.04	TGTGTG
PFF0785w	-300	-1	15.04	TGTGTG
MAL13P1.132	-724	-1	15.04	TGTGTG
PF14_0181	-1792	-1	15.04	TGTGTG
PFI1250w	-1497	1	15.04	CACACA
PF14_0510	-1260	1	15.04	CACACA
PF14_0510	-1633	1	15.04	CACACA
MAL8P1.79	-795	-1	15.04	TGTGTG
MAL13P1.346	-327	1	15.04	CACACA
MAL13P1.346	-369	-1	15.04	TGTGTG
PFE0035c	-1380	-1	15.04	TGTGTG
PF10_0283	-637	1	15.04	CACACA
PF10_0283	-735	1	15.04	CACACA
PFI1555w	-692	-1	15.04	TGTGTG
PFI1555w	-1333	1	15.04	CACACA
PFF0245w	-1344	-1	15.04	TGTGTG
MAL13P1.41	-323	1	15.04	CACACA
PFF1510w	-705	-1	15.04	TGTGTG
PFF1510w	-1191	-1	15.04	TGTGTG
MAL7P1.123	-49	-1	15.04	TGTGTG
MAL7P1.123	-755	-1	15.04	TGTGTG
PFE0255w	-61	-1	15.04	TGTGTG
PFC1030w	-577	-1	15.04	TGTGTG
PFC1030w	-583	-1	15.04	TGTGTG
PFC1030w	-589	-1	15.04	TGTGTG
PFL2415w	-1716	-1	15.04	TGTGTG
PF13_0133	-64	1	15.04	CACACA
PF13_0133	-591	-1	15.04	TGTGTG
PF08_0063	-46	1	15.04	CACACA
PF14_0270	-1860	-1	15.04	TGTGTG
PFC0675c	-236	1	15.04	CACACA
PFC0675c	-553	1	15.04	CACACA
PFE1430c	-1307	-1	15.04	TGTGTG
PF14_0335	-1964	1	15.04	CACACA
MAL8P1.208	-62	-1	15.04	TGTGTG
PFF0505c	-1467	1	15.04	CACACA
PF11_0468	-105	-1	15.04	TGTGTG
PFI0800c	-1488	1	15.04	CACACA
MAL7P1.203a	-350	-1	15.04	TGTGTG
MAL7P1.203a	-1722	1	15.04	CACACA
PFB0946c	-311	-1	15.04	TGTGTG
PF11_0345	-433	1	15.04	CACACA
PFI1475w	-707	-1	15.04	TGTGTG
PFI1475w	-1417	1	15.04	CACACA
PFI1475w	-1473	1	15.04	CACACA
PFL0170w	-60	1	15.04	CACACA
PFL0170w	-230	1	15.04	CACACA
PF14_0481	-172	-1	15.04	TGTGTG
PF11_0259	-1455	1	15.04	CACACA
PF10_0153a	-797	-1	15.04	TGTGTG
PF14_0090	-355	-1	15.04	TGTGTG
PF10_0347	-190	-1	15.04	TGTGTG
PF08_0021	-1684	-1	15.04	TGTGTG
PFB0045c	-207	1	15.04	CACACA
PFD1035w	-983	-1	15.04	TGTGTG
PFD1035w	-1756	-1	15.04	TGTGTG
MAL13P1.6	-423	1	15.04	CACACA
PF14_0216	-124	-1	15.04	TGTGTG
PF07_0047	-1365	1	15.04	CACACA
PFL2375c	-96	1	15.04	CACACA
PFL2375c	-661	1	15.04	CACACA
PF14_0054	-1440	-1	15.04	TGTGTG
PFD0295c	-617	1	15.04	CACACA
PF14_0735	-74	-1	15.04	TGTGTG
PF14_0735	-1255	-1	15.04	TGTGTG
PFF0980w	-59	-1	15.04	TGTGTG
PFI1670c	-1847	1	15.04	CACACA
PF07_0115	-183	-1	15.04	TGTGTG
PF07_0115	-1700	-1	15.04	TGTGTG
PF10_0262	-213	-1	15.04	TGTGTG
PF10_0262	-1188	-1	15.04	TGTGTG
PF10_0262	-1194	-1	15.04	TGTGTG
MAL13P1.44	-375	-1	15.04	TGTGTG
MAL7P1.201	-108	1	15.04	CACACA
PFF0325c	-88	1	15.04	CACACA
PF07_0054	-1975	1	15.04	CACACA
PFI1505c	-218	-1	15.04	TGTGTG
PFC1055w	-1019	1	15.04	CACACA
PFI1300c	-495	-1	15.04	TGTGTG
PFB0250w	-641	1	15.04	CACACA
PFI0235w	-1813	-1	15.04	TGTGTG
PF13_0032	-469	-1	15.04	TGTGTG
PF13_0032	-757	-1	15.04	TGTGTG
PFC0371w	-280	-1	15.04	TGTGTG
PF11_0044	-209	-1	15.04	TGTGTG
PFF0650w	-1121	-1	15.04	TGTGTG
PFF0650w	-1904	-1	15.04	TGTGTG
PF14_0612	-1132	1	15.04	CACACA
PFD0125c	-1481	-1	15.04	TGTGTG
MAL13P1.181	-416	1	15.04	CACACA
PFE1255w	-1279	-1	15.04	TGTGTG
PF14_0287	-224	-1	15.04	TGTGTG
PF14_0287	-246	1	15.04	CACACA
PF14_0287	-425	1	15.04	CACACA
PF14_0287	-1314	1	15.04	CACACA
PF14_0287	-1351	1	15.04	CACACA
PF14_0287	-1928	1	15.04	CACACA
PF11_0180	-1562	1	15.04	CACACA
PF07_0065	-1124	1	15.04	CACACA
MAL7P1.177	-464	-1	15.04	TGTGTG
PF11_0363	-227	-1	15.04	TGTGTG
PFA0290w	-244	-1	15.04	TGTGTG
PFA0290w	-412	-1	15.04	TGTGTG
PFA0290w	-1227	1	15.04	CACACA
PF11_0225	-1377	1	15.04	CACACA
PFI1515w	-683	1	15.04	CACACA
PFL2595w	-1154	1	15.04	CACACA
PFL2595w	-1435	-1	15.04	TGTGTG
PFL2595w	-1441	-1	15.04	TGTGTG
PFI1020c	-1429	1	15.04	CACACA
PF14_0701	-465	-1	15.04	TGTGTG
PFI0700c	-1781	-1	15.04	TGTGTG
PF13_0098	-1734	1	15.04	CACACA
PF11_0297	-432	1	15.04	CACACA
PFA0080c	-62	-1	15.04	TGTGTG
PF11_0210	-860	-1	15.04	TGTGTG
PF11_0455a	-1396	-1	15.04	TGTGTG
MAL13P1.62	-211	-1	15.04	TGTGTG
MAL13P1.62	-701	-1	15.04	TGTGTG
MAL13P1.62	-713	1	15.04	CACACA
MAL7P1.164	-1954	1	15.04	CACACA
PFF1490w	-1255	-1	15.04	TGTGTG
PFF1490w	-1892	-1	15.04	TGTGTG
PFL0485w	-1975	1	15.04	CACACA
PFF0740c	-234	1	15.04	CACACA
PFA0400c	-1434	-1	15.04	TGTGTG
PF10_0049	-581	-1	15.04	TGTGTG
PFA0125c	-1499	1	15.04	CACACA
PFF1430c	-248	1	15.04	CACACA
PFL0870w	-1338	1	15.04	CACACA
PF08_0072	-456	1	15.04	CACACA
PF08_0072	-578	1	15.04	CACACA
PF08_0072	-844	-1	15.04	TGTGTG
PFD0720w	-984	1	15.04	CACACA
PFE0760w	-175	-1	15.04	TGTGTG
PF14_0085	-135	1	15.04	CACACA
PF14_0085	-686	1	15.04	CACACA
PF14_0149	-712	1	15.04	CACACA
PF14_0149	-1184	-1	15.04	TGTGTG
PF14_0315	-1133	-1	15.04	TGTGTG
PF14_0315	-1277	-1	15.04	TGTGTG
MAL13P1.88	-52	-1	15.04	TGTGTG
MAL13P1.88	-685	-1	15.04	TGTGTG
PF10_0151	-437	1	15.04	CACACA
PF10_0151	-973	-1	15.04	TGTGTG
PFL0500w	-356	-1	15.04	TGTGTG
PF14_0644	-1599	1	15.04	CACACA
PFD0403w	-125	1	15.04	CACACA
MAL13P1.72	-631	1	15.04	CACACA
MAL13P1.330	-1216	-1	15.04	TGTGTG
PF14_0006	-62	-1	15.04	TGTGTG
PFL1755w	-1777	-1	15.04	TGTGTG
PFD0065w	-449	1	15.04	CACACA
PFD0065w	-1667	-1	15.04	TGTGTG
PFB0805c	-1025	-1	15.04	TGTGTG
PFL0245w	-502	-1	15.04	TGTGTG
PF10_0147	-1667	1	15.04	CACACA
PF10_0232	-1368	-1	15.04	TGTGTG
PF13_0117	-1088	1	15.04	CACACA
PF14_0475	-1807	-1	15.04	TGTGTG
PF07_0026	-63	1	15.04	CACACA
PF07_0026	-1820	1	15.04	CACACA
MAL8P1.66	-435	-1	15.04	TGTGTG
MAL7P1.320	-1613	-1	15.04	TGTGTG
PF11_0398	-1438	-1	15.04	TGTGTG
PF11_0111	-1249	-1	15.04	TGTGTG
PF11_0060	-1585	1	15.04	CACACA
PFE1110w	-977	-1	15.04	TGTGTG
MAL13P1.395	-261	-1	15.04	TGTGTG
MAL13P1.395	-1903	1	15.04	CACACA
PF10_0129	-315	-1	15.04	TGTGTG
PF10_0129	-424	-1	15.04	TGTGTG
PF10_0129	-467	1	15.04	CACACA
PF13_0183	-276	-1	15.04	TGTGTG
PF13_0183	-842	-1	15.04	TGTGTG
PFC0945w	-1151	1	15.04	CACACA
PF11_0034	-458	1	15.04	CACACA
PF11_0034	-1356	-1	15.04	TGTGTG
PF11_0476	-494	-1	15.04	TGTGTG
PFL1460c	-672	-1	15.04	TGTGTG
PFF0205w	-1084	1	15.04	CACACA
PFF0205w	-1662	1	15.04	CACACA
PFF0205w	-1693	-1	15.04	TGTGTG
PF11_0056	-57	1	15.04	CACACA
PF11_0056	-75	1	15.04	CACACA
PF11_0056	-93	1	15.04	CACACA
PF11_0056	-111	1	15.04	CACACA
PF11_0056	-129	1	15.04	CACACA
PF11_0056	-147	1	15.04	CACACA
PF11_0056	-165	1	15.04	CACACA
MAL7P1.207	-313	1	15.04	CACACA
PF14_0041	-580	-1	15.04	TGTGTG
PFC0241w	-350	-1	15.04	TGTGTG
PFF1175c	-1821	-1	15.04	TGTGTG
PFC0015c	-208	1	15.04	CACACA
PF13_0132	-1781	1	15.04	CACACA
PF11_0038	-1373	-1	15.04	TGTGTG
PFE0395c	-457	1	15.04	CACACA
PFE0395c	-858	1	15.04	CACACA
PFE0395c	-1534	1	15.04	CACACA
PFL1105c	-1108	-1	15.04	TGTGTG
PFE0085c	-664	-1	15.04	TGTGTG
MAL13P1.165	-19	-1	15.04	TGTGTG
PF10_0308	-98	1	15.04	CACACA
MAL8P1.154	-156	1	15.04	CACACA
MAL8P1.154	-199	-1	15.04	TGTGTG
MAL8P1.154	-674	-1	15.04	TGTGTG
MAL8P1.154	-699	-1	15.04	TGTGTG
PFC1035w	-386	-1	15.04	TGTGTG
PFC1035w	-894	1	15.04	CACACA
PFA0115w	-1104	1	15.04	CACACA
MAL13P1.238	-313	1	15.04	CACACA
PF10_0131	-408	-1	15.04	TGTGTG
PF10_0131	-905	-1	15.04	TGTGTG
MAL13P1.94	-699	1	15.04	CACACA
PFF0965c	-198	1	15.04	CACACA
PFE0970w	-1274	-1	15.04	TGTGTG
PF11_0451	-204	1	15.04	CACACA
PF11_0451	-1715	1	15.04	CACACA
PF11_0451	-1721	1	15.04	CACACA
PFE0345c	-233	-1	15.04	TGTGTG
PFE0345c	-1041	-1	15.04	TGTGTG
PFL0585w	-1252	1	15.04	CACACA
PF14_0553	-1493	-1	15.04	TGTGTG
PF10_0303	-518	1	15.04	CACACA
PF14_0805	-184	1	15.04	CACACA
MAL7P1.115	-168	-1	15.04	TGTGTG
PFL0360c	-1832	1	15.04	CACACA
PFL0360c	-1921	-1	15.04	TGTGTG
PFD0195c	-461	-1	15.04	TGTGTG
PFB0980w	-1059	1	15.04	CACACA
PFC0340w	-362	1	15.04	CACACA
PFC0340w	-747	1	15.04	CACACA
PFC0340w	-946	1	15.04	CACACA
PFC0340w	-1229	1	15.04	CACACA
PFC0340w	-1674	-1	15.04	TGTGTG
MAL13P1.319	-65	1	15.04	CACACA
PFC0570c	-155	-1	15.04	TGTGTG
PFD0165w	-706	-1	15.04	TGTGTG
PF10_0341	-1346	-1	15.04	TGTGTG
PFB0700c	-398	-1	15.04	TGTGTG
PFB0700c	-404	-1	15.04	TGTGTG
PFB0700c	-410	-1	15.04	TGTGTG
PFB0700c	-998	1	15.04	CACACA
PFB0700c	-1389	-1	15.04	TGTGTG
PF11_0168a	-315	-1	15.04	TGTGTG
PF11_0168a	-682	1	15.04	CACACA
PF11_0168a	-1390	1	15.04	CACACA
PFL0370w	-1042	1	15.04	CACACA
PFA0465c	-1967	-1	15.04	TGTGTG
PFE0260w	-33	1	15.04	CACACA
PFI0585c	-71	-1	15.04	TGTGTG
PFI0585c	-951	-1	15.04	TGTGTG
PFL1950w	-1465	-1	15.04	TGTGTG
PF10_0085	-1888	-1	15.04	TGTGTG
PF14_0463	-65	-1	15.04	TGTGTG
PF14_0463	-906	1	15.04	CACACA
PFI1415w	-161	-1	15.04	TGTGTG
PFB0925w	-316	-1	15.04	TGTGTG
PFA0300c	-1065	1	15.04	CACACA
PF14_0220	-898	1	15.04	CACACA
MAL13P1.505	-413	1	15.04	CACACA
PFE1105c	-686	1	15.04	CACACA
PF13_0299	-30	-1	15.04	TGTGTG
PF13_0299	-193	-1	15.04	TGTGTG
PF13_0299	-285	1	15.04	CACACA
PFF0805c	-173	-1	15.04	TGTGTG
MAL13P1.164	-698	1	15.04	CACACA
MAL7P1.82	-404	-1	15.04	TGTGTG
MAL7P1.82	-840	1	15.04	CACACA
PFL1845c	-1130	1	15.04	CACACA
PF11_0311	-156	-1	15.04	TGTGTG
PF11_0311	-593	-1	15.04	TGTGTG
PFB0755w	-410	1	15.04	CACACA
PFB0755w	-779	-1	15.04	TGTGTG
PF13_0169	-1406	1	15.04	CACACA
PFI1630c	-176	-1	15.04	TGTGTG
PFI1630c	-448	-1	15.04	TGTGTG
PFC0715c	-1067	-1	15.04	TGTGTG
PFL2110c	-669	-1	15.04	TGTGTG
PFB0725c	-1116	1	15.04	CACACA
PFB0725c	-1518	1	15.04	CACACA
PF14_0211	-1913	1	15.04	CACACA
PFL1010c	-322	-1	15.04	TGTGTG
PFL1920c	-193	1	15.04	CACACA
PFL1190c	-1438	1	15.04	CACACA
PFL0080c	-642	-1	15.04	TGTGTG
PFL0080c	-901	-1	15.04	TGTGTG
PFL0365c	-526	-1	15.04	TGTGTG
PF10_0265	-683	1	15.04	CACACA
PFD1120c	-303	-1	15.04	TGTGTG
PFI1265w	-436	1	15.04	CACACA
PFB0295w	-968	1	15.04	CACACA
MAL8P1.210	-1120	1	15.04	CACACA
PF11_0083	-241	1	15.04	CACACA
PF11_0083	-557	1	15.04	CACACA
PF11_0083	-653	1	15.04	CACACA
PF11_0083	-1396	1	15.04	CACACA
PFD0935c	-366	1	15.04	CACACA
PFD0935c	-449	-1	15.04	TGTGTG
PFD0935c	-882	1	15.04	CACACA
PFD0935c	-888	1	15.04	CACACA
MAL13P1.190	-1509	-1	15.04	TGTGTG
PFF1250w	-1822	-1	15.04	TGTGTG
PFE0405c	-1437	1	15.04	CACACA
PFF0490w	-1443	1	15.04	CACACA
PFF0490w	-1453	1	15.04	CACACA
PF14_0110	-356	-1	15.04	TGTGTG
PFD0885c	-146	-1	15.04	TGTGTG
PF11_0485	-1308	-1	15.04	TGTGTG
MAL8P1.12	-80	-1	15.04	TGTGTG
MAL8P1.12	-870	1	15.04	CACACA
PFD0095c	-1815	1	15.04	CACACA
PF10_0246a	-613	-1	15.04	TGTGTG
PF10_0246a	-684	1	15.04	CACACA
PF07_0089	-123	1	15.04	CACACA
PFB0605w	-1483	-1	15.04	TGTGTG
PFB0605w	-1945	-1	15.04	TGTGTG
PFE1265w	-299	1	15.04	CACACA
PFE1265w	-435	-1	15.04	TGTGTG
PF14_0278	-59	-1	15.04	TGTGTG
PFB0030c	-1564	-1	15.04	TGTGTG
PFD0120w	-1907	-1	15.04	TGTGTG
MAL13P1.465	-811	-1	15.04	TGTGTG
PF14_0179	-166	-1	15.04	TGTGTG
PF14_0179	-1478	1	15.04	CACACA
PF10_0044	-60	1	15.04	CACACA
PF14_0200	-1295	-1	15.04	TGTGTG
PF14_0200	-1881	-1	15.04	TGTGTG
PFB0400w	-612	-1	15.04	TGTGTG
PFB0400w	-861	1	15.04	CACACA
PFC0385c	-108	-1	15.04	TGTGTG
PFC0385c	-437	1	15.04	CACACA
PFA0540c	-446	1	15.04	CACACA
PFL0075w	-1787	1	15.04	CACACA
MAL13P1.351	-1328	1	15.04	CACACA
PFC0220w	-304	1	15.04	CACACA
PF11_0277	-1132	1	15.04	CACACA
PF11_0015	-1053	1	15.04	CACACA
PF14_0694	-296	-1	15.04	TGTGTG
PFB0495w	-1820	1	15.04	CACACA
PF11_0435	-107	-1	15.04	TGTGTG
PFI0310w	-1619	1	15.04	CACACA
PF14_0557	-851	-1	15.04	TGTGTG
PF11_0465	-830	-1	15.04	TGTGTG
PFD0530c	-1142	1	15.04	CACACA
PF11_0286	-1430	1	15.04	CACACA
PF14_0246	-1104	1	15.04	CACACA
MAL8P1.137	-1012	-1	15.04	TGTGTG
PF14_0376	-149	1	15.04	CACACA
MAL8P1.76	-867	1	15.04	CACACA
PFE1055c	-704	-1	15.04	TGTGTG
PF11_0207	-1123	-1	15.04	TGTGTG
PFI1655c	-1750	-1	15.04	TGTGTG
PF14_0258	-391	1	15.04	CACACA
PF14_0258	-1292	-1	15.04	TGTGTG
PFE0060w	-1750	1	15.04	CACACA
PF11_0092	-565	-1	15.04	TGTGTG
PF11_0092	-1909	-1	15.04	TGTGTG
PF10_0059	-1485	1	15.04	CACACA
PFB0360c	-1405	1	15.04	CACACA
PFB0360c	-1628	1	15.04	CACACA
PF13_0119	-1295	-1	15.04	TGTGTG
PFB0525w	-1637	1	15.04	CACACA
PFL1635w	-231	-1	15.04	TGTGTG
PFF0275c	-882	-1	15.04	TGTGTG
PFF0275c	-922	-1	15.04	TGTGTG
MAL13P1.39	-1750	-1	15.04	TGTGTG
MAL8P1.65	-44	1	15.04	CACACA
MAL8P1.65	-357	1	15.04	CACACA
PF13_0235	-676	1	15.04	CACACA
PF10_0420	-1129	1	15.04	CACACA
PF13_0348	-1820	-1	15.04	TGTGTG
PF08_0106	-1315	-1	15.04	TGTGTG
MAL7P1.125	-675	-1	15.04	TGTGTG
PFI0720w	-1986	-1	15.04	TGTGTG
PFB0750w	-727	-1	15.04	TGTGTG
MAL8P1.212	-784	1	15.04	CACACA
PF10_0245	-280	-1	15.04	TGTGTG
PFE0090w	-17	1	15.04	CACACA
PFE0090w	-1501	1	15.04	CACACA
PFC0265c	-186	-1	15.04	TGTGTG
PFC0265c	-1480	1	15.04	CACACA
PF14_0148	-678	1	15.04	CACACA
PF14_0148	-1150	-1	15.04	TGTGTG
PF14_0439	-958	1	15.04	CACACA
PF11_0414	-788	1	15.04	CACACA
PF11_0414	-798	-1	15.04	TGTGTG
PF11_0481	-223	-1	15.04	TGTGTG
PF11_0481	-1302	-1	15.04	TGTGTG
PF11_0481	-1603	1	15.04	CACACA
PF11_0481	-1816	-1	15.04	TGTGTG
PF13_0337	-568	-1	15.04	TGTGTG
PFL2170c	-1697	1	15.04	CACACA
MAL13P1.216	-1245	1	15.04	CACACA
PFL1295w	-930	1	15.04	CACACA
PFL1295w	-1332	-1	15.04	TGTGTG
PFL1295w	-1389	-1	15.04	TGTGTG
PF11_0308	-513	1	15.04	CACACA
MAL8P1.91	-318	1	15.04	CACACA
PF14_0708	-617	-1	15.04	TGTGTG
PF13_0102	-183	-1	15.04	TGTGTG
PF13_0102	-189	-1	15.04	TGTGTG
PFF1145c	-342	-1	15.04	TGTGTG
PFC0775w	-1796	-1	15.04	TGTGTG
PF08_0035	-416	-1	15.04	TGTGTG
PF08_0035	-476	-1	15.04	TGTGTG
PF08_0035	-609	1	15.04	CACACA
PF08_0035	-1052	-1	15.04	TGTGTG
PFC0281w	-721	-1	15.04	TGTGTG
PFC0281w	-863	1	15.04	CACACA
PF13_0307	-507	-1	15.04	TGTGTG
PFL1360c	-14	-1	15.04	TGTGTG
PF07_0070	-181	1	15.04	CACACA
PF07_0069	-28	-1	15.04	TGTGTG
PF13_0269	-666	-1	15.04	TGTGTG
PF13_0269	-1359	1	15.04	CACACA
PF14_0058	-256	-1	15.04	TGTGTG
PF14_0058	-850	-1	15.04	TGTGTG
PFE0340c	-767	-1	15.04	TGTGTG
PFI0435c	-482	-1	15.04	TGTGTG
PFD0805w	-471	1	15.04	CACACA
PFD0805w	-1197	1	15.04	CACACA
PFI1160w	-217	1	15.04	CACACA
PFL1665c	-13	-1	15.04	TGTGTG
PF14_0743	-1726	-1	15.04	TGTGTG
PF11_0107	-212	-1	15.04	TGTGTG
PF14_0606	-166	-1	15.04	TGTGTG
PFF0320c	-1755	-1	15.04	TGTGTG
PFL2165w	-630	-1	15.04	TGTGTG
PFL2165w	-1457	1	15.04	CACACA
PF13_0162	-159	-1	15.04	TGTGTG
PF13_0254	-1912	1	15.04	CACACA
PF14_0098	-75	-1	15.04	TGTGTG
PF14_0477a	-234	-1	15.04	TGTGTG
MAL13P1.102	-1148	1	15.04	CACACA
PFI0175w-b	-697	-1	15.04	TGTGTG
PFI0175w-b	-1400	-1	15.04	TGTGTG
PF13_0095	-427	-1	15.04	TGTGTG
PF13_0095	-1557	1	15.04	CACACA
PF13_0095	-1625	-1	15.04	TGTGTG
PFB0391c-b	-1958	-1	15.04	TGTGTG
PFI1715w	-498	-1	15.04	TGTGTG
PFI0990c	-57	-1	15.04	TGTGTG
PFI1000w	-965	1	15.04	CACACA
PF14_0586	-840	1	15.04	CACACA
PF11_0070	-439	-1	15.04	TGTGTG
PF11_0070	-545	-1	15.04	TGTGTG
PFI0265c	-1832	-1	15.04	TGTGTG
PF10_0043	-1963	-1	15.04	TGTGTG
PF10_0371	-435	1	15.04	CACACA
PF07_0042	-313	1	15.04	CACACA
PFL1310c	-94	-1	15.04	TGTGTG
PFL1310c	-1951	1	15.04	CACACA
PFL2380c	-895	1	15.04	CACACA
PF13_0041	-157	1	15.04	CACACA
PF13_0041	-1742	-1	15.04	TGTGTG
PF10_0009	-1819	1	15.04	CACACA
MAL13P1.475	-1907	1	15.04	CACACA
PFC0525c	-987	-1	15.04	TGTGTG
PFC0525c	-1591	-1	15.04	TGTGTG
PFI0160w	-367	1	15.04	CACACA
PFL1780w	-22	1	15.04	CACACA
PF13_0146	-224	-1	15.04	TGTGTG
PFC0310c	-24	1	15.04	CACACA
PF14_0810	-325	-1	15.04	TGTGTG
PFI0495w	-1675	-1	15.04	TGTGTG
PFE0785c	-593	1	15.04	CACACA
PFE0785c	-1458	1	15.04	CACACA
MAL13P1.245	-42	-1	15.04	TGTGTG
MAL13P1.245	-184	-1	15.04	TGTGTG
MAL13P1.245	-860	1	15.04	CACACA
MAL13P1.68	-313	-1	15.04	TGTGTG
PFA0280w	-1115	1	15.04	CACACA
PFA0280w	-1849	1	15.04	CACACA
PF11_0395	-85	-1	15.04	TGTGTG
PFL1115w	-1901	-1	15.04	TGTGTG
PFF1140c	-1180	1	15.04	CACACA
MAL7P1.203b	-665	1	15.04	CACACA
PFC0215c	-965	-1	15.04	TGTGTG
PFD1130w	-110	-1	15.04	TGTGTG
PFD1130w	-1960	1	15.04	CACACA
PFI0035c	-324	-1	15.04	TGTGTG
PFI0100c	-271	-1	15.04	TGTGTG
PFD0620c	-985	-1	15.04	TGTGTG
PF10_0221	-183	1	15.04	CACACA
PF11_0063	-393	1	15.04	CACACA
PFI0175w-a	-697	-1	15.04	TGTGTG
PFI0175w-a	-1400	-1	15.04	TGTGTG
PF08_0126	-130	-1	15.04	TGTGTG
PF08_0126	-647	1	15.04	CACACA
PF08_0126	-1046	-1	15.04	TGTGTG
PF08_0126	-1816	1	15.04	CACACA
PF14_0523	-1080	-1	15.04	TGTGTG
PFC0755c	-66	1	15.04	CACACA
MAL8P1.80	-261	1	15.04	CACACA
MAL13P1.71	-489	-1	15.04	TGTGTG
MAL13P1.124	-574	-1	15.04	TGTGTG
PFC0955w	-691	1	15.04	CACACA
PF10_0132	-421	-1	15.04	TGTGTG
PF10_0132	-1999	1	15.04	CACACA
PF08_0090	-1080	1	15.04	CACACA
PFE0920c	-11	-1	15.04	TGTGTG
PFE0920c	-549	1	15.04	CACACA
PF11_0479	-1502	1	15.04	CACACA
PF11_0479	-1785	1	15.04	CACACA
PF14_0474	-287	-1	15.04	TGTGTG
PFI0575c	-51	1	15.04	CACACA
PFB0130w	-49	-1	15.04	TGTGTG
PF11_0059	-379	1	15.04	CACACA
PFF0155w	-793	1	15.04	CACACA
PFF0155w	-998	1	15.04	CACACA
PFF0155w	-1741	1	15.04	CACACA
PF11_0226	-650	-1	15.04	TGTGTG
PF14_0492	-1258	1	15.04	CACACA
MAL13P1.385	-1708	1	15.04	CACACA
MAL13P1.415	-705	-1	15.04	TGTGTG
MAL13P1.415	-1596	1	15.04	CACACA
PF14_0240	-1598	-1	15.04	TGTGTG
PF13_0349	-693	1	15.04	CACACA
PF14_0031b	-311	1	15.04	CACACA
PFL2035c	-786	-1	15.04	TGTGTG
PFI0705w	-415	1	15.04	CACACA
PFI0705w	-697	1	15.04	CACACA
PF14_0420	-566	1	15.04	CACACA
PF11_0181	-274	-1	15.04	TGTGTG
MAL7P1.73	-190	-1	15.04	TGTGTG
MAL13P1.138	-548	-1	15.04	TGTGTG
PFF0600w	-861	1	15.04	CACACA
PFF0600w	-971	-1	15.04	TGTGTG
PFA0740w	-62	-1	15.04	TGTGTG
PFE0380c	-1398	-1	15.04	TGTGTG
PFE0380c	-1679	-1	15.04	TGTGTG
PF14_0357	-1774	1	15.04	CACACA
PF10_0381	-446	1	15.04	CACACA
PF10_0381	-1340	-1	15.04	TGTGTG
PFA0105w	-347	1	15.04	CACACA
PF10_0152	-917	-1	15.04	TGTGTG
PFF0280w	-645	1	15.04	CACACA
PFF0280w	-685	1	15.04	CACACA
PF14_0087	-1056	-1	15.04	TGTGTG
PFE0080c	-922	-1	15.04	TGTGTG
PFL0560c	-1139	-1	15.04	TGTGTG
PFL0560c	-1930	-1	15.04	TGTGTG
MAL13P1.175	-1066	-1	15.04	TGTGTG
PF11_0270	-845	-1	15.04	TGTGTG
PFL0745c	-42	-1	15.04	TGTGTG
PFI1535w	-390	-1	15.04	TGTGTG
PF14_0101	-885	1	15.04	CACACA
PF08_0100	-127	1	15.04	CACACA
PF07_0106	-1762	1	15.04	CACACA
PFF0690c	-567	-1	15.04	TGTGTG
PFF0690c	-668	-1	15.04	TGTGTG
MAL7P1.226	-160	-1	15.04	TGTGTG
MAL7P1.226	-525	-1	15.04	TGTGTG
PFC0085c	-235	-1	15.04	TGTGTG
PFC0085c	-1780	1	15.04	CACACA
PFF0625w	-1579	-1	15.04	TGTGTG
PFL2090c	-1222	-1	15.04	TGTGTG
PFL2090c	-1770	1	15.04	CACACA
PFI1710w	-1816	1	15.04	CACACA
PFI1710w	-1890	1	15.04	CACACA
PFL1900w	-228	-1	15.04	TGTGTG
PFL1900w	-330	-1	15.04	TGTGTG
PFL1900w	-705	-1	15.04	TGTGTG
PFF0360w	-46	-1	15.04	TGTGTG
PFF0360w	-573	1	15.04	CACACA
PFF0360w	-1224	1	15.04	CACACA
MAL13P1.40	-426	1	15.04	CACACA
MAL13P1.40	-1779	-1	15.04	TGTGTG
PF11_0239	-731	-1	15.04	TGTGTG
PF11_0073	-778	-1	15.04	TGTGTG
PF11_0073	-860	1	15.04	CACACA
PFL1555w	-1373	1	15.04	CACACA
PF07_0051	-41	-1	15.04	TGTGTG
PF07_0051	-548	1	15.04	CACACA
PF07_0051	-1507	1	15.04	CACACA
PF14_0455	-103	-1	15.04	TGTGTG
PF14_0455	-482	1	15.04	CACACA
PFI1595c	-144	1	15.04	CACACA
PF14_0268	-66	1	15.04	CACACA
PF14_0268	-1108	1	15.04	CACACA
PFI0840w	-300	-1	15.04	TGTGTG
PF14_0120	-601	-1	15.04	TGTGTG
PFE1225w	-1087	1	15.04	CACACA
PFL1865w	-971	-1	15.04	TGTGTG
PFF0970w	-1297	-1	15.04	TGTGTG
PFD0990w	-801	1	15.04	CACACA
PF14_0238	-55	1	15.04	CACACA
PF14_0318	-926	-1	15.04	TGTGTG
PFF0670w	-331	-1	15.04	TGTGTG
PFF0670w	-1524	-1	15.04	TGTGTG
PF11_0099	-596	-1	15.04	TGTGTG
PFE0215w	-194	1	15.04	CACACA
PFD0800c	-831	-1	15.04	TGTGTG
PFD0800c	-1557	-1	15.04	TGTGTG
MAL13P1.300	-156	-1	15.04	TGTGTG
PFD0335c	-487	-1	15.04	TGTGTG
PFI0995w	-938	1	15.04	CACACA
PFC0486c	-1703	1	15.04	CACACA
PFL0165c	-1084	-1	15.04	TGTGTG
PFL0165c	-1254	-1	15.04	TGTGTG
MAL13P1.7	-1593	1	15.04	CACACA
PF14_0365	-12	-1	15.04	TGTGTG
MAL13P1.45	-1941	1	15.04	CACACA
PF11_0463	-1996	1	15.04	CACACA
PF14_0762	-1041	-1	15.04	TGTGTG
PF14_0762	-1715	1	15.04	CACACA
PFC0685w	-300	1	15.04	CACACA
PFC0685w	-440	-1	15.04	TGTGTG
PF14_0348	-606	1	15.04	CACACA
PF14_0348	-1732	-1	15.04	TGTGTG
PFA0755w	-152	-1	15.04	TGTGTG
PFA0755w	-623	1	15.04	CACACA
PFC0915w	-34	-1	15.04	TGTGTG
PFC0915w	-1356	-1	15.04	TGTGTG
PFC0090w	-1256	-1	15.04	TGTGTG
PFL0350c	-116	-1	15.04	TGTGTG
PFD0545w	-121	-1	15.04	TGTGTG
PFD0545w	-668	-1	15.04	TGTGTG
PFD0545w	-674	-1	15.04	TGTGTG
PFD0545w	-680	-1	15.04	TGTGTG
PFL0645c	-675	1	15.04	CACACA
PF10_0181	-571	-1	15.04	TGTGTG
PFF0770c	-437	1	15.04	CACACA
PF14_0129	-40	-1	15.04	TGTGTG
PF14_0129	-263	1	15.04	CACACA
PF11_0050	-863	1	15.04	CACACA
PF11_0050	-1113	1	15.04	CACACA
PF14_0102	-602	1	15.04	CACACA
PF14_0156	-1784	1	15.04	CACACA
PF11_0188	-1448	1	15.04	CACACA
PF10_0357	-1291	1	15.04	CACACA
PF13_0031	-1423	-1	15.04	TGTGTG
PFI0820c	-562	1	15.04	CACACA
MAL8P1.75	-213	-1	15.04	TGTGTG
MAL8P1.75	-221	1	15.04	CACACA
PFE0440w	-352	-1	15.04	TGTGTG
PFE1000c	-195	-1	15.04	TGTGTG
PF13_0093	-1109	-1	15.04	TGTGTG
PFC0145c	-1728	-1	15.04	TGTGTG
PF10_0218	-948	1	15.04	CACACA
PF14_0074	-1380	1	15.04	CACACA
PFL0470w	-451	-1	15.04	TGTGTG
PF11_0540	-401	-1	15.04	TGTGTG
PF13_0191	-1223	1	15.04	CACACA
PF11_0153	-291	1	15.04	CACACA
PFE1240w	-1706	1	15.04	CACACA
PF14_0747	-1688	-1	15.04	TGTGTG
PF14_0277	-1426	-1	15.04	TGTGTG
PFE0535w	-497	1	15.04	CACACA
PFE0535w	-1940	-1	15.04	TGTGTG
PF13_0103	-349	-1	15.04	TGTGTG
PFI1585c	-104	-1	15.04	TGTGTG
MAL8P1.218	-318	-1	15.04	TGTGTG
MAL8P1.218	-1518	1	15.04	CACACA
PFL2215w	-156	1	15.04	CACACA
PFL2215w	-1230	1	15.04	CACACA
PFL2215w	-1665	1	15.04	CACACA
PFL2215w	-1848	-1	15.04	TGTGTG
PF11_0117	-11	-1	15.04	TGTGTG
PF11_0117	-259	-1	15.04	TGTGTG
PF11_0117	-1186	-1	15.04	TGTGTG
PFD1145c	-507	1	15.04	CACACA
PFD1145c	-1658	-1	15.04	TGTGTG
PFC0610c	-506	1	15.04	CACACA
PFF1520w	-1050	1	15.04	CACACA
PF07_0114	-93	1	15.04	CACACA
PF07_0114	-1610	1	15.04	CACACA
MAL13P1.348	-488	1	15.04	CACACA
PFE1450c	-709	1	15.04	CACACA
MAL13P1.77	-1884	-1	15.04	TGTGTG
MAL13P1.111	-174	-1	15.04	TGTGTG
PFL1790w	-27	-1	15.04	TGTGTG
PFE0285c	-1346	1	15.04	CACACA
MAL8P1.35	-545	-1	15.04	TGTGTG
MAL8P1.35	-743	1	15.04	CACACA
PFF0380w	-153	1	15.04	CACACA
PFF0380w	-939	-1	15.04	TGTGTG
PFF0380w	-1332	-1	15.04	TGTGTG
PF14_0764	-1154	1	15.04	CACACA
PF14_0764	-1435	-1	15.04	TGTGTG
PF14_0764	-1441	-1	15.04	TGTGTG
PFL2130w	-651	-1	15.04	TGTGTG
PFI1620c	-753	-1	15.04	TGTGTG
PFF0455w	-1807	1	15.04	CACACA
PF14_0721	-270	-1	15.04	TGTGTG
PF14_0721	-412	1	15.04	CACACA
PF13_0298	-563	-1	15.04	TGTGTG
PFB0095c	-390	-1	15.04	TGTGTG
MAL13P1.420	-139	-1	15.04	TGTGTG
MAL13P1.420	-1028	1	15.04	CACACA
PF11_0343	-1202	-1	15.04	TGTGTG
PFF1475c	-77	-1	15.04	TGTGTG
PFF1475c	-89	-1	15.04	TGTGTG
PFF1475c	-173	1	15.04	CACACA
PFI0970c	-1270	1	15.04	CACACA
PFI0970c	-1532	-1	15.04	TGTGTG
MAL13P1.130	-326	-1	15.04	TGTGTG
MAL13P1.130	-596	1	15.04	CACACA
MAL13P1.130	-1590	1	15.04	CACACA
MAL13P1.130	-1628	1	15.04	CACACA
PF07_0016	-320	1	15.04	CACACA
PF07_0016	-1324	-1	15.04	TGTGTG
PF07_0016	-1786	1	15.04	CACACA
PFI0470w	-1056	-1	15.04	TGTGTG
PFI0470w	-1277	1	15.04	CACACA
PF10_0074	-188	1	15.04	CACACA
PFI0830c	-730	1	15.04	CACACA
PFE0965c	-1322	1	15.04	CACACA
PFI1615w	-399	-1	15.04	TGTGTG
PF10_0146	-512	1	15.04	CACACA
PF10_0146	-1742	-1	15.04	TGTGTG
PFL0435w	-800	1	15.04	CACACA
PFC0720w	-792	1	15.04	CACACA
PF14_0165	-238	-1	15.04	TGTGTG
PF14_0165	-244	-1	15.04	TGTGTG
MAL7P1.132	-740	-1	15.04	TGTGTG
MAL7P1.132	-1364	1	15.04	CACACA
MAL7P1.17	-153	-1	15.04	TGTGTG
PF14_0464	-25	-1	15.04	TGTGTG
MAL13P1.146	-780	1	15.04	CACACA
MAL13P1.146	-1066	-1	15.04	TGTGTG
MAL13P1.146	-1578	-1	15.04	TGTGTG
PFL2300w	-436	1	15.04	CACACA
PF13_0055	-120	-1	15.04	TGTGTG
PF13_0055	-1452	1	15.04	CACACA
PFL0580w	-502	1	15.04	CACACA
PFL0580w	-1123	-1	15.04	TGTGTG
PFF1125c	-812	-1	15.04	TGTGTG
PFE0355c	-811	-1	15.04	TGTGTG
PFL1415w	-722	1	15.04	CACACA
PF10_0253	-396	-1	15.04	TGTGTG
PF10_0253	-1504	1	15.04	CACACA
MAL8P1.71	-1628	-1	15.04	TGTGTG
MAL7P1.171	-115	-1	15.04	TGTGTG
PF11_0298	-1454	-1	15.04	TGTGTG
PFF0870w	-689	-1	15.04	TGTGTG
PF10_0345	-366	1	15.04	CACACA
MAL8P1.205	-1115	-1	15.04	TGTGTG
PFB0015c	-324	-1	15.04	TGTGTG
PF10_0213	-986	-1	15.04	TGTGTG
PF10_0336	-634	-1	15.04	TGTGTG
PFD1050w	-936	1	15.04	CACACA
PFB0161c	-156	-1	15.04	TGTGTG
PFB0826c	-1748	1	15.04	CACACA
PF11_0484	-58	1	15.04	CACACA
PF14_0349	-259	-1	15.04	TGTGTG
PFI0940c	-851	-1	15.04	TGTGTG
PFA0230c	-604	-1	15.04	TGTGTG
PFE0545c	-669	1	15.04	CACACA
PF07_0057	-1515	-1	15.04	TGTGTG
PF10_0212a	-1259	-1	15.04	TGTGTG
PF10_0212a	-1479	-1	15.04	TGTGTG
PFA0375c	-218	1	15.04	CACACA
PFA0375c	-224	1	15.04	CACACA
PFA0375c	-378	-1	15.04	TGTGTG
PFL0840c	-78	-1	15.04	TGTGTG
PFL0840c	-408	1	15.04	CACACA
PFL0195w	-219	1	15.04	CACACA
PFL0195w	-770	-1	15.04	TGTGTG
PFL0565w	-1190	1	15.04	CACACA
PFL0565w	-1981	1	15.04	CACACA
PFB0140w	-795	1	15.04	CACACA
PF07_0111	-140	1	15.04	CACACA
PF07_0111	-582	-1	15.04	TGTGTG
PF14_0186	-413	-1	15.04	TGTGTG
PFL1330c	-1306	-1	15.04	TGTGTG
PF13_0161	-194	1	15.04	CACACA
PF13_0161	-306	1	15.04	CACACA
PF13_0161	-1607	1	15.04	CACACA
PFB0270w	-1037	1	15.04	CACACA
PFI1580c	-1594	-1	15.04	TGTGTG
PFE0385w	-261	-1	15.04	TGTGTG
DUP1-PFE0130c	-23	1	15.04	CACACA
PF11_0223	-778	-1	15.04	TGTGTG
PF10_0080a	-661	1	15.04	CACACA
PF10_0080a	-906	-1	15.04	TGTGTG
PF13_0322	-1169	1	15.04	CACACA
PF13_0267	-229	-1	15.04	TGTGTG
PF13_0267	-270	-1	15.04	TGTGTG
MAL13P1.316	-260	-1	15.04	TGTGTG
MAL13P1.316	-601	-1	15.04	TGTGTG
PF14_0695	-1372	1	15.04	CACACA
MAL8P1.6	-307	-1	15.04	TGTGTG
PFL1775c	-884	-1	15.04	TGTGTG
PFL1960w	-56	-1	15.04	TGTGTG
PF14_0342	-1420	-1	15.04	TGTGTG
PF14_0758	-114	-1	15.04	TGTGTG
PF14_0517	-235	1	15.04	CACACA
PF14_0517	-1733	1	15.04	CACACA
PFL1365w	-457	1	15.04	CACACA
MAL8P1.59	-1376	-1	15.04	TGTGTG
PFL1445w	-474	1	15.04	CACACA
PF14_0438	-802	-1	15.04	TGTGTG
PF14_0438	-937	-1	15.04	TGTGTG
MAL13P1.244	-613	1	15.04	CACACA
MAL13P1.244	-1113	-1	15.04	TGTGTG
PF11_0168	-940	1	15.04	CACACA
PF11_0405-a	-102	-1	15.04	TGTGTG
PF13_0223	-297	1	15.04	CACACA
PFI0185w	-1686	-1	15.04	TGTGTG
MAL8P1.138	-303	1	15.04	CACACA
MAL8P1.138	-1430	1	15.04	CACACA
PFC0275w	-61	1	15.04	CACACA
PF14_0556	-232	-1	15.04	TGTGTG
PF11_0377-a	-934	1	15.04	CACACA
PF13_0069a	-1105	1	15.04	CACACA
PF14_0392	-120	-1	15.04	TGTGTG
PF14_0392	-520	1	15.04	CACACA
PF14_0171	-292	1	15.04	CACACA
PF14_0171	-742	1	15.04	CACACA
PF14_0171	-1079	-1	15.04	TGTGTG
MAL13P1.105	-1412	-1	15.04	TGTGTG
MAL13P1.105	-1425	1	15.04	CACACA
MAL13P1.105	-1742	-1	15.04	TGTGTG
PFI0530c	-117	1	15.04	CACACA
PFI0530c	-488	-1	15.04	TGTGTG
PFD0993c	-220	1	15.04	CACACA
PFL0305c	-615	1	15.04	CACACA
PFD1037w	-1346	1	15.04	CACACA
PF14_0384	-1013	-1	15.04	TGTGTG
PF14_0384	-1902	1	15.04	CACACA
PFD1110w	-244	-1	15.04	TGTGTG
PFD1110w	-1955	-1	15.04	TGTGTG
PFC0305w	-593	1	15.04	CACACA
PFI1455c	-948	1	15.04	CACACA
PFE0565w	-696	1	15.04	CACACA
PFE0450w	-1171	-1	15.04	TGTGTG
PF14_0681	-114	-1	15.04	TGTGTG
PF11_0530	-1358	-1	15.04	TGTGTG
PF08_0107	-38	-1	15.04	TGTGTG
PFI0370c	-1811	1	15.04	CACACA
PF11_0285	-18	1	15.04	CACACA
PF11_0434	-1268	1	15.04	CACACA
PFB0435c	-1387	-1	15.04	TGTGTG
PF14_0248	-513	1	15.04	CACACA
PFC0150w	-692	1	15.04	CACACA
PFC0150w	-828	1	15.04	CACACA
MAL13P1.67	-982	1	15.04	CACACA
MAL8P1.144	-822	-1	15.04	TGTGTG
MAL8P1.144	-1480	-1	15.04	TGTGTG
PFE1435c	-1673	-1	15.04	TGTGTG
PF14_0018	-1883	1	15.04	CACACA
PF14_0294	-29	1	15.04	CACACA
PF14_0294	-1829	-1	15.04	TGTGTG
PF14_0294	-1964	-1	15.04	TGTGTG
PFC0582c	-1573	-1	15.04	TGTGTG
PFC0582c	-1579	-1	15.04	TGTGTG
PFB0815w	-948	1	15.04	CACACA
PFB0815w	-1003	1	15.04	CACACA
PFB0815w	-1236	1	15.04	CACACA
PFB0575c	-735	1	15.04	CACACA
PF08_0088	-396	1	15.04	CACACA
PF08_0088	-1485	1	15.04	CACACA
PFF1000w	-1289	-1	15.04	TGTGTG
PF14_0140	-1040	1	15.04	CACACA
PF11_0508	-1372	1	15.04	CACACA
PF10_0396	-316	-1	15.04	TGTGTG
PF10_0396	-1506	1	15.04	CACACA
MAL7P1.141	-1260	-1	15.04	TGTGTG
PFC0355c	-8	-1	15.04	TGTGTG
PFC0355c	-320	-1	15.04	TGTGTG
PFC0355c	-731	-1	15.04	TGTGTG
PF14_0574	-802	-1	15.04	TGTGTG
PF14_0574	-1502	-1	15.04	TGTGTG
PF11_0058	-1272	-1	15.04	TGTGTG
PF14_0189	-105	1	15.04	CACACA
PF11_0062	-1007	1	15.04	CACACA
PF14_0493	-1930	-1	15.04	TGTGTG
MAL13P1.266	-158	1	15.04	CACACA
PFA0310c	-274	1	15.04	CACACA
MAL7P1.68	-1745	-1	15.04	TGTGTG
PF08_0013	-59	1	15.04	CACACA
PF14_0038	-1832	-1	15.04	TGTGTG
PFE0145w	-131	-1	15.04	TGTGTG
PF10_0016	-1012	-1	15.04	TGTGTG
PFD0665c	-1044	1	15.04	CACACA
PFD0240c	-82	1	15.04	CACACA
PFD0240c	-473	-1	15.04	TGTGTG
PFB0695c	-34	-1	15.04	TGTGTG
MAL7P1.91	-472	1	15.04	CACACA
PF13_0143	-334	1	15.04	CACACA
PF13_0143	-1550	1	15.04	CACACA
PFI0245c	-433	1	15.04	CACACA
PFC0886w	-1057	1	15.04	CACACA
PFL0715w	-81	1	15.04	CACACA
PFL0715w	-635	-1	15.04	TGTGTG
PF11_0328	-1207	-1	15.04	TGTGTG
PFE0675c	-409	1	15.04	CACACA
PFE0675c	-1494	-1	15.04	TGTGTG
PFL1890c	-1412	1	15.04	CACACA
PFL1890c	-1644	1	15.04	CACACA
PFE1350c	-1571	-1	15.04	TGTGTG
PFE1350c	-1679	-1	15.04	TGTGTG
PFE1350c	-1685	-1	15.04	TGTGTG
PFL1335w	-181	1	15.04	CACACA
PFL1335w	-1640	-1	15.04	TGTGTG
PFL0285w	-624	-1	15.04	TGTGTG
PF13_0241a	-322	-1	15.04	TGTGTG
PF13_0241a	-455	-1	15.04	TGTGTG
PF10_0179	-344	-1	15.04	TGTGTG
PF10_0179	-660	1	15.04	CACACA
PFF1045w	-383	1	15.04	CACACA
PF10_0409	-157	1	15.04	CACACA
PFC0300c	-1985	-1	15.04	TGTGTG
PF13_0040	-595	-1	15.04	TGTGTG
PF13_0040	-900	1	15.04	CACACA
PF14_0229	-1488	-1	15.04	TGTGTG
PFF0995c	-925	1	15.04	CACACA
PFI1550c	-836	1	15.04	CACACA
PFL1450c	-714	1	15.04	CACACA
PFL1450c	-953	-1	15.04	TGTGTG
PFA0165c	-1147	-1	15.04	TGTGTG
PFL2050w	-1978	1	15.04	CACACA
PF10_0119	-657	1	15.04	CACACA
MAL13P1.34	-409	1	15.04	CACACA
PFB0391c-a	-1958	-1	15.04	TGTGTG
PF11_0217	-1047	-1	15.04	TGTGTG
PF11_0217	-1477	1	15.04	CACACA
PF14_0096	-1416	-1	15.04	TGTGTG
PF14_0096	-1611	1	15.04	CACACA
MAL7P1.21	-740	1	15.04	CACACA
MAL7P1.21	-1027	1	15.04	CACACA
MAL13P1.203	-750	1	15.04	CACACA
PF11_0080	-276	-1	15.04	TGTGTG
PF11_0036	-606	-1	15.04	TGTGTG
MAL13P1.140	-92	-1	15.04	TGTGTG
PF11_0425	-1050	1	15.04	CACACA
MAL7P1.117	-1294	1	15.04	CACACA
PFA0180w	-462	-1	15.04	TGTGTG
PFA0180w	-474	-1	15.04	TGTGTG
PF11_0096	-241	-1	15.04	TGTGTG
PFE0915c	-1805	-1	15.04	TGTGTG
PF14_0405	-288	-1	15.04	TGTGTG
PFD0495c	-247	-1	15.04	TGTGTG
PFE0240w	-1593	1	15.04	CACACA
PF14_0276	-72	1	15.04	CACACA
PFL1620w	-222	1	15.04	CACACA
PFL1620w	-1187	-1	15.04	TGTGTG
PF13_0212	-1582	1	15.04	CACACA
PFF0675c	-1043	-1	15.04	TGTGTG
PFF0675c	-1049	-1	15.04	TGTGTG
PFA0570w	-27	-1	15.04	TGTGTG
PF11_0332	-525	-1	15.04	TGTGTG
PF11_0332	-1008	1	15.04	CACACA
PFI0205w	-757	1	15.04	CACACA
PFB0795w	-1034	-1	15.04	TGTGTG
PFB0795w	-1079	1	15.04	CACACA
MAL13P1.46	-676	1	15.04	CACACA
MAL13P1.310	-1516	-1	15.04	TGTGTG
PFL0980w	-89	-1	15.04	TGTGTG
PF14_0052	-583	-1	15.04	TGTGTG
PF14_0063	-192	1	15.04	CACACA
PF14_0063	-1441	1	15.04	CACACA
PFD0605c	-763	-1	15.04	TGTGTG
PF11_0189	-1654	-1	15.04	TGTGTG
PF14_0285	-217	-1	15.04	TGTGTG
PF13_0030	-321	1	15.04	CACACA
PF13_0030	-409	1	15.04	CACACA
PF13_0029	-1349	1	15.04	CACACA
PF13_0029	-1863	1	15.04	CACACA
PF08_0091	-1793	-1	15.04	TGTGTG
PFC0950c	-401	-1	15.04	TGTGTG
PFC0261c	-123	1	15.04	CACACA
MAL7P1.149	-88	-1	15.04	TGTGTG
PFI1750c	-576	-1	15.04	TGTGTG
PFI1750c	-718	1	15.04	CACACA
MAL13P1.289	-679	-1	15.04	TGTGTG
PF11_0403	-1125	-1	15.04	TGTGTG
PFC0065c	-31	-1	15.04	TGTGTG
PFC0065c	-1436	1	15.04	CACACA
PF13_0172	-1789	-1	15.04	TGTGTG
PF13_0172	-1928	1	15.04	CACACA
MAL13P1.197	-363	1	15.04	CACACA
MAL13P1.197	-559	-1	15.04	TGTGTG
PFF1285w	-403	1	15.04	CACACA
PFF1285w	-1235	-1	15.04	TGTGTG
PFA0430c	-1259	1	15.04	CACACA
PFD1215w	-1738	1	15.04	CACACA
PF10_0177a	-92	1	15.04	CACACA
PF10_0177a	-180	1	15.04	CACACA
PF10_0177a	-365	1	15.04	CACACA
PFF0595c	-237	1	15.04	CACACA
PFF0595c	-347	-1	15.04	TGTGTG
PF14_0792	-105	1	15.04	CACACA
PF14_0792	-1253	-1	15.04	TGTGTG
PF14_0792	-1461	1	15.04	CACACA
PF10_0007	-647	-1	15.04	TGTGTG
PFA0275c	-1607	-1	15.04	TGTGTG
PFL1370w	-1858	-1	15.04	TGTGTG
PFL1370w	-1980	1	15.04	CACACA
PFI0950w	-400	1	15.04	CACACA
MAL13P1.176	-783	-1	15.04	TGTGTG
MAL13P1.176	-1447	-1	15.04	TGTGTG
PFE1005w	-1355	1	15.04	CACACA
PFL0450c	-1230	-1	15.04	TGTGTG
PF14_0210	-1029	-1	15.04	TGTGTG
PFC0940c	-9	1	15.04	CACACA
PFC0940c	-1182	-1	15.04	TGTGTG
PFB0951w	-57	-1	15.04	TGTGTG
PFB0951w	-1072	-1	15.04	TGTGTG
PF10_0290	-622	-1	15.04	TGTGTG
PFC0780w	-1881	1	15.04	CACACA
PFC0450w	-135	-1	15.04	TGTGTG
PFC0450w	-193	1	15.04	CACACA
PFF0590c	-1549	-1	15.04	TGTGTG
PFE1555c	-549	-1	15.04	TGTGTG
PF14_0073	-686	-1	15.04	TGTGTG
PFF0985c	-666	-1	15.04	TGTGTG
PFF0985c	-755	-1	15.04	TGTGTG
PFC0960c	-55	-1	15.04	TGTGTG
PFC0960c	-199	1	15.04	CACACA
PF14_0748	-1206	-1	15.04	TGTGTG
PFL0875w	-112	1	15.04	CACACA
PFL0875w	-118	1	15.04	CACACA
PFL2510w	-519	-1	15.04	TGTGTG
PFL1300c	-1513	-1	15.04	TGTGTG
PF08_0022	-181	1	15.04	CACACA
PF10_0189	-320	1	15.04	CACACA
PFF0125c	-1656	-1	15.04	TGTGTG
PFE1480c	-363	-1	15.04	TGTGTG
PFE1480c	-1026	1	15.04	CACACA
PFD0590c	-1565	-1	15.04	TGTGTG
PF10_0327	-1457	1	15.04	CACACA
PF10_0327	-1531	1	15.04	CACACA
PF10_0133	-161	-1	15.04	TGTGTG
PFB0196c	-299	1	15.04	CACACA
PFD0775c	-551	1	15.04	CACACA
PFD0775c	-663	1	15.04	CACACA
PFD0775c	-1666	1	15.04	CACACA
PF14_0646	-1656	-1	15.04	TGTGTG
PF14_0763	-1194	-1	15.04	TGTGTG
PF14_0763	-1868	1	15.04	CACACA
PFL1690w	-461	1	15.04	CACACA
PFF0095c	-1211	-1	15.04	TGTGTG
PFI0210c	-1343	-1	15.04	TGTGTG
PFD0205c	-90	-1	15.04	TGTGTG
MAL13P1.236	-59	-1	15.04	TGTGTG
PFF0260w	-67	1	15.04	CACACA
PFF0260w	-99	1	15.04	CACACA
PF11_0290	-615	1	15.04	CACACA
PFI0050c	-1637	1	15.04	CACACA
PFE0540w	-1061	1	15.04	CACACA
PFL0265w	-154	-1	15.04	TGTGTG
PFL0265w	-1610	1	15.04	CACACA
PF10_0368	-445	-1	15.04	TGTGTG
PF10_0368	-1315	-1	15.04	TGTGTG
PF11_0550	-547	-1	15.04	TGTGTG
PFD0625c	-56	-1	15.04	TGTGTG
PFD0625c	-1903	-1	15.04	TGTGTG
PF11_0330	-967	-1	15.04	TGTGTG
PF11_0330	-1377	1	15.04	CACACA
PF14_0089	-1203	1	15.04	CACACA
PFD1007w	-349	-1	15.04	TGTGTG
PFD1007w	-917	1	15.04	CACACA
PFF0450c	-441	-1	15.04	TGTGTG
PF14_0196	-28	-1	15.04	TGTGTG
MAL13P1.151	-272	-1	15.04	TGTGTG
PF14_0690	-27	-1	15.04	TGTGTG
PFI1025w	-35	-1	15.04	TGTGTG
PFL1560c	-1338	1	15.04	CACACA
PF11_0368	-349	-1	15.04	TGTGTG
PFL2420w	-275	-1	15.04	TGTGTG
PFL2420w	-332	-1	15.04	TGTGTG
PFE0335w	-62	-1	15.04	TGTGTG
PFL2285c	-240	1	15.04	CACACA
PF14_0712	-127	1	15.04	CACACA
PF14_0712	-293	-1	15.04	TGTGTG
PF14_0033	-134	1	15.04	CACACA
MAL13P1.149	-65	1	15.04	CACACA
PFB0215c	-1959	-1	15.04	TGTGTG
PFL2085w	-1162	1	15.04	CACACA
PFL2085w	-1236	-1	15.04	TGTGTG
MAL8P1.320	-1526	1	15.04	CACACA
PFL2100w	-115	1	15.04	CACACA
PFL2100w	-676	1	15.04	CACACA
PFL2100w	-682	-1	15.04	TGTGTG
PF13_0012	-721	-1	15.04	TGTGTG
PFI1355w	-1896	-1	15.04	TGTGTG
PFI1355w	-1984	1	15.04	CACACA
PF10_0175	-953	-1	15.04	TGTGTG
MAL13P1.206	-260	-1	15.04	TGTGTG
PF14_0500	-959	-1	15.04	TGTGTG
MAL13P1.8	-1619	-1	15.04	TGTGTG
PFE1625c	-394	1	15.04	CACACA
MAL8P1.73	-503	-1	15.04	TGTGTG
MAL8P1.73	-1454	1	15.04	CACACA
PFL1660c	-127	1	15.04	CACACA
PFL1660c	-331	-1	15.04	TGTGTG
PFL1660c	-1714	-1	15.04	TGTGTG
PF14_0008	-1606	-1	15.04	TGTGTG
PF10_0111	-704	-1	15.04	TGTGTG
PF10_0111	-1101	-1	15.04	TGTGTG
PFI0215c	-76	-1	15.04	TGTGTG
MAL8P1.145	-1593	1	15.04	CACACA
PF10_0034a	-948	1	15.04	CACACA
PF10_0166	-14	-1	15.04	TGTGTG
MAL13P1.90	-1516	-1	15.04	TGTGTG
PF14_0383	-456	-1	15.04	TGTGTG
PF14_0383	-1345	1	15.04	CACACA
PFI0445c	-304	-1	15.04	TGTGTG
MAL13P1.380	-1025	-1	15.04	TGTGTG
PFD1210w	-594	1	15.04	CACACA
PFD1210w	-723	1	15.04	CACACA
PFE0930w	-344	1	15.04	CACACA
PFE0930w	-444	1	15.04	CACACA
PF14_0253	-1764	-1	15.04	TGTGTG
PF14_0275	-519	-1	15.04	TGTGTG
PF08_0115	-89	-1	15.04	TGTGTG
PF08_0115	-1416	1	15.04	CACACA
PFB0870w	-95	1	15.04	CACACA
PFB0870w	-735	1	15.04	CACACA
PFD0669c	-1067	-1	15.04	TGTGTG
PF13_0359	-116	1	15.04	CACACA
PFF0255c	-832	-1	15.04	TGTGTG
PFF0255c	-868	-1	15.04	TGTGTG
PF11_0105	-1659	-1	15.04	TGTGTG
MAL13P1.32	-210	1	15.04	CACACA
MAL13P1.32	-282	1	15.04	CACACA
MAL13P1.32	-560	-1	15.04	TGTGTG
MAL13P1.32	-1014	1	15.04	CACACA
PF11_0470	-31	-1	15.04	TGTGTG
PFD0950w	-1374	-1	15.04	TGTGTG
MAL7P1.87	-474	-1	15.04	TGTGTG
MAL7P1.87	-977	1	15.04	CACACA
MAL13P1.78	-642	1	15.04	CACACA
PF14_0123	-1650	-1	15.04	TGTGTG
PFC0830w	-493	-1	15.04	TGTGTG
MAL13P1.307	-1070	1	15.04	CACACA
PFE1470w	-1223	1	15.04	CACACA
MAL13P1.156	-477	-1	15.04	TGTGTG
MAL13P1.156	-1188	-1	15.04	TGTGTG
MAL13P1.156	-1194	-1	15.04	TGTGTG
PF13_0091	-343	1	15.04	CACACA
PFI1095w	-1097	-1	15.04	TGTGTG
PFI1095w	-1426	1	15.04	CACACA
PFF0710w	-725	1	15.04	CACACA
PFL1695c	-1133	1	15.04	CACACA
PFE0600c	-213	-1	15.04	TGTGTG
PFC0530w	-1013	1	15.04	CACACA
PFC0530w	-1619	1	15.04	CACACA
MAL13P1.51	-668	1	15.04	CACACA
PF11_0405-b	-102	-1	15.04	TGTGTG
PFF1555w	-1049	1	15.04	CACACA
PFF1555w	-1656	-1	15.04	TGTGTG
PFA0470c	-372	-1	15.04	TGTGTG
MAL8P1.157	-205	1	15.04	CACACA
PF14_0137	-154	1	15.04	CACACA
PFL0290w	-1831	-1	15.04	TGTGTG
PFD1025w	-683	-1	15.04	TGTGTG
PFF0890c	-979	-1	15.04	TGTGTG
PF13_0346	-1712	-1	15.04	TGTGTG
PFI0735c	-259	1	15.04	CACACA
PFI0735c	-265	1	15.04	CACACA
MAL8P1.62	-335	-1	15.04	TGTGTG
MAL8P1.62	-1773	1	15.04	CACACA
PF10_0036	-883	-1	15.04	TGTGTG
PFA0345w	-252	1	15.04	CACACA
PFL0475w	-62	1	15.04	CACACA
PFL0475w	-1073	-1	15.04	TGTGTG
PFD0385w	-102	1	15.04	CACACA
MAL7P1.176	-1886	1	15.04	CACACA
PFI0260c	-121	1	15.04	CACACA
PFI0260c	-635	-1	15.04	TGTGTG
PF10_0220	-1022	1	15.04	CACACA
PFB0595w	-1557	-1	15.04	TGTGTG
PF11_0121	-976	-1	15.04	TGTGTG
PF11_0121	-1223	1	15.04	CACACA
PF13_0246	-99	-1	15.04	TGTGTG
PF13_0246	-416	1	15.04	CACACA
PF13_0246	-830	1	15.04	CACACA
PF10_0235	-1161	-1	15.04	TGTGTG
PF11_0448	-305	-1	15.04	TGTGTG
PF11_0448	-848	-1	15.04	TGTGTG
PF11_0448	-854	-1	15.04	TGTGTG
PF10_0214	-1014	-1	15.04	TGTGTG
PF14_0680	-321	1	15.04	CACACA
PFF0350w	-945	-1	15.04	TGTGTG
PFF0350w	-1045	1	15.04	CACACA
PFF0350w	-1140	-1	15.04	TGTGTG
MAL13P1.247	-1468	-1	15.04	TGTGTG
MAL13P1.247	-1492	1	15.04	CACACA
PFF0550w	-327	-1	15.04	TGTGTG
PFL0820c	-359	-1	15.04	TGTGTG
PFL2450c	-328	1	15.04	CACACA
PFC0825c	-1800	1	15.04	CACACA
PFE1485w	-410	-1	15.04	TGTGTG
PFE1485w	-1073	1	15.04	CACACA
PFL0425c	-1310	-1	15.04	TGTGTG
PFD0585c	-1294	1	15.04	CACACA
PFL1005c	-64	1	15.04	CACACA
PFL1005c	-422	-1	15.04	TGTGTG
PF10_0291	-1421	-1	15.04	TGTGTG
PF10_0291	-1427	-1	15.04	TGTGTG
PF10_0291	-1702	1	15.04	CACACA
PF10_0291	-1708	1	15.04	CACACA
PF10_0312	-37	-1	15.04	TGTGTG
PFF0585c	-84	1	15.04	CACACA
MAL13P1.290	-187	1	15.04	CACACA
PF11_0356	-441	-1	15.04	TGTGTG
PFI1600w	-1360	-1	15.04	TGTGTG
PFI1245c	-381	-1	15.04	TGTGTG
PFF0160c	-55	-1	15.04	TGTGTG
PFF0160c	-813	-1	15.04	TGTGTG
PF11_0249	-98	1	15.04	CACACA
PF11_0249	-1685	1	15.04	CACACA
PFB0585w	-769	-1	15.04	TGTGTG
PF14_0495	-1431	-1	15.04	TGTGTG
PFC0890w	-315	-1	15.04	TGTGTG
PFL2390c	-1122	1	15.04	CACACA
PF10_0310	-1117	1	15.04	CACACA
PFL0275w	-296	-1	15.04	TGTGTG
PFL0275w	-1654	-1	15.04	TGTGTG
PFF1160w	-1294	-1	15.04	TGTGTG
PFI1015w	-945	-1	15.04	TGTGTG
PFI1015w	-1444	-1	15.04	TGTGTG
PFI1015w	-1654	1	15.04	CACACA
PFB0020c	-129	1	15.04	CACACA
MAL13P1.335	-196	-1	15.04	TGTGTG
MAL13P1.335	-356	1	15.04	CACACA
PFC0230c	-1720	1	15.04	CACACA
PFF0065c	-1059	1	15.04	CACACA
PF14_0494	-1615	1	15.04	CACACA
MAL7P1.214	-617	-1	15.04	TGTGTG
MAL13P1.234	-1077	1	15.04	CACACA
MAL13P1.234	-1787	-1	15.04	TGTGTG
PFB0675w	-1898	-1	15.04	TGTGTG
PFB0675w	-1935	1	15.04	CACACA
MAL13P1.169	-36	-1	15.04	TGTGTG
MAL13P1.169	-177	1	15.04	CACACA
PF13_0185	-1661	1	15.04	CACACA
PF11_0261	-875	-1	15.04	TGTGTG
PF11_0261	-998	1	15.04	CACACA
PF07_0019	-177	1	15.04	CACACA
PF07_0019	-458	-1	15.04	TGTGTG
PF07_0019	-561	-1	15.04	TGTGTG
PF10_0194	-1767	1	15.04	CACACA
PF10_0194	-1882	1	15.04	CACACA
PF10_0194	-1902	1	15.04	CACACA
PFC0205c	-348	1	15.04	CACACA
PFE1500c	-390	-1	15.04	TGTGTG
PFI1725w	-1594	-1	15.04	TGTGTG
PFB0976w	-1621	1	15.04	CACACA
PFL2555w	-825	1	15.04	CACACA
PFL2555w	-1441	-1	15.04	TGTGTG
PFL2555w	-1481	-1	15.04	TGTGTG
PFL2555w	-1535	-1	15.04	TGTGTG
PF14_0151	-1727	1	15.04	CACACA
PFA0070c	-1060	1	15.04	CACACA
PFE0365c	-957	-1	15.04	TGTGTG
PF10_0072	-474	1	15.04	CACACA
PF10_0072	-1103	1	15.04	CACACA
PFD1065c	-1334	1	15.04	CACACA
PFL0320w	-211	1	15.04	CACACA
PFC0255c	-1899	1	15.04	CACACA
PFL1505c	-721	1	15.04	CACACA
PFL1995c	-791	1	15.04	CACACA
PF13_0220	-425	1	15.04	CACACA
PF11_0424	-217	-1	15.04	TGTGTG
MAL7P1.43	-971	-1	15.04	TGTGTG
PFA0305c	-872	-1	15.04	TGTGTG
PFE0715w	-607	-1	15.04	TGTGTG
PFI1155w	-1093	-1	15.04	TGTGTG
PF11_0094	-907	1	15.04	CACACA
PF11_0094	-1178	-1	15.04	TGTGTG
PF10_0070	-1411	-1	15.04	TGTGTG
MAL13P1.23-a	-759	-1	15.04	TGTGTG
MAL13P1.23-a	-1490	1	15.04	CACACA
PFD0207c	-1042	1	15.04	CACACA
PF10_0058	-159	-1	15.04	TGTGTG
PFA0545c	-852	1	15.04	CACACA
PF14_0160	-1335	1	15.04	CACACA
PF14_0703	-722	1	15.04	CACACA
PFI0560c	-82	-1	15.04	TGTGTG
PFI0560c	-419	-1	15.04	TGTGTG
PFI0560c	-1261	-1	15.04	TGTGTG
PFI0560c	-1482	1	15.04	CACACA
PFC0935c	-915	1	15.04	CACACA
PFC0935c	-1025	1	15.04	CACACA
PFD1095w	-1898	1	15.04	CACACA
PFD1095w	-1904	1	15.04	CACACA
PF14_0167	-535	-1	15.04	TGTGTG
PF14_0167	-782	-1	15.04	TGTGTG
PF14_0167	-1570	-1	15.04	TGTGTG
PF14_0167	-1727	-1	15.04	TGTGTG
PFI1315c	-496	-1	15.04	TGTGTG
PFL2590w	-1849	-1	15.04	TGTGTG
PF14_0221	-1459	1	15.04	CACACA
MAL13P1.215	-1235	-1	15.04	TGTGTG
PFA0120c	-777	1	15.04	CACACA
PF14_0130	-1569	-1	15.04	TGTGTG
PF14_0130	-1794	1	15.04	CACACA
PF11_0377-b	-934	1	15.04	CACACA
PF13_0050	-314	-1	15.04	TGTGTG
PF14_0725	-115	1	15.04	CACACA
PF14_0632	-904	1	15.04	CACACA
PF14_0632	-1423	-1	15.04	TGTGTG
PF14_0632	-1681	1	15.04	CACACA
PFE1410c	-1465	1	15.04	CACACA
PF11_0338	-1527	1	15.04	CACACA
MAL8P1.214	-894	1	15.04	CACACA
PF14_0332	-1576	-1	15.04	TGTGTG
PF14_0332	-1741	-1	15.04	TGTGTG
PFE0975c	-1608	1	15.04	CACACA
PFL1815c	-266	1	15.04	CACACA
PFB0535w	-219	1	15.04	CACACA
PF14_0095	-1400	-1	15.04	TGTGTG
PF14_0095	-1595	1	15.04	CACACA
PF07_0063	-337	-1	15.04	TGTGTG
PF11_0486	-524	-1	15.04	TGTGTG
PFD0310w	-790	1	15.04	CACACA
PFF0215w	-307	1	15.04	CACACA
PFF0170w	-123	1	15.04	CACACA
PFC0900w	-1025	-1	15.04	TGTGTG
PF08_0046	-771	-1	15.04	TGTGTG
PFE1610w	-1912	-1	15.04	TGTGTG
PFE1610w	-1918	-1	15.04	TGTGTG
PFL0965c	-46	-1	15.04	TGTGTG
PF14_0683	-172	1	15.04	CACACA
PFI0880c	-891	-1	15.04	TGTGTG
PFI0880c	-1414	-1	15.04	TGTGTG
PFE0410w	-1748	-1	15.04	TGTGTG
PF13_0164	-96	-1	15.04	TGTGTG
PF13_0164	-344	-1	15.04	TGTGTG
PF13_0164	-733	-1	15.04	TGTGTG
MAL13P1.315	-96	-1	15.04	TGTGTG
PFB0645c	-1032	1	15.04	CACACA
PF11_0280	-763	1	15.04	CACACA
PF11_0280	-1714	1	15.04	CACACA
PFI0490c	-1571	1	15.04	CACACA
PF14_0787	-486	1	15.04	CACACA
PF14_0787	-1922	-1	15.04	TGTGTG
PFL1125w	-22	-1	15.04	TGTGTG
PFL1125w	-1876	1	15.04	CACACA
PFB0380c	-25	-1	15.04	TGTGTG
PFC1016w	-291	-1	15.04	TGTGTG
PF10_0375	-48	1	15.04	CACACA
PF10_0375	-1425	1	15.04	CACACA
PF10_0063a	-183	1	15.04	CACACA
PF13_0338	-176	-1	15.04	TGTGTG
PF13_0338	-383	1	15.04	CACACA
MAL13P1.296	-149	-1	15.04	TGTGTG
MAL13P1.296	-834	1	15.04	CACACA
PF08_0056	-148	-1	15.04	TGTGTG
PF08_0056	-235	1	15.04	CACACA
PF08_0056	-1546	-1	15.04	TGTGTG
PF08_0056	-1910	-1	15.04	TGTGTG
PFC0430w	-1734	-1	15.04	TGTGTG
PF10_0219	-1445	-1	15.04	TGTGTG
PF10_0219	-1812	1	15.04	CACACA
PF10_0168-a	-656	-1	15.04	TGTGTG
PF10_0168-a	-1339	-1	15.04	TGTGTG
PF11_0171	-1485	-1	15.04	TGTGTG
PFE1465w	-951	1	15.04	CACACA
PFE1465w	-957	1	15.04	CACACA
PF10_0062	-51	1	15.04	CACACA
PF10_0062	-899	-1	15.04	TGTGTG
PFF0660w	-339	-1	15.04	TGTGTG
PFF0660w	-905	1	15.04	CACACA
PFF0660w	-1122	1	15.04	CACACA
PFD1085w	-351	-1	15.04	TGTGTG
PFD1085w	-902	1	15.04	CACACA
PFE1245w	-1857	-1	15.04	TGTGTG
PFE1245w	-1964	-1	15.04	TGTGTG
PF13_0028	-81	-1	15.04	TGTGTG
PF13_0028	-595	-1	15.04	TGTGTG
PF14_0675	-268	-1	15.04	TGTGTG
MAL13P1.103	-193	-1	15.04	TGTGTG
MAL13P1.103	-1267	-1	15.04	TGTGTG
PF14_0061	-355	1	15.04	CACACA
PF14_0756	-1453	1	15.04	CACACA
PF10_0206	-447	-1	15.04	TGTGTG
PF10_0206	-520	-1	15.04	TGTGTG
PF10_0206	-1089	-1	15.04	TGTGTG
[truncated: 2,785 more rows]
