# Supplementary material for: Identification and Genome-Wide Prediction of DNA Binding Specificities for the ApiAP2 Family of Regulators from the Malaria Parasite
Source: PLoS Pathog. 2010 Oct 28;6(10):e1001165. doi: 10.1371/journal.ppat.1001165 (PMC2965767; doi:10.1371/journal.ppat.1001165)
Supplement: Dataset S3 — ScanACE results for all AP2 motifs. ScanACE results for all ApiAP2 motifs. The location, orientation, and sequence of each motif match in upstream regions are indicated. (8.80 MB ZIP) [file ppat.1001165.s021.zip › Dataset S3_revised/PF13_0097_ScanACE pwm matches.xls]

## Sheet: AGCTCA_PF13_0097_pwm.txt.matche
Dataset S3f. ScanACE results for the PF13_0097 motif.
Searches were done using the position weight matrix trimmed to the 6 most informative consecutive motif positions.
Data is sorted by score from highest to lowest.
Column 1 - PlasmoDB gene IDs. Genes listed multiple times have more than one match to the motif in their upstream regions
Column 2 - Position of the motif upstream from the ATG start codon.
Column 3 - Orientation of the motif in the genome. 1 indicates the plus strand and -1 indicates the minus strand.
Column 4 - ScanACE score. Higher scores reflect better better matches to the position weight matrix.
Column 5 - Sequence of the motif match. All sequences are 5' to 3' from the plus strand.
Gene ID	Position	Orientation	Score	Sequence
PF14_0372	-314	1	14.56	AGCTCA
PF11_0380	-1648	-1	14.56	TGAGCT
PF14_0164	-757	1	14.56	AGCTCA
PFC1075w	-1761	-1	14.56	TGAGCT
PF11_0331	-1453	-1	14.56	TGAGCT
PF14_0128	-1088	-1	14.56	TGAGCT
PFB0921c	-1098	1	14.56	AGCTCA
PF14_0154	-1611	-1	14.56	TGAGCT
PF14_0328	-537	-1	14.56	TGAGCT
PFL0280c	-453	1	14.56	AGCTCA
PFC0680w	-1509	-1	14.56	TGAGCT
PFD0765w	-697	-1	14.56	TGAGCT
PFL0260c	-472	-1	14.56	TGAGCT
PFA0440w	-1731	-1	14.56	TGAGCT
PFB0875c	-1809	1	14.56	AGCTCA
MAL7P1.102	-122	-1	14.56	TGAGCT
PF11_0390	-1585	-1	14.56	TGAGCT
PF11_0026	-1756	-1	14.56	TGAGCT
PFC0120w	-867	1	14.56	AGCTCA
PFL2080c	-383	1	14.56	AGCTCA
PFL0805w	-745	1	14.56	AGCTCA
PFF1275c	-1231	-1	14.56	TGAGCT
PFC0910w	-1747	1	14.56	AGCTCA
PFC0282w	-417	-1	14.56	TGAGCT
PFF1300w	-1758	-1	14.56	TGAGCT
PFF1300w	-1822	1	14.56	AGCTCA
PFD0825c	-1247	-1	14.56	TGAGCT
PFL1030w	-1499	-1	14.56	TGAGCT
PF13_0090	-1023	-1	14.56	TGAGCT
PFB0840w	-809	-1	14.56	TGAGCT
PF11_0325	-1307	-1	14.56	TGAGCT
PF11_0359	-1988	-1	14.56	TGAGCT
MAL13P1.33	-640	-1	14.56	TGAGCT
PF11_0511	-2000	1	14.56	AGCTCA
MAL7P1.224	-825	1	14.56	AGCTCA
PF11_0142	-349	-1	14.56	TGAGCT
PF11_0545	-269	1	14.56	AGCTCA
PF14_0127	-1933	1	14.56	AGCTCA
MAL8P1.103	-461	1	14.56	AGCTCA
PFI1330c	-814	-1	14.56	TGAGCT
PF14_0404	-996	1	14.56	AGCTCA
PF14_0404	-1051	1	14.56	AGCTCA
PF14_0404	-1898	-1	14.56	TGAGCT
PFE0900w	-387	-1	14.56	TGAGCT
PFB0385w	-454	1	14.56	AGCTCA
PFA0175w	-951	1	14.56	AGCTCA
MAL8P1.310	-58	1	14.56	AGCTCA
PF11_0265	-30	1	14.56	AGCTCA
PFL0660w	-1017	1	14.56	AGCTCA
PFL0957w	-1087	1	14.56	AGCTCA
PF11_0348	-466	-1	14.56	TGAGCT
PF11_0515	-1458	1	14.56	AGCTCA
PF14_0325	-398	1	14.56	AGCTCA
PFL0255c	-875	-1	14.56	TGAGCT
PF14_0316	-309	-1	14.56	TGAGCT
PF14_0316	-1678	1	14.56	AGCTCA
MAL7P1.34	-490	-1	14.56	TGAGCT
MAL7P1.22	-828	1	14.56	AGCTCA
PF13_0270	-539	-1	14.56	TGAGCT
PF10_0118	-8	-1	14.56	TGAGCT
PF11_0165	-897	1	14.56	AGCTCA
PFI0180w	-1494	1	14.56	AGCTCA
PFF1325c	-870	1	14.56	AGCTCA
PFF1325c	-956	1	14.56	AGCTCA
PFA0515w	-169	-1	14.56	TGAGCT
PF14_0079	-256	-1	14.56	TGAGCT
PFC0440c	-1749	-1	14.56	TGAGCT
MAL13P1.440	-1268	-1	14.56	TGAGCT
MAL13P1.230	-20	-1	14.56	TGAGCT
PFL1925w	-1366	1	14.56	AGCTCA
PF14_0759	-340	-1	14.56	TGAGCT
PFI0450c	-180	1	14.56	AGCTCA
PF07_0060	-195	1	14.56	AGCTCA
PF11_0314	-1654	-1	14.56	TGAGCT
PF11_0413	-1206	-1	14.56	TGAGCT
PF11_0266	-417	-1	14.56	TGAGCT
PF11_0266	-915	-1	14.56	TGAGCT
PFB0835c	-1059	1	14.56	AGCTCA
MAL13P1.405	-1684	1	14.56	AGCTCA
PFA0170c	-453	-1	14.56	TGAGCT
PF10_0191	-1767	-1	14.56	TGAGCT
MAL8P1.17	-1320	-1	14.56	TGAGCT
PFF0175c	-756	1	14.56	AGCTCA
PFF0175c	-1176	1	14.56	AGCTCA
PFL0340w	-1137	1	14.56	AGCTCA
PF11_0143	-1324	1	14.56	AGCTCA
PF14_0563	-733	-1	14.56	TGAGCT
PF10_0309	-1068	1	14.56	AGCTCA
PFF1465w	-503	1	14.56	AGCTCA
PF14_0451	-75	1	14.56	AGCTCA
PF10_0283	-454	-1	14.56	TGAGCT
PFD0155c	-1137	1	14.56	AGCTCA
PFL1905w	-868	1	14.56	AGCTCA
MAL8P1.142	-1513	1	14.56	AGCTCA
PFC0675c	-538	1	14.56	AGCTCA
PFL0570c	-621	1	14.56	AGCTCA
PF14_0598	-1663	-1	14.56	TGAGCT
PF13_0210	-1948	-1	14.56	TGAGCT
PF07_0034	-1447	-1	14.56	TGAGCT
PF14_0429	-751	-1	14.56	TGAGCT
PFI0700c	-1940	-1	14.56	TGAGCT
PF11_0297	-1009	-1	14.56	TGAGCT
PFL2000w	-571	-1	14.56	TGAGCT
MAL7P1.164	-1172	1	14.56	AGCTCA
PF10_0162	-668	-1	14.56	TGAGCT
PFI1705w	-598	1	14.56	AGCTCA
PFL2030w	-1758	1	14.56	AGCTCA
MAL13P1.257	-665	1	14.56	AGCTCA
PFL0870w	-681	1	14.56	AGCTCA
PF08_0045	-942	-1	14.56	TGAGCT
PFI0915w	-1637	-1	14.56	TGAGCT
PFA0680c	-1866	1	14.56	AGCTCA
PF11_0523	-806	1	14.56	AGCTCA
PFD0144c	-1929	-1	14.56	TGAGCT
PF11_0051	-1416	1	14.56	AGCTCA
PF11_0340	-1494	1	14.56	AGCTCA
PF14_0403	-781	1	14.56	AGCTCA
PF14_0403	-1628	-1	14.56	TGAGCT
PF14_0403	-1683	-1	14.56	TGAGCT
PF11_0187	-491	-1	14.56	TGAGCT
PF14_0569	-203	-1	14.56	TGAGCT
PF13_0343	-882	1	14.56	AGCTCA
PFB0980w	-1762	-1	14.56	TGAGCT
PFC0340w	-1283	1	14.56	AGCTCA
PFF1200w	-1058	-1	14.56	TGAGCT
PF13_0014	-1791	1	14.56	AGCTCA
PF13_0219	-1235	1	14.56	AGCTCA
MAL8P1.45	-619	-1	14.56	TGAGCT
MAL8P1.45	-1207	1	14.56	AGCTCA
PFI0285w	-879	1	14.56	AGCTCA
MAL13P1.119	-721	1	14.56	AGCTCA
MAL13P1.158	-389	-1	14.56	TGAGCT
PF11_0311	-715	1	14.56	AGCTCA
PFL1920c	-282	-1	14.56	TGAGCT
PFD0865c	-23	1	14.56	AGCTCA
PF07_0013	-1757	-1	14.56	TGAGCT
MAL7P1.230	-524	-1	14.56	TGAGCT
PF08_0124	-1919	-1	14.56	TGAGCT
MAL7P1.228	-1425	-1	14.56	TGAGCT
PF11_0152	-838	1	14.56	AGCTCA
PFE0190c	-1399	-1	14.56	TGAGCT
PF11_0015	-1754	-1	14.56	TGAGCT
PFD0530c	-1931	-1	14.56	TGAGCT
MAL8P1.76	-341	-1	14.56	TGAGCT
PF14_0710	-141	1	14.56	AGCTCA
MAL8P1.65	-382	-1	14.56	TGAGCT
MAL8P1.65	-955	-1	14.56	TGAGCT
PF10_0420	-402	-1	14.56	TGAGCT
PFL0995c	-1340	-1	14.56	TGAGCT
PFI0720w	-1017	-1	14.56	TGAGCT
MAL8P1.212	-1485	-1	14.56	TGAGCT
PF11_0414	-1042	1	14.56	AGCTCA
PFB0490c	-784	-1	14.56	TGAGCT
PF13_0136	-634	1	14.56	AGCTCA
PF13_0254	-511	-1	14.56	TGAGCT
PFD1205w	-535	-1	14.56	TGAGCT
PF14_0098	-1807	-1	14.56	TGAGCT
PF13_0095	-44	1	14.56	AGCTCA
PFB0973c	-1116	1	14.56	AGCTCA
MAL13P1.475	-1239	1	14.56	AGCTCA
MAL13P1.475	-1258	1	14.56	AGCTCA
PFA0190c	-630	1	14.56	AGCTCA
PFL0225c	-509	-1	14.56	TGAGCT
PF13_0015	-1571	-1	14.56	TGAGCT
PF14_0141	-1539	1	14.56	AGCTCA
PFC0755c	-937	-1	14.56	TGAGCT
PFF1195c	-246	1	14.56	AGCTCA
PF11_0479	-1419	-1	14.56	TGAGCT
PF13_0135	-182	-1	14.56	TGAGCT
PF11_0226	-1150	-1	14.56	TGAGCT
PFI0705w	-536	1	14.56	AGCTCA
PF10_0314	-1647	1	14.56	AGCTCA
PF07_0125	-1797	-1	14.56	TGAGCT
PFA0105w	-453	1	14.56	AGCTCA
PFI1785w	-504	1	14.56	AGCTCA
PFL2020c	-572	-1	14.56	TGAGCT
PFF1460c	-1442	-1	14.56	TGAGCT
PF07_0106	-1640	1	14.56	AGCTCA
PFC0100c	-923	1	14.56	AGCTCA
PFC0905c	-1567	-1	14.56	TGAGCT
PFD0960c	-1730	-1	14.56	TGAGCT
PF14_0318	-759	1	14.56	AGCTCA
PF11_0099	-386	-1	14.56	TGAGCT
PF14_0762	-902	1	14.56	AGCTCA
PF14_0348	-354	1	14.56	AGCTCA
PFA0195w	-966	-1	14.56	TGAGCT
PF10_0181	-59	1	14.56	AGCTCA
PFE0860c	-925	-1	14.56	TGAGCT
PF10_0218	-935	1	14.56	AGCTCA
PF14_0255a	-1774	-1	14.56	TGAGCT
PF14_0147	-11	-1	14.56	TGAGCT
PF08_0125	-12	-1	14.56	TGAGCT
PF14_0178	-779	1	14.56	AGCTCA
MAL8P1.218	-1647	-1	14.56	TGAGCT
PFL2025w	-1159	1	14.56	AGCTCA
PFC0610c	-267	1	14.56	AGCTCA
PF10_0180	-1045	1	14.56	AGCTCA
PF10_0101	-1982	-1	14.56	TGAGCT
PFL0335c	-1040	1	14.56	AGCTCA
PFL2130w	-1586	-1	14.56	TGAGCT
PFI1620c	-1123	1	14.56	AGCTCA
PFF0180w	-941	-1	14.56	TGAGCT
PFF0180w	-1361	-1	14.56	TGAGCT
MAL7P1.75	-118	-1	14.56	TGAGCT
PF13_0155	-111	1	14.56	AGCTCA
PF11_0396	-937	-1	14.56	TGAGCT
PF13_0267	-1020	-1	14.56	TGAGCT
MAL13P1.316	-559	-1	14.56	TGAGCT
PF13_0353	-291	1	14.56	AGCTCA
PF14_0171	-911	1	14.56	AGCTCA
PFI0430c	-552	-1	14.56	TGAGCT
PF10_0234	-466	1	14.56	AGCTCA
PFB0575c	-898	-1	14.56	TGAGCT
PF14_0574	-1348	-1	14.56	TGAGCT
MAL13P1.266	-81	-1	14.56	TGAGCT
PF10_0016	-924	-1	14.56	TGAGCT
PF14_0291	-849	1	14.56	AGCTCA
PFD1195c	-679	1	14.56	AGCTCA
PFL0285w	-1308	-1	14.56	TGAGCT
PFF1045w	-832	1	14.56	AGCTCA
MAL13P1.302	-1189	-1	14.56	TGAGCT
PF10_0119	-1440	1	14.56	AGCTCA
PF14_0659	-511	-1	14.56	TGAGCT
MAL8P1.213	-885	1	14.56	AGCTCA
PFE0915c	-686	1	14.56	AGCTCA
PF11_0332	-1395	-1	14.56	TGAGCT
PF13_0029	-1246	1	14.56	AGCTCA
PF13_0339	-1189	-1	14.56	TGAGCT
MAL13P1.197	-450	1	14.56	AGCTCA
MAL13P1.197	-1646	-1	14.56	TGAGCT
PF14_0792	-443	-1	14.56	TGAGCT
PFI0950w	-627	-1	14.56	TGAGCT
PFF0985c	-585	-1	14.56	TGAGCT
PF14_0267	-920	1	14.56	AGCTCA
PFC1070c	-132	1	14.56	AGCTCA
PF10_0019	-1587	-1	14.56	TGAGCT
PF14_0752	-1356	-1	14.56	TGAGCT
MAL13P1.20	-1380	-1	14.56	TGAGCT
PFF0450c	-132	-1	14.56	TGAGCT
MAL7P1.118	-1224	1	14.56	AGCTCA
PFL2085w	-1912	-1	14.56	TGAGCT
PF07_0062	-898	1	14.56	AGCTCA
MAL7P1.35	-1521	1	14.56	AGCTCA
PFI0445c	-1967	1	14.56	AGCTCA
PF11_0400	-567	-1	14.56	TGAGCT
MAL8P1.43	-879	-1	14.56	TGAGCT
PFL0290w	-251	-1	14.56	TGAGCT
PFF0890c	-1042	1	14.56	AGCTCA
PF10_0122	-95	1	14.56	AGCTCA
PFD1200c	-881	1	14.56	AGCTCA
MAL8P1.23	-803	1	14.56	AGCTCA
MAL13P1.247	-1399	-1	14.56	TGAGCT
PF11_0458	-332	-1	14.56	TGAGCT
PF14_0658	-662	1	14.56	AGCTCA
PFL0220c	-1972	-1	14.56	TGAGCT
PFB0975c	-416	1	14.56	AGCTCA
PF10_0310	-233	-1	14.56	TGAGCT
PFI1405c	-1357	-1	14.56	TGAGCT
PF14_0575	-1348	1	14.56	AGCTCA
PFE1200w	-686	-1	14.56	TGAGCT
PFL1995c	-1079	-1	14.56	TGAGCT
PF13_0257	-258	-1	14.56	TGAGCT
PF14_0160	-1151	-1	14.56	TGAGCT
PFA0120c	-1311	-1	14.56	TGAGCT
PFD0830w	-1209	1	14.56	AGCTCA
PFD0310w	-1063	-1	14.56	TGAGCT
PF11_0014	-918	1	14.56	AGCTCA
PF11_0372	-357	1	14.56	AGCTCA
PF10_0219	-1458	-1	14.56	TGAGCT
PF13_0158	-427	1	14.56	AGCTCA
PF13_0028	-698	-1	14.56	TGAGCT
PF14_0756	-903	1	14.56	AGCTCA
PF14_0145	-1374	-1	14.56	TGAGCT
PF10_0193	-357	-1	14.56	TGAGCT
PF10_0046	-915	-1	14.56	TGAGCT
PF14_0600a	-1116	-1	14.56	TGAGCT
PF14_0600a	-1391	-1	14.56	TGAGCT
PFA0480w	-13	1	14.56	AGCTCA
PF14_0329	-1861	1	14.56	AGCTCA
PFL2105c	-256	1	14.56	AGCTCA
MAL8P1.139	-392	-1	14.56	TGAGCT
PF13_0071	-1029	-1	14.56	TGAGCT
PF14_0711	-1800	-1	14.56	TGAGCT
MAL7P1.339	-519	1	14.56	AGCTCA
MAL8P1.1	-1558	-1	14.56	TGAGCT
PF14_0347	-1313	1	14.56	AGCTCA
PF10_0110	-540	1	14.56	AGCTCA
PFB0520w	-418	-1	14.56	TGAGCT
PF08_0007	-159	1	14.56	AGCTCA
PFC0210c	-1159	-1	14.56	TGAGCT
PF10_0083	-708	-1	14.56	TGAGCT
PFL1605w	-1533	-1	14.56	TGAGCT
PF14_0620	-370	1	14.56	AGCTCA
PF10_0236	-1529	-1	14.56	TGAGCT
PFD0305c	-1134	1	14.56	AGCTCA
PFL1870c	-1985	-1	14.56	TGAGCT
PFE1150w	-913	-1	14.56	TGAGCT
PF11_0300	-134	-1	14.56	TGAGCT
PFF0895w	-986	-1	14.56	TGAGCT
PF14_0266	-1381	-1	14.56	TGAGCT
PFE1420w	-510	-1	14.56	TGAGCT
PF11_0459	-733	-1	14.56	TGAGCT
PF13_0114	-733	-1	14.56	TGAGCT
PF10_0183	-60	-1	14.56	TGAGCT
PF11_0273	-984	1	14.56	AGCTCA
PFI1120c	-418	1	14.56	AGCTCA
PFA0410w	-1823	-1	14.56	TGAGCT
PF10_0276	-54	-1	14.56	TGAGCT
PFI0385c	-1305	-1	14.56	TGAGCT
PF10_0330	-1776	1	14.56	AGCTCA
PF10_0313	-913	1	14.56	AGCTCA
PF10_0313	-1812	-1	14.56	TGAGCT
PF07_0064	-61	1	14.56	AGCTCA
PF11_0317	-489	-1	14.56	TGAGCT
PF13_0157	-922	-1	14.56	TGAGCT
MAL8P1.204	-1713	1	14.56	AGCTCA
PFI0155c	-1404	1	14.56	AGCTCA
MAL7P1.74	-1327	-1	14.56	TGAGCT
PFD0965W	-778	1	14.56	AGCTCA
PFF1365c	-1919	1	14.56	AGCTCA
PFB0974c	-902	1	14.56	AGCTCA
PFB0175c	-268	-1	14.56	TGAGCT
PFI1700c	-388	-1	14.56	TGAGCT
PF08_0093	-787	1	14.56	AGCTCA
PF14_0732	-1718	-1	14.56	TGAGCT
PF14_0256	-299	-1	14.56	TGAGCT
PFD0070c	-16	1	14.56	AGCTCA
PFL1410c	-1188	-1	14.56	TGAGCT
PF14_0527	-144	1	14.56	AGCTCA
MAL13P1.430	-1501	-1	14.56	TGAGCT
PFL1530w	-1734	-1	14.56	TGAGCT
PFL0955c	-626	-1	14.56	TGAGCT
PF11_0173	-243	-1	14.56	TGAGCT
PF10_0005	-285	-1	14.56	TGAGCT
PF13_0190	-527	1	14.56	AGCTCA
MAL13P1.139a	-379	1	14.56	AGCTCA
PF11_0522	-923	1	14.56	AGCTCA
PF08_0062	-820	-1	14.56	TGAGCT
PF14_0428	-900	1	14.56	AGCTCA
PF11_0479a	-1604	1	14.56	AGCTCA
PFL1390w	-1468	1	14.56	AGCTCA
MAL13P1.347	-246	1	14.56	AGCTCA
MAL13P1.182	-479	1	14.56	AGCTCA
MAL13P1.36	-257	1	14.56	AGCTCA
PFD0160w	-187	-1	14.56	TGAGCT
PF11_0365	-795	-1	14.56	TGAGCT
MAL7P1.37	-1815	-1	14.56	TGAGCT
PF13_0035	-1270	-1	14.56	TGAGCT
MAL7P1.152	-742	-1	14.56	TGAGCT
PFB0670c	-510	1	14.56	AGCTCA
PFL1875w	-431	1	14.56	AGCTCA
MAL8P1.209	-923	1	14.56	AGCTCA
PFF1280w	-1030	1	14.56	AGCTCA
PF10_0165	-1081	-1	14.56	TGAGCT
PF14_0652	-1888	-1	14.56	TGAGCT
PF13_0218a	-117	-1	14.56	TGAGCT
PF07_0100	-317	-1	14.56	TGAGCT
MAL8P1.11	-142	1	14.56	AGCTCA
PFE1325w	-64	-1	14.56	TGAGCT
PF11_0174	-1268	1	14.56	AGCTCA
PF13_0062	-347	-1	14.56	TGAGCT
PF07_0018	-199	-1	14.56	TGAGCT
PF07_0018	-876	-1	14.56	TGAGCT
PFI0695c	-237	-1	14.56	TGAGCT
PFI0250c	-938	-1	14.56	TGAGCT
PF11_0282	-1433	-1	14.56	TGAGCT
PFL1025c	-864	1	14.56	AGCTCA
MAL13P1.19	-1258	-1	14.56	TGAGCT
PF11_0370	-83	1	14.56	AGCTCA
PFI0480w	-950	1	14.56	AGCTCA
PFC0395w	-1398	-1	14.56	TGAGCT
PF11_0318	-1504	1	14.56	AGCTCA
PFA0475c	-883	-1	14.56	TGAGCT
PFL1385c	-1085	-1	14.56	TGAGCT
PFF0500c	-42	-1	14.56	TGAGCT
PF11_0358	-1090	1	14.56	AGCTCA
MAL13P1.460	-261	1	14.56	AGCTCA
PFL1990c	-1275	-1	14.56	TGAGCT
PFE1320w	-343	1	14.56	AGCTCA
MAL13P1.258	-891	-1	14.56	TGAGCT
PF14_0601	-419	1	14.56	AGCTCA
PF14_0601	-694	1	14.56	AGCTCA
PFD0870w	-1364	-1	14.56	TGAGCT
PF11_0272	-1500	-1	14.56	TGAGCT
PFD0760c	-700	-1	14.56	TGAGCT
PF10_0302	-953	1	14.56	AGCTCA
PF13_0188	-174	-1	14.56	TGAGCT
PFE0895c	-602	1	14.56	AGCTCA
PFB0580w	-1313	1	14.56	AGCTCA
MAL8P1.140	-282	-1	14.56	TGAGCT
MAL8P1.140	-354	1	14.56	AGCTCA
PFA0100c	-743	-1	14.56	TGAGCT
MAL13P1.248	-74	-1	14.56	TGAGCT
PFD0090c	-1386	-1	14.56	TGAGCT
PFD0090c	-1895	-1	14.56	TGAGCT
MAL8P1.111	-1117	-1	14.56	TGAGCT
MAL7P1.38	-639	1	14.56	AGCTCA
PF10_0294	-470	1	14.56	AGCTCA
PFC0105w	-551	-1	14.56	TGAGCT
PFC0105w	-1092	-1	14.56	TGAGCT
PFF1065c	-908	-1	14.56	TGAGCT
MAL13P1.183	-456	-1	14.56	TGAGCT
PF11_0222	-1013	1	14.56	AGCTCA
PFL0575w	-736	-1	14.56	TGAGCT
PFI1685w	-1353	1	14.56	AGCTCA
PFD0420c	-1782	1	14.56	AGCTCA
MAL13P1.204	-881	-1	14.56	TGAGCT
PF11_0279	-86	1	14.56	AGCTCA
PFC0740c	-1314	-1	14.56	TGAGCT
PFI1545c	-332	-1	14.56	TGAGCT
PFI1570c	-92	1	14.56	AGCTCA
PFI1570c	-222	1	14.56	AGCTCA
PFC0335c	-619	-1	14.56	TGAGCT
PFE0790c	-429	1	14.56	AGCTCA
PFE0935c	-1676	1	14.56	AGCTCA
PFE0935c	-1718	-1	14.56	TGAGCT
PFE0455w	-663	-1	14.56	TGAGCT
PFC1060c	-1757	-1	14.56	TGAGCT
MAL13P1.279	-477	1	14.56	AGCTCA
MAL13P1.279	-859	-1	14.56	TGAGCT
PF10_0323	-1917	-1	14.56	TGAGCT
PF11_0041	-744	1	14.56	AGCTCA
PF14_0290	-285	1	14.56	AGCTCA
PFF1377w	-550	1	14.56	AGCTCA
PFI0280c	-1536	-1	14.56	TGAGCT
PFL2575c	-882	1	14.56	AGCTCA
PF13_0106	-1730	-1	14.56	TGAGCT
PFL1265c	-69	-1	14.56	TGAGCT
PF13_0287	-627	-1	14.56	TGAGCT
PF13_0287	-1345	-1	14.56	TGAGCT
PF10_0250	-951	-1	14.56	TGAGCT
PFC0280c	-1999	1	14.56	AGCTCA
PF14_0467	-433	1	14.56	AGCTCA
PF14_0467	-565	1	14.56	AGCTCA
PF11_0460	-203	1	14.56	AGCTCA
PF14_0588	-1196	1	14.56	AGCTCA
PF14_0161	-1050	-1	14.56	TGAGCT
PF14_0619	-637	-1	14.56	TGAGCT
PF14_0162	-1562	-1	14.56	TGAGCT
MAL8P1.105	-456	-1	14.56	TGAGCT
PFD0425w	-929	-1	14.56	TGAGCT
MAL13P1.212	-513	-1	14.56	TGAGCT
PF14_0099	-358	1	14.56	AGCTCA
PF10_0320a	-276	1	14.56	AGCTCA
PF10_0164	-1994	1	14.56	AGCTCA
PF14_0244	-79	1	13.87	GGCTCA
MAL8P1.202	-1890	-1	13.87	TGAGCC
PFC1075w	-1755	-1	13.87	TGAGCC
PFL1910c	-861	1	13.87	GGCTCA
PFF0200c	-412	-1	13.87	TGAGCC
PF07_0023	-1138	-1	13.87	TGAGCC
PFE1455w	-503	1	13.87	GGCTCA
PFI1195c	-87	1	13.87	GGCTCA
PF13_0243	-1949	-1	13.87	TGAGCC
PF10_0322	-112	1	13.87	GGCTCA
MAL13P1.196	-1394	1	13.87	GGCTCA
PFF1095w	-1677	-1	13.87	TGAGCC
PFI0910w	-1636	1	13.87	GGCTCA
PF11_0026	-1750	-1	13.87	TGAGCC
PF07_0010	-681	-1	13.87	TGAGCC
PFB0985c	-1935	1	13.87	GGCTCA
PF11_0511	-1408	-1	13.87	TGAGCC
PF14_0791	-954	-1	13.87	TGAGCC
PF14_0791	-1193	-1	13.87	TGAGCC
PF13_0242	-209	1	13.87	GGCTCA
PFB0888w-b	-1590	-1	13.87	TGAGCC
PFL1915w	-660	-1	13.87	TGAGCC
PF10_0390	-1849	1	13.87	GGCTCA
PFD0100c	-1489	-1	13.87	TGAGCC
PF10_0097	-383	1	13.87	GGCTCA
PFI1665w	-989	-1	13.87	TGAGCC
PFI0675w	-870	-1	13.87	TGAGCC
PFA0200w	-468	-1	13.87	TGAGCC
PF10_0209	-464	1	13.87	GGCTCA
PF07_0097	-668	-1	13.87	TGAGCC
PF10_0242	-167	1	13.87	GGCTCA
PFL2485c	-594	-1	13.87	TGAGCC
PFL2275c	-840	-1	13.87	TGAGCC
PFD0110w	-1689	1	13.87	GGCTCA
PF13_0045	-763	-1	13.87	TGAGCC
PFL1525c	-41	1	13.87	GGCTCA
PFL2425w	-61	-1	13.87	TGAGCC
PFF1525c	-1921	1	13.87	GGCTCA
MAL13P1.44	-273	-1	13.87	TGAGCC
PFB0250w	-766	1	13.87	GGCTCA
PF11_0297	-1469	1	13.87	GGCTCA
PFF0330w	-1607	1	13.87	GGCTCA
PFI1705w	-679	-1	13.87	TGAGCC
PFL2030w	-1108	-1	13.87	TGAGCC
MAL8P1.201	-1600	1	13.87	GGCTCA
PFD0807c	-1038	1	13.87	GGCTCA
MAL13P1.435	-1825	1	13.87	GGCTCA
PF14_0475	-844	1	13.87	GGCTCA
PF11_0523	-812	1	13.87	GGCTCA
PF13_0271	-1005	-1	13.87	TGAGCC
PFB0980w	-1756	-1	13.87	TGAGCC
PFB0620w	-1186	-1	13.87	TGAGCC
PFL1950w	-1492	1	13.87	GGCTCA
PF14_0391	-1213	1	13.87	GGCTCA
PFD0885c	-398	-1	13.87	TGAGCC
PF11_0015	-1748	-1	13.87	TGAGCC
PFI1655c	-1511	1	13.87	GGCTCA
MAL8P1.212	-1479	-1	13.87	TGAGCC
PFF0060w	-1952	1	13.87	GGCTCA
PFB0973c	-1122	1	13.87	GGCTCA
PFL1310c	-819	1	13.87	GGCTCA
PF10_0233	-1718	-1	13.87	TGAGCC
PFA0065w	-1874	1	13.87	GGCTCA
MAL7P1.142	-1519	-1	13.87	TGAGCC
PF14_0213a	-139	1	13.87	GGCTCA
PFI0620w	-216	1	13.87	GGCTCA
PFI0620w	-358	-1	13.87	TGAGCC
PFI1180w	-267	-1	13.87	TGAGCC
PFF1005w	-337	-1	13.87	TGAGCC
PFL2020c	-1222	1	13.87	GGCTCA
PF14_0101	-1068	1	13.87	GGCTCA
PFL2090c	-1043	1	13.87	GGCTCA
PFF0360w	-158	-1	13.87	TGAGCC
MAL13P1.40	-66	-1	13.87	TGAGCC
PFC1080c	-1875	1	13.87	GGCTCA
PFL2025w	-509	-1	13.87	TGAGCC
PFC0610c	-1665	1	13.87	GGCTCA
PFE1450c	-793	-1	13.87	TGAGCC
PF11_0298	-417	-1	13.87	TGAGCC
MAL8P1.31	-562	1	13.87	GGCTCA
PF14_0349	-887	-1	13.87	TGAGCC
PF14_0040	-1002	-1	13.87	TGAGCC
PFF1090c	-386	-1	13.87	TGAGCC
PFF1090c	-714	1	13.87	GGCTCA
MAL8P1.144	-1216	1	13.87	GGCTCA
PF10_0098	-590	-1	13.87	TGAGCC
PFC1120c	-1908	1	13.87	GGCTCA
PF14_0229	-1385	-1	13.87	TGAGCC
MAL13P1.140	-813	1	13.87	GGCTCA
PF10_0307	-1180	-1	13.87	TGAGCC
MAL7P1.10	-615	1	13.87	GGCTCA
PFI1750c	-1304	1	13.87	GGCTCA
MAL13P1.197	-1666	-1	13.87	TGAGCC
PFI0170w	-49	-1	13.87	TGAGCC
PFI0950w	-264	1	13.87	GGCTCA
PFC0005w	-1856	1	13.87	GGCTCA
PFC1070c	-138	1	13.87	GGCTCA
PF08_0077	-49	-1	13.87	TGAGCC
PFL0985c	-373	-1	13.87	TGAGCC
MAL7P1.118	-940	1	13.87	GGCTCA
PF14_0104	-1381	-1	13.87	TGAGCC
MAL8P1.110	-1054	-1	13.87	TGAGCC
MAL13P1.160	-21	1	13.87	GGCTCA
PFI1245c	-460	-1	13.87	TGAGCC
PF14_0426	-1014	-1	13.87	TGAGCC
PFB0975c	-422	1	13.87	GGCTCA
PFB0340c	-1080	-1	13.87	TGAGCC
PF10_0296	-1459	-1	13.87	TGAGCC
PF13_0234	-1220	-1	13.87	TGAGCC
PFI0255c	-1738	-1	13.87	TGAGCC
PF11_0437	-443	1	13.87	GGCTCA
PF11_0338	-1546	-1	13.87	TGAGCC
PFF0170w	-1056	1	13.87	GGCTCA
MAL13P1.296	-1847	-1	13.87	TGAGCC
PF10_0206	-228	-1	13.87	TGAGCC
PFF0510w	-704	-1	13.87	TGAGCC
PFF1230c	-361	-1	13.87	TGAGCC
PF07_0027	-218	1	13.87	GGCTCA
PFB0245c	-1019	-1	13.87	TGAGCC
PFL1315w	-1544	-1	13.87	TGAGCC
MAL13P1.128	-356	-1	13.87	TGAGCC
PF10_0266	-984	-1	13.87	TGAGCC
PF14_0425	-1689	1	13.87	GGCTCA
MAL13P1.264	-537	1	13.87	GGCTCA
PF11_0087	-332	1	13.87	GGCTCA
PF14_0476	-1925	-1	13.87	TGAGCC
PFD1175w	-479	-1	13.87	TGAGCC
MAL13P1.161	-677	1	13.87	GGCTCA
PF10_0267	-867	1	13.87	GGCTCA
PF13_0163	-606	1	13.87	GGCTCA
MAL7P1.156	-1683	-1	13.87	TGAGCC
PFD0810w	-949	-1	13.87	TGAGCC
PFF0460w	-283	-1	13.87	TGAGCC
PFF0355c	-1195	1	13.87	GGCTCA
PF08_0017	-245	1	13.87	GGCTCA
MAL13P1.129	-1403	-1	13.87	TGAGCC
PF14_0727	-967	-1	13.87	TGAGCC
PFI1695c	-1444	1	13.87	GGCTCA
PF14_0339	-291	-1	13.87	TGAGCC
PFB0615c	-573	1	13.87	GGCTCA
PFE0840c	-1822	-1	13.87	TGAGCC
PFB0974c	-908	1	13.87	GGCTCA
PFI1700c	-307	1	13.87	GGCTCA
PF14_0237	-1703	1	13.87	GGCTCA
MAL7P1.5	-1914	1	13.87	GGCTCA
MAL13P1.60	-784	1	13.87	GGCTCA
PFF0165c	-1681	-1	13.87	TGAGCC
MAL13P1.540	-1891	-1	13.87	TGAGCC
PF11_0522	-929	1	13.87	GGCTCA
PFC0175w	-723	-1	13.87	TGAGCC
PFL0045c	-1240	1	13.87	GGCTCA
PFL0045c	-1596	1	13.87	GGCTCA
PF14_0214	-1208	-1	13.87	TGAGCC
PF08_0008	-1530	-1	13.87	TGAGCC
PFI0315c	-1916	1	13.87	GGCTCA
PFB0590w	-1240	-1	13.87	TGAGCC
MAL13P1.127	-640	1	13.87	GGCTCA
MAL7P1.157	-197	1	13.87	GGCTCA
PFF1355w	-1213	1	13.87	GGCTCA
PFA0450c	-114	-1	13.87	TGAGCC
MAL8P1.209	-929	1	13.87	GGCTCA
PFF1350c	-842	-1	13.87	TGAGCC
PF10_0165	-1918	1	13.87	GGCTCA
PFF0220w	-312	1	13.87	GGCTCA
PFC0170c	-1121	1	13.87	GGCTCA
PF13_0248	-437	-1	13.87	TGAGCC
PFE0850c	-128	-1	13.87	TGAGCC
PFL1947c	-1501	-1	13.87	TGAGCC
MAL13P1.213	-561	1	13.87	GGCTCA
PFL0445w	-69	-1	13.87	TGAGCC
PFI1696c	-980	1	13.87	GGCTCA
PF13_0249	-1276	1	13.87	GGCTCA
PFD0692c	-962	1	13.87	GGCTCA
PF08_0078	-931	1	13.87	GGCTCA
PFI0550w	-357	1	13.87	GGCTCA
PFD0090c	-1991	1	13.87	GGCTCA
PFD0420c	-759	1	13.87	GGCTCA
PFA0535c	-1411	1	13.87	GGCTCA
PF08_0098	-147	1	13.87	GGCTCA
PF10_0112	-199	-1	13.87	TGAGCC
PF14_0290	-547	1	13.87	GGCTCA
MAL13P1.26	-1058	1	13.87	GGCTCA
PF14_0633a	-614	1	13.87	GGCTCA
PF10_0210	-959	-1	13.87	TGAGCC
PFI0320w	-1413	-1	13.87	TGAGCC
PF14_0350	-801	1	13.87	GGCTCA
PF14_0161	-158	1	13.87	GGCTCA
MAL7P1.209	-85	-1	13.87	TGAGCC
PFD0425w	-1952	-1	13.87	TGAGCC
PF10_0164	-1157	-1	13.87	TGAGCC
PF11_0025	-1937	1	13.87	GGCTCA
PFB1035w	-204	-1	12.21	TGAGCA
PF10_0241	-640	-1	12.21	TGAGCA
PF11_0379	-486	-1	12.21	TGAGCA
PFL1175w	-1760	1	12.21	TGCTCA
PF14_0655	-1406	-1	12.21	TGAGCA
PF13_0230	-401	-1	12.21	TGAGCA
MAL13P1.112	-389	-1	12.21	TGAGCA
PFE1455w	-13	1	12.21	TGCTCA
PF10_0223	-1107	-1	12.21	TGAGCA
PF13_0350	-490	-1	12.21	TGAGCA
PFI1195c	-348	-1	12.21	TGAGCA
PF11_0342	-1800	1	12.21	TGCTCA
MAL8P1.55	-34	1	12.21	TGCTCA
MAL8P1.55	-144	1	12.21	TGCTCA
PF13_0243	-1323	-1	12.21	TGAGCA
PF10_0271	-755	-1	12.21	TGAGCA
PF10_0322	-593	-1	12.21	TGAGCA
PF07_0072	-1615	-1	12.21	TGAGCA
PFC0820w	-1983	-1	12.21	TGAGCA
PF11_0257	-377	1	12.21	TGCTCA
PF14_0435	-399	1	12.21	TGCTCA
PFF0645c	-901	1	12.21	TGCTCA
PF13_0278	-450	1	12.21	TGCTCA
MAL13P1.49	-386	1	12.21	TGCTCA
PF14_0378	-1333	1	12.21	TGCTCA
PFE1510c	-1532	-1	12.21	TGAGCA
PFI1135c	-1246	-1	12.21	TGAGCA
PFF0575c	-66	1	12.21	TGCTCA
PFE1170w	-1566	-1	12.21	TGAGCA
PFL0260c	-916	1	12.21	TGCTCA
PF10_0075	-1641	1	12.21	TGCTCA
MAL7P1.147	-1702	1	12.21	TGCTCA
PF08_0020	-1074	-1	12.21	TGAGCA
MAL13P1.277	-1591	1	12.21	TGCTCA
PF14_0170	-1131	1	12.21	TGCTCA
PF11_0390	-1559	-1	12.21	TGAGCA
PFI0805w	-599	-1	12.21	TGAGCA
MAL13P1.360	-279	-1	12.21	TGAGCA
PFC0166w	-540	-1	12.21	TGAGCA
PFC0200w	-654	-1	12.21	TGAGCA
PF07_0058	-343	-1	12.21	TGAGCA
PFL0805w	-1613	1	12.21	TGCTCA
PFI0340c	-75	-1	12.21	TGAGCA
PFC0282w	-1527	-1	12.21	TGAGCA
PFF1330c	-10	-1	12.21	TGAGCA
PFD1170c	-70	1	12.21	TGCTCA
PFD0460c	-593	-1	12.21	TGAGCA
PF11_0177	-1133	1	12.21	TGCTCA
PFF0190c	-453	-1	12.21	TGAGCA
PFD1055w	-1658	-1	12.21	TGAGCA
PF14_0677	-893	1	12.21	TGCTCA
PFB0840w	-878	1	12.21	TGCTCA
PF14_0509	-1552	1	12.21	TGCTCA
PFF1390w	-1015	-1	12.21	TGAGCA
MAL13P1.237	-1752	-1	12.21	TGAGCA
MAL13P1.202	-935	-1	12.21	TGAGCA
MAL13P1.202	-1474	-1	12.21	TGAGCA
MAL13P1.303	-1953	-1	12.21	TGAGCA
PFA0615w	-25	-1	12.21	TGAGCA
PFA0615w	-1312	-1	12.21	TGAGCA
PF10_0020	-483	1	12.21	TGCTCA
PFC0880c	-994	1	12.21	TGCTCA
MAL7P1.224	-541	1	12.21	TGCTCA
PF14_0367	-1210	-1	12.21	TGAGCA
PF14_0745	-784	-1	12.21	TGAGCA
PFE0115c	-1483	-1	12.21	TGAGCA
PFD0180c	-375	-1	12.21	TGAGCA
PFC0860w	-469	-1	12.21	TGAGCA
PF14_0736	-541	-1	12.21	TGAGCA
PF14_0736	-1466	-1	12.21	TGAGCA
PF13_0242	-835	1	12.21	TGCTCA
PFA0320w	-368	1	12.21	TGCTCA
PFI0875w	-1918	-1	12.21	TGAGCA
PF11_0545	-295	1	12.21	TGCTCA
MAL7P1.69	-401	1	12.21	TGCTCA
MAL7P1.69	-1116	-1	12.21	TGAGCA
PFC0195w	-1247	1	12.21	TGCTCA
PF14_0022	-74	-1	12.21	TGAGCA
PF14_0468	-1882	1	12.21	TGCTCA
PFE1082c	-888	1	12.21	TGCTCA
MAL13P1.313	-1950	-1	12.21	TGAGCA
MAL8P1.310	-546	1	12.21	TGCTCA
PF10_0097	-390	-1	12.21	TGAGCA
PFA0160c	-447	-1	12.21	TGAGCA
MAL13P1.331	-796	1	12.21	TGCTCA
PF13_0357	-1253	-1	12.21	TGAGCA
PF07_0132	-204	-1	12.21	TGAGCA
PFD0375w	-1423	-1	12.21	TGAGCA
MAL7P1.105	-1286	1	12.21	TGCTCA
PFI1665w	-621	1	12.21	TGCTCA
PF11_0061	-1493	1	12.21	TGCTCA
PFE0230w	-792	-1	12.21	TGAGCA
PFI1050c	-41	1	12.21	TGCTCA
PFB0953w	-781	-1	12.21	TGAGCA
PFB0953w	-1108	1	12.21	TGCTCA
PFD0185c	-772	1	12.21	TGCTCA
PFI1745c	-1039	1	12.21	TGCTCA
PFC0885c	-1329	1	12.21	TGCTCA
PFF0905w	-474	-1	12.21	TGAGCA
PF10_0274	-813	1	12.21	TGCTCA
PFE1425c	-796	-1	12.21	TGAGCA
PFE0280c	-994	-1	12.21	TGAGCA
PF13_0351	-1029	1	12.21	TGCTCA
PFL1855w	-1466	1	12.21	TGCTCA
PF13_0225	-1502	-1	12.21	TGAGCA
PF10_0055	-277	1	12.21	TGCTCA
MAL7P1.146	-1575	-1	12.21	TGAGCA
PFI0240c	-1139	1	12.21	TGCTCA
PFL1925w	-1106	-1	12.21	TGAGCA
PFF0860c	-521	1	12.21	TGCTCA
PFF0860c	-1988	1	12.21	TGCTCA
PF14_0327	-379	-1	12.21	TGAGCA
PF13_0073	-1216	-1	12.21	TGAGCA
PFC0510w	-15	1	12.21	TGCTCA
PF14_0310	-380	-1	12.21	TGAGCA
PF13_0321	-1175	1	12.21	TGCTCA
MAL7P1.124	-609	-1	12.21	TGAGCA
PF13_0176	-696	-1	12.21	TGAGCA
PFB0835c	-990	-1	12.21	TGAGCA
PFB0320c	-1089	1	12.21	TGCTCA
PFC0590c	-1010	1	12.21	TGCTCA
PF10_0054a	-1932	1	12.21	TGCTCA
PFA0315w	-367	-1	12.21	TGAGCA
PFE0220w	-567	-1	12.21	TGAGCA
PFL0525w	-163	1	12.21	TGCTCA
PF07_0096	-177	1	12.21	TGCTCA
MAL13P1.125	-1090	1	12.21	TGCTCA
PFL0340w	-1535	-1	12.21	TGAGCA
PF10_0144	-602	-1	12.21	TGAGCA
PF10_0309	-256	1	12.21	TGCTCA
PFE1085w	-1138	-1	12.21	TGAGCA
PF11_0176	-108	-1	12.21	TGAGCA
PFL2265c	-901	1	12.21	TGCTCA
PFF0785w	-666	-1	12.21	TGAGCA
PF14_0510	-772	-1	12.21	TGAGCA
MAL13P1.41	-327	-1	12.21	TGAGCA
PFF1510w	-1104	-1	12.21	TGAGCA
PFI0800c	-1031	1	12.21	TGCTCA
MAL7P1.203a	-1809	-1	12.21	TGAGCA
MAL8P1.46	-83	-1	12.21	TGAGCA
PF08_0021	-498	-1	12.21	TGAGCA
PFL1080c	-1251	-1	12.21	TGAGCA
PF14_0735	-312	1	12.21	TGCTCA
PF14_0735	-1169	1	12.21	TGCTCA
PF10_0262	-1972	-1	12.21	TGAGCA
PFI1505c	-198	-1	12.21	TGAGCA
PFL0095c	-715	1	12.21	TGCTCA
PF13_0316	-227	-1	12.21	TGAGCA
PFF0650w	-1270	-1	12.21	TGAGCA
PFE1255w	-1143	-1	12.21	TGAGCA
PF14_0287	-437	-1	12.21	TGAGCA
MAL13P1.147	-1049	-1	12.21	TGAGCA
MAL7P1.177	-460	-1	12.21	TGAGCA
PFL2595w	-1593	1	12.21	TGCTCA
PFA0080c	-204	-1	12.21	TGAGCA
PFF1440w	-444	1	12.21	TGCTCA
PF08_0002	-1683	-1	12.21	TGAGCA
PFF1490w	-1960	-1	12.21	TGAGCA
PFE1365w	-624	-1	12.21	TGAGCA
PFA0400c	-100	-1	12.21	TGAGCA
PFL2030w	-1885	-1	12.21	TGAGCA
PFL0870w	-492	1	12.21	TGCTCA
PF14_0119	-80	1	12.21	TGCTCA
PFC0835c	-180	1	12.21	TGCTCA
PF11_0072	-646	1	12.21	TGCTCA
PFL0500w	-516	-1	12.21	TGAGCA
PFD0403w	-79	1	12.21	TGCTCA
PF14_0006	-203	-1	12.21	TGAGCA
PFA0680c	-1301	-1	12.21	TGAGCA
PFL1755w	-1691	1	12.21	TGCTCA
PF14_0475	-871	1	12.21	TGCTCA
MAL13P1.339	-329	-1	12.21	TGAGCA
PF10_0129	-471	1	12.21	TGCTCA
PF14_0468a	-1795	1	12.21	TGCTCA
PF11_0476	-994	1	12.21	TGCTCA
PF14_0491	-363	-1	12.21	TGAGCA
PFF0205w	-1316	-1	12.21	TGAGCA
PFC0241w	-102	-1	12.21	TGAGCA
PF11_0051	-1409	-1	12.21	TGAGCA
MAL8P1.7	-715	1	12.21	TGCTCA
PF10_0374	-761	-1	12.21	TGAGCA
PFE0085c	-836	1	12.21	TGCTCA
MAL8P1.154	-388	-1	12.21	TGAGCA
PF10_0131	-802	-1	12.21	TGAGCA
PF08_0086	-1617	-1	12.21	TGAGCA
PFD0165w	-194	-1	12.21	TGAGCA
PFD0165w	-421	-1	12.21	TGAGCA
MAL13P1.55	-832	-1	12.21	TGAGCA
PF11_0168a	-923	-1	12.21	TGAGCA
PFF1575w	-207	-1	12.21	TGAGCA
MAL8P1.163	-532	-1	12.21	TGAGCA
MAL13P1.133	-1986	-1	12.21	TGAGCA
PF10_0085	-1205	-1	12.21	TGAGCA
MAL13P1.158	-531	-1	12.21	TGAGCA
PFC0715c	-656	1	12.21	TGCTCA
PFA0110w	-758	1	12.21	TGCTCA
PFA0110w	-1506	-1	12.21	TGAGCA
PFL1920c	-542	1	12.21	TGCTCA
PFB0295w	-376	1	12.21	TGCTCA
MAL7P1.230	-343	-1	12.21	TGAGCA
PFC0760c	-1022	1	12.21	TGCTCA
PF14_0200	-1189	-1	12.21	TGAGCA
PF11_0277	-1970	1	12.21	TGCTCA
PF11_0465	-705	-1	12.21	TGAGCA
PFD0530c	-670	-1	12.21	TGAGCA
PFI1655c	-1879	-1	12.21	TGAGCA
PF14_0710	-855	-1	12.21	TGAGCA
MAL8P1.65	-1209	-1	12.21	TGAGCA
PFL0995c	-1284	1	12.21	TGCTCA
PFI0720w	-801	1	12.21	TGCTCA
PFE0090w	-1329	-1	12.21	TGAGCA
PF11_0481	-287	-1	12.21	TGAGCA
PFL1295w	-210	1	12.21	TGCTCA
PFF1145c	-66	1	12.21	TGCTCA
PFC0281w	-36	-1	12.21	TGAGCA
PF11_0452	-102	1	12.21	TGCTCA
PF07_0069	-468	-1	12.21	TGAGCA
MAL8P1.108	-260	-1	12.21	TGAGCA
PFL2165w	-1220	-1	12.21	TGAGCA
PFD1205w	-958	1	12.21	TGCTCA
MAL13P1.102	-1220	1	12.21	TGCTCA
PF10_0401	-1415	-1	12.21	TGAGCA
PF11_0202	-1061	-1	12.21	TGAGCA
PF07_0042	-1550	-1	12.21	TGAGCA
PFC0525c	-1060	1	12.21	TGCTCA
PFA0280w	-1656	1	12.21	TGCTCA
PFA0720w	-149	-1	12.21	TGAGCA
PFF1140c	-669	-1	12.21	TGAGCA
MAL7P1.92	-1568	1	12.21	TGCTCA
PF14_0424	-1321	1	12.21	TGCTCA
MAL7P1.203b	-752	-1	12.21	TGAGCA
PFC0215c	-961	-1	12.21	TGAGCA
PF10_0221	-562	-1	12.21	TGAGCA
PFI0980w	-1922	1	12.21	TGCTCA
PF14_0188	-1496	1	12.21	TGCTCA
PF08_0090	-255	-1	12.21	TGAGCA
PF08_0090	-1554	1	12.21	TGCTCA
PF11_0479	-1705	-1	12.21	TGAGCA
PFI0575c	-1454	1	12.21	TGCTCA
PF08_0012	-1714	1	12.21	TGCTCA
PFI1180w	-274	1	12.21	TGCTCA
PFE0960w	-689	-1	12.21	TGAGCA
MAL13P1.415	-1569	1	12.21	TGCTCA
PFA0715c	-1571	1	12.21	TGCTCA
MAL7P1.73	-947	-1	12.21	TGAGCA
PF07_0125	-1365	1	12.21	TGCTCA
PFA0740w	-1934	-1	12.21	TGAGCA
PF14_0087	-625	-1	12.21	TGAGCA
PF10_0361	-15	1	12.21	TGCTCA
PFL0560c	-1649	1	12.21	TGCTCA
PFL0745c	-696	1	12.21	TGCTCA
PFL2020c	-445	1	12.21	TGCTCA
PF14_0101	-857	-1	12.21	TGAGCA
PF13_0021	-809	-1	12.21	TGAGCA
PFL0545w	-922	1	12.21	TGCTCA
PFF0625w	-90	1	12.21	TGCTCA
PFA0205w	-1303	-1	12.21	TGAGCA
PFL1865w	-287	-1	12.21	TGAGCA
PFA0660w	-1405	1	12.21	TGCTCA
PFL2295w	-498	-1	12.21	TGAGCA
PF11_0423	-616	1	12.21	TGCTCA
PFI0785c	-62	-1	12.21	TGAGCA
PF11_0402	-1811	1	12.21	TGCTCA
PFL0350c	-1044	1	12.21	TGCTCA
PF14_0633	-1669	1	12.21	TGCTCA
PFF0770c	-980	-1	12.21	TGAGCA
PF07_0046	-7	-1	12.21	TGAGCA
PF14_0074	-668	-1	12.21	TGAGCA
PFE1240w	-529	1	12.21	TGCTCA
PF14_0747	-1487	1	12.21	TGCTCA
PF07_0090	-188	1	12.21	TGCTCA
PFL2025w	-1286	-1	12.21	TGAGCA
PFE1450c	-1283	-1	12.21	TGAGCA
PFL1850c	-242	-1	12.21	TGAGCA
PF13_0276	-447	1	12.21	TGCTCA
PF13_0277	-700	-1	12.21	TGAGCA
PFI1400c	-80	1	12.21	TGCTCA
PF14_0764	-1597	1	12.21	TGCTCA
PF08_0138	-1912	-1	12.21	TGAGCA
PF10_0261a	-548	-1	12.21	TGAGCA
MAL13P1.420	-164	-1	12.21	TGAGCA
PF11_0343	-1073	-1	12.21	TGAGCA
PFF0525w	-1222	-1	12.21	TGAGCA
PFC0720w	-1203	-1	12.21	TGAGCA
PFL2300w	-1602	-1	12.21	TGAGCA
PF10_0345	-1055	-1	12.21	TGAGCA
MAL8P1.205	-1973	1	12.21	TGCTCA
PFL0130c	-538	1	12.21	TGCTCA
PF07_0057	-651	1	12.21	TGCTCA
PF07_0057	-1366	-1	12.21	TGAGCA
PFL0195w	-753	1	12.21	TGCTCA
PFL0565w	-1471	-1	12.21	TGAGCA
PF07_0111	-15	1	12.21	TGCTCA
PFD1020c	-170	-1	12.21	TGAGCA
PF14_0186	-1208	-1	12.21	TGAGCA
PFF0685c	-187	1	12.21	TGCTCA
PFL1330c	-605	-1	12.21	TGAGCA
PF13_0161	-343	-1	12.21	TGAGCA
PF14_0661	-683	-1	12.21	TGAGCA
PFI1225w	-191	1	12.21	TGCTCA
PF13_0322	-1160	1	12.21	TGCTCA
PF14_0650	-916	-1	12.21	TGAGCA
PFF0335c	-992	1	12.21	TGCTCA
PF10_0045	-1202	1	12.21	TGCTCA
MAL13P1.316	-548	1	12.21	TGCTCA
MAL8P1.6	-1727	-1	12.21	TGAGCA
PF13_0144	-393	1	12.21	TGCTCA
PF11_0415	-1064	-1	12.21	TGAGCA
PFI0185w	-1035	-1	12.21	TGAGCA
PFD0525w	-215	-1	12.21	TGAGCA
PF13_0069a	-1450	1	12.21	TGCTCA
PFF0480w	-1600	1	12.21	TGCTCA
PF11_0408	-1040	-1	12.21	TGAGCA
PFI0430c	-404	1	12.21	TGCTCA
PFE0565w	-1135	-1	12.21	TGAGCA
PFI0975c	-944	-1	12.21	TGAGCA
PF14_0423	-535	-1	12.21	TGAGCA
PF14_0294	-923	1	12.21	TGCTCA
PFC0582c	-1197	-1	12.21	TGAGCA
PF10_0098	-583	1	12.21	TGCTCA
PFB0575c	-501	1	12.21	TGCTCA
PF08_0088	-345	-1	12.21	TGAGCA
PF11_0508	-914	-1	12.21	TGAGCA
PFL1375w	-1682	1	12.21	TGCTCA
PF14_0574	-1358	-1	12.21	TGAGCA
PF11_0514	-1173	-1	12.21	TGAGCA
PF11_0062	-597	-1	12.21	TGAGCA
PF14_0493	-840	-1	12.21	TGAGCA
PFL1260w	-100	-1	12.21	TGAGCA
PF08_0108	-1236	-1	12.21	TGAGCA
PFL0190w	-877	-1	12.21	TGAGCA
PFA0310c	-241	1	12.21	TGCTCA
PF08_0013	-471	-1	12.21	TGAGCA
PFI0935w	-406	-1	12.21	TGAGCA
PFI0935w	-1442	-1	12.21	TGAGCA
MAL8P1.24	-626	1	12.21	TGCTCA
PFC0886w	-1206	-1	12.21	TGAGCA
PFD1195c	-1194	-1	12.21	TGAGCA
PFE0985w	-1640	-1	12.21	TGAGCA
PFL1735c	-915	-1	12.21	TGAGCA
PFD0872w	-311	1	12.21	TGCTCA
MAL7P1.93	-240	-1	12.21	TGAGCA
PFI0810c	-686	-1	12.21	TGAGCA
MAL13P1.53	-1035	-1	12.21	TGAGCA
PF11_0071	-997	-1	12.21	TGAGCA
PF14_0096	-1107	1	12.21	TGCTCA
PFF1375c	-1935	-1	12.21	TGAGCA
PFE0505w	-298	1	12.21	TGCTCA
PFI1270w	-1707	-1	12.21	TGAGCA
PFI1270w	-1713	-1	12.21	TGAGCA
PF08_0091	-1319	-1	12.21	TGAGCA
PFC0261c	-628	1	12.21	TGCTCA
PFI1750c	-1928	1	12.21	TGCTCA
MAL13P1.222	-1933	-1	12.21	TGAGCA
PF13_0172	-1508	-1	12.21	TGAGCA
PF07_0045	-1005	1	12.21	TGCTCA
PF11_0504	-490	-1	12.21	TGAGCA
MAL13P1.274	-1600	1	12.21	TGCTCA
PF10_0289	-814	-1	12.21	TGAGCA
PFL1370w	-1085	-1	12.21	TGAGCA
MAL13P1.176	-157	-1	12.21	TGAGCA
PFB0951w	-69	1	12.21	TGCTCA
PF14_0073	-1398	1	12.21	TGCTCA
PFF0985c	-66	-1	12.21	TGAGCA
MAL7P1.126	-65	1	12.21	TGCTCA
PF08_0022	-1367	1	12.21	TGCTCA
PFD0590c	-456	-1	12.21	TGAGCA
PF14_0267	-1387	-1	12.21	TGAGCA
PF14_0317	-1424	1	12.21	TGCTCA
PFL1690w	-564	-1	12.21	TGAGCA
PFL0265w	-498	-1	12.21	TGAGCA
PFF0345w	-614	-1	12.21	TGAGCA
PFF0345w	-630	-1	12.21	TGAGCA
PFF0345w	-662	-1	12.21	TGAGCA
PF11_0330	-1429	-1	12.21	TGAGCA
MAL13P1.20	-1027	-1	12.21	TGAGCA
PF14_0204	-107	-1	12.21	TGAGCA
MAL7P1.127	-1529	-1	12.21	TGAGCA
PF11_0409	-897	1	12.21	TGCTCA
PFF0695w	-1522	1	12.21	TGCTCA
PFL2100w	-1320	-1	12.21	TGAGCA
PF13_0012	-1833	1	12.21	TGCTCA
PFC0870w	-258	1	12.21	TGCTCA
MAL8P1.145	-82	1	12.21	TGCTCA
PFE0930w	-766	-1	12.21	TGAGCA
PF13_0148	-1209	1	12.21	TGCTCA
PF13_0148	-1314	1	12.21	TGCTCA
PF14_0253	-1569	1	12.21	TGCTCA
PF13_0359	-721	-1	12.21	TGAGCA
PFB0570w	-314	-1	12.21	TGAGCA
PFI1140w	-387	1	12.21	TGCTCA
PF14_0187	-1379	1	12.21	TGCTCA
PFI0635c	-436	1	12.21	TGCTCA
PFC0530w	-1544	-1	12.21	TGAGCA
MAL13P1.51	-379	1	12.21	TGCTCA
PFE0165w	-869	1	12.21	TGCTCA
MAL8P1.157	-1935	-1	12.21	TGAGCA
PFI0260c	-125	-1	12.21	TGAGCA
PFI0260c	-773	-1	12.21	TGAGCA
PF11_0121	-789	1	12.21	TGCTCA
PF10_0235	-1298	1	12.21	TGCTCA
PFE1445c	-1175	1	12.21	TGCTCA
PFD1200c	-458	-1	12.21	TGAGCA
PF14_0680	-199	-1	12.21	TGAGCA
PFD0585c	-914	-1	12.21	TGAGCA
PFD0585c	-1298	1	12.21	TGCTCA
PF14_0023	-629	1	12.21	TGCTCA
PF10_0291	-1124	-1	12.21	TGAGCA
PFL0275w	-526	1	12.21	TGCTCA
PFL0275w	-1257	-1	12.21	TGAGCA
PF07_0127	-851	1	12.21	TGCTCA
PFB0920w	-1152	-1	12.21	TGAGCA
PFB0920w	-1812	1	12.21	TGCTCA
PF10_0143	-1408	1	12.21	TGCTCA
PFL2220w	-1225	-1	12.21	TGAGCA
MAL13P1.169	-456	1	12.21	TGCTCA
PF14_0355	-1292	1	12.21	TGCTCA
PF13_0257	-1019	1	12.21	TGCTCA
MAL13P1.211	-456	1	12.21	TGCTCA
PF13_0234	-49	-1	12.21	TGAGCA
PFA0120c	-673	-1	12.21	TGAGCA
PFA0120c	-1365	1	12.21	TGCTCA
PFI0930c	-1081	1	12.21	TGCTCA
PF13_0122	-271	1	12.21	TGCTCA
PF14_0095	-1904	-1	12.21	TGAGCA
PFD0310w	-1338	1	12.21	TGCTCA
PFI0880c	-1623	1	12.21	TGCTCA
PFB0645c	-574	-1	12.21	TGAGCA
PFC0840w	-1921	-1	12.21	TGAGCA
PF13_0338	-1347	1	12.21	TGCTCA
PF08_0056	-110	-1	12.21	TGAGCA
PF10_0219	-183	1	12.21	TGCTCA
PF13_0138	-225	1	12.21	TGCTCA
PFB0465c	-609	-1	12.21	TGAGCA
MAL13P1.321	-1917	1	12.21	TGCTCA
PF11_0440	-701	1	12.21	TGCTCA
PFE1245w	-1038	1	12.21	TGCTCA
PF14_0667a	-280	1	12.21	TGCTCA
PFL1070c	-1346	1	12.21	TGCTCA
PF10_0206	-527	-1	12.21	TGAGCA
PFB0905c	-666	1	12.21	TGCTCA
PFB0905c	-1466	-1	12.21	TGAGCA
PFL0480w	-165	-1	12.21	TGAGCA
PFF0510w	-1553	1	12.21	TGCTCA
PFB0895c	-1227	-1	12.21	TGAGCA
PFI1035w	-1286	1	12.21	TGCTCA
PF14_0300	-1007	1	12.21	TGCTCA
PF11_0474	-421	-1	12.21	TGAGCA
PF14_0711	-1086	1	12.21	TGCTCA
PF11_0480a	-1788	1	12.21	TGCTCA
PF08_0134	-812	1	12.21	TGCTCA
PFE0555w	-832	-1	12.21	TGAGCA
PFL1725w	-36	1	12.21	TGCTCA
PFA0625w	-1423	-1	12.21	TGAGCA
PF11_0198	-11	-1	12.21	TGAGCA
PFA0405w	-1339	1	12.21	TGCTCA
PFL1860c	-912	1	12.21	TGCTCA
PFD0795w	-170	1	12.21	TGCTCA
PFD0795w	-674	1	12.21	TGCTCA
PFL1470c	-435	1	12.21	TGCTCA
PF14_0283	-827	1	12.21	TGCTCA
PF07_0108	-1620	1	12.21	TGCTCA
PF14_0505	-477	-1	12.21	TGAGCA
PFC0210c	-746	-1	12.21	TGAGCA
PF08_0068	-446	-1	12.21	TGAGCA
PF13_0104	-1709	-1	12.21	TGAGCA
PF10_0311	-356	-1	12.21	TGAGCA
PF10_0174	-738	-1	12.21	TGAGCA
MAL13P1.237a	-1614	1	12.21	TGCTCA
PF11_0441a	-185	-1	12.21	TGAGCA
PF10_0125	-279	-1	12.21	TGAGCA
PFI1150w	-397	1	12.21	TGCTCA
PFD0535w	-1276	1	12.21	TGCTCA
PF14_0775	-1977	1	12.21	TGCTCA
PF11_0300	-1222	-1	12.21	TGAGCA
MAL8P1.22	-1403	1	12.21	TGCTCA
PF14_0266	-914	1	12.21	TGCTCA
PFF0425w	-1325	-1	12.21	TGAGCA
PF13_0288	-542	-1	12.21	TGAGCA
PF11_0183	-1989	-1	12.21	TGAGCA
PF10_0407	-506	-1	12.21	TGAGCA
PF11_0506	-1040	-1	12.21	TGAGCA
MAL8P1.100	-237	1	12.21	TGCTCA
MAL7P1.119	-442	-1	12.21	TGAGCA
PF14_0476	-1898	-1	12.21	TGAGCA
PFB0960c	-1274	-1	12.21	TGAGCA
PFC0815c	-398	1	12.21	TGCTCA
PF13_0114	-1862	-1	12.21	TGAGCA
MAL13P1.425	-668	-1	12.21	TGAGCA
MAL13P1.161	-74	-1	12.21	TGAGCA
PFA0610c	-27	-1	12.21	TGAGCA
PF14_0672	-1339	-1	12.21	TGAGCA
PF10_0001	-1003	1	12.21	TGCTCA
PFE0925c	-1646	1	12.21	TGCTCA
PF14_0452a	-52	-1	12.21	TGAGCA
PF14_0088	-789	1	12.21	TGCTCA
PFI0075w	-1555	1	12.21	TGCTCA
PFB0820c	-430	-1	12.21	TGAGCA
PF14_0540	-584	1	12.21	TGCTCA
PFL1165w	-580	-1	12.21	TGAGCA
PF13_0123	-1089	-1	12.21	TGAGCA
PF08_0102	-575	-1	12.21	TGAGCA
PF14_0726	-1248	1	12.21	TGCTCA
PFI0590c	-189	-1	12.21	TGAGCA
PFE1165c	-995	1	12.21	TGCTCA
PF14_0697	-966	-1	12.21	TGAGCA
PF10_0047	-1381	1	12.21	TGCTCA
PF14_0176	-1246	-1	12.21	TGAGCA
PF08_0009	-1415	-1	12.21	TGAGCA
MAL8P1.2	-946	-1	12.21	TGAGCA
PFL1740w	-515	1	12.21	TGCTCA
PF08_0123	-94	-1	12.21	TGAGCA
PFC0050c	-919	-1	12.21	TGAGCA
PFB0040c	-203	-1	12.21	TGAGCA
PF13_0258	-787	-1	12.21	TGAGCA
PF13_0258	-1774	-1	12.21	TGAGCA
PF14_0631	-198	-1	12.21	TGAGCA
PF14_0781	-390	1	12.21	TGCTCA
PFE0980c	-1886	1	12.21	TGCTCA
PF07_0078	-1862	1	12.21	TGCTCA
PF11_0122	-1569	-1	12.21	TGAGCA
PFB0279w	-1273	1	12.21	TGCTCA
PFL2065c	-1668	-1	12.21	TGAGCA
PFL2370c	-397	1	12.21	TGCTCA
PF08_0067	-489	-1	12.21	TGAGCA
PFL2270w	-159	-1	12.21	TGAGCA
PFD0070c	-1171	-1	12.21	TGAGCA
PFD0485w	-1558	1	12.21	TGCTCA
PFL1410c	-859	-1	12.21	TGAGCA
PF14_0282	-1007	-1	12.21	TGAGCA
PFL1650w	-204	-1	12.21	TGAGCA
MAL13P1.430	-1834	1	12.21	TGCTCA
MAL13P1.60	-81	-1	12.21	TGAGCA
PFL2365w	-356	-1	12.21	TGAGCA
PFL1475w	-779	-1	12.21	TGAGCA
PFB0290c	-604	-1	12.21	TGAGCA
PFD0135c	-1857	-1	12.21	TGAGCA
MAL8P1.37	-486	1	12.21	TGCTCA
PFI0570w	-21	-1	12.21	TGAGCA
MAL13P1.120	-562	-1	12.21	TGAGCA
PFC0240c	-1819	1	12.21	TGCTCA
MAL13P1.232	-451	-1	12.21	TGAGCA
MAL13P1.139a	-371	1	12.21	TGCTCA
PFD0215c	-1127	1	12.21	TGCTCA
MAL13P1.145	-730	-1	12.21	TGAGCA
MAL13P1.145	-835	-1	12.21	TGAGCA
PF14_0093	-854	1	12.21	TGCTCA
PFL2360w	-636	-1	12.21	TGAGCA
PFE1035c	-84	-1	12.21	TGAGCA
PF13_0131	-842	1	12.21	TGCTCA
PF13_0131	-975	-1	12.21	TGAGCA
PFL0045c	-129	-1	12.21	TGAGCA
PFL0045c	-478	-1	12.21	TGAGCA
PF07_0090a	-1343	-1	12.21	TGAGCA
PF10_0288	-731	1	12.21	TGCTCA
PF13_0215	-865	1	12.21	TGCTCA
PF10_0023	-1918	-1	12.21	TGAGCA
PF10_0225	-717	-1	12.21	TGAGCA
MAL13P1.58	-1929	1	12.21	TGCTCA
PFI0315c	-359	1	12.21	TGCTCA
PF11_0479a	-1318	1	12.21	TGCTCA
PF14_0506	-318	1	12.21	TGCTCA
PF14_0614	-418	1	12.21	TGCTCA
PFL1380w	-177	1	12.21	TGCTCA
PFL1380w	-340	-1	12.21	TGAGCA
PF14_0251	-1011	1	12.21	TGCTCA
MAL13P1.333	-441	1	12.21	TGCTCA
PF14_0295	-1505	-1	12.21	TGAGCA
PFL1705w	-58	1	12.21	TGCTCA
PFL2160c	-848	1	12.21	TGCTCA
PFA0420w	-1129	1	12.21	TGCTCA
MAL13P1.30	-606	1	12.21	TGCTCA
MAL13P1.93	-1037	-1	12.21	TGAGCA
PF14_0713	-1997	-1	12.21	TGAGCA
PFL0150w	-1995	-1	12.21	TGAGCA
PF14_0272	-726	1	12.21	TGCTCA
PF14_0273	-1247	-1	12.21	TGAGCA
MAL13P1.137	-946	1	12.21	TGCTCA
PF10_0261	-1578	-1	12.21	TGAGCA
PF14_0717	-1889	1	12.21	TGCTCA
PFB0065w	-1481	-1	12.21	TGAGCA
MAL7P1.137	-34	1	12.21	TGCTCA
PFF0075c	-1104	-1	12.21	TGAGCA
PFD0200c	-816	-1	12.21	TGAGCA
PFI1390w	-212	-1	12.21	TGAGCA
PF14_0434	-1552	1	12.21	TGCTCA
MAL13P1.189	-1174	1	12.21	TGCTCA
PF13_0303	-1191	-1	12.21	TGAGCA
PF10_0321	-267	-1	12.21	TGAGCA
PF14_0159	-1842	1	12.21	TGCTCA
PFI0400c	-1280	-1	12.21	TGAGCA
MAL13P1.19	-1609	1	12.21	TGCTCA
PF14_0013	-1694	1	12.21	TGCTCA
PFB0210c	-1622	-1	12.21	TGAGCA
PF13_0144a	-1168	-1	12.21	TGAGCA
PF14_0044	-315	-1	12.21	TGAGCA
PFE1260c	-171	-1	12.21	TGAGCA
PF14_0053	-877	-1	12.21	TGAGCA
PF14_0053	-1649	-1	12.21	TGAGCA
PFL1385c	-533	-1	12.21	TGAGCA
PFE0560c	-1547	1	12.21	TGCTCA
PFE1320w	-928	1	12.21	TGCTCA
PF11_0319	-355	-1	12.21	TGAGCA
MAL8P1.57	-534	1	12.21	TGCTCA
MAL13P1.298	-888	1	12.21	TGCTCA
PF14_0668	-438	-1	12.21	TGAGCA
PF07_0061	-1538	1	12.21	TGCTCA
PF14_0301	-935	-1	12.21	TGAGCA
PFD1006w	-1244	1	12.21	TGCTCA
PF14_0589	-1162	1	12.21	TGCTCA
PF11_0439	-213	-1	12.21	TGAGCA
PFL0933w	-353	1	12.21	TGCTCA
PFE1370w	-1216	-1	12.21	TGAGCA
PFD1030c	-399	-1	12.21	TGAGCA
PF14_0503	-18	-1	12.21	TGAGCA
PF14_0254	-488	-1	12.21	TGAGCA
PFI0405w	-935	1	12.21	TGCTCA
PFB0580w	-1710	-1	12.21	TGAGCA
MAL8P1.111	-410	-1	12.21	TGAGCA
MAL8P1.111	-1289	-1	12.21	TGAGCA
PFA0710c	-1730	-1	12.21	TGAGCA
PFL0750w	-1333	-1	12.21	TGAGCA
PF14_0671	-420	1	12.21	TGCTCA
MAL7P1.25	-307	-1	12.21	TGAGCA
PFA0325w	-452	-1	12.21	TGAGCA
PFL0490c	-474	1	12.21	TGCTCA
PF14_0361	-1298	1	12.21	TGCTCA
PF14_0361	-1714	1	12.21	TGCTCA
PFF0620c	-1866	-1	12.21	TGAGCA
MAL13P1.126	-464	1	12.21	TGCTCA
MAL13P1.305	-213	1	12.21	TGCTCA
PF11_0279	-1869	-1	12.21	TGAGCA
PFF1320c	-409	1	12.21	TGCTCA
MAL8P1.146	-1713	-1	12.21	TGAGCA
PFI1570c	-588	1	12.21	TGCTCA
PFE1135w	-218	-1	12.21	TGAGCA
PFA0535c	-1033	-1	12.21	TGAGCA
PFB0485c	-1809	-1	12.21	TGAGCA
PF10_0137	-192	1	12.21	TGCTCA
PFE0455w	-236	1	12.21	TGCTCA
PF13_0218	-612	1	12.21	TGCTCA
PF13_0218	-1151	1	12.21	TGCTCA
PFD0770c	-1274	1	12.21	TGCTCA
PFB0255w	-589	-1	12.21	TGAGCA
PF10_0323	-856	1	12.21	TGCTCA
PFD0380c	-1790	-1	12.21	TGAGCA
MAL13P1.262	-1941	1	12.21	TGCTCA
PFF1377w	-639	1	12.21	TGCTCA
PFE0870w	-246	-1	12.21	TGAGCA
PF14_0142	-20	1	12.21	TGCTCA
PF08_0099	-1435	1	12.21	TGCTCA
PF13_0362	-295	1	12.21	TGCTCA
PF10_0092	-52	1	12.21	TGCTCA
PF11_0310	-1092	1	12.21	TGCTCA
MAL8P1.9	-367	-1	12.21	TGAGCA
PFF0680c	-325	-1	12.21	TGAGCA
PFF1315w	-444	-1	12.21	TGAGCA
PFL1255c	-1825	1	12.21	TGCTCA
PFI1030c	-1282	-1	12.21	TGAGCA
PF14_0395	-474	-1	12.21	TGAGCA
PF07_0085	-792	-1	12.21	TGAGCA
PFL0510c	-126	1	12.21	TGCTCA
PFE0175c	-244	-1	12.21	TGAGCA
PFD0550c	-416	1	12.21	TGCTCA
PF13_0130	-643	-1	12.21	TGAGCA
PFD0140w	-300	-1	12.21	TGAGCA
PFD0140w	-1411	1	12.21	TGCTCA
PF07_0029	-1699	-1	12.21	TGAGCA
PFI1385c	-590	1	12.21	TGCTCA
PF11_0197	-1221	1	12.21	TGCTCA
PF14_0768	-1475	1	12.21	TGCTCA
PFL2340w	-506	1	12.21	TGCTCA
PFL2340w	-1163	1	12.21	TGCTCA
PFD0462w	-1170	1	12.21	TGCTCA
MAL13P1.285	-701	-1	12.21	TGAGCA
PFA0445w	-1311	1	12.21	TGCTCA
PFC0280c	-889	1	12.21	TGCTCA
PF10_0106	-1819	-1	12.21	TGAGCA
PFI1680w	-1253	1	12.21	TGCTCA
PFL0520c	-764	-1	12.21	TGAGCA
PFL1895w	-667	-1	12.21	TGAGCA
PF11_0303	-920	1	12.21	TGCTCA
PF14_0326	-1273	1	12.21	TGCTCA
PFA0415c	-1506	-1	12.21	TGAGCA
PF10_0040	-1062	1	12.21	TGCTCA
PF14_0467	-1098	-1	12.21	TGAGCA
MAL13P1.73	-689	-1	12.21	TGAGCA
PFB0450w	-1919	-1	12.21	TGAGCA
PF11_0120	-1549	1	12.21	TGCTCA
PFI0885w	-1871	-1	12.21	TGAGCA
PFI0320w	-196	-1	12.21	TGAGCA
PF13_0070	-1471	-1	12.21	TGAGCA
PFB0445c	-1714	1	12.21	TGCTCA
PFL0800c	-1167	-1	12.21	TGAGCA
MAL13P1.550	-410	-1	12.21	TGAGCA
PFI1055w	-609	-1	12.21	TGAGCA
PFF0900c	-388	1	12.21	TGCTCA
PF13_0217	-176	-1	12.21	TGAGCA
PFF0185c	-67	1	12.21	TGCTCA
PFD0595w	-1838	1	12.21	TGCTCA
PF14_0714	-1052	1	12.21	TGCTCA
PFI0270w	-1293	-1	12.21	TGAGCA
PF13_0241	-935	-1	12.21	TGAGCA
PFC0390w	-135	1	12.21	TGCTCA
MAL13P1.106	-586	-1	12.21	TGAGCA
PF13_0356	-22	1	12.21	TGCTCA
PF10_0320	-483	1	12.21	TGCTCA
PFF0420c	-1134	1	12.21	TGCTCA
PFB0923c	-1271	1	12.21	TGCTCA
PF08_0031	-975	1	12.21	TGCTCA
PF13_0126	-785	-1	12.21	TGAGCA
PF10_0224	-959	1	12.21	TGCTCA
PF10_0240	-42	1	12.21	TGCTCA
PF13_0226	-1166	-1	12.21	TGAGCA
MAL8P1.134	-1757	1	12.21	TGCTCA
PFB0190c	-1469	1	11.97	CGCTCA
PFC0270w	-598	1	11.97	CGCTCA
PFC0910w	-765	1	11.97	CGCTCA
PF10_0154	-1129	-1	11.97	TGAGCG
PF14_0635	-1548	-1	11.97	TGAGCG
PF07_0116	-1956	1	11.97	CGCTCA
PFF1225c	-1150	1	11.97	CGCTCA
MAL13P1.349	-1361	-1	11.97	TGAGCG
PFE0280c	-758	1	11.97	CGCTCA
PF13_0023	-1506	1	11.97	CGCTCA
PFE0680w	-616	1	11.97	CGCTCA
PF07_0060	-201	-1	11.97	TGAGCG
PF11_0432	-1037	-1	11.97	TGAGCG
PFL1065c	-836	-1	11.97	TGAGCG
PFF0175c	-1264	-1	11.97	TGAGCG
PFE1060c	-777	1	11.97	CGCTCA
PF10_0094	-351	-1	11.97	TGAGCG
PFB0194w	-414	1	11.97	CGCTCA
PF10_0153a	-497	1	11.97	CGCTCA
PF08_0011	-270	-1	11.97	TGAGCG
PF11_0340	-1403	-1	11.97	TGAGCG
PFC0176c	-281	-1	11.97	TGAGCG
PF14_0334	-403	1	11.97	CGCTCA
PFE0705c	-683	-1	11.97	TGAGCG
PFC0385c	-1883	1	11.97	CGCTCA
PF11_0092	-257	-1	11.97	TGAGCG
PFB0525w	-1047	-1	11.97	TGAGCG
PFC0265c	-1603	-1	11.97	TGAGCG
PF14_0640	-988	-1	11.97	TGAGCG
PF10_0401	-666	1	11.97	CGCTCA
PFE1195w	-1400	1	11.97	CGCTCA
PFL1780w	-10	1	11.97	CGCTCA
MAL7P1.142	-258	1	11.97	CGCTCA
PFI0100c	-1018	-1	11.97	TGAGCG
PFC0755c	-587	1	11.97	CGCTCA
PFC0470w	-1250	1	11.97	CGCTCA
PFF0180w	-853	1	11.97	CGCTCA
MAL8P1.15	-427	1	11.97	CGCTCA
PFL1415w	-321	-1	11.97	TGAGCG
MAL7P1.75	-147	-1	11.97	TGAGCG
PF10_0212a	-1858	-1	11.97	TGAGCG
PF14_0486	-1496	-1	11.97	TGAGCG
PFL0840c	-218	1	11.97	CGCTCA
PF13_0161	-1442	-1	11.97	TGAGCG
PFL1775c	-896	-1	11.97	TGAGCG
PFD1037w	-808	-1	11.97	TGAGCG
PF08_0014	-39	-1	11.97	TGAGCG
MAL8P1.144	-1005	-1	11.97	TGAGCG
PF08_0108	-1937	1	11.97	CGCTCA
PFI0245c	-276	1	11.97	CGCTCA
PF11_0403	-858	1	11.97	CGCTCA
PF13_0096	-593	-1	11.97	TGAGCG
PF14_0634	-185	1	11.97	CGCTCA
PF14_0639	-89	1	11.97	CGCTCA
PFE0335w	-1277	-1	11.97	TGAGCG
PF13_0012	-249	-1	11.97	TGAGCG
PFL1660c	-470	-1	11.97	TGAGCG
PFL0035c	-100	1	11.97	CGCTCA
PFL0035c	-219	-1	11.97	TGAGCG
MAL13P1.83	-382	-1	11.97	TGAGCG
PFL2450c	-1532	1	11.97	CGCTCA
PFE0015c	-672	1	11.97	CGCTCA
PFB0976w	-1603	1	11.97	CGCTCA
PFI1155w	-807	1	11.97	CGCTCA
PFC0430w	-1334	1	11.97	CGCTCA
MAL8P1.3	-1783	1	11.97	CGCTCA
PFB0405w	-888	1	11.97	CGCTCA
PFF1470c	-1790	-1	11.97	TGAGCG
MAL8P1.28	-384	-1	11.97	TGAGCG
PF14_0363	-311	1	11.97	CGCTCA
PF13_0259	-17	-1	11.97	TGAGCG
PFC0045w	-690	1	11.97	CGCTCA
PF14_0243a	-437	-1	11.97	TGAGCG
PFD0980w	-862	-1	11.97	TGAGCG
MAL8P1.56	-1472	-1	11.97	TGAGCG
PF14_0312	-460	1	11.97	CGCTCA
PFB0820c	-515	-1	11.97	TGAGCG
PF10_0057	-899	-1	11.97	TGAGCG
PF14_0784	-462	-1	11.97	TGAGCG
MAL7P1.74	-1356	-1	11.97	TGAGCG
PFE0980c	-328	-1	11.97	TGAGCG
PF14_0485	-1892	1	11.97	CGCTCA
PFB0765w	-1486	1	11.97	CGCTCA
PFC0465c	-382	-1	11.97	TGAGCG
PF11_0479a	-864	-1	11.97	TGAGCG
PF10_0334	-340	-1	11.97	TGAGCG
PF11_0174	-27	-1	11.97	TGAGCG
PF07_0084	-724	-1	11.97	TGAGCG
PFL2430c	-28	-1	11.97	TGAGCG
PFE1065w	-537	-1	11.97	TGAGCG
PFF1450w	-47	-1	11.97	TGAGCG
PFE1370w	-1368	1	11.97	CGCTCA
PFE0710w	-477	1	11.97	CGCTCA
PFL2455w	-1267	-1	11.97	TGAGCG
PFL0390c	-16	1	11.97	CGCTCA
PFI1470c	-42	1	11.97	CGCTCA
PF10_0112	-297	1	11.97	CGCTCA
PF07_0083	-103	1	11.97	CGCTCA
PF10_0335	-1207	1	11.97	CGCTCA
PF13_0360	-15	1	11.97	CGCTCA
PFD0550c	-314	1	11.97	CGCTCA
MAL8P1.122	-1496	-1	11.97	TGAGCG
PF11_0392	-1059	-1	11.97	TGAGCG
PFF0865w	-1108	1	11.97	CGCTCA
PFC0390w	-1166	-1	11.97	TGAGCG
PFD0425w	-578	1	11.97	CGCTCA
PF11_0431	-277	1	11.97	CGCTCA
PF11_0433	-109	1	11.76	AGCCCA
PFF0885w	-171	1	11.76	AGCCCA
PFF0885w	-563	1	11.76	AGCCCA
PFI1195c	-828	1	11.76	AGCCCA
PFF1235w	-1230	-1	11.76	TGGGCT
PFF1260c	-1882	1	11.76	AGCCCA
PFL0515w	-1137	1	11.76	AGCCCA
PF11_0257	-1958	1	11.76	AGCCCA
PFL0675c	-1534	-1	11.76	TGGGCT
PFL0675c	-1692	-1	11.76	TGGGCT
MAL8P1.102	-197	-1	11.76	TGGGCT
PF11_0390	-1452	1	11.76	AGCCCA
PF11_0390	-1475	1	11.76	AGCCCA
PF10_0197	-614	1	11.76	AGCCCA
PF10_0197	-640	1	11.76	AGCCCA
PFF0240c	-1904	1	11.76	AGCCCA
PFD0460c	-679	-1	11.76	TGGGCT
PF07_0010	-1151	1	11.76	AGCCCA
PF11_0325	-1198	-1	11.76	TGGGCT
PFL0920c	-46	-1	11.76	TGGGCT
PF11_0545	-379	-1	11.76	TGGGCT
PF11_0545	-402	-1	11.76	TGGGCT
MAL8P1.70	-1961	-1	11.76	TGGGCT
MAL7P1.99	-801	1	11.76	AGCCCA
PFI1010w	-505	-1	11.76	TGGGCT
PFF1325c	-766	1	11.76	AGCCCA
PFC0440c	-699	-1	11.76	TGGGCT
PF14_0366	-1133	1	11.76	AGCCCA
PFL1215c	-1742	-1	11.76	TGGGCT
PFL0540w	-29	-1	11.76	TGGGCT
PF11_0090	-808	1	11.76	AGCCCA
MAL13P1.188	-1418	1	11.76	AGCCCA
PF14_0385	-159	-1	11.76	TGGGCT
PF10_0216	-1134	-1	11.76	TGGGCT
PFD0970c	-1950	1	11.76	AGCCCA
PF14_0134	-26	-1	11.76	TGGGCT
PFI1250w	-1420	-1	11.76	TGGGCT
PF14_0510	-64	1	11.76	AGCCCA
PFI0235w	-1837	1	11.76	AGCCCA
PF07_0065	-1859	1	11.76	AGCCCA
PF11_0363	-1110	1	11.76	AGCCCA
PF14_0358	-1664	-1	11.76	TGGGCT
PFF1490w	-203	1	11.76	AGCCCA
PFE0435c	-563	1	11.76	AGCCCA
PFB0805c	-1183	1	11.76	AGCCCA
PFC0945w	-1796	1	11.76	AGCCCA
PFA0725w	-1471	1	11.76	AGCCCA
PFI0285w	-1503	1	11.76	AGCCCA
MAL13P1.133	-769	1	11.76	AGCCCA
PF14_0391	-229	1	11.76	AGCCCA
PFF0573c	-579	1	11.76	AGCCCA
PFE0360c	-860	1	11.76	AGCCCA
PF07_0080	-1689	-1	11.76	TGGGCT
PFE0190c	-807	-1	11.76	TGGGCT
PFA0540c	-304	-1	11.76	TGGGCT
PF13_0348	-653	1	11.76	AGCCCA
PFL2170c	-366	-1	11.76	TGGGCT
PFC0775w	-610	-1	11.76	TGGGCT
PF10_0204	-500	1	11.76	AGCCCA
PFI1000w	-203	1	11.76	AGCCCA
MAL8P1.101	-586	1	11.76	AGCCCA
PF08_0136b	-847	-1	11.76	TGGGCT
PFL2175w	-10	1	11.76	AGCCCA
PFL0935c	-1546	-1	11.76	TGGGCT
PFF0155w	-1570	1	11.76	AGCCCA
PF14_0492	-1723	1	11.76	AGCCCA
PF13_0349	-1860	-1	11.76	TGGGCT
PFI1710w	-1260	-1	11.76	TGGGCT
PFF1015w	-1866	-1	11.76	TGGGCT
PF10_0264	-1049	-1	11.76	TGGGCT
PFD0755c	-768	-1	11.76	TGGGCT
PFC0915w	-1505	-1	11.76	TGGGCT
PF13_0031	-1664	-1	11.76	TGGGCT
PFE0195w	-766	1	11.76	AGCCCA
PF10_0198	-223	-1	11.76	TGGGCT
PF10_0198	-249	-1	11.76	TGGGCT
PFL2215w	-1816	-1	11.76	TGGGCT
PFF0380w	-1518	-1	11.76	TGGGCT
PFF1265w	-210	-1	11.76	TGGGCT
PF10_0212a	-1579	1	11.76	AGCCCA
PF13_0353	-514	1	11.76	AGCCCA
PF14_0594	-1672	1	11.76	AGCCCA
PFB0240w	-573	1	11.76	AGCCCA
PFI0530c	-64	-1	11.76	TGGGCT
PFI0530c	-691	1	11.76	AGCCCA
PFD1037w	-1369	1	11.76	AGCCCA
PF14_0493	-1463	-1	11.76	TGGGCT
PFL1260w	-42	1	11.76	AGCCCA
PFF1010c	-907	1	11.76	AGCCCA
PF11_0328	-84	-1	11.76	TGGGCT
MAL7P1.10	-145	-1	11.76	TGGGCT
PFI1270w	-811	1	11.76	AGCCCA
PF14_0063	-498	-1	11.76	TGGGCT
PF14_0674	-121	1	11.76	AGCCCA
PFC0261c	-654	-1	11.76	TGGGCT
MAL7P1.149	-776	-1	11.76	TGGGCT
PFC0940c	-535	-1	11.76	TGGGCT
PFC0450w	-302	1	11.76	AGCCCA
PFI1060w	-543	1	11.76	AGCCCA
PFC0800w	-200	1	11.76	AGCCCA
PF14_0317	-112	1	11.76	AGCCCA
PF11_0330	-490	1	11.76	AGCCCA
PF11_0368	-47	-1	11.76	TGGGCT
PFC0830w	-535	1	11.76	AGCCCA
PF11_0052	-350	-1	11.76	TGGGCT
PFC0825c	-1758	-1	11.76	TGGGCT
PFC0425w	-298	-1	11.76	TGGGCT
PF07_0063	-66	1	11.76	AGCCCA
MAL8P1.162	-1461	1	11.76	AGCCCA
PF13_0158	-800	1	11.76	AGCCCA
PF13_0138	-1442	-1	11.76	TGGGCT
PF10_0168-a	-1099	-1	11.76	TGGGCT
MAL7P1.205	-1584	-1	11.76	TGGGCT
PFA0665w	-383	-1	11.76	TGGGCT
PFF1120c	-667	-1	11.76	TGGGCT
PFE0780w	-500	1	11.76	AGCCCA
PF13_0201	-1515	1	11.76	AGCCCA
PF13_0214	-188	1	11.76	AGCCCA
MAL13P1.29	-115	1	11.76	AGCCCA
PF08_0038	-120	1	11.76	AGCCCA
PFL1425w	-1922	-1	11.76	TGGGCT
PFI0535w	-1770	-1	11.76	TGGGCT
PFL1610c	-524	-1	11.76	TGGGCT
PF14_0017	-928	-1	11.76	TGGGCT
PF14_0017	-1538	1	11.76	AGCCCA
PF11_0274	-815	1	11.76	AGCCCA
PF14_0673	-733	-1	11.76	TGGGCT
MAL8P1.50	-495	-1	11.76	TGGGCT
PF10_0001	-1501	-1	11.76	TGGGCT
PF13_0163	-25	1	11.76	AGCCCA
PF14_0704	-1596	1	11.76	AGCCCA
PFI0385c	-1006	1	11.76	AGCCCA
PFF0250w	-1327	1	11.76	AGCCCA
PF07_0064	-481	-1	11.76	TGGGCT
PF13_0157	-549	-1	11.76	TGGGCT
PF14_0114	-773	-1	11.76	TGGGCT
PF14_0103	-1567	-1	11.76	TGGGCT
PF08_0009	-543	-1	11.76	TGGGCT
PF10_0168-b	-981	-1	11.76	TGGGCT
PF11_0089	-755	-1	11.76	TGGGCT
PFC0070c	-533	-1	11.76	TGGGCT
PFI0125c	-1125	1	11.76	AGCCCA
PFD0975w	-387	-1	11.76	TGGGCT
PF13_0109	-750	1	11.76	AGCCCA
PFL1390w	-96	1	11.76	AGCCCA
PF14_0194	-1419	1	11.76	AGCCCA
PFE0775c	-1479	-1	11.76	TGGGCT
PF10_0186	-157	-1	11.76	TGGGCT
PF11_0295	-492	-1	11.76	TGGGCT
PF11_0365	-1113	1	11.76	AGCCCA
MAL7P1.37	-1829	1	11.76	AGCCCA
PF07_0079	-407	1	11.76	AGCCCA
PFL0990w	-561	-1	11.76	TGGGCT
PFI0230c	-977	-1	11.76	TGGGCT
PF08_0113	-1456	-1	11.76	TGGGCT
PFC0455w	-1725	1	11.76	AGCCCA
PF13_0295	-1012	-1	11.76	TGGGCT
MAL7P1.100	-288	-1	11.76	TGGGCT
PFB0810w	-22	-1	11.76	TGGGCT
PFL1480w	-770	1	11.76	AGCCCA
PF14_0261	-609	1	11.76	AGCCCA
PF10_0334	-1419	1	11.76	AGCCCA
PF10_0270	-247	-1	11.76	TGGGCT
PFC0395w	-13	-1	11.76	TGGGCT
PFD0600c	-213	-1	11.76	TGGGCT
PF07_0061	-344	-1	11.76	TGGGCT
PFL2180w	-1883	1	11.76	AGCCCA
PF14_0373	-1234	1	11.76	AGCCCA
PFL1220w	-107	1	11.76	AGCCCA
PF14_0359	-840	1	11.76	AGCCCA
PF14_0152	-1193	1	11.76	AGCCCA
MAL7P1.38	-625	-1	11.76	TGGGCT
PFC0105w	-349	1	11.76	AGCCCA
PF11_0296	-794	1	11.76	AGCCCA
MAL13P1.179	-1715	-1	11.76	TGGGCT
PFL0135w	-603	1	11.76	AGCCCA
PFI0280c	-200	1	11.76	AGCCCA
PFI0280c	-912	-1	11.76	TGGGCT
PFC0831w	-1940	1	11.76	AGCCCA
PFL1265c	-1136	1	11.76	AGCCCA
PF10_0335	-128	-1	11.76	TGGGCT
PFL1255c	-1883	-1	11.76	TGGGCT
PF14_0062	-1510	1	11.76	AGCCCA
PFD0462w	-1084	1	11.76	AGCCCA
MAL13P1.73	-871	-1	11.76	TGGGCT
PFI0885w	-885	-1	11.76	TGGGCT
MAL8P1.54	-1824	1	11.76	AGCCCA
PFF0150c	-240	-1	11.76	TGGGCT
PFI0005w	-1463	-1	11.76	TGGGCT
PF10_0269	-829	1	11.76	AGCCCA
PF14_0133	-1036	1	11.76	AGCCCA
PFB0923c	-571	1	11.76	AGCCCA
PF14_0314	-51	1	11.76	AGCCCA
PF11_0380	-1450	1	10.56	AGCTCG
PF14_0664	-925	1	10.56	AGCTCG
PF13_0160	-953	1	10.56	AGCTCG
PF08_0080	-1451	-1	10.56	CGAGCT
PF14_0417	-1136	-1	10.56	CGAGCT
MAL7P1.105	-993	-1	10.56	CGAGCT
PF11_0061	-1467	1	10.56	AGCTCG
PF13_0265	-1664	-1	10.56	CGAGCT
PFE0680w	-1145	-1	10.56	CGAGCT
PF11_0381	-1666	1	10.56	AGCTCG
PFF1525c	-1272	1	10.56	AGCTCG
PF11_0455a	-411	1	10.56	AGCTCG
PF10_0121	-1377	1	10.56	AGCTCG
PF11_0179	-216	-1	10.56	CGAGCT
PF10_0059	-1021	-1	10.56	CGAGCT
PFF0060w	-1331	1	10.56	AGCTCG
PFA0065w	-1270	1	10.56	AGCTCG
PF10_0132	-1702	-1	10.56	CGAGCT
PFC1080c	-1238	1	10.56	AGCTCG
PF10_0153	-748	1	10.56	AGCTCG
PFE0675c	-1582	1	10.56	AGCTCG
PFL0230w	-354	-1	10.56	CGAGCT
PFB0795w	-498	1	10.56	AGCTCG
MAL13P1.152	-563	-1	10.56	CGAGCT
MAL7P1.126	-42	-1	10.56	CGAGCT
PF11_0368	-367	-1	10.56	CGAGCT
MAL7P1.127	-1554	-1	10.56	CGAGCT
PFL0185c	-1582	-1	10.56	CGAGCT
PF10_0058	-623	1	10.56	AGCTCG
PFF0660w	-1865	-1	10.56	CGAGCT
PFL0235w	-1977	-1	10.56	CGAGCT
MAL13P1.336	-352	1	10.56	AGCTCG
PFF0765c	-48	1	10.56	AGCTCG
MAL13P1.265	-1789	-1	10.56	CGAGCT
PF14_0744	-886	-1	10.56	CGAGCT
PF10_0083	-1253	-1	10.56	CGAGCT
PF10_0266	-1554	-1	10.56	CGAGCT
PFF0825c	-582	1	10.56	AGCTCG
PFD0740w	-40	-1	10.56	CGAGCT
PF10_0267	-297	1	10.56	AGCTCG
PF11_0436	-1882	-1	10.56	CGAGCT
PFI0155c	-1865	-1	10.56	CGAGCT
PFE0125w	-349	-1	10.56	CGAGCT
PF14_0069	-1263	1	10.56	AGCTCG
PFB0790c	-658	-1	10.56	CGAGCT
PF14_0256	-1750	-1	10.56	CGAGCT
PF11_0456	-1928	-1	10.56	CGAGCT
MAL7P1.5	-1287	1	10.56	AGCTCG
PF08_0079	-1000	1	10.56	AGCTCG
PF11_0288	-771	-1	10.56	CGAGCT
PF14_0416	-223	1	10.56	AGCTCG
PF13_0355	-433	-1	10.56	CGAGCT
PF14_0323	-694	1	10.56	AGCTCG
PF14_0663	-1932	-1	10.56	CGAGCT
PF11_0455	-23	-1	10.56	CGAGCT
PF11_0455	-1696	1	10.56	AGCTCG
PFF0800w	-799	-1	10.56	CGAGCT
MAL13P1.254	-890	1	10.56	AGCTCG
PF11_0560	-1478	-1	10.56	CGAGCT
PF13_0252	-1180	-1	10.56	CGAGCT
MAL13P1.279	-218	-1	10.56	CGAGCT
PFF0655c	-226	1	10.56	AGCTCG
PF07_0085	-1085	1	10.56	AGCTCG
PF14_0070	-1046	-1	10.56	CGAGCT
PF11_0025	-1270	1	10.56	AGCTCG
PFL1175w	-1448	-1	9.97	GGAGCT
PFL2135c	-1169	-1	9.97	GGAGCT
PFI0910w	-1845	-1	9.97	GGAGCT
PFC0745c	-1129	1	9.97	AGCTCC
PF11_0325	-1850	-1	9.97	GGAGCT
PFA0615w	-1183	-1	9.97	GGAGCT
MAL7P1.50	-54	1	9.97	AGCTCC
PFB0830w	-1175	1	9.97	AGCTCC
PFI0760w	-1253	1	9.97	AGCTCC
PF11_0130	-257	-1	9.97	GGAGCT
PF14_0440	-1768	-1	9.97	GGAGCT
PF14_0190	-1437	1	9.97	AGCTCC
PF08_0042	-1223	1	9.97	AGCTCC
PF10_0244	-1632	-1	9.97	GGAGCT
PF11_0309	-1729	-1	9.97	GGAGCT
MAL7P1.56	-1487	-1	9.97	GGAGCT
PFD0970c	-820	-1	9.97	GGAGCT
PFA0670c	-1397	1	9.97	AGCTCC
PFD0155c	-207	-1	9.97	GGAGCT
PFB0150c	-156	1	9.97	AGCTCC
MAL13P1.147	-187	-1	9.97	GGAGCT
MAL13P1.171	-1325	-1	9.97	GGAGCT
PF14_0149	-1096	-1	9.97	GGAGCT
MAL13P1.435	-1333	1	9.97	AGCTCC
PF13_0183	-1637	-1	9.97	GGAGCT
PFL1105c	-1422	-1	9.97	GGAGCT
MAL7P1.28	-1171	-1	9.97	GGAGCT
PFL1010c	-1734	-1	9.97	GGAGCT
PFC0760c	-1347	1	9.97	AGCTCC
PFE0190c	-814	-1	9.97	GGAGCT
PF11_0503	-1731	-1	9.97	GGAGCT
PF10_0245	-1457	1	9.97	AGCTCC
PF14_0148	-766	1	9.97	AGCTCC
PF14_0439	-1571	1	9.97	AGCTCC
PF11_0308	-137	1	9.97	AGCTCC
PFE0185c	-904	-1	9.97	GGAGCT
PF14_0523	-283	1	9.97	AGCTCC
PFI1785w	-580	1	9.97	AGCTCC
PF14_0191	-390	-1	9.97	GGAGCT
PF07_0046	-352	1	9.97	AGCTCC
PF14_0286	-548	-1	9.97	GGAGCT
PFL1590c	-483	1	9.97	AGCTCC
PFE0195w	-759	1	9.97	AGCTCC
MAL7P1.132	-1758	-1	9.97	GGAGCT
PFC0750w	-159	-1	9.97	GGAGCT
PFC0750w	-1473	-1	9.97	GGAGCT
PFB0826c	-790	-1	9.97	GGAGCT
PFL0020w	-17	1	9.97	AGCTCC
PFD1140w	-108	1	9.97	AGCTCC
PF14_0627	-509	-1	9.97	GGAGCT
PFL1260w	-690	-1	9.97	GGAGCT
PFB0900c	-478	-1	9.97	GGAGCT
PF07_0045	-660	-1	9.97	GGAGCT
PFA0275c	-896	-1	9.97	GGAGCT
PF10_0091	-1345	-1	9.97	GGAGCT
PFC0895w	-456	-1	9.97	GGAGCT
MAL13P1.20	-556	-1	9.97	GGAGCT
PF08_0115	-221	-1	9.97	GGAGCT
MAL13P1.156	-1797	-1	9.97	GGAGCT
PFF1445c	-967	-1	9.97	GGAGCT
PFF1445c	-1337	1	9.97	AGCTCC
PF10_0122	-1358	1	9.97	AGCTCC
PFF0160c	-43	1	9.97	AGCTCC
PFF1160w	-85	1	9.97	AGCTCC
PF14_0151	-550	-1	9.97	GGAGCT
PF10_0296	-308	1	9.97	AGCTCC
PF11_0306	-147	1	9.97	AGCTCC
PFB0895c	-640	1	9.97	AGCTCC
PFL1015w	-1807	1	9.97	AGCTCC
PF10_0090	-313	1	9.97	AGCTCC
MAL7P1.36	-749	1	9.97	AGCTCC
PFL0600w	-1011	-1	9.97	GGAGCT
MAL13P1.470	-1718	-1	9.97	GGAGCT
PF11_0300	-1945	-1	9.97	GGAGCT
PFD0740w	-1946	1	9.97	AGCTCC
PFD1175w	-1395	-1	9.97	GGAGCT
PFI1520w	-416	-1	9.97	GGAGCT
PFL0005w	-55	1	9.97	AGCTCC
PFL0015c	-1430	-1	9.97	GGAGCT
PFE0980c	-712	-1	9.97	GGAGCT
PFI0755c	-1329	-1	9.97	GGAGCT
PF11_0305	-1365	-1	9.97	GGAGCT
PFB0315w	-756	1	9.97	AGCTCC
PFD0735c	-731	-1	9.97	GGAGCT
PF14_0527	-129	1	9.97	AGCTCC
PFF0565c	-561	1	9.97	AGCTCC
PFA0140c	-311	-1	9.97	GGAGCT
PF13_0019	-1225	-1	9.97	GGAGCT
PFD0975w	-1517	1	9.97	AGCTCC
PF14_0083	-1453	-1	9.97	GGAGCT
PF11_0526	-1861	-1	9.97	GGAGCT
MAL8P1.16	-985	-1	9.97	GGAGCT
PF13_0037	-64	1	9.97	AGCTCC
PFD0160w	-1117	1	9.97	AGCTCC
PF14_0604	-306	-1	9.97	GGAGCT
MAL7P1.178	-1785	1	9.97	AGCTCC
PF11_0211	-1790	1	9.97	AGCTCC
PFE1300w	-618	-1	9.97	GGAGCT
MAL8P1.216	-1505	-1	9.97	GGAGCT
PFD1160w	-778	-1	9.97	GGAGCT
PFF1450w	-1861	-1	9.97	GGAGCT
MAL13P1.17	-1774	1	9.97	AGCTCC
MAL13P1.172	-49	-1	9.97	GGAGCT
PF13_0036	-1012	-1	9.97	GGAGCT
PF11_0129	-954	1	9.97	AGCTCC
PF10_0160	-1061	-1	9.97	GGAGCT
PFL0595c	-30	1	9.97	AGCTCC
PF11_0429	-1379	-1	9.97	GGAGCT
PFL1255c	-1235	1	9.97	AGCTCC
PFL1595w	-963	-1	9.97	GGAGCT
MAL13P1.285	-345	-1	9.97	GGAGCT
PFA0155c	-731	1	9.97	AGCTCC
PFL1270w	-1418	-1	9.97	GGAGCT
PFL1770c	-1403	-1	9.97	GGAGCT
PF10_0329	-255	1	9.97	AGCTCC
PF11_0212	-154	-1	9.97	GGAGCT
PF11_0412	-699	-1	9.96	TGCGCT
PF13_0204	-323	1	9.96	AGCGCA
PFF0100w	-988	-1	9.96	TGCGCT
PF13_0268	-966	-1	9.96	TGCGCT
PF13_0243	-1589	-1	9.96	TGCGCT
PFC0990c	-1137	-1	9.96	TGCGCT
PFF0240c	-205	-1	9.96	TGCGCT
MAL8P1.109	-1197	-1	9.96	TGCGCT
PF10_0154	-955	1	9.96	AGCGCA
PFA0615w	-1061	1	9.96	AGCGCA
PF14_0257	-909	1	9.96	AGCGCA
PF13_0242	-569	1	9.96	AGCGCA
MAL13P1.278	-933	-1	9.96	TGCGCT
PFI1440w	-176	-1	9.96	TGCGCT
PFI1440w	-884	-1	9.96	TGCGCT
PF07_0116	-1624	1	9.96	AGCGCA
MAL7P1.20	-509	-1	9.96	TGCGCT
PFL2565w	-1706	-1	9.96	TGCGCT
MAL8P1.151	-542	-1	9.96	TGCGCT
PFC0975c	-1462	-1	9.96	TGCGCT
PF11_0057	-49	-1	9.96	TGCGCT
PFB0475c	-1498	-1	9.96	TGCGCT
MAL13P1.440	-767	-1	9.96	TGCGCT
PF11_0090	-1217	-1	9.96	TGCGCT
PF14_0309	-590	-1	9.96	TGCGCT
PFD0465c	-1342	-1	9.96	TGCGCT
PF14_0262	-701	-1	9.96	TGCGCT
PFF0245w	-326	1	9.96	AGCGCA
MAL8P1.96	-1059	-1	9.96	TGCGCT
PF10_0153a	-671	-1	9.96	TGCGCT
MAL13P1.62	-763	1	9.96	AGCGCA
PFA0400c	-1396	1	9.96	AGCGCA
MAL13P1.178	-393	-1	9.96	TGCGCT
MAL13P1.268	-1497	-1	9.96	TGCGCT
PF11_0056	-1249	1	9.96	AGCGCA
MAL13P1.94	-1378	1	9.96	AGCGCA
PF08_0086	-756	-1	9.96	TGCGCT
MAL8P1.104	-901	-1	9.96	TGCGCT
PF11_0179	-1060	1	9.96	AGCGCA
PF08_0124	-1125	-1	9.96	TGCGCT
PF14_0064	-982	-1	9.96	TGCGCT
PFD0120w	-182	-1	9.96	TGCGCT
MAL13P1.455	-48	1	9.96	AGCGCA
PFC0385c	-377	1	9.96	AGCGCA
PFB0495w	-1046	-1	9.96	TGCGCT
MAL8P1.137	-1470	-1	9.96	TGCGCT
PF10_0420	-1014	1	9.96	AGCGCA
PF11_0452	-1437	1	9.96	AGCGCA
PF11_0260	-975	-1	9.96	TGCGCT
PF14_0753	-1080	-1	9.96	TGCGCT
PFA0740w	-1492	-1	9.96	TGCGCT
PFE0380c	-1745	1	9.96	AGCGCA
PF10_0279	-520	-1	9.96	TGCGCT
PF10_0152	-795	-1	9.96	TGCGCT
PFI1535w	-1583	-1	9.96	TGCGCT
PFE0700c	-432	-1	9.96	TGCGCT
PFI1595c	-259	-1	9.96	TGCGCT
PF10_0264	-1968	-1	9.96	TGCGCT
PFD0755c	-395	-1	9.96	TGCGCT
PFE1545c	-983	-1	9.96	TGCGCT
PFE0025c	-58	1	9.96	AGCGCA
PF11_0144	-430	-1	9.96	TGCGCT
PF08_0138	-1470	-1	9.96	TGCGCT
PFL2140c	-940	-1	9.96	TGCGCT
PFA0375c	-203	1	9.96	AGCGCA
PFL1880w	-1585	1	9.96	AGCGCA
MAL8P1.138	-972	1	9.96	AGCGCA
PF14_0248	-387	1	9.96	AGCGCA
MAL13P1.266	-1423	-1	9.96	TGCGCT
PFL1735c	-1023	-1	9.96	TGCGCT
PF11_0201	-268	1	9.96	AGCGCA
MAL8P1.114	-398	1	9.96	AGCGCA
PFC0960c	-124	1	9.96	AGCGCA
PFI0365w	-1855	1	9.96	AGCGCA
PF14_0082	-725	-1	9.96	TGCGCT
PF07_0062	-871	-1	9.96	TGCGCT
PF11_0200	-1894	-1	9.96	TGCGCT
PF13_0039	-1318	-1	9.96	TGCGCT
PFL0475w	-350	-1	9.96	TGCGCT
PF11_0121	-109	1	9.96	AGCGCA
PFI1600w	-1243	1	9.96	AGCGCA
PF14_0495	-1180	-1	9.96	TGCGCT
PFI1780w	-1825	1	9.96	AGCGCA
PFC0230c	-479	-1	9.96	TGCGCT
PF14_0494	-1866	1	9.96	AGCGCA
PFL2535w	-451	-1	9.96	TGCGCT
PFI1725w	-1744	1	9.96	AGCGCA
PF14_0575	-734	-1	9.96	TGCGCT
PF11_0149	-970	-1	9.96	TGCGCT
PF14_0536	-972	1	9.96	AGCGCA
MAL8P1.3	-1489	1	9.96	AGCGCA
PFB0405w	-261	1	9.96	AGCGCA
PF10_0258	-176	-1	9.96	TGCGCT
PF10_0079	-851	1	9.96	AGCGCA
PFI1540w	-106	1	9.96	AGCGCA
MAL13P1.265	-445	1	9.96	AGCGCA
PF14_0408	-904	-1	9.96	TGCGCT
PFA0405w	-43	-1	9.96	TGCGCT
PFL2145w	-1453	1	9.96	AGCGCA
PFE1150w	-1377	-1	9.96	TGCGCT
PF11_0320	-936	1	9.96	AGCGCA
PF11_0300	-685	1	9.96	AGCGCA
MAL7P1.187	-1995	-1	9.96	TGCGCT
PFI0360c	-1002	-1	9.96	TGCGCT
PF14_0075	-1432	1	9.96	AGCGCA
PF10_0183	-132	1	9.96	AGCGCA
PF13_0163	-513	-1	9.96	TGCGCT
PF11_0208	-720	1	9.96	AGCGCA
PF14_0241	-1661	-1	9.96	TGCGCT
PF10_0281	-685	-1	9.96	TGCGCT
PF08_0137	-1259	-1	9.96	TGCGCT
PFL1740w	-407	1	9.96	AGCGCA
PFE0840c	-1942	1	9.96	AGCGCA
PF11_0253	-203	1	9.96	AGCGCA
PF11_0089	-346	1	9.96	AGCGCA
PF14_0069	-1918	-1	9.96	TGCGCT
PF10_0257	-1765	1	9.96	AGCGCA
MAL8P1.150	-1120	1	9.96	AGCGCA
PF10_0237	-272	1	9.96	AGCGCA
PF14_0614	-1143	1	9.96	AGCGCA
PFL1875w	-332	1	9.96	AGCGCA
PFL2550w	-1466	1	9.96	AGCGCA
PF14_0249	-387	-1	9.96	TGCGCT
PFI1530c	-684	1	9.96	AGCGCA
PFD0350w	-1856	-1	9.96	TGCGCT
PF14_0044	-1205	-1	9.96	TGCGCT
PF13_0125	-1849	-1	9.96	TGCGCT
PFF0500c	-1058	-1	9.96	TGCGCT
MAL13P1.460	-762	1	9.96	AGCGCA
MAL13P1.121	-1971	1	9.96	AGCGCA
PF10_0238	-984	-1	9.96	TGCGCT
PFD1006w	-1272	1	9.96	AGCGCA
PFD1030c	-371	-1	9.96	TGCGCT
PFE1550w	-682	1	9.96	AGCGCA
PFB0425c	-126	1	9.96	AGCGCA
PFB0425c	-1216	1	9.96	AGCGCA
PFD0340c	-573	1	9.96	AGCGCA
PF10_0294	-1406	1	9.96	AGCGCA
MAL13P1.332	-729	-1	9.96	TGCGCT
PF14_0751	-650	1	9.96	AGCGCA
PF13_0362	-978	-1	9.96	TGCGCT
MAL8P1.9	-380	-1	9.96	TGCGCT
PFF1315w	-255	-1	9.96	TGCGCT
PF10_0040	-1919	-1	9.96	TGCGCT
PF11_0120	-869	1	9.96	AGCGCA
PF14_0070	-391	1	9.96	AGCGCA
MAL13P1.259	-1491	1	9.96	AGCGCA
PFC0390w	-821	1	9.96	AGCGCA
PFB0480w	-471	1	9.96	AGCGCA
PF13_0237	-1074	-1	9.3	AGAGCT
PF11_0412	-230	-1	9.3	AGAGCT
PFL1175w	-1834	-1	9.3	AGAGCT
MAL8P1.14	-163	1	9.3	AGCTCT
PF14_0578	-1766	-1	9.3	AGAGCT
PFI0630w	-961	1	9.3	AGCTCT
PF14_0205	-581	1	9.3	AGCTCT
PFI1195c	-1840	-1	9.3	AGAGCT
PFI1195c	-1997	-1	9.3	AGAGCT
PF11_0192	-363	1	9.3	AGCTCT
[truncated: 7,101 more rows]
