# Supplementary material for: Identification and Genome-Wide Prediction of DNA Binding Specificities for the ApiAP2 Family of Regulators from the Malaria Parasite
Source: PLoS Pathog. 2010 Oct 28;6(10):e1001165. doi: 10.1371/journal.ppat.1001165 (PMC2965767; doi:10.1371/journal.ppat.1001165)
Supplement: Dataset S3 — ScanACE results for all AP2 motifs. ScanACE results for all ApiAP2 motifs. The location, orientation, and sequence of each motif match in upstream regions are indicated. (8.80 MB ZIP) [file ppat.1001165.s021.zip › Dataset S3_revised/PF13_0235_D1_ScanACE pwm matches.xls]

## Sheet: GCCCCG_PF13_0235D1ext_pwm.txt.m
Dataset S3g. ScanACE results for the PF13_0235_D1 motif.
Searches were done using the position weight matrix trimmed to the 6 most informative consecutive motif positions.
Data is sorted by score from highest to lowest.
Column 1 - PlasmoDB gene IDs. Genes listed multiple times have more than one match to the motif in their upstream regions
Column 2 - Position of the motif upstream from the ATG start codon.
Column 3 - Orientation of the motif in the genome. 1 indicates the plus strand and -1 indicates the minus strand.
Column 4 - ScanACE score. Higher scores reflect better better matches to the position weight matrix.
Column 5 - Sequence of the motif match. All sequences are 5' to 3' from the plus strand.
Gene ID	Position	Orientation	Score	Sequence
MAL13P1.13	-1136	1	23.09	GCCCCG
PFE1405c	-1366	-1	23.09	CGGGGC
PFL1755w	-1356	1	23.09	GCCCCG
PF11_0216	-1863	-1	23.09	CGGGGC
MAL8P1.144	-1626	1	23.09	GCCCCG
PF13_0096	-489	-1	23.09	CGGGGC
PF11_0214	-59	1	23.09	GCCCCG
PF13_0222	-1106	-1	23.09	CGGGGC
PFL0060w	-150	1	23.09	GCCCCG
PF11_0215	-1607	-1	23.09	CGGGGC
PFI0815c	-375	-1	23.09	CGGGGC
PFB0877c	-1484	1	23.09	GCCCCG
PFB0880w	-341	-1	23.09	CGGGGC
PF07_0029	-876	1	23.09	GCCCCG
PF08_0054	-1108	1	23.09	GCCCCG
PF08_0054	-1422	1	23.09	GCCCCG
PFB1025w	-26	1	16.91	GTCCCG
PF14_0545	-771	1	16.91	GTCCCG
PF10_0314a	-276	1	16.91	GTCCCG
PFF1275c	-351	-1	16.91	CGGGAC
PF07_0033	-1471	1	16.91	GTCCCG
MAL13P1.6	-45	1	16.91	GTCCCG
PFF1575w	-1517	-1	16.91	CGGGAC
PF14_0489	-76	1	16.91	GTCCCG
PF10_0315	-382	-1	16.91	CGGGAC
PFE1625c	-1026	-1	16.91	CGGGAC
PFE1375c	-1487	-1	16.91	CGGGAC
PFB0645c	-521	1	16.91	GTCCCG
PF11_0146	-1203	1	16.91	GTCCCG
PFF0375c	-1334	1	16.91	GTCCCG
PF14_0177	-1310	1	16.91	GTCCCG
PFF0440w	-1052	1	16.91	GTCCCG
PFF0250w	-923	1	16.91	GTCCCG
PFC0460w	-733	-1	16.91	CGGGAC
PFD0735c	-520	1	16.91	GTCCCG
PF14_0527	-569	1	16.91	GTCCCG
MAL7P1.57	-985	1	16.91	GTCCCG
PFF1280w	-1910	1	16.91	GTCCCG
PF13_0303	-273	1	16.91	GTCCCG
PF14_0773	-20	1	16.91	GTCCCG
PFB1030w	-757	1	16.91	GTCCCG
PFC0740c	-1057	-1	16.91	CGGGAC
PFB0445c	-1169	-1	16.91	CGGGAC
PFE1620c	-1390	-1	16.91	CGGGAC
PF10_0075	-1473	-1	16.58	CGGGGA
PF10_0314a	-595	1	16.58	TCCCCG
PFB0205c	-121	-1	16.58	CGGGGA
PF10_0086	-460	-1	16.58	CGGGGA
PFE0280c	-762	1	16.58	TCCCCG
PF13_0176	-92	1	16.58	TCCCCG
MAL7P1.56	-1291	1	16.58	TCCCCG
PF08_0131	-1442	1	16.58	TCCCCG
PFL1525c	-1119	1	16.58	TCCCCG
PFE0255w	-142	1	16.58	TCCCCG
PFL2425w	-304	-1	16.58	CGGGGA
PFD0565c	-717	-1	16.58	CGGGGA
MAL13P1.435	-1558	-1	16.58	CGGGGA
PFL2445c	-479	1	16.58	TCCCCG
PF10_0087	-613	1	16.58	TCCCCG
PFE0360c	-1979	-1	16.58	CGGGGA
PF14_0706	-542	1	16.58	TCCCCG
PFC0650w	-513	-1	16.58	CGGGGA
MAL7P1.142	-1789	1	16.58	TCCCCG
PFI0620w	-680	-1	16.58	CGGGGA
MAL13P1.415	-1534	1	16.58	TCCCCG
PF07_0008	-1307	-1	16.58	CGGGGA
PF14_0102	-1194	-1	16.58	CGGGGA
MAL13P1.420	-199	-1	16.58	CGGGGA
PF10_0315	-63	-1	16.58	CGGGGA
PFL1260w	-52	1	16.58	TCCCCG
PFL1890c	-337	-1	16.58	CGGGGA
PF10_0088	-1839	1	16.58	TCCCCG
PFI0050c	-186	-1	16.58	CGGGGA
MAL13P1.20	-625	1	16.58	TCCCCG
MAL13P1.51	-112	1	16.58	TCCCCG
PFI0260c	-588	1	16.58	TCCCCG
PFF0350w	-875	1	16.58	TCCCCG
PFC0890w	-988	1	16.58	TCCCCG
MAL13P1.335	-1557	-1	16.58	CGGGGA
PFE0365c	-168	-1	16.58	CGGGGA
PF14_0026	-716	-1	16.58	CGGGGA
PFC0295c	-542	-1	16.58	CGGGGA
MAL7P1.173	-1393	-1	16.58	CGGGGA
PFL1425w	-1131	-1	16.58	CGGGGA
PF14_0007	-1895	1	16.58	TCCCCG
PF13_0358	-860	1	16.58	TCCCCG
MAL13P1.425	-703	-1	16.58	CGGGGA
MAL8P1.124	-572	1	16.58	TCCCCG
PF14_0069	-1048	-1	16.58	CGGGGA
PFL2270w	-1684	-1	16.58	CGGGGA
PF13_0131	-17	1	16.58	TCCCCG
PF11_0271	-457	1	16.58	TCCCCG
PFL1575w	-117	1	16.58	TCCCCG
PFL1570w	-451	1	16.58	TCCCCG
PFL1580w	-1713	1	16.58	TCCCCG
PF13_0097	-1930	1	16.58	TCCCCG
PFL1565c	-503	-1	16.58	CGGGGA
PFL1255c	-1873	-1	16.58	CGGGGA
PF13_0130	-1468	-1	16.58	CGGGGA
PF14_0070	-1261	1	16.58	TCCCCG
PF14_0662	-172	1	16.58	TCCCCG
PFB0185w	-19	1	16.54	GCCCCT
MAL8P1.131	-1188	1	16.54	GCCCCT
PFI0505c	-486	1	16.54	GCCCCT
PF13_0268	-1420	-1	16.54	AGGGGC
PF10_0322	-887	1	16.54	GCCCCT
PFE0795c	-832	1	16.54	GCCCCT
PFF0575c	-1587	-1	16.54	AGGGGC
PFD0710w	-266	1	16.54	GCCCCT
MAL7P1.131	-1526	1	16.54	GCCCCT
PFB0687c	-1617	-1	16.54	AGGGGC
PF07_0058	-1248	1	16.54	GCCCCT
PF14_0289	-146	-1	16.54	AGGGGC
PFF1485w	-1354	-1	16.54	AGGGGC
PFL0920c	-99	-1	16.54	AGGGGC
MAL8P1.77	-133	-1	16.54	AGGGGC
PF14_0288	-1974	-1	16.54	AGGGGC
PFD0610w	-1857	-1	16.54	AGGGGC
PFD0695w	-635	1	16.54	GCCCCT
PFI1005w	-891	-1	16.54	AGGGGC
PF11_0524	-1084	-1	16.54	AGGGGC
PFE1425c	-662	1	16.54	GCCCCT
PF11_0467	-830	-1	16.54	AGGGGC
PF13_0023	-657	-1	16.54	AGGGGC
PFB0395w	-453	1	16.54	GCCCCT
PFI0240c	-506	-1	16.54	AGGGGC
PFI0640c	-442	-1	16.54	AGGGGC
PFF0175c	-1880	-1	16.54	AGGGGC
PFE0255w	-874	1	16.54	GCCCCT
PF08_0063	-1653	1	16.54	GCCCCT
PF11_0468	-152	1	16.54	GCCCCT
MAL13P1.147	-195	1	16.54	GCCCCT
PFE1520c	-369	1	16.54	GCCCCT
PFI1705w	-676	1	16.54	GCCCCT
PFE0435c	-1065	-1	16.54	AGGGGC
MAL7P1.320	-1360	1	16.54	GCCCCT
PF11_0051	-1598	1	16.54	GCCCCT
PFI0585c	-64	1	16.54	GCCCCT
PFL0610w	-160	1	16.54	GCCCCT
PFF0490w	-541	-1	16.54	AGGGGC
PFB0745w	-555	-1	16.54	AGGGGC
PF13_0348	-481	1	16.54	GCCCCT
PF10_0028	-1016	-1	16.54	AGGGGC
PFL0605c	-431	-1	16.54	AGGGGC
PFB0391c-b	-680	-1	16.54	AGGGGC
PF11_0260	-574	-1	16.54	AGGGGC
PFB0735c	-22	1	16.54	GCCCCT
PFL0115w	-630	1	16.54	GCCCCT
PFF1370w	-527	-1	16.54	AGGGGC
PFF0600w	-11	1	16.54	GCCCCT
PF11_0255	-544	1	16.54	GCCCCT
PF14_0365	-1249	1	16.54	GCCCCT
PFD0755c	-102	1	16.54	GCCCCT
PFL0645c	-602	-1	16.54	AGGGGC
PFI0715w	-751	-1	16.54	AGGGGC
PFE0440w	-1520	1	16.54	GCCCCT
PFE1000c	-604	-1	16.54	AGGGGC
PF10_0383	-1409	1	16.54	GCCCCT
MAL13P1.77	-1045	-1	16.54	AGGGGC
PFF0180w	-237	1	16.54	GCCCCT
PFC0165w	-119	1	16.54	GCCCCT
PFB0440c	-1685	-1	16.54	AGGGGC
PF11_0166	-309	1	16.54	GCCCCT
PFC0355c	-1917	1	16.54	GCCCCT
PF14_0038	-1154	-1	16.54	AGGGGC
PF10_0409	-524	-1	16.54	AGGGGC
PFB0391c-a	-680	-1	16.54	AGGGGC
PF14_0674	-620	-1	16.54	AGGGGC
PFF0595c	-1197	-1	16.54	AGGGGC
PFI0170w	-46	1	16.54	GCCCCT
PFE1005w	-942	1	16.54	GCCCCT
PF07_0103	-505	1	16.54	GCCCCT
PFI0710c	-859	1	16.54	GCCCCT
PFE0335w	-189	1	16.54	GCCCCT
PF11_0400	-1564	-1	16.54	AGGGGC
PFD0669c	-989	-1	16.54	AGGGGC
PF14_0364	-831	-1	16.54	AGGGGC
MAL8P1.62	-551	-1	16.54	AGGGGC
PFL0155c	-1582	1	16.54	GCCCCT
PF13_0209	-604	1	16.54	GCCCCT
PF08_0046	-17	1	16.54	GCCCCT
PFB0732c	-1331	1	16.54	GCCCCT
MAL13P1.201	-1404	-1	16.54	AGGGGC
PFB0690w	-1058	1	16.54	GCCCCT
PFE1525w	-400	-1	16.54	AGGGGC
PF13_0053	-1874	1	16.54	GCCCCT
MAL13P1.122	-158	1	16.54	GCCCCT
MAL8P1.143	-161	-1	16.54	AGGGGC
PF08_0018	-53	-1	16.54	AGGGGC
PF10_0338	-282	-1	16.54	AGGGGC
MAL13P1.114	-1530	1	16.54	GCCCCT
PFF0440w	-141	1	16.54	GCCCCT
PF10_0266	-981	1	16.54	GCCCCT
PFD0080c	-1765	-1	16.54	AGGGGC
PFI1285w	-343	-1	16.54	AGGGGC
PF14_0673	-234	1	16.54	GCCCCT
PFE0800w	-1588	-1	16.54	AGGGGC
PF10_0267	-870	-1	16.54	AGGGGC
MAL13P1.115	-1408	-1	16.54	AGGGGC
PF08_0112	-56	-1	16.54	AGGGGC
PF10_0057	-18	-1	16.54	AGGGGC
PF14_0039	-1163	1	16.54	GCCCCT
PF11_0134	-318	1	16.54	GCCCCT
PF11_0256	-1081	-1	16.54	AGGGGC
PF13_0052	-119	1	16.54	GCCCCT
PFI1700c	-310	-1	16.54	AGGGGC
PFL0615w	-625	1	16.54	GCCCCT
PFL0110c	-1328	-1	16.54	AGGGGC
PF11_0295	-476	1	16.54	GCCCCT
MAL13P1.293	-375	-1	16.54	AGGGGC
PF14_0233	-1327	-1	16.54	AGGGGC
PFC0360w	-1341	-1	16.54	AGGGGC
PFF1280w	-141	-1	16.54	AGGGGC
PFL1180w	-110	-1	16.54	AGGGGC
PFI0645w	-1404	1	16.54	GCCCCT
PFD0600c	-575	1	16.54	GCCCCT
PFD0705c	-825	-1	16.54	AGGGGC
PFE0765w	-736	1	16.54	GCCCCT
PF14_0234	-143	1	16.54	GCCCCT
PF11_0296	-810	-1	16.54	AGGGGC
PF13_0216	-606	1	16.54	GCCCCT
PF10_0286	-371	1	16.54	GCCCCT
PFE0755c	-1769	-1	16.54	AGGGGC
PF10_0380	-1948	-1	16.54	AGGGGC
PF14_0633a	-1842	-1	16.54	AGGGGC
PFF0680c	-248	-1	16.54	AGGGGC
PF07_0029	-865	-1	16.54	AGGGGC
PFA0185w	-256	-1	16.54	AGGGGC
PF13_0051	-1091	-1	16.54	AGGGGC
MAL8P1.19	-898	1	16.54	GCCCCT
PF08_0054	-1120	-1	16.54	AGGGGC
MAL13P1.259	-1037	1	16.54	GCCCCT
MAL7P1.144	-1959	-1	16.54	AGGGGC
PF11_0438	-63	1	16.54	GCCCCT
PF13_0237	-57	1	16.45	GCCCCA
PFD0210c	-421	-1	16.45	TGGGGC
PFC0700c	-1224	1	16.45	GCCCCA
PFI0630w	-187	1	16.45	GCCCCA
PFF1385c	-1285	1	16.45	GCCCCA
PF07_0095	-253	1	16.45	GCCCCA
PFC0200w	-807	1	16.45	GCCCCA
PFD1245c	-1040	1	16.45	GCCCCA
PFB0985c	-1938	-1	16.45	TGGGGC
PFF1390w	-263	-1	16.45	TGGGGC
PFD0145c	-24	1	16.45	GCCCCA
PF11_0528	-1605	-1	16.45	TGGGGC
PF14_0700	-1125	-1	16.45	TGGGGC
PFF0445w	-224	1	16.45	GCCCCA
PF10_0390	-1852	-1	16.45	TGGGGC
PFA0285c	-1455	-1	16.45	TGGGGC
PF13_0086	-1308	1	16.45	GCCCCA
PFI1665w	-565	1	16.45	GCCCCA
PFF0210w	-620	-1	16.45	TGGGGC
PF10_0118	-716	-1	16.45	TGGGGC
MAL8P1.156	-1455	1	16.45	GCCCCA
PFD0670c	-807	-1	16.45	TGGGGC
PFI0905w	-254	1	16.45	GCCCCA
MAL13P1.440	-1223	1	16.45	GCCCCA
PF11_0351	-1547	1	16.45	GCCCCA
PF11_0351	-1860	1	16.45	GCCCCA
PF11_0351	-1887	-1	16.45	TGGGGC
PFF1215w	-568	1	16.45	GCCCCA
PFE0155w	-209	1	16.45	GCCCCA
PF10_0155	-481	1	16.45	GCCCCA
PF10_0094	-413	-1	16.45	TGGGGC
PFF1525c	-1924	-1	16.45	TGGGGC
PFA0290w	-124	1	16.45	GCCCCA
PF07_0105	-1940	1	16.45	GCCCCA
PFF1430c	-164	1	16.45	GCCCCA
MAL13P1.268	-128	1	16.45	GCCCCA
PF10_0217	-123	1	16.45	GCCCCA
PF10_0076	-814	-1	16.45	TGGGGC
PFL0585w	-427	1	16.45	GCCCCA
PFL1010c	-119	1	16.45	GCCCCA
PFL1405w	-736	-1	16.45	TGGGGC
PF14_0246	-1108	1	16.45	GCCCCA
PFI1655c	-1935	-1	16.45	TGGGGC
PFC0281w	-1846	1	16.45	GCCCCA
PF07_0070	-23	1	16.45	GCCCCA
PFF0060w	-1955	-1	16.45	TGGGGC
PFI0265c	-667	1	16.45	GCCCCA
PFA0190c	-517	-1	16.45	TGGGGC
PFA0065w	-1877	-1	16.45	TGGGGC
PF14_0357	-149	1	16.45	GCCCCA
PF14_0357	-218	1	16.45	GCCCCA
PFL1830w	-535	1	16.45	GCCCCA
PFD0505c	-773	1	16.45	GCCCCA
PFC1080c	-1878	-1	16.45	TGGGGC
PFA0195w	-1079	1	16.45	GCCCCA
PFD1140w	-1302	1	16.45	GCCCCA
PFD1140w	-1567	-1	16.45	TGGGGC
PFD0515w	-178	-1	16.45	TGGGGC
PF14_0294	-1206	-1	16.45	TGGGGC
PF10_0119	-732	1	16.45	GCCCCA
PFL0265w	-238	-1	16.45	TGGGGC
MAL13P1.225	-844	1	16.45	GCCCCA
PF11_0470	-19	-1	16.45	TGGGGC
MAL13P1.78	-521	-1	16.45	TGGGGC
MAL13P1.307	-368	-1	16.45	TGGGGC
MAL13P1.247	-1797	1	16.45	GCCCCA
PFL1800w	-692	-1	16.45	TGGGGC
PFC0425w	-147	1	16.45	GCCCCA
PF10_0310	-401	1	16.45	GCCCCA
MAL13P1.335	-685	1	16.45	GCCCCA
PFL0320w	-949	1	16.45	GCCCCA
PF11_0135	-336	1	16.45	GCCCCA
PF07_0063	-47	1	16.45	GCCCCA
PFI0880c	-1425	-1	16.45	TGGGGC
PF13_0327	-1069	1	16.45	GCCCCA
PFL1235c	-1096	1	16.45	GCCCCA
PFI1540w	-17	1	16.45	GCCCCA
PF11_0254	-1272	-1	16.45	TGGGGC
PFL2385c	-1957	1	16.45	GCCCCA
PFL1400c	-201	1	16.45	GCCCCA
PF10_0358	-446	1	16.45	GCCCCA
PFF0435w	-1565	1	16.45	GCCCCA
PFF0825c	-1110	-1	16.45	TGGGGC
PFD0150w	-1247	-1	16.45	TGGGGC
PF11_0506	-915	-1	16.45	TGGGGC
PFB0275w	-1398	1	16.45	GCCCCA
PFD0980w	-267	1	16.45	GCCCCA
MAL7P1.156	-172	1	16.45	GCCCCA
PFA0630c	-761	1	16.45	GCCCCA
PFI0625c	-1922	-1	16.45	TGGGGC
PF14_0727	-1001	-1	16.45	TGGGGC
PF14_0433	-447	-1	16.45	TGGGGC
PFC1000w	-251	1	16.45	GCCCCA
PF08_0097	-1572	1	16.45	GCCCCA
MAL7P1.106	-580	1	16.45	GCCCCA
PF10_0077	-1324	1	16.45	GCCCCA
MAL7P1.5	-1917	-1	16.45	TGGGGC
PF11_0067	-1143	1	16.45	GCCCCA
PF14_0497	-293	1	16.45	GCCCCA
PF13_0010	-893	1	16.45	GCCCCA
PF11_0469	-876	1	16.45	GCCCCA
PF14_0295	-1222	1	16.45	GCCCCA
MAL7P1.157	-1708	-1	16.45	TGGGGC
PF08_0055	-1510	1	16.45	GCCCCA
MAL7P1.138	-341	-1	16.45	TGGGGC
MAL13P1.189	-847	-1	16.45	TGGGGC
PFL1385c	-437	-1	16.45	TGGGGC
MAL13P1.460	-306	-1	16.45	TGGGGC
PFC0920w	-1139	-1	16.45	TGGGGC
PFD0675w	-490	1	16.45	GCCCCA
MAL13P1.144	-277	-1	16.45	TGGGGC
PFC0701w	-572	-1	16.45	TGGGGC
PFC0581w	-1054	1	16.45	GCCCCA
MAL13P1.248	-472	1	16.45	GCCCCA
PFE0150c	-1572	-1	16.45	TGGGGC
PF11_0487	-1470	-1	16.45	TGGGGC
PFD1135c	-909	1	16.45	GCCCCA
PFD1135c	-1174	-1	16.45	TGGGGC
MAL13P1.306	-1926	-1	16.45	TGGGGC
PFC0580c	-542	-1	16.45	TGGGGC
PFL0315c	-590	-1	16.45	TGGGGC
PFL1795c	-493	1	16.45	GCCCCA
PF11_0025	-1940	-1	16.45	TGGGGC
PFA0515w	-1116	1	16.28	GGCCCG
PFD0565c	-1113	1	16.28	GGCCCG
PF10_0314	-179	1	16.28	GGCCCG
PFL2200w	-889	1	16.28	GGCCCG
PF11_0416	-12	1	16.28	GGCCCG
MAL13P1.131	-1803	1	16.28	GGCCCG
PF13_0137	-645	-1	16.28	CGGGCC
MAL13P1.430	-1655	-1	16.28	CGGGCC
MAL8P1.131	-1024	-1	15.32	GGGGGC
PF10_0322	-867	1	15.32	GCCCCC
PF10_0322	-1909	1	15.32	GCCCCC
PF11_0325	-310	1	15.32	GCCCCC
PFI0875w	-1297	-1	15.32	GGGGGC
PF13_0357	-358	1	15.32	GCCCCC
PF07_0006	-197	-1	15.32	GGGGGC
MAL8P1.151	-1584	-1	15.32	GGGGGC
PFB0770c	-509	1	15.32	GCCCCC
PF08_0052	-106	-1	15.32	GGGGGC
MAL8P1.113	-158	-1	15.32	GGGGGC
PF07_0033	-1759	-1	15.32	GGGGGC
PF13_0045	-815	1	15.32	GCCCCC
PF10_0309	-1699	-1	15.32	GGGGGC
PFA0705c	-472	-1	15.32	GGGGGC
PFL1905w	-1642	1	15.32	GCCCCC
PF13_0133	-1814	-1	15.32	GGGGGC
MAL8P1.127	-708	1	15.32	GCCCCC
PF13_0165	-665	1	15.32	GCCCCC
PF13_0132	-558	1	15.32	GCCCCC
MAL7P1.134	-225	-1	15.32	GGGGGC
PF10_0044	-887	1	15.32	GCCCCC
PFC0775w	-529	1	15.32	GCCCCC
PF10_0043	-1136	-1	15.32	GGGGGC
PF14_0524	-28	-1	15.32	GGGGGC
PF11_0226	-41	-1	15.32	GGGGGC
MAL13P1.153	-935	1	15.32	GCCCCC
PF08_0075	-1034	1	15.32	GCCCCC
PFL1240c	-696	-1	15.32	GGGGGC
PFC0750w	-435	1	15.32	GCCCCC
PFL1880w	-1591	1	15.32	GCCCCC
PFE0915c	-967	-1	15.32	GGGGGC
PFI1270w	-1294	1	15.32	GCCCCC
MAL13P1.197	-1663	1	15.32	GCCCCC
PFD1065c	-1327	-1	15.32	GGGGGC
PFL2195w	-201	1	15.32	GCCCCC
PFC0210c	-624	-1	15.32	GGGGGC
PF11_0459	-336	1	15.32	GCCCCC
PFL1245w	-1389	1	15.32	GCCCCC
PFE1355c	-59	1	15.32	GCCCCC
PF11_0273	-1693	-1	15.32	GGGGGC
PFD1070w	-29	1	15.32	GCCCCC
PF08_0112	-220	1	15.32	GCCCCC
PF14_0389	-1289	1	15.32	GCCCCC
PF14_0114	-220	1	15.32	GCCCCC
PF08_0076	-1203	-1	15.32	GGGGGC
PFC0365w	-582	1	15.32	GCCCCC
PF08_0097	-1338	-1	15.32	GGGGGC
MAL8P1.150	-78	1	15.32	GCCCCC
PF08_0039	-944	-1	15.32	GGGGGC
PFE1360c	-1883	-1	15.32	GGGGGC
PFB0775w	-1180	-1	15.32	GGGGGC
PFE0300c	-688	-1	15.32	GGGGGC
PF14_0068	-650	1	15.32	GCCCCC
PFL2225w	-1979	1	15.32	GCCCCC
MAL7P1.112	-27	1	15.32	GCCCCC
PF11_0272	-791	1	15.32	GCCCCC
PFL2310w	-1073	-1	15.32	GGGGGC
PFF0700c	-1483	-1	15.32	GGGGGC
PF07_0032	-1769	1	15.32	GCCCCC
MAL13P1.279	-592	-1	15.32	GGGGGC
PFE0305w	-250	1	15.32	GCCCCC
MAL13P1.154	-666	-1	15.32	GGGGGC
PF11_0460	-600	-1	15.32	GGGGGC
MAL7P1.113	-1447	-1	15.32	GGGGGC
PF14_0430	-230	-1	15.32	GGGGGC
MAL13P1.259	-156	1	15.32	GCCCCC
PF13_0356	-917	-1	15.32	GGGGGC
PF11_0404	-1309	1	15.32	GCCCCC
PF08_0131	-1397	1	14.73	GCCCGG
PF11_0362	-1059	1	14.73	GCCCGG
PF13_0362	-1352	-1	14.73	CCGGGC
MAL13P1.435	-1347	1	14.14	GCCGCG
MAL13P1.455	-1817	1	14.14	GCGCCG
PF13_0348	-996	-1	14.14	CGCGGC
MAL7P1.142	-2000	-1	14.14	CGCGGC
PF13_0349	-1517	1	14.14	GCCGCG
PF14_0087	-244	1	14.14	GCGCCG
PF08_0038	-305	-1	14.14	CGGCGC
MAL8P1.50	-310	1	14.14	GCGCCG
PF14_0088	-1170	-1	14.14	CGGCGC
PFF0470w	-518	-1	14.14	CGGCGC
PFF0465c	-585	1	14.14	GCGCCG
PFI1070c	-656	1	13.72	GACCCG
PF14_0078	-1043	-1	13.72	CGGGTC
PFC0155c	-1179	-1	13.72	CGGGTC
PFE0280c	-954	-1	13.72	CGGGTC
PF11_0314	-1401	-1	13.72	CGGGTC
PF14_0805	-321	1	13.72	GACCCG
MAL13P1.455	-1722	1	13.72	GACCCG
PFF1105c	-427	1	13.72	GACCCG
MAL13P1.228	-1039	1	13.72	GACCCG
PF13_0030	-1695	-1	13.72	CGGGTC
PF13_0029	-540	-1	13.72	CGGGTC
PFI1216w	-298	1	13.72	GACCCG
PF11_0448	-463	-1	13.72	CGGGTC
PFE1375c	-1474	-1	13.72	CGGGTC
PF13_0028	-1404	1	13.72	GACCCG
PF11_0064	-1125	1	13.72	GACCCG
PF14_0166	-439	-1	13.72	CGGGTC
PF14_0400	-59	1	13.72	GACCCG
PFI1220w	-1615	1	13.72	GACCCG
PFC0160w	-1447	1	13.72	GACCCG
PFI1075w	-519	-1	13.72	CGGGTC
MAL7P1.112	-484	-1	13.72	CGGGTC
MAL13P1.327	-1108	1	13.72	GACCCG
MAL8P1.75a	-202	-1	13.72	CGGGTC
MAL7P1.113	-990	1	13.72	GACCCG
PF11_0281	-1764	-1	13.72	CGGGTC
MAL8P1.14	-284	1	13.32	ACCCCG
PFB0660w	-1282	1	13.32	ACCCCG
PFC0735w	-1560	-1	13.32	CGGGGT
PFC0155c	-1102	-1	13.32	CGGGGT
MAL7P1.69	-1696	1	13.32	ACCCCG
MAL13P1.440	-38	1	13.32	ACCCCG
PFF0175c	-35	-1	13.32	CGGGGT
PF10_0283	-720	-1	13.32	CGGGGT
PFF1510w	-695	-1	13.32	CGGGGT
PFD0565c	-706	1	13.32	ACCCCG
PF08_0004	-846	1	13.32	ACCCCG
MAL13P1.330	-335	1	13.32	ACCCCG
PFF0805c	-596	1	13.32	ACCCCG
PFI1630c	-534	-1	13.32	CGGGGT
PFE0360c	-480	1	13.32	ACCCCG
PFD1120c	-1720	1	13.32	ACCCCG
MAL13P1.455	-777	-1	13.32	CGGGGT
PF11_0503	-702	1	13.32	ACCCCG
MAL8P1.91	-1962	1	13.32	ACCCCG
PF13_0307	-599	1	13.32	ACCCCG
PFI0980w	-819	-1	13.32	CGGGGT
PF14_0492	-1594	1	13.32	ACCCCG
PF08_0005	-1775	-1	13.32	CGGGGT
PF13_0276	-1361	1	13.32	ACCCCG
PF07_0025	-551	-1	13.32	CGGGGT
PF07_0057	-71	-1	13.32	CGGGGT
PF13_0267	-10	-1	13.32	CGGGGT
PFC0305w	-332	1	13.32	ACCCCG
PFI0975c	-783	1	13.32	ACCCCG
PF14_0627	-785	-1	13.32	CGGGGT
PF14_0493	-1592	-1	13.32	CGGGGT
MAL8P1.88	-897	-1	13.32	CGGGGT
PFF0095c	-481	1	13.32	ACCCCG
PFB0655c	-173	-1	13.32	CGGGGT
PFC0935c	-898	1	13.32	ACCCCG
PF08_0058	-1708	1	13.32	ACCCCG
PF13_0114	-1126	1	13.32	ACCCCG
PFF0295c	-469	1	13.32	ACCCCG
PFE0370c	-792	-1	13.32	CGGGGT
PFI1635w	-416	1	13.32	ACCCCG
PFC0160w	-1524	1	13.32	ACCCCG
PFL0150w	-1518	1	13.32	ACCCCG
PFF0075c	-695	-1	13.32	CGGGGT
PF14_0530	-456	-1	13.32	CGGGGT
PF11_0370	-1421	-1	13.32	CGGGGT
MAL13P1.460	-1491	-1	13.32	CGGGGT
PF08_0082	-566	1	13.32	ACCCCG
PFL0850w	-1286	1	13.32	ACCCCG
PF13_0116	-434	-1	13.32	CGGGGT
PF11_0371	-1889	1	13.32	ACCCCG
PF13_0218	-8	1	13.32	ACCCCG
PFC1060c	-1188	-1	13.32	CGGGGT
PFL0135w	-539	1	13.32	ACCCCG
PF13_0217	-780	-1	13.32	CGGGGT
MAL13P1.485	-1699	-1	13.24	CGGGGG
PF13_0297	-360	1	13.24	CCCCCG
PFL0805w	-451	1	13.24	CCCCCG
PFD0470c	-1301	-1	13.24	CGGGGG
PFL2570w	-1667	-1	13.24	CGGGGG
PFI1110w	-44	1	13.24	CCCCCG
PFF0090w	-218	1	13.24	CCCCCG
MAL13P1.44	-1565	1	13.24	CCCCCG
PFE1365w	-883	1	13.24	CCCCCG
PF10_0217	-1662	-1	13.24	CGGGGG
PFI1090w	-1845	1	13.24	CCCCCG
PFA0030c	-1942	-1	13.24	CGGGGG
PF13_0219	-1311	1	13.24	CCCCCG
PFI0285w	-537	-1	13.24	CGGGGG
PF13_0146	-1959	1	13.24	CCCCCG
PFL1640c	-314	1	13.24	CCCCCG
PF14_0188	-214	-1	13.24	CGGGGG
PF14_0188	-1578	-1	13.24	CGGGGG
PF07_0005	-602	-1	13.24	CGGGGG
PFI1270w	-578	-1	13.24	CGGGGG
PFL0200c	-66	-1	13.24	CGGGGG
PFD0480w	-55	1	13.24	CCCCCG
PFI1735c	-112	1	13.24	CCCCCG
PFA0035c	-55	-1	13.24	CGGGGG
PF14_0069	-908	-1	13.24	CGGGGG
MAL13P1.139a	-557	-1	13.24	CGGGGG
PFL0205w	-648	1	13.24	CCCCCG
PF13_0218a	-41	-1	13.24	CGGGGG
PF11_0174	-876	1	13.24	CCCCCG
PFL0680c	-711	-1	13.24	CGGGGG
PFF1570w	-1944	-1	13.24	CGGGGG
MAL13P1.204	-805	-1	13.24	CGGGGG
PFI0280c	-1878	1	13.24	CCCCCG
PFL0685w	-158	1	13.24	CCCCCG
PFE0175c	-183	-1	13.24	CGGGGG
PFL1645w	-1001	-1	13.24	CGGGGG
PF13_0085	-459	1	13.24	CCCCCG
PF14_0070	-1401	1	13.24	CCCCCG
