# Supplementary material for: Identification and Genome-Wide Prediction of DNA Binding Specificities for the ApiAP2 Family of Regulators from the Malaria Parasite
Source: PLoS Pathog. 2010 Oct 28;6(10):e1001165. doi: 10.1371/journal.ppat.1001165 (PMC2965767; doi:10.1371/journal.ppat.1001165)
Supplement: Dataset S3 — ScanACE results for all AP2 motifs. ScanACE results for all ApiAP2 motifs. The location, orientation, and sequence of each motif match in upstream regions are indicated. (8.80 MB ZIP) [file ppat.1001165.s021.zip › Dataset S3_revised/PF13_0267_ScanACE pwm matches.xls]

## Sheet: CTAGAA_PF13_0267_pwm.txt.matche
Dataset S3c. ScanACE results for the PF13_0267 motif.
Searches were done using the position weight matrix trimmed to the 6 most informative consecutive motif positions.
Data is sorted by score from highest to lowest.
Column 1 - PlasmoDB gene IDs. Genes listed multiple times have more than one match to the motif in their upstream regions
Column 2 - Position of the motif upstream from the ATG start codon.
Column 3 - Orientation of the motif in the genome. 1 indicates the plus strand and -1 indicates the minus strand.
Column 4 - ScanACE score. Higher scores reflect better better matches to the position weight matrix.
Column 5 - Sequence of the motif match. All sequences are 5' to 3' from the plus strand.
Gene ID	Position	Orientation	Score	Sequence
PF10_0188	-620	-1	11.85	TCCTAG
PFD1015c	-241	-1	11.85	TCCTAG
PFF0100w	-1978	-1	11.85	TCCTAG
MAL8P1.202	-1264	1	11.85	CTAGGA
PF14_0303	-30	1	11.85	CTAGGA
PF07_0072	-760	-1	11.85	TCCTAG
PFB0921c	-1031	1	11.85	CTAGGA
PF11_0428	-548	1	11.85	CTAGGA
PFD1220c	-533	-1	11.85	TCCTAG
PFD1220c	-713	1	11.85	CTAGGA
PF07_0015	-1840	1	11.85	CTAGGA
PF13_0152	-133	-1	11.85	TCCTAG
PF14_0060	-627	-1	11.85	TCCTAG
PFI0095c	-202	-1	11.85	TCCTAG
PF13_0297	-237	1	11.85	CTAGGA
MAL8P1.149	-159	1	11.85	CTAGGA
PF08_0034	-950	1	11.85	CTAGGA
PF08_0034	-1058	1	11.85	CTAGGA
PFD0487c	-72	-1	11.85	TCCTAG
PFC0370w	-1004	-1	11.85	TCCTAG
PF08_0119	-1805	-1	11.85	TCCTAG
PFF0520w	-652	-1	11.85	TCCTAG
PFL1630c	-1595	1	11.85	CTAGGA
PFI1745c	-21	-1	11.85	TCCTAG
PF11_0477	-934	-1	11.85	TCCTAG
PFI0180w	-687	-1	11.85	TCCTAG
PFI0760w	-269	-1	11.85	TCCTAG
PFI0085c	-1367	-1	11.85	TCCTAG
MAL13P1.288	-1739	1	11.85	CTAGGA
PF08_0131	-574	-1	11.85	TCCTAG
PF14_0571	-1637	1	11.85	CTAGGA
MAL13P1.135	-1255	-1	11.85	TCCTAG
PF13_0133	-95	-1	11.85	TCCTAG
PF14_0735	-99	-1	11.85	TCCTAG
MAL13P1.195	-8	-1	11.85	TCCTAG
PFE1045c	-75	1	11.85	CTAGGA
PF07_0054	-1865	1	11.85	CTAGGA
PFD0250c	-1949	-1	11.85	TCCTAG
PFD0565c	-1139	1	11.85	CTAGGA
PFL0870w	-1300	-1	11.85	TCCTAG
PFC0835c	-848	1	11.85	CTAGGA
MAL13P1.343	-1728	-1	11.85	TCCTAG
MAL13P1.435	-1386	-1	11.85	TCCTAG
PF13_0117	-971	-1	11.85	TCCTAG
PF11_0339	-480	-1	11.85	TCCTAG
MAL7P1.227	-552	-1	11.85	TCCTAG
PF14_0772	-1287	1	11.85	CTAGGA
PFA0115w	-720	-1	11.85	TCCTAG
PFE0970w	-300	-1	11.85	TCCTAG
PFC0340w	-1287	-1	11.85	TCCTAG
MAL8P1.163	-431	1	11.85	CTAGGA
PFE0260w	-619	-1	11.85	TCCTAG
PF08_0041	-77	1	11.85	CTAGGA
PFA0735w	-425	1	11.85	CTAGGA
PF14_0407	-340	-1	11.85	TCCTAG
PFB0360c	-1496	-1	11.85	TCCTAG
PFL1635w	-116	-1	11.85	TCCTAG
MAL13P1.39	-930	-1	11.85	TCCTAG
PF10_0245	-933	-1	11.85	TCCTAG
PF14_0439	-1077	-1	11.85	TCCTAG
PFI1590c	-1448	-1	11.85	TCCTAG
PF14_0708	-1877	-1	11.85	TCCTAG
PF13_0307	-1975	1	11.85	CTAGGA
PFI0160w	-1664	-1	11.85	TCCTAG
MAL7P1.92	-1125	1	11.85	CTAGGA
PF14_0141	-1103	-1	11.85	TCCTAG
PFI0575c	-253	-1	11.85	TCCTAG
PFF0600w	-647	-1	11.85	TCCTAG
MAL13P1.175	-423	1	11.85	CTAGGA
MAL7P1.226	-1596	-1	11.85	TCCTAG
PFF0975c	-305	-1	11.85	TCCTAG
PF11_0239	-717	-1	11.85	TCCTAG
PFF0670w	-1857	1	11.85	CTAGGA
PF11_0188	-775	-1	11.85	TCCTAG
PF13_0031	-1517	1	11.85	CTAGGA
PF08_0040	-878	-1	11.85	TCCTAG
PF13_0103	-317	1	11.85	CTAGGA
PFI1585c	-155	-1	11.85	TCCTAG
PF07_0016	-948	-1	11.85	TCCTAG
PF14_0464	-856	-1	11.85	TCCTAG
PF13_0306	-167	1	11.85	CTAGGA
PFD1140w	-899	-1	11.85	TCCTAG
PFI1580c	-1645	-1	11.85	TCCTAG
PF14_0517	-1243	1	11.85	CTAGGA
PFB0440c	-1976	-1	11.85	TCCTAG
PF14_0556	-500	-1	11.85	TCCTAG
MAL7P1.91	-540	-1	11.85	TCCTAG
MAL7P1.91	-1555	-1	11.85	TCCTAG
PF14_0229	-164	1	11.85	CTAGGA
MAL7P1.93	-683	-1	11.85	TCCTAG
PFE0240w	-1188	-1	11.85	TCCTAG
PF13_0212	-712	-1	11.85	TCCTAG
PFF0595c	-821	-1	11.85	TCCTAG
PF10_0091	-1628	-1	11.85	TCCTAG
PF10_0189	-456	1	11.85	CTAGGA
PFF0125c	-198	1	11.85	CTAGGA
PF08_0077	-821	1	11.85	CTAGGA
PF11_0040	-1669	-1	11.85	TCCTAG
PF11_0121	-866	1	11.85	CTAGGA
PF11_0427	-327	-1	11.85	TCCTAG
PFB0340c	-885	-1	11.85	TCCTAG
PF14_0130	-911	-1	11.85	TCCTAG
PFI0490c	-1127	-1	11.85	TCCTAG
PFC0840w	-1253	-1	11.85	TCCTAG
PF10_0026	-757	-1	11.85	TCCTAG
PFE1245w	-1758	-1	11.85	TCCTAG
MAL8P1.3	-1918	-1	11.85	TCCTAG
PF14_0778	-1693	-1	11.85	TCCTAG
PFC0640w	-692	-1	11.85	TCCTAG
MAL8P1.139	-720	-1	11.85	TCCTAG
PFL1015w	-871	1	11.85	CTAGGA
PFE1050w	-942	-1	11.85	TCCTAG
PF11_0480a	-1565	-1	11.85	TCCTAG
PF13_0192	-15	1	11.85	CTAGGA
MAL13P1.470	-345	-1	11.85	TCCTAG
MAL13P1.174	-1494	1	11.85	CTAGGA
PF11_0519	-1858	-1	11.85	TCCTAG
MAL13P1.29	-262	-1	11.85	TCCTAG
PF10_0236	-430	-1	11.85	TCCTAG
PFD0080c	-1011	-1	11.85	TCCTAG
PF11_0064	-622	-1	11.85	TCCTAG
PF11_0355	-1650	-1	11.85	TCCTAG
PF11_0161	-982	1	11.85	CTAGGA
PFL2190c	-442	1	11.85	CTAGGA
MAL7P1.217	-1294	1	11.85	CTAGGA
PF13_0308	-1021	1	11.85	CTAGGA
MAL13P1.214	-1337	-1	11.85	TCCTAG
PF10_0330	-142	1	11.85	CTAGGA
PF10_0330	-473	-1	11.85	TCCTAG
PFD0810w	-682	-1	11.85	TCCTAG
PFC0235w	-669	-1	11.85	TCCTAG
MAL8P1.2	-491	-1	11.85	TCCTAG
PFI0155c	-1088	1	11.85	CTAGGA
PFI0155c	-1521	-1	11.85	TCCTAG
PFI0155c	-1552	-1	11.85	TCCTAG
PF11_0122	-1492	-1	11.85	TCCTAG
PFI1200w	-1886	-1	11.85	TCCTAG
PF10_0136	-1370	-1	11.85	TCCTAG
PFD0135c	-1908	-1	11.85	TCCTAG
PFD1225w	-869	-1	11.85	TCCTAG
PFD0255w	-308	1	11.85	CTAGGA
PFL0050c	-765	-1	11.85	TCCTAG
PFL0050c	-1538	-1	11.85	TCCTAG
PFD0930w	-111	-1	11.85	TCCTAG
PFB0670c	-554	1	11.85	CTAGGA
PF14_0713	-1350	1	11.85	CTAGGA
PF13_0248	-1105	-1	11.85	TCCTAG
PF11_0174	-833	-1	11.85	TCCTAG
PF14_0615a	-476	-1	11.85	TCCTAG
MAL13P1.495	-316	-1	11.85	TCCTAG
MAL13P1.490	-527	-1	11.85	TCCTAG
MAL13P1.490	-707	1	11.85	CTAGGA
PFD0675w	-267	-1	11.85	TCCTAG
PF14_0226	-638	-1	11.85	TCCTAG
PFL0680c	-312	-1	11.85	TCCTAG
PF08_0078	-159	-1	11.85	TCCTAG
MAL7P1.25	-95	-1	11.85	TCCTAG
PFD1135c	-1579	-1	11.85	TCCTAG
PF14_0607	-1062	-1	11.85	TCCTAG
PFC0335c	-615	1	11.85	CTAGGA
PFB0460c	-757	-1	11.85	TCCTAG
PF10_0323	-198	-1	11.85	TCCTAG
PF11_0287	-505	1	11.85	CTAGGA
PFL0685w	-559	-1	11.85	TCCTAG
PFA0675w	-1079	-1	11.85	TCCTAG
PF14_0337	-273	1	11.85	CTAGGA
PFL1895w	-1496	-1	11.85	TCCTAG
PF11_0120	-1626	1	11.85	CTAGGA
PFE0320w	-1225	-1	11.85	TCCTAG
PFD0890w	-1020	-1	11.85	TCCTAG
PFE0400w	-602	-1	11.85	TCCTAG
PF14_0714	-1699	-1	11.85	TCCTAG
PFB1035w	-1095	1	10.91	CTAGAA
PF11_0352	-1432	-1	10.91	TTCTAG
PFC0700c	-658	1	10.91	CTAGAA
PFC0700c	-675	1	10.91	CTAGAA
PFC0700c	-973	-1	10.91	TTCTAG
PF13_0083	-394	-1	10.91	TTCTAG
MAL8P1.78	-614	-1	10.91	TTCTAG
PF14_0757	-1704	1	10.91	CTAGAA
MAL8P1.69	-1589	1	10.91	CTAGAA
PFF0200c	-1476	-1	10.91	TTCTAG
PFC0970w	-162	-1	10.91	TTCTAG
PFB0935w	-1054	1	10.91	CTAGAA
PFI1195c	-94	-1	10.91	TTCTAG
PFE0660c	-774	-1	10.91	TTCTAG
PF11_0342	-1151	-1	10.91	TTCTAG
PF07_0072	-837	-1	10.91	TTCTAG
PFI1675w	-1456	-1	10.91	TTCTAG
PF11_0257	-1981	-1	10.91	TTCTAG
PFF0645c	-1190	-1	10.91	TTCTAG
PFF1385c	-724	-1	10.91	TTCTAG
PFL0280c	-1498	-1	10.91	TTCTAG
PFD1220c	-679	1	10.91	CTAGAA
PFC0680w	-1752	-1	10.91	TTCTAG
PFI1135c	-484	1	10.91	CTAGAA
PF07_0015	-331	-1	10.91	TTCTAG
PFA0135w	-1302	1	10.91	CTAGAA
PFE1590w	-1706	-1	10.91	TTCTAG
PFC0030c	-1317	-1	10.91	TTCTAG
MAL7P1.179	-179	-1	10.91	TTCTAG
PFF1150w	-1376	1	10.91	CTAGAA
PFB0260w	-1453	1	10.91	CTAGAA
PFL2080c	-377	1	10.91	CTAGAA
PFI0145w	-1255	-1	10.91	TTCTAG
MAL8P1.85	-1149	-1	10.91	TTCTAG
PFI0095c	-1574	-1	10.91	TTCTAG
PFL0805w	-860	-1	10.91	TTCTAG
PFC0270w	-469	-1	10.91	TTCTAG
PF11_0243	-544	-1	10.91	TTCTAG
PFL1985c	-1110	1	10.91	CTAGAA
PFI0135c	-848	-1	10.91	TTCTAG
PFB0840w	-361	1	10.91	CTAGAA
PF11_0156	-993	-1	10.91	TTCTAG
PFL2260w	-667	-1	10.91	TTCTAG
MAL7P1.224	-455	-1	10.91	TTCTAG
PF14_0760	-1706	-1	10.91	TTCTAG
PFD0075w	-787	-1	10.91	TTCTAG
PF11_0142	-1384	1	10.91	CTAGAA
PFI1281w	-638	-1	10.91	TTCTAG
MAL13P1.278	-580	-1	10.91	TTCTAG
MAL13P1.278	-740	-1	10.91	TTCTAG
PF14_0404	-404	-1	10.91	TTCTAG
PFI1440w	-356	-1	10.91	TTCTAG
PF14_0352	-1072	-1	10.91	TTCTAG
PFE1082c	-1271	-1	10.91	TTCTAG
PFD0695w	-766	-1	10.91	TTCTAG
MAL8P1.310	-997	-1	10.91	TTCTAG
MAL13P1.331	-1774	-1	10.91	TTCTAG
PF07_0132	-1089	1	10.91	CTAGAA
MAL7P1.20	-671	-1	10.91	TTCTAG
PF14_0325	-402	-1	10.91	TTCTAG
PFL2565w	-1621	-1	10.91	TTCTAG
PFD0060w	-1203	-1	10.91	TTCTAG
PF14_0316	-1295	-1	10.91	TTCTAG
PFI1810w	-1255	-1	10.91	TTCTAG
PF11_0524	-591	1	10.91	CTAGAA
PFI1745c	-1893	-1	10.91	TTCTAG
PF14_0499	-1407	1	10.91	CTAGAA
PFC0975c	-1469	-1	10.91	TTCTAG
PF08_0010	-727	-1	10.91	TTCTAG
PF11_0467	-834	-1	10.91	TTCTAG
PF10_0006	-48	-1	10.91	TTCTAG
PFL2585c	-1336	-1	10.91	TTCTAG
PF14_0597	-618	-1	10.91	TTCTAG
PF14_0079	-650	-1	10.91	TTCTAG
MAL8P1.84	-18	-1	10.91	TTCTAG
PFC0440c	-991	-1	10.91	TTCTAG
PFA0380w	-1631	-1	10.91	TTCTAG
PFL1670c	-785	-1	10.91	TTCTAG
PFF0135w	-657	1	10.91	CTAGAA
PF11_0164	-970	1	10.91	CTAGAA
PF11_0130	-717	-1	10.91	TTCTAG
PFD0670c	-1032	-1	10.91	TTCTAG
PF13_0225	-1227	-1	10.91	TTCTAG
PFE0680w	-1987	-1	10.91	TTCTAG
PF14_0377	-1649	1	10.91	CTAGAA
PFF1550w	-1237	1	10.91	CTAGAA
PF08_0101	-461	-1	10.91	TTCTAG
PFF0860c	-1697	-1	10.91	TTCTAG
PF13_0073	-1648	-1	10.91	TTCTAG
PFB0151c	-766	1	10.91	CTAGAA
PF14_0519	-806	-1	10.91	TTCTAG
PFL0420w	-460	-1	10.91	TTCTAG
PFB0835c	-1507	-1	10.91	TTCTAG
MAL13P1.288	-656	-1	10.91	TTCTAG
MAL13P1.288	-1852	-1	10.91	TTCTAG
PF08_0042	-705	-1	10.91	TTCTAG
MAL8P1.113	-250	1	10.91	CTAGAA
PFC0555c	-1589	-1	10.91	TTCTAG
MAL13P1.350	-510	-1	10.91	TTCTAG
PF10_0280	-482	1	10.91	CTAGAA
MAL13P1.125	-1286	-1	10.91	TTCTAG
PF10_0211	-1728	-1	10.91	TTCTAG
PF13_0149	-299	-1	10.91	TTCTAG
PF11_0143	-289	-1	10.91	TTCTAG
PF11_0048	-1507	-1	10.91	TTCTAG
PF14_0415	-817	1	10.91	CTAGAA
PF14_0084	-1758	-1	10.91	TTCTAG
PFA0705c	-671	1	10.91	CTAGAA
PFB0194w	-1531	-1	10.91	TTCTAG
PFL1905w	-1989	-1	10.91	TTCTAG
PFC1030w	-1214	-1	10.91	TTCTAG
PFC0675c	-295	1	10.91	CTAGAA
PF11_0468	-148	1	10.91	CTAGAA
PF10_0404	-1308	-1	10.91	TTCTAG
PFF0090w	-1477	1	10.91	CTAGAA
PF14_0054	-1449	-1	10.91	TTCTAG
PF14_0054	-1831	1	10.91	CTAGAA
PF14_0735	-296	-1	10.91	TTCTAG
PF14_0735	-1246	-1	10.91	TTCTAG
PFI1670c	-1203	-1	10.91	TTCTAG
PFE0040c	-1749	1	10.91	CTAGAA
PFI1800w	-1248	-1	10.91	TTCTAG
PF14_0598	-836	-1	10.91	TTCTAG
PFF0650w	-981	1	10.91	CTAGAA
PFD0125c	-1542	1	10.91	CTAGAA
MAL13P1.181	-463	1	10.91	CTAGAA
PF14_0429	-1577	-1	10.91	TTCTAG
PF14_0287	-531	-1	10.91	TTCTAG
MAL13P1.171	-1337	1	10.91	CTAGAA
MAL7P1.177	-519	-1	10.91	TTCTAG
PF11_0363	-1381	1	10.91	CTAGAA
PFA0080c	-1092	1	10.91	CTAGAA
PFE0435c	-511	1	10.91	CTAGAA
PFE0435c	-517	1	10.91	CTAGAA
PF10_0113	-1217	-1	10.91	TTCTAG
PFF1495w	-339	-1	10.91	TTCTAG
PF14_0386	-432	1	10.91	CTAGAA
PF14_0119	-816	1	10.91	CTAGAA
PFL2655w	-1284	-1	10.91	TTCTAG
PF08_0004	-689	-1	10.91	TTCTAG
PF14_0315	-1564	-1	10.91	TTCTAG
PFE0050w	-1501	1	10.91	CTAGAA
PF10_0151	-259	-1	10.91	TTCTAG
PF11_0010	-1269	-1	10.91	TTCTAG
PFD0725c	-1057	1	10.91	CTAGAA
MAL7P1.227	-697	1	10.91	CTAGAA
MAL7P1.227	-731	1	10.91	CTAGAA
PF11_0111	-1345	1	10.91	CTAGAA
PFE1110w	-1592	-1	10.91	TTCTAG
PF13_0183	-1623	-1	10.91	TTCTAG
PF14_0468a	-1850	-1	10.91	TTCTAG
PFC0945w	-483	-1	10.91	TTCTAG
MAL8P1.7	-957	-1	10.91	TTCTAG
PF11_0038	-1166	-1	10.91	TTCTAG
PFL1105c	-1349	-1	10.91	TTCTAG
PF10_0308	-293	-1	10.91	TTCTAG
PFA0030c	-1277	-1	10.91	TTCTAG
PFL0360c	-1747	-1	10.91	TTCTAG
PF11_0168a	-1794	1	10.91	CTAGAA
PFA0585w	-660	1	10.91	CTAGAA
PFL1950w	-394	-1	10.91	TTCTAG
PFL1975c	-687	1	10.91	CTAGAA
MAL7P1.82	-739	-1	10.91	TTCTAG
MAL7P1.82	-1134	-1	10.91	TTCTAG
PFB0257c	-313	-1	10.91	TTCTAG
PFI1630c	-778	1	10.91	CTAGAA
PFA0110w	-148	-1	10.91	TTCTAG
PFE0810c	-1573	-1	10.91	TTCTAG
MAL7P1.228	-1804	-1	10.91	TTCTAG
PFE0190c	-342	-1	10.91	TTCTAG
MAL13P1.351	-1254	1	10.91	CTAGAA
PFC0220w	-659	-1	10.91	TTCTAG
PF11_0465	-1242	-1	10.91	TTCTAG
PF14_0246	-1416	1	10.91	CTAGAA
MAL8P1.137	-425	-1	10.91	TTCTAG
PF14_0376	-1633	-1	10.91	TTCTAG
PF14_0258	-1019	-1	10.91	TTCTAG
PFE0060w	-1074	-1	10.91	TTCTAG
PF11_0092	-1621	-1	10.91	TTCTAG
PFL1635w	-1066	-1	10.91	TTCTAG
PF13_0066	-549	-1	10.91	TTCTAG
PFF0300w	-537	-1	10.91	TTCTAG
PF08_0035	-189	-1	10.91	TTCTAG
PF14_0489	-1123	1	10.91	CTAGAA
PFB0160w	-93	-1	10.91	TTCTAG
MAL8P1.108	-788	1	10.91	CTAGAA
PF13_0162	-620	1	10.91	CTAGAA
PF14_0477a	-494	-1	10.91	TTCTAG
PF13_0095	-1350	1	10.91	CTAGAA
PF14_0709	-1541	1	10.91	CTAGAA
PFE0065w	-902	1	10.91	CTAGAA
PF13_0129	-417	-1	10.91	TTCTAG
PF10_0233	-591	1	10.91	CTAGAA
PF10_0233	-1861	-1	10.91	TTCTAG
PFE0785c	-916	-1	10.91	TTCTAG
PF14_0255	-504	-1	10.91	TTCTAG
PF10_0069	-223	-1	10.91	TTCTAG
PFC0215c	-612	-1	10.91	TTCTAG
PFD1130w	-228	1	10.91	CTAGAA
PFI0100c	-864	1	10.91	CTAGAA
PF14_0031	-48	-1	10.91	TTCTAG
PF14_0031	-372	-1	10.91	TTCTAG
PFC0755c	-470	-1	10.91	TTCTAG
PFC0955w	-233	-1	10.91	TTCTAG
PFC0955w	-475	1	10.91	CTAGAA
PF08_0090	-131	1	10.91	CTAGAA
PFI0575c	-512	-1	10.91	TTCTAG
MAL13P1.385	-879	1	10.91	CTAGAA
PF14_0420	-517	-1	10.91	TTCTAG
PF11_0181	-1986	1	10.91	CTAGAA
PF07_0125	-141	-1	10.91	TTCTAG
PFC0905c	-595	1	10.91	CTAGAA
PFC0905c	-635	1	10.91	CTAGAA
PFC0905c	-675	1	10.91	CTAGAA
PF11_0073	-248	-1	10.91	TTCTAG
PF14_0120	-247	-1	10.91	TTCTAG
PFA0660w	-563	1	10.91	CTAGAA
PF08_0005	-1932	1	10.91	CTAGAA
PFF1015w	-253	-1	10.91	TTCTAG
PFL0590c	-1418	-1	10.91	TTCTAG
PF11_0402	-944	-1	10.91	TTCTAG
PFB0080c	-648	-1	10.91	TTCTAG
MAL13P1.45	-1448	1	10.91	CTAGAA
PF14_0762	-1521	-1	10.91	TTCTAG
PF11_0234	-289	1	10.91	CTAGAA
PF14_0129	-923	-1	10.91	TTCTAG
PF13_0200	-822	-1	10.91	TTCTAG
MAL13P1.229	-390	1	10.91	CTAGAA
PFB0055c	-1274	-1	10.91	TTCTAG
PF10_0218	-1689	-1	10.91	TTCTAG
PF10_0379	-46	1	10.91	CTAGAA
PF13_0191	-847	-1	10.91	TTCTAG
PFI0115c	-229	-1	10.91	TTCTAG
PF13_0103	-444	-1	10.91	TTCTAG
MAL13P1.111	-291	-1	10.91	TTCTAG
MAL8P1.35	-1004	1	10.91	CTAGAA
PFI1620c	-1186	-1	10.91	TTCTAG
PF11_0343	-1722	1	10.91	CTAGAA
PF11_0343	-1860	-1	10.91	TTCTAG
PFB0955w	-1806	-1	10.91	TTCTAG
MAL13P1.146	-1644	1	10.91	CTAGAA
PFE0355c	-820	1	10.91	CTAGAA
PF10_0359	-280	-1	10.91	TTCTAG
PF11_0509	-1235	-1	10.91	TTCTAG
PF13_0155	-397	-1	10.91	TTCTAG
PF14_0349	-645	-1	10.91	TTCTAG
PFI0940c	-834	-1	10.91	TTCTAG
PF14_0746	-581	-1	10.91	TTCTAG
PF13_0178	-139	-1	10.91	TTCTAG
PFE0385w	-456	1	10.91	CTAGAA
PFI0070w	-1278	-1	10.91	TTCTAG
PFF0335c	-582	-1	10.91	TTCTAG
PFF0335c	-1917	-1	10.91	TTCTAG
PFE0650c	-247	-1	10.91	TTCTAG
PFL0400w	-615	-1	10.91	TTCTAG
PF11_0353	-1006	1	10.91	CTAGAA
PF13_0069a	-966	-1	10.91	TTCTAG
PFC1100w	-1287	-1	10.91	TTCTAG
PF14_0392	-999	-1	10.91	TTCTAG
PFI0530c	-524	1	10.91	CTAGAA
PFI0530c	-1799	1	10.91	CTAGAA
PFB1015w	-1357	-1	10.91	TTCTAG
PFD1037w	-618	-1	10.91	TTCTAG
PFE0328w	-673	1	10.91	CTAGAA
MAL13P1.67	-7	1	10.91	CTAGAA
PFE1435c	-275	-1	10.91	TTCTAG
PF14_0032	-279	1	10.91	CTAGAA
PF14_0761	-1101	-1	10.91	TTCTAG
PFC0355c	-776	-1	10.91	TTCTAG
PFA0310c	-710	-1	10.91	TTCTAG
MAL13P1.275	-487	1	10.91	CTAGAA
MAL13P1.82	-840	1	10.91	CTAGAA
PFF0340c	-108	-1	10.91	TTCTAG
PFF0340c	-1451	1	10.91	CTAGAA
PFE0675c	-742	-1	10.91	TTCTAG
PFL0285w	-263	1	10.91	CTAGAA
MAL8P1.32	-911	-1	10.91	TTCTAG
PFB0665w	-589	-1	10.91	TTCTAG
PF11_0425	-844	-1	10.91	TTCTAG
PFL0395c	-29	1	10.91	CTAGAA
PFD0495c	-1915	-1	10.91	TTCTAG
PF14_0586a	-555	-1	10.91	TTCTAG
PFE0430w	-548	-1	10.91	TTCTAG
PFC0950c	-617	-1	10.91	TTCTAG
PF11_0403	-203	-1	10.91	TTCTAG
PFD1215w	-1685	-1	10.91	TTCTAG
PFF0595c	-563	-1	10.91	TTCTAG
PF13_0006	-1201	-1	10.91	TTCTAG
PFC0960c	-382	-1	10.91	TTCTAG
PF14_0748	-119	-1	10.91	TTCTAG
PFL1300c	-279	1	10.91	CTAGAA
PFD0590c	-1370	-1	10.91	TTCTAG
PFI0780w	-568	-1	10.91	TTCTAG
PFI0210c	-555	-1	10.91	TTCTAG
PF10_0019	-1183	-1	10.91	TTCTAG
PFB0070w	-655	-1	10.91	TTCTAG
PFF0345w	-1333	-1	10.91	TTCTAG
PFL2515c	-1564	1	10.91	CTAGAA
PF14_0790	-1417	1	10.91	CTAGAA
PF14_0504	-17	-1	10.91	TTCTAG
MAL7P1.225-a	-1994	-1	10.91	TTCTAG
MAL13P1.151	-605	1	10.91	CTAGAA
PF11_0368	-381	-1	10.91	TTCTAG
PF14_0204	-1042	-1	10.91	TTCTAG
PFL2420w	-551	1	10.91	CTAGAA
PF08_0029	-1187	1	10.91	CTAGAA
PFL1485w	-364	-1	10.91	TTCTAG
PFL2085w	-1918	-1	10.91	TTCTAG
PF11_0200	-581	-1	10.91	TTCTAG
PF14_0008	-127	-1	10.91	TTCTAG
MAL13P1.380	-1852	-1	10.91	TTCTAG
PFF0130c	-208	-1	10.91	TTCTAG
PFA0130c	-1972	-1	10.91	TTCTAG
PFL2525c	-1662	-1	10.91	TTCTAG
PFB1040w	-1279	-1	10.91	TTCTAG
PFD0669c	-860	-1	10.91	TTCTAG
PFI1140w	-1149	-1	10.91	TTCTAG
MAL8P1.43	-195	-1	10.91	TTCTAG
PF13_0091	-349	-1	10.91	TTCTAG
PFC1105w	-1847	-1	10.91	TTCTAG
PF11_0052	-854	-1	10.91	TTCTAG
PFE0330w	-726	-1	10.91	TTCTAG
MAL8P1.62	-1502	-1	10.91	TTCTAG
PF14_0452	-527	-1	10.91	TTCTAG
PFL1005c	-1385	1	10.91	CTAGAA
PFC0705c	-689	-1	10.91	TTCTAG
PF07_0127	-1620	-1	10.91	TTCTAG
PF14_0494	-1990	-1	10.91	TTCTAG
PFL2230c	-535	-1	10.91	TTCTAG
PF11_0261	-679	-1	10.91	TTCTAG
MAL13P1.86	-1973	-1	10.91	TTCTAG
PFI1725w	-451	-1	10.91	TTCTAG
PFB0340c	-303	-1	10.91	TTCTAG
PF08_0060	-927	1	10.91	CTAGAA
PFI0120c	-1420	-1	10.91	TTCTAG
PFL0030c	-820	1	10.91	CTAGAA
PF14_0167	-1805	1	10.91	CTAGAA
PFI0555c	-341	-1	10.91	TTCTAG
PFB0106c	-7	1	10.91	CTAGAA
PF13_0122	-185	-1	10.91	TTCTAG
PF13_0050	-807	-1	10.91	TTCTAG
PFE1410c	-374	-1	10.91	TTCTAG
PFA0580c	-1074	-1	10.91	TTCTAG
PF13_0164	-1182	-1	10.91	TTCTAG
MAL13P1.315	-1435	-1	10.91	TTCTAG
PFI0610w	-460	-1	10.91	TTCTAG
PFC0840w	-974	-1	10.91	TTCTAG
PFC0556c	-337	-1	10.91	TTCTAG
MAL13P1.296	-36	-1	10.91	TTCTAG
PF10_0219	-706	-1	10.91	TTCTAG
PF14_0756	-907	-1	10.91	TTCTAG
PF14_0145	-313	-1	10.91	TTCTAG
PFA0700c	-495	-1	10.91	TTCTAG
PFA0700c	-691	-1	10.91	TTCTAG
PF14_0600a	-1033	-1	10.91	TTCTAG
PFF0795w	-1731	1	10.91	CTAGAA
PFI1035w	-1709	-1	10.91	TTCTAG
MAL8P1.18	-357	1	10.91	CTAGAA
PFE1010w	-573	-1	10.91	TTCTAG
PFE1015c	-1016	-1	10.91	TTCTAG
PFF1470c	-1272	-1	10.91	TTCTAG
PFL0535c	-1743	-1	10.91	TTCTAG
PFC0765c	-798	-1	10.91	TTCTAG
PF13_0192	-308	-1	10.91	TTCTAG
PFL2195w	-1937	-1	10.91	TTCTAG
MAL7P1.173	-1914	-1	10.91	TTCTAG
PFD0835c	-171	1	10.91	CTAGAA
MAL8P1.1	-339	-1	10.91	TTCTAG
PF10_0037	-872	-1	10.91	TTCTAG
MAL7P1.205	-896	1	10.91	CTAGAA
PFL0055c	-1886	1	10.91	CTAGAA
PFC0930c	-674	-1	10.91	TTCTAG
PF08_0007	-94	-1	10.91	TTCTAG
PF10_0114	-817	1	10.91	CTAGAA
PF14_0615	-1813	-1	10.91	TTCTAG
PFF0815w	-278	1	10.91	CTAGAA
MAL7P1.225-b	-1994	-1	10.91	TTCTAG
PF14_0354	-515	1	10.91	CTAGAA
PFD0080c	-463	1	10.91	CTAGAA
PF10_0311	-559	1	10.91	CTAGAA
PF11_0327	-1438	1	10.91	CTAGAA
MAL13P1.237a	-210	-1	10.91	TTCTAG
PF10_0139	-536	1	10.91	CTAGAA
PFC0045w	-1159	-1	10.91	TTCTAG
PF14_0775	-1042	1	10.91	CTAGAA
PFI0535w	-662	-1	10.91	TTCTAG
PFI0535w	-1937	-1	10.91	TTCTAG
MAL8P1.22	-1542	-1	10.91	TTCTAG
PF14_0010	-332	-1	10.91	TTCTAG
MAL13P1.235	-1997	-1	10.91	TTCTAG
PF08_0058	-478	-1	10.91	TTCTAG
PFI0015c	-1222	-1	10.91	TTCTAG
PF13_0347	-255	-1	10.91	TTCTAG
PF13_0358	-928	1	10.91	CTAGAA
PF11_0506	-1717	-1	10.91	TTCTAG
PFA0695c	-1626	1	10.91	CTAGAA
PF11_0417	-971	1	10.91	CTAGAA
PFL2235w	-527	-1	10.91	TTCTAG
PFL2190c	-1152	-1	10.91	TTCTAG
PF11_0020	-1302	-1	10.91	TTCTAG
PF11_0482	-737	-1	10.91	TTCTAG
PFD1070w	-1142	-1	10.91	TTCTAG
PFB0345c	-289	-1	10.91	TTCTAG
PFA0630c	-543	-1	10.91	TTCTAG
PF14_0660	-513	1	10.91	CTAGAA
PF07_0136	-1302	-1	10.91	TTCTAG
PF14_0726	-1234	-1	10.91	TTCTAG
PFF0230c	-31	-1	10.91	TTCTAG
PFI1610c	-249	-1	10.91	TTCTAG
PFD0045c	-1287	-1	10.91	TTCTAG
PFE0370c	-702	-1	10.91	TTCTAG
PFE0045c	-1835	-1	10.91	TTCTAG
MAL13P1.515	-1096	1	10.91	CTAGAA
PF14_0222	-1262	-1	10.91	TTCTAG
PF08_0137	-893	-1	10.91	TTCTAG
PFI1635w	-172	-1	10.91	TTCTAG
MAL7P1.215	-1282	-1	10.91	TTCTAG
PFC0485w	-420	-1	10.91	TTCTAG
PF14_0469	-1878	-1	10.91	TTCTAG
PFB0040c	-1094	1	10.91	CTAGAA
PF14_0631	-1003	-1	10.91	TTCTAG
PF14_0433	-661	-1	10.91	TTCTAG
PF14_0433	-789	-1	10.91	TTCTAG
PF07_0078	-648	1	10.91	CTAGAA
PF14_0419	-291	-1	10.91	TTCTAG
PF14_0345b	-301	1	10.91	CTAGAA
PF14_0069	-1318	-1	10.91	TTCTAG
PF14_0770	-1340	-1	10.91	TTCTAG
MAL8P1.135	-95	-1	10.91	TTCTAG
MAL8P1.112	-59	-1	10.91	TTCTAG
PF08_0084	-1403	-1	10.91	TTCTAG
PFB0315w	-1481	-1	10.91	TTCTAG
PFL0720w	-818	1	10.91	CTAGAA
PFL0720w	-881	-1	10.91	TTCTAG
PF13_0181	-1486	1	10.91	CTAGAA
MAL13P1.430	-518	-1	10.91	TTCTAG
PFB0310c	-1975	1	10.91	CTAGAA
MAL13P1.530	-1284	-1	10.91	TTCTAG
PFD1225w	-903	-1	10.91	TTCTAG
PFI0960w	-661	-1	10.91	TTCTAG
PF07_0129	-1005	-1	10.91	TTCTAG
PF07_0129	-1825	-1	10.91	TTCTAG
PF13_0087	-501	-1	10.91	TTCTAG
PF08_0008	-1903	-1	10.91	TTCTAG
PF10_0225	-997	1	10.91	CTAGAA
PF14_0353	-1599	-1	10.91	TTCTAG
PF14_0428	-76	-1	10.91	TTCTAG
PF11_0469	-767	-1	10.91	TTCTAG
PFL1390w	-1534	-1	10.91	TTCTAG
PF14_0637	-1825	-1	10.91	TTCTAG
PFE0775c	-539	-1	10.91	TTCTAG
PF14_0020	-209	1	10.91	CTAGAA
PF14_0107	-671	-1	10.91	TTCTAG
PFE0830c	-597	-1	10.91	TTCTAG
PF14_0478	-1344	-1	10.91	TTCTAG
PFI0110c	-863	-1	10.91	TTCTAG
PF13_0005	-1257	-1	10.91	TTCTAG
PFA0420w	-528	-1	10.91	TTCTAG
PFF1355w	-658	1	10.91	CTAGAA
PF07_0003	-514	-1	10.91	TTCTAG
PFB0670c	-903	-1	10.91	TTCTAG
PF11_0227	-621	1	10.91	CTAGAA
PF14_0272	-35	-1	10.91	TTCTAG
PFC0360w	-390	-1	10.91	TTCTAG
PFE1020w	-12	-1	10.91	TTCTAG
PFF1350c	-1397	-1	10.91	TTCTAG
PF14_0323	-84	1	10.91	CTAGAA
PFE0520c	-1544	-1	10.91	TTCTAG
PF08_0132	-611	1	10.91	CTAGAA
PFI0695c	-1867	-1	10.91	TTCTAG
PFI0250c	-1653	-1	10.91	TTCTAG
PF10_0056	-1749	-1	10.91	TTCTAG
PFB0500c	-80	-1	10.91	TTCTAG
PF10_0024	-741	-1	10.91	TTCTAG
PFL1170w	-169	1	10.91	CTAGAA
PF10_0298	-860	1	10.91	CTAGAA
PF14_0630	-410	1	10.91	CTAGAA
PF14_0169	-444	-1	10.91	TTCTAG
PF13_0125	-576	-1	10.91	TTCTAG
PF08_0030	-67	-1	10.91	TTCTAG
PF14_0679	-1500	-1	10.91	TTCTAG
MAL7P1.310	-1229	-1	10.91	TTCTAG
PF14_0663	-380	-1	10.91	TTCTAG
PFA0040w	-115	-1	10.91	TTCTAG
PF14_0577	-969	-1	10.91	TTCTAG
MAL13P1.495	-350	-1	10.91	TTCTAG
PF10_0238	-1241	-1	10.91	TTCTAG
MAL13P1.490	-673	1	10.91	CTAGAA
PF14_0589	-303	-1	10.91	TTCTAG
PFC0770c	-924	-1	10.91	TTCTAG
PFD0055w	-1212	-1	10.91	TTCTAG
PF14_0297	-87	-1	10.91	TTCTAG
PFD0730w	-114	-1	10.91	TTCTAG
PFD0915w	-625	-1	10.91	TTCTAG
PF14_0226	-902	-1	10.91	TTCTAG
PFC0701w	-823	1	10.91	CTAGAA
PFC0701w	-1121	-1	10.91	TTCTAG
PFC0701w	-1138	-1	10.91	TTCTAG
MAL13P1.172	-35	-1	10.91	TTCTAG
PFF0305c	-1315	1	10.91	CTAGAA
PF14_0498	-789	-1	10.91	TTCTAG
MAL8P1.29	-16	-1	10.91	TTCTAG
PFD0840w	-183	1	10.91	CTAGAA
PF08_0085	-363	1	10.91	CTAGAA
PF11_0159	-149	-1	10.91	TTCTAG
PFA0250w	-1439	1	10.91	CTAGAA
PF10_0004	-1321	-1	10.91	TTCTAG
PF10_0003	-1204	-1	10.91	TTCTAG
PFL0650c	-860	-1	10.91	TTCTAG
PFI0850w	-583	1	10.91	CTAGAA
PFE0235c	-537	-1	10.91	TTCTAG
PF13_0305	-904	-1	10.91	TTCTAG
PF13_0182	-293	-1	10.91	TTCTAG
PF14_0470	-612	-1	10.91	TTCTAG
PF11_0488	-1178	-1	10.91	TTCTAG
PFD0340c	-181	-1	10.91	TTCTAG
PFA0710c	-1240	-1	10.91	TTCTAG
PFC0105w	-296	-1	10.91	TTCTAG
PFL0390c	-1939	1	10.91	CTAGAA
PF14_0003	-1347	-1	10.91	TTCTAG
PFE0315c	-452	-1	10.91	TTCTAG
PFI1685w	-635	-1	10.91	TTCTAG
PFF1570w	-1279	-1	10.91	TTCTAG
PFB0880w	-1124	-1	10.91	TTCTAG
PF10_0160	-1038	-1	10.91	TTCTAG
PFE0630c	-355	-1	10.91	TTCTAG
PFC0040w	-1257	-1	10.91	TTCTAG
PFL2120w	-1639	-1	10.91	TTCTAG
PFB0460c	-857	-1	10.91	TTCTAG
PFI1795c	-1191	1	10.91	CTAGAA
PFL2440w	-46	1	10.91	CTAGAA
PF14_0629	-1796	-1	10.91	TTCTAG
PF11_0041	-1369	1	10.91	CTAGAA
PF13_0056	-373	-1	10.91	TTCTAG
MAL7P1.163	-455	1	10.91	CTAGAA
PFF1377w	-554	-1	10.91	TTCTAG
PFC0831w	-351	-1	10.91	TTCTAG
PF14_0633a	-1194	1	10.91	CTAGAA
PFL0325w	-236	-1	10.91	TTCTAG
PF13_0106	-45	-1	10.91	TTCTAG
PF14_0174	-820	-1	10.91	TTCTAG
PF10_0092	-1969	-1	10.91	TTCTAG
PFI1030c	-859	1	10.91	CTAGAA
PF14_0395	-498	-1	10.91	TTCTAG
PFI0140w	-1567	1	10.91	CTAGAA
PFD0140w	-1362	-1	10.91	TTCTAG
PF11_0069	-516	1	10.91	CTAGAA
PFC0615w	-1047	-1	10.91	TTCTAG
PF07_0009	-654	-1	10.91	TTCTAG
PF07_0009	-1399	-1	10.91	TTCTAG
PFF0855c	-1324	-1	10.91	TTCTAG
PF13_0272	-372	-1	10.91	TTCTAG
PF13_0016	-9	1	10.91	CTAGAA
PF14_0070	-991	1	10.91	CTAGAA
PFI0885w	-1129	1	10.91	CTAGAA
PF10_0078	-583	-1	10.91	TTCTAG
PFE0770w	-1603	1	10.91	CTAGAA
PF13_0070	-1955	1	10.91	CTAGAA
PFL2115c	-392	1	10.91	CTAGAA
MAL7P1.170	-279	-1	10.91	TTCTAG
PFB0680w	-286	1	10.91	CTAGAA
PFI1575c	-219	-1	10.91	TTCTAG
PF14_0168	-424	-1	10.91	TTCTAG
PF11_0281	-46	-1	10.91	TTCTAG
PF13_0126	-589	1	10.91	CTAGAA
PF10_0224	-679	-1	10.91	TTCTAG
PF10_0297	-383	-1	10.91	TTCTAG
PFB0935w	-1226	1	10.38	CTAGAC
PFL0260c	-829	-1	10.38	GTCTAG
PFI0845w	-423	-1	10.38	GTCTAG
PFI0805w	-1339	-1	10.38	GTCTAG
PFI1335w	-1878	-1	10.38	GTCTAG
PFF0190c	-130	-1	10.38	GTCTAG
PFE0115c	-1960	-1	10.38	GTCTAG
PFC0860w	-1549	-1	10.38	GTCTAG
PF14_0635	-1171	1	10.38	CTAGAC
PF14_0635	-1424	-1	10.38	GTCTAG
PFC0645w	-161	-1	10.38	GTCTAG
PFD0185c	-254	1	10.38	CTAGAC
PFI0240c	-191	1	10.38	CTAGAC
MAL13P1.405	-28	-1	10.38	GTCTAG
PFL1680w	-138	-1	10.38	GTCTAG
PFI0800c	-291	1	10.38	CTAGAC
PF11_0455a	-1665	-1	10.38	GTCTAG
PFD0565c	-1148	-1	10.38	GTCTAG
PFF1495w	-880	-1	10.38	GTCTAG
PF14_0085	-1140	-1	10.38	GTCTAG
PFL1460c	-170	1	10.38	CTAGAC
PFL0855c	-235	-1	10.38	GTCTAG
MAL8P1.163	-373	-1	10.38	GTCTAG
PF14_0463	-212	1	10.38	CTAGAC
PFE1105c	-73	-1	10.38	GTCTAG
PF10_0229	-472	-1	10.38	GTCTAG
PFL0080c	-1166	1	10.38	CTAGAC
PFI1265w	-1113	1	10.38	CTAGAC
PF10_0124	-1407	-1	10.38	GTCTAG
PFD0095c	-1702	-1	10.38	GTCTAG
PF14_0334	-1271	-1	10.38	GTCTAG
PFA0735w	-367	-1	10.38	GTCTAG
PFC0775w	-1953	-1	10.38	GTCTAG
PFC0650w	-372	1	10.38	CTAGAC
PFL0115w	-420	1	10.38	CTAGAC
PF11_0513	-1946	-1	10.38	GTCTAG
PF11_0422	-1094	-1	10.38	GTCTAG
PFL0470w	-177	-1	10.38	GTCTAG
MAL13P1.348	-124	-1	10.38	GTCTAG
PFL0840c	-912	-1	10.38	GTCTAG
PFA0165c	-1465	1	10.38	CTAGAC
MAL13P1.152	-237	-1	10.38	GTCTAG
PF14_0634	-309	1	10.38	CTAGAC
PF14_0634	-562	-1	10.38	GTCTAG
PFL0875w	-233	-1	10.38	GTCTAG
PF14_0763	-1390	-1	10.38	GTCTAG
PFL2420w	-901	-1	10.38	GTCTAG
MAL13P1.37	-1000	-1	10.38	GTCTAG
PF11_0540a%7Bpep%7D	-1543	-1	10.38	GTCTAG
PFF1445c	-278	1	10.38	CTAGAC
PF14_0495	-1058	-1	10.38	GTCTAG
PFB0675w	-140	-1	10.38	GTCTAG
PFB0340c	-1022	-1	10.38	GTCTAG
PF10_0123	-1656	1	10.38	CTAGAC
PF11_0094	-705	-1	10.38	GTCTAG
PFE1375c	-1438	1	10.38	CTAGAC
PF10_0070a	-159	-1	10.38	GTCTAG
PFL1070c	-1459	-1	10.38	GTCTAG
PFC0930c	-882	-1	10.38	GTCTAG
PFE1515w	-590	-1	10.38	GTCTAG
PF11_0079	-452	-1	10.38	GTCTAG
PF10_0276	-763	-1	10.38	GTCTAG
PF14_0039	-136	-1	10.38	GTCTAG
PF10_0230	-532	1	10.38	CTAGAC
PFE0370c	-788	-1	10.38	GTCTAG
PF14_0339	-1115	-1	10.38	GTCTAG
PF14_0469	-1359	-1	10.38	GTCTAG
PF14_0237	-693	-1	10.38	GTCTAG
MAL8P1.112	-627	-1	10.38	GTCTAG
MAL8P1.112	-1307	1	10.38	CTAGAC
PFL0110c	-1538	-1	10.38	GTCTAG
PFL0900c	-85	1	10.38	CTAGAC
PF08_0079	-1123	-1	10.38	GTCTAG
PF11_0479a	-1164	-1	10.38	GTCTAG
PFB0670c	-145	-1	10.38	GTCTAG
PFL1385c	-166	1	10.38	CTAGAC
MAL8P1.133	-518	-1	10.38	GTCTAG
PFL1990c	-636	-1	10.38	GTCTAG
PF10_0060	-105	1	10.38	CTAGAC
PFC0770c	-1235	1	10.38	CTAGAC
PF14_0373	-200	-1	10.38	GTCTAG
PF07_0055	-207	-1	10.38	GTCTAG
PFA0325w	-381	-1	10.38	GTCTAG
MAL13P1.38	-898	-1	10.38	GTCTAG
PF14_0361	-1600	-1	10.38	GTCTAG
MAL13P1.204	-376	-1	10.38	GTCTAG
PFL2490c	-1965	1	10.38	CTAGAC
PF11_0383	-68	1	10.38	CTAGAC
PF14_0290	-598	1	10.38	CTAGAC
PF14_0195	-771	-1	10.38	GTCTAG
PFL1455w	-417	-1	10.38	GTCTAG
MAL8P1.134	-521	1	10.38	CTAGAC
PF13_0237	-1890	-1	9.38	ATCTAG
PF07_0023	-1904	-1	9.38	ATCTAG
PFC0970w	-1258	-1	9.38	ATCTAG
PF08_0105	-706	1	9.38	CTAGAT
PF13_0350	-1334	-1	9.38	ATCTAG
PF11_0342	-31	-1	9.38	ATCTAG
PF10_0322	-1046	-1	9.38	ATCTAG
PFC0820w	-1754	-1	9.38	ATCTAG
PF13_0160	-1281	-1	9.38	ATCTAG
PFI1175c	-1913	1	9.38	CTAGAT
PF08_0043	-763	-1	9.38	ATCTAG
PF10_0075	-1681	-1	9.38	ATCTAG
PFA0440w	-1727	1	9.38	CTAGAT
PFI0910w	-1108	-1	9.38	ATCTAG
PF08_0080	-1330	-1	9.38	ATCTAG
PF10_0314a	-122	1	9.38	CTAGAT
PFE1590w	-1928	-1	9.38	ATCTAG
PF14_0636	-363	-1	9.38	ATCTAG
PF08_0118	-1154	-1	9.38	ATCTAG
PFI1770w	-281	-1	9.38	ATCTAG
MAL8P1.85	-838	-1	9.38	ATCTAG
PFF0915w	-375	1	9.38	CTAGAT
PFF0915w	-492	-1	9.38	ATCTAG
PF11_0518	-965	1	9.38	CTAGAT
PF14_0532	-1760	-1	9.38	ATCTAG
PF11_0362a	-152	-1	9.38	ATCTAG
PFF1545w	-410	1	9.38	CTAGAT
PFD1245c	-1756	-1	9.38	ATCTAG
PFD1245c	-1991	-1	9.38	ATCTAG
PFD0460c	-309	-1	9.38	ATCTAG
PFL0160w	-479	-1	9.38	ATCTAG
MAL8P1.109	-1960	-1	9.38	ATCTAG
PF14_0417	-1170	-1	9.38	ATCTAG
PF08_0001	-1611	1	9.38	CTAGAT
PF11_0325	-1403	1	9.38	CTAGAT
PF11_0109	-789	1	9.38	CTAGAT
PFD0470c	-107	1	9.38	CTAGAT
MAL13P1.33	-664	-1	9.38	ATCTAG
PF11_0528	-672	1	9.38	CTAGAT
PFE1285w	-212	-1	9.38	ATCTAG
PFI0875w	-283	-1	9.38	ATCTAG
PFD0610w	-561	1	9.38	CTAGAT
PFB0650w	-231	1	9.38	CTAGAT
PFB0650w	-1925	-1	9.38	ATCTAG
PF14_0404	-1827	-1	9.38	ATCTAG
MAL8P1.82	-1483	-1	9.38	ATCTAG
PF10_0340	-1195	-1	9.38	ATCTAG
PFD0660w	-1174	-1	9.38	ATCTAG
PFL0660w	-1052	1	9.38	CTAGAT
PF11_0515	-710	1	9.38	CTAGAT
MAL13P1.66	-915	1	9.38	CTAGAT
PFF1225c	-1184	-1	9.38	ATCTAG
PFI0165c	-1807	-1	9.38	ATCTAG
PF11_0165	-1291	-1	9.38	ATCTAG
MAL8P1.156	-1628	-1	9.38	ATCTAG
PF08_0010	-906	1	9.38	CTAGAT
PFL0625c	-463	1	9.38	CTAGAT
PF13_0351	-185	1	9.38	CTAGAT
PF13_0236	-1691	-1	9.38	ATCTAG
MAL8P1.84	-327	1	9.38	CTAGAT
PFL0835w	-53	-1	9.38	ATCTAG
PFL0540w	-487	-1	9.38	ATCTAG
PF14_0759	-1132	-1	9.38	ATCTAG
PF14_0309	-573	-1	9.38	ATCTAG
PF14_0370	-924	-1	9.38	ATCTAG
PF10_0244	-130	-1	9.38	ATCTAG
PFB0505c	-797	-1	9.38	ATCTAG
PFF0175c	-1567	1	9.38	CTAGAT
PF14_0262	-880	-1	9.38	ATCTAG
PFL2435w	-134	-1	9.38	ATCTAG
PF13_0281	-1205	1	9.38	CTAGAT
MAL13P1.346	-1078	-1	9.38	ATCTAG
PF14_0216	-735	-1	9.38	ATCTAG
PFF0980w	-1999	-1	9.38	ATCTAG
PF10_0399	-698	1	9.38	CTAGAT
PFE1045c	-82	1	9.38	CTAGAT
PFC1055w	-616	1	9.38	CTAGAT
PFI1765c	-1806	1	9.38	CTAGAT
PFE1255w	-395	-1	9.38	ATCTAG
PF07_0065	-546	-1	9.38	ATCTAG
PF11_0297	-837	1	9.38	CTAGAT
MAL7P1.15	-793	1	9.38	CTAGAT
PFL2000w	-830	-1	9.38	ATCTAG
PFI1215w	-160	1	9.38	CTAGAT
MAL7P1.212	-1739	-1	9.38	ATCTAG
MAL7P1.212	-1760	-1	9.38	ATCTAG
MAL7P1.212	-1780	-1	9.38	ATCTAG
MAL7P1.212	-1821	-1	9.38	ATCTAG
MAL7P1.212	-1842	-1	9.38	ATCTAG
MAL7P1.212	-1863	-1	9.38	ATCTAG
PFL2155w	-1427	1	9.38	CTAGAT
PFD0807c	-1307	-1	9.38	ATCTAG
PFI0915w	-443	-1	9.38	ATCTAG
PFL1755w	-1701	1	9.38	CTAGAT
MAL7P1.227	-71	1	9.38	CTAGAT
MAL7P1.227	-953	1	9.38	CTAGAT
PFL1460c	-390	-1	9.38	ATCTAG
PFL2445c	-794	1	9.38	CTAGAT
PFA0005w	-1759	-1	9.38	ATCTAG
PFA0005w	-1802	-1	9.38	ATCTAG
PFA0005w	-1877	-1	9.38	ATCTAG
PF11_0326	-588	-1	9.38	ATCTAG
PF11_0175	-316	-1	9.38	ATCTAG
PFA0725w	-525	-1	9.38	ATCTAG
PF14_0403	-852	1	9.38	CTAGAT
PF10_0303	-414	1	9.38	CTAGAT
PF13_0219	-1742	-1	9.38	ATCTAG
PF08_0142	-1744	-1	9.38	ATCTAG
PF08_0142	-1814	-1	9.38	ATCTAG
PF08_0142	-1860	-1	9.38	ATCTAG
PFE0260w	-1226	1	9.38	CTAGAT
PFE0260w	-1267	1	9.38	CTAGAT
PFD0440w	-767	1	9.38	CTAGAT
PFD0440w	-984	1	9.38	CTAGAT
MAL13P1.97	-387	1	9.38	CTAGAT
MAL8P1.220	-1845	-1	9.38	ATCTAG
MAL8P1.220	-1866	-1	9.38	ATCTAG
MAL8P1.220	-1887	-1	9.38	ATCTAG
MAL8P1.220	-1909	-1	9.38	ATCTAG
MAL8P1.220	-1930	-1	9.38	ATCTAG
MAL8P1.220	-1951	-1	9.38	ATCTAG
MAL8P1.220	-1972	-1	9.38	ATCTAG
PF11_0170	-635	-1	9.38	ATCTAG
PF11_0169	-496	1	9.38	CTAGAT
PF10_0059	-1017	1	9.38	CTAGAT
PF13_0119	-686	-1	9.38	ATCTAG
PFF0275c	-338	1	9.38	CTAGAT
PF13_0235	-1595	-1	9.38	ATCTAG
MAL13P1.216	-1879	1	9.38	CTAGAT
PFD0805w	-247	-1	9.38	ATCTAG
PF14_0743	-815	-1	9.38	ATCTAG
PFI1715w	-158	1	9.38	CTAGAT
PF11_0070	-566	-1	9.38	ATCTAG
PFB1055c	-1721	-1	9.38	ATCTAG
PFB1055c	-1742	-1	9.38	ATCTAG
PFB1055c	-1763	-1	9.38	ATCTAG
PFB1055c	-1784	-1	9.38	ATCTAG
PFB1055c	-1805	-1	9.38	ATCTAG
PFB1055c	-1826	-1	9.38	ATCTAG
PFB1055c	-1858	-1	9.38	ATCTAG
MAL7P1.94	-1240	-1	9.38	ATCTAG
PFL1310c	-647	1	9.38	CTAGAT
PFC0525c	-520	-1	9.38	ATCTAG
PFD0005w	-1766	-1	9.38	ATCTAG
PFD0005w	-1787	-1	9.38	ATCTAG
PFD0005w	-1828	-1	9.38	ATCTAG
PFD0005w	-1849	-1	9.38	ATCTAG
PFD0005w	-1882	-1	9.38	ATCTAG
PFI0160w	-1474	-1	9.38	ATCTAG
PFC0310c	-409	1	9.38	CTAGAT
MAL13P1.245	-901	-1	9.38	ATCTAG
PF14_0141	-1952	1	9.38	CTAGAT
PF14_0524	-793	1	9.38	CTAGAT
PF14_0213a	-973	-1	9.38	ATCTAG
PFI0823w	-1535	-1	9.38	ATCTAG
PFE1600w	-319	-1	9.38	ATCTAG
PFL0935c	-1793	-1	9.38	ATCTAG
PFL0935c	-1857	-1	9.38	ATCTAG
PFL0935c	-1921	-1	9.38	ATCTAG
PFL0935c	-1942	-1	9.38	ATCTAG
PFL0935c	-1963	-1	9.38	ATCTAG
PFL0935c	-1984	-1	9.38	ATCTAG
MAL8P1.153	-786	1	9.38	CTAGAT
MAL8P1.153	-1015	-1	9.38	ATCTAG
PF10_0152	-1029	-1	9.38	ATCTAG
PFF0280w	-1229	-1	9.38	ATCTAG
MAL13P1.175	-47	1	9.38	CTAGAT
MAL7P1.226	-1035	1	9.38	CTAGAT
PF13_0048	-364	-1	9.38	ATCTAG
PFA0660w	-100	1	9.38	CTAGAT
PFD0800c	-1781	1	9.38	CTAGAT
PF07_0008	-948	-1	9.38	ATCTAG
MAL7P1.89	-689	-1	9.38	ATCTAG
PF13_0184	-1662	-1	9.38	ATCTAG
PF10_0181	-623	-1	9.38	ATCTAG
PF11_0050	-479	-1	9.38	ATCTAG
PF14_0255a	-1593	1	9.38	CTAGAT
PF14_0647	-408	-1	9.38	ATCTAG
PFE1240w	-1693	-1	9.38	ATCTAG
PF07_0077	-322	-1	9.38	ATCTAG
MAL7P1.220	-444	-1	9.38	ATCTAG
PF11_0144	-366	-1	9.38	ATCTAG
PFE0005w	-1763	-1	9.38	ATCTAG
PFE0005w	-1829	-1	9.38	ATCTAG
PF11_0007	-1694	-1	9.38	ATCTAG
PF11_0007	-1735	-1	9.38	ATCTAG
PF11_0007	-1756	-1	9.38	ATCTAG
PF11_0007	-1778	-1	9.38	ATCTAG
PF11_0007	-1800	-1	9.38	ATCTAG
PF11_0007	-1821	-1	9.38	ATCTAG
PFF0180w	-550	-1	9.38	ATCTAG
PFB0955w	-1423	-1	9.38	ATCTAG
PFE0355c	-1073	-1	9.38	ATCTAG
PF11_0298	-1049	-1	9.38	ATCTAG
PF14_0728	-276	-1	9.38	ATCTAG
PF10_0212a	-1658	1	9.38	CTAGAT
PFD1020c	-784	-1	9.38	ATCTAG
PF14_0186	-1710	-1	9.38	ATCTAG
PF11_0175a	-228	1	9.38	CTAGAT
PF11_0175a	-1287	-1	9.38	ATCTAG
PF14_0650	-1024	-1	9.38	ATCTAG
MAL8P1.6	-1487	-1	9.38	ATCTAG
PFL2150c	-330	-1	9.38	ATCTAG
MAL13P1.64	-1124	-1	9.38	ATCTAG
PF11_0168	-973	1	9.38	CTAGAT
PF10_0372	-1250	-1	9.38	ATCTAG
PFI0455w	-153	-1	9.38	ATCTAG
PF10_0315	-536	-1	9.38	ATCTAG
MAL13P1.82	-1316	-1	9.38	ATCTAG
PFL1890c	-388	1	9.38	CTAGAT
PFL1890c	-1579	-1	9.38	ATCTAG
PFC1120c	-1751	-1	9.38	ATCTAG
PFC1120c	-1791	-1	9.38	ATCTAG
PFC1120c	-1832	-1	9.38	ATCTAG
PFC1120c	-1873	-1	9.38	ATCTAG
PFC1120c	-1893	-1	9.38	ATCTAG
PFC1120c	-1918	-1	9.38	ATCTAG
PF11_0009	-957	-1	9.38	ATCTAG
PF07_0041	-138	1	9.38	CTAGAT
MAL13P1.203	-796	1	9.38	CTAGAT
PF14_0734	-12	1	9.38	CTAGAT
PF11_0425	-162	-1	9.38	ATCTAG
PFC0520w	-891	1	9.38	CTAGAT
PF11_0201	-1583	-1	9.38	ATCTAG
PFE0505w	-1265	-1	9.38	ATCTAG
PFD0605c	-260	-1	9.38	ATCTAG
PFI1830c	-1723	-1	9.38	ATCTAG
PFI1830c	-1744	-1	9.38	ATCTAG
PFI1830c	-1786	-1	9.38	ATCTAG
PFI1830c	-1828	-1	9.38	ATCTAG
PFI1830c	-1862	-1	9.38	ATCTAG
PFI1750c	-1339	-1	9.38	ATCTAG
PF11_0403	-1050	-1	9.38	ATCTAG
PFC0065c	-1249	-1	9.38	ATCTAG
MAL13P1.197	-1707	-1	9.38	ATCTAG
PFI0170w	-1428	-1	9.38	ATCTAG
PFC0940c	-1850	-1	9.38	ATCTAG
PFC0780w	-486	1	9.38	CTAGAT
PFL2510w	-748	1	9.38	CTAGAT
PFL2510w	-813	1	9.38	CTAGAT
PFC0005w	-1778	-1	9.38	ATCTAG
PFC0005w	-1866	-1	9.38	ATCTAG
PFD0560w	-143	1	9.38	CTAGAT
PF07_0052	-1526	-1	9.38	ATCTAG
PFC0895w	-307	1	9.38	CTAGAT
PF14_0542	-1961	-1	9.38	ATCTAG
PFB0070w	-462	-1	9.38	ATCTAG
PF11_0330	-498	-1	9.38	ATCTAG
PFD1007w	-744	1	9.38	CTAGAT
PF14_0196	-624	-1	9.38	ATCTAG
PFE1615c	-1393	-1	9.38	ATCTAG
PF13_0148	-373	-1	9.38	ATCTAG
MAL13P1.83	-1322	-1	9.38	ATCTAG
MAL13P1.1	-1763	-1	9.38	ATCTAG
MAL13P1.1	-1829	-1	9.38	ATCTAG
PF14_0187	-877	1	9.38	CTAGAT
PF13_0199	-39	-1	9.38	ATCTAG
PF07_0056	-1866	-1	9.38	ATCTAG
PF14_0680	-330	-1	9.38	ATCTAG
PF11_0356	-980	-1	9.38	ATCTAG
MAL13P1.173	-849	-1	9.38	ATCTAG
PFL0155c	-326	1	9.38	CTAGAT
PFI1780w	-382	-1	9.38	ATCTAG
PF14_0575	-159	-1	9.38	ATCTAG
PFE1200w	-299	-1	9.38	ATCTAG
PFL1505c	-1933	1	9.38	CTAGAT
PF11_0424	-1105	1	9.38	CTAGAT
PF10_0296	-1466	1	9.38	CTAGAT
PF10_0058	-627	-1	9.38	ATCTAG
PF14_0167	-789	-1	9.38	ATCTAG
PF11_0135	-1269	-1	9.38	ATCTAG
PF10_0415	-268	1	9.38	CTAGAT
MAL8P1.162	-518	-1	9.38	ATCTAG
PFB0645c	-688	1	9.38	CTAGAT
PFD0435c	-363	-1	9.38	ATCTAG
PFD0435c	-580	-1	9.38	ATCTAG
PF10_0168-a	-129	1	9.38	CTAGAT
PFF0660w	-1875	-1	9.38	ATCTAG
PF14_0742	-1087	1	9.38	CTAGAT
PF14_0742	-1282	-1	9.38	ATCTAG
PFB0405w	-1416	-1	9.38	ATCTAG
PFF1470c	-1246	-1	9.38	ATCTAG
PFE1050w	-935	-1	9.38	ATCTAG
PFL2195w	-604	1	9.38	CTAGAT
PFL1315w	-1716	-1	9.38	ATCTAG
PF14_0484	-94	-1	9.38	ATCTAG
MAL7P1.129	-1645	-1	9.38	ATCTAG
PFF1120c	-984	-1	9.38	ATCTAG
PFD0790c	-1146	1	9.38	CTAGAT
MAL13P1.174	-333	-1	9.38	ATCTAG
MAL13P1.174	-1118	1	9.38	CTAGAT
PFD0795w	-1572	-1	9.38	ATCTAG
PF08_0066	-850	-1	9.38	ATCTAG
PF08_0038	-124	-1	9.38	ATCTAG
PF10_0394	-682	1	9.38	CTAGAT
PFD0555c	-572	-1	9.38	ATCTAG
PF14_0541	-747	-1	9.38	ATCTAG
PFE1210c	-479	-1	9.38	ATCTAG
PFA0620c	-1393	1	9.38	CTAGAT
PFL0775w	-543	-1	9.38	ATCTAG
PFI0015c	-1646	1	9.38	CTAGAT
MAL13P1.246	-403	1	9.38	CTAGAT
MAL7P1.187	-1669	-1	9.38	ATCTAG
MAL7P1.187	-1711	-1	9.38	ATCTAG
MAL7P1.187	-1744	-1	9.38	ATCTAG
MAL7P1.187	-1973	-1	9.38	ATCTAG
PFD0235c	-477	1	9.38	CTAGAT
MAL8P1.50	-491	1	9.38	CTAGAT
PFE1355c	-787	-1	9.38	ATCTAG
PFB0930w	-86	1	9.38	CTAGAT
PFD0615c	-1561	-1	9.38	ATCTAG
PF10_0001	-1747	-1	9.38	ATCTAG
PF10_0001	-1767	-1	9.38	ATCTAG
PF10_0001	-1788	-1	9.38	ATCTAG
PF10_0001	-1831	-1	9.38	ATCTAG
PF10_0001	-1851	-1	9.38	ATCTAG
PF10_0001	-1885	-1	9.38	ATCTAG
PF14_0088	-690	-1	9.38	ATCTAG
PFD0480w	-1249	-1	9.38	ATCTAG
MAL7P1.156	-1772	-1	9.38	ATCTAG
PF14_0412	-1136	1	9.38	CTAGAT
PFF0250w	-297	-1	9.38	ATCTAG
PFL0005w	-1736	-1	9.38	ATCTAG
PFL0005w	-1776	-1	9.38	ATCTAG
PFL0005w	-1818	-1	9.38	ATCTAG
PFL0005w	-1852	-1	9.38	ATCTAG
PFE0370c	-713	-1	9.38	ATCTAG
PFF0910c	-573	-1	9.38	ATCTAG
PFF0910c	-688	-1	9.38	ATCTAG
MAL7P1.52	-700	1	9.38	CTAGAT
PFA0335w	-1115	-1	9.38	ATCTAG
MAL8P1.2	-1470	-1	9.38	ATCTAG
PFI0155c	-1108	-1	9.38	ATCTAG
PF10_0168-b	-11	1	9.38	CTAGAT
PFF1295w	-963	-1	9.38	ATCTAG
PFC0365w	-1409	1	9.38	CTAGAT
PFA0745w	-726	1	9.38	CTAGAT
PF11_0098	-429	-1	9.38	ATCTAG
PF14_0256	-118	1	9.38	CTAGAT
PF10_0077	-36	1	9.38	CTAGAT
PFL1040w	-518	-1	9.38	ATCTAG
PF11_0011	-680	1	9.38	CTAGAT
PFD1225w	-1051	-1	9.38	ATCTAG
MAL13P1.96	-1619	-1	9.38	ATCTAG
PF14_0093	-1355	1	9.38	CTAGAT
PFA0765c	-1791	-1	9.38	ATCTAG
PFA0765c	-1813	-1	9.38	ATCTAG
PFA0765c	-1834	-1	9.38	ATCTAG
PFA0765c	-1907	-1	9.38	ATCTAG
PFA0765c	-1941	-1	9.38	ATCTAG
PFA0765c	-1975	-1	9.38	ATCTAG
PFE1035c	-545	-1	9.38	ATCTAG
PFC0245c	-1733	1	9.38	CTAGAT
PF10_0207	-235	1	9.38	CTAGAT
PF14_0214	-374	1	9.38	CTAGAT
PF13_0215	-252	-1	9.38	ATCTAG
PFF0615c	-425	-1	9.38	ATCTAG
PFB0170w	-493	1	9.38	CTAGAT
MAL7P1.57	-1276	-1	9.38	ATCTAG
PF14_0020	-119	-1	9.38	ATCTAG
PFB0010w	-1829	-1	9.38	ATCTAG
PFB0010w	-1871	-1	9.38	ATCTAG
PFB0010w	-1891	-1	9.38	ATCTAG
PFB0010w	-1925	-1	9.38	ATCTAG
MAL8P1.16	-88	-1	9.38	ATCTAG
MAL8P1.16	-386	-1	9.38	ATCTAG
PF14_0233	-1009	-1	9.38	ATCTAG
PF11_0365	-781	-1	9.38	ATCTAG
PFI0110c	-90	-1	9.38	ATCTAG
MAL7P1.157	-108	1	9.38	CTAGAT
PF14_0273	-1940	-1	9.38	ATCTAG
PF13_0280	-1721	-1	9.38	ATCTAG
PFC0515c	-580	-1	9.38	ATCTAG
PFB0355c	-615	-1	9.38	ATCTAG
PF10_0406	-1786	-1	9.38	ATCTAG
PF10_0406	-1808	-1	9.38	ATCTAG
PF10_0406	-1828	-1	9.38	ATCTAG
PF10_0406	-1850	-1	9.38	ATCTAG
PF10_0406	-1884	-1	9.38	ATCTAG
PF07_0086	-167	-1	9.38	ATCTAG
PF10_0248	-113	-1	9.38	ATCTAG
PF14_0530	-359	1	9.38	CTAGAT
PFF1405c	-514	1	9.38	CTAGAT
PFI0695c	-895	-1	9.38	ATCTAG
PF10_0056	-928	-1	9.38	ATCTAG
PFL1170w	-907	-1	9.38	ATCTAG
PFF0830w	-105	-1	9.38	ATCTAG
PFC0395w	-1542	-1	9.38	ATCTAG
PF11_0318	-1511	-1	9.38	ATCTAG
PFD0600c	-225	-1	9.38	ATCTAG
PFD0600c	-1871	-1	9.38	ATCTAG
MAL13P1.121	-1141	-1	9.38	ATCTAG
PFC0920w	-588	1	9.38	CTAGAT
MAL13P1.356	-1762	-1	9.38	ATCTAG
MAL13P1.356	-1812	-1	9.38	ATCTAG
MAL13P1.356	-1833	-1	9.38	ATCTAG
MAL13P1.356	-1866	-1	9.38	ATCTAG
MAL13P1.495	-498	-1	9.38	ATCTAG
PF10_0159	-1632	-1	9.38	ATCTAG
PF10_0159	-1958	-1	9.38	ATCTAG
PF14_0601	-779	-1	9.38	ATCTAG
PF13_0249	-610	-1	9.38	ATCTAG
PF10_0208	-1228	-1	9.38	ATCTAG
PFL2665c	-1672	-1	9.38	ATCTAG
PFL2665c	-1738	-1	9.38	ATCTAG
PF11_0488	-586	1	9.38	CTAGAT
PF14_0092	-1769	-1	9.38	ATCTAG
PFF1595c	-1755	-1	9.38	ATCTAG
PFF1595c	-1797	-1	9.38	ATCTAG
PFF1595c	-1860	-1	9.38	ATCTAG
PFB1005w	-682	1	9.38	CTAGAT
PF14_0234	-461	1	9.38	CTAGAT
PF11_0129	-496	-1	9.38	ATCTAG
PF14_0607	-9	-1	9.38	ATCTAG
PFL0550w	-316	-1	9.38	ATCTAG
MAL13P1.50	-497	-1	9.38	ATCTAG
PF13_0088	-1162	1	9.38	CTAGAT
PFD0770c	-692	1	9.38	CTAGAT
PFL2440w	-466	-1	9.38	ATCTAG
MAL7P1.30	-1428	-1	9.38	ATCTAG
PF14_0633a	-694	-1	9.38	ATCTAG
PFE0175c	-590	1	9.38	CTAGAT
PFA0675w	-1958	-1	9.38	ATCTAG
PF07_0009	-358	1	9.38	CTAGAT
PFD0462w	-1454	1	9.38	CTAGAT
PFA0590w	-362	-1	9.38	ATCTAG
PFA0590w	-508	-1	9.38	ATCTAG
PFA0590w	-654	-1	9.38	ATCTAG
PFA0590w	-806	-1	9.38	ATCTAG
PFL1270w	-217	-1	9.38	ATCTAG
PFL0800c	-1922	-1	9.38	ATCTAG
PF14_0350	-1045	-1	9.38	ATCTAG
PFI0005w	-1711	-1	9.38	ATCTAG
PFI0005w	-1754	-1	9.38	ATCTAG
PFI0005w	-1775	-1	9.38	ATCTAG
PFI0005w	-1796	-1	9.38	ATCTAG
PFI0005w	-1830	-1	9.38	ATCTAG
PFI0005w	-1864	-1	9.38	ATCTAG
PFI0005w	-1898	-1	9.38	ATCTAG
PF14_0531	-1196	1	9.38	CTAGAT
PF14_0676	-516	-1	9.38	ATCTAG
PF14_0168	-1442	-1	9.38	ATCTAG
PFE1235c	-1401	1	9.38	CTAGAT
PFF1290c	-167	-1	9.38	ATCTAG
PF14_0014	-1357	-1	9.38	ATCTAG
PF10_0329	-855	-1	9.38	ATCTAG
PFA0145c	-7	-1	9.38	ATCTAG
PF11_0438	-68	-1	9.38	ATCTAG
PFL1720w	-90	1	9.38	CTAGAT
PF10_0013	-1316	-1	8.93	TACTAG
PF14_0722	-1777	-1	8.93	TACTAG
MAL8P1.131	-1205	-1	8.93	TACTAG
PF13_0304	-856	-1	8.93	TACTAG
PFI1640c	-734	-1	8.93	TACTAG
PF10_0064	-160	-1	8.93	TACTAG
PFI1195c	-433	-1	8.93	TACTAG
PF11_0342	-1015	-1	8.93	TACTAG
PFL0085c	-699	-1	8.93	TACTAG
PF13_0134	-1147	1	8.93	CTAGTA
PFB0921c	-1158	-1	8.93	TACTAG
PFL0670c	-1282	-1	8.93	TACTAG
PFL0675c	-1056	-1	8.93	TACTAG
PFC0680w	-1263	-1	8.93	TACTAG
PF10_0346	-1755	-1	8.93	TACTAG
PFE0170c	-218	1	8.93	CTAGTA
PFI0485c	-588	-1	8.93	TACTAG
PFI1135c	-1307	-1	8.93	TACTAG
PFF0575c	-159	-1	8.93	TACTAG
PFA0390w	-754	-1	8.93	TACTAG
PFA0440w	-445	-1	8.93	TACTAG
PF07_0015	-97	-1	8.93	TACTAG
PF13_0152	-1014	-1	8.93	TACTAG
PF08_0020	-937	-1	8.93	TACTAG
PFL0620c	-1052	-1	8.93	TACTAG
PFD0115c	-884	-1	8.93	TACTAG
PF14_0737	-1871	1	8.93	CTAGTA
PFI1770w	-1224	1	8.93	CTAGTA
PF14_0117	-1531	-1	8.93	TACTAG
PFL2080c	-1587	-1	8.93	TACTAG
PFC0200w	-522	1	8.93	CTAGTA
PF11_0049	-85	-1	8.93	TACTAG
PF07_0126	-1394	-1	8.93	TACTAG
PFC0910w	-1140	1	8.93	CTAGTA
PFD0405c	-731	-1	8.93	TACTAG
PFI1335w	-1223	-1	8.93	TACTAG
PF11_0362a	-418	-1	8.93	TACTAG
PFF1300w	-229	-1	8.93	TACTAG
PFF1300w	-1472	-1	8.93	TACTAG
PF14_0465	-496	-1	8.93	TACTAG
PFL1030w	-520	-1	8.93	TACTAG
PF10_0042	-138	-1	8.93	TACTAG
PFI0135c	-338	1	8.93	CTAGTA
PFB0840w	-261	-1	8.93	TACTAG
PFB0970c	-1363	1	8.93	CTAGTA
PFI0150c	-107	-1	8.93	TACTAG
MAL13P1.33	-280	-1	8.93	TACTAG
PF07_0048	-90	-1	8.93	TACTAG
PFB0300c	-471	1	8.93	CTAGTA
PFF0315c	-651	-1	8.93	TACTAG
PF10_0041	-1358	1	8.93	CTAGTA
PFI1005w	-1033	1	8.93	CTAGTA
PF10_0340	-635	1	8.93	CTAGTA
PF10_0032	-807	-1	8.93	TACTAG
MAL7P1.105	-980	-1	8.93	TACTAG
MAL7P1.105	-1116	-1	8.93	TACTAG
PFD0060w	-985	1	8.93	CTAGTA
PF11_0061	-728	-1	8.93	TACTAG
PF10_0373	-53	1	8.93	CTAGTA
PFC0420w	-665	-1	8.93	TACTAG
PFL1630c	-647	-1	8.93	TACTAG
MAL7P1.22	-1753	-1	8.93	TACTAG
PFF1225c	-408	-1	8.93	TACTAG
MAL13P1.525	-1929	-1	8.93	TACTAG
MAL8P1.160	-1326	-1	8.93	TACTAG
MAL8P1.160	-1883	-1	8.93	TACTAG
PF11_0220	-798	-1	8.93	TACTAG
PFB0530c	-773	1	8.93	CTAGTA
PFI1010w	-294	-1	8.93	TACTAG
PFL1925w	-249	-1	8.93	TACTAG
PFF0860c	-1799	-1	8.93	TACTAG
PFE0835w	-294	-1	8.93	TACTAG
PFB0835c	-1607	1	8.93	CTAGTA
MAL7P1.78	-948	-1	8.93	TACTAG
MAL7P1.184	-963	1	8.93	CTAGTA
PF11_0309	-760	-1	8.93	TACTAG
PF11_0309	-1329	-1	8.93	TACTAG
PF14_0657	-1160	-1	8.93	TACTAG
PFD0465c	-422	-1	8.93	TACTAG
PF10_0155	-416	-1	8.93	TACTAG
PFI1525w	-899	-1	8.93	TACTAG
PF14_0084	-89	1	8.93	CTAGTA
PF10_0094	-1742	-1	8.93	TACTAG
PF13_0229	-1015	-1	8.93	TACTAG
PF11_0139	-228	-1	8.93	TACTAG
PF10_0373a	-770	-1	8.93	TACTAG
PFD0050w	-985	1	8.93	CTAGTA
PFC0675c	-784	1	8.93	CTAGTA
PFD0295c	-724	-1	8.93	TACTAG
PF14_0735	-545	-1	8.93	TACTAG
PF07_0115	-1668	-1	8.93	TACTAG
PFE0040c	-643	-1	8.93	TACTAG
PFE0040c	-972	1	8.93	CTAGTA
PF07_0054	-1549	-1	8.93	TACTAG
PF14_0598	-657	1	8.93	CTAGTA
PFL2635w	-1728	-1	8.93	TACTAG
PFI1765c	-863	-1	8.93	TACTAG
PFD0125c	-1184	-1	8.93	TACTAG
PFE1255w	-450	-1	8.93	TACTAG
PF11_0180	-1054	1	8.93	CTAGTA
MAL7P1.177	-284	-1	8.93	TACTAG
PFF1440w	-1428	-1	8.93	TACTAG
PFC0035w	-967	1	8.93	CTAGTA
PFD1230c	-985	1	8.93	CTAGTA
PF13_0003	-1862	-1	8.93	TACTAG
PF14_0315	-1596	1	8.93	CTAGTA
MAL13P1.88	-1961	-1	8.93	TACTAG
PFL1135c	-637	-1	8.93	TACTAG
PF14_0006	-1948	-1	8.93	TACTAG
PFL1755w	-1295	-1	8.93	TACTAG
PF11_0060	-1474	-1	8.93	TACTAG
PF10_0129	-379	-1	8.93	TACTAG
PF14_0520	-407	-1	8.93	TACTAG
PF11_0056	-540	1	8.93	CTAGTA
MAL8P1.7	-1778	1	8.93	CTAGTA
PFA0005w	-1821	1	8.93	CTAGTA
PFE0395c	-1370	-1	8.93	TACTAG
PFF0965c	-388	-1	8.93	TACTAG
PF08_0086	-1300	-1	8.93	TACTAG
PF13_0328	-1502	-1	8.93	TACTAG
PF13_0328	-1883	-1	8.93	TACTAG
PF11_0168a	-169	-1	8.93	TACTAG
MAL8P1.45	-763	-1	8.93	TACTAG
PFI0285w	-1562	-1	8.93	TACTAG
MAL7P1.76	-1076	1	8.93	CTAGTA
PFL1920c	-1399	1	8.93	CTAGTA
PFL2650w	-1956	-1	8.93	TACTAG
PFI1265w	-885	1	8.93	CTAGTA
PF07_0013	-1835	-1	8.93	TACTAG
PFC0911c	-845	1	8.93	CTAGTA
MAL7P1.216	-1009	1	8.93	CTAGTA
MAL13P1.465	-267	-1	8.93	TACTAG
MAL7P1.185	-974	1	8.93	CTAGTA
PF14_0258	-1067	-1	8.93	TACTAG
PFB0972w	-571	-1	8.93	TACTAG
PFF0275c	-965	1	8.93	CTAGTA
MAL8P1.65	-138	1	8.93	CTAGTA
PF08_0050	-536	1	8.93	CTAGTA
PFF0025w	-984	1	8.93	CTAGTA
PFI0065w	-972	1	8.93	CTAGTA
PFC0265c	-1734	-1	8.93	TACTAG
PF11_0481	-512	-1	8.93	TACTAG
PF11_0308	-537	1	8.93	CTAGTA
PF11_0308	-1106	1	8.93	CTAGTA
PF14_0564	-823	1	8.93	CTAGTA
PF13_0136	-638	-1	8.93	TACTAG
PF14_0743	-622	-1	8.93	TACTAG
PF13_0095	-296	-1	8.93	TACTAG
PF11_0078	-430	-1	8.93	TACTAG
PF13_0146	-1393	1	8.93	CTAGTA
PF11_0302	-354	-1	8.93	TACTAG
MAL13P1.245	-721	-1	8.93	TACTAG
PFC0215c	-732	-1	8.93	TACTAG
PFF1070c	-1145	-1	8.93	TACTAG
PFL1140w	-857	1	8.93	CTAGTA
PF11_0479	-1861	-1	8.93	TACTAG
PFI0225w	-1198	-1	8.93	TACTAG
PF13_0135	-178	1	8.93	CTAGTA
MAL13P1.385	-1681	1	8.93	CTAGTA
PF10_0314	-430	-1	8.93	TACTAG
PFF0600w	-389	-1	8.93	TACTAG
PFF0280w	-602	-1	8.93	TACTAG
PF14_0087	-726	-1	8.93	TACTAG
PFE0080c	-482	-1	8.93	TACTAG
MAL13P1.175	-523	1	8.93	CTAGTA
PF14_0101	-1403	-1	8.93	TACTAG
PF13_0193	-383	-1	8.93	TACTAG
PF14_0455	-1387	-1	8.93	TACTAG
PF14_0268	-470	1	8.93	CTAGTA
PF14_0120	-857	-1	8.93	TACTAG
PFF0970w	-1109	-1	8.93	TACTAG
PF14_0080	-1108	-1	8.93	TACTAG
PF14_0005	-547	-1	8.93	TACTAG
PFF1015w	-1862	1	8.93	CTAGTA
PF14_0129	-1151	-1	8.93	TACTAG
PF11_0375	-21	-1	8.93	TACTAG
PF13_0284	-846	1	8.93	CTAGTA
PF14_0102	-1982	1	8.93	CTAGTA
PF10_0084	-1121	-1	8.93	TACTAG
PF07_0077	-570	1	8.93	CTAGTA
PF14_0747	-127	-1	8.93	TACTAG
PFE0195w	-1233	-1	8.93	TACTAG
PF07_0114	-127	-1	8.93	TACTAG
PFI1615w	-635	-1	8.93	TACTAG
PFI0940c	-396	1	8.93	CTAGTA
PF14_0040	-784	1	8.93	CTAGTA
PFD1020c	-801	-1	8.93	TACTAG
PF14_0186	-732	-1	8.93	TACTAG
PF13_0161	-606	-1	8.93	TACTAG
PF13_0161	-1223	1	8.93	CTAGTA
PFE0385w	-600	-1	8.93	TACTAG
PF11_0223	-985	1	8.93	CTAGTA
PF14_0097	-120	-1	8.93	TACTAG
PF13_0267	-1434	-1	8.93	TACTAG
PF11_0008	-1673	-1	8.93	TACTAG
PF13_0353	-1315	1	8.93	CTAGTA
MAL8P1.6	-664	-1	8.93	TACTAG
PF13_0082	-683	-1	8.93	TACTAG
PF11_0415	-294	-1	8.93	TACTAG
PF11_0415	-1596	-1	8.93	TACTAG
PFL1445w	-676	1	8.93	CTAGTA
PFB0440c	-42	-1	8.93	TACTAG
PFL1185c	-806	1	8.93	CTAGTA
PFF0480w	-337	-1	8.93	TACTAG
PF10_0234	-1567	-1	8.93	TACTAG
PF14_0032	-605	-1	8.93	TACTAG
PFB0575c	-374	-1	8.93	TACTAG
PF11_0508	-376	-1	8.93	TACTAG
MAL7P1.141	-427	1	8.93	CTAGTA
MAL7P1.141	-564	1	8.93	CTAGTA
PF14_0493	-1725	-1	8.93	TACTAG
MAL13P1.266	-42	-1	8.93	TACTAG
PF07_0028	-241	-1	8.93	TACTAG
PFF1010c	-911	-1	8.93	TACTAG
MAL7P1.91	-261	-1	8.93	TACTAG
PF11_0009	-1002	1	8.93	CTAGTA
PFL0505c	-1751	1	8.93	CTAGTA
PF11_0217	-1586	1	8.93	CTAGTA
PF14_0659	-1795	1	8.93	CTAGTA
PFL1395c	-674	1	8.93	CTAGTA
PFI1270w	-1038	-1	8.93	TACTAG
PFI1815c	-984	1	8.93	CTAGTA
PFC0950c	-861	-1	8.93	TACTAG
MAL13P1.197	-1421	-1	8.93	TACTAG
PF13_0314	-454	-1	8.93	TACTAG
PF14_0155	-790	1	8.93	CTAGTA
PFL1370w	-1366	1	8.93	CTAGTA
PFI0950w	-1202	-1	8.93	TACTAG
PFB0951w	-183	-1	8.93	TACTAG
PFB0951w	-851	-1	8.93	TACTAG
PF14_0073	-1668	1	8.93	CTAGTA
PFC0710w-a	-343	-1	8.93	TACTAG
PFF0095c	-417	-1	8.93	TACTAG
PFI0060c	-1939	-1	8.93	TACTAG
MAL13P1.21	-1031	-1	8.93	TACTAG
PF10_0368	-839	-1	8.93	TACTAG
MAL7P1.26	-402	1	8.93	CTAGTA
MAL7P1.118	-305	-1	8.93	TACTAG
PF08_0029	-1033	-1	8.93	TACTAG
PF13_0039	-457	1	8.93	CTAGTA
PFI1216w	-447	-1	8.93	TACTAG
MAL13P1.380	-1050	-1	8.93	TACTAG
PFB0870w	-154	-1	8.93	TACTAG
PF11_0540a%7Bpep%7D	-1617	1	8.93	CTAGTA
PFI1140w	-326	1	8.93	CTAGTA
PF14_0187	-1857	-1	8.93	TACTAG
PFC0830w	-61	-1	8.93	TACTAG
PFC0830w	-253	-1	8.93	TACTAG
MAL8P1.43	-1325	-1	8.93	TACTAG
PF13_0346	-1705	-1	8.93	TACTAG
PF10_0185	-121	-1	8.93	TACTAG
PF11_0344	-1800	-1	8.93	TACTAG
PF10_0235	-308	-1	8.93	TACTAG
PFC0425w	-1624	-1	8.93	TACTAG
PF14_0426	-286	-1	8.93	TACTAG
PF07_0127	-351	-1	8.93	TACTAG
PFC0565w	-11	1	8.93	CTAGTA
PF11_0520	-984	1	8.93	CTAGTA
PF13_0222	-1119	-1	8.93	TACTAG
PF13_0222	-1426	-1	8.93	TACTAG
PFB0340c	-1242	-1	8.93	TACTAG
PFE0365c	-1067	1	8.93	CTAGTA
PF11_0424	-425	-1	8.93	TACTAG
PFI1155w	-859	-1	8.93	TACTAG
PF10_0296	-1383	-1	8.93	TACTAG
PFL0030c	-1837	-1	8.93	TACTAG
PFL2590w	-1770	1	8.93	CTAGTA
PF14_0221	-1821	-1	8.93	TACTAG
PF14_0130	-681	1	8.93	CTAGTA
PFB0535w	-241	-1	8.93	TACTAG
PFD0830w	-180	-1	8.93	TACTAG
PF14_0675	-1408	-1	8.93	TACTAG
PFF1425w	-1657	-1	8.93	TACTAG
PFL2305w	-506	-1	8.93	TACTAG
MAL13P1.520	-979	1	8.93	CTAGTA
PFB0405w	-1398	-1	8.93	TACTAG
PFD0025w	-985	1	8.93	CTAGTA
PF07_0120	-664	-1	8.93	TACTAG
PFF0510w	-1896	-1	8.93	TACTAG
MAL13P1.241	-559	-1	8.93	TACTAG
PFI1540w	-721	-1	8.93	TACTAG
PFA0020w	-1000	1	8.93	CTAGTA
MAL13P1.265	-1826	1	8.93	CTAGTA
PF13_0038	-1649	1	8.93	CTAGTA
PF14_0648	-902	1	8.93	CTAGTA
MAL7P1.205	-1758	-1	8.93	TACTAG
PFL0655w	-911	-1	8.93	TACTAG
MAL13P1.174	-1594	1	8.93	CTAGTA
PFA0340w	-610	-1	8.93	TACTAG
PFF0750w	-1676	1	8.93	CTAGTA
PF10_0367	-1774	-1	8.93	TACTAG
PF13_0004	-984	1	8.93	CTAGTA
PF11_0519	-991	1	8.93	CTAGTA
MAL13P1.29	-1234	-1	8.93	TACTAG
PFD0645w	-1019	1	8.93	CTAGTA
MAL13P1.148	-224	-1	8.93	TACTAG
PFC0875w	-765	-1	8.93	TACTAG
PFD0080c	-743	-1	8.93	TACTAG
PFL1870c	-203	-1	8.93	TACTAG
PFL1870c	-742	-1	8.93	TACTAG
PFF0435w	-1482	1	8.93	CTAGTA
PFI0086w	-266	-1	8.93	TACTAG
PF11_0262	-339	-1	8.93	TACTAG
PF14_0031a	-829	-1	8.93	TACTAG
PFD0740w	-1962	-1	8.93	TACTAG
PF14_0541	-223	-1	8.93	TACTAG
PF13_0288	-183	-1	8.93	TACTAG
PF10_0184	-1461	1	8.93	CTAGTA
MAL13P1.246	-583	1	8.93	CTAGTA
MAL13P1.461	-1031	1	8.93	CTAGTA
PFI0020w	-989	1	8.93	CTAGTA
MAL7P1.12	-1946	-1	8.93	TACTAG
PF13_0247	-365	1	8.93	CTAGTA
PFF0535c	-93	1	8.93	CTAGTA
PFF1075w	-555	1	8.93	CTAGTA
PF11_0482	-1741	1	8.93	CTAGTA
PFI0075w	-996	1	8.93	CTAGTA
PF08_0112	-39	1	8.93	CTAGTA
PFL1440c	-20	-1	8.93	TACTAG
MAL7P1.222	-1929	1	8.93	CTAGTA
PF10_0330	-812	-1	8.93	TACTAG
PF13_0123	-1177	-1	8.93	TACTAG
PF07_0064	-1796	-1	8.93	TACTAG
PF11_0317	-484	-1	8.93	TACTAG
MAL13P1.240	-496	1	8.93	CTAGTA
PF14_0339	-18	1	8.93	CTAGTA
PFB0335c	-340	1	8.93	CTAGTA
PF14_0274	-171	1	8.93	CTAGTA
PFD0965W	-60	-1	8.93	TACTAG
PF11_0122	-249	-1	8.93	TACTAG
PFA0035c	-1908	-1	8.93	TACTAG
PF08_0067	-797	-1	8.93	TACTAG
PF14_0237	-1329	1	8.93	CTAGTA
PF11_0456	-676	-1	8.93	TACTAG
PFD0735c	-717	-1	8.93	TACTAG
PF11_0054	-268	1	8.93	CTAGTA
PF13_0012a	-651	-1	8.93	TACTAG
PF11_0190	-77	1	8.93	CTAGTA
PFD0020c	-1796	-1	8.93	TACTAG
PF13_0019	-1501	1	8.93	CTAGTA
PFI1220w	-1764	-1	8.93	TACTAG
MAL13P1.139a	-1123	-1	8.93	TACTAG
PF13_0329	-1580	1	8.93	CTAGTA
PF13_0329	-1961	1	8.93	CTAGTA
PF14_0497	-214	-1	8.93	TACTAG
PFI0945w	-549	1	8.93	CTAGTA
PF07_0129	-1950	-1	8.93	TACTAG
PFB0100c	-996	-1	8.93	TACTAG
PFE0655w	-1261	-1	8.93	TACTAG
PF13_0087	-27	-1	8.93	TACTAG
PFC1025w	-757	-1	8.93	TACTAG
PFL1390w	-1561	-1	8.93	TACTAG
PF14_0723	-106	1	8.93	CTAGTA
MAL7P1.300	-402	-1	8.93	TACTAG
PFF0415c	-447	1	8.93	CTAGTA
PFB0590w	-54	-1	8.93	TACTAG
PF10_0190	-440	1	8.93	CTAGTA
PF14_0251	-953	1	8.93	CTAGTA
PF14_0416	-191	-1	8.93	TACTAG
PFL1705w	-1368	1	8.93	CTAGTA
PFL0050c	-1088	-1	8.93	TACTAG
MAL7P1.350	-1906	-1	8.93	TACTAG
PFE0995c	-1311	1	8.93	CTAGTA
PFL1875w	-1676	-1	8.93	TACTAG
PFA0450c	-620	1	8.93	CTAGTA
PFD0640c	-990	1	8.93	CTAGTA
PF08_0132	-1137	-1	8.93	TACTAG
PF08_0132	-1461	-1	8.93	TACTAG
MAL13P1.390	-305	-1	8.93	TACTAG
PFL0865w	-1846	-1	8.93	TACTAG
PFL1025c	-88	-1	8.93	TACTAG
PFL1025c	-1845	-1	8.93	TACTAG
PF14_0053	-1363	1	8.93	CTAGTA
PF13_0125	-1610	-1	8.93	TACTAG
PFL1385c	-992	1	8.93	CTAGTA
PFL1385c	-1021	-1	8.93	TACTAG
PFC0912w	-342	-1	8.93	TACTAG
PFA0040w	-986	1	8.93	CTAGTA
PF10_0060	-149	1	8.93	CTAGTA
PFL1700c	-1778	-1	8.93	TACTAG
PF11_0140	-230	-1	8.93	TACTAG
PF10_0159	-1019	1	8.93	CTAGTA
PFB0877c	-703	-1	8.93	TACTAG
PF10_0065	-551	-1	8.93	TACTAG
MAL13P1.17	-1498	-1	8.93	TACTAG
PF14_0116	-20	-1	8.93	TACTAG
PF11_0521	-1804	-1	8.93	TACTAG
MAL8P1.20	-851	-1	8.93	TACTAG
PFD0300w	-1124	-1	8.93	TACTAG
PF11_0324	-262	-1	8.93	TACTAG
PF10_0004	-1750	1	8.93	CTAGTA
PFC0560c	-530	-1	8.93	TACTAG
PFB0580w	-1837	1	8.93	CTAGTA
PF11_0162	-1109	-1	8.93	TACTAG
PF11_0294	-274	-1	8.93	TACTAG
PFF0700c	-1100	1	8.93	CTAGTA
PF14_0361	-1116	-1	8.93	TACTAG
PFI1685w	-1001	-1	8.93	TACTAG
MAL13P1.292	-298	-1	8.93	TACTAG
PFC0040w	-1805	1	8.93	CTAGTA
PFD1235w	-1810	-1	8.93	TACTAG
PF14_0281	-555	1	8.93	CTAGTA
PF13_0088	-64	-1	8.93	TACTAG
PF14_0106	-307	-1	8.93	TACTAG
PFL1120c	-296	1	8.93	CTAGTA
PF10_0323	-1216	-1	8.93	TACTAG
PF10_0380	-1464	-1	8.93	TACTAG
PFI0280c	-855	-1	8.93	TACTAG
PFC0831w	-1466	-1	8.93	TACTAG
PFC0831w	-1658	-1	8.93	TACTAG
PFL1265c	-991	-1	8.93	TACTAG
PF13_0362	-1930	-1	8.93	TACTAG
PFL2545c	-1545	-1	8.93	TACTAG
PF07_0085	-1098	1	8.93	CTAGTA
PF11_0141	-1083	-1	8.93	TACTAG
PFL0465c	-873	-1	8.93	TACTAG
PFL2645c	-1000	1	8.93	CTAGTA
PF07_0067	-490	-1	8.93	TACTAG
PF14_0271	-146	-1	8.93	TACTAG
PF14_0271	-1056	-1	8.93	TACTAG
PF10_0140	-403	1	8.93	CTAGTA
PF14_0483	-897	-1	8.93	TACTAG
PF14_0414	-396	1	8.93	CTAGTA
PFD0595w	-926	-1	8.93	TACTAG
PFB0926c	-467	-1	8.93	TACTAG
PFB0923c	-1624	-1	8.93	TACTAG
PFI0605c	-1037	-1	8.93	TACTAG
PF13_0054	-1965	1	8.41	CTAGCA
PFI1195c	-1081	-1	8.41	TGCTAG
PF10_0322	-1592	1	8.41	CTAGCA
PFD0115c	-1868	-1	8.41	TGCTAG
PF11_0518	-978	-1	8.41	TGCTAG
MAL13P1.33	-274	-1	8.41	TGCTAG
PFB0510w	-855	-1	8.41	TGCTAG
PFI1330c	-899	-1	8.41	TGCTAG
PF14_0065	-977	-1	8.41	TGCTAG
PF14_0366	-752	1	8.41	CTAGCA
PF10_0242	-1145	-1	8.41	TGCTAG
PF11_0283	-1367	-1	8.41	TGCTAG
PFL1625w	-527	1	8.41	CTAGCA
PF11_0193	-868	-1	8.41	TGCTAG
MAL13P1.44	-673	-1	8.41	TGCTAG
PFB0250w	-353	-1	8.41	TGCTAG
PF08_0004	-1921	-1	8.41	TGCTAG
PFC0835c	-1129	-1	8.41	TGCTAG
PF14_0491	-316	-1	8.41	TGCTAG
PFL1285c	-981	-1	8.41	TGCTAG
PFE1090w	-730	-1	8.41	TGCTAG
PF13_0299	-643	-1	8.41	TGCTAG
PFF0573c	-522	-1	8.41	TGCTAG
PF11_0179	-1474	-1	8.41	TGCTAG
PFC0220w	-539	-1	8.41	TGCTAG
MAL13P1.324	-357	-1	8.41	TGCTAG
PFF0275c	-555	1	8.41	CTAGCA
PF10_0420	-398	1	8.41	CTAGCA
PFC0775w	-1045	-1	8.41	TGCTAG
PF14_0489	-1701	-1	8.41	TGCTAG
PF07_0020	-1332	-1	8.41	TGCTAG
PF14_0406	-1760	-1	8.41	TGCTAG
PFA0720w	-111	-1	8.41	TGCTAG
PFA0715c	-1609	1	8.41	CTAGCA
PFD0875c	-1416	-1	8.41	TGCTAG
PFF0280w	-1012	-1	8.41	TGCTAG
PFL0545w	-984	-1	8.41	TGCTAG
PF08_0005	-700	1	8.41	CTAGCA
PF07_0008	-1664	1	8.41	CTAGCA
PF13_0031	-547	-1	8.41	TGCTAG
PFI0830c	-1098	-1	8.41	TGCTAG
MAL7P1.171	-1466	-1	8.41	TGCTAG
PF10_0359	-923	1	8.41	CTAGCA
PF11_0480	-1395	-1	8.41	TGCTAG
PFD1020c	-1952	1	8.41	CTAGCA
PF11_0008	-1720	-1	8.41	TGCTAG
PF11_0415	-217	-1	8.41	TGCTAG
PF13_0223	-1371	1	8.41	CTAGCA
PFE0565w	-94	1	8.41	CTAGCA
PF08_0107	-1227	-1	8.41	TGCTAG
PF11_0510	-570	-1	8.41	TGCTAG
PFC0355c	-1962	1	8.41	CTAGCA
PFL1735c	-844	-1	8.41	TGCTAG
PFF0995c	-17	1	8.41	CTAGCA
PF10_0035	-107	-1	8.41	TGCTAG
MAL13P1.20	-1234	-1	8.41	TGCTAG
PFE1615c	-676	-1	8.41	TGCTAG
PFE1625c	-1296	-1	8.41	TGCTAG
MAL13P1.47	-289	-1	8.41	TGCTAG
PF11_0470	-130	-1	8.41	TGCTAG
PFD1025w	-1260	-1	8.41	TGCTAG
PF14_0046	-751	1	8.41	CTAGCA
PF11_0224	-1580	-1	8.41	TGCTAG
PFD1065c	-216	-1	8.41	TGCTAG
PFE1375c	-163	-1	8.41	TGCTAG
PFE1245w	-1031	1	8.41	CTAGCA
PF14_0756	-1121	1	8.41	CTAGCA
PF14_0305	-51	-1	8.41	TGCTAG
PF10_0090	-32	-1	8.41	TGCTAG
PFB0245c	-1432	1	8.41	CTAGCA
PF14_0177	-1042	-1	8.41	TGCTAG
MAL13P1.48	-1798	-1	8.41	TGCTAG
PFI1320c	-1719	-1	8.41	TGCTAG
PF14_0744	-771	-1	8.41	TGCTAG
PF11_0093	-1591	-1	8.41	TGCTAG
PFE0780w	-1442	-1	8.41	TGCTAG
PF14_0197	-430	-1	8.41	TGCTAG
PFF0720w	-93	-1	8.41	TGCTAG
PFA0620c	-681	-1	8.41	TGCTAG
PFA0695c	-1619	1	8.41	CTAGCA
PFI1120c	-1161	-1	8.41	TGCTAG
PF10_0105	-73	-1	8.41	TGCTAG
PF14_0727	-1322	-1	8.41	TGCTAG
PFL1740w	-586	1	8.41	CTAGCA
PFF1365c	-343	-1	8.41	TGCTAG
PFE0840c	-1946	-1	8.41	TGCTAG
PF07_0014	-1666	1	8.41	CTAGCA
PF13_0275	-637	-1	8.41	TGCTAG
PF14_0770	-1972	-1	8.41	TGCTAG
PFD0070c	-767	-1	8.41	TGCTAG
PFE1630w	-1867	1	8.41	CTAGCA
PF14_0402	-647	-1	8.41	TGCTAG
MAL13P1.232	-560	-1	8.41	TGCTAG
PFI0945w	-1912	-1	8.41	TGCTAG
PF07_0021	-803	1	8.41	CTAGCA
PF11_0163	-1261	-1	8.41	TGCTAG
PFL1390w	-1931	1	8.41	CTAGCA
MAL7P1.14	-749	-1	8.41	TGCTAG
PFB0965c	-1054	1	8.41	CTAGCA
MAL13P1.205	-108	-1	8.41	TGCTAG
PFA0520c	-1131	1	8.41	CTAGCA
PFB0285c	-1534	-1	8.41	TGCTAG
PFC0360w	-1296	-1	8.41	TGCTAG
PF14_0307	-879	1	8.41	CTAGCA
PF10_0093	-272	-1	8.41	TGCTAG
PF11_0282	-575	-1	8.41	TGCTAG
MAL13P1.19	-1402	1	8.41	CTAGCA
PFF0715c	-1064	1	8.41	CTAGCA
PFL1385c	-622	-1	8.41	TGCTAG
PF13_0266	-573	-1	8.41	TGCTAG
PF14_0503	-328	-1	8.41	TGCTAG
PFL1290w	-1446	1	8.41	CTAGCA
MAL13P1.332	-828	-1	8.41	TGCTAG
PF11_0364	-534	-1	8.41	TGCTAG
PFA0525w	-1695	-1	8.41	TGCTAG
MAL13P1.328	-380	-1	8.41	TGCTAG
PF10_0323	-552	-1	8.41	TGCTAG
PF11_0041	-722	1	8.41	CTAGCA
PF10_0106	-768	1	8.41	CTAGCA
PF14_0331	-254	-1	8.41	TGCTAG
PF13_0326	-414	-1	8.41	TGCTAG
PFE1620c	-1660	-1	8.41	TGCTAG
PF14_0099	-85	1	8.41	CTAGCA
PFF1415c	-1164	-1	8.41	TGCTAG
PFD1015c	-1679	-1	7.81	CTCTAG
PF14_0435	-337	1	7.81	CTAGAG
PF11_0428	-369	1	7.81	CTAGAG
PFI1190w	-113	-1	7.81	CTCTAG
PFI1485c	-18	-1	7.81	CTCTAG
PF08_0118	-947	-1	7.81	CTCTAG
PFF1300w	-1511	-1	7.81	CTCTAG
PFF1390w	-826	-1	7.81	CTCTAG
PF07_0048	-1791	-1	7.81	CTCTAG
PFD0995c	-1484	-1	7.81	CTCTAG
MAL8P1.70	-1009	1	7.81	CTAGAG
PFF1550w	-1862	1	7.81	CTAGAG
PF14_0310	-586	-1	7.81	CTCTAG
PFB0770c	-141	1	7.81	CTAGAG
MAL8P1.17	-1919	-1	7.81	CTCTAG
PF13_0153	-1629	-1	7.81	CTCTAG
PFE1085w	-757	-1	7.81	CTCTAG
MAL13P1.132	-334	-1	7.81	CTCTAG
PF10_0283	-197	1	7.81	CTAGAG
PFD0155c	-203	1	7.81	CTAGAG
PF10_0262	-321	-1	7.81	CTCTAG
PF14_0006	-659	1	7.81	CTAGAG
PFL0245w	-409	-1	7.81	CTCTAG
PFF1175c	-1129	1	7.81	CTAGAG
PFI1090w	-1737	-1	7.81	CTCTAG
MAL13P1.94	-1605	-1	7.81	CTCTAG
MAL7P1.28	-484	-1	7.81	CTCTAG
MAL8P1.45	-1893	-1	7.81	CTCTAG
PFL1950w	-263	-1	7.81	CTCTAG
PFE1265w	-628	-1	7.81	CTCTAG
PFL0440c	-161	-1	7.81	CTCTAG
PF11_0092	-273	1	7.81	CTAGAG
PF13_0066	-745	-1	7.81	CTCTAG
PF13_0041	-1212	-1	7.81	CTCTAG
PF11_0033	-1098	-1	7.81	CTCTAG
PF14_0492	-1463	-1	7.81	CTCTAG
PFI1710w	-1492	-1	7.81	CTCTAG
PF07_0051	-1736	-1	7.81	CTCTAG
MAL13P1.344	-205	-1	7.81	CTCTAG
PFF0670w	-126	1	7.81	CTAGAG
PF13_0255	-1042	1	7.81	CTAGAG
PF10_0357	-542	1	7.81	CTAGAG
PF13_0055	-48	1	7.81	CTAGAG
PFL0195w	-370	1	7.81	CTAGAG
PFL1960w	-1872	-1	7.81	CTCTAG
PF14_0342	-1303	-1	7.81	CTCTAG
MAL8P1.32	-1067	-1	7.81	CTCTAG
PF13_0040	-1430	1	7.81	CTAGAG
PFL1450c	-1526	-1	7.81	CTCTAG
PFF0665c	-1440	-1	7.81	CTCTAG
PFI0950w	-641	-1	7.81	CTCTAG
MAL13P1.21	-143	-1	7.81	CTCTAG
PFD0625c	-1869	-1	7.81	CTCTAG
PF11_0330	-374	-1	7.81	CTCTAG
PFL2085w	-710	-1	7.81	CTCTAG
PFF1445c	-94	1	7.81	CTAGAG
PFB0595w	-559	-1	7.81	CTCTAG
PF11_0427	-506	-1	7.81	CTCTAG
PFB0976w	-1149	-1	7.81	CTCTAG
PFL1995c	-820	-1	7.81	CTCTAG
PFI0610w	-1893	-1	7.81	CTCTAG
PF14_0345a	-166	-1	7.81	CTCTAG
MAL8P1.93	-1609	-1	7.81	CTCTAG
PFL1035w	-1338	1	7.81	CTAGAG
PF11_0198	-117	1	7.81	CTAGAG
PFC0815c	-629	-1	7.81	CTCTAG
PFI0925w	-658	1	7.81	CTAGAG
PFD0615c	-1748	-1	7.81	CTCTAG
PFB0365w	-720	-1	7.81	CTCTAG
MAL13P1.214	-601	-1	7.81	CTCTAG
PF13_0262	-191	1	7.81	CTAGAG
PF11_0436	-526	1	7.81	CTAGAG
PF14_0631	-405	-1	7.81	CTCTAG
MAL13P1.430	-1318	-1	7.81	CTCTAG
MAL13P1.60	-568	-1	7.81	CTCTAG
PFL2365w	-790	-1	7.81	CTCTAG
PF10_0237	-17	-1	7.81	CTCTAG
PFI0125c	-430	1	7.81	CTAGAG
MAL13P1.145	-1673	-1	7.81	CTCTAG
MAL13P1.42	-1189	1	7.81	CTAGAG
MAL13P1.58	-1499	-1	7.81	CTCTAG
PFI0315c	-16	-1	7.81	CTCTAG
PFD0160w	-1121	-1	7.81	CTCTAG
PFD0630c	-1869	-1	7.81	CTCTAG
PFB0775w	-1548	-1	7.81	CTCTAG
PFD1000c	-1484	-1	7.81	CTCTAG
PFE0815w	-730	-1	7.81	CTCTAG
PFL1970w	-1726	-1	7.81	CTCTAG
PFD0880w	-1349	-1	7.81	CTCTAG
PFF0655c	-218	-1	7.81	CTCTAG
PF11_0310	-1255	-1	7.81	CTCTAG
PF07_0085	-964	-1	7.81	CTCTAG
PFF1180w	-962	-1	7.81	CTCTAG
PF11_0197	-1115	-1	7.81	CTCTAG
MAL7P1.170	-1143	-1	7.81	CTCTAG
PFB0680w	-276	-1	7.81	CTCTAG
PFI1185c	-1079	1	7.81	CTAGAG
PF11_0380	-1051	-1	7.17	TTCTGG
PF10_0013	-351	1	7.17	CTGGAA
PFC0110w	-117	-1	7.17	TTCTGG
PF14_0722	-1335	-1	7.17	TTCCAG
MAL7P1.172	-72	1	7.17	CCAGAA
MAL7P1.172	-761	-1	7.17	TTCTGG
PFC0700c	-824	1	7.17	CCAGAA
PF13_0083	-237	-1	7.17	TTCTGG
PFE1345c	-836	-1	7.17	TTCTGG
PF14_0757	-1787	1	7.17	CTGGAA
MAL8P1.69	-953	-1	7.17	TTCTGG
PF14_0205	-789	-1	7.17	TTCCAG
PF13_0350	-378	-1	7.17	TTCCAG
PF11_0342	-42	-1	7.17	TTCTGG
PFF1235w	-1351	1	7.17	CCAGAA
PFB0660w	-1156	1	7.17	CTGGAA
MAL7P1.204	-1656	-1	7.17	TTCTGG
PF07_0072	-1117	1	7.17	CCAGAA
PF13_0100	-180	-1	7.17	TTCTGG
PF13_0100	-724	1	7.17	CTGGAA
PFI1675w	-536	-1	7.17	TTCCAG
PF11_0257	-14	-1	7.17	TTCCAG
PFF0645c	-438	-1	7.17	TTCTGG
PFL1225c	-536	-1	7.17	TTCTGG
PF14_0730	-1356	1	7.17	CCAGAA
PFC0135c	-1960	1	7.17	CCAGAA
PF11_0442	-887	1	7.17	CTGGAA
PFL2015w	-359	-1	7.17	TTCCAG
PF07_0082	-798	-1	7.17	TTCTGG
PF14_0066	-412	-1	7.17	TTCCAG
PF14_0066	-1866	-1	7.17	TTCTGG
PF10_0346	-1580	-1	7.17	TTCTGG
PFE0170c	-1191	1	7.17	CCAGAA
PFI0485c	-997	-1	7.17	TTCTGG
PFD1115c	-1914	1	7.17	CCAGAA
PFB0875c	-1415	1	7.17	CCAGAA
PFB0190c	-231	-1	7.17	TTCTGG
PFF1580c	-25	1	7.17	CTGGAA
PF13_0196	-1070	-1	7.17	TTCCAG
PF13_0196	-1277	-1	7.17	TTCTGG
MAL8P1.47	-390	-1	7.17	TTCTGG
PFF1150w	-818	1	7.17	CCAGAA
MAL13P1.360	-881	-1	7.17	TTCCAG
MAL8P1.97	-1549	-1	7.17	TTCCAG
PF11_0026	-1893	-1	7.17	TTCCAG
PFD0860w	-10	-1	7.17	TTCCAG
MAL8P1.67	-1189	-1	7.17	TTCCAG
PFL2080c	-1239	-1	7.17	TTCCAG
PF13_0175	-446	-1	7.17	TTCCAG
PFI0080w	-591	1	7.17	CCAGAA
PFD0405c	-81	1	7.17	CCAGAA
PF10_0215	-1787	1	7.17	CTGGAA
PFE0205w	-662	1	7.17	CCAGAA
PF11_0100	-537	-1	7.17	TTCTGG
PF11_0243	-1298	-1	7.17	TTCTGG
PF14_0397	-183	1	7.17	CTGGAA
PF14_0465	-445	1	7.17	CTGGAA
PF11_0154	-461	1	7.17	CCAGAA
PF10_0042	-1139	1	7.17	CTGGAA
PFI0355c	-781	-1	7.17	TTCCAG
PF14_0677	-1873	-1	7.17	TTCCAG
PFL2010c	-1378	1	7.17	CTGGAA
PF14_0042	-492	1	7.17	CCAGAA
[truncated: 41,222 more rows]
