# Supplementary material for: Identification and Genome-Wide Prediction of DNA Binding Specificities for the ApiAP2 Family of Regulators from the Malaria Parasite
Source: PLoS Pathog. 2010 Oct 28;6(10):e1001165. doi: 10.1371/journal.ppat.1001165 (PMC2965767; doi:10.1371/journal.ppat.1001165)
Supplement: Dataset S3 — ScanACE results for all AP2 motifs. ScanACE results for all ApiAP2 motifs. The location, orientation, and sequence of each motif match in upstream regions are indicated. (8.80 MB ZIP) [file ppat.1001165.s021.zip › Dataset S3_revised/PF14_0079_ScanACE pwm matches.xls]

## Sheet: GCAACC_PF14_0079_pwm.txt.matche
Dataset S3d. ScanACE results for the PF14_0079 motif.
Searches were done using the position weight matrix trimmed to the 6 most informative consecutive motif positions.
Data is sorted by score from highest to lowest.
Column 1 - PlasmoDB gene IDs. Genes listed multiple times have more than one match to the motif in their upstream regions
Column 2 - Position of the motif upstream from the ATG start codon.
Column 3 - Orientation of the motif in the genome. 1 indicates the plus strand and -1 indicates the minus strand.
Column 4 - ScanACE score. Higher scores reflect better better matches to the position weight matrix.
Column 5 - Sequence of the motif match. All sequences are 5' to 3' from the plus strand.
Gene ID	Position	Orientation	Score	Sequence
PFE0660c	-876	-1	18.27	GGTGGC
PF13_0017	-760	1	18.27	GCCACC
PF10_0095	-993	-1	18.27	GGTGGC
PFI0355c	-1569	-1	18.27	GGTGGC
PFL2185w	-313	1	18.27	GCCACC
PF08_0119	-584	-1	18.27	GGTGGC
MAL7P1.50	-84	1	18.27	GCCACC
PF10_0306	-626	-1	18.27	GGTGGC
PFL0255c	-834	-1	18.27	GGTGGC
PFD0185c	-964	-1	18.27	GGTGGC
PF14_0597	-993	-1	18.27	GGTGGC
PFE1415w	-682	1	18.27	GCCACC
PF10_0135	-198	1	18.27	GCCACC
PF11_0204	-1164	1	18.27	GCCACC
PFE1405c	-1371	-1	18.27	GGTGGC
PFL1680w	-1717	1	18.27	GCCACC
PFE0435c	-1649	1	18.27	GCCACC
PF14_0386	-188	-1	18.27	GGTGGC
MAL7P1.212	-86	1	18.27	GCCACC
MAL7P1.212	-92	1	18.27	GCCACC
PFL0500w	-105	-1	18.27	GGTGGC
PF11_0445	-424	-1	18.27	GGTGGC
PFL1305c	-326	1	18.27	GCCACC
PF08_0142	-62	1	18.27	GCCACC
PF08_0019	-1376	1	18.27	GCCACC
PFI0825w	-1395	1	18.27	GCCACC
PF10_0096	-226	1	18.27	GCCACC
PF10_0304	-1177	1	18.27	GCCACC
PFL2165w	-1525	1	18.27	GCCACC
PFD0005w	-81	1	18.27	GCCACC
PFC0470w	-363	-1	18.27	GGTGGC
PFE0440w	-936	-1	18.27	GGTGGC
PFE1000c	-619	1	18.27	GCCACC
MAL8P1.125	-308	1	18.27	GCCACC
PFE1240w	-1772	1	18.27	GCCACC
PFL0020w	-47	1	18.27	GCCACC
PFD1020c	-1924	-1	18.27	GGTGGC
PF14_0384	-1559	1	18.27	GCCACC
PFB0435c	-178	1	18.27	GCCACC
PFB0815w	-379	-1	18.27	GGTGGC
PF14_0574	-1137	1	18.27	GCCACC
PF10_0409	-534	1	18.27	GCCACC
PFL1675c	-559	-1	18.27	GGTGGC
MAL13P1.274	-1687	1	18.27	GCCACC
PFE1005w	-927	-1	18.27	GGTGGC
MAL7P1.126	-1167	-1	18.27	GGTGGC
PF14_0267	-1707	-1	18.27	GGTGGC
MAL7P1.127	-427	1	18.27	GCCACC
PFE0055c	-580	1	18.27	GCCACC
MAL13P1.90	-263	1	18.27	GCCACC
PF14_0383	-799	-1	18.27	GGTGGC
PFD1025w	-1288	1	18.27	GCCACC
PF14_0426	-303	-1	18.27	GGTGGC
PF14_0355	-1201	-1	18.27	GGTGGC
PF14_0593	-1107	1	18.27	GCCACC
PF08_0109	-932	-1	18.27	GGTGGC
PF10_0046	-53	1	18.27	GCCACC
PF13_0053	-1866	1	18.27	GCCACC
PF14_0715	-92	1	18.27	GCCACC
MAL13P1.16	-502	-1	18.27	GGTGGC
MAL7P1.55	-81	1	18.27	GCCACC
PF14_0266	-594	1	18.27	GCCACC
PFF0535c	-1843	-1	18.27	GGTGGC
PF13_0052	-111	1	18.27	GCCACC
PFL0005w	-85	1	18.27	GCCACC
PFL0015c	-1400	-1	18.27	GGTGGC
PF14_0716	-1712	-1	18.27	GGTGGC
PFL0495c	-1156	1	18.27	GCCACC
PFC0465c	-1269	1	18.27	GCCACC
MAL13P1.89	-407	-1	18.27	GGTGGC
PFL2160c	-543	-1	18.27	GGTGGC
PF10_0406	-91	1	18.27	GCCACC
MAL13P1.356	-79	1	18.27	GCCACC
PFD0040c	-896	-1	18.27	GGTGGC
MAL8P1.20	-262	-1	18.27	GGTGGC
MAL8P1.20	-1576	-1	18.27	GGTGGC
PFI1685w	-950	-1	18.27	GGTGGC
PFF1320c	-593	1	18.27	GCCACC
PFC1060c	-242	1	18.27	GCCACC
PF13_0051	-1099	-1	18.27	GGTGGC
PFI0005w	-93	1	18.27	GCCACC
PFE1235c	-1322	-1	18.27	GGTGGC
PFF0100w	-1238	1	16.35	GCAACC
PF14_0815	-992	1	16.35	GCAACC
PFE1345c	-321	1	16.35	GCAACC
PFB1045w	-1855	-1	16.35	GGTTGC
PF10_0351	-1217	1	16.35	GCAACC
PFI0485c	-383	-1	16.35	GGTTGC
PFD1115c	-1529	-1	16.35	GGTTGC
PFL1075w	-640	1	16.35	GCAACC
PFF1580c	-1304	1	16.35	GCAACC
MAL8P1.102	-549	1	16.35	GCAACC
PFC0030c	-183	-1	16.35	GGTTGC
PF14_0117	-469	-1	16.35	GGTTGC
PF11_0518	-368	1	16.35	GCAACC
PF11_0518	-424	-1	16.35	GGTTGC
PF10_0363	-1245	1	16.35	GCAACC
PFI0790w	-1320	-1	16.35	GGTTGC
PFA0550w	-1197	-1	16.35	GGTTGC
MAL13P1.227	-687	1	16.35	GCAACC
PF13_0043	-75	1	16.35	GCAACC
PF11_0348	-1762	1	16.35	GCAACC
PF11_0515	-177	-1	16.35	GGTTGC
PFI1810w	-184	-1	16.35	GGTTGC
MAL7P1.22	-1083	1	16.35	GCAACC
PFI1745c	-725	-1	16.35	GGTTGC
PF10_0397	-179	-1	16.35	GGTTGC
PF10_0006	-180	-1	16.35	GGTTGC
PFL1340c	-244	1	16.35	GCAACC
PF11_0130	-291	1	16.35	GCAACC
PF11_0283	-498	-1	16.35	GGTTGC
PF11_0283	-524	-1	16.35	GGTTGC
MAL13P1.260	-1166	1	16.35	GCAACC
PFC0180c	-1103	-1	16.35	GGTTGC
PFC0185w	-1860	1	16.35	GCAACC
PF14_0749	-405	-1	16.35	GGTTGC
PF14_0749	-827	-1	16.35	GGTTGC
PF14_0749	-1005	-1	16.35	GGTTGC
PFF1465w	-744	-1	16.35	GGTTGC
MAL13P1.346	-1767	-1	16.35	GGTTGC
PFL2415w	-152	1	16.35	GCAACC
PF10_0404	-183	-1	16.35	GGTTGC
PFC0262c	-1114	-1	16.35	GGTTGC
MAL7P1.7	-153	1	16.35	GCAACC
PFF0980w	-1356	-1	16.35	GGTTGC
PFF0980w	-1713	-1	16.35	GGTTGC
PF10_0262	-1951	1	16.35	GCAACC
PF10_0399	-183	-1	16.35	GGTTGC
PFB0150c	-315	-1	16.35	GGTTGC
PFA0400c	-15	-1	16.35	GGTTGC
PFD0720w	-1313	-1	16.35	GGTTGC
PFL2655w	-182	-1	16.35	GGTTGC
PFI0915w	-816	1	16.35	GCAACC
PF11_0038	-959	-1	16.35	GGTTGC
PF11_0157	-557	1	16.35	GCAACC
PF11_0445	-65	1	16.35	GCAACC
PFA0030c	-184	-1	16.35	GGTTGC
MAL13P1.94	-749	-1	16.35	GGTTGC
PF10_0403	-180	-1	16.35	GGTTGC
PFL1190c	-465	-1	16.35	GGTTGC
PF14_0135	-212	1	16.35	GCAACC
PFD0440w	-1218	1	16.35	GCAACC
PFE0405c	-1766	-1	16.35	GGTTGC
PF11_0516	-1786	1	16.35	GCAACC
PF10_0100	-1975	-1	16.35	GGTTGC
PF14_0516	-353	-1	16.35	GGTTGC
PFI0090c	-361	-1	16.35	GGTTGC
PFB0490c	-1800	1	16.35	GCAACC
PFE0340c	-1106	-1	16.35	GGTTGC
PFE0010c	-1836	-1	16.35	GGTTGC
PF07_0020	-1966	-1	16.35	GGTTGC
PFI1715w	-384	1	16.35	GCAACC
PF10_0401	-177	-1	16.35	GGTTGC
PFC0095c	-675	-1	16.35	GGTTGC
MAL8P1.101	-234	-1	16.35	GGTTGC
PFL1780w	-288	1	16.35	GCAACC
PF14_0141	-1162	1	16.35	GCAACC
PFI0045c	-1963	-1	16.35	GGTTGC
PFC0755c	-672	-1	16.35	GGTTGC
PF14_0240	-1660	-1	16.35	GGTTGC
PF14_0357	-370	1	16.35	GCAACC
PFF1460c	-1201	1	16.35	GCAACC
PFF0975c	-589	1	16.35	GCAACC
PFF0975c	-946	1	16.35	GCAACC
PFC0905c	-826	1	16.35	GCAACC
PF08_0005	-166	1	16.35	GCAACC
PF14_0005	-175	-1	16.35	GGTTGC
MAL13P1.153	-1400	1	16.35	GCAACC
PFI0785c	-1028	1	16.35	GCAACC
PF10_0264	-1698	-1	16.35	GGTTGC
PFC0090w	-844	-1	16.35	GGTTGC
PFB0055c	-178	-1	16.35	GGTTGC
PF14_0565	-1717	-1	16.35	GGTTGC
PF13_0103	-893	1	16.35	GCAACC
PFE0025c	-162	-1	16.35	GGTTGC
PF10_0402	-183	-1	16.35	GGTTGC
PFL0020w	-1264	1	16.35	GCAACC
PFL0565w	-1064	1	16.35	GCAACC
PFL1775c	-618	-1	16.35	GGTTGC
MAL8P1.59	-1429	1	16.35	GCAACC
MAL13P1.244	-413	1	16.35	GCAACC
PF14_0136	-1701	-1	16.35	GGTTGC
PFC1100w	-183	-1	16.35	GGTTGC
PFB1015w	-185	-1	16.35	GGTTGC
MAL7P1.186	-1837	-1	16.35	GGTTGC
PF08_0108	-483	-1	16.35	GGTTGC
PF08_0108	-900	-1	16.35	GGTTGC
PFD0240c	-571	1	16.35	GCAACC
MAL7P1.93	-1147	-1	16.35	GGTTGC
PF13_0212	-1917	1	16.35	GCAACC
PF11_0504	-517	-1	16.35	GGTTGC
PF13_0006	-178	-1	16.35	GGTTGC
PFE1130w	-1531	-1	16.35	GGTTGC
PFE1130w	-1950	-1	16.35	GGTTGC
PFF1585w	-183	-1	16.35	GGTTGC
PF14_0100	-489	1	16.35	GCAACC
PFI0210c	-288	-1	16.35	GGTTGC
PFI0050c	-174	-1	16.35	GGTTGC
PF11_0040	-1486	-1	16.35	GGTTGC
PF11_0330	-708	-1	16.35	GGTTGC
PF14_0204	-821	-1	16.35	GGTTGC
PFF0847w	-1876	1	16.35	GCAACC
PFE1625c	-1415	1	16.35	GCAACC
PF14_0566	-374	1	16.35	GCAACC
PFB1040w	-183	-1	16.35	GGTTGC
PF11_0470	-322	1	16.35	GCAACC
PFL1695c	-307	1	16.35	GCAACC
PFD1010w	-183	-1	16.35	GGTTGC
PF14_0680	-462	-1	16.35	GGTTGC
PFE0015c	-182	-1	16.35	GGTTGC
PF10_0312	-378	-1	16.35	GGTTGC
PF07_0127	-760	1	16.35	GCAACC
PFD1005c	-1298	1	16.35	GCAACC
PFI1015w	-1758	1	16.35	GCAACC
PFI1465w	-208	1	16.35	GCAACC
PFA0305c	-298	1	16.35	GCAACC
PFA0545c	-174	1	16.35	GCAACC
PFE0410w	-1419	1	16.35	GCAACC
PFD0435c	-129	-1	16.35	GGTTGC
PF10_0355	-1779	-1	16.35	GGTTGC
PF10_0355	-1875	-1	16.35	GGTTGC
PFC1045c	-1739	1	16.35	GCAACC
PFC1050w	-565	-1	16.35	GGTTGC
PF11_0254	-619	1	16.35	GCAACC
PFA0405w	-1424	1	16.35	GCAACC
PF10_0394	-179	-1	16.35	GGTTGC
PF14_0223	-585	1	16.35	GCAACC
PFI1150w	-799	-1	16.35	GGTTGC
PF14_0775	-1263	1	16.35	GCAACC
PFD0715c	-650	1	16.35	GCAACC
PF11_0020	-182	-1	16.35	GGTTGC
PFL0975w	-315	1	16.35	GCAACC
PFL1945c	-459	1	16.35	GCAACC
PFD1150c	-484	-1	16.35	GGTTGC
PF07_0136	-183	-1	16.35	GGTTGC
PFB0760w	-1079	-1	16.35	GGTTGC
PFD0045c	-185	-1	16.35	GGTTGC
PFL0015c	-183	-1	16.35	GGTTGC
PF14_0727	-1017	-1	16.35	GGTTGC
PFL1955w	-6	1	16.35	GCAACC
MAL7P1.215	-184	-1	16.35	GGTTGC
PFC0050c	-483	-1	16.35	GGTTGC
PF14_0433	-469	1	16.35	GCAACC
PFE0980c	-74	1	16.35	GCAACC
PFA0745w	-182	-1	16.35	GGTTGC
PF14_0069	-192	-1	16.35	GGTTGC
PF14_0770	-178	-1	16.35	GGTTGC
PFE1630w	-1748	-1	16.35	GGTTGC
PF11_0011	-175	-1	16.35	GGTTGC
MAL13P1.530	-183	-1	16.35	GGTTGC
PFI0945w	-402	-1	16.35	GGTTGC
PF11_0158	-433	-1	16.35	GGTTGC
PFB0765w	-1595	-1	16.35	GGTTGC
PF07_0107	-339	-1	16.35	GGTTGC
PF07_0021	-169	1	16.35	GCAACC
PFB0170w	-85	1	16.35	GCAACC
PF11_0469	-573	-1	16.35	GGTTGC
MAL13P1.347	-1445	1	16.35	GCAACC
MAL13P1.226	-1208	-1	16.35	GGTTGC
PF11_0288	-75	1	16.35	GCAACC
PF11_0526	-1895	1	16.35	GCAACC
PFB0010w	-6	1	16.35	GCAACC
PF14_0369	-878	1	16.35	GCAACC
PFL0973c	-229	-1	16.35	GGTTGC
MAL7P1.178	-1850	-1	16.35	GGTTGC
PFF1280w	-244	-1	16.35	GGTTGC
PFI1565w	-798	-1	16.35	GGTTGC
PFL2630w	-175	-1	16.35	GGTTGC
PF14_0530	-682	-1	16.35	GGTTGC
PF11_0282	-1416	1	16.35	GCAACC
PF07_0066	-789	-1	16.35	GGTTGC
PF14_0013	-994	-1	16.35	GGTTGC
MAL13P1.194	-560	1	16.35	GCAACC
PF14_0698	-201	1	16.35	GCAACC
PF14_0773	-1923	-1	16.35	GGTTGC
PF14_0116	-1080	1	16.35	GCAACC
MAL13P1.85	-1867	1	16.35	GCAACC
PF10_0003	-182	-1	16.35	GGTTGC
PFD1060w	-1724	-1	16.35	GGTTGC
PF10_0025	-1786	1	16.35	GCAACC
PFA0710c	-177	-1	16.35	GGTTGC
PFB1005w	-179	-1	16.35	GGTTGC
PF14_0003	-182	-1	16.35	GGTTGC
PFD0260c	-376	-1	16.35	GGTTGC
PF11_0129	-920	-1	16.35	GGTTGC
PF10_0365	-47	-1	16.35	GGTTGC
PFF1570w	-184	-1	16.35	GGTTGC
PF14_0751	-1907	-1	16.35	GGTTGC
PFL1000c	-290	-1	16.35	GGTTGC
MAL13P1.262	-1944	-1	16.35	GGTTGC
PF11_0041	-611	1	16.35	GCAACC
PFL2545c	-544	-1	16.35	GGTTGC
MAL13P1.327	-1154	1	16.35	GCAACC
PFA0445w	-1411	-1	16.35	GGTTGC
PF08_0061	-435	1	16.35	GCAACC
MAL13P1.154	-201	-1	16.35	GGTTGC
PFE0770w	-1091	1	16.35	GCAACC
PFA0025c	-1910	-1	16.35	GGTTGC
PFB0445c	-1382	-1	16.35	GGTTGC
PFE1620c	-1779	1	16.35	GCAACC
PFD1155w	-1382	1	16.35	GCAACC
PFA0015c	-512	1	16.35	GCAACC
PF10_0241	-390	1	15.77	GCTACC
PFI1240c	-328	-1	15.77	GGTAGC
PFL2135c	-538	-1	15.77	GGTAGC
PFI1820w	-1853	-1	15.77	GGTAGC
PF10_0163	-1642	-1	15.77	GGTAGC
PF14_0260	-837	-1	15.77	GGTAGC
PFI0355c	-1775	-1	15.77	GGTAGC
PF14_0677	-386	-1	15.77	GGTAGC
PFB0840w	-1466	1	15.77	GCTACC
MAL13P1.342	-737	1	15.77	GCTACC
PF10_0020	-1587	1	15.77	GCTACC
PFE0610c	-1624	-1	15.77	GGTAGC
PFI1360c	-825	-1	15.77	GGTAGC
PF14_0635	-758	-1	15.77	GGTAGC
PFD0995c	-215	-1	15.77	GGTAGC
MAL7P1.105	-539	-1	15.77	GGTAGC
PFL0957w	-1074	1	15.77	GCTACC
PFI0420c	-108	-1	15.77	GGTAGC
PF07_0006	-1292	-1	15.77	GGTAGC
PF11_0191	-1811	-1	15.77	GGTAGC
MAL13P1.525	-891	-1	15.77	GGTAGC
MAL13P1.525	-1736	-1	15.77	GGTAGC
PFC0975c	-1456	1	15.77	GCTACC
PF13_0225	-419	1	15.77	GCTACC
PF14_0259	-1175	1	15.77	GCTACC
MAL13P1.440	-806	1	15.77	GCTACC
PF10_0242	-39	1	15.77	GCTACC
PFB0835c	-402	-1	15.77	GGTAGC
PF11_0204	-1900	-1	15.77	GGTAGC
PFB0056c	-872	-1	15.77	GGTAGC
PFB0056c	-1687	-1	15.77	GGTAGC
PF10_0244	-1629	1	15.77	GCTACC
PFE0615w	-316	1	15.77	GCTACC
PF13_0281	-786	1	15.77	GCTACC
PF07_0053	-600	1	15.77	GCTACC
MAL7P1.123	-607	1	15.77	GCTACC
PF14_0216	-48	-1	15.77	GGTAGC
PFB0390w	-38	-1	15.77	GGTAGC
PF11_0363	-1955	1	15.77	GCTACC
PF13_0165	-698	-1	15.77	GGTAGC
PFD1230c	-1180	1	15.77	GCTACC
PF13_0003	-1669	-1	15.77	GGTAGC
MAL13P1.435	-1515	1	15.77	GCTACC
MAL8P1.66	-839	1	15.77	GCTACC
PF11_0203	-1308	1	15.77	GCTACC
MAL13P1.94	-1506	1	15.77	GCTACC
PFL2650w	-910	-1	15.77	GGTAGC
PFL2650w	-1758	-1	15.77	GGTAGC
PFL1190c	-925	1	15.77	GCTACC
PF14_0135	-143	1	15.77	GCTACC
PF11_0083	-1355	-1	15.77	GGTAGC
PFD0095c	-894	-1	15.77	GGTAGC
PF14_0064	-979	1	15.77	GCTACC
MAL7P1.216	-1202	1	15.77	GCTACC
PFE0135w	-728	1	15.77	GCTACC
MAL13P1.455	-9	-1	15.77	GGTAGC
PFE0190c	-1166	-1	15.77	GGTAGC
PF11_0167	-849	-1	15.77	GGTAGC
PFB0525w	-1734	1	15.77	GCTACC
PFF0025w	-1177	1	15.77	GCTACC
PF10_0245	-1460	-1	15.77	GGTAGC
PFI0065w	-1165	1	15.77	GCTACC
PF13_0269	-1173	-1	15.77	GGTAGC
MAL8P1.53	-98	1	15.77	GCTACC
MAL7P1.94	-1411	-1	15.77	GGTAGC
PF11_0346	-270	1	15.77	GCTACC
PFA0190c	-633	-1	15.77	GGTAGC
PFD1130w	-1388	-1	15.77	GGTAGC
MAL7P1.142	-1832	-1	15.77	GGTAGC
PFI0100c	-1642	-1	15.77	GGTAGC
PFL0755c	-124	1	15.77	GCTACC
PF11_0033	-13	1	15.77	GCTACC
PF11_0033	-64	1	15.77	GCTACC
PF11_0033	-115	1	15.77	GCTACC
PFA0740w	-1489	1	15.77	GCTACC
PFC0905c	-522	1	15.77	GCTACC
PFC0905c	-600	1	15.77	GCTACC
PFC0905c	-640	1	15.77	GCTACC
PFC0905c	-680	1	15.77	GCTACC
PF07_0051	-219	-1	15.77	GGTAGC
PFI1145w	-453	-1	15.77	GGTAGC
PF07_0104	-1879	1	15.77	GCTACC
PFA0195w	-963	1	15.77	GCTACC
PF13_0200	-639	1	15.77	GCTACC
PFE0195w	-407	1	15.77	GCTACC
PF10_0383	-13	1	15.77	GCTACC
PF10_0383	-64	1	15.77	GCTACC
PF08_0138	-1467	1	15.77	GCTACC
MAL8P1.71	-1489	-1	15.77	GGTAGC
PF07_0111	-961	-1	15.77	GGTAGC
DUP1-PFE0130c	-1757	-1	15.77	GGTAGC
PF11_0008	-1477	-1	15.77	GGTAGC
PFB0060w	-1156	1	15.77	GCTACC
PFB0060w	-1971	1	15.77	GCTACC
PF11_0166	-540	-1	15.77	GGTAGC
PF14_0136	-1770	-1	15.77	GGTAGC
PFI0185w	-291	-1	15.77	GGTAGC
PFF0845c	-236	-1	15.77	GGTAGC
PFI1455c	-632	-1	15.77	GGTAGC
PF08_0107	-335	-1	15.77	GGTAGC
PF10_0234	-439	1	15.77	GCTACC
PFB0435c	-292	1	15.77	GCTACC
PFE1435c	-1811	1	15.77	GCTACC
PF14_0294	-352	-1	15.77	GGTAGC
PFL1835w	-1167	-1	15.77	GGTAGC
PFI0935w	-934	-1	15.77	GGTAGC
PF10_0179	-1018	-1	15.77	GGTAGC
PF11_0009	-1198	1	15.77	GCTACC
PFB0665w	-1604	1	15.77	GCTACC
PFD0495c	-1575	-1	15.77	GGTAGC
PF13_0212	-1176	1	15.77	GCTACC
PFI1815c	-1177	1	15.77	GCTACC
PF14_0634	-975	1	15.77	GCTACC
PFL1370w	-486	-1	15.77	GGTAGC
PFI0060c	-1746	-1	15.77	GGTAGC
PFE0055c	-1216	1	15.77	GCTACC
PFE1625c	-1352	1	15.77	GCTACC
PF13_0199	-220	-1	15.77	GGTAGC
PF10_0214	-853	1	15.77	GCTACC
PF11_0520	-1177	1	15.77	GCTACC
PFF0635w	-1617	1	15.77	GCTACC
PF08_0056	-1024	1	15.77	GCTACC
MAL13P1.520	-1172	1	15.77	GCTACC
PFC1045c	-600	1	15.77	GCTACC
PFD0025w	-1178	1	15.77	GCTACC
PFF0630c	-802	-1	15.77	GGTAGC
PF10_0079	-375	-1	15.77	GGTAGC
PF14_0112	-818	1	15.77	GCTACC
PFA0020w	-1193	1	15.77	GCTACC
PFC1050w	-1704	-1	15.77	GGTAGC
PF11_0373	-246	-1	15.77	GGTAGC
MAL7P1.129	-9	-1	15.77	GGTAGC
PF13_0004	-1177	1	15.77	GCTACC
PFI0290c	-1509	-1	15.77	GGTAGC
PF10_0236	-1556	-1	15.77	GGTAGC
PFA0220w	-1923	1	15.77	GCTACC
PF10_0407	-409	-1	15.77	GGTAGC
PF14_0113	-712	-1	15.77	GGTAGC
PFI0020w	-1182	1	15.77	GCTACC
PF13_0233	-1414	1	15.77	GCTACC
PFD0615c	-206	-1	15.77	GGTAGC
PF13_0163	-1319	-1	15.77	GGTAGC
PF14_0443	-1030	-1	15.77	GGTAGC
PFE0120c	-1779	1	15.77	GCTACC
PFI0590c	-47	-1	15.77	GGTAGC
PF14_0222	-42	1	15.77	GCTACC
PFI0155c	-1407	-1	15.77	GGTAGC
PFE0125w	-684	-1	15.77	GGTAGC
PFA0035c	-888	-1	15.77	GGTAGC
PF11_0190	-580	1	15.77	GCTACC
PFD0020c	-1603	-1	15.77	GGTAGC
PFL0955c	-639	-1	15.77	GGTAGC
PFE1630w	-1811	-1	15.77	GGTAGC
PF10_0005	-27	-1	15.77	GGTAGC
PF11_0184	-1248	1	15.77	GCTACC
PF14_0225	-36	-1	15.77	GGTAGC
PFI0425w	-815	1	15.77	GCTACC
PFB0085c	-245	1	15.77	GCTACC
PFE0130c	-271	-1	15.77	GGTAGC
PF13_0075	-484	1	15.77	GCTACC
PFB0590w	-762	-1	15.77	GGTAGC
PFI1170c	-1360	-1	15.77	GGTAGC
PFC0455w	-833	1	15.77	GCTACC
PFD1000c	-215	-1	15.77	GGTAGC
MAL7P1.137	-1229	-1	15.77	GGTAGC
PFL2125c	-160	-1	15.77	GGTAGC
PF14_0132	-588	-1	15.77	GGTAGC
PFL1970w	-213	-1	15.77	GGTAGC
MAL13P1.460	-723	-1	15.77	GGTAGC
PF14_0773	-222	-1	15.77	GGTAGC
PFD0915w	-1333	1	15.77	GCTACC
PF11_0185	-160	-1	15.77	GGTAGC
PF11_0521	-1611	-1	15.77	GGTAGC
PF13_0116	-305	-1	15.77	GGTAGC
PFF1065c	-691	1	15.77	GCTACC
PFD0420c	-1929	1	15.77	GCTACC
PFF1565c	-1974	1	15.77	GCTACC
PF07_0049	-217	-1	15.77	GGTAGC
PFD1235w	-1615	-1	15.77	GGTAGC
PF10_0112	-611	1	15.77	GCTACC
PF14_0308	-1151	1	15.77	GCTACC
PF07_0085	-1539	1	15.77	GCTACC
PFL2645c	-1198	1	15.77	GCTACC
PFA0445w	-824	1	15.77	GCTACC
PF11_0347	-1308	-1	15.77	GGTAGC
PFI1365w	-123	1	15.77	GCTACC
PFB0932w	-884	-1	15.77	GGTAGC
PFB0932w	-1249	-1	15.77	GGTAGC
PFF0020c	-1829	-1	15.77	GGTAGC
PFL0800c	-536	-1	15.77	GGTAGC
PFL0760w	-397	-1	15.77	GGTAGC
PF13_0140	-54	-1	15.77	GGTAGC
PFL1195w	-783	-1	15.77	GGTAGC
PFE1620c	-1716	1	15.77	GCTACC
PFD0425w	-782	-1	15.77	GGTAGC
MAL13P1.212	-1334	-1	15.77	GGTAGC
PF10_0240	-292	-1	15.77	GGTAGC
PFA0015c	-1820	-1	15.77	GGTAGC
PFF0645c	-904	-1	14.61	GGGTGC
PFD0765w	-82	1	14.61	GCACCC
MAL8P1.149	-82	1	14.61	GCACCC
PFE0610c	-521	-1	14.61	GGGTGC
PFE1082c	-547	1	14.61	GCACCC
PFD0700c	-531	-1	14.61	GGGTGC
MAL7P1.105	-229	1	14.61	GCACCC
PF11_0209	-1323	-1	14.61	GGGTGC
PF10_0373	-1357	1	14.61	GCACCC
MAL7P1.203	-53	1	14.61	GCACCC
MAL13P1.440	-40	1	14.61	GCACCC
PF11_0334	-1111	1	14.61	GCACCC
PF14_0370	-284	1	14.61	GCACCC
PFB0320c	-831	-1	14.61	GGGTGC
MAL8P1.113	-1078	-1	14.61	GGGTGC
PFL2290w	-373	-1	14.61	GGGTGC
PF13_0153	-196	1	14.61	GCACCC
PFE0615w	-1419	1	14.61	GCACCC
PFE1085w	-1479	-1	14.61	GGGTGC
PF10_0022	-78	1	14.61	GCACCC
PF10_0347	-471	1	14.61	GCACCC
PFF0650w	-1267	1	14.61	GCACCC
MAL7P1.159	-723	-1	14.61	GGGTGC
PF14_0119	-303	1	14.61	GCACCC
MAL8P1.66	-869	1	14.61	GCACCC
PF11_0034	-1410	1	14.61	GCACCC
PF13_0328	-1250	-1	14.61	GGGTGC
MAL13P1.133	-39	-1	14.61	GGGTGC
PFF0805c	-304	1	14.61	GCACCC
PF10_0229	-818	1	14.61	GCACCC
MAL13P1.455	-775	-1	14.61	GGGTGC
PF14_0200	-339	-1	14.61	GGGTGC
PF11_0277	-1197	-1	14.61	GGGTGC
MAL13P1.102	-1051	1	14.61	GCACCC
MAL7P1.203b	-1399	-1	14.61	GGGTGC
PFD1130w	-482	1	14.61	GCACCC
PFF0430w	-1571	-1	14.61	GGGTGC
PF08_0090	-621	1	14.61	GCACCC
PF10_0381	-1394	1	14.61	GCACCC
PFI1785w	-361	-1	14.61	GGGTGC
PFL1830w	-1603	1	14.61	GCACCC
PF13_0120	-150	-1	14.61	GGGTGC
PFC0355c	-152	-1	14.61	GGGTGC
PFD1195c	-371	-1	14.61	GGGTGC
MAL13P1.140	-957	-1	14.61	GGGTGC
PF13_0314	-817	1	14.61	GCACCC
PF11_0330	-482	-1	14.61	GGGTGC
PF11_0242	-772	1	14.61	GCACCC
PFL2285c	-1770	1	14.61	GCACCC
PF14_0247	-829	1	14.61	GCACCC
MAL13P1.215	-1290	1	14.61	GCACCC
PF11_0437	-1179	-1	14.61	GGGTGC
MAL13P1.322	-95	1	14.61	GCACCC
PF14_0744	-1134	1	14.61	GCACCC
PFA0665w	-34	1	14.61	GCACCC
MAL8P1.22	-406	-1	14.61	GGGTGC
MAL8P1.300	-233	1	14.61	GCACCC
MAL8P1.300	-1424	1	14.61	GCACCC
PFD1150c	-1304	-1	14.61	GGGTGC
PF10_0230	-186	-1	14.61	GGGTGC
PF10_0005	-258	1	14.61	GCACCC
PF11_0382	-864	-1	14.61	GGGTGC
PF11_0333	-982	-1	14.61	GGGTGC
PFD0930w	-961	-1	14.61	GGGTGC
PFB0670c	-646	1	14.61	GCACCC
PF11_0211	-88	1	14.61	GCACCC
PFL1583c	-362	1	14.61	GCACCC
MAL13P1.460	-1489	-1	14.61	GGGTGC
PFD0760c	-1313	-1	14.61	GGGTGC
PFI1445w	-178	1	14.61	GCACCC
PF14_0320	-515	-1	14.61	GGGTGC
MAL13P1.332	-716	1	14.61	GCACCC
PF07_0085	-1849	-1	14.61	GGGTGC
PF13_0085	-75	-1	14.61	GGGTGC
PFD1155w	-562	1	14.61	GCACCC
PF11_0212	-1856	-1	14.61	GGGTGC
PF14_0319	-1113	1	14.61	GCACCC
MAL13P1.112	-1803	-1	13.31	GGCTGC
PF13_0268	-1410	-1	13.31	GGCTGC
PF11_0218	-116	-1	13.31	GGCTGC
PF11_0068	-9	1	13.31	GCAGCC
MAL13P1.440	-1456	1	13.31	GCAGCC
PF11_0204	-1837	1	13.31	GCAGCC
MAL13P1.113	-876	1	13.31	GCAGCC
PF10_0191	-611	-1	13.31	GGCTGC
PF13_0118	-18	-1	13.31	GGCTGC
MAL13P1.435	-159	-1	13.31	GGCTGC
MAL13P1.435	-1350	1	13.31	GCAGCC
PFD0144c	-1006	-1	13.31	GGCTGC
PF11_0203	-1371	-1	13.31	GGCTGC
MAL7P1.142	-1997	-1	13.31	GGCTGC
PF13_0093	-695	1	13.31	GCAGCC
PF14_0074	-1385	-1	13.31	GGCTGC
PF14_0277	-1411	1	13.31	GCAGCC
PF14_0565	-350	1	13.31	GCAGCC
PF14_0276	-87	-1	13.31	GGCTGC
MAL13P1.289	-66	1	13.31	GCAGCC
PFE1130w	-1970	1	13.31	GCAGCC
PF14_0073	-681	1	13.31	GCAGCC
PF14_0566	-1741	-1	13.31	GGCTGC
MAL13P1.290	-800	-1	13.31	GGCTGC
PFC0640w	-663	1	13.31	GCAGCC
PFF1020c	-443	1	13.31	GCAGCC
PFE1390w	-1348	-1	13.31	GGCTGC
PF10_0037	-1293	-1	13.31	GGCTGC
PFA0745w	-1309	-1	13.31	GGCTGC
MAL13P1.430	-214	1	13.31	GCAGCC
PF10_0282	-96	1	13.31	GCAGCC
PF14_0044	-1231	1	13.31	GCAGCC
MAL13P1.460	-73	-1	13.31	GGCTGC
PFD0880w	-62	-1	13.31	GGCTGC
PF11_0473	-1464	-1	13.31	GGCTGC
MAL13P1.259	-1047	1	13.31	GCAGCC
PF10_0064	-45	1	12.6	GCGACC
PFB0950w	-398	1	12.6	GCGACC
PF14_0587	-760	-1	12.6	GGTCGC
PFB0946c	-1257	-1	12.6	GGTCGC
MAL13P1.294	-339	-1	12.6	GGTCGC
PF14_0351	-703	1	12.6	GCGACC
PFB0755w	-425	1	12.6	GCGACC
PF14_0708	-890	-1	12.6	GGTCGC
PF13_0162	-836	-1	12.6	GGTCGC
PFF0430w	-18	1	12.6	GCGACC
PFL2090c	-727	1	12.6	GCGACC
PFL2215w	-799	1	12.6	GCGACC
PF08_0065	-865	-1	12.6	GGTCGC
PFL2450c	-1382	-1	12.6	GGTCGC
PFC0425w	-1352	-1	12.6	GGTCGC
PF13_0138	-179	-1	12.6	GGTCGC
PF07_0092	-240	1	12.6	GCGACC
PFB0720c	-843	1	12.6	GCGACC
MAL8P1.81	-305	1	12.6	GCGACC
PF07_0093	-1102	-1	12.6	GGTCGC
PFF0270c	-244	-1	12.6	GGTCGC
PFC0770c	-742	-1	12.6	GGTCGC
PF10_0065	-664	-1	12.6	GGTCGC
PFL2455w	-1417	1	12.6	GCGACC
PF11_0383	-694	1	12.6	GCGACC
PF10_0348	-674	1	12.6	GCGACC
PFL0010c	-1506	-1	10.77	GGTTGT
PFI1205c	-1426	1	10.77	ACAACC
PF11_0116	-893	-1	10.77	GGTTGT
PF07_0023	-1642	-1	10.77	GGTTGT
PF13_0069	-28	1	10.77	ACAACC
PF11_0342	-1974	1	10.77	ACAACC
PF10_0405	-1506	-1	10.77	GGTTGT
PF10_0322	-1325	1	10.77	ACAACC
PFB0921c	-1298	-1	10.77	GGTTGT
PFI1675w	-730	-1	10.77	GGTTGT
PF11_0257	-1988	-1	10.77	GGTTGT
PFB0105c	-354	-1	10.77	GGTTGT
PFB0105c	-787	-1	10.77	GGTTGT
PFD0900w	-1937	1	10.77	ACAACC
PFF0645c	-134	1	10.77	ACAACC
PFF0645c	-177	1	10.77	ACAACC
PF13_0160	-902	1	10.77	ACAACC
PFE0170c	-620	-1	10.77	GGTTGT
PFA0390w	-412	-1	10.77	GGTTGT
PFL0260c	-1039	1	10.77	ACAACC
PF10_0075	-744	1	10.77	ACAACC
PFA0135w	-340	1	10.77	ACAACC
PFI0910w	-1813	-1	10.77	GGTTGT
PFD0115c	-289	-1	10.77	GGTTGT
PF13_0282	-1585	1	10.77	ACAACC
PFI1770w	-1591	-1	10.77	GGTTGT
PFD0860w	-825	1	10.77	ACAACC
PF14_0117	-357	-1	10.77	GGTTGT
PFI0690c	-804	1	10.77	ACAACC
MAL8P1.85	-908	-1	10.77	GGTTGT
PFL0805w	-261	-1	10.77	GGTTGT
PFE0070w	-737	1	10.77	ACAACC
PFF1275c	-81	-1	10.77	GGTTGT
PFC0910w	-1067	-1	10.77	GGTTGT
PFC0910w	-1290	1	10.77	ACAACC
MAL8P1.219	-991	-1	10.77	GGTTGT
PFD1245c	-9	1	10.77	ACAACC
PF14_0180	-1910	1	10.77	ACAACC
PFF1485w	-1651	-1	10.77	GGTTGT
PF13_0296	-776	-1	10.77	GGTTGT
PFB0205c	-552	-1	10.77	GGTTGT
PF08_0001	-1454	1	10.77	ACAACC
PF14_0509	-1225	1	10.77	ACAACC
PF14_0387	-305	-1	10.77	GGTTGT
PFD0820w	-984	1	10.77	ACAACC
PF11_0421	-659	-1	10.77	GGTTGT
MAL13P1.342	-997	1	10.77	ACAACC
MAL13P1.342	-1142	-1	10.77	GGTTGT
PFA0615w	-801	-1	10.77	GGTTGT
MAL13P1.43	-266	-1	10.77	GGTTGT
PFD0895c	-34	-1	10.77	GGTTGT
PF14_0791	-1148	1	10.77	ACAACC
PFI1210w	-367	-1	10.77	GGTTGT
PF11_0528	-648	-1	10.77	GGTTGT
MAL13P1.295	-396	-1	10.77	GGTTGT
PFE0115c	-292	1	10.77	ACAACC
MAL7P1.86	-354	1	10.77	ACAACC
PFE0610c	-1830	-1	10.77	GGTTGT
PF14_0760	-685	1	10.77	ACAACC
PFI0685w	-442	1	10.77	ACAACC
PFD0075w	-232	1	10.77	ACAACC
MAL7P1.6	-391	1	10.77	ACAACC
MAL7P1.6	-440	1	10.77	ACAACC
MAL7P1.6	-1137	1	10.77	ACAACC
MAL7P1.6	-1143	-1	10.77	GGTTGT
PFE1285w	-134	-1	10.77	GGTTGT
PFE1285w	-1069	1	10.77	ACAACC
PFE1285w	-1776	1	10.77	ACAACC
PF11_0142	-1150	1	10.77	ACAACC
PFC0370w	-1568	1	10.77	ACAACC
PF11_0068	-1534	-1	10.77	GGTTGT
PF08_0119	-558	1	10.77	ACAACC
MAL8P1.70	-742	-1	10.77	GGTTGT
PFD0100c	-494	-1	10.77	GGTTGT
PF11_0039	-303	1	10.77	ACAACC
MAL8P1.310	-316	1	10.77	ACAACC
MAL8P1.310	-1427	1	10.77	ACAACC
MAL13P1.331	-781	-1	10.77	GGTTGT
MAL7P1.105	-161	1	10.77	ACAACC
MAL7P1.105	-987	1	10.77	ACAACC
MAL7P1.105	-1316	1	10.77	ACAACC
PF13_0086	-272	-1	10.77	GGTTGT
PF11_0348	-1821	1	10.77	ACAACC
PF07_0006	-747	1	10.77	ACAACC
PFL1435c	-791	1	10.77	ACAACC
PFD0060w	-1093	-1	10.77	GGTTGT
PFL0255c	-1058	1	10.77	ACAACC
PF14_0316	-1113	-1	10.77	GGTTGT
PFF0210w	-1974	1	10.77	ACAACC
PFL1630c	-1543	-1	10.77	GGTTGT
PFE0580w	-989	-1	10.77	GGTTGT
PFE0580w	-1009	1	10.77	ACAACC
PFD0430c	-112	1	10.77	ACAACC
PFI1745c	-1076	-1	10.77	GGTTGT
PF11_0267	-631	1	10.77	ACAACC
PFA0200w	-421	1	10.77	ACAACC
PFF1225c	-566	1	10.77	ACAACC
PFF1185w	-10	-1	10.77	GGTTGT
PF14_0227	-1153	-1	10.77	GGTTGT
PF11_0477	-468	1	10.77	ACAACC
PF11_0477	-1674	1	10.77	ACAACC
PF14_0396	-1039	1	10.77	ACAACC
PF14_0396	-1582	-1	10.77	GGTTGT
MAL7P1.203	-385	-1	10.77	GGTTGT
MAL8P1.160	-709	-1	10.77	GGTTGT
PFB0730w	-27	1	10.77	ACAACC
PFB0730w	-1416	-1	10.77	GGTTGT
PFF1325c	-1441	1	10.77	ACAACC
PFL1855w	-1183	-1	10.77	GGTTGT
PFA0515w	-802	-1	10.77	GGTTGT
MAL7P1.47	-349	1	10.77	ACAACC
PFB0195c	-29	-1	10.77	GGTTGT
PF14_0079	-597	1	10.77	ACAACC
MAL8P1.84	-257	1	10.77	ACAACC
PFL1670c	-61	-1	10.77	GGTTGT
PFD0320c	-564	-1	10.77	GGTTGT
PF13_0142	-751	-1	10.77	GGTTGT
PF11_0443	-6	1	10.77	ACAACC
PF13_0225	-890	1	10.77	ACAACC
PF13_0127	-80	-1	10.77	GGTTGT
PF13_0127	-400	-1	10.77	GGTTGT
PFL2240w	-244	-1	10.77	GGTTGT
MAL13P1.440	-522	1	10.77	ACAACC
MAL13P1.230	-482	-1	10.77	GGTTGT
MAL13P1.230	-1140	-1	10.77	GGTTGT
PF11_0411	-210	1	10.77	ACAACC
PFF1550w	-1794	1	10.77	ACAACC
PF11_0334	-122	-1	10.77	GGTTGT
PF13_0068	-586	-1	10.77	GGTTGT
PFL0460w	-1062	-1	10.77	GGTTGT
PF14_0654	-45	1	10.77	ACAACC
PFI0725c	-482	-1	10.77	GGTTGT
PFE1115c	-419	-1	10.77	GGTTGT
PF10_0187	-1533	-1	10.77	GGTTGT
PFE0510c	-1590	1	10.77	ACAACC
PFB0151c	-1869	-1	10.77	GGTTGT
PFE0835w	-1652	1	10.77	ACAACC
PF13_0211	-898	-1	10.77	GGTTGT
PF13_0211	-1597	1	10.77	ACAACC
MAL7P1.124	-582	-1	10.77	GGTTGT
PFC0075c	-143	1	10.77	ACAACC
PFE0155w	-1506	1	10.77	ACAACC
PFE1275c	-1764	-1	10.77	GGTTGT
PF14_0016	-444	1	10.77	ACAACC
PF11_0418	-471	1	10.77	ACAACC
PFE0950c	-731	1	10.77	ACAACC
MAL13P1.188	-124	1	10.77	ACAACC
PF10_0196	-409	1	10.77	ACAACC
PFL2290w	-156	-1	10.77	GGTTGT
PF14_0572	-69	1	10.77	ACAACC
MAL8P1.17	-1846	1	10.77	ACAACC
PF07_0096	-204	1	10.77	ACAACC
PFL1065c	-223	1	10.77	ACAACC
PF10_0211	-145	1	10.77	ACAACC
PFD0910w	-221	-1	10.77	GGTTGT
PFE0615w	-110	1	10.77	ACAACC
PF11_0143	-523	-1	10.77	GGTTGT
PFB0860c	-1900	-1	10.77	GGTTGT
PF14_0245	-230	-1	10.77	GGTTGT
PFF1465w	-879	-1	10.77	GGTTGT
PFF1465w	-1101	1	10.77	ACAACC
PF08_0073	-394	-1	10.77	GGTTGT
PF13_0229	-1551	-1	10.77	GGTTGT
PF11_0453	-95	-1	10.77	GGTTGT
PF13_0281	-992	-1	10.77	GGTTGT
PFC0965w	-1468	1	10.77	ACAACC
PFC0965w	-1605	1	10.77	ACAACC
PFA0670c	-740	1	10.77	ACAACC
PF14_0510	-1099	-1	10.77	GGTTGT
PFE0035c	-1344	1	10.77	ACAACC
PF10_0283	-480	-1	10.77	GGTTGT
MAL8P1.142	-1281	1	10.77	ACAACC
MAL8P1.142	-1356	1	10.77	ACAACC
MAL8P1.95	-290	1	10.77	ACAACC
PFI1475w	-237	-1	10.77	GGTTGT
PF08_0021	-899	1	10.77	ACAACC
PFE1025c	-148	1	10.77	ACAACC
PFE1025c	-1090	1	10.77	ACAACC
PF14_0054	-1707	-1	10.77	GGTTGT
PFD0295c	-124	1	10.77	ACAACC
MAL7P1.7	-655	-1	10.77	GGTTGT
MAL7P1.7	-661	-1	10.77	GGTTGT
PFI1670c	-1927	1	10.77	ACAACC
PF10_0262	-216	-1	10.77	GGTTGT
PF10_0262	-413	-1	10.77	GGTTGT
PF10_0262	-932	1	10.77	ACAACC
PF07_0054	-1834	1	10.77	ACAACC
PF13_0210	-172	1	10.77	ACAACC
PF11_0044	-816	-1	10.77	GGTTGT
PFI1765c	-496	1	10.77	ACAACC
PFF0650w	-1994	-1	10.77	GGTTGT
PFI0700c	-1579	-1	10.77	GGTTGT
PF13_0098	-1999	1	10.77	ACAACC
PF11_0210	-961	1	10.77	ACAACC
PFA0400c	-1344	1	10.77	ACAACC
PFI1215w	-566	1	10.77	ACAACC
PF08_0072	-1004	1	10.77	ACAACC
PF14_0386	-387	-1	10.77	GGTTGT
PF14_0119	-38	1	10.77	ACAACC
PF11_0420	-865	1	10.77	ACAACC
PFD0807c	-817	1	10.77	ACAACC
PFD0807c	-954	1	10.77	ACAACC
MAL13P1.330	-1156	-1	10.77	GGTTGT
MAL13P1.268	-702	-1	10.77	GGTTGT
PFL0245w	-46	-1	10.77	GGTTGT
PF13_0117	-1093	1	10.77	ACAACC
PF11_0268	-484	1	10.77	ACAACC
PF11_0268	-781	1	10.77	ACAACC
PF11_0268	-1164	1	10.77	ACAACC
PF11_0060	-699	1	10.77	ACAACC
PF14_0468a	-776	1	10.77	ACAACC
PFC0945w	-1355	1	10.77	ACAACC
PFF0205w	-694	1	10.77	ACAACC
MAL7P1.207	-1328	1	10.77	ACAACC
MAL8P1.7	-22	-1	10.77	GGTTGT
PF10_0398	-1047	1	10.77	ACAACC
PFE0395c	-146	1	10.77	ACAACC
PF11_0266a	-638	-1	10.77	GGTTGT
PFL1285c	-1033	-1	10.77	GGTTGT
PFA0725w	-622	-1	10.77	GGTTGT
PFF0735w	-948	-1	10.77	GGTTGT
PF14_0472	-87	1	10.77	ACAACC
PF14_0472	-288	1	10.77	ACAACC
PFL0360c	-370	-1	10.77	GGTTGT
PFL0630w	-1422	-1	10.77	GGTTGT
PFL0370w	-803	-1	10.77	GGTTGT
MAL8P1.163	-436	1	10.77	ACAACC
PF08_0142	-9	1	10.77	ACAACC
PFI0285w	-332	1	10.77	ACAACC
PFI0585c	-21	-1	10.77	GGTTGT
PFB0925w	-1431	-1	10.77	GGTTGT
PF14_0220	-336	1	10.77	ACAACC
PF13_0169	-1191	1	10.77	ACAACC
PF10_0403	-446	1	10.77	ACAACC
PFL2110c	-427	-1	10.77	GGTTGT
PFB0725c	-385	1	10.77	ACAACC
PFB0725c	-1774	-1	10.77	GGTTGT
PFA0110w	-532	-1	10.77	GGTTGT
PFL0080c	-100	-1	10.77	GGTTGT
PF14_0135	-128	-1	10.77	GGTTGT
PF14_0135	-984	-1	10.77	GGTTGT
PFL0365c	-763	1	10.77	ACAACC
PFI1265w	-1503	1	10.77	ACAACC
PF07_0080	-1283	1	10.77	ACAACC
PF14_0573	-1618	-1	10.77	GGTTGT
PF14_0265	-679	1	10.77	ACAACC
PFD0095c	-527	-1	10.77	GGTTGT
PF14_0334	-1375	1	10.77	ACAACC
PF14_0179	-148	-1	10.77	GGTTGT
MAL13P1.455	-293	-1	10.77	GGTTGT
PF14_0585	-1144	1	10.77	ACAACC
MAL13P1.338	-814	-1	10.77	GGTTGT
PFL0075w	-1421	1	10.77	ACAACC
PFC0220w	-1242	1	10.77	ACAACC
PFB0745w	-19	-1	10.77	GGTTGT
PF11_0167	-180	1	10.77	ACAACC
PF14_0246	-1615	-1	10.77	GGTTGT
PF10_0100	-330	-1	10.77	GGTTGT
PF10_0100	-986	1	10.77	ACAACC
PF10_0100	-1534	1	10.77	ACAACC
PF10_0100	-1587	1	10.77	ACAACC
PFA0735w	-430	1	10.77	ACAACC
PFB0360c	-1606	-1	10.77	GGTTGT
PFB0360c	-1618	-1	10.77	GGTTGT
PFL1635w	-168	1	10.77	ACAACC
PF14_0710	-20	1	10.77	ACAACC
PF10_0015	-502	-1	10.77	GGTTGT
MAL7P1.125	-1215	-1	10.77	GGTTGT
PF10_0028	-1691	1	10.77	ACAACC
PF11_0481	-122	1	10.77	ACAACC
PF11_0481	-130	1	10.77	ACAACC
PFF0300w	-1541	1	10.77	ACAACC
PFI1370c	-585	1	10.77	ACAACC
PF13_0102	-1831	-1	10.77	GGTTGT
PF13_0307	-1125	-1	10.77	GGTTGT
PF07_0070	-599	1	10.77	ACAACC
PFE0605c	-1363	1	10.77	ACAACC
PFI0435c	-528	-1	10.77	GGTTGT
PFD0805w	-1341	-1	10.77	GGTTGT
PF10_0344	-1836	-1	10.77	GGTTGT
MAL8P1.53	-1545	-1	10.77	GGTTGT
PFI0175w-b	-949	-1	10.77	GGTTGT
PF11_0070	-810	-1	10.77	GGTTGT
PFL1310c	-1803	1	10.77	ACAACC
PFL2380c	-1337	-1	10.77	GGTTGT
PFE0065w	-455	1	10.77	ACAACC
PFE0065w	-1587	1	10.77	ACAACC
PF11_0078	-592	-1	10.77	GGTTGT
PF08_0136b	-1339	1	10.77	ACAACC
PFA0190c	-915	-1	10.77	GGTTGT
PFL0225c	-598	1	10.77	ACAACC
PFL1115w	-110	1	10.77	ACAACC
PFF1140c	-475	-1	10.77	GGTTGT
MAL7P1.203b	-1067	1	10.77	ACAACC
PFI0045c	-894	1	10.77	ACAACC
PFC0215c	-27	-1	10.77	GGTTGT
PFD1130w	-947	-1	10.77	GGTTGT
PF10_0099	-946	1	10.77	ACAACC
PF14_0524	-1727	-1	10.77	GGTTGT
PF07_0038	-1119	-1	10.77	GGTTGT
PFI0175w-a	-949	-1	10.77	GGTTGT
PF11_0269	-1454	-1	10.77	GGTTGT
PF11_0269	-1837	-1	10.77	GGTTGT
PF08_0090	-603	-1	10.77	GGTTGT
PFE1395c	-495	1	10.77	ACAACC
PFI0620w	-173	-1	10.77	GGTTGT
PF11_0043	-1520	-1	10.77	GGTTGT
PF11_0059	-281	1	10.77	ACAACC
PF11_0226	-1060	-1	10.77	GGTTGT
PFB0735c	-558	1	10.77	ACAACC
PFE0375w	-779	1	10.77	ACAACC
PFI0705w	-206	-1	10.77	GGTTGT
PFI0705w	-897	1	10.77	ACAACC
PFE0380c	-1149	-1	10.77	GGTTGT
PFA0105w	-1035	1	10.77	ACAACC
MAL7P1.208	-1237	-1	10.77	GGTTGT
PFL0300c	-506	1	10.77	ACAACC
PFL2020c	-140	-1	10.77	GGTTGT
PFF1460c	-844	-1	10.77	GGTTGT
PFF1460c	-1066	1	10.77	ACAACC
PFF0690c	-78	-1	10.77	GGTTGT
PFE0575c	-240	-1	10.77	GGTTGT
PFE0575c	-260	1	10.77	ACAACC
PFL1900w	-248	-1	10.77	GGTTGT
PFC0905c	-849	1	10.77	ACAACC
PF11_0239	-506	1	10.77	ACAACC
PF13_0048	-1874	-1	10.77	GGTTGT
PFI1560c	-464	-1	10.77	GGTTGT
PF07_0051	-212	1	10.77	ACAACC
PFE1225w	-1238	-1	10.77	GGTTGT
PFD0960c	-1699	1	10.77	ACAACC
PFB0455w	-1821	1	10.77	ACAACC
PF14_0005	-1861	1	10.77	ACAACC
PFD0800c	-687	1	10.77	ACAACC
PFC0486c	-1290	1	10.77	ACAACC
PFC0090w	-1425	-1	10.77	GGTTGT
MAL7P1.84	-1978	-1	10.77	GGTTGT
PFA0195w	-681	1	10.77	ACAACC
PFF0770c	-242	1	10.77	ACAACC
PF14_0129	-1198	1	10.77	ACAACC
PF14_0286	-706	-1	10.77	GGTTGT
PF14_0102	-410	-1	10.77	GGTTGT
PF13_0031	-1281	-1	10.77	GGTTGT
PFE0440w	-471	1	10.77	ACAACC
PFE1545c	-78	-1	10.77	GGTTGT
PFE0940c	-269	1	10.77	ACAACC
PF11_0422	-189	1	10.77	ACAACC
PF14_0074	-486	1	10.77	ACAACC
MAL8P1.125	-59	1	10.77	ACAACC
PF14_0565	-578	-1	10.77	GGTTGT
PF14_0565	-1769	-1	10.77	GGTTGT
PF13_0103	-1363	1	10.77	ACAACC
PFL2025w	-1591	1	10.77	ACAACC
PF13_0283	-251	-1	10.77	GGTTGT
MAL13P1.111	-167	-1	10.77	GGTTGT
PFL1850c	-525	1	10.77	ACAACC
PFE0885w	-1548	-1	10.77	GGTTGT
PFE1335c	-1162	1	10.77	ACAACC
MAL8P1.35	-762	1	10.77	ACAACC
PFL0880c	-1941	1	10.77	ACAACC
PFF0455w	-1110	-1	10.77	GGTTGT
PF11_0343	-899	-1	10.77	GGTTGT
PF10_0120	-1911	1	10.77	ACAACC
PF14_0165	-1799	1	10.77	ACAACC
PFE0355c	-568	-1	10.77	GGTTGT
PF14_0111	-1095	-1	10.77	GGTTGT
PF11_0241	-1549	1	10.77	ACAACC
PF11_0241	-1594	1	10.77	ACAACC
PF10_0345	-943	1	10.77	ACAACC
PF11_0509	-503	-1	10.77	GGTTGT
PF10_0213	-33	-1	10.77	GGTTGT
MAL13P1.79	-1331	-1	10.77	GGTTGT
PFE0020c	-455	1	10.77	ACAACC
PF14_0232	-44	-1	10.77	GGTTGT
PF11_0480	-193	1	10.77	ACAACC
PF11_0396	-252	-1	10.77	GGTTGT
PFI0940c	-1696	1	10.77	ACAACC
PF14_0040	-348	1	10.77	ACAACC
PF14_0040	-762	-1	10.77	GGTTGT
PF10_0212a	-876	-1	10.77	GGTTGT
PFF1090c	-221	-1	10.77	GGTTGT
PFD1140w	-343	1	10.77	ACAACC
PFD1140w	-753	1	10.77	ACAACC
PFD1140w	-1936	1	10.77	ACAACC
PFL0840c	-830	-1	10.77	GGTTGT
PFL0840c	-1184	-1	10.77	GGTTGT
PFL0195w	-705	1	10.77	ACAACC
PFB0140w	-176	-1	10.77	GGTTGT
PFD1020c	-1223	1	10.77	ACAACC
PFE0385w	-142	1	10.77	ACAACC
PFE0385w	-1868	1	10.77	ACAACC
PFF0335c	-407	-1	10.77	GGTTGT
PF13_0353	-650	1	10.77	ACAACC
PFE0650c	-355	1	10.77	ACAACC
PFA0645c	-483	-1	10.77	GGTTGT
PFA0645c	-1029	-1	10.77	GGTTGT
PF13_0121	-705	-1	10.77	GGTTGT
PF11_0415	-243	1	10.77	ACAACC
PF11_0415	-862	1	10.77	ACAACC
PF11_0168	-177	-1	10.77	GGTTGT
MAL7P1.58	-833	1	10.77	ACAACC
PF14_0136	-929	1	10.77	ACAACC
PF14_0136	-1785	1	10.77	ACAACC
PFD0525w	-1909	1	10.77	ACAACC
PF14_0171	-544	-1	10.77	GGTTGT
PFD0855c	-128	-1	10.77	GGTTGT
PFI1720w	-1675	-1	10.77	GGTTGT
PFI1720w	-1902	-1	10.77	GGTTGT
PFD1180w	-1378	1	10.77	ACAACC
PFC0315c	-783	1	10.77	ACAACC
MAL8P1.211	-1990	1	10.77	ACAACC
PFB0435c	-254	-1	10.77	GGTTGT
PF14_0423	-530	1	10.77	ACAACC
PFC0150w	-114	1	10.77	ACAACC
PFL2070w	-558	-1	10.77	GGTTGT
PF11_0510	-1251	-1	10.77	GGTTGT
MAL7P1.141	-1711	-1	10.77	GGTTGT
PFC0355c	-471	-1	10.77	GGTTGT
PFC0355c	-726	-1	10.77	GGTTGT
MAL13P1.337	-87	1	10.77	ACAACC
PF14_0574	-1311	1	10.77	ACAACC
PF11_0058	-1370	-1	10.77	GGTTGT
PF11_0062	-1920	1	10.77	ACAACC
PF14_0493	-1072	-1	10.77	GGTTGT
MAL7P1.229	-112	-1	10.77	GGTTGT
PFE0515w	-796	-1	10.77	GGTTGT
MAL7P1.68	-1266	1	10.77	ACAACC
PF13_0194	-567	1	10.77	ACAACC
PF13_0194	-1066	1	10.77	ACAACC
PF14_0291	-1603	1	10.77	ACAACC
PF11_0328	-138	1	10.77	ACAACC
PFL1890c	-440	-1	10.77	GGTTGT
MAL8P1.32	-1869	1	10.77	ACAACC
PF14_0229	-453	-1	10.77	GGTTGT
PFF0665c	-955	1	10.77	ACAACC
PF07_0041	-214	-1	10.77	GGTTGT
PFB0665w	-1312	-1	10.77	GGTTGT
PFB0665w	-1713	1	10.77	ACAACC
PFB0900c	-1203	-1	10.77	GGTTGT
MAL13P1.203	-649	-1	10.77	GGTTGT
MAL13P1.203	-778	1	10.77	ACAACC
PFE0730c	-789	-1	10.77	GGTTGT
PFF1375c	-1822	1	10.77	ACAACC
PFL0230w	-263	-1	10.77	GGTTGT
PFD0495c	-641	-1	10.77	GGTTGT
PF13_0212	-669	-1	10.77	GGTTGT
PF14_0063	-326	1	10.77	ACAACC
MAL13P1.152	-614	-1	10.77	GGTTGT
MAL13P1.228	-508	1	10.77	ACAACC
PF13_0061	-837	-1	10.77	GGTTGT
PF11_0504	-1182	1	10.77	ACAACC
PFL0450c	-812	-1	10.77	GGTTGT
PFE1130w	-121	-1	10.77	GGTTGT
PFC0940c	-976	-1	10.77	GGTTGT
PF14_0073	-9	1	10.77	ACAACC
PF14_0073	-1580	-1	10.77	GGTTGT
PFF0985c	-593	1	10.77	ACAACC
PFC0960c	-1200	-1	10.77	GGTTGT
PFC0960c	-1337	-1	10.77	GGTTGT
PFL0875w	-215	1	10.77	ACAACC
PFL0875w	-557	1	10.77	ACAACC
PFL1300c	-271	-1	10.77	GGTTGT
PF10_0400	-461	1	10.77	ACAACC
PF08_0022	-966	-1	10.77	GGTTGT
PFL2405c	-287	1	10.77	ACAACC
PFD0775c	-1580	1	10.77	ACAACC
PF14_0763	-541	-1	10.77	GGTTGT
PFI0060c	-906	-1	10.77	GGTTGT
PF10_0019	-1794	1	10.77	ACAACC
PF11_0330	-217	-1	10.77	GGTTGT
PFF0450c	-1138	1	10.77	ACAACC
PF08_0069	-129	-1	10.77	GGTTGT
PF14_0204	-1987	-1	10.77	GGTTGT
PFL2420w	-266	-1	10.77	GGTTGT
PFL2285c	-1987	1	10.77	ACAACC
PF08_0029	-229	-1	10.77	GGTTGT
MAL13P1.149	-505	-1	10.77	GGTTGT
MAL8P1.320	-11	-1	10.77	GGTTGT
PFL2100w	-1079	-1	10.77	GGTTGT
MAL13P1.37	-769	1	10.77	ACAACC
PFI1375w	-61	1	10.77	ACAACC
PFE1625c	-1591	1	10.77	ACAACC
MAL8P1.73	-133	1	10.77	ACAACC
MAL8P1.73	-344	-1	10.77	GGTTGT
MAL8P1.145	-486	1	10.77	ACAACC
MAL13P1.90	-1251	-1	10.77	GGTTGT
PFE1315w	-413	1	10.77	ACAACC
PF14_0566	-322	1	10.77	ACAACC
PF14_0566	-1513	1	10.77	ACAACC
PFB0870w	-1786	1	10.77	ACAACC
PFL0970w	-1810	1	10.77	ACAACC
MAL7P1.87	-1393	1	10.77	ACAACC
MAL13P1.78	-1557	1	10.77	ACAACC
PFB0570w	-362	1	10.77	ACAACC
PFC0190c	-324	-1	10.77	GGTTGT
PFD1165w	-1556	-1	10.77	GGTTGT
PFC0830w	-56	-1	10.77	GGTTGT
PFC0830w	-264	-1	10.77	GGTTGT
PFE0165w	-1358	1	10.77	ACAACC
PFA0495c	-1107	-1	10.77	GGTTGT
MAL8P1.157	-432	-1	10.77	GGTTGT
PF14_0137	-1883	1	10.77	ACAACC
PFD1025w	-408	1	10.77	ACAACC
PFD1025w	-875	1	10.77	ACAACC
PFD1025w	-1989	-1	10.77	GGTTGT
PFD1010w	-1472	-1	10.77	GGTTGT
MAL8P1.62	-545	-1	10.77	GGTTGT
PF10_0214	-1257	-1	10.77	GGTTGT
PFF0350w	-1092	-1	10.77	GGTTGT
PF07_0039	-375	1	10.77	ACAACC
PFL0820c	-424	1	10.77	ACAACC
PFD0585c	-1367	-1	10.77	GGTTGT
PFL1005c	-239	1	10.77	ACAACC
PFB0305c-b	-607	1	10.77	ACAACC
PFC0425w	-1677	-1	10.77	GGTTGT
PFD1005c	-9	1	10.77	ACAACC
MAL13P1.335	-400	-1	10.77	GGTTGT
PFC0230c	-882	1	10.77	ACAACC
MAL13P1.234	-1942	1	10.77	ACAACC
PF13_0185	-1579	-1	10.77	GGTTGT
PFE1500c	-258	1	10.77	ACAACC
PF10_0072	-1599	1	10.77	ACAACC
PFF0040c	-161	-1	10.77	GGTTGT
PFF0040c	-954	1	10.77	ACAACC
PF13_0220	-372	1	10.77	ACAACC
PF10_0296	-670	1	10.77	ACAACC
PF10_0296	-1410	-1	10.77	GGTTGT
PF10_0171	-141	-1	10.77	GGTTGT
PF10_0171	-690	1	10.77	ACAACC
PF14_0167	-1204	1	10.77	ACAACC
PFA0090c	-868	1	10.77	ACAACC
PF14_0247	-1864	1	10.77	ACAACC
PF11_0135	-1293	1	10.77	ACAACC
PF14_0130	-634	-1	10.77	GGTTGT
PF13_0122	-1215	-1	10.77	GGTTGT
PFE1410c	-1543	-1	10.77	GGTTGT
PF14_0332	-1823	1	10.77	ACAACC
PFE0975c	-1605	1	10.77	ACAACC
PF11_0486	-438	-1	10.77	GGTTGT
MAL8P1.162	-615	-1	10.77	GGTTGT
PFE1610w	-1809	-1	10.77	GGTTGT
PFL0965c	-1128	-1	10.77	GGTTGT
PF14_0683	-11	-1	10.77	GGTTGT
PFL2060c	-1425	-1	10.77	GGTTGT
MAL13P1.315	-901	-1	10.77	GGTTGT
PFB1020w	-1787	1	10.77	ACAACC
MAL13P1.296	-358	-1	10.77	GGTTGT
MAL13P1.296	-1068	1	10.77	ACAACC
PF11_0372	-374	-1	10.77	GGTTGT
PF10_0062	-839	1	10.77	ACAACC
PFF0660w	-257	1	10.77	ACAACC
PF08_0109	-1181	-1	10.77	GGTTGT
MAL13P1.103	-1562	1	10.77	ACAACC
MAL13P1.103	-1616	-1	10.77	GGTTGT
PFL2305w	-234	-1	10.77	GGTTGT
PF14_0145	-1493	1	10.77	ACAACC
PFL0060w	-1368	1	10.77	ACAACC
PFL0235w	-1886	-1	10.77	GGTTGT
PFC1045c	-240	1	10.77	ACAACC
PFC1045c	-372	-1	10.77	GGTTGT
PF10_0193	-1960	1	10.77	ACAACC
PFB0732c	-1867	1	10.77	ACAACC
PF14_0345a	-747	1	10.77	ACAACC
MAL13P1.54	-291	1	10.77	ACAACC
PFB0135w	-764	1	10.77	ACAACC
PFI0730w	-1944	1	10.77	ACAACC
PF08_0049	-316	-1	10.77	GGTTGT
PF11_0112	-1203	-1	10.77	GGTTGT
MAL13P1.241	-517	-1	10.77	GGTTGT
MAL13P1.122	-1756	1	10.77	ACAACC
MAL13P1.322	-489	1	10.77	ACAACC
PF07_0134	-1750	1	10.77	ACAACC
PFE1390w	-1560	1	10.77	ACAACC
PF11_0393	-860	-1	10.77	GGTTGT
PFC1050w	-1932	1	10.77	ACAACC
PF14_0711	-1921	-1	10.77	GGTTGT
PF11_0480a	-1945	-1	10.77	GGTTGT
PF11_0480a	-1953	-1	10.77	GGTTGT
PF10_0067	-1135	1	10.77	ACAACC
PFC0295c	-1100	1	10.77	ACAACC
PFL1035w	-1381	-1	10.77	GGTTGT
PFL2195w	-634	1	10.77	ACAACC
MAL7P1.173	-1231	-1	10.77	GGTTGT
PFD0835c	-682	-1	10.77	GGTTGT
PFL1315w	-560	-1	10.77	GGTTGT
PFE0555w	-502	1	10.77	ACAACC
PFC0490w	-953	-1	10.77	GGTTGT
PF10_0037	-565	-1	10.77	GGTTGT
PFC1115w	-1503	-1	10.77	GGTTGT
PF14_0744	-755	-1	10.77	GGTTGT
PFA0405w	-95	-1	10.77	GGTTGT
PFL0600w	-985	-1	10.77	GGTTGT
PFL2385c	-145	1	10.77	ACAACC
PFA0665w	-943	-1	10.77	GGTTGT
PFA0665w	-1555	1	10.77	ACAACC
PF11_0464	-1812	1	10.77	ACAACC
PFL2480w	-166	1	10.77	ACAACC
PF08_0007	-1011	1	10.77	ACAACC
PF14_0513	-69	-1	10.77	GGTTGT
PFE0780w	-1670	-1	10.77	GGTTGT
PF14_0283	-1443	1	10.77	ACAACC
PF14_0283	-1626	1	10.77	ACAACC
MAL13P1.29	-498	1	10.77	ACAACC
PF14_0354	-1450	-1	10.77	GGTTGT
PF14_0354	-1685	1	10.77	ACAACC
PF07_0050	-1604	-1	10.77	GGTTGT
PF08_0038	-1532	-1	10.77	GGTTGT
PF10_0394	-369	-1	10.77	GGTTGT
PFL1605w	-465	1	10.77	ACAACC
PFC0875w	-1716	-1	10.77	GGTTGT
PF14_0292	-1421	-1	10.77	GGTTGT
PFD0080c	-1710	-1	10.77	GGTTGT
PFL1870c	-370	1	10.77	ACAACC
PFE0955w	-1308	-1	10.77	GGTTGT
PFL0455c	-204	1	10.77	ACAACC
PFL1085w	-207	1	10.77	ACAACC
PF10_0311	-125	-1	10.77	GGTTGT
PFI0395w	-377	1	10.77	ACAACC
PF14_0641	-773	1	10.77	ACAACC
PF14_0775	-97	1	10.77	ACAACC
PFE1330c	-711	1	10.77	ACAACC
PF11_0115	-269	1	10.77	ACAACC
PFL0775w	-389	1	10.77	ACAACC
PFC0320w	-308	-1	10.77	GGTTGT
PF14_0212	-861	1	10.77	ACAACC
PF13_0288	-376	1	10.77	ACAACC
PFB0275w	-1060	-1	10.77	GGTTGT
PF14_0333	-545	-1	10.77	GGTTGT
MAL13P1.500	-922	1	10.77	ACAACC
PFB0960c	-1418	1	10.77	ACAACC
PFC0815c	-47	1	10.77	ACAACC
PFA0695c	-1703	1	10.77	ACAACC
PFA0610c	-307	1	10.77	ACAACC
PFA0610c	-1405	-1	10.77	GGTTGT
PF10_0292	-1675	-1	10.77	GGTTGT
PF11_0417	-633	-1	10.77	GGTTGT
PFD0235c	-337	-1	10.77	GGTTGT
PF11_0394	-1934	-1	10.77	GGTTGT
PF13_0112	-438	1	10.77	ACAACC
PF13_0233	-228	-1	10.77	GGTTGT
PFD0615c	-199	1	10.77	ACAACC
PF14_0682	-1571	1	10.77	ACAACC
PFB0365w	-596	1	10.77	ACAACC
PFB0365w	-608	1	10.77	ACAACC
PFD0635c	-1592	-1	10.77	GGTTGT
PF10_0105	-80	1	10.77	ACAACC
PF11_0079	-288	1	10.77	ACAACC
PF13_0186	-1436	1	10.77	ACAACC
PF10_0071	-1430	-1	10.77	GGTTGT
PFI0385c	-1116	-1	10.77	GGTTGT
PF10_0066	-137	-1	10.77	GGTTGT
PF13_0049	-1561	1	10.77	ACAACC
PFD0810w	-1033	-1	10.77	GGTTGT
PFD0810w	-1170	-1	10.77	GGTTGT
PFD1150c	-612	1	10.77	ACAACC
PFD1150c	-631	1	10.77	ACAACC
PFD1150c	-1565	1	10.77	ACAACC
PFF0460w	-564	-1	10.77	GGTTGT
PF10_0281	-954	1	10.77	ACAACC
PFE1250w	-1037	1	10.77	ACAACC
PF13_0123	-145	1	10.77	ACAACC
PFB0305c-a	-690	1	10.77	ACAACC
PF08_0048	-1149	1	10.77	ACAACC
PFE0485w	-198	1	10.77	ACAACC
PF14_0726	-406	1	10.77	ACAACC
PFC0695w	-269	-1	10.77	GGTTGT
PF08_0017	-114	-1	10.77	GGTTGT
MAL13P1.129	-222	1	10.77	ACAACC
MAL13P1.129	-321	-1	10.77	GGTTGT
PFI1587c	-531	1	10.77	ACAACC
MAL13P1.240	-538	1	10.77	ACAACC
PFE0370c	-74	-1	10.77	GGTTGT
PFE0045c	-521	-1	10.77	GGTTGT
PFE0045c	-1017	-1	10.77	GGTTGT
MAL13P1.323	-391	-1	10.77	GGTTGT
MAL13P1.323	-1934	-1	10.77	GGTTGT
PFL0885w	-354	-1	10.77	GGTTGT
PFI1695c	-492	1	10.77	ACAACC
PFI1500w	-560	-1	10.77	GGTTGT
PFA0640c	-1541	-1	10.77	GGTTGT
PF13_0228	-1765	1	10.77	ACAACC
PF08_0137	-301	1	10.77	ACAACC
PF08_0137	-393	-1	10.77	GGTTGT
PF10_0031	-132	1	10.77	ACAACC
MAL8P1.2	-1627	-1	10.77	GGTTGT
PFC0460w	-443	-1	10.77	GGTTGT
PFC0485w	-751	1	10.77	ACAACC
PF11_0441	-12	-1	10.77	GGTTGT
PFI0540w	-512	1	10.77	ACAACC
PFE1340w	-643	-1	10.77	GGTTGT
PFD0965W	-809	-1	10.77	GGTTGT
PF14_0781	-1906	-1	10.77	GGTTGT
PFE0840c	-638	-1	10.77	GGTTGT
PFA0245w	-1234	1	10.77	ACAACC
PFA0245w	-1537	-1	10.77	GGTTGT
PFA0245w	-1704	1	10.77	ACAACC
PFF1295w	-1008	-1	10.77	GGTTGT
PFB0175c	-816	-1	10.77	GGTTGT
PFA0745w	-1352	1	10.77	ACAACC
PFB0279w	-673	1	10.77	ACAACC
PF14_0549	-554	-1	10.77	GGTTGT
PF08_0097	-806	-1	10.77	GGTTGT
PFL2065c	-1615	1	10.77	ACAACC
PF14_0094	-114	-1	10.77	GGTTGT
PFC0475c	-411	1	10.77	ACAACC
PF14_0653	-1675	-1	10.77	GGTTGT
PF14_0237	-1171	1	10.77	ACAACC
PFD0485w	-996	1	10.77	ACAACC
PF14_0282	-208	-1	10.77	GGTTGT
PF14_0282	-391	-1	10.77	GGTTGT
MAL13P1.60	-218	-1	10.77	GGTTGT
MAL13P1.60	-234	-1	10.77	GGTTGT
PFB0330c	-449	1	10.77	ACAACC
PF13_0012a	-88	-1	10.77	GGTTGT
PF13_0012a	-1051	-1	10.77	GGTTGT
PFC0730w	-370	-1	10.77	GGTTGT
PFD0135c	-1832	1	10.77	ACAACC
PFE1145w	-998	-1	10.77	GGTTGT
PFL1040w	-741	-1	10.77	GGTTGT
PFE1630w	-1572	-1	10.77	GGTTGT
PFI0460w	-1153	-1	10.77	GGTTGT
PF10_0161	-620	1	10.77	ACAACC
PFD0215c	-742	1	10.77	ACAACC
PF13_0131	-540	-1	10.77	GGTTGT
PF13_0109	-1748	1	10.77	ACAACC
PF13_0109	-1802	-1	10.77	GGTTGT
MAL13P1.271	-603	1	10.77	ACAACC
PFI0945w	-1048	-1	10.77	GGTTGT
PFE0655w	-1151	-1	10.77	GGTTGT
PFL2395c	-86	1	10.77	ACAACC
PFF0880c	-1188	-1	10.77	GGTTGT
PFF1455c	-384	-1	10.77	GGTTGT
PFB0085c	-655	-1	10.77	GGTTGT
PFB0085c	-879	-1	10.77	GGTTGT
PF08_0008	-1394	1	10.77	ACAACC
PF10_0023	-972	-1	10.77	GGTTGT
PF08_0057	-1346	1	10.77	ACAACC
PF08_0057	-1557	-1	10.77	GGTTGT
PFI0315c	-919	-1	10.77	GGTTGT
PFI0315c	-1415	-1	10.77	GGTTGT
PF14_0353	-429	-1	10.77	GGTTGT
PF14_0353	-664	1	10.77	ACAACC
PF13_0075	-323	1	10.77	ACAACC
PF13_0075	-1279	-1	10.77	GGTTGT
MAL13P1.182	-147	-1	10.77	GGTTGT
PFE0775c	-309	1	10.77	ACAACC
PFI1260c	-1807	-1	10.77	GGTTGT
PFE0880c	-602	1	10.77	ACAACC
PF10_0190	-636	-1	10.77	GGTTGT
MAL13P1.36	-1116	-1	10.77	GGTTGT
PFB0965c	-1135	1	10.77	ACAACC
PFB0965c	-1297	-1	10.77	GGTTGT
PFE0830c	-1203	-1	10.77	GGTTGT
MAL8P1.16	-457	-1	10.77	GGTTGT
MAL13P1.127	-1722	1	10.77	ACAACC
MAL13P1.127	-1821	-1	10.77	GGTTGT
PF14_0369	-1025	1	10.77	ACAACC
PF11_0333	-1971	1	10.77	ACAACC
PFI0010c	-1510	-1	10.77	GGTTGT
PFE0695w	-1469	-1	10.77	GGTTGT
PF08_0044	-1283	-1	10.77	GGTTGT
PF13_0035	-411	1	10.77	ACAACC
PFA0420w	-372	1	10.77	ACAACC
PFL2610w	-1815	1	10.77	ACAACC
PF10_0195	-454	-1	10.77	GGTTGT
PFB0670c	-311	1	10.77	ACAACC
PF07_0079	-813	-1	10.77	GGTTGT
PF07_0004	-716	1	10.77	ACAACC
PF07_0004	-722	-1	10.77	GGTTGT
PF07_0004	-1419	-1	10.77	GGTTGT
PF07_0004	-1468	-1	10.77	GGTTGT
PF08_0070	-263	1	10.77	ACAACC
PF11_0211	-201	-1	10.77	GGTTGT
PFB0285c	-550	-1	10.77	GGTTGT
PFF0290w	-736	1	10.77	ACAACC
PF13_0280	-1934	1	10.77	ACAACC
PFL0915c	-426	1	10.77	ACAACC
MAL13P1.137	-311	-1	10.77	GGTTGT
PF11_0304	-321	1	10.77	ACAACC
PF14_0547	-737	1	10.77	ACAACC
PF14_0547	-881	-1	10.77	GGTTGT
PF11_0289	-641	1	10.77	ACAACC
PF08_0055	-1388	1	10.77	ACAACC
PF07_0086	-1078	1	10.77	ACAACC
MAL8P1.11	-1310	-1	10.77	GGTTGT
PF10_0248	-323	1	10.77	ACAACC
PF14_0261	-1812	-1	10.77	GGTTGT
PF10_0334	-1078	1	10.77	ACAACC
MAL7P1.13	-267	1	10.77	ACAACC
PF11_0174	-1646	-1	10.77	GGTTGT
PF14_0530	-431	1	10.77	ACAACC
PFI1390w	-701	1	10.77	ACAACC
PF14_0434	-1010	-1	10.77	GGTTGT
PFC0690c	-1343	1	10.77	ACAACC
PFL1947c	-402	1	10.77	ACAACC
PFD0815c	-1297	-1	10.77	GGTTGT
PFD0780w	-792	-1	10.77	GGTTGT
PFC0130c	-904	1	10.77	ACAACC
PF14_0076	-1529	-1	10.77	GGTTGT
PF14_0013	-213	-1	10.77	GGTTGT
PFE0690c	-308	1	10.77	ACAACC
PFB0500c	-811	1	10.77	ACAACC
PF14_0044	-358	-1	10.77	GGTTGT
PFL1970w	-206	1	10.77	ACAACC
PFC0395w	-1789	1	10.77	ACAACC
PFB0110w	-1539	1	10.77	ACAACC
PF08_0030	-309	-1	10.77	GGTTGT
PF13_0173	-207	-1	10.77	GGTTGT
PF11_0358	-125	1	10.77	ACAACC
MAL13P1.460	-1007	-1	10.77	GGTTGT
PFD1160w	-712	1	10.77	ACAACC
PFF0730c	-101	1	10.77	ACAACC
PF07_0061	-1072	1	10.77	ACAACC
PFI1696c	-28	1	10.77	ACAACC
PFI1305w	-650	-1	10.77	GGTTGT
PFD0055w	-1104	-1	10.77	GGTTGT
PFL1700c	-328	1	10.77	ACAACC
PFL1700c	-692	-1	10.77	GGTTGT
PFD0325w	-1695	1	10.77	ACAACC
PFF0745c	-87	1	10.77	ACAACC
PFF1450w	-262	-1	10.77	GGTTGT
PFE1550w	-1587	1	10.77	ACAACC
PFD0915w	-1257	-1	10.77	GGTTGT
PF11_0357	-279	-1	10.77	GGTTGT
MAL13P1.168	-640	-1	10.77	GGTTGT
PF14_0116	-1192	1	10.77	ACAACC
PFL1290w	-1394	1	10.77	ACAACC
PFD0840w	-1905	1	10.77	ACAACC
PFL0680c	-757	-1	10.77	GGTTGT
PFD0040c	-974	1	10.77	ACAACC
PFD0300w	-1722	-1	10.77	GGTTGT
PF10_0004	-1887	-1	10.77	GGTTGT
PFA0100c	-161	-1	10.77	GGTTGT
PF10_0343	-245	-1	10.77	GGTTGT
MAL8P1.111	-805	-1	10.77	GGTTGT
PF14_0548	-896	1	10.77	ACAACC
PF10_0039	-917	1	10.77	ACAACC
PF10_0025	-1576	-1	10.77	GGTTGT
PFC0670c	-968	-1	10.77	GGTTGT
PFC0670c	-1156	1	10.77	ACAACC
PFC0670c	-1303	1	10.77	ACAACC
PFE0150c	-275	-1	10.77	GGTTGT
PF11_0457	-1433	1	10.77	ACAACC
PFB1005w	-369	-1	10.77	GGTTGT
MAL13P1.183	-788	1	10.77	ACAACC
PF13_0097	-1344	-1	10.77	GGTTGT
PFD1135c	-540	-1	10.77	GGTTGT
PFD1135c	-1723	-1	10.77	GGTTGT
PFE0225w	-130	1	10.77	ACAACC
MAL8P1.86	-381	-1	10.77	GGTTGT
PF11_0294	-654	1	10.77	ACAACC
MAL13P1.38	-1127	-1	10.77	GGTTGT
PFA0095c	-176	-1	10.77	GGTTGT
MAL8P1.161	-296	-1	10.77	GGTTGT
PFF0775w	-1768	-1	10.77	GGTTGT
PFI0440w	-841	1	10.77	ACAACC
PF07_0049	-210	1	10.77	ACAACC
PFL2120w	-628	-1	10.77	GGTTGT
MAL8P1.146	-1309	-1	10.77	GGTTGT
PF14_0739a	-478	1	10.77	ACAACC
PFL0595c	-56	1	10.77	ACAACC
MAL13P1.306	-907	-1	10.77	GGTTGT
PF14_0281	-578	1	10.77	ACAACC
PF14_0106	-178	1	10.77	ACAACC
PF14_0638	-135	-1	10.77	GGTTGT
PF14_0638	-313	-1	10.77	GGTTGT
PF11_0095	-313	1	10.77	ACAACC
PFE0735w	-854	1	10.77	ACAACC
PFC1060c	-1185	-1	10.77	GGTTGT
PFA0295c	-1080	1	10.77	ACAACC
PFA0295c	-1965	1	10.77	ACAACC
MAL7P1.30	-1352	1	10.77	ACAACC
PF11_0041	-204	1	10.77	ACAACC
PFE1505w	-1739	-1	10.77	GGTTGT
PF14_0195	-1732	-1	10.77	GGTTGT
PFF1377w	-752	-1	10.77	GGTTGT
PF14_0526	-1406	1	10.77	ACAACC
PFI0280c	-223	-1	10.77	GGTTGT
PFC0831w	-1461	-1	10.77	GGTTGT
PFC0831w	-1669	-1	10.77	GGTTGT
PFF0655c	-1834	-1	10.77	GGTTGT
MAL8P1.60	-124	-1	10.77	GGTTGT
MAL8P1.60	-1470	-1	10.77	GGTTGT
PF13_0106	-1019	1	10.77	ACAACC
PF14_0308	-1016	1	10.77	ACAACC
PF13_0150	-1665	-1	10.77	GGTTGT
PF10_0335	-469	-1	10.77	GGTTGT
PFL0685w	-112	1	10.77	ACAACC
MAL13P1.270	-209	-1	10.77	GGTTGT
PF10_0092	-90	-1	10.77	GGTTGT
PFA0650w	-256	1	10.77	ACAACC
PFA0650w	-802	1	10.77	ACAACC
PFL0070c	-416	-1	10.77	GGTTGT
PF14_0395	-1084	1	10.77	ACAACC
PF14_0395	-1627	-1	10.77	GGTTGT
PF07_0085	-762	-1	10.77	GGTTGT
PF07_0085	-1091	-1	10.77	GGTTGT
PF07_0085	-1917	-1	10.77	GGTTGT
PF14_0264	-856	1	10.77	ACAACC
PFI1690c	-1643	1	10.77	ACAACC
PF10_0348	-42	-1	10.77	GGTTGT
PF13_0130	-945	1	10.77	ACAACC
PFD0140w	-1436	-1	10.77	GGTTGT
PF14_0062	-1682	-1	10.77	GGTTGT
PFA0675w	-1306	-1	10.77	GGTTGT
PF13_0159	-183	1	10.77	ACAACC
PFI1385c	-101	-1	10.77	GGTTGT
PFB1010w	-950	1	10.77	ACAACC
PFL2400w	-827	-1	10.77	GGTTGT
PFA0445w	-683	1	10.77	ACAACC
PFE1310c	-1421	-1	10.77	GGTTGT
PF10_0106	-761	-1	10.77	GGTTGT
PF14_0724	-556	1	10.77	ACAACC
PFI1280c	-350	1	10.77	ACAACC
PFE1570c	-740	-1	10.77	GGTTGT
PFI0885w	-248	1	10.77	ACAACC
PF10_0078	-272	1	10.77	ACAACC
PFI0320w	-1914	1	10.77	ACAACC
PF08_0083	-1924	-1	10.77	GGTTGT
PFE0770w	-921	-1	10.77	GGTTGT
PFB0932w	-1142	1	10.77	ACAACC
PF11_0095a	-1326	1	10.77	ACAACC
PFL2115c	-1403	1	10.77	ACAACC
PF10_0273	-106	-1	10.77	GGTTGT
PF10_0356	-660	-1	10.77	GGTTGT
PFD0890w	-1180	1	10.77	ACAACC
PFE0400w	-1824	-1	10.77	GGTTGT
PF11_0392	-1255	-1	10.77	GGTTGT
PF11_0392	-1643	-1	10.77	GGTTGT
PFD0520c	-539	-1	10.77	GGTTGT
MAL8P1.72	-434	-1	10.77	GGTTGT
MAL8P1.72	-550	-1	10.77	GGTTGT
PFB0926c	-1470	1	10.77	ACAACC
PFI0410c	-1041	1	10.77	ACAACC
PFL1420w	-609	-1	10.77	GGTTGT
PFB0705w	-6	1	10.77	ACAACC
PF14_0168	-1025	-1	10.77	GGTTGT
MAL7P1.209	-1103	-1	10.77	GGTTGT
PFE1620c	-29	1	10.77	ACAACC
PFE1620c	-1955	1	10.77	ACAACC
PFF1040w	-678	-1	10.77	GGTTGT
MAL13P1.212	-175	-1	10.77	GGTTGT
PFF1290c	-120	1	10.77	ACAACC
PFI0680c	-23	-1	10.77	GGTTGT
PFD1155w	-301	-1	10.77	GGTTGT
PFD1155w	-1235	-1	10.77	GGTTGT
PFD1155w	-1254	-1	10.77	GGTTGT
PF08_0031	-1121	-1	10.77	GGTTGT
PF11_0212	-1743	1	10.77	ACAACC
PF14_0198	-765	-1	10.54	GGTTGG
PFC0700c	-1636	1	10.54	CCAACC
MAL8P1.131	-916	-1	10.54	GGTTGG
PFB0685c	-590	1	10.54	CCAACC
PFF0645c	-1080	1	10.54	CCAACC
PFL0675c	-1015	1	10.54	CCAACC
PFE1510c	-210	1	10.54	CCAACC
PFI0845w	-694	1	10.54	CCAACC
MAL7P1.122	-895	-1	10.54	GGTTGG
PFI0080w	-1558	1	10.54	CCAACC
PFB0145c	-330	1	10.54	CCAACC
MAL13P1.278	-384	-1	10.54	GGTTGG
PFD0695w	-1382	-1	10.54	GGTTGG
PFI1005w	-1259	1	10.54	CCAACC
PF14_0645	-1315	1	10.54	CCAACC
PF11_0246	-1350	1	10.54	CCAACC
PFD0670c	-58	-1	10.54	GGTTGG
PFI0240c	-1048	1	10.54	CCAACC
PF14_0190	-425	1	10.54	CCAACC
PF11_0418	-273	1	10.54	CCAACC
PFL0175c	-817	1	10.54	CCAACC
PFI1250w	-161	-1	10.54	GGTTGG
PF08_0021	-1389	-1	10.54	GGTTGG
PFL2635w	-1457	1	10.54	CCAACC
PFF0650w	-1091	-1	10.54	GGTTGG
PFA0400c	-326	1	10.54	CCAACC
PF14_0418	-71	1	10.54	CCAACC
PF14_0644	-648	-1	10.54	GGTTGG
PF13_0117	-899	1	10.54	CCAACC
PF11_0111	-1161	1	10.54	CCAACC
PF14_0491	-681	1	10.54	CCAACC
PF11_0038	-756	1	10.54	CCAACC
MAL8P1.45	-1791	1	10.54	CCAACC
PF14_0265	-242	1	10.54	CCAACC
MAL8P1.58	-1419	-1	10.54	GGTTGG
PF08_0106	-79	1	10.54	CCAACC
PFL2170c	-37	1	10.54	CCAACC
PFL2170c	-1748	1	10.54	CCAACC
PFF0320c	-972	-1	10.54	GGTTGG
PFL2175w	-339	-1	10.54	GGTTGG
PF08_0012	-1333	-1	10.54	GGTTGG
PF11_0181	-32	-1	10.54	GGTTGG
PF10_0272	-770	1	10.54	CCAACC
PF14_0191	-1402	-1	10.54	GGTTGG
PFL2090c	-1358	1	10.54	CCAACC
PF07_0008	-1785	1	10.54	CCAACC
PF10_0034	-1213	1	10.54	CCAACC
MAL13P1.111	-361	-1	10.54	GGTTGG
MAL7P1.17	-1705	-1	10.54	GGTTGG
PFL2475w	-645	-1	10.54	GGTTGG
PF10_0161a	-114	1	10.54	CCAACC
PFC0150w	-305	1	10.54	CCAACC
PF08_0127	-32	-1	10.54	GGTTGG
MAL7P1.141	-311	-1	10.54	GGTTGG
PF08_0013	-852	1	10.54	CCAACC
PF07_0091	-863	1	10.54	CCAACC
PFF1045w	-813	1	10.54	CCAACC
PFL0230w	-1968	-1	10.54	GGTTGG
PFF0950w	-360	1	10.54	CCAACC
PFL1620w	-1908	1	10.54	CCAACC
PFL0180w	-134	-1	10.54	GGTTGG
PF08_0022	-476	1	10.54	CCAACC
PFE1480c	-80	1	10.54	CCAACC
PF14_0100	-1224	1	10.54	CCAACC
PFL0265w	-564	1	10.54	CCAACC
PF13_0012	-236	-1	10.54	GGTTGG
MAL13P1.225	-1572	1	10.54	CCAACC
PFD0669c	-242	1	10.54	CCAACC
PF13_0359	-1640	1	10.54	CCAACC
PFD0950w	-1780	-1	10.54	GGTTGG
MAL8P1.43	-295	-1	10.54	GGTTGG
PFF0890c	-944	-1	10.54	GGTTGG
PFE1485w	-1356	-1	10.54	GGTTGG
PF11_0182	-619	1	10.54	CCAACC
PFL1005c	-247	1	10.54	CCAACC
PFC0425w	-1972	-1	10.54	GGTTGG
PFL0220c	-356	1	10.54	CCAACC
PF10_0200	-321	1	10.54	CCAACC
PFB0976w	-1539	1	10.54	CCAACC
PFL2470c	-367	1	10.54	CCAACC
PFL0030c	-11	-1	10.54	GGTTGG
PFB0106c	-1873	-1	10.54	GGTTGG
PF11_0338	-1541	1	10.54	CCAACC
PF14_0642	-1101	-1	10.54	GGTTGG
PFA0240w	-296	1	10.54	CCAACC
MAL8P1.3	-1033	-1	10.54	GGTTGG
PFF0945c	-555	-1	10.54	GGTTGG
PFL1015w	-1352	1	10.54	CCAACC
PFC0765c	-1297	1	10.54	CCAACC
MAL13P1.114	-333	-1	10.54	GGTTGG
PFA0405w	-1113	-1	10.54	GGTTGG
PF10_0169	-789	-1	10.54	GGTTGG
PFA0665w	-1515	1	10.54	CCAACC
MAL13P1.174	-762	-1	10.54	GGTTGG
PF08_0007	-1027	1	10.54	CCAACC
PF08_0038	-324	-1	10.54	GGTTGG
PF08_0051	-169	-1	10.54	GGTTGG
PF14_0705	-204	1	10.54	CCAACC
PFF0895w	-1084	1	10.54	CCAACC
PFL1610c	-1425	-1	10.54	GGTTGG
PF10_0170	-1139	1	10.54	CCAACC
PF11_0087	-785	1	10.54	CCAACC
PF11_0274	-11	-1	10.54	GGTTGG
MAL13P1.150	-1806	-1	10.54	GGTTGG
PFA0610c	-617	-1	10.54	GGTTGG
MAL8P1.50	-291	1	10.54	CCAACC
MAL7P1.120	-780	1	10.54	CCAACC
PFE1305c	-480	1	10.54	CCAACC
PFD0635c	-1625	-1	10.54	GGTTGG
PF08_0112	-328	1	10.54	CCAACC
PF14_0389	-1371	-1	10.54	GGTTGG
PFC0695w	-655	-1	10.54	GGTTGG
PF08_0009	-325	-1	10.54	GGTTGG
PFC1000w	-893	-1	10.54	GGTTGG
PF14_0094	-1708	1	10.54	CCAACC
PF11_0349	-878	1	10.54	CCAACC
PFD0135c	-1691	1	10.54	CCAACC
PF11_0247	-1375	-1	10.54	GGTTGG
PF11_0271	-726	-1	10.54	GGTTGG
PFF0615c	-572	-1	10.54	GGTTGG
MAL7P1.77	-1271	-1	10.54	GGTTGG
PF14_0298	-158	-1	10.54	GGTTGG
PF14_0233	-1004	-1	10.54	GGTTGG
PFL0640w	-1967	1	10.54	CCAACC
PF07_0059	-664	1	10.54	CCAACC
PF11_0211	-1469	-1	10.54	GGTTGG
PF08_0055	-1330	1	10.54	CCAACC
MAL8P1.11	-1294	-1	10.54	GGTTGG
PFL2225w	-619	1	10.54	CCAACC
PFL2125c	-1465	1	10.54	CCAACC
PF08_0132	-1230	1	10.54	CCAACC
PFC0690c	-957	1	10.54	CCAACC
PFL1170w	-1365	1	10.54	CCAACC
PFB0110w	-1675	1	10.54	CCAACC
PFE1070c	-898	1	10.54	CCAACC
PFL0725w	-214	1	10.54	CCAACC
PFL2180w	-501	-1	10.54	GGTTGG
PFD0675w	-1239	1	10.54	CCAACC
MAL7P1.16	-1041	1	10.54	CCAACC
PFE0265c	-129	-1	10.54	GGTTGG
PFB0877c	-674	1	10.54	CCAACC
PF10_0179a	-546	-1	10.54	GGTTGG
PFC0701w	-160	-1	10.54	GGTTGG
PFI1255w	-1762	-1	10.54	GGTTGG
PFI0550w	-720	-1	10.54	GGTTGG
MAL8P1.111	-1547	1	10.54	CCAACC
PF10_0294	-1395	1	10.54	CCAACC
PFC0995c	-1484	1	10.54	CCAACC
PF14_0234	-466	1	10.54	CCAACC
PFB0880w	-1151	-1	10.54	GGTTGG
PF14_0106	-1742	-1	10.54	GGTTGG
PF14_0105	-1353	1	10.54	CCAACC
PF14_0427	-74	1	10.54	CCAACC
PF14_0427	-567	1	10.54	CCAACC
PFI1430w	-614	1	10.54	CCAACC
PF14_0633a	-299	1	10.54	CCAACC
PF14_0643	-109	1	10.54	CCAACC
PFF1315w	-38	-1	10.54	GGTTGG
PFD0140w	-1577	-1	10.54	GGTTGG
MAL8P1.206	-293	-1	10.54	GGTTGG
PFA0415c	-121	-1	10.54	GGTTGG
MAL13P1.320	-819	1	10.54	CCAACC
PFD0945c	-851	1	10.54	CCAACC
PF10_0273	-1452	-1	10.54	GGTTGG
PF13_0140	-602	-1	10.54	GGTTGG
PF14_0665	-24	-1	10.54	GGTTGG
PF11_0212	-475	1	10.54	CCAACC
PF11_0438	-1612	1	10.54	CCAACC
PF13_0237	-1754	1	9.95	GCATCC
PF10_0013	-1332	1	9.95	GCATCC
PFD1015c	-1708	1	9.95	GCATCC
PF07_0023	-1899	1	9.95	GCATCC
PF13_0268	-1878	1	9.95	GCATCC
PF10_0322	-871	-1	9.95	GGATGC
PF11_0442	-314	-1	9.95	GGATGC
PFF0575c	-679	1	9.95	GCATCC
PFF0575c	-1367	-1	9.95	GGATGC
PF07_0058	-1408	1	9.95	GCATCC
PF10_0163	-545	1	9.95	GCATCC
PF13_0141	-926	-1	9.95	GGATGC
PFF1300w	-515	1	9.95	GCATCC
PF10_0095	-577	1	9.95	GCATCC
PFD0995c	-1513	1	9.95	GCATCC
MAL8P1.70	-1619	-1	9.95	GGATGC
PF13_0043	-509	1	9.95	GCATCC
PFL0660w	-800	1	9.95	GCATCC
PF14_0645	-1423	1	9.95	GCATCC
PF10_0195a	-18	1	9.95	GCATCC
PFI1050c	-584	-1	9.95	GGATGC
PF10_0373	-85	1	9.95	GCATCC
MAL8P1.156	-862	1	9.95	GCATCC
PF13_0236	-924	1	9.95	GCATCC
PFF0135w	-349	1	9.95	GCATCC
PF11_0164	-1157	1	9.95	GCATCC
PF11_0130	-879	-1	9.95	GGATGC
PF14_0617	-394	-1	9.95	GGATGC
PF10_0242	-1148	-1	9.95	GGATGC
PF13_0211	-406	1	9.95	GCATCC
PF10_0216	-1420	1	9.95	GCATCC
PF14_0134	-1026	-1	9.95	GGATGC
PF07_0053	-13	-1	9.95	GGATGC
PF10_0373a	-738	-1	9.95	GGATGC
PFE1365w	-1075	-1	9.95	GGATGC
PF14_0644	-540	-1	9.95	GGATGC
MAL8P1.66	-923	-1	9.95	GGATGC
MAL8P1.154	-1114	1	9.95	GCATCC
MAL8P1.38	-58	-1	9.95	GGATGC
PFB0925w	-1715	-1	9.95	GGATGC
PFF0490w	-622	1	9.95	GCATCC
PFD0095c	-1042	-1	9.95	GGATGC
PFC0760c	-256	1	9.95	GCATCC
MAL13P1.455	-1821	-1	9.95	GGATGC
PF10_0096	-642	-1	9.95	GGATGC
PF08_0106	-1066	-1	9.95	GGATGC
PF14_0439	-1094	1	9.95	GCATCC
PF13_0307	-475	-1	9.95	GGATGC
PFE0605c	-364	-1	9.95	GGATGC
PF14_0098	-1565	-1	9.95	GGATGC
PFL1780w	-765	-1	9.95	GGATGC
PFF0780w	-14	1	9.95	GCATCC
PF14_0492	-398	1	9.95	GCATCC
PFE0375w	-1760	1	9.95	GCATCC
PF07_0051	-1765	1	9.95	GCATCC
PFL0350c	-1729	1	9.95	GCATCC
PFF0770c	-1601	-1	9.95	GGATGC
PFE0025c	-872	1	9.95	GCATCC
PFF0380w	-1825	1	9.95	GCATCC
PF13_0144	-717	1	9.95	GCATCC
PFL1775c	-141	1	9.95	GCATCC
PFL0945w	-1416	1	9.95	GCATCC
PF10_0161a	-942	-1	9.95	GGATGC
PFL2070w	-1302	1	9.95	GCATCC
PFB0575c	-622	1	9.95	GCATCC
PF08_0088	-666	-1	9.95	GGATGC
PF10_0396	-875	1	9.95	GCATCC
PF14_0574	-1295	1	9.95	GCATCC
PFL1260w	-55	1	9.95	GCATCC
MAL8P1.32	-944	1	9.95	GCATCC
PFC0780w	-1116	-1	9.95	GGATGC
PF14_0646	-776	-1	9.95	GGATGC
PF11_0290	-1808	-1	9.95	GGATGC
PFD0625c	-1898	1	9.95	GCATCC
MAL7P1.118	-355	-1	9.95	GGATGC
PF08_0029	-1154	-1	9.95	GGATGC
PF14_0649	-311	1	9.95	GCATCC
PFF0130c	-516	-1	9.95	GGATGC
PF08_0115	-1309	1	9.95	GCATCC
PFB0870w	-719	-1	9.95	GGATGC
MAL8P1.157	-1531	1	9.95	GCATCC
PFL0290w	-1586	-1	9.95	GGATGC
PF10_0194	-1491	1	9.95	GCATCC
PFB0976w	-1633	-1	9.95	GGATGC
PFD1065c	-568	-1	9.95	GGATGC
PFI0555c	-800	-1	9.95	GGATGC
MAL7P1.65	-134	1	9.95	GCATCC
PF11_0338	-773	1	9.95	GCATCC
MAL13P1.315	-1992	-1	9.95	GGATGC
PF14_0056	-791	-1	9.95	GGATGC
PF10_0355	-398	-1	9.95	GGATGC
PF11_0306	-1021	-1	9.95	GGATGC
PF10_0193	-723	1	9.95	GCATCC
PF07_0120	-803	-1	9.95	GGATGC
PF11_0291	-449	1	9.95	GCATCC
PFL1235c	-683	1	9.95	GCATCC
PFL2105c	-843	-1	9.95	GGATGC
PF13_0071	-1842	1	9.95	GCATCC
PFF1470c	-149	1	9.95	GCATCC
MAL7P1.173	-1390	-1	9.95	GGATGC
PF08_0134	-1216	-1	9.95	GGATGC
PFL1315w	-314	1	9.95	GCATCC
PF10_0037	-823	-1	9.95	GGATGC
PF10_0037	-1415	-1	9.95	GGATGC
MAL13P1.174	-814	-1	9.95	GGATGC
PF13_0201	-1013	-1	9.95	GGATGC
PF07_0108	-698	1	9.95	GCATCC
PF14_0615	-367	-1	9.95	GGATGC
MAL7P1.55	-1103	-1	9.95	GGATGC
PF10_0083	-721	1	9.95	GCATCC
PF08_0068	-443	1	9.95	GCATCC
PFI1285w	-260	1	9.95	GCATCC
PFL0765w	-483	1	9.95	GCATCC
MAL7P1.95	-118	1	9.95	GCATCC
PFB0275w	-787	1	9.95	GCATCC
PF14_0055	-630	1	9.95	GCATCC
PF11_0273	-1541	-1	9.95	GGATGC
PF14_0443	-1197	1	9.95	GCATCC
PFD1070w	-788	1	9.95	GCATCC
MAL7P1.156	-325	1	9.95	GCATCC
PF13_0052	-439	1	9.95	GCATCC
MAL13P1.129	-289	1	9.95	GCATCC
PFE0370c	-1888	-1	9.95	GGATGC
PF14_0339	-824	1	9.95	GCATCC
PFL1955w	-1138	-1	9.95	GGATGC
PFC0050c	-916	1	9.95	GCATCC
PF14_0462	-419	1	9.95	GCATCC
PFL2065c	-871	-1	9.95	GGATGC
PF11_0305	-491	1	9.95	GCATCC
PF14_0527	-1992	-1	9.95	GGATGC
PF11_0263	-1500	-1	9.95	GGATGC
PF08_0103	-1499	-1	9.95	GGATGC
PFF1305w	-1205	1	9.95	GCATCC
PF14_0144	-1748	1	9.95	GCATCC
PFL1390w	-1928	1	9.95	GCATCC
MAL13P1.127	-1754	-1	9.95	GGATGC
PFE1360c	-1686	1	9.95	GCATCC
MAL7P1.157	-1555	-1	9.95	GGATGC
PFD0630c	-1898	1	9.95	GCATCC
PFD1000c	-1513	1	9.95	GCATCC
PF14_0143	-1354	-1	9.95	GGATGC
PF13_0248	-1066	1	9.95	GCATCC
PF10_0093	-1212	1	9.95	GCATCC
PFC0130c	-22	-1	9.95	GGATGC
PF11_0370	-187	-1	9.95	GGATGC
PF14_0132	-1887	1	9.95	GCATCC
PF10_0270	-640	-1	9.95	GGATGC
PF13_0144a	-844	-1	9.95	GGATGC
PFL1970w	-1755	1	9.95	GCATCC
PFF0830w	-1564	1	9.95	GCATCC
PF14_0615a	-1920	1	9.95	GCATCC
PFL1385c	-625	-1	9.95	GGATGC
PFD1006w	-1194	-1	9.95	GGATGC
PFL2530w	-733	1	9.95	GCATCC
PF11_0272	-943	1	9.95	GCATCC
PFD1030c	-449	1	9.95	GCATCC
PF13_0249	-647	-1	9.95	GGATGC
PF14_0226	-695	1	9.95	GCATCC
MAL7P1.153	-361	-1	9.95	GGATGC
PFB0580w	-1589	-1	9.95	GGATGC
PF11_0129	-332	1	9.95	GCATCC
PFD0420c	-1655	-1	9.95	GGATGC
PFF0775w	-409	1	9.95	GCATCC
PF07_0049	-1646	1	9.95	GCATCC
PF14_0751	-840	-1	9.95	GGATGC
PF14_0281	-1091	-1	9.95	GGATGC
PFB0460c	-1247	-1	9.95	GGATGC
PF14_0105	-264	-1	9.95	GGATGC
PFE1125w	-681	-1	9.95	GGATGC
PFE0590w	-16	-1	9.95	GGATGC
PF11_0264	-67	1	9.95	GCATCC
PFD0170c	-1126	-1	9.95	GGATGC
PF07_0118	-1000	1	9.95	GCATCC
PF10_0092	-1027	-1	9.95	GGATGC
PFL1255c	-1870	-1	9.95	GGATGC
PFA0445w	-182	1	9.95	GCATCC
MAL13P1.73	-1111	-1	9.95	GGATGC
PF13_0051	-771	-1	9.95	GGATGC
MAL13P1.259	-579	-1	9.95	GGATGC
PFI1055w	-66	1	9.95	GCATCC
PFF0185c	-204	1	9.95	GCATCC
PF10_0269	-436	1	9.95	GCATCC
PF13_0140	-1705	1	9.95	GCATCC
PF10_0412	-148	1	9.95	GCATCC
PFD0425w	-1056	1	9.95	GCATCC
PF14_0133	-36	1	9.95	GCATCC
PF14_0099	-600	1	9.95	GCATCC
PF11_0091	-258	-1	9.79	CGTTGC
PFB0227c	-322	-1	9.79	CGTTGC
PFC0820w	-1059	-1	9.79	CGTTGC
PF14_0737	-656	1	9.79	GCAACG
PF10_0197	-257	1	9.79	GCAACG
PFB0640c	-1326	1	9.79	GCAACG
PFD0820w	-497	-1	9.79	CGTTGC
PF14_0622	-357	1	9.79	GCAACG
PF10_0097	-446	1	9.79	GCAACG
MAL13P1.331	-1754	-1	9.79	CGTTGC
PF10_0316	-1050	1	9.79	GCAACG
PFC0420w	-244	1	9.79	GCAACG
PFC1020c	-1863	1	9.79	GCAACG
PFD0185c	-1989	-1	9.79	CGTTGC
PF14_0529	-21	-1	9.79	CGTTGC
PFE0465c	-454	1	9.79	GCAACG
PF14_0415	-74	1	9.79	GCAACG
PFF1510w	-1101	1	9.79	GCAACG
PF10_0021	-327	-1	9.79	CGTTGC
PF13_0032	-1561	-1	9.79	CGTTGC
PFD0720w	-368	-1	9.79	CGTTGC
PFI0915w	-301	-1	9.79	CGTTGC
MAL7P1.227	-1362	1	9.79	GCAACG
PF13_0271	-814	-1	9.79	CGTTGC
PFA0585w	-1232	-1	9.79	CGTTGC
PFI0585c	-606	1	9.79	GCAACG
PF10_0124	-1610	-1	9.79	CGTTGC
PFE0470w	-1991	-1	9.79	CGTTGC
PF11_0170	-901	-1	9.79	CGTTGC
PF11_0169	-230	1	9.79	GCAACG
PF14_0708	-951	-1	9.79	CGTTGC
PF14_0595	-135	1	9.79	GCAACG
PF13_0269	-581	-1	9.79	CGTTGC
PF14_0098	-1673	1	9.79	GCAACG
PF14_0255	-918	-1	9.79	CGTTGC
PFI0100c	-1710	1	9.79	GCAACG
PFC0470w	-1533	1	9.79	GCAACG
MAL13P1.283	-208	1	9.79	GCAACG
PFL0845w	-335	-1	9.79	CGTTGC
PFI1560c	-97	1	9.79	GCAACG
PF13_0255	-624	1	9.79	GCAACG
PFE1545c	-588	1	9.79	GCAACG
PF10_0218	-1921	-1	9.79	CGTTGC
PF10_0198	-606	-1	9.79	CGTTGC
PFI1620c	-1006	-1	9.79	CGTTGC
PFF0580w	-23	1	9.79	GCAACG
PFB0955w	-1312	-1	9.79	CGTTGC
PF10_0146	-345	-1	9.79	CGTTGC
[truncated: 4,393 more rows]
