# Supplementary material for: Identification and Genome-Wide Prediction of DNA Binding Specificities for the ApiAP2 Family of Regulators from the Malaria Parasite
Source: PLoS Pathog. 2010 Oct 28;6(10):e1001165. doi: 10.1371/journal.ppat.1001165 (PMC2965767; doi:10.1371/journal.ppat.1001165)
Supplement: Dataset S3 — ScanACE results for all AP2 motifs. ScanACE results for all ApiAP2 motifs. The location, orientation, and sequence of each motif match in upstream regions are indicated. (8.80 MB ZIP) [file ppat.1001165.s021.zip › Dataset S3_revised/PF14_0633_ScanACE pwm matches.xls]

## Sheet: GCATGC_PF14_0633_pwm.txt.matche
Dataset S3b. ScanACE results for the PF14_0633 motif.
Searches were done using the position weight matrix trimmed to the 6 most informative consecutive motif positions.
Data is sorted by score from highest to lowest.
Column 1 - PlasmoDB gene IDs. Genes listed multiple times have more than one match to the motif in their upstream regions
Column 2 - Position of the motif upstream from the ATG start codon.
Column 3 - Orientation of the motif in the genome. 1 indicates the plus strand and -1 indicates the minus strand.
Column 4 - ScanACE score. Higher scores reflect better better matches to the position weight matrix.
Column 5 - Sequence of the motif match. All sequences are 5' to 3' from the plus strand.
Gene ID	Position	Orientation	Score	Sequence
PF11_0433	-992	1	17.78	GCATGC
PFD0210c	-380	1	17.78	GCATGC
PFC0110w	-1265	1	17.78	GCATGC
PF14_0164	-796	1	17.78	GCATGC
PF14_0722	-683	1	17.78	GCATGC
PFF0200c	-1745	1	17.78	GCATGC
PF08_0105	-1388	1	17.78	GCATGC
PF13_0350	-903	1	17.78	GCATGC
PFF1235w	-517	1	17.78	GCATGC
PFI1675w	-455	1	17.78	GCATGC
PF14_0435	-332	1	17.78	GCATGC
PF13_0160	-481	1	17.78	GCATGC
PFI1820w	-1873	1	17.78	GCATGC
PFA0440w	-452	1	17.78	GCATGC
PF08_0080	-529	1	17.78	GCATGC
PFE1590w	-825	1	17.78	GCATGC
PFE1590w	-1324	1	17.78	GCATGC
PF11_0390	-1183	1	17.78	GCATGC
PF14_0729	-466	1	17.78	GCATGC
PF14_0729	-1388	1	17.78	GCATGC
PF13_0017	-535	1	17.78	GCATGC
PFL0805w	-1995	1	17.78	GCATGC
PFF1545w	-215	1	17.78	GCATGC
PFD0825c	-1192	1	17.78	GCATGC
PFB0985c	-541	1	17.78	GCATGC
PFD0395c	-1141	1	17.78	GCATGC
PF14_0509	-333	1	17.78	GCATGC
PF14_0387	-338	1	17.78	GCATGC
PFA0615w	-180	1	17.78	GCATGC
PF07_0048	-113	1	17.78	GCATGC
PF11_0545	-671	1	17.78	GCATGC
PFI1281w	-1774	1	17.78	GCATGC
MAL13P1.278	-17	1	17.78	GCATGC
PF10_0390	-526	1	17.78	GCATGC
PF14_0404	-862	1	17.78	GCATGC
PFD0995c	-1895	1	17.78	GCATGC
PFE1082c	-551	1	17.78	GCATGC
MAL8P1.70	-1149	1	17.78	GCATGC
PFD0375w	-885	1	17.78	GCATGC
PFL0957w	-1030	1	17.78	GCATGC
PFL1760w	-615	1	17.78	GCATGC
PF13_0270	-1244	1	17.78	GCATGC
PFE0580w	-785	1	17.78	GCATGC
PFD0430c	-559	1	17.78	GCATGC
PF10_0231	-238	1	17.78	GCATGC
PF11_0220	-1491	1	17.78	GCATGC
PF13_0351	-616	1	17.78	GCATGC
PFL0065w	-264	1	17.78	GCATGC
PF11_0126	-520	1	17.78	GCATGC
PF11_0351	-1864	1	17.78	GCATGC
PF10_0187	-1878	1	17.78	GCATGC
MAL7P1.56	-1636	1	17.78	GCATGC
PFD0465c	-1345	1	17.78	GCATGC
PF14_0749	-643	1	17.78	GCATGC
PFE1085w	-1475	1	17.78	GCATGC
PF14_0510	-1991	1	17.78	GCATGC
PF11_0381	-1651	1	17.78	GCATGC
MAL8P1.95	-782	1	17.78	GCATGC
PFL1080c	-1248	1	17.78	GCATGC
PFD0285c	-1134	1	17.78	GCATGC
PFF1525c	-521	1	17.78	GCATGC
PF14_0054	-1956	1	17.78	GCATGC
MAL7P1.7	-749	1	17.78	GCATGC
PF10_0262	-976	1	17.78	GCATGC
PFI1800w	-698	1	17.78	GCATGC
PFB0120w	-1073	1	17.78	GCATGC
MAL13P1.62	-1348	1	17.78	GCATGC
PFC0035w	-1995	1	17.78	GCATGC
PFL2030w	-1774	1	17.78	GCATGC
PFL0870w	-1011	1	17.78	GCATGC
PFL0870w	-1545	1	17.78	GCATGC
PFA0680c	-518	1	17.78	GCATGC
MAL13P1.268	-594	1	17.78	GCATGC
PF14_0475	-1720	1	17.78	GCATGC
MAL7P1.227	-989	1	17.78	GCATGC
PFD0144c	-647	1	17.78	GCATGC
PF11_0476	-997	1	17.78	GCATGC
PFF0205w	-1956	1	17.78	GCATGC
PF14_0403	-1817	1	17.78	GCATGC
MAL8P1.45	-385	1	17.78	GCATGC
PFL2255w	-402	1	17.78	GCATGC
MAL13P1.56	-392	1	17.78	GCATGC
PF10_0403	-872	1	17.78	GCATGC
PFL2650w	-930	1	17.78	GCATGC
PFD1120c	-468	1	17.78	GCATGC
MAL7P1.230	-430	1	17.78	GCATGC
PFD0095c	-804	1	17.78	GCATGC
MAL7P1.185	-1966	1	17.78	GCATGC
PF11_0326a	-450	1	17.78	GCATGC
PF10_0015	-786	1	17.78	GCATGC
PFI0065w	-1988	1	17.78	GCATGC
PFI1370c	-559	1	17.78	GCATGC
PFF0060w	-576	1	17.78	GCATGC
PFD1205w	-1065	1	17.78	GCATGC
PF10_0401	-888	1	17.78	GCATGC
PF11_0302	-1642	1	17.78	GCATGC
PFA0065w	-521	1	17.78	GCATGC
MAL7P1.92	-354	1	17.78	GCATGC
PFI0980w	-429	1	17.78	GCATGC
PFB0910w	-733	1	17.78	GCATGC
PFF1055c	-1189	1	17.78	GCATGC
PFL2020c	-556	1	17.78	GCATGC
PFC0635c	-1141	1	17.78	GCATGC
PFE0575c	-464	1	17.78	GCATGC
PFI1710w	-1365	1	17.78	GCATGC
PF13_0168	-278	1	17.78	GCATGC
MAL13P1.40	-1068	1	17.78	GCATGC
PFC1080c	-495	1	17.78	GCATGC
PF14_0080	-447	1	17.78	GCATGC
PFF0670w	-1282	1	17.78	GCATGC
PFF1015w	-1832	1	17.78	GCATGC
PF10_0218	-917	1	17.78	GCATGC
PFL2025w	-1175	1	17.78	GCATGC
MAL13P1.77	-1149	1	17.78	GCATGC
PF10_0261a	-654	1	17.78	GCATGC
PFE0965c	-583	1	17.78	GCATGC
PF10_0146	-425	1	17.78	GCATGC
PFF0870w	-1705	1	17.78	GCATGC
PF14_0728	-1602	1	17.78	GCATGC
PF14_0349	-824	1	17.78	GCATGC
PFL0565w	-1073	1	17.78	GCATGC
PFL1330c	-602	1	17.78	GCATGC
PF13_0161	-340	1	17.78	GCATGC
PF14_0057	-1278	1	17.78	GCATGC
PF13_0267	-667	1	17.78	GCATGC
PFL1960w	-216	1	17.78	GCATGC
MAL7P1.58	-454	1	17.78	GCATGC
PF11_0166	-200	1	17.78	GCATGC
PF13_0069a	-938	1	17.78	GCATGC
PF08_0107	-200	1	17.78	GCATGC
PF08_0088	-510	1	17.78	GCATGC
PF14_0761	-768	1	17.78	GCATGC
PFL1260w	-715	1	17.78	GCATGC
PFF1010c	-941	1	17.78	GCATGC
PFB0695c	-1687	1	17.78	GCATGC
PF11_0328	-656	1	17.78	GCATGC
PF10_0409	-563	1	17.78	GCATGC
MAL7P1.93	-1454	1	17.78	GCATGC
MAL13P1.301	-85	1	17.78	GCATGC
MAL8P1.213	-522	1	17.78	GCATGC
PFI1270w	-1174	1	17.78	GCATGC
MAL13P1.152	-1035	1	17.78	GCATGC
PFI1815c	-1991	1	17.78	GCATGC
PFD1215w	-437	1	17.78	GCATGC
PF14_0748	-609	1	17.78	GCATGC
PFI0060c	-923	1	17.78	GCATGC
PFF1060w	-25	1	17.78	GCATGC
PF14_0790	-1441	1	17.78	GCATGC
PFD0625c	-216	1	17.78	GCATGC
PF14_0204	-469	1	17.78	GCATGC
PF13_0012	-773	1	17.78	GCATGC
PF10_0166	-548	1	17.78	GCATGC
PF08_0115	-1315	1	17.78	GCATGC
PFB0570w	-631	1	17.78	GCATGC
MAL8P1.43	-1701	1	17.78	GCATGC
PF14_0452	-503	1	17.78	GCATGC
PF11_0344	-719	1	17.78	GCATGC
PF11_0344	-1463	1	17.78	GCATGC
PF11_0344	-1795	1	17.78	GCATGC
PF11_0121	-526	1	17.78	GCATGC
PFD1200c	-351	1	17.78	GCATGC
PFE0015c	-896	1	17.78	GCATGC
PFB0305c-b	-318	1	17.78	GCATGC
PF14_0046	-1152	1	17.78	GCATGC
PF11_0224	-1559	1	17.78	GCATGC
PF13_0209	-304	1	17.78	GCATGC
PFD0830w	-1264	1	17.78	GCATGC
PF11_0486	-1227	1	17.78	GCATGC
PF11_0014	-555	1	17.78	GCATGC
PF10_0219	-1476	1	17.78	GCATGC
MAL13P1.321	-278	1	17.78	GCATGC
PFE1190c	-435	1	17.78	GCATGC
PFC0640w	-1913	1	17.78	GCATGC
PF10_0167	-1063	1	17.78	GCATGC
PF08_0122	-554	1	17.78	GCATGC
PF13_0071	-716	1	17.78	GCATGC
PF13_0071	-1451	1	17.78	GCATGC
PFF1230c	-1072	1	17.78	GCATGC
PF11_0474	-418	1	17.78	GCATGC
PFI1105w	-648	1	17.78	GCATGC
MAL8P1.93	-1338	1	17.78	GCATGC
MAL7P1.173	-869	1	17.78	GCATGC
MAL13P1.16	-727	1	17.78	GCATGC
PFA0665w	-396	1	17.78	GCATGC
PF13_0201	-76	1	17.78	GCATGC
PF13_0201	-875	1	17.78	GCATGC
MAL7P1.55	-54	1	17.78	GCATGC
PFL2145w	-62	1	17.78	GCATGC
PFD0400w	-1612	1	17.78	GCATGC
PFI0395w	-407	1	17.78	GCATGC
PF14_0045	-1969	1	17.78	GCATGC
PF14_0775	-1615	1	17.78	GCATGC
PF14_0476	-1049	1	17.78	GCATGC
PF10_0061	-401	1	17.78	GCATGC
PF10_0061	-631	1	17.78	GCATGC
PF10_0061	-1084	1	17.78	GCATGC
PF14_0201	-1409	1	17.78	GCATGC
PF13_0233	-1957	1	17.78	GCATGC
PFL2325c	-1796	1	17.78	GCATGC
PF13_0163	-636	1	17.78	GCATGC
PF10_0295	-1338	1	17.78	GCATGC
PF10_0295	-1604	1	17.78	GCATGC
MAL13P1.214	-749	1	17.78	GCATGC
PFE0120c	-968	1	17.78	GCATGC
PFB0305c-a	-401	1	17.78	GCATGC
PFB0760w	-830	1	17.78	GCATGC
PF14_0727	-1674	1	17.78	GCATGC
MAL7P1.52	-1144	1	17.78	GCATGC
PFL1600c	-1780	1	17.78	GCATGC
PFI0155c	-1003	1	17.78	GCATGC
PFI0540w	-320	1	17.78	GCATGC
PF11_0122	-1832	1	17.78	GCATGC
PFE0125w	-1495	1	17.78	GCATGC
PFA0035c	-908	1	17.78	GCATGC
MAL7P1.5	-530	1	17.78	GCATGC
PF13_0181	-532	1	17.78	GCATGC
PFL0955c	-683	1	17.78	GCATGC
PF10_0161	-642	1	17.78	GCATGC
PFD0215c	-412	1	17.78	GCATGC
PFF1310c	-1882	1	17.78	GCATGC
PF10_0378	-609	1	17.78	GCATGC
PF08_0079	-1922	1	17.78	GCATGC
PFB0085c	-1155	1	17.78	GCATGC
PF08_0008	-1794	1	17.78	GCATGC
MAL7P1.57	-134	1	17.78	GCATGC
PFL1390w	-1668	1	17.78	GCATGC
PF14_0723	-1200	1	17.78	GCATGC
PFL1705w	-1069	1	17.78	GCATGC
PF13_0197	-1277	1	17.78	GCATGC
PF14_0604	-657	1	17.78	GCATGC
PFD0630c	-216	1	17.78	GCATGC
MAL7P1.350	-914	1	17.78	GCATGC
PFL0150w	-552	1	17.78	GCATGC
PFL2095w	-853	1	17.78	GCATGC
PFL2250c	-714	1	17.78	GCATGC
PFD1000c	-1895	1	17.78	GCATGC
PFB0355c	-698	1	17.78	GCATGC
PF10_0261	-1684	1	17.78	GCATGC
PFL2550w	-1840	1	17.78	GCATGC
PFE1325w	-1346	1	17.78	GCATGC
PFE1325w	-1782	1	17.78	GCATGC
PF08_0121	-419	1	17.78	GCATGC
PF14_0044	-724	1	17.78	GCATGC
PF14_0044	-1208	1	17.78	GCATGC
PF10_0377	-1573	1	17.78	GCATGC
PFL1385c	-885	1	17.78	GCATGC
PFE0560c	-1936	1	17.78	GCATGC
PFA0040w	-1986	1	17.78	GCATGC
PFL0725w	-230	1	17.78	GCATGC
PFD0290w	-1440	1	17.78	GCATGC
PFD0040c	-892	1	17.78	GCATGC
PFI0550w	-437	1	17.78	GCATGC
PF13_0182	-1247	1	17.78	GCATGC
PF10_0025	-1729	1	17.78	GCATGC
PF11_0222	-1643	1	17.78	GCATGC
PF11_0371	-1065	1	17.78	GCATGC
PFL2520w	-23	1	17.78	GCATGC
PFI1795c	-1741	1	17.78	GCATGC
PFL1255c	-1210	1	17.78	GCATGC
PFA0675w	-399	1	17.78	GCATGC
PF07_0029	-1367	1	17.78	GCATGC
PF14_0271	-648	1	17.78	GCATGC
PFE1570c	-1268	1	17.78	GCATGC
PF11_0120	-1286	1	17.78	GCATGC
MAL13P1.320	-138	1	17.78	GCATGC
PF13_0070	-1983	1	17.78	GCATGC
PFL0800c	-785	1	17.78	GCATGC
PF14_0350	-864	1	17.78	GCATGC
PFD0890w	-564	1	17.78	GCATGC
PF14_0162	-1523	1	17.78	GCATGC
PFD0425w	-248	1	17.78	GCATGC
MAL13P1.212	-791	1	17.78	GCATGC
PF11_0025	-527	1	17.78	GCATGC
PFC0700c	-1250	1	12.56	GCGTGC
PF14_0719	-1716	-1	12.56	GCACGC
PFI0955w	-55	1	12.56	GCGTGC
PFE1285w	-1452	1	12.56	GCGTGC
PF14_0316	-1352	1	12.56	GCGTGC
MAL7P1.22	-56	1	12.56	GCGTGC
PF11_0413	-515	1	12.56	GCGTGC
PF14_0173	-898	1	12.56	GCGTGC
PF14_0571	-422	1	12.56	GCGTGC
PFL0095c	-687	1	12.56	GCGTGC
PFF1035w	-268	1	12.56	GCGTGC
PF08_0120	-1173	-1	12.56	GCACGC
MAL13P1.435	-155	-1	12.56	GCACGC
PFD0144c	-1945	-1	12.56	GCACGC
PFF1175c	-1805	-1	12.56	GCACGC
PFE0260w	-116	-1	12.56	GCACGC
PFE0405c	-232	1	12.56	GCGTGC
PF13_0128	-298	1	12.56	GCGTGC
PF11_0414	-1733	-1	12.56	GCACGC
PF07_0042	-894	-1	12.56	GCACGC
PFL1780w	-13	-1	12.56	GCACGC
PFA0190c	-552	1	12.56	GCGTGC
PFD1130w	-466	1	12.56	GCGTGC
PF14_0492	-1265	-1	12.56	GCACGC
PFI0650c	-236	-1	12.56	GCACGC
PFL1865w	-672	-1	12.56	GCACGC
PFC0486c	-138	1	12.56	GCGTGC
PFL0350c	-1257	1	12.56	GCGTGC
PFA0195w	-1044	-1	12.56	GCACGC
MAL7P1.17	-1110	-1	12.56	GCACGC
PFL1775c	-893	1	12.56	GCGTGC
PF14_0493	-1921	1	12.56	GCGTGC
PFD0665c	-253	-1	12.56	GCACGC
PFL1450c	-475	1	12.56	GCGTGC
MAL13P1.302	-1954	1	12.56	GCGTGC
PFF1375c	-1590	-1	12.56	GCACGC
PF14_0155	-1543	1	12.56	GCGTGC
MAL13P1.176	-1533	-1	12.56	GCACGC
PFF0985c	-274	1	12.56	GCGTGC
PF14_0512	-948	-1	12.56	GCACGC
PFF0847w	-1880	-1	12.56	GCACGC
MAL13P1.37	-533	-1	12.56	GCACGC
PFD0385w	-920	1	12.56	GCGTGC
MAL8P1.23	-1609	-1	12.56	GCACGC
PF13_0257	-1850	1	12.56	GCGTGC
PF07_0063	-1162	-1	12.56	GCACGC
PF13_0164	-658	1	12.56	GCGTGC
PF11_0461	-665	1	12.56	GCGTGC
PFL0780w	-751	1	12.56	GCGTGC
MAL8P1.139	-834	1	12.56	GCGTGC
PFE1490c	-1609	1	12.56	GCGTGC
PF14_0363	-1114	-1	12.56	GCACGC
MAL7P1.205	-317	1	12.56	GCGTGC
PFL1860c	-527	1	12.56	GCGTGC
MAL13P1.224	-760	1	12.56	GCGTGC
MAL13P1.28	-53	1	12.56	GCGTGC
PF08_0068	-1884	-1	12.56	GCACGC
PF13_0090a	-617	1	12.56	GCGTGC
PF13_0027	-626	-1	12.56	GCACGC
PFF0295c	-1610	-1	12.56	GCACGC
PF13_0258	-943	-1	12.56	GCACGC
PF11_0253	-715	1	12.56	GCGTGC
PFL1515c	-304	-1	12.56	GCACGC
PFB0315w	-215	1	12.56	GCGTGC
PFB0315w	-339	1	12.56	GCGTGC
MAL13P1.430	-222	-1	12.56	GCACGC
PF14_0511	-1443	1	12.56	GCGTGC
PFE1145w	-1378	-1	12.56	GCACGC
PFL2550w	-1124	1	12.56	GCGTGC
MAL7P1.16	-1636	1	12.56	GCGTGC
PF14_0773	-1919	1	12.56	GCGTGC
PFC0701w	-546	-1	12.56	GCACGC
PFB0425c	-958	-1	12.56	GCACGC
MAL13P1.85	-323	-1	12.56	GCACGC
MAL13P1.38	-1363	1	12.56	GCGTGC
PF13_0198	-838	1	12.56	GCGTGC
PF14_0077	-1361	1	12.56	GCGTGC
PFA0525w	-769	1	12.56	GCGTGC
PF14_0106	-1906	1	12.56	GCGTGC
PF14_0105	-1189	-1	12.56	GCACGC
PFD0380c	-922	-1	12.56	GCACGC
PFF1377w	-341	-1	12.56	GCACGC
PFF1377w	-984	1	12.56	GCGTGC
PFC0831w	-590	1	12.56	GCGTGC
PFF0680c	-20	1	12.56	GCGTGC
PFF1180w	-286	1	12.56	GCGTGC
PF14_0718	-1062	-1	12.56	GCACGC
PFL1455w	-1466	-1	12.56	GCACGC
PF13_0226	-567	1	12.56	GCGTGC
PF11_0284	-58	1	11.71	GCATGT
PF14_0518	-1269	1	11.71	ACATGC
PFD0210c	-390	1	11.71	ACATGC
PF11_0091	-254	1	11.71	GCATGT
PF11_0091	-783	1	11.71	GCATGT
MAL8P1.14	-844	1	11.71	ACATGC
PFD1015c	-277	1	11.71	GCATGT
PF14_0664	-1555	1	11.71	ACATGC
MAL13P1.112	-306	1	11.71	GCATGT
MAL8P1.202	-827	1	11.71	ACATGC
MAL8P1.202	-835	1	11.71	ACATGC
PFC1075w	-1359	1	11.71	GCATGT
PFC0970w	-596	1	11.71	GCATGT
PFB0935w	-38	1	11.71	ACATGC
PFI1380c	-1712	1	11.71	ACATGC
PF14_0303	-607	1	11.71	GCATGT
PF10_0223	-310	1	11.71	GCATGT
PF08_0105	-544	1	11.71	ACATGC
PF08_0105	-1148	1	11.71	GCATGT
PFI1195c	-365	1	11.71	ACATGC
PF07_0072	-753	1	11.71	ACATGC
PF07_0072	-1496	1	11.71	ACATGC
PFC0820w	-781	1	11.71	ACATGC
PFB0105c	-133	1	11.71	GCATGT
PFB0105c	-716	1	11.71	GCATGT
PFB0105c	-1149	1	11.71	GCATGT
PFD0745c	-328	1	11.71	GCATGT
PFL0670c	-1170	1	11.71	ACATGC
PF11_0442	-1430	1	11.71	ACATGC
PF07_0082	-156	1	11.71	GCATGT
PFE0170c	-600	1	11.71	GCATGT
PFF0575c	-1948	1	11.71	GCATGT
PFA0440w	-477	1	11.71	ACATGC
PFI0955w	-387	1	11.71	GCATGT
PFI0955w	-899	1	11.71	ACATGC
PF08_0080	-14	1	11.71	GCATGT
PFB0687c	-1996	1	11.71	GCATGT
MAL13P1.277	-433	1	11.71	GCATGT
PF14_0737	-1618	1	11.71	GCATGT
PFC0030c	-661	1	11.71	ACATGC
PF10_0299	-372	1	11.71	GCATGT
PF14_0480	-905	1	11.71	GCATGT
PFI0805w	-1370	1	11.71	ACATGC
PFF1150w	-1801	1	11.71	ACATGC
PF11_0026	-1351	1	11.71	GCATGT
PF08_0118	-1339	1	11.71	ACATGC
PFC0120w	-43	1	11.71	ACATGC
PF14_0729	-1037	1	11.71	GCATGT
PF14_0729	-1577	1	11.71	GCATGT
PF14_0729	-1676	1	11.71	GCATGT
MAL8P1.67	-1607	1	11.71	GCATGT
PFA0635c	-1245	1	11.71	GCATGT
PFI0095c	-866	1	11.71	ACATGC
PF13_0297	-246	1	11.71	GCATGT
PF11_0049	-534	1	11.71	ACATGC
PFI0340c	-1164	1	11.71	GCATGT
PFI0080w	-1876	1	11.71	ACATGC
PFC0745c	-1690	1	11.71	ACATGC
PFI1335w	-96	1	11.71	GCATGT
PF13_0141	-866	1	11.71	ACATGC
PFD1245c	-1153	1	11.71	ACATGC
PF14_0180	-1261	1	11.71	GCATGT
PFF0240c	-447	1	11.71	GCATGT
PFD0460c	-1404	1	11.71	ACATGC
PF14_0078	-851	1	11.71	ACATGC
PFD0825c	-773	1	11.71	GCATGT
PFL0160w	-1608	1	11.71	GCATGT
MAL8P1.109	-1970	1	11.71	ACATGC
PFB0985c	-1157	1	11.71	ACATGC
PFI0355c	-1446	1	11.71	ACATGC
PF14_0677	-1178	1	11.71	ACATGC
PFI0135c	-1732	1	11.71	ACATGC
MAL13P1.177	-997	1	11.71	ACATGC
PFB0970c	-344	1	11.71	ACATGC
PF14_0250	-43	1	11.71	GCATGT
PF14_0250	-542	1	11.71	GCATGT
PF14_0250	-1406	1	11.71	GCATGT
PF14_0509	-1555	1	11.71	ACATGC
PF13_0166	-160	1	11.71	GCATGT
MAL13P1.237	-1749	1	11.71	GCATGT
PFB0640c	-312	1	11.71	ACATGC
PF14_0622	-1893	1	11.71	GCATGT
PFC0880c	-480	1	11.71	ACATGC
PFE1100w	-836	1	11.71	ACATGC
PF14_0745	-1805	1	11.71	ACATGC
PF11_0528	-220	1	11.71	GCATGT
PFC0860w	-656	1	11.71	GCATGT
PF14_0288	-24	1	11.71	GCATGT
PF07_0048	-473	1	11.71	ACATGC
PF07_0048	-1881	1	11.71	GCATGT
PFB0145c	-1006	1	11.71	GCATGT
PF14_0700	-1536	1	11.71	ACATGC
PFI0875w	-1416	1	11.71	ACATGC
PFI1281w	-149	1	11.71	ACATGC
PFB0650w	-1686	1	11.71	GCATGT
PFC0370w	-200	1	11.71	ACATGC
PF10_0390	-1088	1	11.71	ACATGC
PFB0510w	-542	1	11.71	GCATGT
PF10_0300	-490	1	11.71	ACATGC
MAL8P1.103	-113	1	11.71	GCATGT
PF11_0068	-1857	1	11.71	GCATGT
PF08_0119	-675	1	11.71	GCATGT
PF14_0404	-538	1	11.71	ACATGC
PF14_0404	-762	1	11.71	ACATGC
PF14_0468	-1797	1	11.71	ACATGC
PFD0995c	-303	1	11.71	GCATGT
PFD0995c	-1189	1	11.71	ACATGC
PFD0995c	-1905	1	11.71	GCATGT
PF14_0441	-1492	1	11.71	GCATGT
MAL8P1.82	-1733	1	11.71	GCATGT
PFD0695w	-505	1	11.71	GCATGT
PF14_0771	-850	1	11.71	GCATGT
PFD0660w	-1135	1	11.71	GCATGT
MAL13P1.331	-578	1	11.71	GCATGT
PF13_0086	-1071	1	11.71	ACATGC
PF10_0306	-964	1	11.71	ACATGC
PFI0675w	-801	1	11.71	GCATGT
MAL13P1.66	-1630	1	11.71	GCATGT
PF14_0325	-450	1	11.71	ACATGC
PFL0255c	-1004	1	11.71	ACATGC
PF11_0061	-740	1	11.71	ACATGC
PFI1810w	-652	1	11.71	ACATGC
PF10_0373	-1841	1	11.71	ACATGC
MAL7P1.34	-568	1	11.71	ACATGC
MAL7P1.34	-581	1	11.71	ACATGC
PFF0835w	-550	1	11.71	ACATGC
PF07_0123	-1017	1	11.71	ACATGC
PF07_0123	-1177	1	11.71	GCATGT
PF13_0270	-704	1	11.71	GCATGT
PFI1745c	-721	1	11.71	GCATGT
PFA0200w	-246	1	11.71	ACATGC
PFF1185w	-1501	1	11.71	GCATGT
PFI0165c	-775	1	11.71	GCATGT
PF14_0396	-1337	1	11.71	ACATGC
PF10_0107	-88	1	11.71	ACATGC
PF13_0060	-949	1	11.71	ACATGC
MAL8P1.160	-998	1	11.71	GCATGT
PF10_0231	-408	1	11.71	ACATGC
PF11_0220	-1525	1	11.71	ACATGC
PFF1325c	-1540	1	11.71	ACATGC
PFI0380c	-739	1	11.71	GCATGT
PF13_0236	-932	1	11.71	GCATGT
PFE1415w	-686	1	11.71	ACATGC
PFA0380w	-888	1	11.71	GCATGT
PFA0380w	-967	1	11.71	ACATGC
PFC0060c	-1105	1	11.71	GCATGT
PF13_0084	-1471	1	11.71	ACATGC
PFL0065w	-472	1	11.71	ACATGC
PFL0065w	-520	1	11.71	GCATGT
PF13_0127	-412	1	11.71	ACATGC
PFI0905w	-311	1	11.71	GCATGT
MAL13P1.230	-302	1	11.71	GCATGT
MAL13P1.230	-575	1	11.71	ACATGC
MAL13P1.230	-1099	1	11.71	GCATGT
MAL8P1.52	-2000	1	11.71	GCATGT
PFD0085c	-729	1	11.71	GCATGT
PFL0460w	-562	1	11.71	ACATGC
PFI0240c	-1071	1	11.71	GCATGT
PF11_0283	-787	1	11.71	ACATGC
PF11_0283	-1370	1	11.71	ACATGC
PFA0685c	-440	1	11.71	ACATGC
MAL13P1.260	-1924	1	11.71	ACATGC
PF14_0440	-1094	1	11.71	ACATGC
PFF1215w	-188	1	11.71	ACATGC
PFF1215w	-719	1	11.71	GCATGT
PF14_0310	-868	1	11.71	ACATGC
PF07_0081	-963	1	11.71	ACATGC
PF13_0211	-1894	1	11.71	ACATGC
PF14_0190	-543	1	11.71	GCATGT
PFL0420w	-859	1	11.71	GCATGT
MAL7P1.78	-120	1	11.71	GCATGT
PF11_0204	-1555	1	11.71	ACATGC
PF14_0016	-749	1	11.71	GCATGT
PF14_0529	-846	1	11.71	GCATGT
PF11_0418	-1584	1	11.71	ACATGC
PFB0056c	-892	1	11.71	GCATGT
MAL13P1.288	-573	1	11.71	ACATGC
PFE0950c	-469	1	11.71	ACATGC
PFA0360c	-1283	1	11.71	GCATGT
PF11_0309	-481	1	11.71	ACATGC
PFL2290w	-1089	1	11.71	GCATGT
MAL7P1.56	-1439	1	11.71	GCATGT
PF14_0173	-828	1	11.71	ACATGC
PF10_0280	-1678	1	11.71	GCATGT
PF14_0572	-945	1	11.71	GCATGT
PFA0075w	-76	1	11.71	ACATGC
PFL0525w	-38	1	11.71	GCATGT
PFL1765c	-831	1	11.71	GCATGT
MAL8P1.17	-845	1	11.71	ACATGC
PFB0505c	-1108	1	11.71	ACATGC
PF10_0216	-802	1	11.71	GCATGT
PF10_0216	-1460	1	11.71	GCATGT
PFD0465c	-429	1	11.71	GCATGT
PFF0175c	-1427	1	11.71	GCATGT
MAL13P1.125	-335	1	11.71	GCATGT
PFL0175c	-512	1	11.71	ACATGC
PFL0340w	-1486	1	11.71	ACATGC
PF10_0211	-921	1	11.71	GCATGT
PF13_0149	-57	1	11.71	ACATGC
MAL13P1.256	-1777	1	11.71	GCATGT
PF14_0262	-1370	1	11.71	ACATGC
PF14_0262	-1815	1	11.71	GCATGT
PF14_0415	-388	1	11.71	GCATGT
PF14_0084	-103	1	11.71	ACATGC
PF08_0073	-383	1	11.71	ACATGC
PFD0655w	-503	1	11.71	ACATGC
PF14_0533	-1685	1	11.71	GCATGT
PF14_0510	-769	1	11.71	GCATGT
PF10_0283	-725	1	11.71	ACATGC
PFF0245w	-84	1	11.71	ACATGC
MAL8P1.96	-1802	1	11.71	GCATGT
PFI0800c	-260	1	11.71	GCATGT
MAL7P1.203a	-357	1	11.71	ACATGC
MAL8P1.95	-1477	1	11.71	ACATGC
PFI0615w	-73	1	11.71	ACATGC
PFI0615w	-1045	1	11.71	ACATGC
PFI1475w	-1981	1	11.71	GCATGT
PFL0695c	-202	1	11.71	ACATGC
PF14_0090	-341	1	11.71	ACATGC
MAL8P1.203	-233	1	11.71	ACATGC
MAL13P1.118	-1983	1	11.71	GCATGT
PFD0285c	-42	1	11.71	ACATGC
PFF1525c	-1121	1	11.71	ACATGC
PFF0090w	-964	1	11.71	GCATGT
PF14_0735	-140	1	11.71	GCATGT
MAL7P1.7	-1487	1	11.71	GCATGT
PF10_0262	-12	1	11.71	ACATGC
PF10_0262	-139	1	11.71	GCATGT
PFE0040c	-692	1	11.71	GCATGT
PFE1045c	-278	1	11.71	ACATGC
PF07_0054	-1640	1	11.71	ACATGC
PFI1300c	-558	1	11.71	GCATGT
PF14_0598	-716	1	11.71	ACATGC
PF14_0598	-1300	1	11.71	ACATGC
PFL2635w	-755	1	11.71	GCATGT
PFL2635w	-871	1	11.71	GCATGT
PFB0150c	-698	1	11.71	ACATGC
MAL13P1.171	-1067	1	11.71	GCATGT
PFI0580c	-421	1	11.71	GCATGT
PFI0580c	-858	1	11.71	ACATGC
PFI0700c	-1080	1	11.71	ACATGC
PF14_0358	-1950	1	11.71	GCATGT
MAL7P1.159	-1088	1	11.71	GCATGT
PFA0125c	-217	1	11.71	GCATGT
PFL2030w	-1882	1	11.71	GCATGT
PFE0845c	-1543	1	11.71	GCATGT
MAL13P1.257	-958	1	11.71	ACATGC
PF08_0072	-1015	1	11.71	GCATGT
PF08_0045	-907	1	11.71	GCATGT
MAL7P1.212	-1167	1	11.71	ACATGC
PF14_0621	-1834	1	11.71	ACATGC
PF08_0004	-562	1	11.71	ACATGC
PF08_0004	-1526	1	11.71	ACATGC
PFA0265c	-606	1	11.71	ACATGC
MAL8P1.201	-779	1	11.71	GCATGT
MAL13P1.330	-1815	1	11.71	ACATGC
PF14_0006	-1471	1	11.71	ACATGC
PFI0915w	-620	1	11.71	ACATGC
PFI0915w	-820	1	11.71	ACATGC
PFA0680c	-1104	1	11.71	ACATGC
PFL0245w	-1053	1	11.71	ACATGC
PF11_0523	-1211	1	11.71	ACATGC
PFE1110w	-370	1	11.71	ACATGC
MAL13P1.395	-897	1	11.71	ACATGC
PF13_0183	-1893	1	11.71	ACATGC
PFL1460c	-557	1	11.71	ACATGC
PFF0205w	-1494	1	11.71	ACATGC
PF08_0129	-690	1	11.71	ACATGC
PFA0005w	-1181	1	11.71	ACATGC
PF10_0398	-1553	1	11.71	GCATGT
PF11_0038	-903	1	11.71	GCATGT
PFE0395c	-462	1	11.71	ACATGC
PFE0395c	-863	1	11.71	ACATGC
PFE0395c	-1821	1	11.71	ACATGC
PFE0395c	-1942	1	11.71	GCATGT
PFL1105c	-1198	1	11.71	GCATGT
PFI1090w	-984	1	11.71	GCATGT
MAL8P1.154	-218	1	11.71	GCATGT
PFA0030c	-661	1	11.71	ACATGC
PF11_0203	-1653	1	11.71	GCATGT
PF14_0403	-1917	1	11.71	GCATGT
PFL0585w	-599	1	11.71	GCATGT
PFL0585w	-833	1	11.71	ACATGC
PFB0980w	-1361	1	11.71	GCATGT
PF11_0512	-1679	1	11.71	GCATGT
PFL0370w	-486	1	11.71	ACATGC
PF08_0142	-1164	1	11.71	ACATGC
MAL13P1.133	-1447	1	11.71	GCATGT
PFL1950w	-1428	1	11.71	GCATGT
PFB0925w	-943	1	11.71	GCATGT
MAL13P1.119	-58	1	11.71	GCATGT
MAL13P1.119	-588	1	11.71	GCATGT
MAL13P1.119	-956	1	11.71	ACATGC
PF14_0220	-417	1	11.71	ACATGC
PFE1105c	-1293	1	11.71	GCATGT
MAL13P1.56	-1623	1	11.71	ACATGC
PFD0750w	-829	1	11.71	ACATGC
PFB0755w	-560	1	11.71	ACATGC
PF13_0169	-509	1	11.71	GCATGT
PFL2110c	-1237	1	11.71	ACATGC
PFC0055w	-72	1	11.71	ACATGC
PFC0055w	-1639	1	11.71	ACATGC
PFA0110w	-1568	1	11.71	ACATGC
PFL1010c	-385	1	11.71	ACATGC
PFE0360c	-896	1	11.71	ACATGC
PFL0365c	-1084	1	11.71	ACATGC
PF10_0265	-922	1	11.71	ACATGC
PFD1120c	-951	1	11.71	ACATGC
PF11_0083	-918	1	11.71	ACATGC
PFF1250w	-1075	1	11.71	ACATGC
PF11_0179	-1057	1	11.71	GCATGT
PF14_0573	-742	1	11.71	ACATGC
PF11_0485	-1339	1	11.71	GCATGT
PFD0095c	-268	1	11.71	GCATGT
PFF1420w	-649	1	11.71	GCATGT
PFF1420w	-1309	1	11.71	ACATGC
PFF1420w	-1438	1	11.71	ACATGC
MAL7P1.216	-1369	1	11.71	GCATGT
PF14_0278	-453	1	11.71	GCATGT
PF14_0334	-1950	1	11.71	ACATGC
PF14_0179	-797	1	11.71	ACATGC
PF14_0656	-1285	1	11.71	ACATGC
PF11_0503	-1868	1	11.71	ACATGC
PF14_0200	-1298	1	11.71	GCATGT
PF14_0200	-1596	1	11.71	ACATGC
PF10_0384	-173	1	11.71	ACATGC
PFC0385c	-526	1	11.71	GCATGT
MAL8P1.220	-1270	1	11.71	ACATGC
PFL0075w	-1409	1	11.71	ACATGC
PF11_0277	-601	1	11.71	ACATGC
PF11_0277	-1973	1	11.71	ACATGC
PF11_0015	-940	1	11.71	ACATGC
PF11_0015	-1355	1	11.71	GCATGT
PFL0440c	-768	1	11.71	ACATGC
PFL0440c	-1984	1	11.71	GCATGT
PFL2335w	-320	1	11.71	ACATGC
PF14_0694	-537	1	11.71	ACATGC
PF11_0042	-573	1	11.71	ACATGC
MAL7P1.185	-490	1	11.71	GCATGT
MAL7P1.185	-665	1	11.71	ACATGC
PF11_0326a	-385	1	11.71	ACATGC
PFE0060w	-1218	1	11.71	GCATGT
PFB0972w	-1590	1	11.71	GCATGT
PFB0525w	-826	1	11.71	GCATGT
PF13_0235	-1264	1	11.71	ACATGC
PF13_0235	-1489	1	11.71	GCATGT
PF13_0235	-1996	1	11.71	GCATGT
PF08_0106	-1231	1	11.71	ACATGC
PFF0025w	-1992	1	11.71	GCATGT
PF13_0066	-371	1	11.71	GCATGT
MAL8P1.212	-671	1	11.71	ACATGC
MAL8P1.212	-1086	1	11.71	GCATGT
PF10_0304	-839	1	11.71	GCATGT
PF11_0308	-1385	1	11.71	GCATGT
PFI1370c	-877	1	11.71	GCATGT
PFF1480w	-1380	1	11.71	GCATGT
PF14_0708	-1248	1	11.71	GCATGT
PF14_0708	-1475	1	11.71	ACATGC
PF08_0035	-1055	1	11.71	GCATGT
PFC0281w	-1850	1	11.71	ACATGC
PFB0490c	-1334	1	11.71	ACATGC
PF11_0452	-10	1	11.71	ACATGC
PF11_0452	-114	1	11.71	GCATGT
PFL1360c	-215	1	11.71	GCATGT
PF13_0136	-405	1	11.71	GCATGT
PF13_0269	-586	1	11.71	ACATGC
PF13_0269	-811	1	11.71	ACATGC
PFI0435c	-992	1	11.71	ACATGC
PFD1105w	-56	1	11.71	ACATGC
PFF0060w	-1180	1	11.71	ACATGC
PFD1205w	-203	1	11.71	GCATGT
PF14_0477a	-930	1	11.71	ACATGC
MAL13P1.102	-1253	1	11.71	ACATGC
PFI0175w-b	-688	1	11.71	GCATGT
PF07_0020	-1466	1	11.71	ACATGC
PFB1055c	-28	1	11.71	GCATGT
PFB1055c	-1145	1	11.71	ACATGC
PFB0973c	-1517	1	11.71	ACATGC
PFE0065w	-333	1	11.71	GCATGT
PFE0065w	-1963	1	11.71	ACATGC
PFD0005w	-1172	1	11.71	ACATGC
PF13_0146	-401	1	11.71	ACATGC
PFA0065w	-1119	1	11.71	ACATGC
PF11_0037	-1528	1	11.71	GCATGT
PF10_0176	-392	1	11.71	ACATGC
PF11_0395	-995	1	11.71	ACATGC
PF14_0424	-1902	1	11.71	GCATGT
PF10_0221	-1885	1	11.71	ACATGC
PFE0750c	-1168	1	11.71	ACATGC
PFI0175w-a	-688	1	11.71	GCATGT
PF14_0523	-1304	1	11.71	GCATGT
PF11_0386	-437	1	11.71	ACATGC
PFE0920c	-312	1	11.71	GCATGT
PF13_0135	-411	1	11.71	ACATGC
PFL0935c	-32	1	11.71	GCATGT
PFL0935c	-1219	1	11.71	ACATGC
PFL0115w	-1415	1	11.71	ACATGC
MAL13P1.415	-180	1	11.71	ACATGC
MAL13P1.415	-1104	1	11.71	ACATGC
PFF1370w	-1816	1	11.71	GCATGT
MAL8P1.153	-759	1	11.71	GCATGT
PFI0705w	-1396	1	11.71	GCATGT
PF10_0314	-206	1	11.71	ACATGC
PFA0740w	-1751	1	11.71	GCATGT
MAL13P1.141	-248	1	11.71	ACATGC
PF08_0003	-1348	1	11.71	GCATGT
PFL2020c	-448	1	11.71	ACATGC
PF14_0101	-411	1	11.71	ACATGC
PF14_0101	-1392	1	11.71	ACATGC
PF14_0191	-1284	1	11.71	ACATGC
PFL0845w	-1335	1	11.71	GCATGT
PFL0845w	-1346	1	11.71	GCATGT
PFL0545w	-647	1	11.71	GCATGT
PFL0545w	-925	1	11.71	ACATGC
PFF0625w	-1518	1	11.71	ACATGC
PFF0360w	-570	1	11.71	ACATGC
MAL13P1.40	-1611	1	11.71	ACATGC
PF11_0239	-1796	1	11.71	ACATGC
PFL1555w	-1074	1	11.71	GCATGT
PF07_0051	-466	1	11.71	ACATGC
PF07_0051	-1836	1	11.71	GCATGT
PFA0205w	-410	1	11.71	GCATGT
PFA0205w	-881	1	11.71	ACATGC
PFL1320w	-863	1	11.71	GCATGT
PF08_0005	-1095	1	11.71	GCATGT
PFC1080c	-1087	1	11.71	ACATGC
PFF0670w	-158	1	11.71	ACATGC
PFF0670w	-1288	1	11.71	ACATGC
PF11_0402	-1118	1	11.71	ACATGC
PF11_0402	-1360	1	11.71	GCATGT
PFF1515c	-274	1	11.71	ACATGC
PF13_0255	-423	1	11.71	GCATGT
PFL0350c	-780	1	11.71	GCATGT
PFF0770c	-1569	1	11.71	ACATGC
PFC0115c	-1409	1	11.71	ACATGC
PF14_0102	-1993	1	11.71	GCATGT
PFA0395w	-1216	1	11.71	GCATGT
PF10_0357	-787	1	11.71	GCATGT
PF13_0093	-840	1	11.71	ACATGC
PFB0055c	-634	1	11.71	ACATGC
PF14_0074	-473	1	11.71	GCATGT
PFL0470w	-1717	1	11.71	ACATGC
PF14_0277	-826	1	11.71	ACATGC
PF07_0090	-210	1	11.71	ACATGC
PFI1585c	-663	1	11.71	GCATGT
PFL2025w	-1283	1	11.71	GCATGT
PFL2215w	-1138	1	11.71	ACATGC
PFE0005w	-1191	1	11.71	ACATGC
PFD1145c	-504	1	11.71	ACATGC
PFC0610c	-1746	1	11.71	ACATGC
PFF1520w	-1351	1	11.71	GCATGT
PF11_0007	-1122	1	11.71	ACATGC
PF10_0383	-1449	1	11.71	GCATGT
PF13_0276	-1752	1	11.71	ACATGC
PF11_0466	-1564	1	11.71	GCATGT
PF08_0138	-1727	1	11.71	GCATGT
PFF0180w	-690	1	11.71	ACATGC
PFF0070w	-274	1	11.71	ACATGC
PF13_0298	-1133	1	11.71	ACATGC
PFB0095c	-1220	1	11.71	GCATGT
MAL13P1.420	-629	1	11.71	GCATGT
MAL13P1.420	-1553	1	11.71	GCATGT
PF11_0343	-489	1	11.71	GCATGT
PFF1475c	-1422	1	11.71	ACATGC
PF07_0016	-518	1	11.71	ACATGC
PFB0955w	-68	1	11.71	ACATGC
PF10_0146	-993	1	11.71	GCATGT
PFF0525w	-264	1	11.71	GCATGT
PF10_0402	-895	1	11.71	GCATGT
PF10_0402	-975	1	11.71	ACATGC
MAL13P1.146	-1886	1	11.71	GCATGT
PF13_0055	-499	1	11.71	GCATGT
PFF1125c	-815	1	11.71	GCATGT
PFL1415w	-339	1	11.71	GCATGT
PFL1415w	-432	1	11.71	GCATGT
MAL7P1.171	-192	1	11.71	ACATGC
PFF0870w	-1728	1	11.71	GCATGT
PF14_0728	-1314	1	11.71	ACATGC
PF14_0728	-1413	1	11.71	ACATGC
PF14_0728	-1953	1	11.71	ACATGC
PFL2140c	-1403	1	11.71	GCATGT
PFL2140c	-1787	1	11.71	GCATGT
PFC0750w	-912	1	11.71	GCATGT
PF10_0213	-217	1	11.71	ACATGC
PF10_0213	-1519	1	11.71	ACATGC
PF10_0213	-1676	1	11.71	ACATGC
MAL13P1.79	-1619	1	11.71	GCATGT
PFD1050w	-1383	1	11.71	GCATGT
PFD1050w	-1481	1	11.71	GCATGT
PF11_0484	-27	1	11.71	ACATGC
PFE0020c	-878	1	11.71	GCATGT
PF11_0480	-1467	1	11.71	ACATGC
PF11_0480	-1815	1	11.71	GCATGT
PF11_0480	-1983	1	11.71	GCATGT
PFI0940c	-854	1	11.71	GCATGT
PFC0285c	-831	1	11.71	ACATGC
PFA0375c	-1311	1	11.71	GCATGT
PFL0840c	-916	1	11.71	GCATGT
PFB0140w	-393	1	11.71	ACATGC
PFF0685c	-1351	1	11.71	ACATGC
PFL1330c	-1446	1	11.71	GCATGT
PF10_0063	-1159	1	11.71	ACATGC
PF14_0650	-1837	1	11.71	ACATGC
PF14_0057	-347	1	11.71	ACATGC
PF14_0695	-1131	1	11.71	GCATGT
MAL8P1.6	-385	1	11.71	ACATGC
PFL1960w	-414	1	11.71	GCATGT
PFL1960w	-575	1	11.71	ACATGC
MAL13P1.64	-409	1	11.71	ACATGC
PF14_0758	-507	1	11.71	GCATGT
PFL1365w	-256	1	11.71	ACATGC
PFA0645c	-141	1	11.71	GCATGT
PF13_0121	-839	1	11.71	ACATGC
PF11_0415	-784	1	11.71	ACATGC
PF14_0438	-140	1	11.71	ACATGC
PFB0060w	-477	1	11.71	GCATGT
PFB0060w	-657	1	11.71	ACATGC
PFB0060w	-1951	1	11.71	ACATGC
PF11_0405-a	-1050	1	11.71	GCATGT
PF11_0405-a	-1154	1	11.71	GCATGT
PFB0440c	-765	1	11.71	GCATGT
PFD0525w	-1853	1	11.71	ACATGC
PF14_0556	-672	1	11.71	ACATGC
PFC1100w	-663	1	11.71	ACATGC
PFF0480w	-1401	1	11.71	GCATGT
PFI1720w	-1131	1	11.71	ACATGC
PFI1720w	-1146	1	11.71	ACATGC
PFD1180w	-589	1	11.71	ACATGC
PFB1015w	-686	1	11.71	ACATGC
MAL8P1.211	-173	1	11.71	ACATGC
MAL8P1.211	-588	1	11.71	GCATGT
PFE0565w	-750	1	11.71	ACATGC
PF08_0107	-1550	1	11.71	ACATGC
PF11_0285	-1181	1	11.71	ACATGC
PF14_0248	-496	1	11.71	GCATGT
PF14_0423	-1465	1	11.71	ACATGC
PFE0328w	-1182	1	11.71	ACATGC
MAL8P1.144	-1900	1	11.71	GCATGT
PF14_0018	-746	1	11.71	GCATGT
PFB0815w	-895	1	11.71	GCATGT
PF11_0508	-1801	1	11.71	GCATGT
MAL7P1.141	-897	1	11.71	ACATGC
MAL7P1.141	-967	1	11.71	GCATGT
PF14_0477	-1743	1	11.71	GCATGT
PF11_0062	-639	1	11.71	GCATGT
PF11_0062	-1012	1	11.71	ACATGC
PFL1260w	-874	1	11.71	ACATGC
PF07_0028	-188	1	11.71	ACATGC
PF14_0038	-642	1	11.71	GCATGT
PFI0935w	-561	1	11.71	ACATGC
PFF1435w	-141	1	11.71	GCATGT
PF10_0179	-1465	1	11.71	ACATGC
PF10_0409	-356	1	11.71	GCATGT
PF10_0409	-570	1	11.71	GCATGT
PFC1120c	-1179	1	11.71	ACATGC
MAL13P1.302	-15	1	11.71	ACATGC
MAL13P1.53	-557	1	11.71	GCATGT
PFB0900c	-740	1	11.71	GCATGT
PF07_0005	-921	1	11.71	GCATGT
MAL13P1.140	-727	1	11.71	ACATGC
PFA0505c	-1063	1	11.71	ACATGC
PFD0495c	-655	1	11.71	GCATGT
PFE0240w	-1223	1	11.71	GCATGT
PF14_0276	-672	1	11.71	GCATGT
PFL1620w	-1546	1	11.71	GCATGT
PFF0675c	-969	1	11.71	ACATGC
PF14_0063	-1920	1	11.71	GCATGT
PFL0180w	-439	1	11.71	GCATGT
MAL13P1.221	-898	1	11.71	GCATGT
PF08_0091	-809	1	11.71	ACATGC
PFI1830c	-1154	1	11.71	ACATGC
PF13_0339	-1003	1	11.71	ACATGC
PFI1750c	-1276	1	11.71	GCATGT
PFA0690w	-492	1	11.71	GCATGT
PF14_0792	-1593	1	11.71	ACATGC
PFI0170w	-862	1	11.71	ACATGC
PFE1030c	-450	1	11.71	ACATGC
PF14_0210	-277	1	11.71	ACATGC
PFB0951w	-1782	1	11.71	ACATGC
PF10_0290	-123	1	11.71	GCATGT
PF10_0290	-291	1	11.71	ACATGC
PF10_0290	-298	1	11.71	ACATGC
PF14_0073	-1593	1	11.71	ACATGC
MAL13P1.345	-413	1	11.71	GCATGT
PFC0960c	-121	1	11.71	GCATGT
PF14_0748	-328	1	11.71	ACATGC
PFL0875w	-536	1	11.71	ACATGC
PFL0875w	-597	1	11.71	ACATGC
PFL0875w	-953	1	11.71	GCATGT
PF10_0400	-879	1	11.71	GCATGT
PFC0005w	-1164	1	11.71	ACATGC
PFE1480c	-195	1	11.71	ACATGC
PFD0590c	-1247	1	11.71	ACATGC
PF14_0317	-1787	1	11.71	GCATGT
PFD0775c	-1728	1	11.71	GCATGT
PF14_0542	-1030	1	11.71	GCATGT
PFC1070c	-534	1	11.71	ACATGC
PF10_0019	-1092	1	11.71	ACATGC
PFL0265w	-941	1	11.71	GCATGT
PF14_0752	-548	1	11.71	ACATGC
PF14_0699	-1952	1	11.71	GCATGT
PFL2515c	-1805	1	11.71	ACATGC
PF14_0790	-348	1	11.71	ACATGC
PFD0625c	-414	1	11.71	GCATGT
PFD0625c	-571	1	11.71	ACATGC
PF11_0330	-382	1	11.71	GCATGT
PF14_0089	-1217	1	11.71	GCATGT
PFD1007w	-1842	1	11.71	ACATGC
PF11_0242	-575	1	11.71	GCATGT
PF14_0690	-726	1	11.71	ACATGC
MAL7P1.26	-455	1	11.71	GCATGT
PFE0335w	-708	1	11.71	ACATGC
PFE1615c	-1710	1	11.71	ACATGC
PFL2285c	-1054	1	11.71	ACATGC
MAL13P1.149	-1027	1	11.71	ACATGC
PFB0215c	-287	1	11.71	ACATGC
PFF0847w	-84	1	11.71	ACATGC
MAL8P1.320	-1413	1	11.71	ACATGC
MAL8P1.320	-1828	1	11.71	GCATGT
PF13_0012	-174	1	11.71	ACATGC
PF13_0012	-690	1	11.71	GCATGT
MAL13P1.206	-1029	1	11.71	GCATGT
PF13_0039	-947	1	11.71	ACATGC
PF13_0039	-1295	1	11.71	GCATGT
MAL7P1.35	-1430	1	11.71	GCATGT
MAL7P1.35	-1443	1	11.71	GCATGT
MAL13P1.225	-574	1	11.71	GCATGT
MAL13P1.225	-1182	1	11.71	GCATGT
PF14_0008	-511	1	11.71	ACATGC
PFL0035c	-853	1	11.71	ACATGC
PF14_0275	-522	1	11.71	GCATGT
PF11_0400	-1779	1	11.71	ACATGC
PFL2525c	-192	1	11.71	GCATGT
PFD0669c	-1119	1	11.71	ACATGC
PF13_0359	-878	1	11.71	ACATGC
PF13_0359	-1431	1	11.71	ACATGC
PF14_0689	-1682	1	11.71	GCATGT
MAL13P1.78	-758	1	11.71	GCATGT
PFD1165w	-532	1	11.71	GCATGT
PFD1165w	-1159	1	11.71	GCATGT
PFD1165w	-1350	1	11.71	GCATGT
MAL13P1.1	-1191	1	11.71	ACATGC
PFL0700w	-926	1	11.71	GCATGT
PFL1695c	-715	1	11.71	ACATGC
PF11_0405-b	-1050	1	11.71	GCATGT
PF11_0405-b	-1154	1	11.71	GCATGT
PFE0165w	-1081	1	11.71	ACATGC
PF11_0505	-1667	1	11.71	ACATGC
PFF1445c	-1006	1	11.71	ACATGC
PF13_0346	-689	1	11.71	ACATGC
PFE0330w	-217	1	11.71	GCATGT
PF14_0452	-1596	1	11.71	GCATGT
PFL0475w	-585	1	11.71	ACATGC
MAL7P1.176	-436	1	11.71	GCATGT
PF10_0220	-1424	1	11.71	GCATGT
PFD1200c	-1213	1	11.71	ACATGC
PFE1485w	-1241	1	11.71	GCATGT
PFB0305c-b	-222	1	11.71	ACATGC
PFC0425w	-1163	1	11.71	ACATGC
PF14_0426	-1206	1	11.71	GCATGT
PFB0975c	-817	1	11.71	ACATGC
PFI0025c	-659	1	11.71	ACATGC
PFI1405c	-1748	1	11.71	GCATGT
PF07_0127	-651	1	11.71	ACATGC
PF07_0127	-854	1	11.71	ACATGC
PF14_0046	-748	1	11.71	GCATGT
PF14_0046	-1121	1	11.71	ACATGC
PF11_0224	-95	1	11.71	GCATGT
MAL13P1.335	-689	1	11.71	ACATGC
PFF0065c	-1360	1	11.71	GCATGT
MAL13P1.234	-107	1	11.71	GCATGT
MAL13P1.234	-1327	1	11.71	ACATGC
PFE1500c	-784	1	11.71	ACATGC
PFA0070c	-1361	1	11.71	GCATGT
PF10_0072	-593	1	11.71	ACATGC
PF10_0072	-786	1	11.71	GCATGT
PF10_0052	-497	1	11.71	GCATGT
PFD1065c	-1323	1	11.71	GCATGT
PFL1505c	-193	1	11.71	ACATGC
PFL1505c	-1128	1	11.71	GCATGT
PFL1505c	-1591	1	11.71	ACATGC
PF10_0296	-1497	1	11.71	GCATGT
PF11_0094	-10	1	11.71	GCATGT
PFI0120c	-693	1	11.71	GCATGT
PFL0030c	-732	1	11.71	ACATGC
PFL0030c	-1629	1	11.71	ACATGC
PFL0030c	-1995	1	11.71	ACATGC
PF14_0167	-841	1	11.71	ACATGC
PF14_0167	-1418	1	11.71	GCATGT
PF11_0149	-574	1	11.71	GCATGT
PF11_0149	-973	1	11.71	ACATGC
PF11_0135	-1721	1	11.71	ACATGC
MAL13P1.215	-1466	1	11.71	GCATGT
PFB0106c	-1500	1	11.71	GCATGT
PF14_0332	-354	1	11.71	ACATGC
PF14_0332	-751	1	11.71	GCATGT
PF14_0332	-1596	1	11.71	GCATGT
PFF0635w	-421	1	11.71	GCATGT
PFD0830w	-1683	1	11.71	ACATGC
MAL7P1.79	-1827	1	11.71	GCATGT
PF11_0486	-852	1	11.71	GCATGT
PF11_0486	-931	1	11.71	ACATGC
PFL0040c	-391	1	11.71	GCATGT
PFE0410w	-1026	1	11.71	GCATGT
PFB0645c	-927	1	11.71	ACATGC
PFL0780w	-693	1	11.71	ACATGC
PFB0380c	-141	1	11.71	GCATGT
PFI0610w	-1327	1	11.71	GCATGT
PF13_0338	-380	1	11.71	ACATGC
PF13_0338	-1350	1	11.71	ACATGC
PF08_0056	-107	1	11.71	GCATGT
PFC0410w	-579	1	11.71	ACATGC
PF13_0138	-764	1	11.71	ACATGC
PFE0875c	-157	1	11.71	ACATGC
PFE0875c	-1405	1	11.71	GCATGT
PFF0570c	-570	1	11.71	GCATGT
PFL0060w	-1772	1	11.71	GCATGT
PFC1045c	-866	1	11.71	ACATGC
PF11_0146	-790	1	11.71	ACATGC
PF11_0146	-1115	1	11.71	GCATGT
PF14_0393	-1794	1	11.71	ACATGC
PFB0405w	-655	1	11.71	ACATGC
PFF0630c	-1998	1	11.71	ACATGC
PFF0510w	-467	1	11.71	ACATGC
PFL1825w	-1456	1	11.71	ACATGC
PFB0135w	-547	1	11.71	GCATGT
PF10_0258	-458	1	11.71	GCATGT
PF10_0258	-821	1	11.71	GCATGT
PFB0690w	-679	1	11.71	ACATGC
PF10_0079	-1379	1	11.71	GCATGT
PFL2105c	-97	1	11.71	GCATGT
MAL13P1.122	-1465	1	11.71	GCATGT
PF13_0107	-224	1	11.71	GCATGT
PFL1015w	-1032	1	11.71	ACATGC
PFF0375c	-462	1	11.71	GCATGT
PFF0375c	-1598	1	11.71	GCATGT
PFE1050w	-739	1	11.71	GCATGT
PFC1050w	-1438	1	11.71	GCATGT
PFF1080w	-263	1	11.71	GCATGT
PFL2195w	-1152	1	11.71	GCATGT
PF11_0275	-146	1	11.71	GCATGT
PF07_0007	-1520	1	11.71	ACATGC
PF14_0236	-1881	1	11.71	ACATGC
PF14_0744	-1731	1	11.71	ACATGC
PF10_0169	-1029	1	11.71	ACATGC
PF10_0169	-1319	1	11.71	GCATGT
PFL0692c	-958	1	11.71	ACATGC
PFL2385c	-1124	1	11.71	ACATGC
PFA0665w	-132	1	11.71	ACATGC
PFA0665w	-1205	1	11.71	ACATGC
PFA0665w	-1397	1	11.71	GCATGT
PFC0930c	-910	1	11.71	ACATGC
PFL0655w	-1523	1	11.71	ACATGC
MAL13P1.308	-1408	1	11.71	GCATGT
PF10_0018	-294	1	11.71	GCATGT
PFB0520w	-61	1	11.71	ACATGC
PFL0735w	-43	1	11.71	ACATGC
PF13_0201	-1134	1	11.71	ACATGC
PF13_0201	-1167	1	11.71	GCATGT
PF08_0066	-598	1	11.71	ACATGC
PF14_0283	-1173	1	11.71	ACATGC
PF11_0519	-1567	1	11.71	GCATGT
PF14_0615	-164	1	11.71	ACATGC
PFF0815w	-862	1	11.71	ACATGC
MAL7P1.55	-1268	1	11.71	ACATGC
PFC0210c	-442	1	11.71	ACATGC
PFC0210c	-493	1	11.71	ACATGC
PFC0210c	-587	1	11.71	ACATGC
PFC0210c	-689	1	11.71	ACATGC
PF07_0050	-1166	1	11.71	ACATGC
PF10_0394	-656	1	11.71	ACATGC
PF10_0083	-86	1	11.71	ACATGC
PF10_0083	-1136	1	11.71	ACATGC
PFL2145w	-606	1	11.71	ACATGC
PFL2145w	-990	1	11.71	ACATGC
PFL1425w	-122	1	11.71	ACATGC
PFD1100c	-76	1	11.71	ACATGC
PFE0955w	-1570	1	11.71	GCATGT
PFL0455c	-704	1	11.71	GCATGT
PFI1285w	-1848	1	11.71	ACATGC
PFL1085w	-576	1	11.71	GCATGT
PF11_0327	-305	1	11.71	GCATGT
PF11_0064	-1320	1	11.71	ACATGC
PFF0310w	-368	1	11.71	ACATGC
PF14_0045	-2000	1	11.71	GCATGT
PF14_0223	-1529	1	11.71	GCATGT
MAL13P1.237a	-1617	1	11.71	ACATGC
PF14_0425	-1497	1	11.71	ACATGC
PFF0435w	-1382	1	11.71	ACATGC
PFA0370w	-1731	1	11.71	ACATGC
PFA0045c	-887	1	11.71	GCATGT
PF11_0300	-697	1	11.71	GCATGT
PFD0740w	-926	1	11.71	ACATGC
PF14_0541	-1676	1	11.71	ACATGC
PFL1610c	-1787	1	11.71	ACATGC
PF14_0017	-1285	1	11.71	GCATGT
PFE1205c	-483	1	11.71	ACATGC
PFE1205c	-761	1	11.71	ACATGC
PFI0015c	-613	1	11.71	ACATGC
PF10_0170	-609	1	11.71	ACATGC
PF10_0170	-899	1	11.71	GCATGT
PF11_0384	-1485	1	11.71	ACATGC
PF13_0288	-832	1	11.71	ACATGC
PFI1235w	-911	1	11.71	ACATGC
PFI1235w	-1477	1	11.71	GCATGT
PF13_0347	-1269	1	11.71	GCATGT
PFC1010w	-993	1	11.71	GCATGT
MAL7P1.19	-1056	1	11.71	GCATGT
PFB0050c	-828	1	11.71	GCATGT
PFB0275w	-1364	1	11.71	GCATGT
PF11_0087	-1045	1	11.71	GCATGT
PF14_0333	-772	1	11.71	ACATGC
PF14_0333	-1617	1	11.71	ACATGC
PFD1175w	-718	1	11.71	GCATGT
MAL13P1.142	-480	1	11.71	GCATGT
MAL13P1.500	-833	1	11.71	GCATGT
PFB0960c	-439	1	11.71	ACATGC
PFB0960c	-1635	1	11.71	GCATGT
PFC0815c	-1600	1	11.71	GCATGT
PF13_0114	-790	1	11.71	GCATGT
MAL13P1.425	-1133	1	11.71	GCATGT
MAL7P1.187	-1100	1	11.71	ACATGC
PF11_0417	-134	1	11.71	ACATGC
PFL2190c	-1935	1	11.71	ACATGC
PFD0235c	-495	1	11.71	GCATGT
PFI0020w	-1994	1	11.71	GCATGT
PFI1775w	-1185	1	11.71	GCATGT
MAL7P1.12	-1754	1	11.71	GCATGT
PF11_0394	-276	1	11.71	GCATGT
PFA0510w	-698	1	11.71	GCATGT
PF11_0020	-663	1	11.71	ACATGC
MAL13P1.329	-842	1	11.71	GCATGT
MAL13P1.329	-1953	1	11.71	GCATGT
PF14_0075	-1146	1	11.71	ACATGC
MAL8P1.300	-1414	1	11.71	ACATGC
PFD0615c	-450	1	11.71	ACATGC
PFD0615c	-1755	1	11.71	ACATGC
PFD0615c	-1848	1	11.71	GCATGT
PF10_0001	-1174	1	11.71	ACATGC
PF10_0183	-272	1	11.71	ACATGC
PFI1520w	-444	1	11.71	ACATGC
PFE1305c	-242	1	11.71	ACATGC
MAL8P1.4	-578	1	11.71	ACATGC
PF13_0064	-794	1	11.71	ACATGC
PFD0635c	-1148	1	11.71	ACATGC
PF10_0362	-1909	1	11.71	ACATGC
PFI0075w	-499	1	11.71	GCATGT
PFI0075w	-678	1	11.71	ACATGC
PFI0075w	-867	1	11.71	ACATGC
PFI0075w	-1374	1	11.71	GCATGT
MAL13P1.210	-466	1	11.71	GCATGT
PF10_0295	-1164	1	11.71	GCATGT
PF14_0704	-987	1	11.71	ACATGC
PFD1070w	-33	1	11.71	ACATGC
MAL7P1.156	-383	1	11.71	ACATGC
PFI0385c	-1524	1	11.71	GCATGT
PF14_0039	-1675	1	11.71	ACATGC
MAL13P1.214	-934	1	11.71	ACATGC
MAL13P1.214	-1441	1	11.71	ACATGC
MAL13P1.214	-1666	1	11.71	GCATGT
PFE0990w	-1089	1	11.71	GCATGT
PFE0990w	-1095	1	11.71	ACATGC
PF14_0241	-1664	1	11.71	ACATGC
PFD1150c	-881	1	11.71	GCATGT
PF10_0281	-1483	1	11.71	ACATGC
PFF0530w	-1268	1	11.71	GCATGT
PF14_0660	-629	1	11.71	ACATGC
PFF0295c	-234	1	11.71	GCATGT
PFB0305c-a	-305	1	11.71	ACATGC
PF11_0535	-1437	1	11.71	GCATGT
PF07_0136	-659	1	11.71	ACATGC
PFL0005w	-1167	1	11.71	ACATGC
PFI0590c	-43	1	11.71	GCATGT
PF13_0058	-1571	1	11.71	ACATGC
PFF0355c	-783	1	11.71	GCATGT
PFC0695w	-668	1	11.71	GCATGT
PFD0045c	-661	1	11.71	ACATGC
PF08_0017	-501	1	11.71	ACATGC
MAL7P1.52	-538	1	11.71	ACATGC
MAL7P1.52	-1662	1	11.71	GCATGT
PF14_0222	-978	1	11.71	ACATGC
PFI1500w	-567	1	11.71	GCATGT
PFL1955w	-1286	1	11.71	ACATGC
PFA0640c	-1199	1	11.71	GCATGT
MAL7P1.174	-1529	1	11.71	GCATGT
MAL7P1.215	-661	1	11.71	ACATGC
PFL1600c	-1963	1	11.71	GCATGT
PFC0485w	-207	1	11.71	GCATGT
PF11_0199	-102	1	11.71	GCATGT
PF11_0441	-546	1	11.71	ACATGC
PF14_0394	-522	1	11.71	ACATGC
PF14_0781	-971	1	11.71	GCATGT
PFE0840c	-297	1	11.71	GCATGT
PFB0974c	-1303	1	11.71	ACATGC
PFF1295w	-422	1	11.71	GCATGT
PFI0755c	-457	1	11.71	GCATGT
PF11_0122	-337	1	11.71	GCATGT
PFB0279w	-742	1	11.71	GCATGT
PF10_0376	-533	1	11.71	GCATGT
PF14_0732	-926	1	11.71	ACATGC
PFC1005c	-635	1	11.71	ACATGC
PF14_0069	-281	1	11.71	GCATGT
PF10_0257	-1120	1	11.71	ACATGC
PF10_0257	-1483	1	11.71	ACATGC
PF13_0275	-1705	1	11.71	ACATGC
PF14_0770	-653	1	11.71	ACATGC
MAL8P1.135	-242	1	11.71	GCATGT
MAL8P1.112	-1107	1	11.71	GCATGT
PFL1410c	-1370	1	11.71	ACATGC
PF08_0084	-1256	1	11.71	ACATGC
MAL7P1.5	-1136	1	11.71	ACATGC
PFL0720w	-1305	1	11.71	ACATGC
PFD0735c	-1751	1	11.71	GCATGT
PF14_0527	-352	1	11.71	GCATGT
PF14_0282	-661	1	11.71	GCATGT
MAL13P1.107	-1617	1	11.71	ACATGC
PFL1650w	-451	1	11.71	GCATGT
PFA0365c	-343	1	11.71	GCATGT
PFL2365w	-1726	1	11.71	GCATGT
PF10_0237	-1121	1	11.71	GCATGT
PF14_0004	-868	1	11.71	GCATGT
PFL1530w	-1672	1	11.71	ACATGC
PFC0730w	-1536	1	11.71	ACATGC
PFB0310c	-943	1	11.71	ACATGC
PFE1145w	-109	1	11.71	GCATGT
PFE1145w	-1024	1	11.71	ACATGC
PF08_0103	-1509	1	11.71	GCATGT
PFL0110c	-543	1	11.71	GCATGT
MAL8P1.37	-489	1	11.71	ACATGC
PF10_0161	-1358	1	11.71	GCATGT
MAL13P1.530	-670	1	11.71	ACATGC
PF11_0184	-87	1	11.71	GCATGT
PF11_0522	-1322	1	11.71	ACATGC
PF11_0522	-1737	1	11.71	GCATGT
PFA0765c	-1213	1	11.71	ACATGC
PFL2460w	-772	1	11.71	ACATGC
PF11_0321	-568	1	11.71	GCATGT
PF13_0131	-183	1	11.71	GCATGT
MAL13P1.271	-1404	1	11.71	GCATGT
PFL1110c	-763	1	11.71	ACATGC
PF07_0090a	-1321	1	11.71	GCATGT
PFL1575w	-339	1	11.71	GCATGT
PFL1575w	-673	1	11.71	GCATGT
PF11_0118	-497	1	11.71	ACATGC
PF11_0127	-690	1	11.71	GCATGT
PFI0945w	-1890	1	11.71	ACATGC
PF13_0302	-806	1	11.71	GCATGT
PFB0100c	-1037	1	11.71	GCATGT
PFB0100c	-1185	1	11.71	ACATGC
PFB0325c	-715	1	11.71	GCATGT
PFB0325c	-1021	1	11.71	GCATGT
PFB0085c	-1205	1	11.71	ACATGC
PF08_0008	-1509	1	11.71	GCATGT
PF07_0021	-669	1	11.71	GCATGT
MAL7P1.161	-226	1	11.71	GCATGT
PF10_0023	-1354	1	11.71	GCATGT
PF11_0406	-467	1	11.71	ACATGC
PF11_0406	-571	1	11.71	ACATGC
MAL8P1.217	-410	1	11.71	GCATGT
PF11_0163	-1132	1	11.71	ACATGC
MAL13P1.347	-1173	1	11.71	ACATGC
PF13_0075	-1717	1	11.71	GCATGT
PF10_0186	-172	1	11.71	GCATGT
PF10_0186	-845	1	11.71	ACATGC
PFB0590w	-758	1	11.71	GCATGT
PFB0010w	-28	1	11.71	GCATGT
PFB0010w	-1213	1	11.71	ACATGC
PFC0405c	-587	1	11.71	GCATGT
PF14_0251	-302	1	11.71	ACATGC
MAL13P1.333	-110	1	11.71	ACATGC
MAL8P1.16	-1458	1	11.71	GCATGT
PFL1705w	-23	1	11.71	GCATGT
PFF0810c	-1753	1	11.71	GCATGT
PF14_0478	-1780	1	11.71	ACATGC
PF08_0071	-533	1	11.71	ACATGC
PF08_0071	-713	1	11.71	GCATGT
PF14_0125	-157	1	11.71	ACATGC
MAL7P1.157	-1497	1	11.71	GCATGT
PFD0630c	-414	1	11.71	GCATGT
PFD0630c	-571	1	11.71	ACATGC
PFF1410c	-1518	1	11.71	GCATGT
PFA0420w	-1446	1	11.71	ACATGC
MAL13P1.76	-426	1	11.71	GCATGT
PFE0995c	-608	1	11.71	ACATGC
PF11_0227	-720	1	11.71	ACATGC
MAL7P1.178	-1900	1	11.71	GCATGT
PF08_0113	-1187	1	11.71	GCATGT
PF10_0215a	-461	1	11.71	ACATGC
PFB0285c	-1537	1	11.71	ACATGC
MAL8P1.209	-1322	1	11.71	ACATGC
MAL8P1.209	-1737	1	11.71	GCATGT
PFL1500w	-726	1	11.71	GCATGT
PFD1000c	-303	1	11.71	GCATGT
PFD1000c	-1189	1	11.71	ACATGC
PFD1000c	-1905	1	11.71	GCATGT
PF10_0406	-1150	1	11.71	ACATGC
PF10_0261	-246	1	11.71	ACATGC
PF13_0295	-953	1	11.71	ACATGC
PFL2550w	-890	1	11.71	ACATGC
PFE0425w	-557	1	11.71	GCATGT
PF10_0313a	-267	1	11.71	ACATGC
PFE0075c	-602	1	11.71	GCATGT
PF14_0249	-278	1	11.71	ACATGC
PFB0220w	-233	1	11.71	GCATGT
PFL0940c	-86	1	11.71	GCATGT
PFE1325w	-1265	1	11.71	GCATGT
PFL2630w	-918	1	11.71	GCATGT
PF11_0174	-806	1	11.71	ACATGC
PF08_0132	-1470	1	11.71	ACATGC
PFB0115w	-677	1	11.71	ACATGC
PF14_0740	-346	1	11.71	GCATGT
MAL13P1.189	-1248	1	11.71	ACATGC
PFC0690c	-944	1	11.71	ACATGC
PFL0530c	-1080	1	11.71	ACATGC
PF11_0282	-570	1	11.71	GCATGT
PF11_0282	-1153	1	11.71	GCATGT
PFL1947c	-1565	1	11.71	ACATGC
PFL1025c	-225	1	11.71	ACATGC
PFL1025c	-333	1	11.71	GCATGT
PFD0780w	-644	1	11.71	ACATGC
PFC0130c	-1689	1	11.71	GCATGT
PF14_0202	-17	1	11.71	ACATGC
PF14_0013	-661	1	11.71	GCATGT
PF14_0013	-930	1	11.71	GCATGT
PF10_0024	-785	1	11.71	GCATGT
PFE1260c	-953	1	11.71	ACATGC
PFL1970w	-460	1	11.71	ACATGC
PFL1970w	-879	1	11.71	ACATGC
PFL1970w	-1856	1	11.71	GCATGT
PFF0830w	-433	1	11.71	ACATGC
PF14_0630	-330	1	11.71	ACATGC
PF14_0053	-834	1	11.71	ACATGC
MAL8P1.216	-379	1	11.71	GCATGT
PF14_0679	-1893	1	11.71	ACATGC
MAL8P1.133	-456	1	11.71	ACATGC
PF13_0239	-615	1	11.71	ACATGC
PF13_0173	-249	1	11.71	GCATGT
PF14_0663	-1302	1	11.71	GCATGT
PFL1990c	-1815	1	11.71	GCATGT
PF10_0388	-1360	1	11.71	GCATGT
PF08_0082	-66	1	11.71	GCATGT
PF08_0082	-353	1	11.71	GCATGT
MAL13P1.356	-1170	1	11.71	ACATGC
PF07_0061	-691	1	11.71	GCATGT
PF07_0061	-1043	1	11.71	GCATGT
PF10_0238	-135	1	11.71	ACATGC
MAL13P1.258	-598	1	11.71	GCATGT
PFD1006w	-600	1	11.71	ACATGC
PFI1230c	-445	1	11.71	ACATGC
PFI1230c	-1011	1	11.71	GCATGT
PFF0800w	-915	1	11.71	ACATGC
PF10_0159	-1252	1	11.71	GCATGT
PFI0545w	-1350	1	11.71	GCATGT
PF14_0019	-906	1	11.71	GCATGT
PFD1030c	-1043	1	11.71	GCATGT
PF11_0357	-942	1	11.71	GCATGT
MAL13P1.17	-959	1	11.71	GCATGT
PFL1580w	-1935	1	11.71	GCATGT
PF11_0329	-596	1	11.71	ACATGC
PF11_0329	-958	1	11.71	ACATGC
PF11_0066	-21	1	11.71	ACATGC
PF14_0359	-554	1	11.71	ACATGC
MAL13P1.172	-305	1	11.71	ACATGC
PFF0305c	-518	1	11.71	GCATGT
PFF0305c	-1721	1	11.71	ACATGC
PFF0305c	-1768	1	11.71	GCATGT
PF11_0185	-1321	1	11.71	ACATGC
MAL8P1.29	-790	1	11.71	GCATGT
PFD0692c	-804	1	11.71	ACATGC
PF08_0085	-510	1	11.71	GCATGT
PFI0336w	-699	1	11.71	GCATGT
PF11_0322	-381	1	11.71	ACATGC
PFL0650c	-246	1	11.71	GCATGT
PFL2665c	-28	1	11.71	GCATGT
PFL2665c	-1149	1	11.71	ACATGC
PFI1445w	-494	1	11.71	GCATGT
PFI0850w	-144	1	11.71	ACATGC
PFE0235c	-500	1	11.71	ACATGC
PF10_0343	-1643	1	11.71	ACATGC
MAL13P1.248	-867	1	11.71	GCATGT
PF11_0162	-1236	1	11.71	GCATGT
PF13_0116	-1384	1	11.71	GCATGT
PF10_0039	-1669	1	11.71	ACATGC
PF14_0092	-661	1	11.71	ACATGC
PFA0710c	-1924	1	11.71	GCATGT
PFF1595c	-1122	1	11.71	ACATGC
PF11_0457	-1620	1	11.71	GCATGT
PFB1005w	-656	1	11.71	ACATGC
PFF1065c	-798	1	11.71	GCATGT
MAL13P1.332	-1937	1	11.71	GCATGT
PF11_0222	-1609	1	11.71	GCATGT
PFE0420c	-631	1	11.71	ACATGC
PF14_0003	-659	1	11.71	ACATGC
PFA0095c	-1491	1	11.71	GCATGT
PFF0620c	-438	1	11.71	GCATGT
MAL13P1.126	-482	1	11.71	GCATGT
PFF1570w	-659	1	11.71	ACATGC
PFD0420c	-1837	1	11.71	ACATGC
PFF0775w	-441	1	11.71	GCATGT
PFC0381c	-214	1	11.71	ACATGC
PF11_0279	-1866	1	11.71	GCATGT
PFE0630c	-114	1	11.71	GCATGT
PFI0440w	-377	1	11.71	GCATGT
PFI1470c	-1374	1	11.71	ACATGC
PF07_0049	-465	1	11.71	ACATGC
PFB0485c	-905	1	11.71	GCATGT
PF13_0011	-605	1	11.71	GCATGT
PFL1000c	-1165	1	11.71	GCATGT
PF10_0112	-560	1	11.71	ACATGC
PF14_0427	-306	1	11.71	ACATGC
PF14_0427	-438	1	11.71	GCATGT
PFF0640w	-1947	1	11.71	GCATGT
PF14_0629	-1876	1	11.71	GCATGT
PFE1505w	-1213	1	11.71	GCATGT
PF07_0024	-314	1	11.71	GCATGT
PF11_0407	-674	1	11.71	GCATGT
PF13_0056	-1932	1	11.71	ACATGC
MAL7P1.162	-1691	1	11.71	GCATGT
PFC0831w	-524	1	11.71	GCATGT
PFL1265c	-390	1	11.71	GCATGT
PFF1345w	-1409	1	11.71	GCATGT
PFA0650w	-1144	1	11.71	ACATGC
PFL0635c	-1748	1	11.71	GCATGT
PFL1255c	-1051	1	11.71	GCATGT
PFL0070c	-428	1	11.71	GCATGT
PF14_0395	-1329	1	11.71	GCATGT
PF07_0124	-1444	1	11.71	ACATGC
PF14_0264	-1311	1	11.71	ACATGC
PF14_0264	-1760	1	11.71	ACATGC
PFE0175c	-866	1	11.71	ACATGC
PFI0140w	-286	1	11.71	GCATGT
PFI0140w	-683	1	11.71	GCATGT
PF13_0130	-1302	1	11.71	ACATGC
PFD0140w	-988	1	11.71	ACATGC
PF14_0062	-88	1	11.71	ACATGC
PF11_0238	-1088	1	11.71	GCATGT
MAL13P1.255	-639	1	11.71	GCATGT
PFL0465c	-1500	1	11.71	GCATGT
PFC0615w	-534	1	11.71	ACATGC
PFC0615w	-677	1	11.71	ACATGC
PFB1010w	-861	1	11.71	GCATGT
PFD0462w	-359	1	11.71	GCATGT
PF14_0337	-293	1	11.71	GCATGT
PFL0520c	-889	1	11.71	ACATGC
PF13_0076	-1842	1	11.71	GCATGT
MAL8P1.122	-926	1	11.71	GCATGT
PFA0415c	-1189	1	11.71	GCATGT
MAL7P1.64	-474	1	11.71	ACATGC
PF14_0467	-784	1	11.71	ACATGC
PF14_0467	-1183	1	11.71	GCATGT
PFE1570c	-1392	1	11.71	GCATGT
PFE1570c	-1828	1	11.71	GCATGT
PF08_0083	-1684	1	11.71	ACATGC
PFE0770w	-1372	1	11.71	ACATGC
PF08_0054	-1203	1	11.71	ACATGC
PFB0932w	-781	1	11.71	GCATGT
PFF0020c	-1849	1	11.71	ACATGC
PFL1840w	-491	1	11.71	GCATGT
PFL1840w	-703	1	11.71	GCATGT
PF14_0588	-46	1	11.71	GCATGT
PFL0800c	-560	1	11.71	GCATGT
PFD0890w	-997	1	11.71	GCATGT
MAL13P1.259	-383	1	11.71	ACATGC
PFB0680w	-540	1	11.71	ACATGC
PFE0400w	-28	1	11.71	ACATGC
PFE0400w	-149	1	11.71	GCATGT
PFE0400w	-1107	1	11.71	GCATGT
PFE0400w	-1508	1	11.71	GCATGT
PF11_0392	-1117	1	11.71	GCATGT
PFI0005w	-37	1	11.71	GCATGT
PFI0005w	-1135	1	11.71	ACATGC
MAL7P1.144	-1785	1	11.71	ACATGC
PFF0865w	-581	1	11.71	ACATGC
PFD0520c	-595	1	11.71	GCATGT
MAL8P1.72	-1742	1	11.71	ACATGC
PF11_0419	-1098	1	11.71	GCATGT
PFF0850c	-1973	1	11.71	GCATGT
PFF0185c	-550	1	11.71	ACATGC
PFD0595w	-1047	1	11.71	GCATGT
PFB0926c	-1635	1	11.71	GCATGT
PF13_0140	-1765	1	11.71	GCATGT
PF13_0203	-997	1	11.71	ACATGC
PF14_0168	-811	1	11.71	ACATGC
PF14_0168	-1388	1	11.71	GCATGT
PFC0390w	-676	1	11.71	ACATGC
PFD0425w	-878	1	11.71	ACATGC
MAL13P1.212	-464	1	11.71	GCATGT
MAL13P1.212	-565	1	11.71	GCATGT
PFB0923c	-1537	1	11.71	ACATGC
PFB0923c	-1617	1	11.71	ACATGC
PF14_0126	-1035	1	11.71	GCATGT
PFF1290c	-706	1	11.71	ACATGC
PF14_0442	-1547	1	11.71	ACATGC
PFD1155w	-985	1	11.71	ACATGC
PFI0605c	-1601	1	11.71	ACATGC
PF13_0174	-270	1	11.71	ACATGC
PFE0500c	-952	1	11.71	GCATGT
PFE0500c	-1353	1	11.71	GCATGT
PFI1805w	-1475	1	11.71	ACATGC
PFL2540w	-760	1	11.71	GCATGT
PF13_0126	-1540	1	11.71	ACATGC
PF10_0164	-621	1	11.71	GCATGT
PF10_0164	-771	1	11.71	GCATGT
PFB0423c	-542	1	11.71	GCATGT
PF13_0226	-629	1	11.71	ACATGC
PF11_0025	-1119	1	11.71	ACATGC
PF11_0404	-1171	1	11.71	ACATGC
PFB0035c	-856	1	11.71	GCATGT
PFA0015c	-227	1	11.71	ACATGC
PFA0015c	-1840	1	11.71	ACATGC
MAL8P1.134	-583	1	11.71	GCATGT
PF14_0730	-1312	1	11.56	GCAGGC
PF14_0387	-518	1	11.56	GCAGGC
PF14_0316	-145	1	11.56	GCAGGC
PFL2275c	-1870	1	11.56	GCAGGC
MAL13P1.435	-1493	1	11.56	GCAGGC
PF13_0271	-810	1	11.56	GCCTGC
PF13_0271	-822	1	11.56	GCCTGC
PF11_0167	-565	1	11.56	GCCTGC
MAL7P1.142	-1854	1	11.56	GCCTGC
PF11_0065	-1069	1	11.56	GCCTGC
PFD0495c	-1935	1	11.56	GCAGGC
PFL2405c	-1391	1	11.56	GCAGGC
PF10_0368	-1126	1	11.56	GCAGGC
MAL8P1.145	-181	1	11.56	GCCTGC
MAL13P1.215	-1294	1	11.56	GCCTGC
MAL13P1.296	-1844	1	11.56	GCCTGC
PF08_0136	-1292	1	11.56	GCAGGC
PF10_0367	-1485	1	11.56	GCCTGC
MAL13P1.264	-720	1	11.56	GCAGGC
MAL13P1.264	-732	1	11.56	GCAGGC
PFI1520w	-937	1	11.56	GCCTGC
PFF0290w	-783	1	11.56	GCAGGC
PF11_0066	-1525	1	11.56	GCAGGC
MAL8P1.146	-1614	1	11.56	GCAGGC
PFL2490c	-1981	1	11.56	GCAGGC
PFL2280w	-272	1	11.56	GCAGGC
PFL2280w	-1709	1	11.56	GCCTGC
PF13_0160	-108	1	10.41	GCTTGC
PFI0805w	-1072	-1	10.41	GCAAGC
PFI0095c	-793	1	10.41	GCTTGC
PF13_0141	-1288	-1	10.41	GCAAGC
PFF0240c	-1890	-1	10.41	GCAAGC
PF11_0156	-682	-1	10.41	GCAAGC
PFA0320w	-371	1	10.41	GCTTGC
MAL7P1.69	-1475	-1	10.41	GCAAGC
MAL8P1.82	-214	-1	10.41	GCAAGC
MAL7P1.50	-57	-1	10.41	GCAAGC
PF11_0061	-1414	1	10.41	GCTTGC
PFC0420w	-858	1	10.41	GCTTGC
PF11_0165	-953	1	10.41	GCTTGC
PF14_0380	-1566	-1	10.41	GCAAGC
PF14_0597	-1931	1	10.41	GCTTGC
PFI1740c-a	-382	-1	10.41	GCAAGC
PF11_0283	-494	-1	10.41	GCAAGC
MAL13P1.269	-304	-1	10.41	GCAAGC
MAL13P1.125	-1689	-1	10.41	GCAAGC
PFL2265c	-316	1	10.41	GCTTGC
PFI0800c	-558	1	10.41	GCTTGC
MAL8P1.127	-712	-1	10.41	GCAAGC
PF14_0475	-1887	-1	10.41	GCAAGC
PF07_0098	-607	-1	10.41	GCAAGC
PFF0205w	-1586	-1	10.41	GCAAGC
PF11_0445	-420	1	10.41	GCTTGC
PFA0725w	-1013	-1	10.41	GCAAGC
MAL13P1.55	-1815	-1	10.41	GCAAGC
PF13_0219	-446	-1	10.41	GCAAGC
PF11_0311	-718	-1	10.41	GCAAGC
MAL13P1.56	-1967	1	10.41	GCTTGC
PFF1250w	-301	-1	10.41	GCAAGC
PFF1250w	-919	1	10.41	GCTTGC
PF07_0112	-162	-1	10.41	GCAAGC
MAL13P1.455	-1788	1	10.41	GCTTGC
PFI0895c	-1156	-1	10.41	GCAAGC
PFL1295w	-1845	-1	10.41	GCAAGC
PF07_0099	-538	1	10.41	GCTTGC
PFF1370w	-523	-1	10.41	GCAAGC
PF10_0279	-812	1	10.41	GCTTGC
PF14_0365	-349	-1	10.41	GCAAGC
PF10_0357	-363	1	10.41	GCTTGC
PF10_0357	-371	1	10.41	GCTTGC
PF14_0122	-1461	-1	10.41	GCAAGC
PF14_0074	-559	1	10.41	GCTTGC
PFI1400c	-83	1	10.41	GCTTGC
PFL2130w	-1583	1	10.41	GCTTGC
PF07_0057	-292	1	10.41	GCTTGC
PFL0020w	-20	-1	10.41	GCAAGC
MAL13P1.316	-815	1	10.41	GCTTGC
PFI0900w	-724	1	10.41	GCTTGC
PFF1045w	-840	-1	10.41	GCAAGC
MAL13P1.152	-1408	-1	10.41	GCAAGC
PF14_0155	-55	1	10.41	GCTTGC
PF14_0073	-1507	-1	10.41	GCAAGC
PFF1245c	-302	1	10.41	GCTTGC
PF14_0364	-1731	1	10.41	GCTTGC
PFB0340c	-940	-1	10.41	GCAAGC
PFE0365c	-215	-1	10.41	GCAAGC
MAL13P1.122	-310	-1	10.41	GCAAGC
PF07_0134	-158	1	10.41	GCTTGC
MAL7P1.11	-1009	1	10.41	GCTTGC
PF13_0077	-727	1	10.41	GCTTGC
PF14_0382	-1661	1	10.41	GCTTGC
PF13_0201	-1245	1	10.41	GCTTGC
PF14_0283	-534	-1	10.41	GCAAGC
PFE1515w	-377	-1	10.41	GCAAGC
PFC1010w	-570	-1	10.41	GCAAGC
PF14_0476	-882	1	10.41	GCTTGC
PFA0410w	-957	-1	10.41	GCAAGC
PFL0005w	-58	-1	10.41	GCAAGC
PFL0015c	-1427	1	10.41	GCTTGC
PF14_0374	-1759	1	10.41	GCTTGC
PF11_0385	-905	1	10.41	GCTTGC
PFC1000w	-1803	-1	10.41	GCAAGC
PFC1005c	-1058	1	10.41	GCTTGC
PFL2270w	-744	-1	10.41	GCAAGC
PF08_0084	-29	-1	10.41	GCAAGC
PF14_0282	-1300	1	10.41	GCTTGC
PFE1145w	-923	1	10.41	GCTTGC
PFL2460w	-1068	1	10.41	GCTTGC
PF11_0382	-805	-1	10.41	GCAAGC
PF14_0083	-1450	1	10.41	GCTTGC
PFL0640w	-1288	1	10.41	GCTTGC
PF13_0218a	-906	1	10.41	GCTTGC
PFC0415c	-1853	-1	10.41	GCAAGC
PFE1325w	-1652	1	10.41	GCTTGC
PFE1325w	-1922	1	10.41	GCTTGC
PF11_0282	-1446	1	10.41	GCTTGC
PFL1170w	-175	-1	10.41	GCAAGC
PFL0445w	-849	-1	10.41	GCAAGC
MAL7P1.151	-733	1	10.41	GCTTGC
PF14_0381	-1661	1	10.41	GCTTGC
PF08_0085	-1737	1	10.41	GCTTGC
PFI1445w	-1469	-1	10.41	GCAAGC
PF11_0447	-1811	-1	10.41	GCAAGC
PFC0995c	-574	1	10.41	GCTTGC
MAL13P1.204	-1670	1	10.41	GCTTGC
PFL2520w	-927	-1	10.41	GCAAGC
MAL13P1.179	-1985	-1	10.41	GCAAGC
PF14_0142	-923	-1	10.41	GCAAGC
PFE0415w	-97	-1	10.41	GCAAGC
PFI1740c-b	-382	-1	10.41	GCAAGC
PF14_0467	-313	1	10.41	GCTTGC
PF07_0012	-410	-1	10.41	GCAAGC
PFL1770c	-273	1	10.41	GCTTGC
PF13_0140	-1343	1	10.41	GCTTGC
PF13_0126	-190	1	10.41	GCTTGC
PF13_0226	-1163	-1	10.41	GCAAGC
