# Supplementary material for: Identification and Genome-Wide Prediction of DNA Binding Specificities for the ApiAP2 Family of Regulators from the Malaria Parasite
Source: PLoS Pathog. 2010 Oct 28;6(10):e1001165. doi: 10.1371/journal.ppat.1001165 (PMC2965767; doi:10.1371/journal.ppat.1001165)
Supplement: Dataset S3 — ScanACE results for all AP2 motifs. ScanACE results for all ApiAP2 motifs. The location, orientation, and sequence of each motif match in upstream regions are indicated. (8.80 MB ZIP) [file ppat.1001165.s021.zip › Dataset S3_revised/PFD0985w_D2_ScanACE pwm matches.xls]

## Sheet: TGTTAC_PFD0985wD2ext_pwm.txt.ma
Dataset S3v. ScanACE results for the PFD0985w_D2 motif.
Searches were done using the position weight matrix trimmed to the 6 most informative consecutive motif positions.
Data is sorted by score from highest to lowest.
Column 1 - PlasmoDB gene IDs. Genes listed multiple times have more than one match to the motif in their upstream regions
Column 2 - Position of the motif upstream from the ATG start codon.
Column 3 - Orientation of the motif in the genome. 1 indicates the plus strand and -1 indicates the minus strand.
Column 4 - ScanACE score. Higher scores reflect better better matches to the position weight matrix.
Column 5 - Sequence of the motif match. All sequences are 5' to 3' from the plus strand.
Gene ID	Position	Orientation	Score	Sequence
PFB1035w	-862	1	12.25	TGTTAC
PFB1035w	-1169	1	12.25	TGTTAC
PF14_0518	-1555	1	12.25	TGTTAC
PFD0210c	-414	1	12.25	TGTTAC
PF10_0337	-375	-1	12.25	GTAACA
PF11_0379	-335	-1	12.25	GTAACA
PF11_0380	-1105	-1	12.25	GTAACA
PF10_0013	-1762	-1	12.25	GTAACA
PFC0110w	-1106	1	12.25	TGTTAC
PF08_0139	-568	1	12.25	TGTTAC
PF08_0139	-750	-1	12.25	GTAACA
PF08_0139	-1053	1	12.25	TGTTAC
PF11_0091	-295	1	12.25	TGTTAC
PF14_0722	-485	-1	12.25	GTAACA
PFL0010c	-565	1	12.25	TGTTAC
PFL0010c	-747	-1	12.25	GTAACA
PFL0010c	-1050	1	12.25	TGTTAC
PFL0010c	-1330	-1	12.25	GTAACA
PFL0010c	-1434	-1	12.25	GTAACA
MAL7P1.172	-1363	1	12.25	TGTTAC
PFB0185w	-463	1	12.25	TGTTAC
PFB0227c	-525	1	12.25	TGTTAC
PFD1015c	-222	-1	12.25	GTAACA
PF13_0083	-113	1	12.25	TGTTAC
PF13_0083	-274	1	12.25	TGTTAC
PF13_0083	-1044	1	12.25	TGTTAC
PFI1205c	-1366	-1	12.25	GTAACA
PFL2620w	-1629	1	12.25	TGTTAC
PF14_0664	-501	1	12.25	TGTTAC
MAL8P1.78	-1634	1	12.25	TGTTAC
PF14_0757	-605	1	12.25	TGTTAC
PF08_0053	-339	1	12.25	TGTTAC
PF11_0397	-52	1	12.25	TGTTAC
PF11_0116	-21	1	12.25	TGTTAC
PFL1540c	-50	1	12.25	TGTTAC
PFL0025c	-890	1	12.25	TGTTAC
PFL0025c	-1191	1	12.25	TGTTAC
PFI1380c	-1581	-1	12.25	GTAACA
PF14_0205	-910	1	12.25	TGTTAC
PF13_0069	-31	-1	12.25	GTAACA
PF13_0069	-1507	1	12.25	TGTTAC
PFI0475w	-200	-1	12.25	GTAACA
PFE1455w	-343	1	12.25	TGTTAC
PF08_0105	-1055	1	12.25	TGTTAC
PFF0885w	-1319	1	12.25	TGTTAC
PF11_0342	-1818	1	12.25	TGTTAC
MAL8P1.55	-92	1	12.25	TGTTAC
PF10_0405	-564	1	12.25	TGTTAC
PF10_0405	-746	-1	12.25	GTAACA
PF10_0405	-1048	1	12.25	TGTTAC
PF13_0243	-1532	-1	12.25	GTAACA
PF10_0322	-1262	-1	12.25	GTAACA
PF13_0134	-1460	-1	12.25	GTAACA
PF07_0072	-522	-1	12.25	GTAACA
PF13_0100	-313	1	12.25	TGTTAC
PF13_0100	-704	1	12.25	TGTTAC
PF13_0024	-427	-1	12.25	GTAACA
PFD0900w	-1011	1	12.25	TGTTAC
PFF0645c	-976	1	12.25	TGTTAC
PFF0645c	-1204	1	12.25	TGTTAC
MAL13P1.196	-535	1	12.25	TGTTAC
PF13_0160	-1377	1	12.25	TGTTAC
PFI1190w	-140	1	12.25	TGTTAC
PF14_0730	-196	1	12.25	TGTTAC
PFE1080w	-68	1	12.25	TGTTAC
PF14_0154	-1051	1	12.25	TGTTAC
PF14_0154	-1203	-1	12.25	GTAACA
PF14_0328	-227	-1	12.25	GTAACA
PF14_0328	-1586	1	12.25	TGTTAC
PFD1220c	-698	-1	12.25	GTAACA
PFF1095w	-96	1	12.25	TGTTAC
PF11_0442	-1886	-1	12.25	GTAACA
PF11_0442	-1983	1	12.25	TGTTAC
PF14_0066	-699	-1	12.25	GTAACA
PFE0170c	-507	1	12.25	TGTTAC
PFE0170c	-1110	-1	12.25	GTAACA
PFA0390w	-742	1	12.25	TGTTAC
PF10_0075	-1186	1	12.25	TGTTAC
MAL7P1.147	-1741	-1	12.25	GTAACA
PFB0875c	-1505	1	12.25	TGTTAC
MAL13P1.134	-312	1	12.25	TGTTAC
PFB0265c	-1025	-1	12.25	GTAACA
PFB0265c	-1444	1	12.25	TGTTAC
PFI1485c	-1778	-1	12.25	GTAACA
PF08_0080	-1085	1	12.25	TGTTAC
PF08_0080	-1585	-1	12.25	GTAACA
PF13_0152	-1316	-1	12.25	GTAACA
PFI1350c	-300	1	12.25	TGTTAC
PFA0050c	-1147	1	12.25	TGTTAC
PFD0115c	-1587	1	12.25	TGTTAC
PF11_0250	-849	1	12.25	TGTTAC
PFE1590w	-632	-1	12.25	GTAACA
PFB0687c	-30	1	12.25	TGTTAC
PFB0687c	-101	-1	12.25	GTAACA
PFF1580c	-1406	1	12.25	TGTTAC
PF14_0737	-875	1	12.25	TGTTAC
PF13_0282	-1554	-1	12.25	GTAACA
PF13_0282	-1789	1	12.25	TGTTAC
PF13_0196	-1089	1	12.25	TGTTAC
MAL8P1.102	-777	1	12.25	TGTTAC
PFE1140c	-191	1	12.25	TGTTAC
PFE1140c	-609	-1	12.25	GTAACA
PFE1140c	-1353	-1	12.25	GTAACA
PFC0030c	-1140	1	12.25	TGTTAC
MAL8P1.47	-57	1	12.25	TGTTAC
MAL8P1.47	-1354	-1	12.25	GTAACA
PFB1000w	-1144	1	12.25	TGTTAC
PFI1310w	-788	-1	12.25	GTAACA
PF14_0060	-1738	1	12.25	TGTTAC
PF10_0299	-230	1	12.25	TGTTAC
PF14_0480	-811	-1	12.25	GTAACA
PFI0805w	-576	1	12.25	TGTTAC
PFF1150w	-154	1	12.25	TGTTAC
PF13_0289	-326	1	12.25	TGTTAC
MAL13P1.360	-315	1	12.25	TGTTAC
PF14_0582	-345	1	12.25	TGTTAC
MAL8P1.97	-722	1	12.25	TGTTAC
PF08_0118	-1880	1	12.25	TGTTAC
PFD0860w	-931	-1	12.25	GTAACA
PF14_0729	-573	1	12.25	TGTTAC
MAL7P1.340	-45	1	12.25	TGTTAC
PFI0145w	-352	-1	12.25	GTAACA
MAL8P1.85	-224	-1	12.25	GTAACA
PF13_0297	-871	-1	12.25	GTAACA
PF13_0297	-943	1	12.25	TGTTAC
PF11_0049	-813	-1	12.25	GTAACA
PF07_0126	-626	1	12.25	TGTTAC
PF07_0126	-911	1	12.25	TGTTAC
PF07_0126	-1782	-1	12.25	GTAACA
PFF0915w	-320	1	12.25	TGTTAC
PF10_0163	-1680	1	12.25	TGTTAC
PFF1275c	-1670	1	12.25	TGTTAC
PFI0080w	-749	-1	12.25	GTAACA
PFI0080w	-1372	-1	12.25	GTAACA
PFI0080w	-1634	1	12.25	TGTTAC
PFL2580w	-13	-1	12.25	GTAACA
PFL2580w	-1804	1	12.25	TGTTAC
PF11_0518	-1313	1	12.25	TGTTAC
PF14_0532	-508	1	12.25	TGTTAC
PFC0745c	-1770	1	12.25	TGTTAC
MAL8P1.219	-328	1	12.25	TGTTAC
MAL8P1.219	-1027	1	12.25	TGTTAC
MAL8P1.219	-1808	1	12.25	TGTTAC
PFF1560c	-328	1	12.25	TGTTAC
PFF1560c	-1027	1	12.25	TGTTAC
PFF1545w	-662	1	12.25	TGTTAC
PFD1245c	-904	1	12.25	TGTTAC
PF14_0343	-1187	-1	12.25	GTAACA
PF11_0243	-1890	-1	12.25	GTAACA
PF10_0095	-354	1	12.25	TGTTAC
PF10_0095	-806	1	12.25	TGTTAC
PF14_0465	-499	1	12.25	TGTTAC
PF14_0260	-236	1	12.25	TGTTAC
PF14_0260	-1876	1	12.25	TGTTAC
PF14_0078	-537	1	12.25	TGTTAC
PFL0160w	-1605	1	12.25	TGTTAC
PFL0310c	-98	1	12.25	TGTTAC
PFB0205c	-315	1	12.25	TGTTAC
PFB0205c	-431	1	12.25	TGTTAC
MAL8P1.109	-1168	1	12.25	TGTTAC
PF11_0177	-687	1	12.25	TGTTAC
PF11_0177	-904	1	12.25	TGTTAC
PFF0190c	-343	-1	12.25	GTAACA
PFL1030w	-1093	-1	12.25	GTAACA
PFI0355c	-500	1	12.25	TGTTAC
PFI0135c	-1736	1	12.25	TGTTAC
PF10_0363	-100	1	12.25	TGTTAC
MAL13P1.177	-86	1	12.25	TGTTAC
PFD0395c	-542	-1	12.25	GTAACA
MAL13P1.24	-1321	1	12.25	TGTTAC
PFC1065w	-261	-1	12.25	GTAACA
PFF1390w	-1075	1	12.25	TGTTAC
PF13_0166	-610	1	12.25	TGTTAC
PF10_0328	-568	1	12.25	TGTTAC
MAL13P1.202	-291	1	12.25	TGTTAC
MAL13P1.202	-1631	-1	12.25	GTAACA
MAL13P1.303	-232	-1	12.25	GTAACA
PFD0145c	-424	-1	12.25	GTAACA
PFE0910w	-229	1	12.25	TGTTAC
PFB0640c	-1826	1	12.25	TGTTAC
PFD0820w	-853	1	12.25	TGTTAC
MAL13P1.342	-292	1	12.25	TGTTAC
PF14_0086	-247	-1	12.25	GTAACA
PF08_0089	-1689	1	12.25	TGTTAC
PFE1635w	-1004	-1	12.25	GTAACA
PFE1635w	-1645	-1	12.25	GTAACA
PFD0035c	-1620	1	12.25	TGTTAC
PF14_0367	-219	1	12.25	TGTTAC
PFD0895c	-1537	1	12.25	TGTTAC
PF14_0791	-518	-1	12.25	GTAACA
PFE0825w	-486	1	12.25	TGTTAC
PFI1210w	-427	1	12.25	TGTTAC
PF11_0528	-258	-1	12.25	GTAACA
MAL13P1.295	-1902	1	12.25	TGTTAC
PF07_0102	-746	-1	12.25	GTAACA
MAL7P1.86	-1382	1	12.25	TGTTAC
PF14_0760	-926	-1	12.25	GTAACA
PFD0075w	-1520	1	12.25	TGTTAC
PF07_0048	-235	-1	12.25	GTAACA
PF07_0048	-261	-1	12.25	GTAACA
PFB0145c	-1881	1	12.25	TGTTAC
PF13_0242	-626	1	12.25	TGTTAC
PFA0320w	-1885	1	12.25	TGTTAC
PFD0905w	-25	1	12.25	TGTTAC
PFD0905w	-212	-1	12.25	GTAACA
PFI0875w	-1357	1	12.25	TGTTAC
PFC0195w	-314	-1	12.25	GTAACA
PFF0445w	-1191	-1	12.25	GTAACA
PF08_0027	-1250	1	12.25	TGTTAC
MAL13P1.278	-1564	1	12.25	TGTTAC
MAL13P1.278	-1826	-1	12.25	GTAACA
PF13_0253	-1866	1	12.25	TGTTAC
MAL13P1.220	-78	1	12.25	TGTTAC
PFB0510w	-1582	1	12.25	TGTTAC
PFE0275w	-898	-1	12.25	GTAACA
PF10_0300	-632	-1	12.25	GTAACA
PF14_0280	-27	1	12.25	TGTTAC
PF14_0280	-1484	1	12.25	TGTTAC
PFI1330c	-274	1	12.25	TGTTAC
PF11_0068	-24	1	12.25	TGTTAC
PF08_0119	-980	-1	12.25	GTAACA
PF14_0404	-432	1	12.25	TGTTAC
PFE0900w	-668	-1	12.25	GTAACA
PF14_0599	-281	1	12.25	TGTTAC
PF14_0352	-1768	1	12.25	TGTTAC
PF14_0441	-979	-1	12.25	GTAACA
PFE1082c	-1257	1	12.25	TGTTAC
MAL8P1.82	-1055	1	12.25	TGTTAC
MAL13P1.313	-1210	-1	12.25	GTAACA
PF14_0771	-1325	-1	12.25	GTAACA
PFB0235w	-454	1	12.25	TGTTAC
PFB0235w	-1822	-1	12.25	GTAACA
PF14_0473	-964	1	12.25	TGTTAC
MAL8P1.310	-674	1	12.25	TGTTAC
PF11_0265	-1325	1	12.25	TGTTAC
PF10_0097	-176	1	12.25	TGTTAC
MAL13P1.331	-1769	-1	12.25	GTAACA
PF13_0357	-1205	-1	12.25	GTAACA
PF07_0132	-856	1	12.25	TGTTAC
PF07_0132	-1163	1	12.25	TGTTAC
MAL7P1.20	-943	1	12.25	TGTTAC
PFD0375w	-328	1	12.25	TGTTAC
PFI0525w	-1210	1	12.25	TGTTAC
MAL7P1.105	-1228	1	12.25	TGTTAC
PF13_0086	-9	1	12.25	TGTTAC
PF13_0086	-870	1	12.25	TGTTAC
PFI1665w	-526	1	12.25	TGTTAC
PFI1665w	-1784	1	12.25	TGTTAC
PFI1625c	-1295	-1	12.25	GTAACA
PF10_0126	-50	1	12.25	TGTTAC
PFI0675w	-1257	1	12.25	TGTTAC
PF11_0348	-141	1	12.25	TGTTAC
PF11_0348	-328	1	12.25	TGTTAC
PF07_0006	-622	1	12.25	TGTTAC
PF10_0195a	-679	-1	12.25	GTAACA
PFL2565w	-1585	1	12.25	TGTTAC
PFL1435c	-361	1	12.25	TGTTAC
PF08_0064	-623	1	12.25	TGTTAC
PFD0060w	-330	1	12.25	TGTTAC
PFD0060w	-1027	1	12.25	TGTTAC
PFD0060w	-1683	1	12.25	TGTTAC
PFL0255c	-100	1	12.25	TGTTAC
PF11_0061	-1929	1	12.25	TGTTAC
MAL7P1.99	-356	1	12.25	TGTTAC
PFI1495w	-872	1	12.25	TGTTAC
PFI1810w	-1076	1	12.25	TGTTAC
PFI1810w	-1741	1	12.25	TGTTAC
PFI1050c	-566	1	12.25	TGTTAC
PF10_0316	-896	1	12.25	TGTTAC
PF10_0316	-960	1	12.25	TGTTAC
PF10_0316	-1057	1	12.25	TGTTAC
MAL7P1.34	-432	1	12.25	TGTTAC
MAL7P1.22	-1748	-1	12.25	GTAACA
PFB0953w	-1448	1	12.25	TGTTAC
PF13_0270	-242	1	12.25	TGTTAC
PFA0010c	-565	1	12.25	TGTTAC
PFA0010c	-747	-1	12.25	GTAACA
PFA0010c	-1050	1	12.25	TGTTAC
PFE0270c	-1160	1	12.25	TGTTAC
PF14_0227	-1369	1	12.25	TGTTAC
PFI0165c	-1055	1	12.25	TGTTAC
PF11_0477	-376	1	12.25	TGTTAC
PF11_0477	-1908	-1	12.25	GTAACA
MAL13P1.243	-296	1	12.25	TGTTAC
MAL8P1.151	-949	-1	12.25	GTAACA
MAL8P1.160	-392	1	12.25	TGTTAC
PF11_0057	-19	1	12.25	TGTTAC
MAL13P1.91	-269	1	12.25	TGTTAC
MAL13P1.91	-1216	1	12.25	TGTTAC
PF10_0231	-853	1	12.25	TGTTAC
PFE0100w	-108	-1	12.25	GTAACA
PFE0100w	-807	1	12.25	TGTTAC
PF13_0189	-1360	-1	12.25	GTAACA
PF10_0006	-1313	1	12.25	TGTTAC
PF10_0006	-1374	1	12.25	TGTTAC
PF07_0097	-844	-1	12.25	GTAACA
PF07_0097	-1300	1	12.25	TGTTAC
PFL2585c	-405	1	12.25	TGTTAC
PFL2585c	-1372	-1	12.25	GTAACA
PF07_0071	-141	1	12.25	TGTTAC
PFF1325c	-1227	-1	12.25	GTAACA
PF13_0265	-404	-1	12.25	GTAACA
PFA0515w	-1402	1	12.25	TGTTAC
PF14_0597	-1155	1	12.25	TGTTAC
MAL7P1.47	-874	1	12.25	TGTTAC
MAL8P1.84	-941	1	12.25	TGTTAC
PFC0440c	-1074	-1	12.25	GTAACA
PFE1415w	-845	-1	12.25	GTAACA
PFA0380w	-1692	-1	12.25	GTAACA
PFI1740c-a	-686	1	12.25	TGTTAC
PF13_0142	-1110	-1	12.25	GTAACA
PF11_0443	-216	1	12.25	TGTTAC
PF11_0443	-478	1	12.25	TGTTAC
PF11_0443	-1463	1	12.25	TGTTAC
PF13_0084	-144	1	12.25	TGTTAC
PFI0760w	-1028	-1	12.25	GTAACA
PF11_0164	-620	1	12.25	TGTTAC
PFL2625w	-387	-1	12.25	GTAACA
PFL2625w	-552	1	12.25	TGTTAC
PFL2625w	-863	1	12.25	TGTTAC
PFL2625w	-1476	-1	12.25	GTAACA
PFF0840w	-1544	-1	12.25	GTAACA
PFL2240w	-277	1	12.25	TGTTAC
PF10_0055	-1689	1	12.25	TGTTAC
MAL13P1.230	-1651	1	12.25	TGTTAC
PF14_0377	-1975	-1	12.25	GTAACA
PF11_0411	-34	1	12.25	TGTTAC
PF11_0411	-741	1	12.25	TGTTAC
PFF1550w	-1038	-1	12.25	GTAACA
PFD0390c	-352	1	12.25	TGTTAC
PFD0390c	-1771	-1	12.25	GTAACA
PF13_0068	-583	1	12.25	TGTTAC
PF14_0654	-1143	1	12.25	TGTTAC
PF10_0012	-467	-1	12.25	GTAACA
PF10_0012	-634	-1	12.25	GTAACA
PF08_0101	-743	1	12.25	TGTTAC
PF08_0101	-1470	1	12.25	TGTTAC
PF08_0101	-1948	1	12.25	TGTTAC
PFL1925w	-1324	-1	12.25	GTAACA
PFL2485c	-114	1	12.25	TGTTAC
PF13_0073	-1719	1	12.25	TGTTAC
PF13_0073	-1983	1	12.25	TGTTAC
MAL13P1.260	-726	1	12.25	TGTTAC
PFI0085c	-621	1	12.25	TGTTAC
PF14_0552	-1067	1	12.25	TGTTAC
PFE0835w	-546	1	12.25	TGTTAC
PF14_0310	-518	-1	12.25	GTAACA
PF14_0190	-151	1	12.25	TGTTAC
PFL0420w	-854	1	12.25	TGTTAC
PFL0420w	-961	-1	12.25	GTAACA
PF14_0370	-154	1	12.25	TGTTAC
PF14_0370	-468	1	12.25	TGTTAC
PFB0770c	-760	1	12.25	TGTTAC
PF14_0016	-1757	1	12.25	TGTTAC
PF14_0529	-843	1	12.25	TGTTAC
MAL7P1.184	-1310	1	12.25	TGTTAC
PFB0056c	-804	-1	12.25	GTAACA
MAL13P1.288	-754	-1	12.25	GTAACA
PFE0950c	-34	1	12.25	TGTTAC
PFE0950c	-311	1	12.25	TGTTAC
PFE0950c	-1710	1	12.25	TGTTAC
PFE0950c	-1865	1	12.25	TGTTAC
PF08_0042	-1436	1	12.25	TGTTAC
PF08_0042	-1799	-1	12.25	GTAACA
PFA0360c	-208	1	12.25	TGTTAC
PFL2275c	-496	-1	12.25	GTAACA
PFA0315w	-48	1	12.25	TGTTAC
MAL13P1.188	-751	1	12.25	TGTTAC
PFB1050w	-568	1	12.25	TGTTAC
PFB1050w	-750	-1	12.25	GTAACA
PFB1050w	-1053	1	12.25	TGTTAC
PFB1050w	-1332	-1	12.25	GTAACA
PFB1050w	-1436	-1	12.25	GTAACA
PF14_0385	-687	-1	12.25	GTAACA
PF11_0155	-679	1	12.25	TGTTAC
PF11_0155	-800	1	12.25	TGTTAC
MAL7P1.56	-397	-1	12.25	GTAACA
PF14_0657	-636	1	12.25	TGTTAC
PF14_0657	-1090	1	12.25	TGTTAC
PF11_0244	-94	1	12.25	TGTTAC
PF14_0572	-184	1	12.25	TGTTAC
PF14_0217	-1580	1	12.25	TGTTAC
PFL0525w	-49	1	12.25	TGTTAC
PFL1765c	-391	1	12.25	TGTTAC
PF08_0131	-329	-1	12.25	GTAACA
MAL8P1.17	-413	-1	12.25	GTAACA
PFF1220w	-245	-1	12.25	GTAACA
PFB0505c	-68	-1	12.25	GTAACA
PFL1065c	-775	-1	12.25	GTAACA
PF10_0216	-639	1	12.25	TGTTAC
PF10_0216	-649	1	12.25	TGTTAC
PFD0110w	-997	1	12.25	TGTTAC
PFD0465c	-100	1	12.25	TGTTAC
PFL1680w	-280	-1	12.25	GTAACA
PFF0175c	-1512	1	12.25	TGTTAC
MAL13P1.125	-820	-1	12.25	GTAACA
PFB0370c	-924	-1	12.25	GTAACA
PFL0175c	-606	1	12.25	TGTTAC
PFL0340w	-1249	1	12.25	TGTTAC
PF10_0144	-1678	-1	12.25	GTAACA
PF10_0211	-230	1	12.25	TGTTAC
PF10_0211	-1799	1	12.25	TGTTAC
PFE0465c	-618	1	12.25	TGTTAC
PFE0465c	-1680	1	12.25	TGTTAC
PF14_0571	-1527	-1	12.25	GTAACA
PF13_0149	-523	1	12.25	TGTTAC
PF13_0149	-1214	1	12.25	TGTTAC
PFC0185w	-1907	1	12.25	TGTTAC
PF14_0262	-232	1	12.25	TGTTAC
PF14_0262	-1426	1	12.25	TGTTAC
PFI1525w	-574	-1	12.25	GTAACA
PFI1525w	-993	-1	12.25	GTAACA
PFB0860c	-1724	-1	12.25	GTAACA
PF14_0245	-155	1	12.25	TGTTAC
PF10_0309	-391	1	12.25	TGTTAC
PFF1465w	-1254	-1	12.25	GTAACA
PFF1465w	-1788	-1	12.25	GTAACA
PFA0705c	-1366	-1	12.25	GTAACA
PFD0655w	-1991	-1	12.25	GTAACA
PF14_0533	-527	1	12.25	TGTTAC
PFC0965w	-1419	-1	12.25	GTAACA
PFC0965w	-1512	1	12.25	TGTTAC
MAL13P1.132	-58	-1	12.25	GTAACA
MAL13P1.346	-635	1	12.25	TGTTAC
PFE0035c	-667	1	12.25	TGTTAC
PFE0035c	-1436	-1	12.25	GTAACA
PFE0035c	-1505	1	12.25	TGTTAC
PFI1555w	-636	1	12.25	TGTTAC
MAL7P1.130	-100	1	12.25	TGTTAC
PF11_0381	-1548	1	12.25	TGTTAC
PF11_0381	-1816	1	12.25	TGTTAC
PF11_0381	-1973	1	12.25	TGTTAC
MAL13P1.41	-550	-1	12.25	GTAACA
PFF0475w	-259	1	12.25	TGTTAC
PFE0255w	-560	-1	12.25	GTAACA
PFL2415w	-1652	1	12.25	TGTTAC
PFD0050w	-993	1	12.25	TGTTAC
PFD0050w	-1358	1	12.25	TGTTAC
MAL8P1.208	-544	1	12.25	TGTTAC
MAL8P1.208	-726	-1	12.25	GTAACA
MAL8P1.208	-1029	1	12.25	TGTTAC
MAL8P1.208	-1310	-1	12.25	GTAACA
MAL8P1.208	-1414	-1	12.25	GTAACA
PFI0510c	-1390	1	12.25	TGTTAC
PFI0800c	-708	1	12.25	TGTTAC
MAL7P1.203a	-1414	1	12.25	TGTTAC
PFB0946c	-1415	1	12.25	TGTTAC
PFI0615w	-1162	-1	12.25	GTAACA
PF11_0345	-43	1	12.25	TGTTAC
PF10_0404	-1070	1	12.25	TGTTAC
PF10_0404	-1789	1	12.25	TGTTAC
PFI1475w	-480	-1	12.25	GTAACA
PF11_0259	-1030	1	12.25	TGTTAC
PFL0695c	-855	1	12.25	TGTTAC
MAL8P1.203	-1055	1	12.25	TGTTAC
MAL8P1.203	-1264	1	12.25	TGTTAC
PFD1035w	-755	1	12.25	TGTTAC
MAL13P1.118	-1655	1	12.25	TGTTAC
PF07_0047	-1092	1	12.25	TGTTAC
PF07_0047	-1257	1	12.25	TGTTAC
PFD0285c	-338	-1	12.25	GTAACA
PFD0285c	-466	1	12.25	TGTTAC
PFD0285c	-597	-1	12.25	GTAACA
PFF0090w	-1054	-1	12.25	GTAACA
PF14_0488	-1641	1	12.25	TGTTAC
PF14_0488	-1781	-1	12.25	GTAACA
PF14_0054	-1248	1	12.25	TGTTAC
PF14_0054	-1288	1	12.25	TGTTAC
PF10_0262	-1069	1	12.25	TGTTAC
PF10_0262	-1822	-1	12.25	GTAACA
MAL13P1.195	-406	1	12.25	TGTTAC
PF10_0399	-972	1	12.25	TGTTAC
PFE1045c	-325	1	12.25	TGTTAC
PFE1045c	-953	1	12.25	TGTTAC
PFI1505c	-1533	-1	12.25	GTAACA
PFB0390w	-15	-1	12.25	GTAACA
PFB0390w	-863	1	12.25	TGTTAC
PFL0095c	-1031	-1	12.25	GTAACA
PFI1800w	-929	-1	12.25	GTAACA
PFD0250c	-1289	1	12.25	TGTTAC
PF13_0032	-1481	1	12.25	TGTTAC
PF11_0044	-813	1	12.25	TGTTAC
PFB0150c	-388	1	12.25	TGTTAC
PFI1765c	-1125	1	12.25	TGTTAC
PFF0650w	-1195	-1	12.25	GTAACA
PFE1255w	-608	1	12.25	TGTTAC
PF14_0429	-307	1	12.25	TGTTAC
PFI0580c	-327	1	12.25	TGTTAC
MAL7P1.177	-287	1	12.25	TGTTAC
PF14_0609	-1355	1	12.25	TGTTAC
PF14_0609	-1600	1	12.25	TGTTAC
PF13_0177	-150	1	12.25	TGTTAC
PF13_0177	-1267	1	12.25	TGTTAC
PFF1035w	-524	1	12.25	TGTTAC
PFF1035w	-1865	-1	12.25	GTAACA
PFI1515w	-383	-1	12.25	GTAACA
PFI1020c	-260	1	12.25	TGTTAC
PF14_0358	-1001	1	12.25	TGTTAC
PF14_0358	-1947	1	12.25	TGTTAC
PFA0080c	-859	1	12.25	TGTTAC
PFA0080c	-1166	1	12.25	TGTTAC
PFF1440w	-1438	1	12.25	TGTTAC
PF08_0002	-819	1	12.25	TGTTAC
MAL7P1.164	-176	1	12.25	TGTTAC
PFC0035w	-358	1	12.25	TGTTAC
PFC0035w	-485	1	12.25	TGTTAC
PFC0035w	-975	1	12.25	TGTTAC
PFC0035w	-1332	1	12.25	TGTTAC
PF10_0162	-48	1	12.25	TGTTAC
MAL7P1.159	-962	-1	12.25	GTAACA
PFF0015c	-564	1	12.25	TGTTAC
PFF0015c	-746	-1	12.25	GTAACA
PFF0015c	-1049	1	12.25	TGTTAC
PFF0015c	-1331	-1	12.25	GTAACA
PFF0015c	-1435	-1	12.25	GTAACA
MAL13P1.242	-534	1	12.25	TGTTAC
PFA0400c	-251	-1	12.25	GTAACA
PFA0400c	-884	1	12.25	TGTTAC
PFE0435c	-166	-1	12.25	GTAACA
PFE0435c	-215	1	12.25	TGTTAC
PFI1215w	-522	1	12.25	TGTTAC
PF10_0049	-1985	-1	12.25	GTAACA
PF07_0130	-1137	-1	12.25	GTAACA
PF07_0130	-1371	-1	12.25	GTAACA
PFF1430c	-301	-1	12.25	GTAACA
MAL13P1.257	-457	1	12.25	TGTTAC
PF08_0072	-540	1	12.25	TGTTAC
PF08_0072	-1320	1	12.25	TGTTAC
PF14_0386	-870	1	12.25	TGTTAC
MAL7P1.212	-959	1	12.25	TGTTAC
PFL2655w	-1107	1	12.25	TGTTAC
PF14_0621	-118	1	12.25	TGTTAC
PF14_0621	-1838	1	12.25	TGTTAC
PF08_0004	-1272	1	12.25	TGTTAC
PFC0835c	-1506	1	12.25	TGTTAC
MAL13P1.343	-999	-1	12.25	GTAACA
PFD0807c	-119	-1	12.25	GTAACA
PF11_0527	-537	1	12.25	TGTTAC
MAL13P1.435	-1115	1	12.25	TGTTAC
PF11_0010	-325	1	12.25	TGTTAC
PF11_0010	-1041	1	12.25	TGTTAC
PFD0403w	-685	1	12.25	TGTTAC
MAL13P1.72	-462	1	12.25	TGTTAC
MAL13P1.330	-293	1	12.25	TGTTAC
MAL13P1.330	-779	1	12.25	TGTTAC
PF14_0006	-545	1	12.25	TGTTAC
PF14_0006	-860	1	12.25	TGTTAC
PFL0330c	-153	1	12.25	TGTTAC
PFL0330c	-515	-1	12.25	GTAACA
MAL13P1.268	-176	1	12.25	TGTTAC
PFL1755w	-192	1	12.25	TGTTAC
PFB0805c	-1746	-1	12.25	GTAACA
PF14_0036	-446	-1	12.25	GTAACA
MAL7P1.227	-716	-1	12.25	GTAACA
PFA0260c	-723	-1	12.25	GTAACA
MAL7P1.320	-1860	1	12.25	TGTTAC
PFE1110w	-1465	1	12.25	TGTTAC
MAL13P1.395	-1471	-1	12.25	GTAACA
PF10_0129	-1392	1	12.25	TGTTAC
PFC0945w	-1819	1	12.25	TGTTAC
MAL7P1.207	-1872	-1	12.25	GTAACA
PF14_0041	-785	1	12.25	TGTTAC
PF14_0041	-969	1	12.25	TGTTAC
PF14_0183	-26	1	12.25	TGTTAC
PF14_0183	-368	1	12.25	TGTTAC
PFF1175c	-408	-1	12.25	GTAACA
PFF1175c	-887	1	12.25	TGTTAC
MAL8P1.7	-436	-1	12.25	GTAACA
PF13_0132	-1932	1	12.25	TGTTAC
PF10_0398	-1296	-1	12.25	GTAACA
MAL13P1.370	-440	1	12.25	TGTTAC
MAL13P1.370	-913	1	12.25	TGTTAC
PFE0395c	-1939	1	12.25	TGTTAC
PFL1105c	-288	1	12.25	TGTTAC
PF11_0266a	-514	1	12.25	TGTTAC
PFL1150c	-400	1	12.25	TGTTAC
PF11_0445	-682	1	12.25	TGTTAC
PF11_0445	-1795	1	12.25	TGTTAC
PFI1730w	-1141	1	12.25	TGTTAC
PF14_0772	-544	1	12.25	TGTTAC
PF14_0772	-860	1	12.25	TGTTAC
PF14_0772	-1516	-1	12.25	GTAACA
PF10_0308	-104	1	12.25	TGTTAC
PF10_0308	-1588	1	12.25	TGTTAC
MAL8P1.154	-1423	1	12.25	TGTTAC
PFA0030c	-1035	1	12.25	TGTTAC
PFA0030c	-1096	1	12.25	TGTTAC
MAL13P1.238	-88	-1	12.25	GTAACA
PFA0725w	-1024	-1	12.25	GTAACA
PFF0965c	-1213	1	12.25	TGTTAC
PF14_0403	-665	1	12.25	TGTTAC
PF14_0403	-763	1	12.25	TGTTAC
PFL0585w	-342	-1	12.25	GTAACA
PFL0585w	-1272	1	12.25	TGTTAC
PF14_0472	-262	-1	12.25	GTAACA
PF11_0187	-149	1	12.25	TGTTAC
PF14_0553	-1489	1	12.25	TGTTAC
PF14_0569	-1134	-1	12.25	GTAACA
PF14_0569	-1336	1	12.25	TGTTAC
MAL7P1.115	-61	1	12.25	TGTTAC
PFF1100c	-1062	1	12.25	TGTTAC
PFF1100c	-1264	-1	12.25	GTAACA
PFL0360c	-411	1	12.25	TGTTAC
PF08_0086	-931	1	12.25	TGTTAC
PFF0365c	-1375	1	12.25	TGTTAC
MAL13P1.55	-1628	-1	12.25	GTAACA
PF10_0341	-1487	1	12.25	TGTTAC
PF10_0341	-1807	-1	12.25	GTAACA
PFB0700c	-1148	1	12.25	TGTTAC
PFB0620w	-1528	1	12.25	TGTTAC
MAL13P1.231	-1625	-1	12.25	GTAACA
PFF1575w	-571	1	12.25	TGTTAC
PFF1575w	-882	1	12.25	TGTTAC
PFF1575w	-1077	1	12.25	TGTTAC
MAL7P1.28	-1259	1	12.25	TGTTAC
PF08_0142	-865	1	12.25	TGTTAC
PFA0465c	-170	1	12.25	TGTTAC
PFI0285w	-1062	1	12.25	TGTTAC
PFL1950w	-1969	-1	12.25	GTAACA
PFI1415w	-181	1	12.25	TGTTAC
PFI0825w	-806	1	12.25	TGTTAC
PFI0825w	-1360	1	12.25	TGTTAC
PFF0805c	-359	1	12.25	TGTTAC
PFL1845c	-1140	1	12.25	TGTTAC
PFD0750w	-206	1	12.25	TGTTAC
PFB0755w	-226	1	12.25	TGTTAC
PFB0755w	-671	-1	12.25	GTAACA
PFC0715c	-101	1	12.25	TGTTAC
PF10_0403	-1334	-1	12.25	GTAACA
PFL2110c	-1429	1	12.25	TGTTAC
PF14_0570	-642	-1	12.25	GTAACA
PFL1920c	-324	1	12.25	TGTTAC
PF10_0254	-1004	1	12.25	TGTTAC
PFE0360c	-1990	1	12.25	TGTTAC
PFL0365c	-512	1	12.25	TGTTAC
PFI1265w	-877	-1	12.25	GTAACA
PF10_0124	-1361	1	12.25	TGTTAC
MAL8P1.210	-416	-1	12.25	GTAACA
MAL8P1.30	-778	1	12.25	TGTTAC
PFD0440w	-560	-1	12.25	GTAACA
PF07_0013	-1039	1	12.25	TGTTAC
PF13_0290	-917	-1	12.25	GTAACA
PFD0885c	-298	1	12.25	TGTTAC
PFE0585c	-1856	1	12.25	TGTTAC
MAL13P1.317	-661	1	12.25	TGTTAC
PF11_0485	-942	-1	12.25	GTAACA
PF14_0265	-95	-1	12.25	GTAACA
PFF1420w	-1330	1	12.25	TGTTAC
PF07_0089	-181	-1	12.25	GTAACA
PF07_0089	-1085	-1	12.25	GTAACA
PF07_0089	-1365	-1	12.25	GTAACA
PFB0605w	-795	1	12.25	TGTTAC
PFB0605w	-1821	1	12.25	TGTTAC
MAL7P1.216	-394	-1	12.25	GTAACA
MAL13P1.167	-133	-1	12.25	GTAACA
PFE0470w	-765	-1	12.25	GTAACA
PFE0470w	-1112	1	12.25	TGTTAC
PFE0470w	-1827	-1	12.25	GTAACA
PF10_0116	-872	1	12.25	TGTTAC
PF10_0116	-1274	1	12.25	TGTTAC
PFC0176c	-919	1	12.25	TGTTAC
PFF0390w	-59	1	12.25	TGTTAC
PFF0390w	-126	1	12.25	TGTTAC
PFE1265w	-131	-1	12.25	GTAACA
PF14_0278	-145	1	12.25	TGTTAC
PFF0790c	-245	1	12.25	TGTTAC
PF14_0334	-1979	1	12.25	TGTTAC
MAL8P1.83	-83	-1	12.25	GTAACA
MAL8P1.83	-684	-1	12.25	GTAACA
PFB0030c	-554	1	12.25	TGTTAC
PFB0030c	-1033	1	12.25	TGTTAC
PFB0030c	-1418	-1	12.25	GTAACA
PFD0120w	-442	1	12.25	TGTTAC
PFD0120w	-511	1	12.25	TGTTAC
PFD0120w	-1354	-1	12.25	GTAACA
PFD0120w	-1916	1	12.25	TGTTAC
MAL7P1.228	-367	-1	12.25	GTAACA
MAL7P1.228	-1560	-1	12.25	GTAACA
PF14_0179	-1541	1	12.25	TGTTAC
PF10_0350	-1012	1	12.25	TGTTAC
PF13_0224	-1722	1	12.25	TGTTAC
PF10_0096	-865	-1	12.25	GTAACA
MAL13P1.97	-1126	1	12.25	TGTTAC
MAL13P1.97	-1505	-1	12.25	GTAACA
PF11_0503	-1188	1	12.25	TGTTAC
PFB0400w	-465	-1	12.25	GTAACA
PFC0010c	-565	1	12.25	TGTTAC
PFC0010c	-747	-1	12.25	GTAACA
PFC0010c	-1051	1	12.25	TGTTAC
PFC0010c	-1331	-1	12.25	GTAACA
PFC0010c	-1435	-1	12.25	GTAACA
PFC0385c	-987	1	12.25	TGTTAC
PFC0220w	-938	1	12.25	TGTTAC
PF14_0755	-1089	1	12.25	TGTTAC
PFL2335w	-89	1	12.25	TGTTAC
PFL2335w	-1261	1	12.25	TGTTAC
PFB0495w	-1482	-1	12.25	GTAACA
PFI0310w	-747	-1	12.25	GTAACA
PFI0310w	-965	1	12.25	TGTTAC
PF14_0557	-1210	1	12.25	TGTTAC
PF14_0246	-1995	1	12.25	TGTTAC
PF14_0376	-1307	1	12.25	TGTTAC
PFE1055c	-269	-1	12.25	GTAACA
PFA0735w	-1045	1	12.25	TGTTAC
MAL7P1.185	-1247	1	12.25	TGTTAC
PF11_0207	-361	1	12.25	TGTTAC
PFI1655c	-716	-1	12.25	GTAACA
PFI1655c	-1974	-1	12.25	GTAACA
PF14_0258	-81	-1	12.25	GTAACA
PF14_0258	-1330	1	12.25	TGTTAC
PF10_0059	-963	-1	12.25	GTAACA
PF10_0059	-1428	-1	12.25	GTAACA
PF13_0119	-1513	-1	12.25	GTAACA
MAL13P1.39	-1734	-1	12.25	GTAACA
MAL7P1.24	-471	1	12.25	TGTTAC
PF10_0420	-1339	1	12.25	TGTTAC
PF10_0420	-1438	-1	12.25	GTAACA
PFL0995c	-84	1	12.25	TGTTAC
PFL0995c	-1039	1	12.25	TGTTAC
PF13_0348	-1393	1	12.25	TGTTAC
MAL7P1.125	-56	-1	12.25	GTAACA
PFA0255c	-293	-1	12.25	GTAACA
PF08_0050	-283	-1	12.25	GTAACA
PF13_0066	-739	1	12.25	TGTTAC
PF10_0028	-1235	-1	12.25	GTAACA
PF14_0706	-1858	1	12.25	TGTTAC
PF14_0439	-564	1	12.25	TGTTAC
PF11_0414	-648	1	12.25	TGTTAC
PF11_0481	-589	1	12.25	TGTTAC
MAL13P1.216	-570	1	12.25	TGTTAC
PFL1295w	-1790	-1	12.25	GTAACA
PF14_0651	-1280	1	12.25	TGTTAC
PF14_0651	-1572	1	12.25	TGTTAC
PF11_0374	-1658	1	12.25	TGTTAC
PF11_0374	-1700	-1	12.25	GTAACA
MAL8P1.91	-82	1	12.25	TGTTAC
PF13_0102	-804	1	12.25	TGTTAC
PFE0095c	-222	-1	12.25	GTAACA
PFE0095c	-921	1	12.25	TGTTAC
PFC0775w	-1522	1	12.25	TGTTAC
PF08_0035	-132	1	12.25	TGTTAC
PF14_0231	-935	1	12.25	TGTTAC
PF11_0452	-988	1	12.25	TGTTAC
PF07_0070	-101	1	12.25	TGTTAC
PF13_0136	-311	1	12.25	TGTTAC
PF07_0069	-684	1	12.25	TGTTAC
MAL13P1.250	-602	-1	12.25	GTAACA
PF13_0269	-1376	1	12.25	TGTTAC
PF13_0269	-1495	-1	12.25	GTAACA
PF14_0058	-137	1	12.25	TGTTAC
PFD0805w	-1370	-1	12.25	GTAACA
PFD0805w	-1624	-1	12.25	GTAACA
PF10_0344	-1295	-1	12.25	GTAACA
PF10_0344	-1602	-1	12.25	GTAACA
PFD1105w	-1541	1	12.25	TGTTAC
PF13_0162	-1720	1	12.25	TGTTAC
PF13_0254	-1901	-1	12.25	GTAACA
PF14_0098	-905	1	12.25	TGTTAC
PF14_0098	-1775	1	12.25	TGTTAC
MAL7P1.218	-1321	-1	12.25	GTAACA
PF14_0477a	-1518	1	12.25	TGTTAC
MAL13P1.102	-576	1	12.25	TGTTAC
MAL13P1.102	-1271	1	12.25	TGTTAC
PF13_0095	-1045	1	12.25	TGTTAC
PF13_0095	-1562	1	12.25	TGTTAC
PF14_0769	-563	1	12.25	TGTTAC
PF14_0769	-745	-1	12.25	GTAACA
PF14_0769	-1048	1	12.25	TGTTAC
PF14_0769	-1428	-1	12.25	GTAACA
PF14_0586	-812	1	12.25	TGTTAC
PF10_0401	-716	-1	12.25	GTAACA
PF10_0401	-1536	1	12.25	TGTTAC
PF10_0401	-1978	1	12.25	TGTTAC
PF11_0070	-214	1	12.25	TGTTAC
PF11_0070	-539	1	12.25	TGTTAC
PFB1055c	-888	1	12.25	TGTTAC
PF07_0042	-1098	1	12.25	TGTTAC
PFL1310c	-825	1	12.25	TGTTAC
PFE0065w	-1254	1	12.25	TGTTAC
PFF0540c	-1074	1	12.25	TGTTAC
PFF0540c	-1191	1	12.25	TGTTAC
PFC0525c	-850	-1	12.25	GTAACA
PF14_0448	-40	-1	12.25	GTAACA
PF11_0260	-953	-1	12.25	GTAACA
PF14_0466	-382	1	12.25	TGTTAC
PFI0160w	-791	-1	12.25	GTAACA
PF08_0136b	-309	1	12.25	TGTTAC
PF13_0146	-1390	-1	12.25	GTAACA
PFI0495w	-1531	-1	12.25	GTAACA
PFC0650w	-242	1	12.25	TGTTAC
PFE0785c	-1847	-1	12.25	GTAACA
PFL0225c	-502	-1	12.25	GTAACA
MAL13P1.245	-724	1	12.25	TGTTAC
PFI0275w	-997	1	12.25	TGTTAC
PFA0280w	-187	1	12.25	TGTTAC
PFL1115w	-1382	1	12.25	TGTTAC
PFA0720w	-567	1	12.25	TGTTAC
PFI1825w	-568	1	12.25	TGTTAC
PFI1825w	-750	-1	12.25	GTAACA
PFI1825w	-1053	1	12.25	TGTTAC
PFI1825w	-1333	-1	12.25	GTAACA
PFI1825w	-1437	-1	12.25	GTAACA
MAL7P1.203b	-357	1	12.25	TGTTAC
PFI0045c	-1093	-1	12.25	GTAACA
PFI0045c	-1323	-1	12.25	GTAACA
MAL7P1.142	-1686	1	12.25	TGTTAC
MAL7P1.142	-1968	1	12.25	TGTTAC
PF10_0395	-1296	-1	12.25	GTAACA
PFI0035c	-881	1	12.25	TGTTAC
PFI0035c	-1180	1	12.25	TGTTAC
PFI0100c	-1543	1	12.25	TGTTAC
PFL0755c	-514	1	12.25	TGTTAC
PF10_0203	-98	-1	12.25	GTAACA
PF10_0203	-463	1	12.25	TGTTAC
PF10_0203	-1915	1	12.25	TGTTAC
PF10_0203	-1922	1	12.25	TGTTAC
PF10_0221	-1688	-1	12.25	GTAACA
PF07_0038	-639	1	12.25	TGTTAC
PFC0755c	-399	-1	12.25	GTAACA
MAL8P1.80	-720	1	12.25	TGTTAC
MAL13P1.71	-658	-1	12.25	GTAACA
PFI0823w	-1954	1	12.25	TGTTAC
PF10_0141	-684	-1	12.25	GTAACA
MAL13P1.124	-158	1	12.25	TGTTAC
PFC0955w	-719	1	12.25	TGTTAC
PFF1055c	-569	1	12.25	TGTTAC
PF14_0753	-89	1	12.25	TGTTAC
PF11_0114	-591	1	12.25	TGTTAC
PF10_0182	-266	-1	12.25	GTAACA
PFB0130w	-206	-1	12.25	GTAACA
PF13_0135	-331	1	12.25	TGTTAC
PF13_0135	-505	-1	12.25	GTAACA
PF08_0012	-122	1	12.25	TGTTAC
PF08_0012	-1262	-1	12.25	GTAACA
PFI1180w	-1906	-1	12.25	GTAACA
PF11_0226	-1819	1	12.25	TGTTAC
PFL0115w	-1259	-1	12.25	GTAACA
PFE0960w	-1990	1	12.25	TGTTAC
MAL13P1.415	-10	-1	12.25	GTAACA
MAL13P1.415	-1200	1	12.25	TGTTAC
PF13_0349	-216	1	12.25	TGTTAC
PF13_0349	-474	-1	12.25	GTAACA
PFL2035c	-122	-1	12.25	GTAACA
PF10_0314	-1852	1	12.25	TGTTAC
PF11_0181	-451	1	12.25	TGTTAC
PF14_0037	-405	1	12.25	TGTTAC
MAL7P1.73	-586	1	12.25	TGTTAC
PFC0470w	-1483	1	12.25	TGTTAC
PF14_0087	-259	-1	12.25	GTAACA
PF14_0087	-375	-1	12.25	GTAACA
MAL13P1.166	-932	1	12.25	TGTTAC
MAL7P1.208	-225	1	12.25	TGTTAC
MAL7P1.208	-693	1	12.25	TGTTAC
PF10_0361	-270	1	12.25	TGTTAC
PFI1785w	-488	-1	12.25	GTAACA
PFL0560c	-1537	1	12.25	TGTTAC
PF11_0270	-701	1	12.25	TGTTAC
PFF1460c	-157	1	12.25	TGTTAC
PFF1460c	-691	1	12.25	TGTTAC
PFC0635c	-680	1	12.25	TGTTAC
PF14_0101	-549	1	12.25	TGTTAC
PF10_0272	-962	-1	12.25	GTAACA
PF14_0191	-1676	-1	12.25	GTAACA
PF07_0106	-1528	-1	12.25	GTAACA
PFF0690c	-1257	1	12.25	TGTTAC
MAL7P1.226	-725	1	12.25	TGTTAC
PFL1830w	-1404	1	12.25	TGTTAC
PFF0625w	-386	-1	12.25	GTAACA
PFF0625w	-517	1	12.25	TGTTAC
PFD0505c	-252	1	12.25	TGTTAC
PFL2090c	-541	1	12.25	TGTTAC
PFL2090c	-1476	1	12.25	TGTTAC
PF13_0168	-1727	-1	12.25	GTAACA
PF13_0048	-9	-1	12.25	GTAACA
PF13_0048	-988	-1	12.25	GTAACA
PFL1555w	-936	1	12.25	TGTTAC
PFI1560c	-92	-1	12.25	GTAACA
PF14_0268	-70	-1	12.25	GTAACA
PFI0840w	-695	1	12.25	TGTTAC
PFE1225w	-478	1	12.25	TGTTAC
PFE1225w	-1149	1	12.25	TGTTAC
PFA0205w	-137	1	12.25	TGTTAC
PFA0205w	-480	1	12.25	TGTTAC
PFA0205w	-607	1	12.25	TGTTAC
PFL1865w	-39	-1	12.25	GTAACA
PFL1865w	-492	1	12.25	TGTTAC
PFI1345c	-1856	1	12.25	TGTTAC
PFF0970w	-282	-1	12.25	GTAACA
PFA0660w	-827	1	12.25	TGTTAC
PFB0455w	-1203	-1	12.25	GTAACA
PF14_0080	-1079	1	12.25	TGTTAC
PFF0195c	-1286	-1	12.25	GTAACA
PF14_0318	-262	1	12.25	TGTTAC
PFF0670w	-1781	-1	12.25	GTAACA
PF14_0005	-1345	-1	12.25	GTAACA
PFE0215w	-918	-1	12.25	GTAACA
PFE0215w	-1389	1	12.25	TGTTAC
PF11_0255	-934	1	12.25	TGTTAC
PFD0800c	-404	1	12.25	TGTTAC
PFD0800c	-658	1	12.25	TGTTAC
MAL13P1.153	-1208	1	12.25	TGTTAC
PF13_0315	-1606	1	12.25	TGTTAC
PF11_0423	-313	1	12.25	TGTTAC
PFI0995w	-190	1	12.25	TGTTAC
PFC0486c	-340	1	12.25	TGTTAC
PFL0165c	-1297	1	12.25	TGTTAC
PFF1015w	-519	-1	12.25	GTAACA
MAL13P1.7	-657	-1	12.25	GTAACA
MAL13P1.45	-1741	1	12.25	TGTTAC
MAL13P1.45	-1995	1	12.25	TGTTAC
PF11_0021	-691	-1	12.25	GTAACA
PF14_0762	-786	1	12.25	TGTTAC
PF07_0104	-8	-1	12.25	GTAACA
PF07_0104	-1666	1	12.25	TGTTAC
PF07_0104	-1951	-1	12.25	GTAACA
PF14_0633	-1478	1	12.25	TGTTAC
PF10_0181	-19	1	12.25	TGTTAC
MAL7P1.202	-1886	1	12.25	TGTTAC
PF11_0375	-24	1	12.25	TGTTAC
PF13_0284	-843	-1	12.25	GTAACA
PF07_0046	-365	-1	12.25	GTAACA
PFI0715w	-67	-1	12.25	GTAACA
PFI1650w	-1032	1	12.25	TGTTAC
PFA0395w	-1124	-1	12.25	GTAACA
PF11_0188	-1689	-1	12.25	GTAACA
PF10_0017	-650	1	12.25	TGTTAC
PF10_0084	-131	-1	12.25	GTAACA
MAL13P1.309	-188	1	12.25	TGTTAC
PFE1000c	-342	1	12.25	TGTTAC
PF08_0040	-425	1	12.25	TGTTAC
PFC0145c	-442	1	12.25	TGTTAC
PFC0145c	-1872	1	12.25	TGTTAC
PFB0055c	-1090	1	12.25	TGTTAC
PF07_0088	-87	1	12.25	TGTTAC
PF07_0088	-1973	1	12.25	TGTTAC
PFE0940c	-1608	1	12.25	TGTTAC
PFE0940c	-1885	1	12.25	TGTTAC
PFL0210c	-1275	-1	12.25	GTAACA
PF11_0178	-855	1	12.25	TGTTAC
PF11_0422	-384	1	12.25	TGTTAC
PF14_0122	-1500	1	12.25	TGTTAC
PF14_0074	-435	1	12.25	TGTTAC
PFL0470w	-1603	1	12.25	TGTTAC
PFL0470w	-1664	1	12.25	TGTTAC
PF10_0278	-1947	1	12.25	TGTTAC
PFI0115c	-18	1	12.25	TGTTAC
PF14_0747	-950	-1	12.25	GTAACA
PF07_0090	-379	-1	12.25	GTAACA
PF14_0565	-7	-1	12.25	GTAACA
PF14_0565	-1371	1	12.25	TGTTAC
MAL8P1.218	-721	-1	12.25	GTAACA
MAL8P1.218	-854	1	12.25	TGTTAC
PFE0025c	-1064	1	12.25	TGTTAC
PFE0025c	-1435	-1	12.25	GTAACA
MAL7P1.220	-1356	1	12.25	TGTTAC
PFD1145c	-1367	1	12.25	TGTTAC
PF11_0007	-876	1	12.25	TGTTAC
PF07_0114	-435	1	12.25	TGTTAC
PF07_0114	-455	1	12.25	TGTTAC
PF07_0114	-475	1	12.25	TGTTAC
MAL13P1.348	-1127	1	12.25	TGTTAC
PFE1450c	-953	-1	12.25	GTAACA
PFE1040c	-1068	1	12.25	TGTTAC
PFE0885w	-1897	1	12.25	TGTTAC
PF13_0276	-678	-1	12.25	GTAACA
PF10_0180	-1385	1	12.25	TGTTAC
PF14_0132a	-473	1	12.25	TGTTAC
PFI1400c	-1454	1	12.25	TGTTAC
PFF0380w	-477	1	12.25	TGTTAC
PFF0455w	-1231	1	12.25	TGTTAC
PFF0580w	-668	1	12.25	TGTTAC
PF13_0298	-143	1	12.25	TGTTAC
MAL13P1.420	-1723	1	12.25	TGTTAC
PF11_0343	-1055	-1	12.25	GTAACA
PFI0470w	-1893	1	12.25	TGTTAC
PFB0955w	-1877	1	12.25	TGTTAC
PFI1615w	-131	-1	12.25	GTAACA
PF10_0146	-718	1	12.25	TGTTAC
PFF0525w	-933	-1	12.25	GTAACA
PFC0720w	-935	1	12.25	TGTTAC
PF10_0402	-677	-1	12.25	GTAACA
PF10_0402	-733	-1	12.25	GTAACA
MAL7P1.132	-1728	1	12.25	TGTTAC
MAL7P1.17	-495	1	12.25	TGTTAC
MAL7P1.17	-1851	1	12.25	TGTTAC
PF14_0464	-851	-1	12.25	GTAACA
MAL13P1.146	-1420	-1	12.25	GTAACA
PF13_0055	-510	1	12.25	TGTTAC
PF13_0055	-1048	-1	12.25	GTAACA
MAL8P1.71	-441	1	12.25	TGTTAC
MAL7P1.171	-1595	1	12.25	TGTTAC
MAL7P1.75	-743	1	12.25	TGTTAC
PFL1240c	-875	-1	12.25	GTAACA
PF10_0345	-1037	1	12.25	TGTTAC
PFL2140c	-1900	1	12.25	TGTTAC
PFB0015c	-872	1	12.25	TGTTAC
PFB0015c	-1171	1	12.25	TGTTAC
PF10_0213	-64	1	12.25	TGTTAC
MAL13P1.79	-1856	-1	12.25	GTAACA
PF10_0336	-630	1	12.25	TGTTAC
PF10_0336	-661	1	12.25	TGTTAC
PF11_0484	-424	1	12.25	TGTTAC
PFE0020c	-1340	-1	12.25	GTAACA
PF11_0480	-211	1	12.25	TGTTAC
PF11_0480	-1119	-1	12.25	GTAACA
PF11_0396	-638	1	12.25	TGTTAC
PFI0940c	-1926	1	12.25	TGTTAC
PFL2660w	-564	1	12.25	TGTTAC
PFL2660w	-746	-1	12.25	GTAACA
PFL2660w	-1049	1	12.25	TGTTAC
PFL2660w	-1329	-1	12.25	GTAACA
PFL2660w	-1433	-1	12.25	GTAACA
PF14_0746	-1705	1	12.25	TGTTAC
PFL0020w	-1366	1	12.25	TGTTAC
PF13_0178	-1239	-1	12.25	GTAACA
PFC0221c	-832	-1	12.25	GTAACA
PFL0195w	-685	1	12.25	TGTTAC
PFL0195w	-1358	1	12.25	TGTTAC
PFL0565w	-1583	-1	12.25	GTAACA
PFB0140w	-849	1	12.25	TGTTAC
PFB0140w	-1906	1	12.25	TGTTAC
PFD1020c	-842	1	12.25	TGTTAC
PFD1020c	-1391	1	12.25	TGTTAC
PF14_0186	-129	-1	12.25	GTAACA
PFF0685c	-1355	1	12.25	TGTTAC
PFB0270w	-542	1	12.25	TGTTAC
PFE0385w	-1533	-1	12.25	GTAACA
PF14_0661	-408	-1	12.25	GTAACA
PFI0070w	-324	1	12.25	TGTTAC
PFI0070w	-1038	1	12.25	TGTTAC
PFI0070w	-1730	1	12.25	TGTTAC
PF10_0080a	-902	1	12.25	TGTTAC
PF13_0322	-513	-1	12.25	GTAACA
PF13_0322	-539	1	12.25	TGTTAC
PF14_0650	-195	1	12.25	TGTTAC
PF14_0650	-487	1	12.25	TGTTAC
PF14_0650	-1380	1	12.25	TGTTAC
PF14_0057	-968	1	12.25	TGTTAC
PFF0335c	-376	1	12.25	TGTTAC
PFF0335c	-390	1	12.25	TGTTAC
MAL13P1.139	-141	1	12.25	TGTTAC
MAL13P1.316	-182	1	12.25	TGTTAC
PFE0650c	-242	-1	12.25	GTAACA
PFL1960w	-359	-1	12.25	GTAACA
PF13_0082	-962	-1	12.25	GTAACA
PF14_0342	-1088	1	12.25	TGTTAC
PF14_0758	-313	1	12.25	TGTTAC
MAL8P1.59	-328	-1	12.25	GTAACA
MAL8P1.59	-478	-1	12.25	GTAACA
MAL8P1.59	-1183	1	12.25	TGTTAC
PF13_0121	-529	1	12.25	TGTTAC
PFB0060w	-375	1	12.25	TGTTAC
PFB0060w	-974	1	12.25	TGTTAC
MAL13P1.244	-1124	1	12.25	TGTTAC
PF11_0353	-1887	1	12.25	TGTTAC
PFB0440c	-762	1	12.25	TGTTAC
PF14_0594	-357	1	12.25	TGTTAC
PF14_0594	-1189	-1	12.25	GTAACA
MAL7P1.58	-1779	1	12.25	TGTTAC
PFL1095c	-501	1	12.25	TGTTAC
PF14_0136	-1564	1	12.25	TGTTAC
PF14_0556	-415	1	12.25	TGTTAC
PFL1185c	-823	1	12.25	TGTTAC
PFL1185c	-831	1	12.25	TGTTAC
PFC1100w	-1054	1	12.25	TGTTAC
PFF0480w	-922	1	12.25	TGTTAC
PFB0240w	-109	1	12.25	TGTTAC
PFB0240w	-830	1	12.25	TGTTAC
PFL0250w	-321	1	12.25	TGTTAC
PFD0855c	-22	1	12.25	TGTTAC
PFI0530c	-477	1	12.25	TGTTAC
PFD0993c	-328	1	12.25	TGTTAC
PFB1015w	-1072	1	12.25	TGTTAC
PFL0305c	-593	1	12.25	TGTTAC
PFD1037w	-1233	1	12.25	TGTTAC
PF11_0408	-901	1	12.25	TGTTAC
PFL0945w	-473	1	12.25	TGTTAC
PFL0945w	-1360	-1	12.25	GTAACA
PFL0945w	-1426	1	12.25	TGTTAC
PFL0945w	-1798	1	12.25	TGTTAC
PFC0305w	-177	1	12.25	TGTTAC
PFC0305w	-1087	-1	12.25	GTAACA
PF07_0138	-569	1	12.25	TGTTAC
PF07_0138	-751	-1	12.25	GTAACA
PF07_0138	-1054	1	12.25	TGTTAC
PF07_0138	-1335	-1	12.25	GTAACA
PF07_0138	-1439	-1	12.25	GTAACA
PF11_0108	-98	1	12.25	TGTTAC
MAL8P1.64	-1091	-1	12.25	GTAACA
PFE0450w	-1834	1	12.25	TGTTAC
PF14_0681	-1334	1	12.25	TGTTAC
MAL8P1.25	-554	1	12.25	TGTTAC
PF08_0107	-1779	1	12.25	TGTTAC
PFI0975c	-1241	1	12.25	TGTTAC
PFC0150w	-548	-1	12.25	GTAACA
PFE0328w	-1364	-1	12.25	GTAACA
MAL8P1.144	-211	1	12.25	TGTTAC
MAL8P1.144	-978	-1	12.25	GTAACA
PF14_0294	-937	-1	12.25	GTAACA
PFI0030c	-574	1	12.25	TGTTAC
PFI0030c	-756	-1	12.25	GTAACA
PFI0030c	-1059	1	12.25	TGTTAC
PFI0030c	-1338	-1	12.25	GTAACA
PFC0582c	-665	1	12.25	TGTTAC
PFC0582c	-1387	1	12.25	TGTTAC
PFL1835w	-1157	1	12.25	TGTTAC
PF08_0127	-800	1	12.25	TGTTAC
PFF1000w	-1873	1	12.25	TGTTAC
PF14_0140	-1673	1	12.25	TGTTAC
PFE1185w	-1239	-1	12.25	GTAACA
PF10_0396	-843	1	12.25	TGTTAC
PF14_0522	-1124	-1	12.25	GTAACA
PFC0355c	-369	-1	12.25	GTAACA
PFC0355c	-381	1	12.25	TGTTAC
PFL1375w	-188	1	12.25	TGTTAC
PFC0535w	-1794	1	12.25	TGTTAC
MAL7P1.229	-1252	-1	12.25	GTAACA
PF14_0431	-1656	1	12.25	TGTTAC
PFL0190w	-1739	1	12.25	TGTTAC
PF08_0013	-923	1	12.25	TGTTAC
PFE0145w	-916	-1	12.25	GTAACA
PFF1010c	-161	1	12.25	TGTTAC
PF08_0074	-1924	-1	12.25	GTAACA
PFB0695c	-639	1	12.25	TGTTAC
PF13_0143	-223	-1	12.25	GTAACA
PF13_0143	-887	1	12.25	TGTTAC
PFC0886w	-1062	1	12.25	TGTTAC
PFL0715w	-290	1	12.25	TGTTAC
PFD1195c	-570	1	12.25	TGTTAC
PFD1195c	-1172	-1	12.25	GTAACA
PFE1215c	-269	1	12.25	TGTTAC
PFF0755c	-241	1	12.25	TGTTAC
PFL1890c	-556	1	12.25	TGTTAC
PFE0985w	-1029	1	12.25	TGTTAC
PFL0285w	-820	1	12.25	TGTTAC
PFF1045w	-1397	-1	12.25	GTAACA
PF10_0409	-140	1	12.25	TGTTAC
PFD0872w	-295	1	12.25	TGTTAC
PFC0300c	-1487	1	12.25	TGTTAC
PF14_0229	-291	1	12.25	TGTTAC
PFF0995c	-337	-1	12.25	GTAACA
PF11_0362	-1412	-1	12.25	GTAACA
PFL1450c	-491	1	12.25	TGTTAC
PFL1450c	-1419	-1	12.25	GTAACA
PFL1450c	-1580	1	12.25	TGTTAC
PFA0165c	-1110	1	12.25	TGTTAC
PFA0165c	-1274	1	12.25	TGTTAC
PFA0165c	-1344	1	12.25	TGTTAC
MAL13P1.302	-1419	1	12.25	TGTTAC
PFD0265w	-1138	1	12.25	TGTTAC
MAL7P1.21	-758	1	12.25	TGTTAC
PFE0730c	-1493	1	12.25	TGTTAC
PF11_0036	-509	1	12.25	TGTTAC
PF11_0036	-1097	1	12.25	TGTTAC
PF07_0005	-1283	1	12.25	TGTTAC
PF14_0734	-89	-1	12.25	GTAACA
PF10_0307	-761	1	12.25	TGTTAC
PF11_0201	-1899	1	12.25	TGTTAC
PFL1675c	-1945	1	12.25	TGTTAC
PFL1675c	-1996	1	12.25	TGTTAC
PFE0505w	-721	1	12.25	TGTTAC
PFE0505w	-934	1	12.25	TGTTAC
PFL0230w	-359	1	12.25	TGTTAC
PF13_0212	-1604	-1	12.25	GTAACA
PF11_0529	-567	1	12.25	TGTTAC
PF11_0529	-749	-1	12.25	GTAACA
PF11_0529	-1052	1	12.25	TGTTAC
PF11_0529	-1331	-1	12.25	GTAACA
MAL7P1.219	-1053	1	12.25	TGTTAC
MAL7P1.219	-1109	1	12.25	TGTTAC
PF13_0079	-254	-1	12.25	GTAACA
PF13_0079	-570	1	12.25	TGTTAC
PF14_0063	-329	-1	12.25	GTAACA
MAL13P1.152	-7	1	12.25	TGTTAC
PF11_0189	-1413	1	12.25	TGTTAC
PF13_0030	-1287	1	12.25	TGTTAC
PF13_0030	-1678	1	12.25	TGTTAC
PF13_0029	-132	1	12.25	TGTTAC
PF13_0029	-523	1	12.25	TGTTAC
PF13_0029	-1455	1	12.25	TGTTAC
PF08_0091	-200	1	12.25	TGTTAC
PF08_0091	-413	1	12.25	TGTTAC
PF08_0091	-626	1	12.25	TGTTAC
PF08_0091	-1303	1	12.25	TGTTAC
PFI1830c	-899	1	12.25	TGTTAC
PFC0950c	-373	-1	12.25	GTAACA
PFC0261c	-750	1	12.25	TGTTAC
MAL7P1.149	-542	1	12.25	TGTTAC
PF13_0061	-142	1	12.25	TGTTAC
PF13_0061	-769	1	12.25	TGTTAC
PF13_0339	-1862	1	12.25	TGTTAC
PFF0140c	-375	1	12.25	TGTTAC
PFF0140c	-1994	1	12.25	TGTTAC
MAL13P1.222	-90	-1	12.25	GTAACA
PFC0065c	-216	1	12.25	TGTTAC
PF13_0172	-126	1	12.25	TGTTAC
PF13_0172	-1544	1	12.25	TGTTAC
PF07_0045	-647	1	12.25	TGTTAC
PFF1285w	-280	1	12.25	TGTTAC
PF11_0504	-35	1	12.25	TGTTAC
PF13_0096	-1496	-1	12.25	GTAACA
PF13_0314	-365	1	12.25	TGTTAC
PF14_0155	-1455	-1	12.25	GTAACA
PF10_0007	-1781	1	12.25	TGTTAC
PFA0275c	-1360	1	12.25	TGTTAC
PF13_0006	-1705	1	12.25	TGTTAC
PFL2055w	-1235	1	12.25	TGTTAC
PFE1005w	-1204	-1	12.25	GTAACA
PFL0450c	-769	1	12.25	TGTTAC
PFC0940c	-512	-1	12.25	GTAACA
PF10_0290	-407	1	12.25	TGTTAC
PFF0590c	-1276	1	12.25	TGTTAC
PFF0590c	-1299	1	12.25	TGTTAC
PFI1060w	-962	1	12.25	TGTTAC
PFE1555c	-1034	-1	12.25	GTAACA
MAL13P1.345	-229	1	12.25	TGTTAC
PFC0960c	-1386	1	12.25	TGTTAC
PF14_0748	-1028	1	12.25	TGTTAC
PFF0085w	-190	1	12.25	TGTTAC
MAL7P1.126	-1245	1	12.25	TGTTAC
PFL0875w	-1130	1	12.25	TGTTAC
PF10_0400	-1350	-1	12.25	GTAACA
PFC0005w	-889	1	12.25	TGTTAC
PF10_0327	-973	-1	12.25	GTAACA
PFI0780w	-1217	1	12.25	TGTTAC
PF07_0052	-574	-1	12.25	GTAACA
PF07_0052	-1177	-1	12.25	GTAACA
PF14_0100	-7	1	12.25	TGTTAC
PFI0060c	-833	-1	12.25	GTAACA
PFF0260w	-83	-1	12.25	GTAACA
PFI0710c	-1543	1	12.25	TGTTAC
PFI0050c	-703	-1	12.25	GTAACA
PF14_0422	-995	1	12.25	TGTTAC
PFL0265w	-1246	1	12.25	TGTTAC
PFB0070w	-861	-1	12.25	GTAACA
PFL2515c	-1991	1	12.25	TGTTAC
PFF1060w	-645	-1	12.25	GTAACA
PF14_0512	-46	-1	12.25	GTAACA
PFD0625c	-359	-1	12.25	GTAACA
PFA0750w	-1418	-1	12.25	GTAACA
PFA0750w	-1523	-1	12.25	GTAACA
PFF1590w	-574	1	12.25	TGTTAC
PFF1590w	-756	-1	12.25	GTAACA
PFF1590w	-1060	1	12.25	TGTTAC
PFF1590w	-1340	-1	12.25	GTAACA
PFF1590w	-1444	-1	12.25	GTAACA
PF14_0504	-858	1	12.25	TGTTAC
MAL7P1.225-a	-1135	1	12.25	TGTTAC
MAL7P1.225-a	-1946	-1	12.25	GTAACA
PFF0450c	-1017	-1	12.25	GTAACA
MAL13P1.151	-1973	1	12.25	TGTTAC
PFI1025w	-1204	-1	12.25	GTAACA
PFL0985c	-610	1	12.25	TGTTAC
PFL2420w	-521	-1	12.25	GTAACA
PFE0335w	-439	1	12.25	TGTTAC
PFE0335w	-1083	1	12.25	TGTTAC
MAL13P1.149	-1824	1	12.25	TGTTAC
PFA0530c	-515	-1	12.25	GTAACA
PFF0847w	-662	1	12.25	TGTTAC
PFF0847w	-886	1	12.25	TGTTAC
PFF0847w	-1433	-1	12.25	GTAACA
PFF0847w	-1457	1	12.25	TGTTAC
PF14_0616	-620	1	12.25	TGTTAC
PF07_0062	-851	1	12.25	TGTTAC
PF11_0200	-263	-1	12.25	GTAACA
PFI1375w	-1108	1	12.25	TGTTAC
MAL13P1.8	-1034	1	12.25	TGTTAC
PF10_0002	-572	1	12.25	TGTTAC
PF10_0002	-754	-1	12.25	GTAACA
PF10_0002	-1057	1	12.25	TGTTAC
PF10_0002	-1339	-1	12.25	GTAACA
PF10_0002	-1443	-1	12.25	GTAACA
PFE1625c	-437	1	12.25	TGTTAC
PFE1625c	-746	-1	12.25	GTAACA
PF14_0008	-1036	1	12.25	TGTTAC
PF14_0575a	-1126	-1	12.25	GTAACA
PF10_0166	-511	1	12.25	TGTTAC
PF10_0166	-554	1	12.25	TGTTAC
MAL13P1.90	-1078	-1	12.25	GTAACA
PF13_0148	-1406	1	12.25	TGTTAC
PFE1315w	-417	1	12.25	TGTTAC
PF14_0566	-720	-1	12.25	GTAACA
PF08_0115	-953	1	12.25	TGTTAC
PFB0870w	-1962	1	12.25	TGTTAC
PFB1040w	-1041	1	12.25	TGTTAC
PFB1040w	-1761	1	12.25	TGTTAC
PFF0255c	-848	1	12.25	TGTTAC
PF11_0105	-433	1	12.25	TGTTAC
MAL13P1.47	-67	1	12.25	TGTTAC
PF14_0104	-490	1	12.25	TGTTAC
MAL7P1.87	-38	-1	12.25	GTAACA
MAL7P1.87	-542	1	12.25	TGTTAC
MAL13P1.78	-959	-1	12.25	GTAACA
MAL13P1.78	-1820	-1	12.25	GTAACA
PFL1155w	-584	-1	12.25	GTAACA
MAL13P1.83	-1894	1	12.25	TGTTAC
PF10_0393	-1131	1	12.25	TGTTAC
PF14_0187	-23	1	12.25	TGTTAC
PFC0830w	-502	1	12.25	TGTTAC
PFC0830w	-1843	1	12.25	TGTTAC
PF13_0091	-560	1	12.25	TGTTAC
PFC0530w	-1754	1	12.25	TGTTAC
PFF1555w	-391	1	12.25	TGTTAC
PFF1555w	-725	-1	12.25	GTAACA
PF11_0052	-942	1	12.25	TGTTAC
MAL8P1.157	-1053	-1	12.25	GTAACA
PF11_0505	-1286	-1	12.25	GTAACA
PF13_0346	-793	1	12.25	TGTTAC
PF13_0346	-1708	1	12.25	TGTTAC
PFE0330w	-35	1	12.25	TGTTAC
PF10_0122	-1611	1	12.25	TGTTAC
PF14_0452	-1851	1	12.25	TGTTAC
PF10_0220	-64	1	12.25	TGTTAC
PF10_0220	-1621	1	12.25	TGTTAC
PFB0595w	-860	1	12.25	TGTTAC
PF11_0121	-1320	1	12.25	TGTTAC
PF11_0086	-168	1	12.25	TGTTAC
PFD1200c	-38	1	12.25	TGTTAC
PFD1200c	-847	1	12.25	TGTTAC
PF10_0214	-1970	1	12.25	TGTTAC
PFF0350w	-441	1	12.25	TGTTAC
PF07_0039	-855	-1	12.25	GTAACA
PFF0550w	-1619	-1	12.25	GTAACA
PFL0820c	-249	-1	12.25	GTAACA
PFL2450c	-941	1	12.25	TGTTAC
PFL2450c	-1633	1	12.25	TGTTAC
PFC0825c	-1791	-1	12.25	GTAACA
PFE1485w	-1307	1	12.25	TGTTAC
PFC0191c	-170	1	12.25	TGTTAC
PF11_0458	-1089	1	12.25	TGTTAC
PFE0015c	-722	-1	12.25	GTAACA
PFE0015c	-1544	1	12.25	TGTTAC
PF10_0291	-865	1	12.25	TGTTAC
PFB0305c-b	-225	-1	12.25	GTAACA
MAL13P1.290	-282	1	12.25	TGTTAC
PF11_0356	-94	-1	12.25	GTAACA
PFL0220c	-1965	-1	12.25	GTAACA
PFF0160c	-26	1	12.25	TGTTAC
MAL13P1.173	-705	1	12.25	TGTTAC
MAL13P1.173	-735	1	12.25	TGTTAC
PFI0025c	-177	1	12.25	TGTTAC
PFI0025c	-1039	1	12.25	TGTTAC
PFI0025c	-1713	1	12.25	TGTTAC
PFC0890w	-1957	1	12.25	TGTTAC
PFC0705c	-142	1	12.25	TGTTAC
PFC0705c	-916	1	12.25	TGTTAC
PF10_0310	-1321	1	12.25	TGTTAC
PFL0275w	-1748	1	12.25	TGTTAC
PFI1405c	-149	1	12.25	TGTTAC
PFD1005c	-1400	1	12.25	TGTTAC
PFI1015w	-1522	1	12.25	TGTTAC
PFI1465w	-690	1	12.25	TGTTAC
PFB0920w	-308	-1	12.25	GTAACA
PFB0920w	-768	1	12.25	TGTTAC
PFB0920w	-1824	1	12.25	TGTTAC
PF11_0224	-1460	1	12.25	TGTTAC
MAL13P1.335	-902	1	12.25	TGTTAC
PF10_0143	-1449	-1	12.25	GTAACA
PFC0230c	-186	1	12.25	TGTTAC
PFC0230c	-1249	1	12.25	TGTTAC
PF14_0494	-452	1	12.25	TGTTAC
PF14_0494	-738	-1	12.25	GTAACA
MAL13P1.234	-1436	-1	12.25	GTAACA
MAL13P1.169	-420	-1	12.25	GTAACA
MAL13P1.169	-995	1	12.25	TGTTAC
PF11_0022	-1137	1	12.25	TGTTAC
PFC0205c	-812	1	12.25	TGTTAC
PFE1500c	-430	1	12.25	TGTTAC
PF10_0200	-517	1	12.25	TGTTAC
PFB0340c	-486	1	12.25	TGTTAC
PFE0365c	-179	1	12.25	TGTTAC
PF14_0432	-545	-1	12.25	GTAACA
PF10_0072	-560	1	12.25	TGTTAC
PFF0040c	-350	1	12.25	TGTTAC
PFF0040c	-1337	-1	12.25	GTAACA
PFE1200w	-958	1	12.25	TGTTAC
PFE1200w	-1923	1	12.25	TGTTAC
PFC0255c	-42	1	12.25	TGTTAC
PF13_0257	-903	1	12.25	TGTTAC
PF13_0257	-1913	-1	12.25	GTAACA
PFA0305c	-145	-1	12.25	GTAACA
PF10_0296	-1040	1	12.25	TGTTAC
PF11_0094	-36	1	12.25	TGTTAC
PF10_0070	-142	1	12.25	TGTTAC
MAL13P1.23-a	-643	1	12.25	TGTTAC
MAL13P1.23-a	-1477	-1	12.25	GTAACA
PF10_0058	-216	1	12.25	TGTTAC
PF10_0058	-681	1	12.25	TGTTAC
PFL0030c	-340	1	12.25	TGTTAC
PFA0090c	-1068	-1	12.25	GTAACA
PFA0090c	-1293	-1	12.25	GTAACA
PFI1315c	-156	1	12.25	TGTTAC
PF11_0149	-989	-1	12.25	GTAACA
PFL2590w	-1157	1	12.25	TGTTAC
PFE1375c	-1191	1	12.25	TGTTAC
PF14_0247	-1484	-1	12.25	GTAACA
PFL2315c	-1499	1	12.25	TGTTAC
PF11_0135	-1683	1	12.25	TGTTAC
PF13_0261	-732	1	12.25	TGTTAC
PF14_0221	-546	1	12.25	TGTTAC
PF14_0221	-1651	1	12.25	TGTTAC
MAL13P1.215	-648	1	12.25	TGTTAC
PFA0120c	-919	-1	12.25	GTAACA
PF13_0050	-260	-1	12.25	GTAACA
PF07_0110	-77	1	12.25	TGTTAC
PFE1410c	-1376	1	12.25	TGTTAC
PF11_0338	-1231	1	12.25	TGTTAC
PF14_0332	-1294	1	12.25	TGTTAC
PF13_0286	-224	1	12.25	TGTTAC
PF13_0286	-705	1	12.25	TGTTAC
PF13_0286	-1213	1	12.25	TGTTAC
PF11_0486	-649	1	12.25	TGTTAC
MAL8P1.162	-1010	-1	12.25	GTAACA
PF14_0559	-69	1	12.25	TGTTAC
PFE1610w	-1996	1	12.25	TGTTAC
PF14_0683	-78	1	12.25	TGTTAC
PFI0880c	-1015	1	12.25	TGTTAC
PFE0410w	-176	-1	12.25	GTAACA
MAL13P1.315	-1909	-1	12.25	GTAACA
PF10_0268	-162	1	12.25	TGTTAC
PF10_0268	-1996	1	12.25	TGTTAC
PF11_0280	-13	1	12.25	TGTTAC
PF11_0280	-125	-1	12.25	GTAACA
PF11_0280	-276	1	12.25	TGTTAC
PFI0490c	-1715	1	12.25	TGTTAC
PFB1020w	-1033	-1	12.25	GTAACA
MAL7P1.200	-1149	1	12.25	TGTTAC
PFD0134c	-1134	1	12.25	TGTTAC
PFL1125w	-940	1	12.25	TGTTAC
PFB0380c	-1540	1	12.25	TGTTAC
PFD0435c	-787	1	12.25	TGTTAC
PF11_0372	-371	1	12.25	TGTTAC
PF13_0158	-46	1	12.25	TGTTAC
PF14_0411	-194	-1	12.25	GTAACA
PF10_0168-a	-1329	1	12.25	TGTTAC
PF11_0483	-78	-1	12.25	GTAACA
PFF0660w	-1471	1	12.25	TGTTAC
PF14_0696	-546	1	12.25	TGTTAC
PFE0875c	-802	-1	12.25	GTAACA
PFE1245w	-1429	1	12.25	TGTTAC
PF13_0028	-489	-1	12.25	GTAACA
PF13_0028	-1421	-1	12.25	GTAACA
PF14_0608	-155	-1	12.25	GTAACA
PF14_0675	-754	1	12.25	TGTTAC
MAL13P1.103	-1679	1	12.25	TGTTAC
PF14_0756	-293	-1	12.25	GTAACA
PFL2640c	-1322	-1	12.25	GTAACA
PFL2305w	-314	1	12.25	TGTTAC
PFL2305w	-331	1	12.25	TGTTAC
PFF0570c	-311	1	12.25	TGTTAC
PFF0570c	-734	1	12.25	TGTTAC
PFL0060w	-1853	1	12.25	TGTTAC
PFL0235w	-1982	1	12.25	TGTTAC
PFD1240w	-544	1	12.25	TGTTAC
PFD1240w	-726	-1	12.25	GTAACA
PFD1240w	-1029	1	12.25	TGTTAC
PFD1240w	-1312	-1	12.25	GTAACA
PFD1240w	-1416	-1	12.25	GTAACA
PFC1045c	-1511	1	12.25	TGTTAC
PF10_0089	-520	1	12.25	TGTTAC
PFF0630c	-832	1	12.25	TGTTAC
PF11_0076	-1136	1	12.25	TGTTAC
PF11_0076	-1149	1	12.25	TGTTAC
PFA0480w	-1791	1	12.25	TGTTAC
PFD0365c	-1481	1	12.25	TGTTAC
PFD0365c	-1631	-1	12.25	GTAACA
PF14_0329	-1828	1	12.25	TGTTAC
MAL13P1.54	-359	-1	12.25	GTAACA
PFI1035w	-1076	1	12.25	TGTTAC
PFL1825w	-61	1	12.25	TGTTAC
PFL1825w	-83	-1	12.25	GTAACA
PFL1825w	-1080	1	12.25	TGTTAC
PFI1660w	-16	1	12.25	TGTTAC
PF10_0167	-1057	-1	12.25	GTAACA
MAL13P1.201	-1436	-1	12.25	GTAACA
PFB0135w	-91	-1	12.25	GTAACA
PF11_0213	-583	1	12.25	TGTTAC
PFB0690w	-216	1	12.25	TGTTAC
PF08_0049	-1010	1	12.25	TGTTAC
PF13_0053	-111	1	12.25	TGTTAC
MAL13P1.241	-191	1	12.25	TGTTAC
PFI1540w	-732	-1	12.25	GTAACA
MAL13P1.122	-203	1	12.25	TGTTAC
MAL8P1.143	-838	-1	12.25	GTAACA
PFL1015w	-830	-1	12.25	GTAACA
PFL1015w	-1526	1	12.25	TGTTAC
PF07_0134	-1138	1	12.25	TGTTAC
PF07_0134	-1815	1	12.25	TGTTAC
MAL7P1.11	-136	-1	12.25	GTAACA
PF13_0077	-182	-1	12.25	GTAACA
PF13_0077	-434	1	12.25	TGTTAC
PFF0375c	-94	1	12.25	TGTTAC
PFF0375c	-1457	1	12.25	TGTTAC
PF11_0393	-119	1	12.25	TGTTAC
PF11_0393	-680	1	12.25	TGTTAC
MAL13P1.336	-246	1	12.25	TGTTAC
PFE1050w	-64	-1	12.25	GTAACA
PFC0765c	-439	-1	12.25	GTAACA
PFL2040w	-893	1	12.25	TGTTAC
PFC1050w	-793	-1	12.25	GTAACA
MAL8P1.93	-320	-1	12.25	GTAACA
MAL8P1.93	-1849	1	12.25	TGTTAC
PFA0270c	-287	1	12.25	TGTTAC
PF11_0480a	-1486	-1	12.25	GTAACA
PF07_0027	-1028	1	12.25	TGTTAC
PF11_0172	-727	1	12.25	TGTTAC
PF10_0227	-1366	1	12.25	TGTTAC
PF13_0192	-733	-1	12.25	GTAACA
PF10_0338	-425	1	12.25	TGTTAC
PF10_0338	-1822	-1	12.25	GTAACA
PF11_0275	-879	1	12.25	TGTTAC
PF11_0275	-974	-1	12.25	GTAACA
PF07_0092	-467	1	12.25	TGTTAC
PF08_0134	-1694	1	12.25	TGTTAC
PFL1315w	-1538	-1	12.25	GTAACA
MAL13P1.48	-1576	1	12.25	TGTTAC
PF13_0038	-725	1	12.25	TGTTAC
MAL13P1.2	-568	1	12.25	TGTTAC
MAL13P1.2	-750	-1	12.25	GTAACA
MAL13P1.2	-1057	1	12.25	TGTTAC
MAL13P1.2	-1338	-1	12.25	GTAACA
MAL13P1.2	-1442	-1	12.25	GTAACA
PFL1725w	-835	1	12.25	TGTTAC
PFI1320c	-582	1	12.25	TGTTAC
PFA0625w	-1142	-1	12.25	GTAACA
PFC0490w	-1903	-1	12.25	GTAACA
PFC1115w	-563	1	12.25	TGTTAC
PFC1115w	-745	-1	12.25	GTAACA
PFC1115w	-1048	1	12.25	TGTTAC
PF11_0373	-978	1	12.25	TGTTAC
PF11_0373	-1020	-1	12.25	GTAACA
PFA0405w	-1188	1	12.25	TGTTAC
MAL13P1.128	-1975	1	12.25	TGTTAC
MAL7P1.129	-440	1	12.25	TGTTAC
PFL0692c	-1611	1	12.25	TGTTAC
PFL2385c	-721	1	12.25	TGTTAC
PFL2385c	-833	1	12.25	TGTTAC
PFA0665w	-228	-1	12.25	GTAACA
PFE0445c	-274	-1	12.25	GTAACA
PFE0445c	-796	-1	12.25	GTAACA
PFL0705c	-1923	-1	12.25	GTAACA
PFD0790c	-1520	-1	12.25	GTAACA
MAL13P1.159	-25	1	12.25	TGTTAC
MAL13P1.159	-468	1	12.25	TGTTAC
MAL13P1.159	-603	1	12.25	TGTTAC
PFL1860c	-321	1	12.25	TGTTAC
PFL1860c	-707	-1	12.25	GTAACA
PFL1860c	-1160	1	12.25	TGTTAC
PF10_0287	-313	1	12.25	TGTTAC
MAL13P1.308	-409	1	12.25	TGTTAC
PFF0750w	-1559	1	12.25	TGTTAC
PFD0795w	-1198	1	12.25	TGTTAC
PFB0520w	-145	1	12.25	TGTTAC
PFL1470c	-37	1	12.25	TGTTAC
PF11_0093	-344	1	12.25	TGTTAC
PF14_0513	-793	1	12.25	TGTTAC
PF13_0201	-547	1	12.25	TGTTAC
PF13_0201	-1980	1	12.25	TGTTAC
PF11_0519	-383	1	12.25	TGTTAC
PF11_0519	-509	1	12.25	TGTTAC
PF11_0519	-999	1	12.25	TGTTAC
PF11_0519	-1366	1	12.25	TGTTAC
PFB0600c	-52	-1	12.25	GTAACA
PF14_0678	-166	1	12.25	TGTTAC
PF14_0678	-751	1	12.25	TGTTAC
MAL13P1.29	-132	1	12.25	TGTTAC
PFF0815w	-1315	1	12.25	TGTTAC
MAL7P1.225-b	-1135	1	12.25	TGTTAC
MAL7P1.225-b	-1946	-1	12.25	GTAACA
PF14_0354	-457	1	12.25	TGTTAC
PFI0325c	-1363	1	12.25	TGTTAC
PFI0325c	-1901	1	12.25	TGTTAC
PF07_0050	-1877	-1	12.25	GTAACA
PF08_0038	-1669	1	12.25	TGTTAC
PF08_0038	-1947	1	12.25	TGTTAC
PFD0645w	-207	-1	12.25	GTAACA
PFD0645w	-379	1	12.25	TGTTAC
PFD0645w	-1343	-1	12.25	GTAACA
PF10_0394	-937	1	12.25	TGTTAC
PF10_0394	-1329	-1	12.25	GTAACA
PF10_0394	-1723	1	12.25	TGTTAC
PF10_0083	-1478	-1	12.25	GTAACA
PF10_0083	-1555	1	12.25	TGTTAC
PFI0465c	-61	-1	12.25	GTAACA
PFI0465c	-1116	1	12.25	TGTTAC
PFI0465c	-1394	1	12.25	TGTTAC
PFD0080c	-1790	1	12.25	TGTTAC
PFD0080c	-1798	1	12.25	TGTTAC
PFD1100c	-727	1	12.25	TGTTAC
PFD1100c	-1123	-1	12.25	GTAACA
PFE0955w	-190	1	12.25	TGTTAC
PF14_0050	-1839	1	12.25	TGTTAC
PF13_0104	-362	1	12.25	TGTTAC
PF13_0104	-665	-1	12.25	GTAACA
PFF0720w	-779	1	12.25	TGTTAC
PFI1285w	-59	1	12.25	TGTTAC
PFE1150w	-71	1	12.25	TGTTAC
PFL1085w	-1328	1	12.25	TGTTAC
PF10_0311	-395	1	12.25	TGTTAC
PF14_0479	-729	1	12.25	TGTTAC
PF14_0479	-1539	1	12.25	TGTTAC
PF11_0064	-598	1	12.25	TGTTAC
PF11_0064	-1140	1	12.25	TGTTAC
PF11_0064	-1180	1	12.25	TGTTAC
PF14_0024	-773	1	12.25	TGTTAC
PF10_0174	-523	1	12.25	TGTTAC
PF14_0007	-1068	-1	12.25	GTAACA
PFI0395w	-224	1	12.25	TGTTAC
PFI0395w	-1154	1	12.25	TGTTAC
PF11_0441a	-578	1	12.25	TGTTAC
PF11_0355	-91	1	12.25	TGTTAC
PF11_0355	-1176	1	12.25	TGTTAC
MAL13P1.334	-1564	1	12.25	TGTTAC
PFC0045w	-1538	-1	12.25	GTAACA
PFC0045w	-1567	1	12.25	TGTTAC
MAL13P1.535	-569	1	12.25	TGTTAC
MAL13P1.535	-751	-1	12.25	GTAACA
MAL13P1.535	-1054	1	12.25	TGTTAC
MAL13P1.535	-1334	-1	12.25	GTAACA
MAL13P1.535	-1438	-1	12.25	GTAACA
PF14_0775	-776	1	12.25	TGTTAC
PF11_0320	-897	1	12.25	TGTTAC
PFI0535w	-1984	-1	12.25	GTAACA
PF07_0002	-1060	1	12.25	TGTTAC
PF07_0002	-1944	-1	12.25	GTAACA
PFA0045c	-1343	-1	12.25	GTAACA
PFF0825c	-569	1	12.25	TGTTAC
MAL13P1.75	-1913	1	12.25	TGTTAC
PF13_0208	-237	1	12.25	TGTTAC
PF13_0208	-1339	1	12.25	TGTTAC
PFA0620c	-399	1	12.25	TGTTAC
PF14_0266	-634	1	12.25	TGTTAC
PFC0320w	-108	1	12.25	TGTTAC
PF14_0017	-1462	1	12.25	TGTTAC
PFE1205c	-487	1	12.25	TGTTAC
PFI0015c	-1046	1	12.25	TGTTAC
PFF1210w	-152	1	12.25	TGTTAC
PFF0485c	-418	1	12.25	TGTTAC
PFF0425w	-1989	-1	12.25	GTAACA
PF13_0288	-651	1	12.25	TGTTAC
PF13_0347	-250	-1	12.25	GTAACA
PF13_0347	-1165	-1	12.25	GTAACA
PF14_0766	-1034	1	12.25	TGTTAC
PFD0150w	-847	1	12.25	TGTTAC
MAL7P1.23	-829	1	12.25	TGTTAC
PF14_0034	-335	1	12.25	TGTTAC
PF11_0506	-59	1	12.25	TGTTAC
PF11_0506	-565	1	12.25	TGTTAC
MAL8P1.100	-992	-1	12.25	GTAACA
PFB0050c	-1059	-1	12.25	GTAACA
PF14_0002	-572	1	12.25	TGTTAC
PF14_0002	-754	-1	12.25	GTAACA
PF14_0002	-1058	1	12.25	TGTTAC
PF14_0002	-1340	-1	12.25	GTAACA
PF14_0002	-1444	-1	12.25	GTAACA
MAL13P1.246	-580	-1	12.25	GTAACA
PF11_0087	-184	1	12.25	TGTTAC
PF11_0087	-409	-1	12.25	GTAACA
PF14_0333	-198	1	12.25	TGTTAC
MAL13P1.500	-1311	-1	12.25	GTAACA
PF13_0114	-1668	-1	12.25	GTAACA
PF14_0673	-625	1	12.25	TGTTAC
PFI0565w	-1151	1	12.25	TGTTAC
PFI0565w	-1829	1	12.25	TGTTAC
PF10_0292	-277	1	12.25	TGTTAC
PFI0925w	-1534	1	12.25	TGTTAC
MAL7P1.187	-894	1	12.25	TGTTAC
PF11_0417	-1010	1	12.25	TGTTAC
PFI1775w	-997	1	12.25	TGTTAC
PF11_0394	-1193	1	12.25	TGTTAC
PF11_0394	-1754	1	12.25	TGTTAC
PFL1245w	-1210	1	12.25	TGTTAC
PFE1355c	-459	1	12.25	TGTTAC
PFB0930w	-500	1	12.25	TGTTAC
MAL7P1.217	-544	1	12.25	TGTTAC
MAL7P1.217	-858	1	12.25	TGTTAC
MAL7P1.217	-1522	-1	12.25	GTAACA
PF13_0233	-866	1	12.25	TGTTAC
PF10_0183	-967	1	12.25	TGTTAC
PF11_0273	-892	1	12.25	TGTTAC
PFF0535c	-199	-1	12.25	GTAACA
PF14_0088	-1039	1	12.25	TGTTAC
PF14_0088	-1155	1	12.25	TGTTAC
PFL2325c	-1862	1	12.25	TGTTAC
PFE1305c	-1489	-1	12.25	GTAACA
MAL8P1.4	-250	1	12.25	TGTTAC
MAL8P1.4	-1160	1	12.25	TGTTAC
MAL8P1.48	-138	1	12.25	TGTTAC
PF11_0482	-137	1	12.25	TGTTAC
PF11_0482	-186	1	12.25	TGTTAC
PF14_0443	-1205	1	12.25	TGTTAC
PF11_0160	-1587	-1	12.25	GTAACA
PFD0635c	-1874	-1	12.25	GTAACA
PF10_0362	-1552	-1	12.25	GTAACA
PFI0075w	-392	1	12.25	TGTTAC
PF13_0186	-1447	1	12.25	TGTTAC
PFB0720c	-526	-1	12.25	GTAACA
PF14_0312	-815	1	12.25	TGTTAC
PF10_0276	-1128	-1	12.25	GTAACA
MAL7P1.156	-838	1	12.25	TGTTAC
MAL7P1.156	-1083	1	12.25	TGTTAC
PF14_0558	-441	-1	12.25	GTAACA
PFL1945c	-1971	1	12.25	TGTTAC
PF14_0230	-1435	-1	12.25	GTAACA
PF14_0230	-1984	1	12.25	TGTTAC
MAL13P1.23-b	-60	1	12.25	TGTTAC
MAL13P1.23-b	-894	-1	12.25	GTAACA
PF14_0540	-1577	-1	12.25	GTAACA
PF13_0049	-437	1	12.25	TGTTAC
PFD0810w	-1768	1	12.25	TGTTAC
PFD0810w	-1868	1	12.25	TGTTAC
PFF0530w	-1937	-1	12.25	GTAACA
PFL1165w	-476	1	12.25	TGTTAC
PF07_0040	-176	1	12.25	TGTTAC
PF07_0040	-684	1	12.25	TGTTAC
PF07_0040	-856	1	12.25	TGTTAC
PF14_0660	-1001	-1	12.25	GTAACA
PFF0295c	-381	1	12.25	TGTTAC
PFB0305c-a	-308	-1	12.25	GTAACA
PFD0030c	-564	1	12.25	TGTTAC
PFD0030c	-746	-1	12.25	GTAACA
PFD0030c	-877	1	12.25	TGTTAC
PFD0030c	-1491	-1	12.25	GTAACA
PF10_0313	-375	-1	12.25	GTAACA
PF10_0313	-1607	-1	12.25	GTAACA
PF08_0024	-130	-1	12.25	GTAACA
PF11_0535	-1166	1	12.25	TGTTAC
PF11_0535	-1885	1	12.25	TGTTAC
PF08_0048	-519	1	12.25	TGTTAC
PFF0370w	-1468	1	12.25	TGTTAC
PF07_0136	-1063	1	12.25	TGTTAC
PF07_0136	-1124	1	12.25	TGTTAC
PF11_0256	-691	-1	12.25	GTAACA
DUP1-PFI1615w	-330	1	12.25	TGTTAC
PF08_0102	-1737	-1	12.25	GTAACA
PF13_0157	-1303	-1	12.25	GTAACA
PF13_0078	-217	1	12.25	TGTTAC
PF13_0078	-529	1	12.25	TGTTAC
PF10_0117	-231	-1	12.25	GTAACA
PF10_0117	-633	-1	12.25	GTAACA
MAL13P1.272	-923	1	12.25	TGTTAC
PFI1610c	-751	1	12.25	TGTTAC
PFD0045c	-1110	1	12.25	TGTTAC
PFE0210c	-176	-1	12.25	GTAACA
PFE0210c	-647	1	12.25	TGTTAC
MAL13P1.129	-524	1	12.25	TGTTAC
MAL13P1.240	-848	1	12.25	TGTTAC
PFE0370c	-1180	1	12.25	TGTTAC
MAL13P1.515	-863	1	12.25	TGTTAC
MAL13P1.515	-1170	1	12.25	TGTTAC
MAL7P1.52	-1052	1	12.25	TGTTAC
PF10_0047	-965	1	12.25	TGTTAC
PF14_0284	-277	1	12.25	TGTTAC
PF14_0374	-1327	1	12.25	TGTTAC
PF14_0222	-922	1	12.25	TGTTAC
PF14_0222	-982	1	12.25	TGTTAC
MAL8P1.204	-39	1	12.25	TGTTAC
MAL7P1.174	-1805	1	12.25	TGTTAC
PF14_0600	-888	1	12.25	TGTTAC
PF08_0137	-1437	1	12.25	TGTTAC
PFI1635w	-1646	1	12.25	TGTTAC
PF10_0031	-287	1	12.25	TGTTAC
MAL7P1.215	-1103	1	12.25	TGTTAC
PFA0335w	-718	-1	12.25	GTAACA
MAL8P1.2	-1654	1	12.25	TGTTAC
PF10_0168-b	-1211	1	12.25	TGTTAC
PFE0140c	-301	1	12.25	TGTTAC
PF14_0784	-107	-1	12.25	GTAACA
PFB0335c	-376	1	12.25	TGTTAC
MAL7P1.74	-1952	1	12.25	TGTTAC
MAL13P1.249	-812	1	12.25	TGTTAC
PF14_0469	-1099	1	12.25	TGTTAC
PF14_0469	-1592	1	12.25	TGTTAC
PFB0040c	-861	1	12.25	TGTTAC
PFB0040c	-1168	1	12.25	TGTTAC
PFB0615c	-56	1	12.25	TGTTAC
PFB0615c	-920	1	12.25	TGTTAC
PF13_0258	-880	1	12.25	TGTTAC
PF13_0258	-1890	-1	12.25	GTAACA
PFD0965W	-63	1	12.25	TGTTAC
PFF1365c	-960	1	12.25	TGTTAC
PFF1365c	-1121	1	12.25	TGTTAC
PFF1365c	-1659	1	12.25	TGTTAC
PF11_0147	-245	1	12.25	TGTTAC
PF11_0147	-463	-1	12.25	GTAACA
PFE0980c	-1757	1	12.25	TGTTAC
PFL2410w	-743	1	12.25	TGTTAC
PFE0840c	-1528	1	12.25	TGTTAC
PF14_0576	-236	1	12.25	TGTTAC
PFC0365w	-1284	-1	12.25	GTAACA
PFL1355w	-474	-1	12.25	GTAACA
PF07_0078	-390	1	12.25	TGTTAC
PFI0755c	-1418	1	12.25	TGTTAC
PFI0755c	-1554	1	12.25	TGTTAC
PF14_0462	-778	1	12.25	TGTTAC
PFB0175c	-52	1	12.25	TGTTAC
PFB0175c	-810	1	12.25	TGTTAC
PFB0175c	-1339	-1	12.25	GTAACA
PFA0745w	-1135	1	12.25	TGTTAC
PFA0745w	-1773	1	12.25	TGTTAC
PFI1735c	-798	1	12.25	TGTTAC
MAL13P1.31	-875	1	12.25	TGTTAC
MAL13P1.209	-196	1	12.25	TGTTAC
PF14_0549	-814	1	12.25	TGTTAC
PF14_0549	-1331	1	12.25	TGTTAC
PF08_0097	-55	1	12.25	TGTTAC
MAL8P1.124	-633	1	12.25	TGTTAC
PFA0350c	-186	1	12.25	TGTTAC
PF14_0069	-1548	1	12.25	TGTTAC
PFC0475c	-324	1	12.25	TGTTAC
PF13_0275	-1097	1	12.25	TGTTAC
PF11_0098	-1856	1	12.25	TGTTAC
PF14_0653	-160	1	12.25	TGTTAC
PF14_0653	-577	-1	12.25	GTAACA
PFL1515c	-544	1	12.25	TGTTAC
PF14_0770	-1056	1	12.25	TGTTAC
PFD1185w	-1241	1	12.25	TGTTAC
PF14_0237	-1068	1	12.25	TGTTAC
PF14_0237	-1454	-1	12.25	GTAACA
MAL7P1.145	-815	1	12.25	TGTTAC
MAL8P1.150	-713	1	12.25	TGTTAC
PFL0720w	-20	1	12.25	TGTTAC
MAL7P1.98	-321	1	12.25	TGTTAC
PF14_0527	-1475	1	12.25	TGTTAC
PF10_0342	-13	1	12.25	TGTTAC
PF10_0342	-333	-1	12.25	GTAACA
PF13_0181	-62	1	12.25	TGTTAC
PF13_0181	-1229	1	12.25	TGTTAC
MAL13P1.107	-967	1	12.25	TGTTAC
MAL13P1.107	-1226	-1	12.25	GTAACA
PFL0615w	-984	1	12.25	TGTTAC
PFL0615w	-1235	1	12.25	TGTTAC
MAL13P1.430	-561	1	12.25	TGTTAC
PFA0365c	-1883	1	12.25	TGTTAC
PF14_0004	-1099	-1	12.25	GTAACA
PF14_0004	-1345	-1	12.25	GTAACA
PF13_0344	-390	1	12.25	TGTTAC
PF13_0012a	-933	1	12.25	TGTTAC
PF13_0012a	-1083	-1	12.25	GTAACA
PFL1475w	-1177	-1	12.25	GTAACA
PFL2615w	-568	1	12.25	TGTTAC
PFL2615w	-755	-1	12.25	GTAACA
PFD0135c	-418	1	12.25	TGTTAC
PFB0310c	-481	1	12.25	TGTTAC
PFF1400w	-274	1	12.25	TGTTAC
PFE1630w	-1136	1	12.25	TGTTAC
PFL0110c	-699	1	12.25	TGTTAC
PF11_0173	-1269	1	12.25	TGTTAC
PF14_0402	-530	1	12.25	TGTTAC
PF10_0005	-1090	-1	12.25	GTAACA
PF10_0005	-1190	-1	12.25	GTAACA
PFI1275w	-452	1	12.25	TGTTAC
PF08_0039	-1637	1	12.25	TGTTAC
PF14_0528	-248	-1	12.25	GTAACA
PF14_0528	-593	-1	12.25	GTAACA
MAL13P1.120	-1107	-1	12.25	GTAACA
PF11_0011	-1076	1	12.25	TGTTAC
PF14_0025	-769	1	12.25	TGTTAC
PFD0975w	-199	1	12.25	TGTTAC
MAL13P1.540	-22	1	12.25	TGTTAC
MAL13P1.540	-114	-1	12.25	GTAACA
MAL13P1.540	-1906	1	12.25	TGTTAC
PF13_0190	-1351	1	12.25	TGTTAC
PFD1225w	-884	1	12.25	TGTTAC
PF13_0187	-733	1	12.25	TGTTAC
MAL13P1.139a	-1126	1	12.25	TGTTAC
MAL13P1.139a	-1678	1	12.25	TGTTAC
MAL13P1.96	-501	1	12.25	TGTTAC
MAL13P1.96	-880	-1	12.25	GTAACA
PFD0215c	-96	1	12.25	TGTTAC
PFD0215c	-219	1	12.25	TGTTAC
PFD0215c	-1189	1	12.25	TGTTAC
PF10_0366	-1896	1	12.25	TGTTAC
PF13_0329	-919	-1	12.25	GTAACA
PF14_0093	-901	-1	12.25	GTAACA
PF14_0497	-112	-1	12.25	GTAACA
PFE0030c	-1582	1	12.25	TGTTAC
PF11_0522	-250	1	12.25	TGTTAC
PFA0765c	-913	1	12.25	TGTTAC
PF14_0184	-646	-1	12.25	GTAACA
PFL0045c	-106	1	12.25	TGTTAC
PFL0045c	-1171	1	12.25	TGTTAC
PFL1350w	-493	-1	12.25	GTAACA
PFL1350w	-499	-1	12.25	GTAACA
PFL1350w	-713	-1	12.25	GTAACA
PF13_0109	-1122	-1	12.25	GTAACA
PF13_0109	-1685	-1	12.25	GTAACA
PF14_0413	-1059	1	12.25	TGTTAC
PF11_0271	-702	1	12.25	TGTTAC
PFL1110c	-1549	-1	12.25	GTAACA
PF07_0090a	-1152	1	12.25	TGTTAC
PF10_0378	-625	1	12.25	TGTTAC
PF10_0207	-830	1	12.25	TGTTAC
PFB0325c	-765	1	12.25	TGTTAC
PFE0655w	-1264	1	12.25	TGTTAC
PFB0765w	-1620	1	12.25	TGTTAC
PFL2395c	-383	1	12.25	TGTTAC
PF08_0079	-866	1	12.25	TGTTAC
PF08_0079	-1366	-1	12.25	GTAACA
PF08_0079	-1396	1	12.25	TGTTAC
PFB0085c	-160	1	12.25	TGTTAC
PFB0085c	-1560	1	12.25	TGTTAC
PF08_0008	-975	1	12.25	TGTTAC
PF08_0008	-1582	-1	12.25	GTAACA
PF08_0008	-1991	1	12.25	TGTTAC
PFF0615c	-896	-1	12.25	GTAACA
PF10_0156	-1730	1	12.25	TGTTAC
MAL7P1.161	-1026	1	12.25	TGTTAC
PF10_0023	-440	-1	12.25	GTAACA
PF13_0080	-33	1	12.25	TGTTAC
PF13_0080	-833	-1	12.25	GTAACA
PF14_0067	-423	1	12.25	TGTTAC
MAL13P1.58	-1162	-1	12.25	GTAACA
MAL13P1.58	-1426	-1	12.25	GTAACA
PFL2505c	-113	1	12.25	TGTTAC
PFI0315c	-325	1	12.25	TGTTAC
PF14_0353	-668	1	12.25	TGTTAC
PF14_0353	-1657	-1	12.25	GTAACA
MAL7P1.57	-399	1	12.25	TGTTAC
MAL7P1.57	-950	1	12.25	TGTTAC
MAL7P1.57	-1201	-1	12.25	GTAACA
MAL7P1.57	-1456	1	12.25	TGTTAC
PF14_0083	-372	1	12.25	TGTTAC
PFL1390w	-1197	1	12.25	TGTTAC
PF14_0194	-599	1	12.25	TGTTAC
PF14_0194	-1542	-1	12.25	GTAACA
PF14_0723	-1398	1	12.25	TGTTAC
MAL13P1.182	-835	1	12.25	TGTTAC
PFI1480w	-979	1	12.25	TGTTAC
PF10_0080	-611	-1	12.25	GTAACA
PF14_0020	-1466	1	12.25	TGTTAC
MAL7P1.77	-188	1	12.25	TGTTAC
MAL7P1.77	-1598	1	12.25	TGTTAC
PFB0010w	-955	1	12.25	TGTTAC
PF14_0614	-119	1	12.25	TGTTAC
PF14_0614	-480	1	12.25	TGTTAC
PFL1130c	-1148	1	12.25	TGTTAC
MAL7P1.206	-43	1	12.25	TGTTAC
MAL13P1.36	-873	-1	12.25	GTAACA
MAL13P1.36	-1113	1	12.25	TGTTAC
PF14_0251	-223	-1	12.25	GTAACA
PF14_0251	-1319	1	12.25	TGTTAC
PF14_0298	-1081	-1	12.25	GTAACA
MAL8P1.16	-240	1	12.25	TGTTAC
MAL8P1.16	-1890	1	12.25	TGTTAC
PFI0305c	-692	-1	12.25	GTAACA
PFI0305c	-910	1	12.25	TGTTAC
PF14_0295	-1491	1	12.25	TGTTAC
PFL1705w	-95	1	12.25	TGTTAC
PFE1360c	-178	-1	12.25	GTAACA
PFF0810c	-1300	-1	12.25	GTAACA
PFE1565w	-1776	1	12.25	TGTTAC
PF14_0233	-1103	1	12.25	TGTTAC
PF07_0031	-981	1	12.25	TGTTAC
PFE0625w	-811	1	12.25	TGTTAC
PFF0145w	-442	-1	12.25	GTAACA
PF14_0125	-160	-1	12.25	GTAACA
PF11_0333	-572	1	12.25	TGTTAC
PFI0010c	-569	1	12.25	TGTTAC
PFI0010c	-751	-1	12.25	GTAACA
PFI0010c	-1054	1	12.25	TGTTAC
PFI0110c	-1474	-1	12.25	GTAACA
PF14_0604	-531	-1	12.25	GTAACA
PFE0695w	-90	1	12.25	TGTTAC
PFD0015c	-565	1	12.25	TGTTAC
PFD0015c	-747	-1	12.25	GTAACA
PFD0015c	-1050	1	12.25	TGTTAC
PFD0015c	-1432	-1	12.25	GTAACA
MAL7P1.157	-1042	-1	12.25	GTAACA
PFI0190w	-212	1	12.25	TGTTAC
PFI0190w	-317	1	12.25	TGTTAC
PF13_0035	-414	-1	12.25	GTAACA
PF13_0035	-654	1	12.25	TGTTAC
PFD0630c	-359	-1	12.25	GTAACA
PF13_0005	-325	1	12.25	TGTTAC
PF13_0005	-1016	1	12.25	TGTTAC
PF13_0005	-1222	1	12.25	TGTTAC
PF13_0005	-1754	1	12.25	TGTTAC
MAL13P1.76	-1276	1	12.25	TGTTAC
PFB0125c	-1759	1	12.25	TGTTAC
PFL2610w	-1061	-1	12.25	GTAACA
PFL0640w	-1955	-1	12.25	GTAACA
PF07_0003	-360	1	12.25	TGTTAC
PFE0995c	-542	1	12.25	TGTTAC
PFL1200c	-434	1	12.25	TGTTAC
PFL0150w	-1744	1	12.25	TGTTAC
PF14_0344	-436	1	12.25	TGTTAC
PF07_0059	-90	1	12.25	TGTTAC
PF11_0211	-34	1	12.25	TGTTAC
PFE0300c	-326	1	12.25	TGTTAC
PFI0230c	-1201	1	12.25	TGTTAC
[truncated: 50,081 more rows]
