# Supplementary material for: Identification and Genome-Wide Prediction of DNA Binding Specificities for the ApiAP2 Family of Regulators from the Malaria Parasite
Source: PLoS Pathog. 2010 Oct 28;6(10):e1001165. doi: 10.1371/journal.ppat.1001165 (PMC2965767; doi:10.1371/journal.ppat.1001165)
Supplement: Dataset S3 — ScanACE results for all AP2 motifs. ScanACE results for all ApiAP2 motifs. The location, orientation, and sequence of each motif match in upstream regions are indicated. (8.80 MB ZIP) [file ppat.1001165.s021.zip › Dataset S3_revised/PFE0840c_D2_ScanACE pwm matches.xls]

## Sheet: PFE0840c_D2_ScanACE pwm matches
Dataset S3m. ScanACE results for the PFE0840c_D2 motif.
Searches were done using the position weight matrix trimmed to the 6 most informative consecutive motif positions.
Data is sorted by score from highest to lowest.
Column 1 - PlasmoDB gene IDs. Genes listed multiple times have more than one match to the motif in their upstream regions
Column 2 - Position of the motif upstream from the ATG start codon.
Column 3 - Orientation of the motif in the genome. 1 indicates the plus strand and -1 indicates the minus strand.
Column 4 - ScanACE score. Higher scores reflect better better matches to the position weight matrix.
Column 5 - Sequence of the motif match. All sequences are 5' to 3' from the plus strand.
Gene ID	Position	Orientation	Score	Sequence
PF10_0013	-1646	-1	14.58	GATGTC
PFL2135c	-933	-1	14.58	GATGTC
PFD0190w	-1037	1	14.58	GACATC
PF14_0128	-1969	1	14.58	GACATC
PFI0890c	-297	-1	14.58	GATGTC
PF07_0072	-1246	-1	14.58	GATGTC
PF13_0160	-708	1	14.58	GACATC
PF14_0154	-1835	1	14.58	GACATC
PF14_0328	-1269	1	14.58	GACATC
PFA0440w	-1208	-1	14.58	GATGTC
MAL13P1.134	-694	1	14.58	GACATC
PFI0845w	-308	1	14.58	GACATC
PFI0920c	-1636	-1	14.58	GATGTC
PFI0910w	-114	-1	14.58	GATGTC
PFI0910w	-474	-1	14.58	GATGTC
MAL8P1.47	-703	-1	14.58	GATGTC
PFF1150w	-992	1	14.58	GACATC
MAL8P1.97	-1142	-1	14.58	GATGTC
PF10_0057a	-333	1	14.58	GACATC
PFI0145w	-756	-1	14.58	GATGTC
PFI0690c	-499	1	14.58	GACATC
PF07_0126	-1665	1	14.58	GACATC
PF14_0343	-753	1	14.58	GACATC
PF11_0100	-149	1	14.58	GACATC
PF10_0095	-670	1	14.58	GACATC
PFC0795w	-332	1	14.58	GACATC
PFD0395c	-1608	-1	14.58	GATGTC
PF14_0622	-963	-1	14.58	GATGTC
PFD0075w	-1034	1	14.58	GACATC
PF14_0127	-1052	-1	14.58	GATGTC
MAL13P1.278	-1014	1	14.58	GACATC
PF11_0035	-370	-1	14.58	GATGTC
PF14_0590	-230	-1	14.58	GATGTC
PFB0385w	-1514	1	14.58	GACATC
PFF1115w	-454	-1	14.58	GATGTC
MAL13P1.410	-843	1	14.58	GACATC
PFI1005w	-1979	-1	14.58	GATGTC
PF11_0186	-1319	1	14.58	GACATC
PF11_0265	-229	-1	14.58	GATGTC
PF14_0568	-808	-1	14.58	GATGTC
PFD0955w	-584	-1	14.58	GATGTC
PF14_0645	-668	-1	14.58	GATGTC
PFL0957w	-1326	1	14.58	GACATC
PF10_0373	-1374	1	14.58	GACATC
PF14_0030	-132	1	14.58	GACATC
PFI1745c	-1198	-1	14.58	GATGTC
PF14_0499	-1524	1	14.58	GACATC
MAL8P1.151	-962	-1	14.58	GATGTC
PF10_0397	-1693	1	14.58	GACATC
PF14_0597	-1432	1	14.58	GACATC
PF14_0079	-413	1	14.58	GACATC
PF11_0388	-200	-1	14.58	GATGTC
PF13_0334	-724	-1	14.58	GATGTC
PFL1545c	-1459	1	14.58	GACATC
MAL13P1.318	-25	1	14.58	GACATC
PFE0680w	-356	-1	14.58	GATGTC
PFE0680w	-1422	-1	14.58	GATGTC
MAL13P1.440	-1254	1	14.58	GACATC
MAL13P1.440	-1497	1	14.58	GACATC
PF14_0759	-1415	-1	14.58	GATGTC
PFE0510c	-1125	-1	14.58	GATGTC
PF11_0314	-1978	-1	14.58	GATGTC
PFI0640c	-597	1	14.58	GACATC
PF08_0052	-805	1	14.58	GACATC
PF10_0244	-432	-1	14.58	GATGTC
PF11_0101	-1656	1	14.58	GACATC
PFD0655w	-902	-1	14.58	GATGTC
PFF0475w	-321	-1	14.58	GATGTC
PFI0615w	-1177	1	14.58	GACATC
PF11_0345	-273	-1	14.58	GATGTC
PF10_0399	-1994	-1	14.58	GATGTC
PFB0250w	-551	-1	14.58	GATGTC
PFL2635w	-1519	-1	14.58	GATGTC
PF11_0180	-400	-1	14.58	GATGTC
PFF1035w	-712	1	14.58	GACATC
PFF1035w	-1601	-1	14.58	GATGTC
PFI0700c	-659	1	14.58	GACATC
PFA0080c	-611	1	14.58	GACATC
MAL13P1.242	-511	-1	14.58	GATGTC
PFE1605w	-1166	-1	14.58	GATGTC
PFL2155w	-1638	-1	14.58	GATGTC
PF14_0644	-1295	1	14.58	GACATC
MAL13P1.435	-178	-1	14.58	GATGTC
PFL0330c	-323	-1	14.58	GATGTC
PFD0065w	-1612	1	14.58	GACATC
PFD0065w	-1803	1	14.58	GACATC
MAL13P1.395	-255	-1	14.58	GATGTC
MAL13P1.395	-1846	1	14.58	GACATC
PFC0241w	-1801	-1	14.58	GATGTC
MAL13P1.370	-224	1	14.58	GACATC
PF11_0175	-76	1	14.58	GACATC
PFE0085c	-722	-1	14.58	GATGTC
PF11_0157	-962	1	14.58	GACATC
PF11_0187	-1305	-1	14.58	GATGTC
PFF1200w	-1040	1	14.58	GACATC
PFI0285w	-542	-1	14.58	GATGTC
PF10_0085	-399	1	14.58	GACATC
PFL2255w	-668	-1	14.58	GATGTC
PF13_0169	-875	-1	14.58	GATGTC
MAL7P1.230	-1429	1	14.58	GACATC
MAL8P1.12	-320	1	14.58	GACATC
PFD0095c	-363	-1	14.58	GATGTC
PFE0810c	-1222	-1	14.58	GATGTC
PF14_0334	-556	1	14.58	GACATC
PF10_0096	-549	-1	14.58	GATGTC
PFB0495w	-933	-1	14.58	GATGTC
PF14_0246	-1291	1	14.58	GACATC
MAL8P1.137	-483	1	14.58	GACATC
PF14_0258	-1607	1	14.58	GACATC
PFE0090w	-1443	1	14.58	GACATC
PFL2170c	-1241	-1	14.58	GATGTC
PF07_0070	-189	1	14.58	GACATC
MAL13P1.250	-176	-1	14.58	GATGTC
PF14_0606	-1001	1	14.58	GACATC
PFF0320c	-1347	-1	14.58	GATGTC
MAL13P1.102	-918	-1	14.58	GATGTC
PFI1715w	-1794	-1	14.58	GATGTC
PFB1055c	-20	1	14.58	GACATC
PFD0005w	-23	1	14.58	GACATC
PF08_0136b	-1037	-1	14.58	GATGTC
PF11_0302	-1945	1	14.58	GACATC
PFE0785c	-1773	1	14.58	GACATC
PFL1550w	-309	-1	14.58	GATGTC
PFF1195c	-264	-1	14.58	GATGTC
PF08_0090	-1128	-1	14.58	GATGTC
PF14_0753	-20	1	14.58	GACATC
PFI0225w	-920	-1	14.58	GATGTC
PFI0575c	-1400	1	14.58	GACATC
PF08_0012	-218	1	14.58	GACATC
PFI0705w	-1817	-1	14.58	GATGTC
PFF1005w	-264	-1	14.58	GATGTC
PFF1005w	-518	-1	14.58	GATGTC
PFL0560c	-1618	-1	14.58	GATGTC
PF07_0051	-204	1	14.58	GACATC
PFE1225w	-1117	-1	14.58	GATGTC
PFC0486c	-1002	1	14.58	GACATC
PF07_0104	-1464	1	14.58	GACATC
PFC0685w	-663	-1	14.58	GATGTC
PFA0395w	-1362	1	14.58	GACATC
PFE1000c	-834	-1	14.58	GATGTC
PFE0005w	-29	1	14.58	GACATC
MAL13P1.348	-1527	1	14.58	GACATC
PF10_0383	-1288	-1	14.58	GATGTC
PFI0970c	-560	1	14.58	GACATC
PFI0470w	-198	1	14.58	GACATC
PF14_0165	-1090	-1	14.58	GATGTC
PF14_0111	-1802	1	14.58	GACATC
PFL2140c	-1725	1	14.58	GACATC
PF11_0480	-696	-1	14.58	GATGTC
PFL0565w	-1502	1	14.58	GACATC
PFL2150c	-119	1	14.58	GACATC
PFL1960w	-39	1	14.58	GACATC
MAL8P1.138	-1959	-1	14.58	GATGTC
PFB0240w	-1126	-1	14.58	GATGTC
PF14_0384	-661	-1	14.58	GATGTC
PF08_0014	-1693	1	14.58	GACATC
PF14_0140	-1443	1	14.58	GACATC
PFE1185w	-367	1	14.58	GACATC
PF08_0108	-1077	1	14.58	GACATC
PFE0515w	-1261	1	14.58	GACATC
MAL13P1.352	-878	-1	14.58	GATGTC
PF08_0013	-1967	-1	14.58	GATGTC
PF10_0153	-542	1	14.58	GACATC
MAL8P1.24	-782	-1	14.58	GATGTC
PF11_0328	-1214	-1	14.58	GATGTC
PFE0675c	-1305	1	14.58	GACATC
PFL0505c	-1783	1	14.58	GACATC
PF14_0096	-707	1	14.58	GACATC
MAL13P1.301	-573	-1	14.58	GATGTC
PFC0520w	-1186	1	14.58	GACATC
PFL1675c	-81	1	14.58	GACATC
PFE0505w	-1653	1	14.58	GACATC
PFB0200c	-713	-1	14.58	GATGTC
MAL13P1.297	-469	-1	14.58	GATGTC
PFF0935c	-548	1	14.58	GACATC
MAL13P1.152	-808	-1	14.58	GATGTC
MAL13P1.228	-190	1	14.58	GACATC
MAL13P1.228	-971	1	14.58	GACATC
PF08_0091	-119	1	14.58	GACATC
PF08_0091	-332	1	14.58	GACATC
PF08_0091	-545	1	14.58	GACATC
PF08_0091	-1745	1	14.58	GACATC
PF13_0314	-1250	-1	14.58	GATGTC
PF14_0792	-1557	1	14.58	GACATC
PFE1005w	-712	1	14.58	GACATC
PFC0005w	-20	1	14.58	GACATC
PFI0780w	-978	-1	14.58	GATGTC
PF14_0646	-1960	-1	14.58	GATGTC
PFF0260w	-783	1	14.58	GACATC
PF14_0422	-933	-1	14.58	GATGTC
PFD0625c	-39	1	14.58	GACATC
MAL13P1.20	-43	1	14.58	GACATC
MAL13P1.20	-173	1	14.58	GACATC
MAL13P1.20	-1396	-1	14.58	GATGTC
PFD1007w	-1475	-1	14.58	GATGTC
PF14_0616	-174	1	14.58	GACATC
PF14_0383	-1697	1	14.58	GACATC
PFE1315w	-277	-1	14.58	GATGTC
PF11_0400	-1240	1	14.58	GACATC
PF08_0115	-1491	1	14.58	GACATC
PFF0255c	-148	-1	14.58	GATGTC
MAL13P1.32	-111	1	14.58	GACATC
PFI1760w	-1175	-1	14.58	GATGTC
PFL0970w	-220	-1	14.58	GATGTC
PFL1885c	-1356	-1	14.58	GATGTC
MAL13P1.1	-29	1	14.58	GACATC
MAL7P1.150	-1107	-1	14.58	GATGTC
PFD1025w	-828	-1	14.58	GATGTC
PFF0890c	-682	1	14.58	GACATC
PFD1010w	-1454	-1	14.58	GATGTC
PF10_0036	-1466	-1	14.58	GATGTC
PF08_0015	-113	1	14.58	GACATC
PFL2450c	-233	-1	14.58	GATGTC
PFD1005c	-27	1	14.58	GACATC
PF14_0046	-1267	1	14.58	GACATC
MAL7P1.214	-721	-1	14.58	GATGTC
PF13_0222	-1411	-1	14.58	GATGTC
MAL8P1.34	-569	-1	14.58	GATGTC
PF13_0220	-171	-1	14.58	GATGTC
PF13_0220	-968	-1	14.58	GATGTC
PFI1755c	-1632	1	14.58	GACATC
PFE1410c	-1087	1	14.58	GACATC
PFL1815c	-1261	1	14.58	GACATC
PFD0310w	-693	1	14.58	GACATC
PFA0240w	-585	1	14.58	GACATC
PFB0380c	-1987	-1	14.58	GATGTC
PF10_0375	-396	1	14.58	GACATC
PF14_0411	-757	-1	14.58	GATGTC
PF14_0346	-1479	1	14.58	GACATC
PFE0875c	-213	1	14.58	GACATC
MAL8P1.13	-925	-1	14.58	GATGTC
PFF0510w	-960	1	14.58	GACATC
PF14_0329	-1129	-1	14.58	GATGTC
MAL8P1.18	-253	1	14.58	GACATC
MAL8P1.139	-1270	1	14.58	GACATC
PF08_0136	-95	1	14.58	GACATC
PF13_0077	-198	-1	14.58	GATGTC
PFB0245c	-1234	1	14.58	GACATC
PFC0490w	-1241	-1	14.58	GATGTC
PF11_0373	-298	-1	14.58	GATGTC
PF08_0066	-137	1	14.58	GACATC
PFL2145w	-668	-1	14.58	GATGTC
PFD0400w	-1145	1	14.58	GACATC
PFI1285w	-276	1	14.58	GACATC
PF14_0045	-1854	-1	14.58	GATGTC
PF14_0223	-878	-1	14.58	GATGTC
MAL13P1.237a	-140	-1	14.58	GATGTC
PFF0895w	-1346	-1	14.58	GATGTC
MAL13P1.235	-1594	-1	14.58	GATGTC
MAL7P1.19	-259	-1	14.58	GATGTC
PF11_0274	-989	1	14.58	GACATC
PFA0610c	-1586	1	14.58	GACATC
PFI0925w	-1548	1	14.58	GACATC
PF14_0183b	-146	-1	14.58	GATGTC
PFD0235c	-929	-1	14.58	GATGTC
PF07_0075	-61	-1	14.58	GATGTC
PF11_0020	-1931	-1	14.58	GATGTC
PF13_0308	-434	-1	14.58	GATGTC
PFI1520w	-1759	1	14.58	GACATC
MAL8P1.48	-789	1	14.58	GACATC
PF10_0295	-1620	1	14.58	GACATC
PF10_0276	-454	-1	14.58	GATGTC
PF10_0138	-196	-1	14.58	GATGTC
PFL1945c	-1937	-1	14.58	GATGTC
PFI0385c	-1971	-1	14.58	GATGTC
PFE1250w	-117	1	14.58	GACATC
PFL1820w	-771	-1	14.58	GATGTC
PFC0695w	-190	1	14.58	GACATC
MAL13P1.515	-615	1	14.58	GACATC
PFL1955w	-20	1	14.58	GACATC
MAL13P1.249	-1238	1	14.58	GACATC
PFB0040c	-613	1	14.58	GACATC
PFF1365c	-1357	1	14.58	GACATC
PFC0365w	-1803	1	14.58	GACATC
PF14_0485	-1052	1	14.58	GACATC
PF14_0567	-1509	1	14.58	GACATC
PF14_0732	-1366	1	14.58	GACATC
PFC0475c	-370	1	14.58	GACATC
PF13_0260	-1968	-1	14.58	GATGTC
PFF1110c	-1961	1	14.58	GACATC
MAL8P1.150	-700	1	14.58	GACATC
MAL13P1.430	-195	1	14.58	GACATC
MAL13P1.430	-988	1	14.58	GACATC
PFL1655c	-257	-1	14.58	GATGTC
PFL0955c	-387	-1	14.58	GATGTC
PFL1040w	-560	1	14.58	GACATC
PFC0240c	-120	1	14.58	GACATC
MAL13P1.18	-1922	1	14.58	GACATC
PFA0765c	-20	1	14.58	GACATC
PFB0800c	-24	1	14.58	GACATC
PFB0800c	-309	-1	14.58	GATGTC
PF11_0158	-28	-1	14.58	GATGTC
PFB0085c	-1768	1	14.58	GACATC
PF13_0080	-965	1	14.58	GACATC
PF14_0194	-397	-1	14.58	GATGTC
PFB0590w	-1208	-1	14.58	GATGTC
PFB0010w	-20	1	14.58	GACATC
PFL1705w	-1445	1	14.58	GACATC
PFD0630c	-39	1	14.58	GACATC
PFB0670c	-254	1	14.58	GACATC
PFL2250c	-448	1	14.58	GACATC
PFC0515c	-285	-1	14.58	GATGTC
PF14_0652	-1828	-1	14.58	GATGTC
PF11_0289	-242	-1	14.58	GATGTC
PFL0940c	-20	1	14.58	GACATC
PF13_0101	-1439	1	14.58	GACATC
PFE0815w	-1079	1	14.58	GACATC
PFI0645w	-1249	-1	14.58	GATGTC
MAL7P1.137	-1644	-1	14.58	GATGTC
PF07_0084	-470	1	14.58	GACATC
PF14_0740	-1111	-1	14.58	GATGTC
PFC0690c	-1422	-1	14.58	GATGTC
MAL13P1.580	-760	-1	14.58	GATGTC
MAL13P1.19	-1240	1	14.58	GACATC
PFL1970w	-198	1	14.58	GACATC
MAL13P1.460	-32	-1	14.58	GATGTC
MAL13P1.460	-275	-1	14.58	GATGTC
PF11_0389	-610	1	14.58	GACATC
PFL2180w	-1008	1	14.58	GACATC
PFD1006w	-233	-1	14.58	GATGTC
PF14_0373	-1590	-1	14.58	GATGTC
PFL1700c	-1701	-1	14.58	GATGTC
PFD1030c	-1410	1	14.58	GACATC
MAL13P1.17	-156	1	14.58	GACATC
PF14_0498	-672	-1	14.58	GATGTC
PFB0425c	-454	-1	14.58	GATGTC
PFL2665c	-20	1	14.58	GACATC
PFA0525w	-121	1	14.58	GACATC
PFE1460w	-351	1	14.58	GACATC
PFI1125c	-1213	-1	14.58	GATGTC
PFI1795c	-17	1	14.58	GACATC
PF07_0083	-357	-1	14.58	GATGTC
MAL13P1.328	-83	1	14.58	GACATC
MAL13P1.328	-269	-1	14.58	GATGTC
PFI0280c	-1873	1	14.58	GACATC
PFL1265c	-595	1	14.58	GACATC
MAL13P1.327	-147	1	14.58	GACATC
PFL0635c	-58	-1	14.58	GATGTC
PFA0675w	-1585	1	14.58	GACATC
PFF0855c	-423	-1	14.58	GATGTC
PFE1310c	-1557	1	14.58	GACATC
MAL7P1.175	-526	-1	14.58	GATGTC
PFI0320w	-1027	-1	14.58	GATGTC
PF14_0588	-82	-1	14.58	GATGTC
PFB0445c	-1166	1	14.58	GACATC
PFI0005w	-29	1	14.58	GACATC
PF13_0139	-60	-1	14.58	GATGTC
PFF1085c	-1883	-1	14.58	GATGTC
PF10_0064	-61	-1	12.85	GATGGC
PF10_0322	-1462	1	12.85	GCCATC
PF14_0328	-1665	-1	12.85	GATGGC
PF08_0080	-1290	1	12.85	GCCATC
PFC0030c	-296	-1	12.85	GATGGC
PFF1560c	-1747	1	12.85	GCCATC
PF08_0089	-1230	1	12.85	GCCATC
PFF1185w	-1779	1	12.85	GCCATC
PFI1790w	-1420	-1	12.85	GATGGC
PFL0540w	-1082	1	12.85	GCCATC
PF11_0090	-626	1	12.85	GCCATC
PFB0320c	-999	-1	12.85	GATGGC
MAL7P1.56	-1847	-1	12.85	GATGGC
PF14_0415	-1401	1	12.85	GCCATC
PFI1250w	-1525	-1	12.85	GATGGC
PF11_0044	-1498	1	12.85	GCCATC
PFF0120w	-254	1	12.85	GCCATC
PF10_0151	-394	-1	12.85	GATGGC
PFL0500w	-965	-1	12.85	GATGGC
PF07_0026	-547	1	12.85	GCCATC
PF11_0445	-395	1	12.85	GCCATC
PF13_0042	-813	1	12.85	GCCATC
PF13_0042	-845	1	12.85	GCCATC
MAL13P1.133	-63	1	12.85	GCCATC
PFL1950w	-1495	-1	12.85	GATGGC
PF10_0403	-470	1	12.85	GCCATC
PFE0060w	-1224	-1	12.85	GATGGC
PF14_0706	-512	1	12.85	GCCATC
PF13_0136	-552	-1	12.85	GATGGC
PF13_0135	-264	1	12.85	GCCATC
PF13_0021	-907	-1	12.85	GATGGC
PF14_0120	-814	1	12.85	GCCATC
PFL1865w	-391	-1	12.85	GATGGC
PF11_0422	-1915	1	12.85	GCCATC
PF14_0074	-1898	-1	12.85	GATGGC
PF14_0132a	-448	-1	12.85	GATGGC
PFF0870w	-1166	1	12.85	GCCATC
PFL2140c	-201	1	12.85	GCCATC
MAL8P1.138	-1988	-1	12.85	GATGGC
PFL0250w	-1006	1	12.85	GCCATC
MAL7P1.186	-1950	-1	12.85	GATGGC
PF11_0408	-559	-1	12.85	GATGGC
PFI0245c	-564	1	12.85	GCCATC
PFA0165c	-370	1	12.85	GCCATC
PFC0065c	-970	-1	12.85	GATGGC
PFL1020w	-384	-1	12.85	GATGGC
MAL13P1.274	-1621	-1	12.85	GATGGC
PF14_0073	-168	1	12.85	GCCATC
PF11_0409	-1378	1	12.85	GCCATC
PFI0215c	-982	1	12.85	GCCATC
PF13_0148	-910	1	12.85	GCCATC
PF07_0127	-1143	-1	12.85	GATGGC
PFF0115c	-693	-1	12.85	GATGGC
PFE1500c	-1731	-1	12.85	GATGGC
PFI1725w	-1943	1	12.85	GCCATC
PFE1200w	-582	1	12.85	GCCATC
PFE0875c	-954	1	12.85	GCCATC
PFF0510w	-1404	1	12.85	GCCATC
PFD0365c	-51	-1	12.85	GATGGC
PF14_0329	-733	1	12.85	GCCATC
PFL0535c	-1146	-1	12.85	GATGGC
PFL1860c	-808	1	12.85	GCCATC
PF10_0266	-1015	1	12.85	GCCATC
MAL8P1.100	-1451	-1	12.85	GATGGC
PF10_0267	-836	-1	12.85	GATGGC
MAL8P1.300	-1373	1	12.85	GCCATC
PFB0720c	-398	-1	12.85	GATGGC
PFD1150c	-480	1	12.85	GCCATC
PF14_0131	-1998	-1	12.85	GATGGC
PF07_0136	-296	-1	12.85	GATGGC
PF14_0114	-23	-1	12.85	GATGGC
PF11_0089	-937	-1	12.85	GATGGC
PF14_0770	-285	-1	12.85	GATGGC
PF13_0181	-1467	1	12.85	GCCATC
PFL0495c	-296	1	12.85	GCCATC
MAL13P1.530	-293	-1	12.85	GATGGC
PF13_0187	-683	-1	12.85	GATGGC
MAL13P1.145	-1134	-1	12.85	GATGGC
PF08_0079	-1161	-1	12.85	GATGGC
PF11_0479a	-211	-1	12.85	GATGGC
MAL13P1.25	-24	1	12.85	GCCATC
PF14_0233	-661	-1	12.85	GATGGC
PFE0075c	-292	-1	12.85	GATGGC
PF08_0055	-1213	-1	12.85	GATGGC
PFL1947c	-1498	1	12.85	GCCATC
PFL1170w	-405	1	12.85	GCCATC
PF14_0698	-92	1	12.85	GCCATC
PFI0220w	-375	-1	12.85	GATGGC
PFD0367w	-1686	1	12.85	GCCATC
PF10_0065	-648	1	12.85	GCCATC
PF13_0182	-312	-1	12.85	GATGGC
PFF1065c	-952	1	12.85	GCCATC
PF11_0447	-1836	-1	12.85	GATGGC
PF14_0003	-296	-1	12.85	GATGGC
PF14_0234	-809	1	12.85	GCCATC
PFC0740c	-1011	-1	12.85	GATGGC
PF07_0083	-1473	1	12.85	GCCATC
PFE1505w	-266	1	12.85	GCCATC
PFD0540c	-1046	1	12.85	GCCATC
PF11_0310	-1265	-1	12.85	GATGGC
PF14_0161	-161	-1	12.85	GATGGC
PFL1770c	-542	1	12.85	GCCATC
PFD1155w	-1386	-1	12.85	GATGGC
PF10_0329	-58	1	12.85	GCCATC
MAL8P1.131	-1216	1	11.69	GACACC
PFI0890c	-11	1	11.69	GACACC
PF10_0351	-778	-1	11.69	GGTGTC
PFC0820w	-150	1	11.69	GACACC
PF13_0196	-457	-1	11.69	GGTGTC
PFL2080c	-923	1	11.69	GACACC
PFL0805w	-1640	-1	11.69	GGTGTC
PFD1045c	-187	-1	11.69	GGTGTC
PFD0460c	-794	-1	11.69	GGTGTC
PFD0395c	-1703	-1	11.69	GGTGTC
PFI1410c	-1082	-1	11.69	GGTGTC
PF14_0590	-387	-1	11.69	GGTGTC
PFL1430c	-1668	1	11.69	GACACC
MAL7P1.105	-1106	1	11.69	GACACC
PFF0210w	-1816	-1	11.69	GGTGTC
PFI1745c	-1547	-1	11.69	GGTGTC
PFA0200w	-793	1	11.69	GACACC
PFI0165c	-1736	1	11.69	GACACC
PF13_0060	-806	1	11.69	GACACC
PFE0280c	-525	-1	11.69	GGTGTC
PF11_0443	-999	-1	11.69	GGTGTC
MAL13P1.440	-1419	1	11.69	GACACC
PF11_0283	-355	-1	11.69	GGTGTC
PF14_0529	-1683	-1	11.69	GGTGTC
PF11_0418	-1647	1	11.69	GACACC
PF10_0196	-547	1	11.69	GACACC
PF14_0571	-1346	1	11.69	GACACC
PFF0505c	-1581	1	11.69	GACACC
MAL7P1.67	-1871	-1	11.69	GGTGTC
PFI0615w	-1140	1	11.69	GACACC
PF11_0259	-890	1	11.69	GACACC
MAL8P1.46	-19	1	11.69	GACACC
PFE1025c	-705	-1	11.69	GGTGTC
MAL7P1.7	-1273	1	11.69	GACACC
MAL7P1.201	-836	1	11.69	GACACC
PFI0700c	-574	-1	11.69	GGTGTC
PF14_0119	-96	-1	11.69	GGTGTC
PFL0245w	-423	1	11.69	GACACC
PF10_0147	-1120	-1	11.69	GGTGTC
MAL13P1.339	-353	-1	11.69	GGTGTC
PFF0205w	-536	-1	11.69	GGTGTC
PF11_0038	-830	-1	11.69	GGTGTC
PF07_0043	-1601	-1	11.69	GGTGTC
PFI1415w	-17	1	11.69	GACACC
PFE0360c	-513	1	11.69	GACACC
PF10_0265	-141	-1	11.69	GGTGTC
PFD0865c	-276	1	11.69	GACACC
MAL13P1.190	-229	1	11.69	GACACC
PF14_0656	-52	1	11.69	GACACC
PF13_0128	-248	1	11.69	GACACC
PF11_0277	-782	-1	11.69	GGTGTC
PF14_0755	-516	-1	11.69	GGTGTC
PF14_0694	-1436	1	11.69	GACACC
PF13_0348	-1021	1	11.69	GACACC
PF14_0231	-1207	1	11.69	GACACC
PF11_0202	-75	1	11.69	GACACC
PFE1195w	-1638	1	11.69	GACACC
PF14_0524	-1657	-1	11.69	GGTGTC
PF14_0031	-226	1	11.69	GACACC
PFI1180w	-1535	-1	11.69	GGTGTC
MAL13P1.415	-257	-1	11.69	GGTGTC
PF13_0349	-1492	-1	11.69	GGTGTC
PFI0705w	-1902	1	11.69	GACACC
MAL13P1.175	-653	1	11.69	GACACC
PFF0670w	-405	1	11.69	GACACC
PFE0215w	-1418	-1	11.69	GGTGTC
MAL13P1.7	-418	1	11.69	GACACC
PFC0915w	-204	1	11.69	GACACC
PFB0540w	-1574	1	11.69	GACACC
PF14_0122	-1684	-1	11.69	GGTGTC
PFC0610c	-496	-1	11.69	GGTGTC
PF10_0383	-1300	1	11.69	GACACC
MAL8P1.35	-450	1	11.69	GACACC
MAL13P1.420	-1476	1	11.69	GACACC
MAL13P1.130	-98	1	11.69	GACACC
PF13_0306	-276	-1	11.69	GGTGTC
PF14_0695	-232	-1	11.69	GGTGTC
MAL13P1.244	-947	1	11.69	GACACC
PF14_0392	-904	1	11.69	GACACC
PF14_0627	-782	-1	11.69	GGTGTC
PF14_0032	-425	-1	11.69	GGTGTC
PF14_0761	-1960	-1	11.69	GGTGTC
PF14_0477	-165	1	11.69	GACACC
PF14_0754	-146	1	11.69	GACACC
MAL13P1.53	-700	-1	11.69	GGTGTC
MAL7P1.21	-108	-1	11.69	GGTGTC
PF13_0079	-113	-1	11.69	GGTGTC
PFA0275c	-1894	1	11.69	GACACC
PFI0170w	-1497	-1	11.69	GGTGTC
PF07_0052	-92	-1	11.69	GGTGTC
PF07_0052	-250	-1	11.69	GGTGTC
PFF0095c	-136	1	11.69	GACACC
MAL13P1.236	-691	1	11.69	GACACC
PFI0050c	-464	1	11.69	GACACC
PF14_0752	-1536	1	11.69	GACACC
PF14_0699	-966	-1	11.69	GGTGTC
PF14_0204	-39	-1	11.69	GGTGTC
MAL7P1.118	-1058	-1	11.69	GGTGTC
PFL2085w	-1372	-1	11.69	GGTGTC
PF10_0166	-452	1	11.69	GACACC
PF14_0235	-79	1	11.69	GACACC
PFC0830w	-480	1	11.69	GACACC
MAL13P1.156	-1865	1	11.69	GACACC
PF11_0086	-1907	1	11.69	GACACC
PFC0825c	-1813	-1	11.69	GGTGTC
PFL1005c	-1999	1	11.69	GACACC
PFL1800w	-49	-1	11.69	GGTGTC
PFI1465w	-569	-1	11.69	GGTGTC
PFE0855c	-103	-1	11.69	GGTGTC
PFL0030c	-251	-1	11.69	GGTGTC
MAL13P1.315	-75	1	11.69	GACACC
PFC1045c	-1284	1	11.69	GACACC
PFB0405w	-1446	-1	11.69	GGTGTC
PF10_0167	-1159	-1	11.69	GGTGTC
MAL13P1.157	-334	-1	11.69	GGTGTC
PFC1050w	-1020	-1	11.69	GGTGTC
MAL13P1.114	-1086	-1	11.69	GGTGTC
MAL13P1.114	-1906	-1	11.69	GGTGTC
MAL7P1.29a	-1398	-1	11.69	GGTGTC
PFA0625w	-290	-1	11.69	GGTGTC
PFC0930c	-639	-1	11.69	GGTGTC
MAL13P1.174	-1724	1	11.69	GACACC
MAL13P1.308	-13	-1	11.69	GGTGTC
PFD0795w	-411	-1	11.69	GGTGTC
PF13_0201	-917	-1	11.69	GGTGTC
PFD0400w	-1050	1	11.69	GACACC
PFL1085w	-437	-1	11.69	GGTGTC
PFL1085w	-910	-1	11.69	GGTGTC
PF10_0311	-1689	-1	11.69	GGTGTC
PF10_0125	-196	-1	11.69	GGTGTC
PFA0370w	-827	-1	11.69	GGTGTC
MAL13P1.235	-274	-1	11.69	GGTGTC
PFE1205c	-95	1	11.69	GACACC
MAL13P1.191	-540	-1	11.69	GGTGTC
MAL13P1.425	-1980	1	11.69	GACACC
PF13_0247	-468	-1	11.69	GGTGTC
MAL13P1.115	-1032	1	11.69	GACACC
MAL13P1.115	-1852	1	11.69	GACACC
PFF0535c	-1508	-1	11.69	GGTGTC
MAL13P1.192	-561	1	11.69	GACACC
PF08_0112	-28	-1	11.69	GGTGTC
PF10_0057	-184	1	11.69	GACACC
PF14_0230	-1163	-1	11.69	GGTGTC
PF07_0040	-312	1	11.69	GACACC
PFE0210c	-147	1	11.69	GACACC
PF14_0222	-787	1	11.69	GACACC
PF08_0135	-547	-1	11.69	GGTGTC
PF07_0014	-801	-1	11.69	GGTGTC
PF13_0181	-84	-1	11.69	GGTGTC
PFA0365c	-1247	1	11.69	GACACC
PFE1630w	-532	-1	11.69	GGTGTC
PF14_0528	-1722	1	11.69	GACACC
MAL13P1.540	-1703	1	11.69	GACACC
PF14_0497	-127	-1	11.69	GGTGTC
MAL7P1.14	-1614	1	11.69	GACACC
PFL0355c	-1364	-1	11.69	GGTGTC
PF13_0355	-182	-1	11.69	GGTGTC
PF10_0195	-316	-1	11.69	GGTGTC
PFI0815c	-725	-1	11.69	GGTGTC
PFB0355c	-499	1	11.69	GACACC
MAL13P1.12	-506	-1	11.69	GGTGTC
PF13_0361	-914	-1	11.69	GGTGTC
PF11_0282	-1585	1	11.69	GACACC
PF08_0030	-621	-1	11.69	GGTGTC
MAL8P1.133	-661	-1	11.69	GGTGTC
MAL8P1.133	-956	-1	11.69	GGTGTC
MAL13P1.460	-110	-1	11.69	GGTGTC
PFL1685w	-715	-1	11.69	GGTGTC
PFD0870w	-1111	-1	11.69	GGTGTC
PFF0745c	-1648	-1	11.69	GGTGTC
PFF1450w	-1111	-1	11.69	GGTGTC
PF11_0075	-256	-1	11.69	GGTGTC
PF13_0182	-1695	1	11.69	GACACC
PF10_0039	-702	-1	11.69	GGTGTC
PF11_0457	-1492	-1	11.69	GGTGTC
PF11_0222	-814	-1	11.69	GGTGTC
PF14_0751	-597	1	11.69	GACACC
PF14_0526	-1476	1	11.69	GACACC
PFB0625w	-840	-1	11.69	GGTGTC
PFC0831w	-1885	1	11.69	GACACC
PF07_0085	-972	-1	11.69	GGTGTC
PFD0462w	-969	1	11.69	GACACC
PFL0800c	-1140	1	11.69	GACACC
PF11_0419	-1834	-1	11.69	GGTGTC
PFL1795c	-1136	1	11.69	GACACC
PF11_0074	-726	1	11.69	GACACC
MAL8P1.134	-83	1	11.69	GACACC
MAL8P1.134	-378	1	11.69	GACACC
PFL1175w	-400	1	11.68	GACGTC
PF07_0023	-126	1	11.68	GACGTC
PFI0910w	-1449	1	11.68	GACGTC
PFC0195w	-1565	1	11.68	GACGTC
PFD0100c	-1195	1	11.68	GACGTC
PF07_0116	-339	1	11.68	GACGTC
MAL13P1.331	-983	1	11.68	GACGTC
PFL0957w	-1387	1	11.68	GACGTC
PF10_0012	-881	1	11.68	GACGTC
PF13_0321	-605	1	11.68	GACGTC
PFL1625w	-125	1	11.68	GACGTC
PFD0110w	-1983	1	11.68	GACGTC
PFE0050w	-1984	1	11.68	GACGTC
PFL2110c	-1657	1	11.68	GACGTC
PF14_0334	-1962	1	11.68	GACGTC
PF10_0352	-428	1	11.68	GACGTC
PFD1037w	-1035	1	11.68	GACGTC
PFE1185w	-907	1	11.68	GACGTC
PFE0985w	-1462	1	11.68	GACGTC
MAL7P1.126	-1358	1	11.68	GACGTC
MAL7P1.127	-236	1	11.68	GACGTC
PFC0190c	-1777	1	11.68	GACGTC
MAL13P1.211	-191	1	11.68	GACGTC
PFB0690w	-23	1	11.68	GACGTC
PF10_0067	-1125	1	11.68	GACGTC
PF08_0038	-1386	1	11.68	GACGTC
PFD1175w	-202	1	11.68	GACGTC
PF14_0124	-647	1	11.68	GACGTC
PF10_0066	-147	1	11.68	GACGTC
PF14_0540	-1995	1	11.68	GACGTC
PFE0045c	-1352	1	11.68	GACGTC
PF14_0374	-6	1	11.68	GACGTC
PF11_0305	-367	1	11.68	GACGTC
PFL0955c	-326	1	11.68	GACGTC
PF07_0107	-1197	1	11.68	GACGTC
MAL13P1.93	-303	1	11.68	GACGTC
PF13_0173	-487	1	11.68	GACGTC
PFE1070c	-347	1	11.68	GACGTC
PFI0280c	-364	1	11.68	GACGTC
PFD1015c	-199	1	11.3	GGCATC
PF10_0322	-870	-1	11.3	GATGCC
MAL13P1.196	-1187	1	11.3	GGCATC
PF11_0428	-735	-1	11.3	GATGCC
PFF0575c	-1366	-1	11.3	GATGCC
PFI1310w	-624	1	11.3	GGCATC
PF14_0582	-172	-1	11.3	GATGCC
PF07_0058	-1231	-1	11.3	GATGCC
PFB0970c	-264	-1	11.3	GATGCC
PFB0970c	-611	-1	11.3	GATGCC
PFD0395c	-856	-1	11.3	GATGCC
PF10_0328	-909	1	11.3	GGCATC
PFB0640c	-821	-1	11.3	GATGCC
PFB0640c	-983	-1	11.3	GATGCC
PF11_0528	-198	1	11.3	GGCATC
PFE0275w	-1880	-1	11.3	GATGCC
PFD0995c	-200	1	11.3	GGCATC
PF10_0048	-1072	-1	11.3	GATGCC
PFD0695w	-1129	1	11.3	GGCATC
PF11_0039	-1596	1	11.3	GGCATC
PFC0725c	-1854	-1	11.3	GATGCC
PF13_0086	-1579	-1	11.3	GATGCC
PF14_0313	-1596	-1	11.3	GATGCC
PFE0270c	-178	1	11.3	GGCATC
PFB0730w	-1274	1	11.3	GGCATC
PFA0380w	-230	-1	11.3	GATGCC
PF14_0654	-593	1	11.3	GGCATC
PF08_0101	-749	1	11.3	GGCATC
PFF0860c	-1220	-1	11.3	GATGCC
PF13_0321	-439	-1	11.3	GATGCC
PF13_0211	-708	-1	11.3	GATGCC
MAL13P1.113	-668	-1	11.3	GATGCC
PF10_0309	-1696	1	11.3	GGCATC
PF07_0053	-175	-1	11.3	GATGCC
PF14_0451	-15	1	11.3	GGCATC
PFL2415w	-923	-1	11.3	GATGCC
PF13_0118	-226	1	11.3	GGCATC
PFC0262c	-834	-1	11.3	GATGCC
PFB0150c	-226	-1	11.3	GATGCC
PFF1240w	-1118	1	11.3	GGCATC
PF07_0105	-1943	-1	11.3	GATGCC
PFE1365w	-1074	-1	11.3	GATGCC
PF10_0049	-56	1	11.3	GGCATC
PF10_0033	-1391	1	11.3	GGCATC
PF11_0203	-510	1	11.3	GGCATC
PF13_0042	-29	-1	11.3	GATGCC
PFB0725c	-527	-1	11.3	GATGCC
PF11_0083	-1037	-1	11.3	GATGCC
MAL8P1.137	-457	-1	11.3	GATGCC
PFB0972w	-1323	1	11.3	GGCATC
PFB0972w	-1670	1	11.3	GGCATC
PF14_0439	-1095	1	11.3	GGCATC
PFE0605c	-1184	1	11.3	GGCATC
PFF0780w	-15	1	11.3	GGCATC
PF13_0168	-201	1	11.3	GGCATC
PF07_0077	-222	1	11.3	GGCATC
PFI1585c	-348	-1	11.3	GATGCC
PF10_0402	-705	1	11.3	GGCATC
PFL2300w	-111	1	11.3	GGCATC
MAL8P1.205	-1807	1	11.3	GGCATC
PF11_0509	-1556	1	11.3	GGCATC
PFI1580c	-1838	-1	11.3	GATGCC
PFL1960w	-336	1	11.3	GGCATC
PFB0440c	-1370	-1	11.3	GATGCC
PFC0582c	-1154	-1	11.3	GATGCC
PFC0355c	-1903	-1	11.3	GATGCC
PFI0935w	-1625	1	11.3	GGCATC
PF10_0016	-771	-1	11.3	GATGCC
PFD0240c	-468	-1	11.3	GATGCC
PF11_0328	-301	-1	11.3	GATGCC
MAL8P1.32	-1360	-1	11.3	GATGCC
PFL2405c	-783	1	11.3	GGCATC
PF10_0327	-632	-1	11.3	GATGCC
PF14_0542	-1376	-1	11.3	GATGCC
PFL0265w	-235	1	11.3	GGCATC
PFD0625c	-336	1	11.3	GGCATC
PF08_0029	-738	1	11.3	GGCATC
PFL2100w	-1619	-1	11.3	GATGCC
PFI1216w	-15	1	11.3	GGCATC
PF14_0649	-312	1	11.3	GGCATC
PF13_0148	-662	1	11.3	GGCATC
PFB0870w	-718	-1	11.3	GATGCC
PFD0669c	-495	-1	11.3	GATGCC
MAL13P1.78	-250	1	11.3	GGCATC
MAL13P1.307	-615	1	11.3	GGCATC
MAL13P1.307	-1402	-1	11.3	GATGCC
PFA0345w	-878	1	11.3	GGCATC
MAL13P1.247	-1592	1	11.3	GGCATC
PFI1245c	-356	-1	11.3	GATGCC
PF10_0310	-784	1	11.3	GGCATC
PFF1160w	-465	1	11.3	GGCATC
PF11_0427	-140	1	11.3	GGCATC
MAL13P1.86	-1591	-1	11.3	GATGCC
PFI0555c	-799	-1	11.3	GATGCC
PF11_0135	-1743	-1	11.3	GATGCC
PFI0930c	-1861	-1	11.3	GATGCC
PF14_0346	-1121	-1	11.3	GATGCC
PF10_0206	-666	1	11.3	GGCATC
PFL2640c	-837	1	11.3	GGCATC
PFL2305w	-1741	1	11.3	GGCATC
PF11_0306	-1020	-1	11.3	GATGCC
PF07_0120	-1650	-1	11.3	GATGCC
PFE1190c	-672	1	11.3	GGCATC
MAL13P1.131	-1101	-1	11.3	GATGCC
PF13_0327	-35	1	11.3	GGCATC
PF13_0327	-822	-1	11.3	GATGCC
PFL1035w	-1021	1	11.3	GGCATC
MAL7P1.173	-1389	-1	11.3	GATGCC
PFD0790c	-821	-1	11.3	GATGCC
PFD0795w	-1897	1	11.3	GGCATC
PFD0400w	-1897	1	11.3	GGCATC
PF14_0541	-1330	1	11.3	GGCATC
MAL13P1.191	-92	-1	11.3	GATGCC
MAL7P1.19	-184	1	11.3	GGCATC
PF13_0233	-641	1	11.3	GGCATC
PF11_0160	-724	-1	11.3	GATGCC
MAL13P1.192	-1009	1	11.3	GGCATC
PF13_0137	-1347	1	11.3	GGCATC
MAL7P1.156	-326	1	11.3	GGCATC
PF14_0540	-42	1	11.3	GGCATC
PFL1165w	-1255	-1	11.3	GATGCC
PF13_0052	-440	1	11.3	GGCATC
MAL13P1.129	-290	1	11.3	GGCATC
PF11_0305	-492	1	11.3	GGCATC
PF14_0653	-1127	-1	11.3	GATGCC
PF14_0237	-1927	1	11.3	GGCATC
PFC0730w	-1735	1	11.3	GGCATC
PF10_0005	-682	1	11.3	GGCATC
PF11_0011	-1110	-1	11.3	GATGCC
PFI1220w	-1332	1	11.3	GGCATC
MAL13P1.145	-1382	-1	11.3	GATGCC
PF14_0153	-550	-1	11.3	GATGCC
PF13_0109	-959	-1	11.3	GATGCC
PFC0540w	-643	-1	11.3	GATGCC
MAL13P1.127	-1753	-1	11.3	GATGCC
PFE1360c	-1687	1	11.3	GGCATC
MAL7P1.157	-1554	-1	11.3	GATGCC
PFD0630c	-336	1	11.3	GGCATC
PFC0360w	-1355	1	11.3	GGCATC
PFD1000c	-200	1	11.3	GGCATC
PF11_0289	-1515	-1	11.3	GATGCC
MAL7P1.138	-338	1	11.3	GGCATC
PFI0250c	-1617	-1	11.3	GATGCC
MAL13P1.248	-267	1	11.3	GGCATC
PF14_0539	-200	1	11.3	GGCATC
PFL1120c	-368	1	11.3	GGCATC
PF11_0517	-644	-1	11.3	GATGCC
PF13_0051	-770	-1	11.3	GATGCC
PF14_0662	-846	1	11.3	GGCATC
PFB0932w	-130	-1	11.3	GATGCC
PF14_0314	-619	1	11.3	GGCATC
PF11_0438	-914	1	11.3	GGCATC
PF08_0139	-1691	1	10.9	GACAGC
PF11_0156	-886	1	10.9	GACAGC
MAL13P1.227	-1144	-1	10.9	GCTGTC
MAL7P1.86	-1664	-1	10.9	GCTGTC
PFB0650w	-384	-1	10.9	GCTGTC
PFA0285c	-93	1	10.9	GACAGC
MAL13P1.410	-1304	1	10.9	GACAGC
MAL13P1.331	-1750	-1	10.9	GCTGTC
PFD0375w	-1306	-1	10.9	GCTGTC
PFE0230w	-91	-1	10.9	GCTGTC
PF11_0209	-1803	1	10.9	GACAGC
PF11_0524	-639	1	10.9	GACAGC
PF11_0057	-753	-1	10.9	GCTGTC
PFB0475c	-1495	-1	10.9	GCTGTC
PF13_0225	-438	1	10.9	GACAGC
PFI0905w	-979	1	10.9	GACAGC
PFL0540w	-1001	1	10.9	GACAGC
MAL13P1.188	-1450	1	10.9	GACAGC
PF10_0094	-641	-1	10.9	GCTGTC
PFA0290w	-1486	-1	10.9	GCTGTC
PFD1230c	-527	1	10.9	GACAGC
PF11_0523	-461	1	10.9	GACAGC
PF11_0056	-545	1	10.9	GACAGC
PF08_0129	-1641	-1	10.9	GCTGTC
PF11_0340	-1497	1	10.9	GACAGC
PFL1105c	-738	-1	10.9	GCTGTC
PF10_0131	-1147	-1	10.9	GCTGTC
MAL13P1.505	-1694	1	10.9	GACAGC
PF10_0403	-1718	1	10.9	GACAGC
MAL8P1.210	-88	-1	10.9	GCTGTC
MAL7P1.216	-550	1	10.9	GACAGC
PFE0190c	-1248	1	10.9	GACAGC
PFF0025w	-526	1	10.9	GACAGC
MAL8P1.212	-1830	-1	10.9	GCTGTC
PFI0065w	-526	1	10.9	GACAGC
PF13_0269	-323	-1	10.9	GCTGTC
PFB0973c	-771	1	10.9	GACAGC
PF13_0129	-1703	1	10.9	GACAGC
PFI0100c	-70	-1	10.9	GCTGTC
PFL0545w	-890	1	10.9	GACAGC
PFI1345c	-242	-1	10.9	GCTGTC
PF13_0315	-1854	-1	10.9	GCTGTC
PF11_0021	-1692	1	10.9	GACAGC
PFD0755c	-219	-1	10.9	GCTGTC
MAL7P1.84	-668	1	10.9	GACAGC
PFL0350c	-46	-1	10.9	GCTGTC
PFC0115c	-1405	-1	10.9	GCTGTC
PF11_0178	-61	1	10.9	GACAGC
PFE0195w	-325	-1	10.9	GCTGTC
PF10_0261a	-593	1	10.9	GACAGC
PFF1475c	-757	-1	10.9	GCTGTC
MAL8P1.71	-1288	1	10.9	GACAGC
MAL8P1.71	-1358	1	10.9	GACAGC
PFL0195w	-334	1	10.9	GACAGC
MAL13P1.105	-1883	-1	10.9	GCTGTC
PFE0565w	-443	-1	10.9	GCTGTC
PFE0565w	-1332	1	10.9	GACAGC
PFI0030c	-1695	1	10.9	GACAGC
PFI0935w	-273	1	10.9	GACAGC
PFF1045w	-864	1	10.9	GACAGC
PF11_0009	-527	1	10.9	GACAGC
PFD0495c	-1959	1	10.9	GACAGC
PFI0205w	-1942	-1	10.9	GCTGTC
PFI1815c	-526	1	10.9	GACAGC
PFL2510w	-449	1	10.9	GACAGC
PFL2420w	-717	1	10.9	GACAGC
PF13_0346	-1727	1	10.9	GACAGC
PFL0475w	-347	-1	10.9	GCTGTC
PFB0975c	-71	1	10.9	GACAGC
PF11_0520	-526	1	10.9	GACAGC
PFB0976w	-88	-1	10.9	GCTGTC
PFI0120c	-802	-1	10.9	GCTGTC
PFL0965c	-833	-1	10.9	GCTGTC
PF10_0355	-444	-1	10.9	GCTGTC
MAL13P1.103	-1159	-1	10.9	GCTGTC
MAL13P1.520	-522	1	10.9	GACAGC
PFD0025w	-527	1	10.9	GACAGC
PFA0020w	-541	1	10.9	GACAGC
PFL0535c	-1227	-1	10.9	GCTGTC
PF13_0004	-526	1	10.9	GACAGC
PF13_0201	-681	-1	10.9	GCTGTC
PFA0045c	-1759	1	10.9	GACAGC
PF11_0300	-550	1	10.9	GACAGC
PF13_0347	-231	-1	10.9	GCTGTC
PF11_0506	-946	-1	10.9	GCTGTC
PFI0020w	-528	1	10.9	GACAGC
PFI0200c	-103	1	10.9	GACAGC
PFF0535c	-1854	-1	10.9	GCTGTC
DUP1-PFI1615w	-598	-1	10.9	GCTGTC
PF07_0022	-613	1	10.9	GACAGC
PFF1255w	-654	1	10.9	GACAGC
PFB0974c	-557	1	10.9	GACAGC
PFL0140w	-163	-1	10.9	GCTGTC
PF11_0522	-578	1	10.9	GACAGC
MAL13P1.226	-751	1	10.9	GACAGC
PFE1640w	-1965	1	10.9	GACAGC
PFL0150w	-986	-1	10.9	GCTGTC
MAL8P1.209	-578	1	10.9	GACAGC
PF10_0261	-1623	1	10.9	GACAGC
PF14_0261	-1605	1	10.9	GACAGC
PFC0130c	-1801	1	10.9	GACAGC
PFL0445w	-584	1	10.9	GACAGC
PFE0560c	-1350	-1	10.9	GCTGTC
MAL13P1.121	-30	-1	10.9	GCTGTC
PFF1565c	-527	1	10.9	GACAGC
PFD0785c	-66	1	10.9	GACAGC
MAL13P1.327	-1493	-1	10.9	GCTGTC
PFL2645c	-542	1	10.9	GACAGC
MAL13P1.73	-393	-1	10.9	GCTGTC
MAL8P1.72	-164	-1	10.9	GCTGTC
MAL13P1.106	-465	1	10.9	GACAGC
PFB0480w	-474	1	10.9	GACAGC
PFB0035c	-1711	1	10.9	GACAGC
PFL0515w	-504	1	10.75	GACCTC
MAL7P1.147	-1993	1	10.75	GACCTC
PFF0915w	-137	-1	10.75	GAGGTC
PFB0205c	-598	-1	10.75	GAGGTC
PF08_0027	-1282	1	10.75	GACCTC
MAL8P1.70	-1723	-1	10.75	GAGGTC
PF11_0209	-1588	1	10.75	GACCTC
PF11_0411	-790	1	10.75	GACCTC
PF10_0187	-545	1	10.75	GACCTC
PF11_0204	-1666	-1	10.75	GAGGTC
PFL2275c	-1116	1	10.75	GACCTC
PFL2290w	-357	1	10.75	GACCTC
PF14_0217	-1433	-1	10.75	GAGGTC
MAL13P1.125	-697	-1	10.75	GAGGTC
PFC0180c	-845	-1	10.75	GAGGTC
PFC0180c	-1143	-1	10.75	GAGGTC
PFC0185w	-1820	1	10.75	GACCTC
PFD0655w	-891	-1	10.75	GAGGTC
PFF0505c	-1251	1	10.75	GACCTC
PF11_0180	-473	-1	10.75	GAGGTC
PFB0120w	-1693	1	10.75	GACCTC
PF11_0455a	-1753	1	10.75	GACCTC
PFD0565c	-700	1	10.75	GACCTC
PFE0760w	-41	-1	10.75	GAGGTC
MAL13P1.330	-150	1	10.75	GACCTC
PFE0665c	-67	-1	10.75	GAGGTC
PF11_0231	-181	-1	10.75	GAGGTC
PF11_0203	-1542	1	10.75	GACCTC
PFB0700c	-576	1	10.75	GACCTC
PF10_0121	-1094	-1	10.75	GAGGTC
PFE0405c	-1745	-1	10.75	GAGGTC
MAL13P1.317	-247	1	10.75	GACCTC
PFC0760c	-1997	1	10.75	GACCTC
PF14_0557	-346	1	10.75	GACCTC
PF14_0651	-1585	1	10.75	GACCTC
PFE0605c	-1011	-1	10.75	GAGGTC
PFD1130w	-1706	1	10.75	GACCTC
PF11_0033	-197	1	10.75	GACCTC
PF11_0033	-248	1	10.75	GACCTC
PF11_0033	-299	1	10.75	GACCTC
PF11_0033	-401	1	10.75	GACCTC
PF11_0033	-452	1	10.75	GACCTC
PF11_0033	-707	1	10.75	GACCTC
PF11_0033	-960	1	10.75	GACCTC
PF11_0033	-1113	1	10.75	GACCTC
PF11_0033	-1164	1	10.75	GACCTC
PF11_0033	-1418	1	10.75	GACCTC
PF11_0033	-1875	1	10.75	GACCTC
PF11_0033	-1926	1	10.75	GACCTC
PF14_0753	-859	-1	10.75	GAGGTC
PFF0600w	-822	1	10.75	GACCTC
PF14_0101	-798	-1	10.75	GAGGTC
PFL2090c	-725	1	10.75	GACCTC
PF10_0034	-204	-1	10.75	GAGGTC
PF08_0023	-217	-1	10.75	GAGGTC
PF10_0383	-95	1	10.75	GACCTC
PF10_0383	-248	1	10.75	GACCTC
PF10_0383	-503	1	10.75	GACCTC
PF10_0383	-552	1	10.75	GACCTC
PF10_0383	-601	1	10.75	GACCTC
PF10_0383	-650	1	10.75	GACCTC
PF10_0383	-699	1	10.75	GACCTC
PF10_0383	-799	1	10.75	GACCTC
PF10_0383	-901	1	10.75	GACCTC
PF10_0383	-952	1	10.75	GACCTC
PF10_0383	-1003	1	10.75	GACCTC
PF10_0383	-1052	1	10.75	GACCTC
PF10_0383	-1101	1	10.75	GACCTC
PF10_0383	-1201	1	10.75	GACCTC
PFL0880c	-1093	1	10.75	GACCTC
PF13_0089	-212	1	10.75	GACCTC
PF14_0239	-1207	-1	10.75	GAGGTC
PF14_0650	-500	1	10.75	GACCTC
PF14_0392	-1182	1	10.75	GACCTC
PF14_0392	-1276	-1	10.75	GAGGTC
PFB0815w	-465	-1	10.75	GAGGTC
PFF0340c	-1882	-1	10.75	GAGGTC
PFA0505c	-348	-1	10.75	GAGGTC
MAL13P1.222	-337	-1	10.75	GAGGTC
PFF0595c	-386	-1	10.75	GAGGTC
PFF0345w	-902	1	10.75	GACCTC
PFL2285c	-1786	-1	10.75	GAGGTC
MAL7P1.150	-194	1	10.75	GACCTC
PF10_0214	-1923	1	10.75	GACCTC
PFB0340c	-312	-1	10.75	GAGGTC
PFE0410w	-126	1	10.75	GACCTC
PFE0410w	-1440	1	10.75	GACCTC
PFB0645c	-410	-1	10.75	GAGGTC
PFB1020w	-1737	1	10.75	GACCTC
PFA0625w	-409	1	10.75	GACCTC
PF07_0108	-1613	-1	10.75	GAGGTC
PF07_0108	-1914	-1	10.75	GAGGTC
PF11_0327	-476	-1	10.75	GAGGTC
PF07_0076	-1826	1	10.75	GACCTC
PFD0740w	-1673	-1	10.75	GAGGTC
PFC0400w	-337	1	10.75	GACCTC
PFA0510w	-1413	1	10.75	GACCTC
PF14_0558	-1305	-1	10.75	GAGGTC
PFF0460w	-1606	-1	10.75	GAGGTC
PF11_0436	-996	-1	10.75	GAGGTC
PFC0695w	-261	-1	10.75	GAGGTC
PFF0910c	-926	1	10.75	GACCTC
PFL0885w	-1202	-1	10.75	GAGGTC
PFC0485w	-1697	1	10.75	GACCTC
PF07_0078	-308	1	10.75	GACCTC
PF07_0078	-1420	-1	10.75	GAGGTC
PF08_0093	-732	-1	10.75	GAGGTC
PF11_0456	-586	-1	10.75	GAGGTC
PFD0735c	-1004	1	10.75	GACCTC
MAL7P1.98	-1263	-1	10.75	GAGGTC
PF13_0131	-651	-1	10.75	GAGGTC
PFL2395c	-493	-1	10.75	GAGGTC
PF11_0163	-624	1	10.75	GACCTC
PFE0670w	-865	1	10.75	GACCTC
PF11_0230	-1206	1	10.75	GACCTC
PFL2610w	-1765	1	10.75	GACCTC
PF14_0717	-1216	1	10.75	GACCTC
PF08_0016	-729	1	10.75	GACCTC
PFC0690c	-1351	1	10.75	GACCTC
PFI0250c	-1192	-1	10.75	GAGGTC
PFE0765w	-1724	-1	10.75	GAGGTC
PF14_0019	-1112	1	10.75	GACCTC
PFD0915w	-208	1	10.75	GACCTC
MAL8P1.29	-1780	-1	10.75	GAGGTC
PFA0250w	-101	1	10.75	GACCTC
PF10_0004	-1730	1	10.75	GACCTC
PF11_0162	-1744	-1	10.75	GAGGTC
PF14_0739a	-1111	-1	10.75	GAGGTC
PF11_0095	-734	1	10.75	GACCTC
PFE0755c	-781	1	10.75	GACCTC
PF13_0362	-1331	1	10.75	GACCTC
PF13_0130	-834	1	10.75	GACCTC
PFL2400w	-420	1	10.75	GACCTC
PF11_0095a	-1747	1	10.75	GACCTC
MAL8P1.105	-511	1	10.75	GACCTC
PF13_0126	-1178	1	10.75	GACCTC
PF11_0412	-1614	-1	10.12	GATGAC
PFC0110w	-303	1	10.12	GTCATC
MAL13P1.252	-374	-1	10.12	GATGAC
PFI1640c	-531	-1	10.12	GATGAC
PFB1045w	-1969	-1	10.12	GATGAC
PFI1605w	-714	1	10.12	GTCATC
PFD0900w	-602	1	10.12	GTCATC
PFD0900w	-1703	-1	10.12	GATGAC
PFF1095w	-1182	-1	10.12	GATGAC
PFL0675c	-294	-1	10.12	GATGAC
PFI1820w	-830	-1	10.12	GATGAC
PFI1820w	-886	1	10.12	GTCATC
PF07_0082	-733	1	10.12	GTCATC
PFE0170c	-1196	-1	10.12	GATGAC
PFL1075w	-1804	-1	10.12	GATGAC
PFF1580c	-1190	1	10.12	GTCATC
PFL2045w	-516	1	10.12	GTCATC
PFF1150w	-1071	1	10.12	GTCATC
MAL13P1.360	-1681	1	10.12	GTCATC
PFI1770w	-594	1	10.12	GTCATC
PF14_0729	-931	1	10.12	GTCATC
PFL2580w	-771	-1	10.12	GATGAC
PFC0745c	-669	-1	10.12	GATGAC
PFC0745c	-1375	-1	10.12	GATGAC
PFD0825c	-46	1	10.12	GTCATC
PFD0820w	-1166	-1	10.12	GATGAC
MAL13P1.43	-148	1	10.12	GTCATC
PFD0895c	-268	1	10.12	GTCATC
PFD0895c	-1369	-1	10.12	GATGAC
MAL8P1.77	-1072	1	10.12	GTCATC
MAL7P1.86	-1561	-1	10.12	GATGAC
PFI1360c	-113	1	10.12	GTCATC
PF14_0568	-1465	-1	10.12	GATGAC
PF13_0086	-1182	-1	10.12	GATGAC
PF10_0195a	-96	1	10.12	GTCATC
PF11_0191	-1140	-1	10.12	GATGAC
PFB0730w	-453	1	10.12	GTCATC
PF13_0189	-182	1	10.12	GTCATC
PFC0440c	-1378	-1	10.12	GATGAC
PF13_0142	-1331	1	10.12	GTCATC
PF11_0334	-6	1	10.12	GTCATC
PFB0151c	-177	-1	10.12	GATGAC
PF07_0081	-386	-1	10.12	GATGAC
PF14_0579	-1030	1	10.12	GTCATC
PF11_0418	-1820	-1	10.12	GATGAC
PF14_0304	-400	-1	10.12	GATGAC
PFL2275c	-1198	-1	10.12	GATGAC
PF11_0155	-312	-1	10.12	GATGAC
PF14_0217	-1459	1	10.12	GTCATC
MAL13P1.269	-532	1	10.12	GTCATC
PFL0175c	-1950	-1	10.12	GATGAC
PFC0185w	-142	-1	10.12	GATGAC
PF11_0048	-1379	-1	10.12	GATGAC
PF10_0309	-143	1	10.12	GTCATC
PF10_0309	-244	-1	10.12	GATGAC
PFI1250w	-1722	-1	10.12	GATGAC
PFF0245w	-1951	1	10.12	GTCATC
PFF0245w	-1965	1	10.12	GTCATC
PF08_0063	-714	-1	10.12	GATGAC
PF11_0259	-1871	1	10.12	GTCATC
PF10_0399	-297	-1	10.12	GATGAC
PFI1765c	-1493	-1	10.12	GATGAC
PFI1705w	-313	-1	10.12	GATGAC
MAL7P1.31	-292	-1	10.12	GATGAC
PFF1430c	-1379	-1	10.12	GATGAC
PFE0845c	-1591	-1	10.12	GATGAC
PFD0720w	-1741	1	10.12	GTCATC
MAL7P1.320	-1589	-1	10.12	GATGAC
PFF1175c	-851	1	10.12	GTCATC
MAL13P1.238	-141	1	10.12	GTCATC
PF11_0125	-879	1	10.12	GTCATC
PF14_0553	-1018	1	10.12	GTCATC
PF13_0014	-510	-1	10.12	GATGAC
PFB0700c	-1646	1	10.12	GTCATC
PFI1425w	-390	1	10.12	GTCATC
PF14_0220	-218	1	10.12	GTCATC
PFC0715c	-675	1	10.12	GTCATC
PFB0725c	-1348	-1	10.12	GATGAC
PFE0470w	-87	1	10.12	GTCATC
PF14_0341	-1274	-1	10.12	GATGAC
MAL13P1.97	-971	1	10.12	GTCATC
PF11_0277	-707	1	10.12	GTCATC
PF11_0015	-650	1	10.12	GTCATC
PF11_0015	-1866	1	10.12	GTCATC
MAL7P1.185	-1941	1	10.12	GTCATC
PFB0525w	-534	1	10.12	GTCATC
PF10_0015	-1269	1	10.12	GTCATC
PFF0025w	-1967	1	10.12	GTCATC
MAL8P1.212	-381	1	10.12	GTCATC
PFI0895c	-1672	-1	10.12	GATGAC
PFL1295w	-528	-1	10.12	GATGAC
PF14_0708	-489	1	10.12	GTCATC
PFB0160w	-682	1	10.12	GTCATC
MAL8P1.108	-278	1	10.12	GTCATC
PF11_0260	-9	1	10.12	GTCATC
PFF1140c	-339	1	10.12	GTCATC
PFF1070c	-1208	-1	10.12	GATGAC
PF11_0033	-1316	1	10.12	GTCATC
PF14_0188	-1161	-1	10.12	GATGAC
PF08_0090	-1038	1	10.12	GTCATC
PFB0910w	-743	1	10.12	GTCATC
MAL7P1.226	-1683	-1	10.12	GATGAC
PF11_0239	-510	-1	10.12	GATGAC
PF13_0156	-541	-1	10.12	GATGAC
PFB0455w	-1070	-1	10.12	GATGAC
PF11_0463	-1830	-1	10.12	GATGAC
PF07_0104	-259	-1	10.12	GATGAC
PFE0480c	-98	1	10.12	GTCATC
PFE0480c	-1023	1	10.12	GTCATC
PF13_0184	-526	-1	10.12	GATGAC
MAL13P1.81	-790	1	10.12	GTCATC
PF10_0084	-588	1	10.12	GTCATC
PF11_0307	-91	1	10.12	GTCATC
PF11_0540	-427	-1	10.12	GATGAC
PFL2130w	-1141	1	10.12	GTCATC
PFL1055c	-1640	1	10.12	GTCATC
PFC0720w	-1184	-1	10.12	GATGAC
PF10_0402	-297	-1	10.12	GATGAC
PFC0845c	-458	-1	10.12	GATGAC
PFC0750w	-1227	1	10.12	GTCATC
PFC0750w	-1933	1	10.12	GTCATC
PFI0940c	-423	1	10.12	GTCATC
PFA0375c	-944	1	10.12	GTCATC
PF13_0161	-805	-1	10.12	GATGAC
PFI1580c	-551	1	10.12	GTCATC
PF14_0661	-952	-1	10.12	GATGAC
PF14_0758	-1069	1	10.12	GTCATC
PFC0305w	-1993	-1	10.12	GATGAC
MAL8P1.211	-878	-1	10.12	GATGAC
PF11_0530	-1370	-1	10.12	GATGAC
PFI0370c	-891	1	10.12	GTCATC
PFE0328w	-878	-1	10.12	GATGAC
MAL13P1.67	-989	-1	10.12	GATGAC
PF14_0477	-1657	-1	10.12	GATGAC
PFL1260w	-1633	-1	10.12	GATGAC
PFF0340c	-215	1	10.12	GTCATC
PFF1435w	-928	1	10.12	GTCATC
PF13_0241a	-234	-1	10.12	GATGAC
PF10_0179	-1469	-1	10.12	GATGAC
PFF1045w	-512	1	10.12	GTCATC
PFC0300c	-581	1	10.12	GTCATC
PFA0165c	-1197	-1	10.12	GATGAC
MAL7P1.117	-1236	-1	10.12	GATGAC
PFC0520w	-1152	-1	10.12	GATGAC
PF11_0201	-238	1	10.12	GTCATC
PF08_0091	-1835	-1	10.12	GATGAC
PFF0140c	-523	1	10.12	GTCATC
PFF0140c	-1098	1	10.12	GTCATC
PFA0690w	-704	-1	10.12	GATGAC
PF10_0035	-467	-1	10.12	GATGAC
PFF1585w	-297	-1	10.12	GATGAC
PF08_0077	-463	1	10.12	GTCATC
PFF0345w	-523	-1	10.12	GATGAC
PFA0750w	-1576	1	10.12	GTCATC
PFI0365w	-1553	-1	10.12	GATGAC
PFE0335w	-926	-1	10.12	GATGAC
PFF0695w	-597	1	10.12	GTCATC
MAL8P1.320	-1123	1	10.12	GTCATC
PF11_0200	-1924	-1	10.12	GATGAC
MAL8P1.73	-1165	1	10.12	GTCATC
MAL8P1.145	-355	-1	10.12	GATGAC
MAL8P1.145	-1254	-1	10.12	GATGAC
PFB1040w	-297	-1	10.12	GATGAC
PF13_0359	-1711	-1	10.12	GATGAC
MAL7P1.87	-188	1	10.12	GTCATC
MAL13P1.78	-647	1	10.12	GTCATC
PF14_0235	-311	1	10.12	GTCATC
PFL1885c	-770	-1	10.12	GATGAC
MAL8P1.157	-577	-1	10.12	GATGAC
PFE0330w	-521	1	10.12	GTCATC
PF14_0680	-548	-1	10.12	GATGAC
PFI1065c	-141	1	10.12	GTCATC
PFL1800w	-974	-1	10.12	GATGAC
PFI1245c	-156	1	10.12	GTCATC
PF10_0194	-1569	1	10.12	GTCATC
PF10_0123	-526	1	10.12	GTCATC
PFE1375c	-400	1	10.12	GTCATC
PFB0106c	-476	-1	10.12	GATGAC
PF13_0122	-1154	1	10.12	GTCATC
PFE1410c	-206	-1	10.12	GATGAC
PF14_0332	-1112	1	10.12	GTCATC
PF14_0095	-712	-1	10.12	GATGAC
PFL1125w	-358	-1	10.12	GATGAC
PFL1125w	-1262	-1	10.12	GATGAC
PF14_0675	-1102	1	10.12	GTCATC
PF11_0306	-1148	-1	10.12	GATGAC
PFD0025w	-1864	-1	10.12	GATGAC
PF07_0120	-1725	-1	10.12	GATGAC
MAL8P1.207	-857	-1	10.12	GATGAC
PF14_0345a	-147	1	10.12	GTCATC
PF14_0600a	-16	-1	10.12	GATGAC
PF13_0059	-136	-1	10.12	GATGAC
PFA0020w	-1996	1	10.12	GTCATC
PFL0535c	-722	-1	10.12	GATGAC
PFE0475w	-1992	1	10.12	GTCATC
PFI1460c	-277	-1	10.12	GATGAC
PF08_0134	-97	-1	10.12	GATGAC
PF14_0236	-1600	-1	10.12	GATGAC
PF14_0347	-65	1	10.12	GTCATC
PFI0375w	-1131	-1	10.12	GATGAC
PF14_0678	-101	1	10.12	GTCATC
PF13_0313	-1792	1	10.12	GTCATC
PF10_0083	-1631	1	10.12	GTCATC
PF14_0138	-154	1	10.12	GTCATC
PF14_0138	-801	-1	10.12	GATGAC
PF10_0266	-1396	-1	10.12	GATGAC
PF14_0705	-261	1	10.12	GTCATC
MAL8P1.25a	-1902	-1	10.12	GATGAC
PFL1085w	-1134	-1	10.12	GATGAC
PFI0395w	-749	1	10.12	GTCATC
PF14_0223	-859	-1	10.12	GATGAC
PFD0715c	-222	-1	10.12	GATGAC
PFE1205c	-1401	1	10.12	GTCATC
MAL7P1.19	-1775	1	10.12	GTCATC
PF14_0333	-1256	-1	10.12	GATGAC
PFA0695c	-327	-1	10.12	GATGAC
PF14_0113	-163	-1	10.12	GATGAC
MAL8P1.56	-1368	-1	10.12	GATGAC
PFI0020w	-1969	1	10.12	GTCATC
PF10_0267	-455	1	10.12	GTCATC
PFI0360c	-1304	1	10.12	GTCATC
PF10_0061	-855	-1	10.12	GATGAC
PF13_0308	-406	1	10.12	GTCATC
PFI1520w	-484	-1	10.12	GATGAC
PFF1075w	-492	1	10.12	GTCATC
PFI0390c	-1705	-1	10.12	GATGAC
PF13_0049	-1679	-1	10.12	GATGAC
PFF0460w	-1113	1	10.12	GTCATC
PF13_0123	-206	-1	10.12	GATGAC
PFE0485w	-1353	-1	10.12	GATGAC
MAL13P1.323	-737	-1	10.12	GATGAC
PF10_0047	-126	1	10.12	GTCATC
PFI1635w	-234	-1	10.12	GATGAC
PF13_0285	-50	1	10.12	GTCATC
PF08_0135	-1412	-1	10.12	GATGAC
PFE0980c	-1318	1	10.12	GTCATC
PFC1000w	-912	1	10.12	GTCATC
PFI1700c	-673	1	10.12	GTCATC
PF08_0097	-1208	1	10.12	GTCATC
PF14_0567	-852	1	10.12	GTCATC
PFD0070c	-1879	-1	10.12	GATGAC
PF14_0527	-807	1	10.12	GTCATC
PF14_0282	-1078	-1	10.12	GATGAC
PFL2365w	-1601	-1	10.12	GATGAC
PF10_0237	-830	1	10.12	GTCATC
PFD0020c	-857	-1	10.12	GATGAC
PFD0020c	-917	1	10.12	GTCATC
PFA0140c	-456	1	10.12	GTCATC
MAL13P1.96	-1035	-1	10.12	GATGAC
PF11_0522	-811	-1	10.12	GATGAC
PF13_0312	-1420	-1	10.12	GATGAC
PF07_0129	-1108	-1	10.12	GATGAC
PF13_0215	-1611	1	10.12	GTCATC
PF08_0057	-525	-1	10.12	GATGAC
PFB0170w	-188	-1	10.12	GATGAC
MAL13P1.287	-108	1	10.12	GTCATC
PF07_0031	-1918	1	10.12	GTCATC
PFF0145w	-1338	-1	10.12	GATGAC
PFF0145w	-1913	-1	10.12	GATGAC
PF14_0125	-677	1	10.12	GTCATC
PF14_0125	-1125	-1	10.12	GATGAC
MAL7P1.350	-939	-1	10.12	GATGAC
PF07_0003	-1202	-1	10.12	GATGAC
PF08_0113	-1746	-1	10.12	GATGAC
PFC0360w	-610	1	10.12	GTCATC
PFC0515c	-319	1	10.12	GTCATC
MAL13P1.137	-1038	-1	10.12	GATGAC
PFE0425w	-57	1	10.12	GTCATC
PFL2225w	-1371	-1	10.12	GATGAC
PF11_0174	-1447	-1	10.12	GATGAC
PF08_0132	-388	1	10.12	GTCATC
PFD0815c	-850	-1	10.12	GATGAC
PFD0815c	-1115	1	10.12	GTCATC
PFL1730c	-544	-1	10.12	GATGAC
PF14_0630	-1706	1	10.12	GTCATC
PF14_0053	-1354	-1	10.12	GATGAC
PFL1990c	-407	-1	10.12	GATGAC
MAL13P1.194	-1410	-1	10.12	GATGAC
PF11_0319	-391	-1	10.12	GATGAC
MAL13P1.121	-366	1	10.12	GTCATC
PF10_0238	-426	-1	10.12	GATGAC
PF14_0601	-1794	1	10.12	GTCATC
PFI0545w	-1615	1	10.12	GTCATC
PF14_0019	-329	-1	10.12	GATGAC
PFD1030c	-1373	-1	10.12	GATGAC
PF14_0297	-514	1	10.12	GTCATC
PFL0680c	-568	-1	10.12	GATGAC
PF10_0302	-692	-1	10.12	GATGAC
PF08_0078	-517	-1	10.12	GATGAC
PFF0235c	-383	-1	10.12	GATGAC
PFF0235c	-397	-1	10.12	GATGAC
PFF0235c	-439	-1	10.12	GATGAC
PFF0235c	-453	-1	10.12	GATGAC
PFB1030w	-305	1	10.12	GTCATC
PF14_0470	-1578	-1	10.12	GATGAC
PF14_0092	-635	-1	10.12	GATGAC
PF10_0294	-338	-1	10.12	GATGAC
PF11_0457	-947	-1	10.12	GATGAC
PFC0995c	-1465	-1	10.12	GATGAC
PFE0420c	-1131	-1	10.12	GATGAC
PFI1685w	-1340	1	10.12	GTCATC
MAL13P1.292	-358	1	10.12	GTCATC
PF07_0032	-95	1	10.12	GTCATC
MAL8P1.146	-541	1	10.12	GTCATC
PFD1235w	-857	-1	10.12	GATGAC
PFB0460c	-482	-1	10.12	GATGAC
PFL1000c	-1121	-1	10.12	GATGAC
PFC1060c	-121	1	10.12	GTCATC
PFL1120c	-1229	1	10.12	GTCATC
PFL2440w	-188	-1	10.12	GATGAC
PF14_0629	-500	-1	10.12	GATGAC
PF14_0195	-1712	-1	10.12	GATGAC
PFD0170c	-1364	-1	10.12	GATGAC
PF08_0026	-621	1	10.12	GTCATC
PFL0685w	-301	1	10.12	GTCATC
PFF1180w	-1240	-1	10.12	GATGAC
PFD0690c	-1321	-1	10.12	GATGAC
PF07_0029	-1763	-1	10.12	GATGAC
PF07_0009	-641	1	10.12	GTCATC
PFE0415w	-1545	-1	10.12	GATGAC
MAL8P1.122	-99	1	10.12	GTCATC
PFE1540w	-977	-1	10.12	GATGAC
PFI1365w	-835	-1	10.12	GATGAC
PFF0020c	-832	-1	10.12	GATGAC
PFF0020c	-1874	-1	10.12	GATGAC
PFD0890w	-940	-1	10.12	GATGAC
PFL1770c	-723	1	10.12	GTCATC
PF14_0676	-820	-1	10.12	GATGAC
PF13_0203	-1018	1	10.12	GTCATC
PFB0705w	-1252	-1	10.12	GATGAC
PF13_0241	-1853	-1	10.12	GATGAC
PFL1795c	-211	1	10.12	GTCATC
PFF1040w	-1169	-1	10.12	GATGAC
PF14_0126	-67	1	10.12	GTCATC
PF14_0126	-515	-1	10.12	GATGAC
PFF0560c	-1462	1	10.12	GTCATC
PFA0015c	-1865	-1	10.12	GATGAC
PF14_0518	-1212	1	9.84	GACAAC
PF10_0188	-722	1	9.84	GACAAC
MAL8P1.14	-662	1	9.84	GACAAC
PF13_0083	-895	-1	9.84	GTTGTC
PFI1205c	-618	-1	9.84	GTTGTC
MAL8P1.78	-509	1	9.84	GACAAC
PFE0350c	-1777	1	9.84	GACAAC
PF07_0023	-815	-1	9.84	GTTGTC
PF08_0105	-1229	-1	9.84	GTTGTC
PFE0660c	-904	-1	9.84	GTTGTC
PFB0177c	-373	-1	9.84	GTTGTC
PFL0085c	-1036	1	9.84	GACAAC
PFL0515w	-9	-1	9.84	GTTGTC
PF10_0351	-360	-1	9.84	GTTGTC
PFC0820w	-990	1	9.84	GACAAC
PFI1675w	-1316	-1	9.84	GTTGTC
PFF0645c	-178	1	9.84	GACAAC
PFL1225c	-198	-1	9.84	GTTGTC
MAL13P1.49	-487	1	9.84	GACAAC
PFB0687c	-1304	1	9.84	GACAAC
PF14_0480	-503	1	9.84	GACAAC
PF11_0390	-1134	1	9.84	GACAAC
MAL8P1.97	-512	1	9.84	GACAAC
PFL0805w	-260	-1	9.84	GTTGTC
PFF1275c	-857	-1	9.84	GTTGTC
PF11_0131	-887	-1	9.84	GTTGTC
PFD1245c	-10	1	9.84	GACAAC
PF14_0180	-1380	-1	9.84	GTTGTC
PF11_0243	-731	1	9.84	GACAAC
PF14_0397	-589	-1	9.84	GTTGTC
PF11_0313	-523	-1	9.84	GTTGTC
PF13_0323	-1193	1	9.84	GACAAC
PF13_0323	-1769	1	9.84	GACAAC
PF11_0325	-181	1	9.84	GACAAC
PF11_0421	-294	-1	9.84	GTTGTC
PF10_0020	-398	-1	9.84	GTTGTC
PFF1505w	-742	-1	9.84	GTTGTC
PFC0880c	-653	-1	9.84	GTTGTC
PFE0825w	-313	1	9.84	GACAAC
PFI1210w	-1175	1	9.84	GACAAC
PFA0550w	-723	-1	9.84	GTTGTC
PF11_0545	-720	-1	9.84	GTTGTC
PF08_0027	-1024	1	9.84	GACAAC
MAL13P1.278	-1801	1	9.84	GACAAC
PF13_0253	-1999	1	9.84	GACAAC
PFC0370w	-1392	-1	9.84	GTTGTC
PF08_0119	-406	1	9.84	GACAAC
PF14_0404	-885	-1	9.84	GTTGTC
PF14_0441	-749	1	9.84	GACAAC
MAL8P1.310	-1428	1	9.84	GACAAC
PF13_0357	-961	-1	9.84	GTTGTC
MAL7P1.20	-1215	-1	9.84	GTTGTC
PFI0675w	-327	1	9.84	GACAAC
PF11_0348	-89	-1	9.84	GTTGTC
PF08_0064	-477	-1	9.84	GTTGTC
PF10_0316	-986	1	9.84	GACAAC
PFC0420w	-299	-1	9.84	GTTGTC
PFC1020c	-1714	1	9.84	GACAAC
PFA0200w	-307	1	9.84	GACAAC
PFA0200w	-485	-1	9.84	GTTGTC
PFC0885c	-1534	1	9.84	GACAAC
PF10_0274	-188	-1	9.84	GTTGTC
MAL7P1.203	-1986	1	9.84	GACAAC
MAL8P1.160	-813	-1	9.84	GTTGTC
PF08_0128	-728	-1	9.84	GTTGTC
PF07_0071	-373	-1	9.84	GTTGTC
PFB0195c	-28	-1	9.84	GTTGTC
PFE0890c	-286	-1	9.84	GTTGTC
PF14_0079	-598	1	9.84	GACAAC
MAL7P1.146	-1373	1	9.84	GACAAC
PFE0835w	-1767	1	9.84	GACAAC
MAL7P1.124	-733	1	9.84	GACAAC
PF14_0370	-1191	-1	9.84	GTTGTC
PF14_0370	-1242	-1	9.84	GTTGTC
PFC0590c	-44	-1	9.84	GTTGTC
PF08_0042	-495	-1	9.84	GTTGTC
MAL13P1.405	-516	1	9.84	GACAAC
PF07_0044	-363	1	9.84	GACAAC
PFA0315w	-212	-1	9.84	GTTGTC
PF10_0196	-410	1	9.84	GACAAC
PF14_0173	-569	1	9.84	GACAAC
PF14_0572	-742	-1	9.84	GTTGTC
PF07_0096	-53	-1	9.84	GTTGTC
PF11_0453	-94	-1	9.84	GTTGTC
PF07_0053	-468	1	9.84	GACAAC
PFL2265c	-473	-1	9.84	GTTGTC
PFC0965w	-1699	1	9.84	GACAAC
PF14_0335	-1704	1	9.84	GACAAC
MAL7P1.203a	-523	-1	9.84	GTTGTC
MAL8P1.203	-330	-1	9.84	GTTGTC
MAL8P1.203	-557	-1	9.84	GTTGTC
MAL8P1.203	-921	-1	9.84	GTTGTC
PFE1025c	-1091	1	9.84	GACAAC
PFD0295c	-125	1	9.84	GACAAC
PFI1670c	-1341	1	9.84	GACAAC
PF10_0021	-68	-1	9.84	GTTGTC
PF07_0115	-1622	1	9.84	GACAAC
PF14_0684	-18	1	9.84	GACAAC
MAL13P1.44	-668	-1	9.84	GTTGTC
PF07_0054	-1095	-1	9.84	GTTGTC
PF07_0054	-1835	1	9.84	GACAAC
PFI1505c	-630	1	9.84	GACAAC
PFD0250c	-1245	-1	9.84	GTTGTC
PFF0650w	-1993	-1	9.84	GTTGTC
PF11_0180	-1418	-1	9.84	GTTGTC
PF13_0170	-518	-1	9.84	GTTGTC
MAL7P1.15	-803	-1	9.84	GTTGTC
MAL13P1.62	-1641	1	9.84	GACAAC
PF07_0105	-111	1	9.84	GACAAC
PFE0845c	-1717	1	9.84	GACAAC
PF14_0386	-386	-1	9.84	GTTGTC
PF11_0420	-1230	1	9.84	GACAAC
PF11_0527	-23	1	9.84	GACAAC
PF14_0006	-1943	1	9.84	GACAAC
PFI0915w	-9	-1	9.84	GTTGTC
PF11_0339	-490	-1	9.84	GTTGTC
PFE1110w	-1578	1	9.84	GACAAC
PFC0945w	-315	-1	9.84	GTTGTC
PFC0945w	-1356	1	9.84	GACAAC
PF07_0098	-332	1	9.84	GACAAC
PF11_0476	-565	1	9.84	GACAAC
PFL0855c	-645	1	9.84	GACAAC
PFL1105c	-788	-1	9.84	GTTGTC
PF11_0266a	-637	-1	9.84	GTTGTC
PF14_0772	-1988	1	9.84	GACAAC
PFL1285c	-1876	1	9.84	GACAAC
MAL13P1.94	-414	1	9.84	GACAAC
PF14_0403	-1794	1	9.84	GACAAC
PFF1100c	-1652	1	9.84	GACAAC
PFD0195c	-150	1	9.84	GACAAC
PF08_0086	-1691	-1	9.84	GTTGTC
PFF0365c	-1310	-1	9.84	GTTGTC
PF10_0341	-1714	1	9.84	GACAAC
PFA0585w	-422	1	9.84	GACAAC
PFA0585w	-513	-1	9.84	GTTGTC
PFL0370w	-1101	1	9.84	GACAAC
PFI0285w	-333	1	9.84	GACAAC
PFI0585c	-54	-1	9.84	GTTGTC
PFL1950w	-12	-1	9.84	GTTGTC
PFL1230w	-793	1	9.84	GACAAC
PFE1105c	-85	-1	9.84	GTTGTC
PF13_0299	-1224	1	9.84	GACAAC
PFL2110c	-589	-1	9.84	GTTGTC
PF14_0135	-983	-1	9.84	GTTGTC
PFL0365c	-465	-1	9.84	GTTGTC
PF10_0265	-1000	1	9.84	GACAAC
PFB0295w	-764	1	9.84	GACAAC
PF08_0041	-331	-1	9.84	GTTGTC
PF14_0573	-945	1	9.84	GACAAC
PFF1420w	-1614	1	9.84	GACAAC
PF10_0116	-1407	1	9.84	GACAAC
PFE0135w	-846	-1	9.84	GTTGTC
PF14_0179	-678	1	9.84	GACAAC
PF10_0350	-139	-1	9.84	GTTGTC
MAL7P1.104	-89	-1	9.84	GTTGTC
MAL7P1.104	-561	-1	9.84	GTTGTC
PF11_0277	-661	-1	9.84	GTTGTC
PF11_0277	-907	-1	9.84	GTTGTC
PF14_0694	-355	1	9.84	GACAAC
PF14_0694	-703	-1	9.84	GTTGTC
PF11_0435	-92	1	9.84	GACAAC
PF14_0557	-742	-1	9.84	GTTGTC
PF14_0246	-366	-1	9.84	GTTGTC
PF14_0534	-489	1	9.84	GACAAC
MAL8P1.137	-1509	-1	9.84	GTTGTC
PF11_0092	-929	-1	9.84	GTTGTC
PFB0360c	-1429	1	9.84	GACAAC
PF14_0710	-438	-1	9.84	GTTGTC
PFF0275c	-1193	-1	9.84	GTTGTC
PF10_0028	-328	1	9.84	GACAAC
PF14_0148	-1487	1	9.84	GACAAC
PFL1295w	-1545	1	9.84	GACAAC
PFF1480w	-1038	-1	9.84	GTTGTC
PF13_0102	-1830	-1	9.84	GTTGTC
PFC0775w	-1351	-1	9.84	GTTGTC
PF13_0352	-49	-1	9.84	GTTGTC
MAL13P1.250	-1294	1	9.84	GACAAC
PF10_0344	-707	-1	9.84	GTTGTC
PF10_0344	-940	-1	9.84	GTTGTC
PF14_0743	-357	-1	9.84	GTTGTC
MAL13P1.102	-184	1	9.84	GACAAC
PF10_0401	-1482	1	9.84	GACAAC
PFB1055c	-12	-1	9.84	GTTGTC
PFL2380c	-1212	-1	9.84	GTTGTC
PFL2380c	-1336	-1	9.84	GTTGTC
PFI0275w	-1071	1	9.84	GACAAC
PFA0720w	-1032	1	9.84	GACAAC
PF13_0015	-15	-1	9.84	GTTGTC
PF07_0099	-813	-1	9.84	GTTGTC
PF14_0398	-201	1	9.84	GACAAC
PF14_0524	-1927	-1	9.84	GTTGTC
PFB0910w	-1525	-1	9.84	GTTGTC
PF11_0479	-1762	1	9.84	GACAAC
PFB0130w	-1357	1	9.84	GACAAC
PF14_0492	-1680	1	9.84	GACAAC
PF14_0535	-237	-1	9.84	GTTGTC
PFA0715c	-688	-1	9.84	GTTGTC
PF14_0357	-1736	-1	9.84	GTTGTC
PFF0280w	-374	1	9.84	GACAAC
PFE0080c	-630	1	9.84	GACAAC
PF07_0106	-1719	1	9.84	GACAAC
PFC0100c	-1431	-1	9.84	GTTGTC
MAL13P1.340	-1186	1	9.84	GACAAC
PF11_0239	-1567	-1	9.84	GTTGTC
PF07_0051	-158	-1	9.84	GTTGTC
PFE1225w	-1171	1	9.84	GACAAC
PFA0205w	-1038	1	9.84	GACAAC
PF13_0171	-1654	1	9.84	GACAAC
PFC0090w	-1424	-1	9.84	GTTGTC
MAL7P1.84	-140	1	9.84	GACAAC
PF14_0129	-1199	1	9.84	GACAAC
PF10_0357	-483	1	9.84	GACAAC
PF13_0031	-1215	1	9.84	GACAAC
MAL13P1.309	-230	-1	9.84	GTTGTC
PFE1545c	-1639	1	9.84	GACAAC
PF08_0040	-624	1	9.84	GACAAC
PF11_0422	-1097	-1	9.84	GTTGTC
PFE1240w	-1397	1	9.84	GACAAC
PF07_0090	-37	-1	9.84	GTTGTC
PF13_0103	-1364	1	9.84	GACAAC
MAL8P1.218	-1963	1	9.84	GACAAC
PF07_0114	-171	-1	9.84	GTTGTC
PF11_0312	-1346	1	9.84	GACAAC
PF11_0466	-1560	-1	9.84	GTTGTC
PFF0455w	-84	-1	9.84	GTTGTC
PFF1475c	-1764	1	9.84	GACAAC
PFB0955w	-1027	-1	9.84	GTTGTC
PF14_0165	-1800	1	9.84	GACAAC
MAL7P1.132	-1847	-1	9.84	GTTGTC
PF14_0111	-1481	1	9.84	GACAAC
PFF0870w	-500	-1	9.84	GTTGTC
PF13_0089	-131	-1	9.84	GTTGTC
PFL2140c	-1642	-1	9.84	GTTGTC
MAL8P1.205	-1738	1	9.84	GACAAC
PF11_0480	-194	1	9.84	GACAAC
PFC0285c	-1410	-1	9.84	GTTGTC
PFL0840c	-205	-1	9.84	GTTGTC
PFL0840c	-829	-1	9.84	GTTGTC
PFL0195w	-170	1	9.84	GACAAC
PFL0195w	-706	1	9.84	GACAAC
PFB0140w	-175	-1	9.84	GTTGTC
PFL1330c	-1856	1	9.84	GACAAC
DUP1-PFE0130c	-1639	1	9.84	GACAAC
PF14_0695	-965	1	9.84	GACAAC
PF14_0695	-1313	-1	9.84	GTTGTC
PF14_0584	-157	-1	9.84	GTTGTC
PF13_0082	-180	1	9.84	GACAAC
PF14_0438	-665	-1	9.84	GTTGTC
PFB0440c	-1510	-1	9.84	GTTGTC
PF14_0136	-930	1	9.84	GACAAC
MAL8P1.138	-933	1	9.84	GACAAC
PF13_0120	-536	1	9.84	GACAAC
PFF0845c	-175	-1	9.84	GTTGTC
PFF0845c	-447	-1	9.84	GTTGTC
PFI1720w	-861	-1	9.84	GTTGTC
MAL13P1.105	-880	1	9.84	GACAAC
PFD1110w	-310	1	9.84	GACAAC
PF11_0408	-1232	-1	9.84	GTTGTC
MAL8P1.25	-308	1	9.84	GACAAC
MAL8P1.25	-461	1	9.84	GACAAC
PF11_0434	-1283	-1	9.84	GTTGTC
PFE0865c	-980	-1	9.84	GTTGTC
MAL13P1.67	-61	1	9.84	GACAAC
PFL2070w	-1426	-1	9.84	GTTGTC
PF10_0396	-1955	1	9.84	GACAAC
MAL7P1.141	-1710	-1	9.84	GTTGTC
PFC0355c	-725	-1	9.84	GTTGTC
PF14_0493	-1506	-1	9.84	GTTGTC
MAL7P1.229	-111	-1	9.84	GTTGTC
PF13_0194	-568	1	9.84	GACAAC
PF14_0291	-1192	1	9.84	GACAAC
PF11_0053	-534	-1	9.84	GTTGTC
MAL7P1.91	-1346	-1	9.84	GTTGTC
PFC0886w	-1001	-1	9.84	GTTGTC
PF11_0328	-885	1	9.84	GACAAC
PF14_0754	-1957	1	9.84	GACAAC
PFL1335w	-1844	-1	9.84	GTTGTC
PF14_0229	-452	-1	9.84	GTTGTC
PFL1450c	-75	-1	9.84	GTTGTC
PFD0265w	-515	-1	9.84	GTTGTC
PFL0980w	-123	1	9.84	GACAAC
MAL13P1.228	-509	1	9.84	GACAAC
PF13_0030	-52	-1	9.84	GTTGTC
PFF1285w	-566	1	9.84	GACAAC
PF11_0504	-1654	1	9.84	GACAAC
PFD1215w	-1152	-1	9.84	GTTGTC
PFL1370w	-629	1	9.84	GACAAC
PFI0950w	-1019	-1	9.84	GTTGTC
PFL0450c	-909	-1	9.84	GTTGTC
PF14_0210	-144	-1	9.84	GTTGTC
PFC0940c	-975	-1	9.84	GTTGTC
PFF0590c	-1631	-1	9.84	GTTGTC
PFC0960c	-1106	-1	9.84	GTTGTC
PFL2510w	-364	1	9.84	GACAAC
PF10_0035	-15	1	9.84	GACAAC
PFC0005w	-12	-1	9.84	GTTGTC
PF10_0189	-354	-1	9.84	GTTGTC
PFL2405c	-553	1	9.84	GACAAC
PFD0590c	-1092	-1	9.84	GTTGTC
PF14_0763	-540	-1	9.84	GTTGTC
PFC0290w	-1541	1	9.84	GACAAC
PF10_0082	-1379	1	9.84	GACAAC
PFI0520w	-150	1	9.84	GACAAC
PF11_0550	-446	1	9.84	GACAAC
PF14_0196	-13	-1	9.84	GTTGTC
PF14_0602	-1175	-1	9.84	GTTGTC
PFI0365w	-1265	-1	9.84	GTTGTC
PF14_0204	-1826	-1	9.84	GTTGTC
MAL7P1.118	-960	-1	9.84	GTTGTC
PFL2420w	-265	-1	9.84	GTTGTC
PF11_0409	-705	1	9.84	GACAAC
MAL13P1.206	-58	1	9.84	GACAAC
MAL13P1.225	-1550	1	9.84	GACAAC
PF10_0111	-1273	-1	9.84	GTTGTC
MAL13P1.156	-1468	-1	9.84	GTTGTC
PF13_0091	-964	1	9.84	GACAAC
PFI1095w	-588	-1	9.84	GTTGTC
PFF0890c	-1153	1	9.84	GACAAC
PF11_0505	-1732	-1	9.84	GTTGTC
PFF1445c	-1905	1	9.84	GACAAC
MAL8P1.62	-752	1	9.84	GACAAC
PF11_0121	-1180	-1	9.84	GTTGTC
PFE1445c	-274	-1	9.84	GTTGTC
MAL13P1.247	-90	1	9.84	GACAAC
PF11_0458	-1325	1	9.84	GACAAC
PFE0015c	-1490	1	9.84	GACAAC
PFD0585c	-1363	-1	9.84	GTTGTC
PF10_0291	-1316	1	9.84	GACAAC
PF11_0356	-1208	1	9.84	GACAAC
PFC0425w	-341	-1	9.84	GTTGTC
PF10_0310	-946	-1	9.84	GTTGTC
PFF1160w	-250	-1	9.84	GTTGTC
PFL2200w	-549	-1	9.84	GTTGTC
PFL2220w	-1506	-1	9.84	GTTGTC
PF13_0185	-1999	-1	9.84	GTTGTC
PFE1500c	-259	1	9.84	GACAAC
PF10_0296	-671	1	9.84	GACAAC
PF11_0094	-1341	1	9.84	GACAAC
PFA0545c	-648	1	9.84	GACAAC
PF14_0703	-1222	-1	9.84	GTTGTC
PFL0030c	-1078	1	9.84	GACAAC
PF14_0167	-1205	1	9.84	GACAAC
PF13_0324	-1433	-1	9.84	GTTGTC
PF13_0261	-564	-1	9.84	GTTGTC
PF14_0130	-633	-1	9.84	GTTGTC
PF14_0725	-212	-1	9.84	GTTGTC
PF11_0088	-261	-1	9.84	GTTGTC
PF10_0326	-184	-1	9.84	GTTGTC
PF10_0326	-702	-1	9.84	GTTGTC
PF10_0331a	-1816	1	9.84	GACAAC
PFA0580c	-1221	1	9.84	GACAAC
PFA0580c	-1312	-1	9.84	GTTGTC
PF13_0286	-140	1	9.84	GACAAC
PFC1016w	-1714	1	9.84	GACAAC
PF10_0375	-248	-1	9.84	GTTGTC
PF10_0375	-1441	1	9.84	GACAAC
MAL13P1.296	-1811	1	9.84	GACAAC
PF11_0171	-1825	1	9.84	GACAAC
MAL13P1.321	-1305	-1	9.84	GTTGTC
PFE0875c	-1541	1	9.84	GACAAC
PFE1245w	-1524	-1	9.84	GTTGTC
PF14_0742	-1545	1	9.84	GACAAC
PFB0405w	-1871	-1	9.84	GTTGTC
PF11_0076	-870	1	9.84	GACAAC
PFB0135w	-765	1	9.84	GACAAC
MAL13P1.157	-731	1	9.84	GACAAC
PF10_0258	-17	-1	9.84	GTTGTC
PF10_0258	-1556	1	9.84	GACAAC
PFB0690w	-1371	-1	9.84	GTTGTC
PF11_0112	-1464	-1	9.84	GTTGTC
PFE1390w	-1564	1	9.84	GACAAC
PF11_0393	-859	-1	9.84	GTTGTC
PF11_0474	-850	-1	9.84	GTTGTC
PF14_0711	-1503	1	9.84	GACAAC
PF11_0172	-1200	-1	9.84	GTTGTC
MAL13P1.114	-40	-1	9.84	GTTGTC
MAL7P1.29a	-1459	1	9.84	GACAAC
PFL0795c	-1044	1	9.84	GACAAC
PFD0230c	-660	-1	9.84	GTTGTC
PFL2078w	-56	1	9.84	GACAAC
PFL0655w	-299	-1	9.84	GTTGTC
PFL0655w	-1700	1	9.84	GACAAC
MAL13P1.224	-874	1	9.84	GACAAC
PF11_0464	-551	-1	9.84	GTTGTC
PFB0520w	-1063	1	9.84	GACAAC
PFE0780w	-1706	1	9.84	GACAAC
MAL13P1.29	-564	-1	9.84	GTTGTC
PF14_0354	-289	-1	9.84	GTTGTC
PF14_0354	-1686	1	9.84	GACAAC
PF14_0354	-1918	1	9.84	GACAAC
MAL13P1.28	-567	-1	9.84	GTTGTC
PF14_0292	-1832	-1	9.84	GTTGTC
PFD0080c	-1709	-1	9.84	GTTGTC
PFL2145w	-751	1	9.84	GACAAC
PFL1425w	-1527	1	9.84	GACAAC
PF14_0197	-1039	1	9.84	GACAAC
PFI0395w	-573	-1	9.84	GTTGTC
PF11_0355	-1420	-1	9.84	GTTGTC
PFL0860c	-89	1	9.84	GACAAC
PF07_0076	-176	1	9.84	GACAAC
PF14_0775	-258	1	9.84	GACAAC
PFF0895w	-875	-1	9.84	GTTGTC
PF14_0421	-162	-1	9.84	GTTGTC
PF14_0212	-862	1	9.84	GACAAC
PF14_0212	-893	-1	9.84	GTTGTC
PF13_0288	-843	-1	9.84	GTTGTC
PF11_0274	-562	-1	9.84	GTTGTC
PFC0815c	-1391	-1	9.84	GTTGTC
PF13_0027	-112	1	9.84	GACAAC
PF11_0394	-1933	-1	9.84	GTTGTC
PFI0360c	-1592	1	9.84	GACAAC
PF10_0061	-72	-1	9.84	GTTGTC
PFB0930w	-1338	-1	9.84	GTTGTC
PF14_0672	-860	1	9.84	GACAAC
PF11_0273	-838	1	9.84	GACAAC
PFB0365w	-785	-1	9.84	GTTGTC
PFL1980c	-991	-1	9.84	GTTGTC
PF13_0186	-1016	1	9.84	GACAAC
PF14_0312	-1990	-1	9.84	GTTGTC
PFL1160c	-231	-1	9.84	GTTGTC
PF14_0558	-909	1	9.84	GACAAC
PF10_0138	-1932	1	9.84	GACAAC
PFA0210c	-550	1	9.84	GACAAC
MAL7P1.222	-1965	1	9.84	GACAAC
PF10_0330	-99	1	9.84	GACAAC
PFI0390c	-1881	1	9.84	GACAAC
PF14_0540	-1943	-1	9.84	GTTGTC
PF13_0262	-906	-1	9.84	GTTGTC
PF07_0040	-251	-1	9.84	GTTGTC
PFD0030c	-1963	1	9.84	GACAAC
PF08_0024	-223	-1	9.84	GTTGTC
PF08_0024	-376	-1	9.84	GTTGTC
PFF0370w	-284	1	9.84	GACAAC
PF11_0317	-1520	-1	9.84	GTTGTC
PF14_0726	-407	1	9.84	GACAAC
PF10_0333	-219	-1	9.84	GTTGTC
PF10_0117	-98	-1	9.84	GTTGTC
PFL0830w	-501	-1	9.84	GTTGTC
MAL7P1.52	-1245	-1	9.84	GTTGTC
PFL1955w	-12	-1	9.84	GTTGTC
PFF1255w	-922	1	9.84	GACAAC
PFA0335w	-489	-1	9.84	GTTGTC
PFL1600c	-306	1	9.84	GACAAC
PFC0460w	-442	-1	9.84	GTTGTC
PF11_0441	-302	1	9.84	GACAAC
PFI0540w	-513	1	9.84	GACAAC
MAL13P1.249	-120	-1	9.84	GTTGTC
PFA0245w	-1536	-1	9.84	GTTGTC
PFC1000w	-456	1	9.84	GACAAC
PFI1735c	-935	1	9.84	GACAAC
PF11_0122	-1178	1	9.84	GACAAC
PF08_0097	-805	-1	9.84	GTTGTC
PFL2065c	-747	1	9.84	GACAAC
PFL0410w	-368	-1	9.84	GTTGTC
MAL8P1.124	-67	1	9.84	GACAAC
PF10_0257	-385	-1	9.84	GTTGTC
PF10_0257	-1924	1	9.84	GACAAC
PFC0475c	-412	1	9.84	GACAAC
MAL8P1.148	-180	1	9.84	GACAAC
PF14_0256	-856	1	9.84	GACAAC
PFL2270w	-587	1	9.84	GACAAC
PFL1410c	-360	-1	9.84	GTTGTC
PFL1410c	-680	-1	9.84	GTTGTC
PF10_0342	-106	-1	9.84	GTTGTC
PF10_0128	-1521	1	9.84	GACAAC
PFB0290c	-216	-1	9.84	GTTGTC
PFE1145w	-51	1	9.84	GACAAC
PFL2075c	-1025	-1	9.84	GTTGTC
PF13_0019	-1248	-1	9.84	GTTGTC
PFF0605c	-58	-1	9.84	GTTGTC
PFA0765c	-12	-1	9.84	GTTGTC
PF07_0090a	-1494	1	9.84	GACAAC
PFB0325c	-109	1	9.84	GACAAC
PFB0325c	-377	1	9.84	GACAAC
PFL2395c	-87	1	9.84	GACAAC
PF13_0215	-1242	-1	9.84	GTTGTC
MAL7P1.161	-1084	1	9.84	GACAAC
PF14_0353	-196	-1	9.84	GTTGTC
PF14_0353	-428	-1	9.84	GTTGTC
PF14_0353	-1825	1	9.84	GACAAC
PFE0130c	-153	1	9.84	GACAAC
PF11_0479a	-1261	-1	9.84	GTTGTC
PF13_0075	-324	1	9.84	GACAAC
PFE0775c	-273	-1	9.84	GTTGTC
PF10_0186	-1074	1	9.84	GACAAC
PFB0010w	-12	-1	9.84	GTTGTC
PFD0255w	-1012	1	9.84	GACAAC
PF14_0298	-467	-1	9.84	GTTGTC
MAL13P1.333	-44	-1	9.84	GTTGTC
PFE0830c	-1088	-1	9.84	GTTGTC
PFC1015c	-25	-1	9.84	GTTGTC
PFB0180w	-1287	1	9.84	GACAAC
PFB0125c	-608	-1	9.84	GTTGTC
PF10_0195	-453	-1	9.84	GTTGTC
PF07_0059	-715	1	9.84	GACAAC
PF07_0059	-1755	-1	9.84	GTTGTC
PFI1170c	-1620	-1	9.84	GTTGTC
PFB0285c	-1788	-1	9.84	GTTGTC
PF14_0068	-809	-1	9.84	GTTGTC
PFF1280w	-1404	1	9.84	GACAAC
PF14_0336	-271	-1	9.84	GTTGTC
PFE1180c	-821	1	9.84	GACAAC
PF14_0652	-302	-1	9.84	GTTGTC
PF10_0406	-12	-1	9.84	GTTGTC
PF11_0304	-685	1	9.84	GACAAC
PFL2550w	-1948	-1	9.84	GTTGTC
PFE0075c	-1159	-1	9.84	GTTGTC
PFL0940c	-12	-1	9.84	GTTGTC
PFE1290w	-413	1	9.84	GACAAC
PF14_0261	-1593	1	9.84	GACAAC
PF14_0261	-1811	-1	9.84	GTTGTC
PF07_0018	-942	-1	9.84	GTTGTC
PFE0820c	-963	-1	9.84	GTTGTC
PFI0400c	-942	-1	9.84	GTTGTC
PFE0160c	-250	-1	9.84	GTTGTC
PF08_0025	-1954	-1	9.84	GTTGTC
PF14_0076	-234	-1	9.84	GTTGTC
PF14_0311	-698	1	9.84	GACAAC
PF11_0318	-473	1	9.84	GACAAC
PF14_0679	-1938	-1	9.84	GTTGTC
PFL1385c	-47	-1	9.84	GTTGTC
PF13_0173	-206	-1	9.84	GTTGTC
PFL0725w	-778	-1	9.84	GTTGTC
PF07_0074	-916	1	9.84	GACAAC
PF14_0589	-1262	-1	9.84	GTTGTC
PFC0770c	-1837	1	9.84	GACAAC
PFF0800w	-951	-1	9.84	GTTGTC
PFF0745c	-1323	-1	9.84	GTTGTC
PFF1450w	-254	-1	9.84	GTTGTC
PFF1450w	-1293	-1	9.84	GTTGTC
PF14_0019	-1050	-1	9.84	GTTGTC
PF11_0272	-1646	-1	9.84	GTTGTC
PFE1550w	-26	-1	9.84	GTTGTC
PF14_0773	-161	-1	9.84	GTTGTC
MAL13P1.17	-1751	1	9.84	GACAAC
PFL1290w	-551	-1	9.84	GTTGTC
MAL8P1.29	-176	-1	9.84	GTTGTC
PFD0692c	-280	-1	9.84	GTTGTC
PF10_0302	-919	-1	9.84	GTTGTC
PFI0405w	-1273	1	9.84	GACAAC
PF14_0213	-270	1	9.84	GACAAC
PFF1500c	-1765	1	9.84	GACAAC
PFD0300w	-1721	-1	9.84	GTTGTC
PFB0425c	-711	-1	9.84	GTTGTC
PFL0650c	-69	-1	9.84	GTTGTC
PFL0650c	-1470	1	9.84	GACAAC
PFL2665c	-12	-1	9.84	GTTGTC
PFD1060w	-1065	-1	9.84	GTTGTC
MAL7P1.97	-735	-1	9.84	GTTGTC
PF10_0025	-1976	-1	9.84	GTTGTC
PF14_0671	-899	-1	9.84	GTTGTC
PFC0995c	-1921	-1	9.84	GTTGTC
PF13_0034	-1298	1	9.84	GACAAC
MAL8P1.161	-676	-1	9.84	GTTGTC
PFD0420c	-1334	1	9.84	GACAAC
PF07_0049	-211	1	9.84	GACAAC
PFL0550w	-514	1	9.84	GACAAC
MAL13P1.306	-65	-1	9.84	GTTGTC
PFL1495w	-400	1	9.84	GACAAC
PF11_0341	-1649	1	9.84	GACAAC
PFE0790c	-918	-1	9.84	GTTGTC
PFA0535c	-1525	-1	9.84	GTTGTC
PFB0485c	-1958	-1	9.84	GTTGTC
PF10_0137	-662	-1	9.84	GTTGTC
PF10_0081	-1662	-1	9.84	GTTGTC
PF11_0095	-51	1	9.84	GACAAC
PFE1125w	-855	1	9.84	GACAAC
PFE1125w	-893	1	9.84	GACAAC
PFA0295c	-292	1	9.84	GACAAC
PF11_0383	-65	1	9.84	GACAAC
PF11_0041	-1952	-1	9.84	GTTGTC
PFE1505w	-1738	-1	9.84	GTTGTC
PF14_0526	-1206	1	9.84	GACAAC
PFF0820w	-190	1	9.84	GACAAC
[truncated: 13,782 more rows]
