# Supplementary material for: Identification and Genome-Wide Prediction of DNA Binding Specificities for the ApiAP2 Family of Regulators from the Malaria Parasite
Source: PLoS Pathog. 2010 Oct 28;6(10):e1001165. doi: 10.1371/journal.ppat.1001165 (PMC2965767; doi:10.1371/journal.ppat.1001165)
Supplement: Dataset S3 — ScanACE results for all AP2 motifs. ScanACE results for all ApiAP2 motifs. The location, orientation, and sequence of each motif match in upstream regions are indicated. (8.80 MB ZIP) [file ppat.1001165.s021.zip › Dataset S3_revised/PFF0200c_DLD_ScanACE pwm matches.xls]

## Sheet: GTGCAC_PFF0200cDsL_pwm.txt.matc
Dataset S3q. ScanACE results for the PFF0200c_DLD motif.
Searches were done using the position weight matrix trimmed to the 6 most informative consecutive motif positions.
Data is sorted by score from highest to lowest.
Column 1 - PlasmoDB gene IDs. Genes listed multiple times have more than one match to the motif in their upstream regions
Column 2 - Position of the motif upstream from the ATG start codon.
Column 3 - Orientation of the motif in the genome. 1 indicates the plus strand and -1 indicates the minus strand.
Column 4 - ScanACE score. Higher scores reflect better better matches to the position weight matrix.
Column 5 - Sequence of the motif match. All sequences are 5' to 3' from the plus strand.
Gene ID	Position	Orientation	Score	Sequence
PF11_0352	-743	1	17.9	GTGCAC
PF14_0198	-585	1	17.9	GTGCAC
PF14_0578	-1946	1	17.9	GTGCAC
PFF1235w	-1320	1	17.9	GTGCAC
PF08_0033	-1033	1	17.9	GTGCAC
PF10_0351	-557	1	17.9	GTGCAC
PFD0900w	-92	1	17.9	GTGCAC
PF11_0442	-164	1	17.9	GTGCAC
PF08_0043	-48	1	17.9	GTGCAC
PF14_0066	-1684	1	17.9	GTGCAC
PF10_0346	-431	1	17.9	GTGCAC
PFF0575c	-1141	1	17.9	GTGCAC
PFL0260c	-1860	1	17.9	GTGCAC
PF10_0075	-498	1	17.9	GTGCAC
PFD0115c	-1503	1	17.9	GTGCAC
PF13_0196	-252	1	17.9	GTGCAC
PFD0860w	-563	1	17.9	GTGCAC
PFB0260w	-978	1	17.9	GTGCAC
PFI0690c	-729	1	17.9	GTGCAC
PFD1245c	-17	1	17.9	GTGCAC
PFD1245c	-1163	1	17.9	GTGCAC
PFF1485w	-437	1	17.9	GTGCAC
PFD0825c	-1311	1	17.9	GTGCAC
PFI0790w	-1103	1	17.9	GTGCAC
PFD0895c	-1879	1	17.9	GTGCAC
MAL7P1.86	-1809	1	17.9	GTGCAC
PFC0860w	-262	1	17.9	GTGCAC
PFC0860w	-1859	1	17.9	GTGCAC
PF07_0048	-17	1	17.9	GTGCAC
PF11_0142	-840	1	17.9	GTGCAC
MAL13P1.278	-1682	1	17.9	GTGCAC
MAL13P1.220	-367	1	17.9	GTGCAC
PFB0650w	-183	1	17.9	GTGCAC
PFA0285c	-349	1	17.9	GTGCAC
PF14_0468	-690	1	17.9	GTGCAC
PFA0175w	-1102	1	17.9	GTGCAC
PF07_0116	-442	1	17.9	GTGCAC
PF13_0086	-554	1	17.9	GTGCAC
PFI0675w	-797	1	17.9	GTGCAC
PFI0420c	-279	1	17.9	GTGCAC
PFL1435c	-1231	1	17.9	GTGCAC
PF11_0209	-1628	1	17.9	GTGCAC
PF10_0373	-1359	1	17.9	GTGCAC
PFD0185c	-1093	1	17.9	GTGCAC
PF11_0267	-422	1	17.9	GTGCAC
PFB0730w	-164	1	17.9	GTGCAC
PF08_0010	-120	1	17.9	GTGCAC
PF14_0380	-534	1	17.9	GTGCAC
PFA0515w	-1892	1	17.9	GTGCAC
PF14_0065	-1659	1	17.9	GTGCAC
PFI0760w	-874	1	17.9	GTGCAC
PFF0840w	-645	1	17.9	GTGCAC
PF11_0334	-904	1	17.9	GTGCAC
PF11_0334	-1113	1	17.9	GTGCAC
PFL1925w	-1544	1	17.9	GTGCAC
PFF0860c	-1014	1	17.9	GTGCAC
PFI0725c	-368	1	17.9	GTGCAC
PF10_0187	-1756	1	17.9	GTGCAC
PFB0770c	-494	1	17.9	GTGCAC
PF11_0204	-39	1	17.9	GTGCAC
MAL7P1.184	-1772	1	17.9	GTGCAC
PFC0590c	-599	1	17.9	GTGCAC
PFA0170c	-302	1	17.9	GTGCAC
PF14_0217	-1418	1	17.9	GTGCAC
PFL1765c	-518	1	17.9	GTGCAC
PF13_0045	-1139	1	17.9	GTGCAC
PFL1525c	-1680	1	17.9	GTGCAC
PFD0465c	-648	1	17.9	GTGCAC
PF14_0571	-420	1	17.9	GTGCAC
PFC0180c	-1455	1	17.9	GTGCAC
PFC0185w	-1508	1	17.9	GTGCAC
PF11_0143	-833	1	17.9	GTGCAC
PF10_0094	-1605	1	17.9	GTGCAC
PF13_0229	-735	1	17.9	GTGCAC
PF14_0533	-1659	1	17.9	GTGCAC
PF10_0022	-80	1	17.9	GTGCAC
PFI1475w	-842	1	17.9	GTGCAC
PF14_0216	-71	1	17.9	GTGCAC
PFL0570c	-65	1	17.9	GTGCAC
PFD0250c	-1924	1	17.9	GTGCAC
PF13_0032	-991	1	17.9	GTGCAC
PF11_0180	-653	1	17.9	GTGCAC
PFA0290w	-1230	1	17.9	GTGCAC
PF13_0170	-462	1	17.9	GTGCAC
PFI0700c	-1089	1	17.9	GTGCAC
MAL7P1.15	-1090	1	17.9	GTGCAC
PFE0435c	-1845	1	17.9	GTGCAC
PFL0870w	-1493	1	17.9	GTGCAC
MAL7P1.212	-1177	1	17.9	GTGCAC
PF14_0315	-1274	1	17.9	GTGCAC
MAL13P1.343	-1216	1	17.9	GTGCAC
PF10_0129	-956	1	17.9	GTGCAC
PFC0945w	-854	1	17.9	GTGCAC
PFC0945w	-925	1	17.9	GTGCAC
PF11_0034	-1412	1	17.9	GTGCAC
PFF0205w	-1577	1	17.9	GTGCAC
PFL0855c	-974	1	17.9	GTGCAC
PFA0005w	-1191	1	17.9	GTGCAC
PFL1105c	-617	1	17.9	GTGCAC
PF11_0266a	-236	1	17.9	GTGCAC
PFA0725w	-216	1	17.9	GTGCAC
PF10_0341	-1343	1	17.9	GTGCAC
PF08_0142	-1174	1	17.9	GTGCAC
PFB0257c	-788	1	17.9	GTGCAC
PFB0725c	-1637	1	17.9	GTGCAC
PFL1920c	-104	1	17.9	GTGCAC
PFF0490w	-1456	1	17.9	GTGCAC
PF11_0179	-860	1	17.9	GTGCAC
MAL13P1.465	-637	1	17.9	GTGCAC
PF07_0119	-585	1	17.9	GTGCAC
MAL8P1.220	-1280	1	17.9	GTGCAC
PF11_0277	-1195	1	17.9	GTGCAC
PFD0530c	-1145	1	17.9	GTGCAC
PF14_0246	-138	1	17.9	GTGCAC
PF14_0258	-356	1	17.9	GTGCAC
PFB0750w	-865	1	17.9	GTGCAC
PF11_0414	-142	1	17.9	GTGCAC
PFE0340c	-912	1	17.9	GTGCAC
MAL8P1.108	-1662	1	17.9	GTGCAC
PF10_0344	-1055	1	17.9	GTGCAC
PF14_0743	-399	1	17.9	GTGCAC
PFI0265c	-1226	1	17.9	GTGCAC
PFB1055c	-1155	1	17.9	GTGCAC
PF07_0042	-896	1	17.9	GTGCAC
PFA0190c	-550	1	17.9	GTGCAC
PF10_0203	-1742	1	17.9	GTGCAC
PF10_0221	-670	1	17.9	GTGCAC
PFC0955w	-359	1	17.9	GTGCAC
PF08_0090	-623	1	17.9	GTGCAC
PFI0575c	-347	1	17.9	GTGCAC
PFL0935c	-13	1	17.9	GTGCAC
PFL0935c	-1229	1	17.9	GTGCAC
PFI0705w	-1387	1	17.9	GTGCAC
PFF0600w	-1001	1	17.9	GTGCAC
PF10_0381	-1396	1	17.9	GTGCAC
PFE0080c	-928	1	17.9	GTGCAC
PFL0300c	-888	1	17.9	GTGCAC
PFI1535w	-377	1	17.9	GTGCAC
PF07_0051	-242	1	17.9	GTGCAC
PFI0785c	-1245	1	17.9	GTGCAC
PF13_0171	-1710	1	17.9	GTGCAC
MAL7P1.84	-523	1	17.9	GTGCAC
PFA0195w	-1046	1	17.9	GTGCAC
PFD0545w	-118	1	17.9	GTGCAC
PF13_0031	-1420	1	17.9	GTGCAC
PFE0440w	-740	1	17.9	GTGCAC
PF10_0034	-1258	1	17.9	GTGCAC
PFE0005w	-18	1	17.9	GTGCAC
PFE0005w	-1201	1	17.9	GTGCAC
PF11_0007	-17	1	17.9	GTGCAC
PF11_0007	-1132	1	17.9	GTGCAC
PFE0885w	-1873	1	17.9	GTGCAC
PFI0470w	-1280	1	17.9	GTGCAC
PFE0355c	-53	1	17.9	GTGCAC
PFE0355c	-783	1	17.9	GTGCAC
PFF0870w	-380	1	17.9	GTGCAC
PF13_0155	-162	1	17.9	GTGCAC
PF14_0232	-80	1	17.9	GTGCAC
PFL0840c	-411	1	17.9	GTGCAC
PF11_0175a	-1025	1	17.9	GTGCAC
MAL7P1.154	-118	1	17.9	GTGCAC
PF11_0415	-1295	1	17.9	GTGCAC
PF11_0353	-1695	1	17.9	GTGCAC
PF13_0120	-148	1	17.9	GTGCAC
PF13_0069a	-72	1	17.9	GTGCAC
PFD0855c	-390	1	17.9	GTGCAC
PFD1110w	-1950	1	17.9	GTGCAC
PF14_0018	-1538	1	17.9	GTGCAC
PFB0815w	-1318	1	17.9	GTGCAC
PF14_0574	-799	1	17.9	GTGCAC
MAL7P1.229	-888	1	17.9	GTGCAC
PF14_0038	-1987	1	17.9	GTGCAC
PFF1010c	-355	1	17.9	GTGCAC
PFC1120c	-20	1	17.9	GTGCAC
PFC1120c	-1189	1	17.9	GTGCAC
PFL1450c	-473	1	17.9	GTGCAC
PF11_0425	-342	1	17.9	GTGCAC
PFF0950w	-516	1	17.9	GTGCAC
PFI1270w	-1828	1	17.9	GTGCAC
MAL13P1.310	-1513	1	17.9	GTGCAC
MAL13P1.297	-523	1	17.9	GTGCAC
PFI1830c	-20	1	17.9	GTGCAC
PFI1830c	-1164	1	17.9	GTGCAC
PFC0950c	-733	1	17.9	GTGCAC
PFF0595c	-207	1	17.9	GTGCAC
MAL13P1.176	-1444	1	17.9	GTGCAC
PFC0940c	-1406	1	17.9	GTGCAC
PFC0940c	-1477	1	17.9	GTGCAC
PFC0960c	-52	1	17.9	GTGCAC
PFC0005w	-1174	1	17.9	GTGCAC
PF07_0052	-938	1	17.9	GTGCAC
PFL0265w	-1613	1	17.9	GTGCAC
PFB0070w	-508	1	17.9	GTGCAC
PFI0365w	-1974	1	17.9	GTGCAC
PFL2100w	-679	1	17.9	GTGCAC
MAL13P1.8	-474	1	17.9	GTGCAC
PFE1625c	-1315	1	17.9	GTGCAC
PF14_0008	-480	1	17.9	GTGCAC
PFL0970w	-129	1	17.9	GTGCAC
MAL7P1.87	-960	1	17.9	GTGCAC
MAL13P1.78	-1275	1	17.9	GTGCAC
MAL13P1.1	-18	1	17.9	GTGCAC
MAL13P1.1	-1201	1	17.9	GTGCAC
PFE0165w	-1307	1	17.9	GTGCAC
PF07_0056	-546	1	17.9	GTGCAC
PFD0385w	-370	1	17.9	GTGCAC
PFD0385w	-918	1	17.9	GTGCAC
PFE1445c	-216	1	17.9	GTGCAC
MAL13P1.160	-300	1	17.9	GTGCAC
MAL13P1.173	-467	1	17.9	GTGCAC
PFC0230c	-1723	1	17.9	GTGCAC
PFL2220w	-628	1	17.9	GTGCAC
PF11_0424	-925	1	17.9	GTGCAC
PF14_0160	-269	1	17.9	GTGCAC
PF11_0437	-1177	1	17.9	GTGCAC
PFD0830w	-1145	1	17.9	GTGCAC
MAL8P1.162	-214	1	17.9	GTGCAC
PFI0880c	-1898	1	17.9	GTGCAC
PF10_0268	-1273	1	17.9	GTGCAC
PF11_0461	-663	1	17.9	GTGCAC
PFL0780w	-749	1	17.9	GTGCAC
PFC0430w	-1081	1	17.9	GTGCAC
PF10_0355	-637	1	17.9	GTGCAC
PF10_0355	-934	1	17.9	GTGCAC
PFE0875c	-1401	1	17.9	GTGCAC
PF08_0037	-574	1	17.9	GTGCAC
PF14_0742	-1503	1	17.9	GTGCAC
MAL8P1.106	-550	1	17.9	GTGCAC
MAL8P1.106	-1072	1	17.9	GTGCAC
PFF0945c	-399	1	17.9	GTGCAC
PF14_0345a	-1330	1	17.9	GTGCAC
PFA0700c	-541	1	17.9	GTGCAC
PF14_0300	-134	1	17.9	GTGCAC
PFF1230c	-269	1	17.9	GTGCAC
MAL8P1.49	-279	1	17.9	GTGCAC
MAL13P1.114	-710	1	17.9	GTGCAC
MAL7P1.339	-907	1	17.9	GTGCAC
PF14_0236	-1983	1	17.9	GTGCAC
PF14_0363	-982	1	17.9	GTGCAC
PF14_0363	-1116	1	17.9	GTGCAC
PFL0055c	-703	1	17.9	GTGCAC
PF10_0169	-1661	1	17.9	GTGCAC
PFA0665w	-1746	1	17.9	GTGCAC
PFA0555c	-646	1	17.9	GTGCAC
PFD0795w	-202	1	17.9	GTGCAC
MAL13P1.29	-359	1	17.9	GTGCAC
PFL1870c	-1356	1	17.9	GTGCAC
PFF0310w	-548	1	17.9	GTGCAC
PFL0860c	-418	1	17.9	GTGCAC
PFD0535w	-801	1	17.9	GTGCAC
PF11_0300	-1009	1	17.9	GTGCAC
MAL8P1.22	-404	1	17.9	GTGCAC
PF08_0058	-546	1	17.9	GTGCAC
PF10_0170	-267	1	17.9	GTGCAC
PFF0485c	-1732	1	17.9	GTGCAC
PF14_0766	-474	1	17.9	GTGCAC
MAL7P1.95	-598	1	17.9	GTGCAC
PF14_0324	-1293	1	17.9	GTGCAC
MAL7P1.119	-467	1	17.9	GTGCAC
MAL7P1.119	-490	1	17.9	GTGCAC
MAL7P1.19	-1811	1	17.9	GTGCAC
PF13_0114	-1956	1	17.9	GTGCAC
MAL13P1.161	-956	1	17.9	GTGCAC
MAL13P1.461	-661	1	17.9	GTGCAC
MAL7P1.187	-17	1	17.9	GTGCAC
MAL7P1.187	-1110	1	17.9	GTGCAC
PFI0360c	-883	1	17.9	GTGCAC
PF11_0020	-458	1	17.9	GTGCAC
MAL8P1.300	-1426	1	17.9	GTGCAC
PFD0615c	-229	1	17.9	GTGCAC
PF10_0001	-1184	1	17.9	GTGCAC
PFD0635c	-17	1	17.9	GTGCAC
PF14_0039	-330	1	17.9	GTGCAC
PF14_0412	-702	1	17.9	GTGCAC
PFC0235w	-1255	1	17.9	GTGCAC
PFF0295c	-1220	1	17.9	GTGCAC
PFL0005w	-1177	1	17.9	GTGCAC
PFC0485w	-1298	1	17.9	GTGCAC
PFF1365c	-1147	1	17.9	GTGCAC
PFI0755c	-112	1	17.9	GTGCAC
PFI0755c	-1708	1	17.9	GTGCAC
PF11_0253	-713	1	17.9	GTGCAC
MAL13P1.31	-1456	1	17.9	GTGCAC
PF14_0485	-716	1	17.9	GTGCAC
PF08_0093	-649	1	17.9	GTGCAC
PF14_0732	-749	1	17.9	GTGCAC
PF14_0256	-1540	1	17.9	GTGCAC
PFD0735c	-67	1	17.9	GTGCAC
PF10_0342	-477	1	17.9	GTGCAC
PF14_0139	-520	1	17.9	GTGCAC
PFE1630w	-1848	1	17.9	GTGCAC
PFI0460w	-1143	1	17.9	GTGCAC
MAL13P1.139a	-261	1	17.9	GTGCAC
MAL13P1.18	-525	1	17.9	GTGCAC
PFA0765c	-1223	1	17.9	GTGCAC
PFL1110c	-548	1	17.9	GTGCAC
PFI0425w	-644	1	17.9	GTGCAC
PFL1570w	-480	1	17.9	GTGCAC
PF11_0382	-862	1	17.9	GTGCAC
MAL7P1.161	-1332	1	17.9	GTGCAC
PF10_0225	-1107	1	17.9	GTGCAC
PFL2505c	-80	1	17.9	GTGCAC
PFI1260c	-80	1	17.9	GTGCAC
PFE0880c	-277	1	17.9	GTGCAC
PFB0010w	-1223	1	17.9	GTGCAC
PFF0010w	-18	1	17.9	GTGCAC
PFD0255w	-333	1	17.9	GTGCAC
PF10_0190	-445	1	17.9	GTGCAC
PF11_0333	-980	1	17.9	GTGCAC
PF11_0333	-1189	1	17.9	GTGCAC
PFB0775w	-1195	1	17.9	GTGCAC
PF14_0713	-30	1	17.9	GTGCAC
PFL1875w	-1060	1	17.9	GTGCAC
PF08_0094	-942	1	17.9	GTGCAC
PF08_0094	-1464	1	17.9	GTGCAC
PFL0915c	-536	1	17.9	GTGCAC
PF14_0323	-1819	1	17.9	GTGCAC
PF10_0406	-1160	1	17.9	GTGCAC
PFE0075c	-350	1	17.9	GTGCAC
PFI1530c	-1890	1	17.9	GTGCAC
PF10_0056	-1742	1	17.9	GTGCAC
PFL0865w	-1105	1	17.9	GTGCAC
PFL1970w	-236	1	17.9	GTGCAC
PF08_0082	-795	1	17.9	GTGCAC
PF14_0577	-1492	1	17.9	GTGCAC
MAL13P1.356	-1180	1	17.9	GTGCAC
PF14_0301	-1808	1	17.9	GTGCAC
PFL2605w	-474	1	17.9	GTGCAC
PFI0055c	-474	1	17.9	GTGCAC
PFL1700c	-546	1	17.9	GTGCAC
PF14_0019	-1652	1	17.9	GTGCAC
MAL13P1.219	-194	1	17.9	GTGCAC
MAL13P1.17	-332	1	17.9	GTGCAC
PFF0305c	-338	1	17.9	GTGCAC
PFB0375w	-1890	1	17.9	GTGCAC
PF11_0248	-680	1	17.9	GTGCAC
PF10_0302	-127	1	17.9	GTGCAC
PFC0581w	-1484	1	17.9	GTGCAC
PFL2665c	-1159	1	17.9	GTGCAC
PF10_0172	-429	1	17.9	GTGCAC
PF07_0055	-1525	1	17.9	GTGCAC
PFF1595c	-1132	1	17.9	GTGCAC
PFL0575w	-1292	1	17.9	GTGCAC
PFL0490c	-267	1	17.9	GTGCAC
MAL13P1.193	-1483	1	17.9	GTGCAC
PF10_0253b	-571	1	17.9	GTGCAC
PF14_0361	-847	1	17.9	GTGCAC
MAL8P1.161	-1784	1	17.9	GTGCAC
PF14_0607	-1265	1	17.9	GTGCAC
PF14_0739a	-1643	1	17.9	GTGCAC
PFL0550w	-822	1	17.9	GTGCAC
PF13_0198	-927	1	17.9	GTGCAC
PFC0580c	-112	1	17.9	GTGCAC
PF10_0286	-390	1	17.9	GTGCAC
PF07_0083	-1639	1	17.9	GTGCAC
PFD0380c	-924	1	17.9	GTGCAC
PFD0380c	-1472	1	17.9	GTGCAC
MAL7P1.162	-778	1	17.9	GTGCAC
PFD0170c	-1891	1	17.9	GTGCAC
PFL1565c	-474	1	17.9	GTGCAC
PFC0831w	-588	1	17.9	GTGCAC
PF07_0124	-338	1	17.9	GTGCAC
PF11_0245	-1786	1	17.9	GTGCAC
PFE0175c	-641	1	17.9	GTGCAC
PFC0615w	-476	1	17.9	GTGCAC
PFB0515w	-237	1	17.9	GTGCAC
PF13_0272	-988	1	17.9	GTGCAC
PFA0155c	-1227	1	17.9	GTGCAC
PF14_0331	-134	1	17.9	GTGCAC
PFI0885w	-1596	1	17.9	GTGCAC
PFC0605w	-1063	1	17.9	GTGCAC
MAL13P1.259	-353	1	17.9	GTGCAC
PF14_0161	-1930	1	17.9	GTGCAC
PFI0005w	-1145	1	17.9	GTGCAC
PF14_0414	-478	1	17.9	GTGCAC
MAL8P1.105	-594	1	17.9	GTGCAC
PFL1455w	-1468	1	17.9	GTGCAC
PFE1620c	-1679	1	17.9	GTGCAC
PFI1805w	-474	1	17.9	GTGCAC
PF10_0224	-569	1	17.9	GTGCAC
PF13_0226	-565	1	17.9	GTGCAC
PF11_0091	-787	1	15.1	GTGCGC
PFE1345c	-1349	-1	15.1	GCGCAC
PF13_0243	-1590	1	15.1	GTGCGC
PF13_0243	-1730	1	15.1	GTGCGC
PF13_0134	-1712	-1	15.1	GCGCAC
PFE1170w	-1743	-1	15.1	GCGCAC
PFF0240c	-206	1	15.1	GTGCGC
PFL2185w	-1957	1	15.1	GTGCGC
PF14_0288	-313	1	15.1	GTGCGC
PF13_0242	-428	-1	15.1	GCGCAC
PF13_0242	-568	-1	15.1	GCGCAC
MAL13P1.220	-1820	1	15.1	GTGCGC
PFI1440w	-177	1	15.1	GTGCGC
PF07_0116	-1623	-1	15.1	GCGCAC
MAL7P1.105	-1033	1	15.1	GTGCGC
PFC0975c	-1463	1	15.1	GTGCGC
PF11_0351	-1398	-1	15.1	GCGCAC
PF10_0191	-1006	-1	15.1	GCGCAC
PF14_0262	-702	1	15.1	GTGCGC
PF11_0139	-1548	1	15.1	GTGCGC
PFF0245w	-325	-1	15.1	GCGCAC
PF14_0054	-1437	1	15.1	GTGCGC
PFD0250c	-1636	-1	15.1	GCGCAC
MAL13P1.147	-605	-1	15.1	GCGCAC
PFC0945w	-132	1	15.1	GTGCGC
PF08_0129	-686	-1	15.1	GCGCAC
MAL13P1.94	-1377	-1	15.1	GCGCAC
PFF1200w	-66	-1	15.1	GCGCAC
MAL8P1.104	-902	1	15.1	GTGCGC
PF08_0124	-1126	1	15.1	GTGCGC
PFE1265w	-1822	1	15.1	GTGCGC
PFI0175w-b	-692	1	15.1	GTGCGC
PF07_0020	-1840	-1	15.1	GCGCAC
PFI0175w-a	-692	1	15.1	GTGCGC
PFF1195c	-1238	1	15.1	GTGCGC
PFI0620w	-63	-1	15.1	GCGCAC
PF10_0152	-796	1	15.1	GTGCGC
PFI1595c	-260	1	15.1	GTGCGC
PFA0755w	-305	-1	15.1	GCGCAC
PFF0770c	-13	1	15.1	GTGCGC
PFL2215w	-888	1	15.1	GTGCGC
PFF0870w	-1312	-1	15.1	GCGCAC
MAL8P1.144	-1002	-1	15.1	GCGCAC
PFC0355c	-150	1	15.1	GTGCGC
PF11_0062	-751	1	15.1	GTGCGC
PF14_0447	-373	1	15.1	GTGCGC
PF14_0674	-616	-1	15.1	GCGCAC
PF13_0314	-819	-1	15.1	GCGCAC
PFI0365w	-1854	-1	15.1	GCGCAC
PF13_0039	-1319	1	15.1	GTGCGC
PFI1600w	-1242	-1	15.1	GCGCAC
PF14_0495	-1181	1	15.1	GTGCGC
PF14_0494	-1865	-1	15.1	GCGCAC
PF14_0160	-626	-1	15.1	GCGCAC
PFA0120c	-806	-1	15.1	GCGCAC
PF13_0158	-568	-1	15.1	GCGCAC
PFF0570c	-562	1	15.1	GTGCGC
PFF0795w	-1761	1	15.1	GTGCGC
MAL13P1.336	-379	1	15.1	GTGCGC
PF14_0408	-713	1	15.1	GTGCGC
PF14_0744	-1117	1	15.1	GTGCGC
PF11_0300	-684	-1	15.1	GCGCAC
PFC0815c	-336	1	15.1	GTGCGC
PF14_0673	-238	1	15.1	GTGCGC
MAL7P1.187	-1996	1	15.1	GTGCGC
PFI0360c	-1003	1	15.1	GTGCGC
PFE1305c	-164	1	15.1	GTGCGC
PF11_0208	-719	-1	15.1	GCGCAC
PF10_0138	-181	-1	15.1	GCGCAC
PF13_0301	-1022	-1	15.1	GCGCAC
PF13_0157	-781	1	15.1	GTGCGC
PFE1165c	-818	1	15.1	GTGCGC
PF07_0021	-295	1	15.1	GTGCGC
PFD0255w	-621	1	15.1	GTGCGC
PFL1705w	-1075	1	15.1	GTGCGC
PF14_0233	-1182	1	15.1	GTGCGC
PF14_0233	-1323	-1	15.1	GCGCAC
PF14_0547	-95	-1	15.1	GCGCAC
PF13_0300	-1575	1	15.1	GTGCGC
PFL0940c	-34	1	15.1	GTGCGC
PFI0695c	-122	1	15.1	GTGCGC
PFE1260c	-1921	-1	15.1	GCGCAC
PFL2180w	-8	1	15.1	GTGCGC
PF13_0188	-1256	-1	15.1	GCGCAC
PFL0345w	-271	1	15.1	GTGCGC
PF10_0294	-1405	-1	15.1	GCGCAC
MAL13P1.332	-730	1	15.1	GTGCGC
MAL7P1.25	-442	1	15.1	GTGCGC
PF14_0234	-147	1	15.1	GTGCGC
PF14_0234	-288	-1	15.1	GCGCAC
PFF0775w	-1997	-1	15.1	GCGCAC
PFE0455w	-114	1	15.1	GTGCGC
PFF1377w	-343	-1	15.1	GCGCAC
PFF1315w	-256	1	15.1	GTGCGC
PF07_0085	-1047	1	15.1	GTGCGC
PF14_0161	-1573	1	15.1	GTGCGC
PFI0605c	-91	1	15.1	GTGCGC
PF14_0518	-1500	1	14.01	GGGCAC
PFC0700c	-1248	-1	14.01	GTGCCC
PFC0700c	-1305	1	14.01	GGGCAC
PF10_0064	-1803	1	14.01	GGGCAC
PFE1140c	-1296	-1	14.01	GTGCCC
PF14_0060	-1913	1	14.01	GGGCAC
PF13_0357	-787	1	14.01	GGGCAC
PFF0210w	-618	1	14.01	GGGCAC
PF13_0270	-334	-1	14.01	GTGCCC
PFC1020c	-859	-1	14.01	GTGCCC
MAL8P1.151	-1582	1	14.01	GGGCAC
PFE0890c	-160	-1	14.01	GTGCCC
PFA0385w	-44	-1	14.01	GTGCCC
PFL0460w	-577	-1	14.01	GTGCCC
MAL7P1.124	-372	1	14.01	GGGCAC
PF14_0572	-1243	1	14.01	GGGCAC
PF07_0096	-414	-1	14.01	GTGCCC
MAL13P1.118	-1824	1	14.01	GGGCAC
PFF1430c	-166	-1	14.01	GTGCCC
MAL7P1.28	-60	1	14.01	GGGCAC
PFI0585c	-66	-1	14.01	GTGCCC
PFI0585c	-1049	1	14.01	GGGCAC
MAL13P1.119	-1115	-1	14.01	GTGCCC
PFL1010c	-121	-1	14.01	GTGCCC
PFD1120c	-1825	-1	14.01	GTGCCC
PF14_0573	-444	-1	14.01	GTGCCC
PF14_0200	-1600	1	14.01	GGGCAC
PF13_0348	-483	-1	14.01	GTGCCC
PF10_0028	-1014	1	14.01	GGGCAC
PFI1370c	-690	1	14.01	GGGCAC
PF11_0063	-184	-1	14.01	GTGCCC
PFI0575c	-1308	-1	14.01	GTGCCC
PF07_0125	-324	-1	14.01	GTGCCC
PF11_0466	-782	1	14.01	GGGCAC
PFF0580w	-1856	-1	14.01	GTGCCC
PF10_0213	-983	-1	14.01	GTGCCC
PFD1140w	-1565	1	14.01	GGGCAC
PF14_0239	-1368	1	14.01	GGGCAC
PFE0328w	-1232	1	14.01	GGGCAC
PFI1270w	-377	-1	14.01	GTGCCC
PF13_0061	-527	-1	14.01	GTGCCC
PFF1285w	-1325	1	14.01	GGGCAC
PFD0560w	-419	-1	14.01	GTGCCC
PF08_0077	-109	-1	14.01	GTGCCC
PFA0750w	-1562	1	14.01	GGGCAC
PFE0330w	-167	-1	14.01	GTGCCC
PFL2555w	-528	-1	14.01	GTGCCC
PF14_0151	-1990	1	14.01	GGGCAC
PF10_0123	-811	1	14.01	GGGCAC
PFL1815c	-1876	1	14.01	GGGCAC
PFE1465w	-7	1	14.01	GGGCAC
MAL13P1.54	-601	1	14.01	GGGCAC
MAL8P1.126	-628	1	14.01	GGGCAC
MAL13P1.114	-1532	-1	14.01	GTGCCC
PF10_0169	-397	1	14.01	GGGCAC
PFE0780w	-1956	1	14.01	GGGCAC
PFL0455c	-689	1	14.01	GGGCAC
PF14_0223	-1602	1	14.01	GGGCAC
PFD0555c	-296	1	14.01	GGGCAC
PF11_0320	-930	1	14.01	GGGCAC
PF10_0170	-1531	-1	14.01	GTGCCC
MAL13P1.115	-1406	1	14.01	GGGCAC
PFL1980c	-1064	-1	14.01	GTGCCC
PF10_0057	-300	-1	14.01	GTGCCC
PFA0630c	-763	-1	14.01	GTGCCC
PFC0225c	-575	-1	14.01	GTGCCC
PFL1820w	-156	-1	14.01	GTGCCC
MAL8P1.150	-80	-1	14.01	GTGCCC
PF10_0237	-858	-1	14.01	GTGCCC
PF10_0038	-992	1	14.01	GGGCAC
PF13_0010	-895	-1	14.01	GTGCCC
PFE0775c	-23	-1	14.01	GTGCCC
MAL7P1.300	-381	-1	14.01	GTGCCC
PFB0965c	-1139	1	14.01	GGGCAC
MAL13P1.293	-1246	-1	14.01	GTGCCC
PF07_0059	-646	1	14.01	GGGCAC
PFE0300c	-686	1	14.01	GGGCAC
PF08_0113	-1974	-1	14.01	GTGCCC
PFL0915c	-733	1	14.01	GGGCAC
MAL13P1.137	-331	-1	14.01	GTGCCC
PFL2225w	-1981	-1	14.01	GTGCCC
PF10_0238	-398	1	14.01	GGGCAC
MAL7P1.112	-476	-1	14.01	GTGCCC
PFC0701w	-491	-1	14.01	GTGCCC
PFC0701w	-548	1	14.01	GGGCAC
PF08_0078	-871	1	14.01	GGGCAC
PF11_0487	-1468	1	14.01	GGGCAC
PFD1135c	-911	-1	14.01	GTGCCC
PFI1570c	-1035	-1	14.01	GTGCCC
PFE0305w	-252	-1	14.01	GTGCCC
PFI1430w	-1025	-1	14.01	GTGCCC
MAL7P1.163	-272	1	14.01	GGGCAC
PFI0885w	-262	1	14.01	GGGCAC
PF08_0054	-1417	-1	14.01	GTGCCC
MAL7P1.113	-998	1	14.01	GGGCAC
PF13_0264	-92	-1	14.01	GTGCCC
PF14_0430	-228	1	14.01	GGGCAC
PF13_0356	-488	-1	14.01	GTGCCC
PF14_0164	-1192	-1	11.92	CTGCAC
PF14_0164	-1562	-1	11.92	CTGCAC
MAL8P1.78	-609	1	11.92	GTGCAG
PFF0200c	-839	1	11.92	GTGCAG
PFB0935w	-380	1	11.92	GTGCAG
PFL0025c	-197	1	11.92	GTGCAG
PF14_0303	-387	1	11.92	GTGCAG
PFI1195c	-1575	-1	11.92	CTGCAC
PFB0685c	-1745	1	11.92	GTGCAG
PFD1115c	-1698	1	11.92	GTGCAG
PF10_0252	-385	-1	11.92	CTGCAC
PFI0690c	-1563	-1	11.92	CTGCAC
PFI0095c	-41	1	11.92	GTGCAG
PF11_0131	-582	-1	11.92	CTGCAC
PF13_0141	-1685	1	11.92	GTGCAG
PF14_0343	-710	-1	11.92	CTGCAC
PF14_0465	-681	-1	11.92	CTGCAC
PF11_0325	-870	1	11.92	GTGCAG
PF14_0387	-520	1	11.92	GTGCAG
PF14_0622	-1584	1	11.92	GTGCAG
PF14_0293	-619	1	11.92	GTGCAG
PF11_0218	-1179	-1	11.92	CTGCAC
PFB0300c	-558	1	11.92	GTGCAG
PFD0695w	-1116	-1	11.92	CTGCAC
MAL7P1.114	-571	1	11.92	GTGCAG
PFA0160c	-913	1	11.92	GTGCAG
PFI1665w	-315	-1	11.92	CTGCAC
PF14_0316	-1278	1	11.92	GTGCAG
PFB0953w	-1909	-1	11.92	CTGCAC
PFC0885c	-1500	1	11.92	GTGCAG
PF14_0396	-1175	1	11.92	GTGCAG
PFI0835c	-844	-1	11.92	CTGCAC
PF14_0065	-1146	1	11.92	GTGCAG
PFL0065w	-1467	-1	11.92	CTGCAC
PFL0835w	-1130	-1	11.92	CTGCAC
PF14_0617	-1879	-1	11.92	CTGCAC
PFA0435w	-534	1	11.92	GTGCAG
PFB0151c	-580	-1	11.92	CTGCAC
PFF1190c	-112	-1	11.92	CTGCAC
PF13_0176	-925	-1	11.92	CTGCAC
PFE0950c	-375	1	11.92	GTGCAG
PF10_0196	-124	-1	11.92	CTGCAC
PF14_0572	-670	-1	11.92	CTGCAC
PFC0545c	-565	-1	11.92	CTGCAC
PF10_0404	-435	-1	11.92	CTGCAC
PF14_0488	-1590	-1	11.92	CTGCAC
PF10_0021	-214	1	11.92	GTGCAG
PFL0570c	-983	1	11.92	GTGCAG
MAL13P1.62	-86	1	11.92	GTGCAG
PF13_0165	-762	1	11.92	GTGCAG
PFE0050w	-1750	-1	11.92	CTGCAC
PFE0050w	-1799	-1	11.92	CTGCAC
PF11_0527	-328	1	11.92	GTGCAG
MAL13P1.435	-157	-1	11.92	CTGCAC
PF11_0523	-176	1	11.92	GTGCAG
PF10_0076	-486	1	11.92	GTGCAG
PFL0585w	-1255	-1	11.92	CTGCAC
PFD0195c	-458	1	11.92	GTGCAG
PF13_0299	-869	1	11.92	GTGCAG
MAL8P1.210	-372	-1	11.92	CTGCAC
PF14_0573	-1017	1	11.92	GTGCAG
PF07_0035	-383	-1	11.92	CTGCAC
PFC0385c	-1829	1	11.92	GTGCAG
PF11_0167	-563	-1	11.92	CTGCAC
PF11_0465	-231	1	11.92	GTGCAG
PF11_0092	-1119	1	11.92	GTGCAG
PF10_0059	-636	-1	11.92	CTGCAC
PFF0300w	-1108	1	11.92	GTGCAG
PFL1295w	-1795	1	11.92	GTGCAG
PFB0160w	-279	1	11.92	GTGCAG
PF14_0743	-1295	1	11.92	GTGCAG
PF11_0107	-519	-1	11.92	CTGCAC
PFI0265c	-1050	1	11.92	GTGCAG
MAL7P1.94	-1406	-1	11.92	CTGCAC
PFD0005w	-1182	-1	11.92	CTGCAC
PFA0280w	-1008	1	11.92	GTGCAG
PF14_0424	-1198	-1	11.92	CTGCAC
PFI0035c	-196	1	11.92	GTGCAG
PFD0620c	-978	1	11.92	GTGCAG
PFI1180w	-47	-1	11.92	CTGCAC
PFE0080c	-1506	1	11.92	GTGCAG
PFI0840w	-297	1	11.92	GTGCAG
PF14_0005	-419	-1	11.92	CTGCAC
PFL0350c	-1255	1	11.92	GTGCAG
PFI1650w	-1200	1	11.92	GTGCAG
PFE0940c	-1949	1	11.92	GTGCAG
PF14_0074	-1383	-1	11.92	CTGCAC
MAL13P1.348	-386	-1	11.92	CTGCAC
PFE0285c	-1695	-1	11.92	CTGCAC
PFI0830c	-130	1	11.92	GTGCAG
MAL7P1.17	-427	1	11.92	GTGCAG
PF14_0464	-669	1	11.92	GTGCAG
PF10_0253	-1102	-1	11.92	CTGCAC
PFD1140w	-1496	1	11.92	GTGCAG
PFL0195w	-1525	1	11.92	GTGCAG
PF10_0045	-1012	-1	11.92	CTGCAC
PFE1120w	-453	1	11.92	GTGCAG
PFC0550w	-379	1	11.92	GTGCAG
PFB0435c	-555	1	11.92	GTGCAG
PF10_0301	-208	1	11.92	GTGCAG
PF10_0127	-424	1	11.92	GTGCAG
PFC0886w	-1035	-1	11.92	CTGCAC
PFL0715w	-84	-1	11.92	CTGCAC
PFA0430c	-1094	-1	11.92	CTGCAC
PF10_0177a	-440	1	11.92	GTGCAG
PF14_0155	-1541	1	11.92	GTGCAG
PFE1030c	-236	-1	11.92	CTGCAC
PF14_0073	-683	1	11.92	GTGCAG
PFF0985c	-497	-1	11.92	CTGCAC
PF14_0267	-274	1	11.92	GTGCAG
PF14_0616	-1289	1	11.92	GTGCAG
MAL13P1.37	-1815	1	11.92	GTGCAG
PFE1625c	-1528	1	11.92	GTGCAG
PFB1040w	-438	-1	11.92	CTGCAC
PFD0669c	-508	1	11.92	GTGCAG
PFF0710w	-708	1	11.92	GTGCAG
MAL8P1.62	-1933	1	11.92	GTGCAG
PFL0320w	-938	1	11.92	GTGCAG
MAL7P1.43	-966	1	11.92	GTGCAG
PFI1155w	-660	1	11.92	GTGCAG
PF10_0058	-1008	1	11.92	GTGCAG
PF13_0234	-1048	1	11.92	GTGCAG
PFL2315c	-1313	-1	11.92	CTGCAC
MAL13P1.215	-1292	-1	11.92	CTGCAC
PF14_0332	-1280	-1	11.92	CTGCAC
PF14_0332	-1738	1	11.92	GTGCAG
PF08_0056	-958	1	11.92	GTGCAG
PFC0500w	-793	1	11.92	GTGCAG
PF14_0742	-607	-1	11.92	CTGCAC
PFA0235w	-1929	-1	11.92	CTGCAC
PFF0705c	-666	-1	11.92	CTGCAC
PF11_0076	-480	1	11.92	GTGCAG
MAL13P1.131	-1083	1	11.92	GTGCAG
PFF1020c	-711	-1	11.92	CTGCAC
PF08_0136	-1294	1	11.92	GTGCAG
PF11_0373	-483	-1	11.92	CTGCAC
MAL7P1.205	-1528	-1	11.92	CTGCAC
PFE0295w	-1929	1	11.92	GTGCAG
PF14_0615	-526	-1	11.92	CTGCAC
PFE0955w	-1664	-1	11.92	CTGCAC
MAL8P1.25a	-1840	1	11.92	GTGCAG
PFI1285w	-324	-1	11.92	CTGCAC
PFI0395w	-694	1	11.92	GTGCAG
PFC0045w	-1814	1	11.92	GTGCAG
PFE1420w	-493	-1	11.92	CTGCAC
PF14_0333	-630	-1	11.92	CTGCAC
PF14_0333	-1088	1	11.92	GTGCAG
PFC0400w	-1634	-1	11.92	CTGCAC
PF11_0417	-459	1	11.92	GTGCAG
PF13_0112	-385	1	11.92	GTGCAG
PF11_0273	-1212	-1	11.92	CTGCAC
PFI1520w	-935	-1	11.92	CTGCAC
PF13_0137	-1365	-1	11.92	CTGCAC
PF10_0071	-976	1	11.92	GTGCAG
PFA0630c	-308	1	11.92	GTGCAG
PFI0390c	-1760	-1	11.92	CTGCAC
PFE0045c	-1537	1	11.92	GTGCAG
PFE0045c	-1586	1	11.92	GTGCAG
PF14_0222	-79	-1	11.92	CTGCAC
PF11_0441	-118	-1	11.92	CTGCAC
PF14_0781	-267	-1	11.92	CTGCAC
PF14_0549	-855	1	11.92	GTGCAG
PFI1200w	-1390	1	11.92	GTGCAG
PF14_0732	-526	-1	11.92	CTGCAC
PF10_0077	-1652	-1	11.92	CTGCAC
MAL13P1.430	-216	1	11.92	GTGCAG
PFE1630w	-1635	-1	11.92	CTGCAC
PF11_0522	-294	1	11.92	GTGCAG
PFC0160w	-515	1	11.92	GTGCAG
MAL7P1.161	-1522	1	11.92	GTGCAG
PFL1390w	-1937	1	11.92	GTGCAG
PFE1640w	-706	-1	11.92	CTGCAC
PFL1380w	-290	-1	11.92	CTGCAC
PF10_0195	-739	1	11.92	GTGCAG
PF07_0059	-1224	1	11.92	GTGCAG
PFD0640c	-405	-1	11.92	CTGCAC
PF08_0113	-1864	1	11.92	GTGCAG
MAL8P1.209	-294	1	11.92	GTGCAG
MAL13P1.213	-733	-1	11.92	CTGCAC
PF14_0615a	-1761	1	11.92	GTGCAG
PFL1385c	-616	-1	11.92	CTGCAC
MAL13P1.194	-1625	-1	11.92	CTGCAC
PF14_0577	-223	1	11.92	GTGCAG
PFI1645c	-197	-1	11.92	CTGCAC
PF11_0140	-471	-1	11.92	CTGCAC
PF11_0272	-1272	1	11.92	GTGCAG
PFL0680c	-737	1	11.92	GTGCAG
PF14_0548	-595	-1	11.92	CTGCAC
PF11_0222	-349	-1	11.92	CTGCAC
PFD1135c	-980	-1	11.92	CTGCAC
PFL0575w	-374	-1	11.92	CTGCAC
MAL13P1.38	-81	-1	11.92	CTGCAC
MAL8P1.121	-779	1	11.92	GTGCAG
PFL2320w	-399	1	11.92	GTGCAG
PFL2520w	-1909	-1	11.92	CTGCAC
PFL2440w	-37	1	11.92	GTGCAG
PF14_0290	-221	-1	11.92	CTGCAC
PF08_0026	-704	-1	11.92	CTGCAC
PFL0685w	-132	-1	11.92	CTGCAC
PF10_0250	-842	1	11.92	GTGCAG
PF14_0395	-1491	-1	11.92	CTGCAC
PF07_0124	-148	-1	11.92	CTGCAC
PFI1690c	-423	1	11.92	GTGCAG
PFB0515w	-250	-1	11.92	CTGCAC
PF11_0228	-383	-1	11.92	CTGCAC
PF14_0337	-1693	1	11.92	GTGCAG
PF11_0077	-699	-1	11.92	CTGCAC
PFL1270w	-59	1	11.92	GTGCAG
PFE0770w	-1167	-1	11.92	CTGCAC
PFE0770w	-1826	-1	11.92	CTGCAC
PFL0315c	-601	-1	11.92	CTGCAC
PFI1575c	-418	1	11.92	GTGCAG
PF14_0162	-757	1	11.92	GTGCAG
PF14_0162	-1127	1	11.92	GTGCAG
PF13_0140	-946	-1	11.92	CTGCAC
PFC0390w	-1220	-1	11.92	CTGCAC
PFE1620c	-1892	1	11.92	GTGCAG
PFE1235c	-207	1	11.92	GTGCAG
PFL1720w	-335	1	11.92	GTGCAG
PFB0035c	-1057	1	11.92	GTGCAG
