# Supplementary material for: Identification and Genome-Wide Prediction of DNA Binding Specificities for the ApiAP2 Family of Regulators from the Malaria Parasite
Source: PLoS Pathog. 2010 Oct 28;6(10):e1001165. doi: 10.1371/journal.ppat.1001165 (PMC2965767; doi:10.1371/journal.ppat.1001165)
Supplement: Dataset S3 — ScanACE results for all AP2 motifs. ScanACE results for all ApiAP2 motifs. The location, orientation, and sequence of each motif match in upstream regions are indicated. (8.80 MB ZIP) [file ppat.1001165.s021.zip › Dataset S3_revised/PFF0670w_D1_ScanACE pwm matches.xls]

## Sheet: TAAGCC_PFF0670wD1_pwm.txt.match
Dataset S3o. ScanACE results for the PFF0670w_D1 motif.
Searches were done using the position weight matrix trimmed to the 6 most informative consecutive motif positions.
Data is sorted by score from highest to lowest.
Column 1 - PlasmoDB gene IDs. Genes listed multiple times have more than one match to the motif in their upstream regions
Column 2 - Position of the motif upstream from the ATG start codon.
Column 3 - Orientation of the motif in the genome. 1 indicates the plus strand and -1 indicates the minus strand.
Column 4 - ScanACE score. Higher scores reflect better better matches to the position weight matrix.
Column 5 - Sequence of the motif match. All sequences are 5' to 3' from the plus strand.
Gene ID	Position	Orientation	Score	Sequence
PF11_0433	-111	1	14.7	CAAGCC
PFD0210c	-418	-1	14.7	GGCTTG
PFC1075w	-1379	-1	14.7	GGCTTG
MAL8P1.69	-542	-1	14.7	GGCTTG
PFF0885w	-173	1	14.7	CAAGCC
PF13_0350	-932	1	14.7	CAAGCC
PFI1195c	-1702	1	14.7	CAAGCC
PFB1045w	-1798	1	14.7	CAAGCC
PF14_0561	-241	-1	14.7	GGCTTG
PFL0280c	-937	1	14.7	CAAGCC
PFC0030c	-127	1	14.7	CAAGCC
PF11_0026	-1371	-1	14.7	GGCTTG
PFC0200w	-810	1	14.7	CAAGCC
PFL0805w	-962	1	14.7	CAAGCC
PF14_0532	-772	-1	14.7	GGCTTG
PFC0745c	-1433	-1	14.7	GGCTTG
PFL1030w	-893	1	14.7	CAAGCC
PFI0355c	-1854	1	14.7	CAAGCC
PF11_0325	-1196	-1	14.7	GGCTTG
PF14_0387	-1128	-1	14.7	GGCTTG
PF11_0421	-722	1	14.7	CAAGCC
PF14_0700	-893	1	14.7	CAAGCC
PFA0320w	-372	-1	14.7	GGCTTG
PFD0610w	-1854	-1	14.7	GGCTTG
PFI1440w	-388	-1	14.7	GGCTTG
MAL8P1.82	-213	1	14.7	CAAGCC
PFI1495w	-260	-1	14.7	GGCTTG
PF11_0165	-1546	-1	14.7	GGCTTG
PFB0730w	-110	1	14.7	CAAGCC
PFI1010w	-503	-1	14.7	GGCTTG
PF07_0071	-28	1	14.7	CAAGCC
MAL13P1.440	-1449	1	14.7	CAAGCC
PFL1925w	-648	-1	14.7	GGCTTG
PF11_0283	-493	1	14.7	CAAGCC
PFA0685c	-135	-1	14.7	GGCTTG
PFA0685c	-316	-1	14.7	GGCTTG
PF14_0370	-370	-1	14.7	GGCTTG
PFA0075w	-56	1	14.7	CAAGCC
PFF1465w	-1250	1	14.7	CAAGCC
PF08_0073	-491	1	14.7	CAAGCC
PF14_0510	-66	1	14.7	CAAGCC
PFI0615w	-147	-1	14.7	GGCTTG
MAL8P1.127	-711	1	14.7	CAAGCC
PF11_0259	-1208	-1	14.7	GGCTTG
PFF0090w	-1210	-1	14.7	GGCTTG
PF10_0399	-126	1	14.7	CAAGCC
PFF1490w	-205	1	14.7	CAAGCC
PF08_0072	-907	-1	14.7	GGCTTG
PFL2655w	-125	1	14.7	CAAGCC
PF14_0621	-367	1	14.7	CAAGCC
PF11_0420	-802	-1	14.7	GGCTTG
PF14_0562	-719	1	14.7	CAAGCC
PF14_0475	-1978	1	14.7	CAAGCC
PF11_0523	-1191	1	14.7	CAAGCC
MAL7P1.320	-748	-1	14.7	GGCTTG
PF11_0445	-421	-1	14.7	GGCTTG
MAL13P1.94	-547	1	14.7	CAAGCC
PFE0970w	-141	-1	14.7	GGCTTG
PFB0980w	-1381	-1	14.7	GGCTTG
MAL13P1.55	-1090	1	14.7	CAAGCC
PF13_0219	-445	1	14.7	CAAGCC
PFB0755w	-636	1	14.7	CAAGCC
PFB0725c	-1691	-1	14.7	GGCTTG
PFL1920c	-1000	1	14.7	CAAGCC
MAL13P1.455	-1789	-1	14.7	GGCTTG
PFE0190c	-805	-1	14.7	GGCTTG
PF10_0384	-153	1	14.7	CAAGCC
PF11_0015	-1375	-1	14.7	GGCTTG
PFI0720w	-65	1	14.7	CAAGCC
MAL8P1.212	-1106	-1	14.7	GGCTTG
PF11_0481	-1542	-1	14.7	GGCTTG
PF13_0254	-847	-1	14.7	GGCTTG
PFB0973c	-1497	1	14.7	CAAGCC
MAL13P1.475	-432	-1	14.7	GGCTTG
PF08_0090	-779	-1	14.7	GGCTTG
PFF0155w	-1572	1	14.7	CAAGCC
MAL13P1.415	-246	1	14.7	CAAGCC
PFF1460c	-695	-1	14.7	GGCTTG
PFD0505c	-776	1	14.7	CAAGCC
PF11_0073	-242	-1	14.7	GGCTTG
MAL13P1.344	-64	-1	14.7	GGCTTG
PFF1515c	-254	1	14.7	CAAGCC
PFL0210c	-997	-1	14.7	GGCTTG
PF08_0125	-425	1	14.7	CAAGCC
PFE0195w	-768	1	14.7	CAAGCC
PFF1520w	-1371	-1	14.7	GGCTTG
PFF0070w	-254	1	14.7	CAAGCC
MAL13P1.420	-1487	-1	14.7	GGCTTG
PF10_0402	-126	1	14.7	CAAGCC
PFC0750w	-1169	1	14.7	CAAGCC
PF07_0111	-29	1	14.7	CAAGCC
PFD0515w	-175	-1	14.7	GGCTTG
PF10_0080a	-303	1	14.7	CAAGCC
PF13_0322	-708	-1	14.7	GGCTTG
PFB0240w	-575	1	14.7	CAAGCC
PFB1015w	-127	1	14.7	CAAGCC
MAL7P1.186	-1781	1	14.7	CAAGCC
MAL8P1.211	-153	1	14.7	CAAGCC
MAL8P1.144	-1629	1	14.7	CAAGCC
PF14_0140	-1727	-1	14.7	GGCTTG
PFL0285w	-824	-1	14.7	GGCTTG
PFF1375c	-1120	1	14.7	CAAGCC
MAL7P1.117	-811	-1	14.7	GGCTTG
PFE0240w	-567	-1	14.7	GGCTTG
PFA0690w	-616	1	14.7	CAAGCC
PFA0690w	-797	1	14.7	CAAGCC
PFC0450w	-304	1	14.7	CAAGCC
PFC1070c	-514	1	14.7	CAAGCC
MAL8P1.320	-1848	-1	14.7	GGCTTG
PF11_0200	-73	-1	14.7	GGCTTG
PFB1040w	-126	1	14.7	CAAGCC
MAL13P1.32	-604	-1	14.7	GGCTTG
PFL1885c	-1023	-1	14.7	GGCTTG
PF10_0214	-1064	1	14.7	CAAGCC
PFB0975c	-797	1	14.7	CAAGCC
PFF0065c	-1380	-1	14.7	GGCTTG
PFA0070c	-1381	-1	14.7	GGCTTG
PF10_0331a	-1670	1	14.7	CAAGCC
PF13_0077	-728	-1	14.7	GGCTTG
PFF1470c	-316	1	14.7	CAAGCC
PF11_0480a	-533	1	14.7	CAAGCC
PFA0665w	-381	-1	14.7	GGCTTG
PFL2480w	-528	-1	14.7	GGCTTG
PF13_0214	-190	1	14.7	CAAGCC
PFE1330c	-333	1	14.7	CAAGCC
PF11_0274	-138	1	14.7	CAAGCC
PF14_0476	-791	-1	14.7	GGCTTG
MAL13P1.425	-1991	-1	14.7	GGCTTG
PFB0090c	-1006	-1	14.7	GGCTTG
PF11_0020	-125	1	14.7	CAAGCC
PFI1120c	-736	1	14.7	CAAGCC
PFD1070w	-1812	-1	14.7	GGCTTG
PFD1070w	-1856	-1	14.7	GGCTTG
PFD1070w	-1900	-1	14.7	GGCTTG
PFD1070w	-1944	-1	14.7	GGCTTG
PF14_0241	-751	-1	14.7	GGCTTG
PF07_0136	-127	1	14.7	CAAGCC
PF08_0102	-748	-1	14.7	GGCTTG
PF10_0333	-365	-1	14.7	GGCTTG
PFD0045c	-127	1	14.7	CAAGCC
PF13_0228	-1238	1	14.7	CAAGCC
MAL7P1.215	-127	1	14.7	CAAGCC
PFL1600c	-1365	-1	14.7	GGCTTG
PFB0974c	-1283	1	14.7	CAAGCC
PFA0745w	-125	1	14.7	CAAGCC
PFI1200w	-1263	-1	14.7	GGCTTG
PF11_0098	-1784	1	14.7	CAAGCC
PFL1515c	-78	-1	14.7	GGCTTG
PF14_0770	-120	1	14.7	CAAGCC
PF11_0522	-1302	1	14.7	CAAGCC
PF11_0127	-1618	1	14.7	CAAGCC
PFL1390w	-98	1	14.7	CAAGCC
PF10_0080	-1210	-1	14.7	GGCTTG
PFA0520c	-158	1	14.7	CAAGCC
MAL8P1.209	-1302	1	14.7	CAAGCC
PF14_0068	-653	1	14.7	CAAGCC
PFC0455w	-1727	1	14.7	CAAGCC
PF13_0218a	-907	-1	14.7	GGCTTG
PF11_0282	-1447	-1	14.7	GGCTTG
PFL1947c	-905	-1	14.7	GGCTTG
PFL1025c	-1470	-1	14.7	GGCTTG
PFL1170w	-174	1	14.7	CAAGCC
PFD0600c	-578	1	14.7	CAAGCC
MAL13P1.460	-80	-1	14.7	GGCTTG
PF10_0388	-1380	-1	14.7	GGCTTG
PF14_0589	-1898	-1	14.7	GGCTTG
PF10_0003	-125	1	14.7	CAAGCC
PFE0235c	-1156	1	14.7	CAAGCC
PFA0710c	-120	1	14.7	CAAGCC
PF11_0447	-1810	1	14.7	CAAGCC
PF14_0003	-126	1	14.7	CAAGCC
MAL13P1.204	-1671	-1	14.7	GGCTTG
PFI1545c	-1027	1	14.7	CAAGCC
PF14_0105	-1061	1	14.7	CAAGCC
PFI1490c	-732	1	14.7	CAAGCC
PF08_0098	-1971	1	14.7	CAAGCC
PFI1430w	-618	1	14.7	CAAGCC
PFF1377w	-1454	-1	14.7	GGCTTG
PFL1265c	-1138	1	14.7	CAAGCC
PF08_0099	-1528	-1	14.7	GGCTTG
MAL13P1.327	-1811	1	14.7	CAAGCC
PFE0415w	-96	1	14.7	CAAGCC
PF11_0228	-140	-1	14.7	GGCTTG
MAL13P1.73	-869	-1	14.7	GGCTTG
PF08_0083	-1668	1	14.7	CAAGCC
PFL0800c	-1818	-1	14.7	GGCTTG
PFF0150c	-238	-1	14.7	GGCTTG
PF14_0414	-1277	-1	14.7	GGCTTG
PF14_0244	-79	-1	14.41	GGCTCA
MAL8P1.202	-1890	1	14.41	TGAGCC
PFC1075w	-1755	1	14.41	TGAGCC
PFL1910c	-861	-1	14.41	GGCTCA
PFF0200c	-412	1	14.41	TGAGCC
PF07_0023	-1138	1	14.41	TGAGCC
PFE1455w	-503	-1	14.41	GGCTCA
PFI1195c	-87	-1	14.41	GGCTCA
PFF1235w	-1228	-1	14.41	GGCTCA
PF13_0243	-1949	1	14.41	TGAGCC
MAL13P1.196	-1394	-1	14.41	GGCTCA
PFF1095w	-1677	1	14.41	TGAGCC
PFL0675c	-1532	-1	14.41	GGCTCA
PFI0910w	-1636	-1	14.41	GGCTCA
PF11_0026	-1750	1	14.41	TGAGCC
PF07_0010	-681	1	14.41	TGAGCC
PFB0985c	-1935	-1	14.41	GGCTCA
PF11_0511	-1408	1	14.41	TGAGCC
PF14_0791	-954	1	14.41	TGAGCC
PF14_0791	-1193	1	14.41	TGAGCC
PF13_0242	-209	-1	14.41	GGCTCA
PFB0888w-b	-1590	1	14.41	TGAGCC
PFL1915w	-660	1	14.41	TGAGCC
PF10_0390	-1849	-1	14.41	GGCTCA
PFD0100c	-1489	1	14.41	TGAGCC
PF10_0097	-383	-1	14.41	GGCTCA
PFI1665w	-989	1	14.41	TGAGCC
PFI0675w	-870	1	14.41	TGAGCC
PFA0200w	-468	1	14.41	TGAGCC
PF10_0209	-464	-1	14.41	GGCTCA
PF07_0097	-668	1	14.41	TGAGCC
PF10_0242	-167	-1	14.41	GGCTCA
PFL2485c	-594	1	14.41	TGAGCC
PFL2275c	-840	1	14.41	TGAGCC
PFD0110w	-1689	-1	14.41	GGCTCA
PF13_0045	-763	1	14.41	TGAGCC
PFL1525c	-41	-1	14.41	GGCTCA
PFI1250w	-1418	-1	14.41	GGCTCA
PFL2425w	-61	1	14.41	TGAGCC
PFF1525c	-1921	-1	14.41	GGCTCA
MAL13P1.44	-273	1	14.41	TGAGCC
PFB0250w	-766	-1	14.41	GGCTCA
PF11_0297	-1469	-1	14.41	GGCTCA
PFF0330w	-1607	-1	14.41	GGCTCA
PFI1705w	-679	1	14.41	TGAGCC
PFL2030w	-1108	1	14.41	TGAGCC
MAL8P1.201	-1600	-1	14.41	GGCTCA
PFD0807c	-1038	-1	14.41	GGCTCA
MAL13P1.435	-1825	-1	14.41	GGCTCA
PF14_0475	-844	-1	14.41	GGCTCA
PF11_0523	-812	-1	14.41	GGCTCA
PF13_0271	-1005	1	14.41	TGAGCC
PFB0980w	-1756	1	14.41	TGAGCC
PFB0620w	-1186	1	14.41	TGAGCC
PFL1950w	-1492	-1	14.41	GGCTCA
PF14_0391	-1213	-1	14.41	GGCTCA
PFD0885c	-398	1	14.41	TGAGCC
PF11_0015	-1748	1	14.41	TGAGCC
PFI1655c	-1511	-1	14.41	GGCTCA
MAL8P1.212	-1479	1	14.41	TGAGCC
PFF0060w	-1952	-1	14.41	GGCTCA
PFB0973c	-1122	-1	14.41	GGCTCA
PFL1310c	-819	-1	14.41	GGCTCA
PF10_0233	-1718	1	14.41	TGAGCC
PFA0065w	-1874	-1	14.41	GGCTCA
MAL7P1.142	-1519	1	14.41	TGAGCC
PF14_0213a	-139	-1	14.41	GGCTCA
PFI0620w	-216	-1	14.41	GGCTCA
PFI0620w	-358	1	14.41	TGAGCC
PFI1180w	-267	1	14.41	TGAGCC
PFF1005w	-337	1	14.41	TGAGCC
PFL2020c	-1222	-1	14.41	GGCTCA
PF14_0101	-1068	-1	14.41	GGCTCA
PFF0360w	-158	1	14.41	TGAGCC
MAL13P1.40	-66	1	14.41	TGAGCC
PFC1080c	-1875	-1	14.41	GGCTCA
PFL2025w	-509	1	14.41	TGAGCC
PFC0610c	-1665	-1	14.41	GGCTCA
PFE1450c	-793	1	14.41	TGAGCC
PF11_0298	-417	1	14.41	TGAGCC
MAL8P1.31	-562	-1	14.41	GGCTCA
PF14_0349	-887	1	14.41	TGAGCC
PF14_0040	-1002	1	14.41	TGAGCC
PFF1090c	-386	1	14.41	TGAGCC
PFF1090c	-714	-1	14.41	GGCTCA
MAL8P1.144	-1216	-1	14.41	GGCTCA
PF10_0098	-590	1	14.41	TGAGCC
PFC1120c	-1908	-1	14.41	GGCTCA
PF14_0229	-1385	1	14.41	TGAGCC
MAL13P1.140	-813	-1	14.41	GGCTCA
PF10_0307	-1180	1	14.41	TGAGCC
MAL7P1.10	-615	-1	14.41	GGCTCA
PFI1750c	-1304	-1	14.41	GGCTCA
MAL13P1.197	-1666	1	14.41	TGAGCC
PFI0170w	-49	1	14.41	TGAGCC
PFI0950w	-264	-1	14.41	GGCTCA
PFC0005w	-1856	-1	14.41	GGCTCA
PFC1070c	-138	-1	14.41	GGCTCA
PF08_0077	-49	1	14.41	TGAGCC
PFL0985c	-373	1	14.41	TGAGCC
PF14_0104	-1381	1	14.41	TGAGCC
MAL8P1.110	-1054	1	14.41	TGAGCC
MAL13P1.160	-21	-1	14.41	GGCTCA
PFI1245c	-460	1	14.41	TGAGCC
PF14_0426	-1014	1	14.41	TGAGCC
PFB0975c	-422	-1	14.41	GGCTCA
PFB0340c	-1080	1	14.41	TGAGCC
PF10_0296	-1459	1	14.41	TGAGCC
PF13_0234	-1220	1	14.41	TGAGCC
PFI0255c	-1738	1	14.41	TGAGCC
PF11_0437	-443	-1	14.41	GGCTCA
PF11_0338	-1546	1	14.41	TGAGCC
PFF0170w	-1056	-1	14.41	GGCTCA
MAL13P1.296	-1847	1	14.41	TGAGCC
PF10_0206	-228	1	14.41	TGAGCC
PFF0510w	-704	1	14.41	TGAGCC
PFF1230c	-361	1	14.41	TGAGCC
PF07_0027	-218	-1	14.41	GGCTCA
PFB0245c	-1019	1	14.41	TGAGCC
PFL1315w	-1544	1	14.41	TGAGCC
MAL13P1.128	-356	1	14.41	TGAGCC
PF10_0266	-984	1	14.41	TGAGCC
MAL13P1.264	-537	-1	14.41	GGCTCA
PF11_0087	-332	-1	14.41	GGCTCA
PF14_0476	-1925	1	14.41	TGAGCC
PFD1175w	-479	1	14.41	TGAGCC
MAL13P1.161	-677	-1	14.41	GGCTCA
PF10_0267	-867	-1	14.41	GGCTCA
PF13_0163	-606	-1	14.41	GGCTCA
MAL7P1.156	-1683	1	14.41	TGAGCC
PFD0810w	-949	1	14.41	TGAGCC
PFF0460w	-283	1	14.41	TGAGCC
PFF0355c	-1195	-1	14.41	GGCTCA
PF08_0017	-245	-1	14.41	GGCTCA
MAL13P1.129	-1403	1	14.41	TGAGCC
PF14_0727	-967	1	14.41	TGAGCC
PFI1695c	-1444	-1	14.41	GGCTCA
PF14_0339	-291	1	14.41	TGAGCC
PF14_0103	-1565	-1	14.41	GGCTCA
PFE0840c	-1822	1	14.41	TGAGCC
PFB0974c	-908	-1	14.41	GGCTCA
PFI1700c	-307	-1	14.41	GGCTCA
PF14_0237	-1703	-1	14.41	GGCTCA
MAL7P1.5	-1914	-1	14.41	GGCTCA
MAL13P1.60	-784	-1	14.41	GGCTCA
PFF0165c	-1681	1	14.41	TGAGCC
MAL13P1.540	-1891	1	14.41	TGAGCC
PF11_0522	-929	-1	14.41	GGCTCA
PFC0175w	-723	1	14.41	TGAGCC
PFL0045c	-1240	-1	14.41	GGCTCA
PFL0045c	-1596	-1	14.41	GGCTCA
PF14_0214	-1208	1	14.41	TGAGCC
PF08_0008	-1530	1	14.41	TGAGCC
PFI0315c	-1916	-1	14.41	GGCTCA
PFB0590w	-1240	1	14.41	TGAGCC
MAL13P1.127	-640	-1	14.41	GGCTCA
MAL7P1.157	-197	-1	14.41	GGCTCA
PFF1355w	-1213	-1	14.41	GGCTCA
PFL0990w	-559	-1	14.41	GGCTCA
PFA0450c	-114	1	14.41	TGAGCC
MAL8P1.209	-929	-1	14.41	GGCTCA
PFF1350c	-842	1	14.41	TGAGCC
PF10_0165	-1918	-1	14.41	GGCTCA
PFF0220w	-312	-1	14.41	GGCTCA
PFC0170c	-1121	-1	14.41	GGCTCA
PF13_0248	-437	1	14.41	TGAGCC
PFE0850c	-128	1	14.41	TGAGCC
PFL1947c	-1501	1	14.41	TGAGCC
MAL13P1.213	-561	-1	14.41	GGCTCA
PFL0445w	-69	1	14.41	TGAGCC
PFI1696c	-980	-1	14.41	GGCTCA
PF13_0249	-1276	-1	14.41	GGCTCA
PFD0692c	-962	-1	14.41	GGCTCA
PF08_0078	-931	-1	14.41	GGCTCA
PFI0550w	-357	-1	14.41	GGCTCA
PFD0090c	-1991	-1	14.41	GGCTCA
PFD0420c	-759	-1	14.41	GGCTCA
PFA0535c	-1411	-1	14.41	GGCTCA
PF08_0098	-147	-1	14.41	GGCTCA
PF10_0112	-199	1	14.41	TGAGCC
PF14_0290	-547	-1	14.41	GGCTCA
MAL13P1.26	-1058	-1	14.41	GGCTCA
PF14_0633a	-614	-1	14.41	GGCTCA
PF10_0210	-959	1	14.41	TGAGCC
PFI0320w	-1413	1	14.41	TGAGCC
PF14_0350	-801	-1	14.41	GGCTCA
PF14_0161	-158	-1	14.41	GGCTCA
MAL7P1.209	-85	1	14.41	TGAGCC
PFD0425w	-1952	1	14.41	TGAGCC
PF10_0164	-1157	1	14.41	TGAGCC
PF11_0025	-1937	-1	14.41	GGCTCA
PF14_0722	-635	1	13.9	TAAGCC
PF14_0198	-1032	-1	13.9	GGCTTA
PF14_0655	-1395	1	13.9	TAAGCC
PFC0700c	-554	1	13.9	TAAGCC
PFC0700c	-1227	1	13.9	TAAGCC
PF10_0243	-218	-1	13.9	GGCTTA
PF11_0331	-266	-1	13.9	GGCTTA
PF08_0053	-224	1	13.9	TAAGCC
PFI0475w	-317	-1	13.9	GGCTTA
PFF0885w	-565	1	13.9	TAAGCC
PF13_0350	-1010	1	13.9	TAAGCC
PFI1195c	-594	1	13.9	TAAGCC
PFB0685c	-1548	1	13.9	TAAGCC
PFF1260c	-988	-1	13.9	GGCTTA
PFF1260c	-1884	1	13.9	TAAGCC
PFL0515w	-1139	1	13.9	TAAGCC
PFI0890c	-396	-1	13.9	GGCTTA
PFF0645c	-1685	1	13.9	TAAGCC
PF14_0730	-1655	1	13.9	TAAGCC
PFC0135c	-33	-1	13.9	GGCTTA
PF14_0328	-322	-1	13.9	GGCTTA
PF11_0442	-845	1	13.9	TAAGCC
PF08_0043	-37	1	13.9	TAAGCC
PFI1135c	-472	1	13.9	TAAGCC
PFF0575c	-1584	-1	13.9	GGCTTA
PF10_0075	-607	-1	13.9	GGCTTA
PFL0620c	-893	-1	13.9	GGCTTA
PF11_0250	-957	1	13.9	TAAGCC
PFF1580c	-1362	-1	13.9	GGCTTA
PFF1150w	-186	1	13.9	TAAGCC
PF08_0118	-942	-1	13.9	GGCTTA
PF13_0017	-763	1	13.9	TAAGCC
PFA0635c	-1140	1	13.9	TAAGCC
MAL8P1.85	-436	1	13.9	TAAGCC
PFC0270w	-1483	1	13.9	TAAGCC
PFF1530c	-564	-1	13.9	GGCTTA
PFF1485w	-561	-1	13.9	GGCTTA
PF14_0397	-1992	-1	13.9	GGCTTA
PF13_0296	-1042	-1	13.9	GGCTTA
PF14_0048	-911	-1	13.9	GGCTTA
PFL1030w	-436	-1	13.9	GGCTTA
PFI0355c	-1566	-1	13.9	GGCTTA
PFC1065w	-1555	1	13.9	TAAGCC
PFL1745c	-1985	1	13.9	TAAGCC
PF11_0109	-794	1	13.9	TAAGCC
PFD0820w	-1611	1	13.9	TAAGCC
PF11_0421	-550	-1	13.9	GGCTTA
PFE0105c	-502	1	13.9	TAAGCC
PF14_0791	-1987	1	13.9	TAAGCC
PF14_0700	-1146	1	13.9	TAAGCC
PFC0155c	-1347	1	13.9	TAAGCC
PF07_0109	-203	1	13.9	TAAGCC
PFB0650w	-1034	1	13.9	TAAGCC
PF11_0068	-1144	-1	13.9	GGCTTA
PF14_0441	-446	-1	13.9	GGCTTA
MAL13P1.313	-313	-1	13.9	GGCTTA
PFB0235w	-187	1	13.9	TAAGCC
PF14_0473	-1048	1	13.9	TAAGCC
PF11_0186	-1356	1	13.9	TAAGCC
MAL8P1.310	-574	1	13.9	TAAGCC
PF07_0116	-1203	1	13.9	TAAGCC
PFD0375w	-224	1	13.9	TAAGCC
PFD0375w	-1107	-1	13.9	GGCTTA
MAL7P1.27	-1928	-1	13.9	GGCTTA
MAL7P1.105	-975	-1	13.9	GGCTTA
PFI0675w	-1567	1	13.9	TAAGCC
PFE0725c	-575	-1	13.9	GGCTTA
PF08_0064	-125	-1	13.9	GGCTTA
PF10_0134	-20	1	13.9	TAAGCC
PFC0885c	-1982	1	13.9	TAAGCC
PF14_0499	-811	1	13.9	TAAGCC
MAL13P1.525	-780	-1	13.9	GGCTTA
PF08_0010	-1300	-1	13.9	GGCTTA
MAL13P1.91	-839	1	13.9	TAAGCC
PF13_0351	-509	-1	13.9	GGCTTA
PFA0515w	-1629	1	13.9	TAAGCC
PF14_0597	-1883	-1	13.9	GGCTTA
MAL8P1.84	-729	-1	13.9	GGCTTA
PFC0440c	-697	-1	13.9	GGCTTA
PFC0440c	-1997	-1	13.9	GGCTTA
PFD0670c	-788	1	13.9	TAAGCC
PFE0495w	-799	1	13.9	TAAGCC
PFL1215c	-1740	-1	13.9	GGCTTA
PFL0540w	-1085	1	13.9	TAAGCC
PFD0085c	-778	-1	13.9	GGCTTA
PFC0510w	-1720	-1	13.9	GGCTTA
PF14_0519	-1167	1	13.9	TAAGCC
PFC0506w	-98	-1	13.9	GGCTTA
PF13_0176	-371	1	13.9	TAAGCC
PF14_0370	-1162	1	13.9	TAAGCC
PF10_0135	-1757	1	13.9	TAAGCC
PFB0770c	-1483	-1	13.9	GGCTTA
PFI0640c	-719	-1	13.9	GGCTTA
PFI0640c	-814	-1	13.9	GGCTTA
PF11_0432	-1107	-1	13.9	GGCTTA
PF11_0418	-362	-1	13.9	GGCTTA
MAL7P1.184	-1505	-1	13.9	GGCTTA
MAL13P1.405	-1552	-1	13.9	GGCTTA
PFA0315w	-357	1	13.9	TAAGCC
PF14_0657	-1945	-1	13.9	GGCTTA
PF14_0572	-873	-1	13.9	GGCTTA
PF10_0216	-1477	-1	13.9	GGCTTA
PF13_0045	-818	1	13.9	TAAGCC
PFD0970c	-1042	-1	13.9	GGCTTA
PFD0970c	-1952	1	13.9	TAAGCC
PFL1525c	-660	1	13.9	TAAGCC
PFA0060w	-564	-1	13.9	GGCTTA
PFL0340w	-173	1	13.9	TAAGCC
PFC0180c	-819	-1	13.9	GGCTTA
PF14_0134	-24	-1	13.9	GGCTTA
PF14_0533	-1818	-1	13.9	GGCTTA
PFL0375w	-985	-1	13.9	GGCTTA
PFF0785w	-833	-1	13.9	GGCTTA
PF14_0451	-327	-1	13.9	GGCTTA
PF11_0381	-862	-1	13.9	GGCTTA
PF11_0381	-1577	-1	13.9	GGCTTA
MAL7P1.123	-174	1	13.9	TAAGCC
MAL8P1.95	-40	1	13.9	TAAGCC
PF10_0404	-125	1	13.9	TAAGCC
MAL7P1.7	-1678	1	13.9	TAAGCC
PF10_0021	-1119	-1	13.9	GGCTTA
PFL0570c	-712	-1	13.9	GGCTTA
PF14_0598	-673	-1	13.9	GGCTTA
PFF0650w	-486	-1	13.9	GGCTTA
PF07_0034	-1056	1	13.9	TAAGCC
PF07_0065	-1575	1	13.9	TAAGCC
PF07_0065	-1861	1	13.9	TAAGCC
PFI0580c	-674	1	13.9	TAAGCC
MAL7P1.177	-615	1	13.9	TAAGCC
PF11_0363	-303	-1	13.9	GGCTTA
PFL2000w	-1523	1	13.9	TAAGCC
PF11_0210	-172	-1	13.9	GGCTTA
PFE0435c	-1652	1	13.9	TAAGCC
PF07_0130	-687	-1	13.9	GGCTTA
PFF1430c	-18	1	13.9	TAAGCC
PF11_0420	-974	1	13.9	TAAGCC
PF11_0072	-256	1	13.9	TAAGCC
MAL13P1.435	-1877	1	13.9	TAAGCC
PFA0055c	-648	1	13.9	TAAGCC
PF13_0117	-414	1	13.9	TAAGCC
PFE0665c	-213	1	13.9	TAAGCC
MAL7P1.320	-732	-1	13.9	GGCTTA
MAL7P1.320	-953	-1	13.9	GGCTTA
PF11_0034	-1986	1	13.9	TAAGCC
PFC0241w	-1129	1	13.9	TAAGCC
PFA0005w	-1867	-1	13.9	GGCTTA
PFE0085c	-569	-1	13.9	GGCTTA
PF11_0445	-398	1	13.9	TAAGCC
MAL8P1.154	-792	1	13.9	TAAGCC
MAL13P1.94	-204	-1	13.9	GGCTTA
PF11_0187	-1268	-1	13.9	GGCTTA
MAL13P1.231	-100	-1	13.9	GGCTTA
MAL7P1.28	-66	-1	13.9	GGCTTA
PF08_0142	-1850	-1	13.9	GGCTTA
PFI0285w	-1505	1	13.9	TAAGCC
PFI0585c	-222	-1	13.9	GGCTTA
PFI0825w	-1697	1	13.9	TAAGCC
PF14_0391	-231	1	13.9	TAAGCC
PFL2650w	-799	-1	13.9	GGCTTA
PFF0573c	-581	1	13.9	TAAGCC
PFE0360c	-862	1	13.9	TAAGCC
MAL7P1.230	-1314	-1	13.9	GGCTTA
PF07_0080	-1687	-1	13.9	GGCTTA
PFE0585c	-163	1	13.9	TAAGCC
PF14_0573	-814	1	13.9	TAAGCC
PFD0095c	-719	1	13.9	TAAGCC
PF10_0246a	-761	1	13.9	TAAGCC
PFE0810c	-1205	-1	13.9	GGCTTA
PFC0505c	-440	1	13.9	TAAGCC
PF13_0224	-1466	1	13.9	TAAGCC
PF14_0200	-1697	-1	13.9	GGCTTA
MAL8P1.220	-1996	-1	13.9	GGCTTA
PF11_0092	-288	-1	13.9	GGCTTA
PF10_0420	-110	1	13.9	TAAGCC
PF14_0516	-1257	1	13.9	TAAGCC
PFE0090w	-1596	1	13.9	TAAGCC
PFC0265c	-718	-1	13.9	GGCTTA
MAL13P1.216	-704	-1	13.9	GGCTTA
PF13_0102	-991	1	13.9	TAAGCC
PFF1105c	-633	1	13.9	TAAGCC
PFC0775w	-741	-1	13.9	GGCTTA
PF14_0231	-167	1	13.9	TAAGCC
PF14_0231	-1456	-1	13.9	GGCTTA
PFL1360c	-239	1	13.9	TAAGCC
PF07_0070	-1420	1	13.9	TAAGCC
PFE0340c	-392	1	13.9	TAAGCC
MAL7P1.218	-416	-1	13.9	GGCTTA
PFI1000w	-205	1	13.9	TAAGCC
PFB1055c	-1848	-1	13.9	GGCTTA
PF07_0042	-945	1	13.9	TAAGCC
PFE0065w	-788	1	13.9	TAAGCC
MAL13P1.475	-1171	-1	13.9	GGCTTA
PFD0005w	-1872	-1	13.9	GGCTTA
PF13_0129	-846	1	13.9	TAAGCC
PFI0275w	-1032	-1	13.9	GGCTTA
PFA0280w	-245	1	13.9	TAAGCC
PF14_0141	-1385	1	13.9	TAAGCC
MAL7P1.142	-1467	-1	13.9	GGCTTA
PF14_0524	-25	-1	13.9	GGCTTA
PF14_0524	-936	1	13.9	TAAGCC
PFF0055w	-563	-1	13.9	GGCTTA
PF14_0474	-424	-1	13.9	GGCTTA
PFB0130w	-679	1	13.9	TAAGCC
PFL0935c	-1544	-1	13.9	GGCTTA
PF10_0381	-1976	1	13.9	TAAGCC
PF14_0101	-653	1	13.9	TAAGCC
PFF0690c	-548	-1	13.9	GGCTTA
MAL7P1.226	-818	1	13.9	TAAGCC
PFC0085c	-311	1	13.9	TAAGCC
PFI1710w	-1258	-1	13.9	GGCTTA
PFF0360w	-555	1	13.9	TAAGCC
PFC0905c	-407	-1	13.9	GGCTTA
PF11_0073	-328	-1	13.9	GGCTTA
PFE1225w	-923	-1	13.9	GGCTTA
PFE1225w	-1015	-1	13.9	GGCTTA
PF14_0005	-655	-1	13.9	GGCTTA
PF11_0099	-163	-1	13.9	GGCTTA
PFE0215w	-573	1	13.9	TAAGCC
MAL8P1.99	-337	1	13.9	TAAGCC
PFF0770c	-959	-1	13.9	GGCTTA
PF13_0284	-756	1	13.9	TAAGCC
PF11_0188	-1845	-1	13.9	GGCTTA
PFE0440w	-933	-1	13.9	GGCTTA
PF10_0218	-1276	1	13.9	TAAGCC
PF11_0307	-640	-1	13.9	GGCTTA
PF14_0074	-60	1	13.9	TAAGCC
PF14_0074	-1187	-1	13.9	GGCTTA
PFF0395c	-261	1	13.9	TAAGCC
PF11_0144	-589	-1	13.9	GGCTTA
PFE1040c	-612	1	13.9	TAAGCC
MAL13P1.111	-846	-1	13.9	GGCTTA
PFI1620c	-911	1	13.9	TAAGCC
PFF1265w	-208	-1	13.9	GGCTTA
PFF1265w	-1104	1	13.9	TAAGCC
MAL7P1.81	-1459	-1	13.9	GGCTTA
PF14_0165	-1039	1	13.9	TAAGCC
MAL7P1.132	-608	-1	13.9	GGCTTA
PF14_0399	-18	-1	13.9	GGCTTA
PF14_0399	-610	-1	13.9	GGCTTA
PFD1050w	-575	-1	13.9	GGCTTA
PFB0161c	-274	1	13.9	TAAGCC
PF14_0746	-1318	1	13.9	TAAGCC
PFL0020w	-1322	-1	13.9	GGCTTA
PF14_0186	-1357	1	13.9	TAAGCC
PFF0335c	-1912	-1	13.9	GGCTTA
PF14_0517	-1248	1	13.9	TAAGCC
PFL1365w	-232	-1	13.9	GGCTTA
PF14_0594	-1674	1	13.9	TAAGCC
PFE1120w	-678	-1	13.9	GGCTTA
PFC1100w	-125	1	13.9	TAAGCC
PFI0530c	-62	-1	13.9	GGCTTA
PFC0305w	-971	-1	13.9	GGCTTA
MAL8P1.64	-1206	-1	13.9	GGCTTA
PF10_0246	-359	1	13.9	TAAGCC
PF14_0515	-1328	-1	13.9	GGCTTA
PFL1375w	-140	1	13.9	TAAGCC
PF14_0493	-181	-1	13.9	GGCTTA
MAL13P1.266	-233	-1	13.9	GGCTTA
PFF0340c	-103	-1	13.9	GGCTTA
MAL7P1.91	-802	-1	13.9	GGCTTA
MAL13P1.92	-740	-1	13.9	GGCTTA
PFC0886w	-553	-1	13.9	GGCTTA
PFL1735c	-1417	-1	13.9	GGCTTA
PFC0300c	-565	-1	13.9	GGCTTA
PFC0300c	-1603	1	13.9	TAAGCC
PFA0565c	-1802	-1	13.9	GGCTTA
PFB0665w	-659	1	13.9	TAAGCC
PF14_0659	-1010	1	13.9	TAAGCC
PFL1620w	-1307	-1	13.9	GGCTTA
PFF0675c	-227	1	13.9	TAAGCC
PFA0570w	-290	1	13.9	TAAGCC
MAL8P1.114	-370	1	13.9	TAAGCC
PF14_0674	-123	1	13.9	TAAGCC
PF11_0189	-1257	1	13.9	TAAGCC
PFI1830c	-1852	-1	13.9	GGCTTA
MAL7P1.149	-988	-1	13.9	GGCTTA
PFI1750c	-1198	-1	13.9	GGCTTA
PFB0990c	-563	-1	13.9	GGCTTA
MAL13P1.274	-1618	-1	13.9	GGCTTA
PFF0590c	-256	-1	13.9	GGCTTA
PFI1060w	-545	1	13.9	TAAGCC
PF14_0073	-879	1	13.9	TAAGCC
PFF1585w	-125	1	13.9	TAAGCC
PFF1535w	-641	1	13.9	TAAGCC
PFF0125c	-223	1	13.9	TAAGCC
PFD0560w	-399	1	13.9	TAAGCC
PFC0800w	-592	1	13.9	TAAGCC
PFD0775c	-1759	-1	13.9	GGCTTA
PFL1690w	-484	1	13.9	TAAGCC
PFI0060c	-792	-1	13.9	GGCTTA
MAL13P1.21	-1347	-1	13.9	GGCTTA
PFE0335w	-756	1	13.9	TAAGCC
PFE0055c	-68	-1	13.9	GGCTTA
PFI0670w	-639	-1	13.9	GGCTTA
MAL8P1.145	-184	1	13.9	TAAGCC
PFD1210w	-1550	-1	13.9	GGCTTA
PF14_0253	-1660	-1	13.9	GGCTTA
PF14_0275	-570	1	13.9	TAAGCC
PFD0950w	-1113	1	13.9	TAAGCC
PFI1140w	-1161	-1	13.9	GGCTTA
PF14_0187	-1230	-1	13.9	GGCTTA
PFC0830w	-537	1	13.9	TAAGCC
PFI1095w	-362	1	13.9	TAAGCC
PFE0165w	-1840	-1	13.9	GGCTTA
PF11_0052	-348	-1	13.9	GGCTTA
PFF0890c	-158	1	13.9	TAAGCC
PFD1010w	-125	1	13.9	TAAGCC
MAL13P1.247	-1405	-1	13.9	GGCTTA
PFC0825c	-1756	-1	13.9	GGCTTA
PFF0555w	-382	1	13.9	TAAGCC
PF11_0458	-1004	-1	13.9	GGCTTA
PF14_0658	-163	-1	13.9	GGCTTA
PFL1800w	-689	-1	13.9	GGCTTA
PFC0425w	-296	-1	13.9	GGCTTA
PFD1005c	-1356	-1	13.9	GGCTTA
PFI1780w	-1755	1	13.9	TAAGCC
PF10_0194	-435	1	13.9	TAAGCC
PFC0205c	-718	-1	13.9	GGCTTA
PF10_0200	-325	1	13.9	TAAGCC
PFL1995c	-125	-1	13.9	GGCTTA
PF13_0220	-483	-1	13.9	GGCTTA
PF14_0593	-1526	-1	13.9	GGCTTA
PF14_0167	-1965	-1	13.9	GGCTTA
PF07_0110	-583	1	13.9	TAAGCC
PF07_0110	-1635	-1	13.9	GGCTTA
PF10_0331a	-1749	1	13.9	TAAGCC
MAL7P1.3	-654	1	13.9	TAAGCC
PFB0645c	-1579	-1	13.9	GGCTTA
PF10_0219	-1117	-1	13.9	GGCTTA
PF11_0171	-1659	1	13.9	TAAGCC
PFF0660w	-1617	1	13.9	TAAGCC
PFE1245w	-726	1	13.9	TAAGCC
PF08_0037	-404	1	13.9	TAAGCC
PFF1425w	-1716	-1	13.9	GGCTTA
PF14_0600a	-303	1	13.9	TAAGCC
PFB0895c	-246	-1	13.9	GGCTTA
PFL1825w	-1482	-1	13.9	GGCTTA
PFF0375c	-628	1	13.9	TAAGCC
PFL0535c	-1143	-1	13.9	GGCTTA
PF11_0172	-1366	-1	13.9	GGCTTA
PF13_0192	-334	-1	13.9	GGCTTA
PF10_0103	-634	1	13.9	TAAGCC
PF10_0103	-1346	1	13.9	TAAGCC
MAL13P1.265	-1635	1	13.9	TAAGCC
PFL1725w	-1163	-1	13.9	GGCTTA
PFA0625w	-623	-1	13.9	GGCTTA
PF14_0605	-864	-1	13.9	GGCTTA
MAL13P1.16	-499	-1	13.9	GGCTTA
PFF0050c	-671	1	13.9	TAAGCC
PFL2078w	-1060	1	13.9	TAAGCC
PFF0750w	-527	-1	13.9	GGCTTA
PFE0780w	-502	1	13.9	TAAGCC
PFE0780w	-1941	-1	13.9	GGCTTA
PFF0815w	-467	-1	13.9	GGCTTA
PFC0210c	-621	-1	13.9	GGCTTA
PF11_0462	-477	1	13.9	TAAGCC
PF10_0083	-1238	1	13.9	TAAGCC
PF14_0050	-1344	1	13.9	TAAGCC
PF13_0104	-1344	1	13.9	TAAGCC
PFF1380c	-204	-1	13.9	GGCTTA
PFD0555c	-316	-1	13.9	GGCTTA
MAL13P1.284	-905	-1	13.9	GGCTTA
PF11_0023	-650	1	13.9	TAAGCC
PFF0895w	-1870	-1	13.9	GGCTTA
MAL13P1.75	-342	1	13.9	TAAGCC
PFA0620c	-333	1	13.9	TAAGCC
PFF1210w	-1317	-1	13.9	GGCTTA
PFB0230c	-601	-1	13.9	GGCTTA
PFI1235w	-106	-1	13.9	GGCTTA
MAL7P1.66	-106	1	13.9	TAAGCC
MAL13P1.150	-901	1	13.9	TAAGCC
PF14_0673	-731	-1	13.9	GGCTTA
PFB0090c	-844	1	13.9	TAAGCC
MAL7P1.187	-1734	-1	13.9	GGCTTA
PF07_0037	-596	1	13.9	TAAGCC
PF13_0247	-297	-1	13.9	GGCTTA
PF10_0001	-1499	-1	13.9	GGCTTA
PF10_0001	-1875	-1	13.9	GGCTTA
PF11_0273	-831	-1	13.9	GGCTTA
PF14_0452a	-322	1	13.9	TAAGCC
PFL1980c	-378	-1	13.9	GGCTTA
PFL1160c	-1733	-1	13.9	GGCTTA
MAL7P1.156	-431	1	13.9	TAAGCC
PF14_0230	-914	1	13.9	TAAGCC
MAL7P1.222	-1110	1	13.9	TAAGCC
PFE0990w	-415	1	13.9	TAAGCC
PFC0125w	-215	1	13.9	TAAGCC
PFL1165w	-1684	1	13.9	TAAGCC
PF07_0064	-479	-1	13.9	GGCTTA
PF07_0064	-765	-1	13.9	GGCTTA
PFL0005w	-1842	-1	13.9	GGCTTA
PFF0230c	-151	1	13.9	TAAGCC
PF10_0333	-286	-1	13.9	GGCTTA
PFB0995w	-627	1	13.9	TAAGCC
PFF0355c	-798	-1	13.9	GGCTTA
PFL0015c	-125	1	13.9	TAAGCC
PF07_0087	-231	-1	13.9	GGCTTA
PF10_0104	-564	-1	13.9	GGCTTA
PF10_0104	-1276	-1	13.9	GGCTTA
PF14_0114	-771	-1	13.9	GGCTTA
PF14_0339	-1059	-1	13.9	GGCTTA
PFL1740w	-13	1	13.9	TAAGCC
PF10_0391	-564	-1	13.9	GGCTTA
PFA0245w	-849	1	13.9	TAAGCC
PFF1295w	-646	1	13.9	TAAGCC
PFC1000w	-475	1	13.9	TAAGCC
PF14_0576	-591	1	13.9	TAAGCC
PFC0365w	-1009	1	13.9	TAAGCC
PFC0365w	-1470	-1	13.9	GGCTTA
PF14_0537	-756	1	13.9	TAAGCC
MAL13P1.209	-565	-1	13.9	GGCTTA
PFA0035c	-777	-1	13.9	GGCTTA
PF07_0014	-480	1	13.9	TAAGCC
PF14_0256	-1818	1	13.9	TAAGCC
MAL8P1.112	-310	1	13.9	TAAGCC
MAL8P1.112	-676	1	13.9	TAAGCC
PFB0315w	-611	1	13.9	TAAGCC
MAL7P1.98	-941	-1	13.9	GGCTTA
PF10_0128	-632	-1	13.9	GGCTTA
PFE1630w	-120	1	13.9	TAAGCC
PFF0165c	-216	-1	13.9	GGCTTA
PF10_0161	-466	1	13.9	TAAGCC
PFD0975w	-385	-1	13.9	GGCTTA
PFD0975w	-1295	1	13.9	TAAGCC
PFD1225w	-878	1	13.9	TAAGCC
PFC0240c	-792	-1	13.9	GGCTTA
PF14_0093	-861	1	13.9	TAAGCC
MAL13P1.18	-370	1	13.9	TAAGCC
PFA0765c	-1897	-1	13.9	GGCTTA
PFA0765c	-1931	-1	13.9	GGCTTA
PFA0765c	-1965	-1	13.9	GGCTTA
PFA0765c	-1999	-1	13.9	GGCTTA
PF07_0129	-412	-1	13.9	GGCTTA
PF07_0129	-597	-1	13.9	GGCTTA
PF07_0129	-772	-1	13.9	GGCTTA
PFC0160w	-1279	-1	13.9	GGCTTA
MAL7P1.14	-1935	-1	13.9	GGCTTA
PFL0355c	-1402	-1	13.9	GGCTTA
PFE0775c	-38	1	13.9	TAAGCC
PFE0775c	-1477	-1	13.9	GGCTTA
PF10_0186	-155	-1	13.9	GGCTTA
PF10_0186	-850	-1	13.9	GGCTTA
PFF0415c	-224	1	13.9	TAAGCC
PFC1085c	-564	-1	13.9	GGCTTA
PF14_0604a	-198	1	13.9	TAAGCC
PFB0010w	-1915	-1	13.9	GGCTTA
PF14_0614	-1957	1	13.9	TAAGCC
PFE0670w	-719	-1	13.9	GGCTTA
PFE0695w	-759	1	13.9	TAAGCC
MAL7P1.37	-1831	1	13.9	TAAGCC
MAL7P1.157	-1449	-1	13.9	GGCTTA
PFI0190w	-1008	-1	13.9	GGCTTA
PFB0775w	-206	1	13.9	TAAGCC
PFA0420w	-1614	-1	13.9	GGCTTA
MAL7P1.350	-783	-1	13.9	GGCTTA
PFB0125c	-1286	-1	13.9	GGCTTA
MAL13P1.93	-1879	-1	13.9	GGCTTA
PF07_0079	-409	1	13.9	TAAGCC
PF08_0070	-382	-1	13.9	GGCTTA
PF14_0049	-286	1	13.9	TAAGCC
PF10_0406	-1476	-1	13.9	GGCTTA
PF10_0406	-1874	-1	13.9	GGCTTA
PFE0110w	-862	-1	13.9	GGCTTA
PF07_0100	-277	-1	13.9	GGCTTA
PF10_0093	-720	-1	13.9	GGCTTA
PFE0815w	-1096	1	13.9	TAAGCC
PF13_0361	-468	-1	13.9	GGCTTA
PFL1480w	-772	1	13.9	TAAGCC
PF14_0261	-611	1	13.9	TAAGCC
PFI0645w	-1032	1	13.9	TAAGCC
PFI0645w	-1127	1	13.9	TAAGCC
MAL13P1.580	-570	1	13.9	TAAGCC
MAL13P1.580	-872	1	13.9	TAAGCC
PF10_0056	-817	-1	13.9	GGCTTA
PFI0400c	-359	-1	13.9	GGCTTA
PFL1025c	-1927	1	13.9	TAAGCC
PFD0815c	-670	-1	13.9	GGCTTA
PFD0780w	-613	1	13.9	TAAGCC
PF14_0538	-1157	-1	13.9	GGCTTA
PFE0160c	-1166	1	13.9	TAAGCC
PFC0630w	-547	-1	13.9	GGCTTA
PFE0690c	-1018	-1	13.9	GGCTTA
PF10_0024	-795	1	13.9	TAAGCC
PFD0600c	-211	-1	13.9	GGCTTA
MAL8P1.216	-123	1	13.9	TAAGCC
PF11_0024	-564	-1	13.9	GGCTTA
PFC0912w	-230	1	13.9	TAAGCC
PFE1070c	-888	1	13.9	TAAGCC
MAL13P1.495	-325	1	13.9	TAAGCC
MAL8P1.51	-1210	1	13.9	TAAGCC
PF07_0074	-162	1	13.9	TAAGCC
PFD0675w	-509	-1	13.9	GGCTTA
PFI1230c	-1816	1	13.9	TAAGCC
PF14_0601	-1507	-1	13.9	GGCTTA
PFL1220w	-109	1	13.9	TAAGCC
PF14_0185	-282	1	13.9	TAAGCC
PF11_0272	-1653	1	13.9	TAAGCC
PFB0877c	-1487	1	13.9	TAAGCC
PF14_0226	-381	-1	13.9	GGCTTA
PFC0701w	-569	-1	13.9	GGCTTA
PFC0701w	-1242	-1	13.9	GGCTTA
PF14_0498	-1385	-1	13.9	GGCTTA
PF14_0254	-397	1	13.9	TAAGCC
PFI0405w	-1856	1	13.9	TAAGCC
PF10_0392	-651	1	13.9	TAAGCC
MAL7P1.153	-757	1	13.9	TAAGCC
PFI1445w	-190	-1	13.9	GGCTTA
MAL13P1.248	-80	-1	13.9	GGCTTA
PF11_0488	-287	-1	13.9	GGCTTA
PF11_0488	-1868	1	13.9	TAAGCC
MAL7P1.38	-623	-1	13.9	GGCTTA
PFC0670c	-276	-1	13.9	GGCTTA
PF11_0457	-232	1	13.9	TAAGCC
PFL2310w	-1070	-1	13.9	GGCTTA
PFC0105w	-351	1	13.9	TAAGCC
PF11_0447	-1833	-1	13.9	GGCTTA
MAL7P1.4	-563	-1	13.9	GGCTTA
PFL0575w	-645	1	13.9	TAAGCC
PFA0325w	-477	1	13.9	TAAGCC
MAL8P1.86	-262	1	13.9	TAAGCC
PF13_0034	-1517	1	13.9	TAAGCC
PFL2205w	-100	1	13.9	TAAGCC
PFB0880w	-338	-1	13.9	GGCTTA
PFF0775w	-1051	1	13.9	TAAGCC
PFC0740c	-133	1	13.9	TAAGCC
PF14_0607	-1954	-1	13.9	GGCTTA
MAL8P1.146	-1611	-1	13.9	GGCTTA
PF13_0011	-1040	1	13.9	TAAGCC
PFD0770c	-982	-1	13.9	GGCTTA
PFI0280c	-910	-1	13.9	GGCTTA
PFC0831w	-1942	1	13.9	TAAGCC
PF14_0633a	-1839	-1	13.9	GGCTTA
PFF0655c	-474	-1	13.9	GGCTTA
PF07_0118	-604	-1	13.9	GGCTTA
PF10_0092	-181	1	13.9	TAAGCC
PF10_0092	-1519	1	13.9	TAAGCC
PF13_0287	-477	-1	13.9	GGCTTA
MAL13P1.327	-35	-1	13.9	GGCTTA
PF07_0085	-1103	1	13.9	TAAGCC
PF10_0106	-1828	-1	13.9	GGCTTA
PFA0415c	-1021	1	13.9	TAAGCC
PF10_0140	-1387	-1	13.9	GGCTTA
MAL13P1.73	-626	1	13.9	TAAGCC
PF14_0718	-1519	-1	13.9	GGCTTA
PFD0945c	-1518	-1	13.9	GGCTTA
PFC1090w	-656	1	13.9	TAAGCC
PFI0005w	-1461	-1	13.9	GGCTTA
PFI0005w	-1820	-1	13.9	GGCTTA
PFI0005w	-1854	-1	13.9	GGCTTA
PFI0005w	-1888	-1	13.9	GGCTTA
PF13_0241	-476	-1	13.9	GGCTTA
PF14_0168	-264	1	13.9	TAAGCC
PFL1795c	-496	1	13.9	TAAGCC
PF14_0133	-1038	1	13.9	TAAGCC
PFB0923c	-573	1	13.9	TAAGCC
PFF1290c	-482	-1	13.9	GGCTTA
PFC0435w	-853	-1	13.9	GGCTTA
PF10_0224	-77	-1	13.9	GGCTTA
PFI0965w	-320	-1	13.9	GGCTTA
PF11_0431	-207	1	13.9	TAAGCC
PFI1380c	-1733	-1	10.81	GGCTTC
PFF1260c	-660	-1	10.81	GGCTTC
PFF1260c	-1813	1	10.81	GAAGCC
PF10_0322	-1662	1	10.81	GAAGCC
MAL7P1.147	-1003	-1	10.81	GGCTTC
PFA0135w	-841	-1	10.81	GGCTTC
PFE1590w	-931	-1	10.81	GGCTTC
PFD0405c	-101	-1	10.81	GGCTTC
PFC0282w	-1049	1	10.81	GAAGCC
PF14_0218	-306	1	10.81	GAAGCC
PFD0075w	-1374	1	10.81	GAAGCC
MAL13P1.278	-644	1	10.81	GAAGCC
PF11_0039	-556	1	10.81	GAAGCC
PFI0675w	-1843	-1	10.81	GGCTTC
PFL2565w	-1555	-1	10.81	GGCTTC
PFF0285c	-268	-1	10.81	GGCTTC
PF11_0209	-1488	1	10.81	GAAGCC
PFL0770w	-285	-1	10.81	GGCTTC
MAL13P1.349	-14	-1	10.81	GGCTTC
PF11_0220	-121	-1	10.81	GGCTTC
PFF1325c	-768	1	10.81	GAAGCC
PFL0430w	-683	-1	10.81	GGCTTC
PF11_0283	-1385	1	10.81	GAAGCC
PF14_0440	-240	1	10.81	GAAGCC
PF11_0413	-1813	-1	10.81	GGCTTC
PFD1080w	-215	-1	10.81	GGCTTC
MAL8P1.113	-155	-1	10.81	GGCTTC
PFL1680w	-1938	-1	10.81	GGCTTC
PFL0175c	-295	1	10.81	GAAGCC
PFF1465w	-479	-1	10.81	GGCTTC
PF07_0053	-1382	1	10.81	GAAGCC
MAL8P1.95	-673	1	10.81	GAAGCC
MAL8P1.127	-190	1	10.81	GAAGCC
PF14_0481	-739	-1	10.81	GGCTTC
PF10_0021	-1511	1	10.81	GAAGCC
PFE1605w	-1848	1	10.81	GAAGCC
PFD0807c	-1274	-1	10.81	GGCTTC
PFC0945w	-1798	1	10.81	GAAGCC
PFA0030c	-127	1	10.81	GAAGCC
PF11_0378	-1452	1	10.81	GAAGCC
PFF1100c	-1006	1	10.81	GAAGCC
PFA0465c	-791	1	10.81	GAAGCC
PFC0715c	-256	-1	10.81	GGCTTC
PFE0405c	-270	1	10.81	GAAGCC
PF11_0414	-435	1	10.81	GAAGCC
PFL2170c	-364	-1	10.81	GGCTTC
PF14_0029	-541	-1	10.81	GGCTTC
PFL2380c	-1131	-1	10.81	GGCTTC
PFD0005w	-1281	1	10.81	GAAGCC
PFL2175w	-12	1	10.81	GAAGCC
PF10_0221	-1629	-1	10.81	GGCTTC
PFF0430w	-1941	1	10.81	GAAGCC
PFI0225w	-1030	1	10.81	GAAGCC
PF11_0059	-27	1	10.81	GAAGCC
PF14_0087	-898	-1	10.81	GGCTTC
PFF1460c	-1466	1	10.81	GAAGCC
PFL0210c	-1349	-1	10.81	GGCTTC
PF11_0422	-1223	-1	10.81	GGCTTC
MAL8P1.125	-311	1	10.81	GAAGCC
PF11_0007	-1231	1	10.81	GAAGCC
MAL13P1.77	-70	1	10.81	GAAGCC
PFL0880c	-1252	-1	10.81	GGCTTC
PFL0880c	-1258	1	10.81	GAAGCC
PFF1265w	-279	-1	10.81	GGCTTC
PFF1265w	-1432	1	10.81	GAAGCC
MAL13P1.130	-1117	-1	10.81	GGCTTC
PFL0435w	-1733	-1	10.81	GGCTTC
PFF0525w	-326	1	10.81	GAAGCC
PFC0720w	-1603	1	10.81	GAAGCC
PF10_0212a	-1581	1	10.81	GAAGCC
PFB0140w	-140	1	10.81	GAAGCC
PF14_0057	-164	1	10.81	GAAGCC
PF10_0234	-1419	1	10.81	GAAGCC
PFE1185w	-329	-1	10.81	GGCTTC
PFL1375w	-1741	-1	10.81	GGCTTC
PF11_0058	-1624	-1	10.81	GGCTTC
PFD0872w	-520	1	10.81	GAAGCC
PFL1675c	-338	1	10.81	GAAGCC
PF14_0063	-496	-1	10.81	GGCTTC
PFL0180w	-656	-1	10.81	GGCTTC
PFI1830c	-1261	1	10.81	GAAGCC
MAL7P1.149	-774	-1	10.81	GGCTTC
PF10_0177a	-1122	-1	10.81	GGCTTC
PFI0170w	-1103	-1	10.81	GGCTTC
PFC0940c	-533	-1	10.81	GGCTTC
PF10_0035	-1745	-1	10.81	GGCTTC
PF07_0052	-1114	-1	10.81	GGCTTC
PF14_0317	-114	1	10.81	GAAGCC
PF14_0422	-329	1	10.81	GAAGCC
PF10_0034a	-42	-1	10.81	GGCTTC
PF14_0253	-1205	1	10.81	GAAGCC
MAL8P1.157	-289	1	10.81	GAAGCC
PF10_0220	-1680	1	10.81	GAAGCC
PF10_0235	-160	1	10.81	GAAGCC
PFL0425c	-375	1	10.81	GAAGCC
PF10_0072	-266	1	10.81	GAAGCC
PF14_0355	-251	1	10.81	GAAGCC
PF11_0338	-1080	1	10.81	GAAGCC
PF10_0326	-280	-1	10.81	GGCTTC
PFB0380c	-1189	1	10.81	GAAGCC
PF11_0372	-566	-1	10.81	GGCTTC
PF08_0109	-929	-1	10.81	GGCTTC
PFL1070c	-909	-1	10.81	GGCTTC
PFB0905c	-493	1	10.81	GAAGCC
PF14_0393	-986	-1	10.81	GGCTTC
PFF0630c	-1368	1	10.81	GAAGCC
PFB0135w	-800	-1	10.81	GGCTTC
PF10_0338	-279	-1	10.81	GGCTTC
PFL1035w	-31	1	10.81	GAAGCC
PF11_0254	-231	1	10.81	GAAGCC
PF14_0382	-633	1	10.81	GAAGCC
PFF1120c	-665	-1	10.81	GGCTTC
PF10_0083	-250	-1	10.81	GGCTTC
PF10_0236	-576	-1	10.81	GGCTTC
PFI1285w	-340	-1	10.81	GGCTTC
PFI0395w	-1985	1	10.81	GAAGCC
MAL13P1.237a	-122	-1	10.81	GGCTTC
PFA0620c	-515	1	10.81	GAAGCC
PFA0620c	-551	1	10.81	GAAGCC
PFA0620c	-587	1	10.81	GAAGCC
PF14_0017	-1697	1	10.81	GAAGCC
MAL7P1.66	-255	-1	10.81	GGCTTC
PFD0980w	-428	-1	10.81	GGCTTC
MAL7P1.187	-1206	1	10.81	GAAGCC
MAL8P1.56	-1420	1	10.81	GAAGCC
PF10_0001	-1281	1	10.81	GAAGCC
PF14_0088	-516	1	10.81	GAAGCC
PFE1305c	-1251	1	10.81	GAAGCC
PF11_0160	-1382	1	10.81	GAAGCC
PFA0410w	-8	1	10.81	GAAGCC
PFI0390c	-469	-1	10.81	GGCTTC
PFD0810w	-713	1	10.81	GAAGCC
PF14_0241	-328	1	10.81	GAAGCC
PFF0530w	-1330	1	10.81	GAAGCC
PF11_0436	-510	-1	10.81	GGCTTC
PF11_0317	-787	1	10.81	GAAGCC
PFL0005w	-1274	1	10.81	GAAGCC
PFL0885w	-1037	-1	10.81	GGCTTC
PFL0885w	-1043	1	10.81	GAAGCC
PF10_0161	-1456	1	10.81	GAAGCC
PF13_0302	-327	1	10.81	GAAGCC
PF13_0075	-127	1	10.81	GAAGCC
PFB0010w	-1320	1	10.81	GAAGCC
PFI0815c	-372	-1	10.81	GGCTTC
PFE1180c	-9	1	10.81	GAAGCC
PF14_0028	-1907	1	10.81	GAAGCC
PFF0270c	-673	1	10.81	GAAGCC
PFL2125c	-383	1	10.81	GAAGCC
PF13_0227	-1617	1	10.81	GAAGCC
PFI0695c	-19	1	10.81	GAAGCC
PF11_0282	-555	-1	10.81	GGCTTC
PF14_0482	-405	1	10.81	GAAGCC
PF11_0318	-1206	-1	10.81	GGCTTC
PFA0040w	-685	1	10.81	GAAGCC
MAL13P1.356	-1276	1	10.81	GAAGCC
PFL2180w	-1885	1	10.81	GAAGCC
MAL8P1.51	-1193	1	10.81	GAAGCC
PF14_0373	-1236	1	10.81	GAAGCC
PFD0367w	-236	1	10.81	GAAGCC
PF14_0381	-633	1	10.81	GAAGCC
MAL13P1.144	-274	-1	10.81	GGCTTC
PF14_0254	-852	-1	10.81	GGCTTC
PFL2665c	-1256	1	10.81	GAAGCC
PFF1570w	-127	1	10.81	GAAGCC
MAL8P1.9	-746	1	10.81	GAAGCC
PF13_0360	-1362	1	10.81	GAAGCC
PF14_0062	-1512	1	10.81	GAAGCC
PFE1280w	-376	1	10.81	GAAGCC
PFC0280c	-1367	-1	10.81	GGCTTC
MAL7P1.175	-392	1	10.81	GAAGCC
PFL0415w	-810	-1	10.81	GGCTTC
PF13_0085	-1544	1	10.81	GAAGCC
PFI0885w	-883	-1	10.81	GGCTTC
PFA0025c	-1853	1	10.81	GAAGCC
PFI0005w	-1243	1	10.81	GAAGCC
PF13_0237	-1973	1	10.21	AAAGCC
PF11_0352	-291	-1	10.21	GGCTTT
PF11_0412	-118	1	10.21	AAAGCC
PFF0100w	-1720	1	10.21	AAAGCC
PF14_0664	-1095	-1	10.21	GGCTTT
PF14_0757	-590	-1	10.21	GGCTTT
PF08_0053	-203	-1	10.21	GGCTTT
PFE0350c	-241	1	10.21	AAAGCC
PFE1455w	-639	1	10.21	AAAGCC
PF08_0105	-196	1	10.21	AAAGCC
PFI1195c	-567	1	10.21	AAAGCC
PFI1605w	-409	1	10.21	AAAGCC
PF14_0730	-1360	1	10.21	AAAGCC
PFD0765w	-926	1	10.21	AAAGCC
PF10_0346	-1576	-1	10.21	GGCTTT
MAL13P1.485	-455	1	10.21	AAAGCC
PFD0710w	-175	1	10.21	AAAGCC
PF08_0080	-1293	1	10.21	AAAGCC
PF14_0071	-957	1	10.21	AAAGCC
PFE1590w	-1300	1	10.21	AAAGCC
MAL13P1.277	-79	-1	10.21	GGCTTT
MAL13P1.277	-1823	1	10.21	AAAGCC
PF10_0252	-629	1	10.21	AAAGCC
PFC0030c	-621	1	10.21	AAAGCC
PF14_0060	-1007	-1	10.21	GGCTTT
PF11_0390	-1454	1	10.21	AAAGCC
PF11_0390	-1477	1	10.21	AAAGCC
MAL7P1.179	-1270	1	10.21	AAAGCC
MAL8P1.97	-1324	-1	10.21	GGCTTT
PF10_0057a	-528	1	10.21	AAAGCC
PFI1770w	-701	-1	10.21	GGCTTT
PFL2080c	-373	1	10.21	AAAGCC
PF07_0095	-256	1	10.21	AAAGCC
PFC0200w	-401	1	10.21	AAAGCC
PF13_0175	-469	-1	10.21	GGCTTT
PFF1485w	-1584	-1	10.21	GGCTTT
PF10_0095	-864	1	10.21	AAAGCC
PF14_0078	-144	1	10.21	AAAGCC
PFD0825c	-1227	-1	10.21	GGCTTT
PFL1985c	-149	-1	10.21	GGCTTT
PFL0310c	-873	1	10.21	AAAGCC
PF14_0042	-810	-1	10.21	GGCTTT
PF08_0001	-858	-1	10.21	GGCTTT
PFD0395c	-646	1	10.21	AAAGCC
PFL2260w	-840	-1	10.21	GGCTTT
MAL13P1.43	-1427	-1	10.21	GGCTTT
PFL2570w	-443	1	10.21	AAAGCC
PFB0145c	-1214	-1	10.21	GGCTTT
MAL13P1.170	-629	1	10.21	AAAGCC
PF11_0545	-377	-1	10.21	GGCTTT
PF11_0545	-400	-1	10.21	GGCTTT
MAL7P1.69	-154	-1	10.21	GGCTTT
MAL13P1.220	-546	-1	10.21	GGCTTT
PF14_0441	-1190	1	10.21	AAAGCC
MAL13P1.313	-1514	-1	10.21	GGCTTT
PF14_0473	-1426	-1	10.21	GGCTTT
PFD0375w	-1040	1	10.21	AAAGCC
PFI1665w	-568	1	10.21	AAAGCC
PF10_0306	-1623	-1	10.21	GGCTTT
PF07_0006	-1541	-1	10.21	GGCTTT
PFF0285c	-1666	-1	10.21	GGCTTT
PFC0645w	-504	1	10.21	AAAGCC
PFL1760w	-232	1	10.21	AAAGCC
PFL1760w	-255	-1	10.21	GGCTTT
PFL1630c	-985	1	10.21	AAAGCC
PFA0010c	-1984	-1	10.21	GGCTTT
PF14_0499	-824	-1	10.21	GGCTTT
PFB0830w	-598	1	10.21	AAAGCC
PF11_0165	-1466	-1	10.21	GGCTTT
PF10_0107	-1138	1	10.21	AAAGCC
PF14_0035	-29	1	10.21	AAAGCC
PFI0180w	-1286	1	10.21	AAAGCC
MAL7P1.203	-417	1	10.21	AAAGCC
MAL8P1.160	-562	-1	10.21	GGCTTT
PF10_0231	-381	1	10.21	AAAGCC
PF10_0006	-125	1	10.21	AAAGCC
PFL1855w	-691	-1	10.21	GGCTTT
PFE0890c	-300	1	10.21	AAAGCC
PF14_0366	-1135	1	10.21	AAAGCC
PFA0385w	-82	-1	10.21	GGCTTT
PFD0320c	-1146	1	10.21	AAAGCC
PFD0320c	-1888	1	10.21	AAAGCC
PF13_0084	-92	1	10.21	AAAGCC
MAL13P1.311	-313	-1	10.21	GGCTTT
PFL1215c	-1046	1	10.21	AAAGCC
PFL0540w	-27	-1	10.21	GGCTTT
PFD0390c	-1875	1	10.21	AAAGCC
PFA0435w	-929	-1	10.21	GGCTTT
PF13_0073	-1058	1	10.21	AAAGCC
PFD0330w	-1521	-1	10.21	GGCTTT
PF11_0266	-1542	1	10.21	AAAGCC
PFE0155w	-1277	-1	10.21	GGCTTT
PFE1275c	-222	-1	10.21	GGCTTT
PF14_0016	-823	1	10.21	AAAGCC
PF14_0016	-1112	1	10.21	AAAGCC
PFL2275c	-957	1	10.21	AAAGCC
MAL8P1.113	-105	1	10.21	AAAGCC
PF14_0572	-239	-1	10.21	GGCTTT
PFL0525w	-515	1	10.21	AAAGCC
PF08_0131	-1400	1	10.21	AAAGCC
PF10_0216	-1132	-1	10.21	GGCTTT
PF10_0144	-845	-1	10.21	GGCTTT
PF14_0279	-1351	1	10.21	AAAGCC
PFE1595c	-1582	-1	10.21	GGCTTT
PF11_0381	-1341	1	10.21	AAAGCC
PF14_0072	-237	-1	10.21	GGCTTT
PFL2415w	-634	1	10.21	AAAGCC
MAL8P1.208	-1979	-1	10.21	GGCTTT
MAL7P1.67	-288	1	10.21	AAAGCC
PF11_0345	-70	-1	10.21	GGCTTT
PF14_0735	-217	1	10.21	AAAGCC
PFE1045c	-830	-1	10.21	GGCTTT
PF13_0316	-978	-1	10.21	GGCTTT
PFI0235w	-1839	1	10.21	AAAGCC
PF11_0044	-1140	1	10.21	AAAGCC
PFI1765c	-1386	1	10.21	AAAGCC
PF13_0098	-431	1	10.21	AAAGCC
PF14_0358	-1662	-1	10.21	GGCTTT
PFF0330w	-245	1	10.21	AAAGCC
PFF0015c	-1999	-1	10.21	GGCTTT
PFA0400c	-1418	1	10.21	AAAGCC
PFE0435c	-708	-1	10.21	GGCTTT
PF14_0386	-96	-1	10.21	GGCTTT
PF14_0386	-708	-1	10.21	GGCTTT
MAL7P1.212	-1276	1	10.21	AAAGCC
MAL13P1.88	-1092	1	10.21	AAAGCC
PF11_0398	-681	1	10.21	AAAGCC
PFD0144c	-1690	-1	10.21	GGCTTT
PF11_0060	-1601	-1	10.21	GGCTTT
PF13_0183	-429	1	10.21	AAAGCC
PFC0945w	-247	-1	10.21	GGCTTT
PF14_0041	-975	-1	10.21	GGCTTT
PFL2445c	-484	-1	10.21	GGCTTT
MAL8P1.7	-1846	-1	10.21	GGCTTT
PF08_0129	-984	1	10.21	AAAGCC
PFL1940w	-997	-1	10.21	GGCTTT
PF14_0569	-426	1	10.21	AAAGCC
PF10_0303	-1696	1	10.21	AAAGCC
PF10_0341	-81	-1	10.21	GGCTTT
MAL13P1.133	-771	1	10.21	AAAGCC
PF08_0019	-1732	1	10.21	AAAGCC
PFL1785c	-1945	-1	10.21	GGCTTT
PFL1845c	-354	1	10.21	AAAGCC
PFL1845c	-395	1	10.21	AAAGCC
MAL13P1.56	-182	-1	10.21	GGCTTT
PFL0080c	-285	-1	10.21	GGCTTT
PFL0080c	-1223	1	10.21	AAAGCC
MAL13P1.190	-460	-1	10.21	GGCTTT
PF14_0573	-1448	1	10.21	AAAGCC
PFF0390w	-239	1	10.21	AAAGCC
MAL8P1.83	-762	1	10.21	AAAGCC
PFD0120w	-1170	1	10.21	AAAGCC
MAL13P1.455	-1713	-1	10.21	GGCTTT
PF10_0096	-355	-1	10.21	GGCTTT
MAL8P1.220	-1378	1	10.21	AAAGCC
PF11_0277	-1105	-1	10.21	GGCTTT
PFB0745w	-1869	1	10.21	AAAGCC
PF14_0755	-1245	1	10.21	AAAGCC
PFD0530c	-459	1	10.21	AAAGCC
PF11_0207	-798	1	10.21	AAAGCC
PF11_0207	-972	1	10.21	AAAGCC
PFI1655c	-1932	-1	10.21	GGCTTT
PFB0360c	-1335	-1	10.21	GGCTTT
PFL1635w	-726	-1	10.21	GGCTTT
MAL8P1.65	-256	-1	10.21	GGCTTT
PF13_0348	-655	1	10.21	AAAGCC
PFB0750w	-825	-1	10.21	GGCTTT
PF10_0028	-1345	1	10.21	AAAGCC
PF14_0439	-442	1	10.21	AAAGCC
PF14_0439	-1126	1	10.21	AAAGCC
PF11_0481	-617	-1	10.21	GGCTTT
PF10_0304	-180	1	10.21	AAAGCC
PF14_0564	-646	-1	10.21	GGCTTT
PFC0775w	-532	1	10.21	AAAGCC
MAL13P1.15	-319	1	10.21	AAAGCC
MAL8P1.108	-1576	-1	10.21	GGCTTT
PF14_0029	-420	-1	10.21	GGCTTT
MAL8P1.53	-1401	-1	10.21	GGCTTT
PF13_0162	-592	1	10.21	AAAGCC
PFI0175w-b	-367	-1	10.21	GGCTTT
PFB1055c	-1251	1	10.21	AAAGCC
PFF0540c	-736	1	10.21	AAAGCC
PF11_0260	-571	-1	10.21	GGCTTT
PF08_0136b	-845	-1	10.21	GGCTTT
PF08_0136b	-1252	1	10.21	AAAGCC
PF11_0302	-619	-1	10.21	GGCTTT
PF10_0233	-32	1	10.21	AAAGCC
PF14_0141	-406	-1	10.21	GGCTTT
MAL7P1.203b	-1035	-1	10.21	GGCTTT
MAL7P1.142	-363	1	10.21	AAAGCC
PF10_0221	-1042	-1	10.21	GGCTTT
PFI0175w-a	-367	-1	10.21	GGCTTT
PF14_0523	-319	-1	10.21	GGCTTT
PF14_0474	-46	1	10.21	AAAGCC
PF14_0492	-1725	1	10.21	AAAGCC
PFL0115w	-633	1	10.21	AAAGCC
PFL0115w	-674	1	10.21	AAAGCC
MAL13P1.415	-609	-1	10.21	GGCTTT
PF11_0513	-883	1	10.21	AAAGCC
PF13_0349	-1858	-1	10.21	GGCTTT
MAL7P1.73	-873	-1	10.21	GGCTTT
PF08_0003	-1337	-1	10.21	GGCTTT
PF14_0101	-1780	1	10.21	AAAGCC
PF13_0021	-371	-1	10.21	GGCTTT
PF11_0239	-1476	-1	10.21	GGCTTT
PF11_0255	-1423	-1	10.21	GGCTTT
PF10_0264	-1047	-1	10.21	GGCTTT
PFC0915w	-1503	-1	10.21	GGCTTT
PFC0090w	-1004	1	10.21	AAAGCC
PFL0350c	-711	-1	10.21	GGCTTT
PF14_0129	-342	1	10.21	AAAGCC
PFB0540w	-131	-1	10.21	GGCTTT
PF13_0284	-851	1	10.21	AAAGCC
PF14_0102	-1605	-1	10.21	GGCTTT
PF11_0188	-111	1	10.21	AAAGCC
PFE0440w	-1877	1	10.21	AAAGCC
PF14_0074	-405	-1	10.21	GGCTTT
PFE0005w	-1297	1	10.21	AAAGCC
PFE1450c	-657	-1	10.21	GGCTTT
PFL1850c	-1017	1	10.21	AAAGCC
MAL8P1.35	-208	-1	10.21	GGCTTT
PFL0880c	-652	-1	10.21	GGCTTT
PF11_0466	-1127	1	10.21	AAAGCC
PFF0380w	-1516	-1	10.21	GGCTTT
MAL13P1.420	-1124	1	10.21	AAAGCC
PF14_0610	-955	1	10.21	AAAGCC
MAL7P1.17	-1774	-1	10.21	GGCTTT
PF13_0055	-926	-1	10.21	GGCTTT
PF10_0253	-1346	1	10.21	AAAGCC
PFD1050w	-177	-1	10.21	GGCTTT
PFD1050w	-1611	1	10.21	AAAGCC
PFB0161c	-798	1	10.21	AAAGCC
PFB0826c	-1367	-1	10.21	GGCTTT
PF13_0306	-318	1	10.21	AAAGCC
PF14_0232	-58	-1	10.21	GGCTTT
PFC0285c	-98	-1	10.21	GGCTTT
PF07_0057	-1613	1	10.21	AAAGCC
PFL1205c	-569	-1	10.21	GGCTTT
PF10_0212a	-908	1	10.21	AAAGCC
PFD1140w	-1780	-1	10.21	GGCTTT
PF14_0661	-253	1	10.21	AAAGCC
PF11_0175a	-597	1	10.21	AAAGCC
PFL0400w	-175	1	10.21	AAAGCC
MAL8P1.6	-596	1	10.21	AAAGCC
PF14_0356	-427	1	10.21	AAAGCC
PF14_0556	-638	1	10.21	AAAGCC
PF13_0120	-1002	1	10.21	AAAGCC
MAL13P1.105	-1439	1	10.21	AAAGCC
PFI0530c	-693	1	10.21	AAAGCC
PFD0993c	-650	-1	10.21	GGCTTT
PFC0315c	-664	-1	10.21	GGCTTT
PFD1037w	-1371	1	10.21	AAAGCC
PF11_0258	-632	-1	10.21	GGCTTT
MAL8P1.64	-1227	1	10.21	AAAGCC
PF10_0234	-346	-1	10.21	GGCTTT
PF14_0423	-1140	1	10.21	AAAGCC
MAL8P1.144	-272	1	10.21	AAAGCC
PF14_0627	-997	-1	10.21	GGCTTT
PFE1185w	-1071	-1	10.21	GGCTTT
PF14_0522	-1393	1	10.21	AAAGCC
PF14_0493	-1461	-1	10.21	GGCTTT
PF13_0194	-1373	1	10.21	AAAGCC
PFI0935w	-1397	-1	10.21	GGCTTT
PF08_0074	-874	1	10.21	AAAGCC
PFI0245c	-567	1	10.21	AAAGCC
PFE1350c	-1815	1	10.21	AAAGCC
PFC0300c	-1189	1	10.21	AAAGCC
PF13_0040	-639	-1	10.21	GGCTTT
PFC1120c	-1288	1	10.21	AAAGCC
PFB0900c	-1025	1	10.21	AAAGCC
PF14_0096	-997	1	10.21	AAAGCC
PF14_0734	-1481	-1	10.21	GGCTTT
PF11_0425	-546	-1	10.21	GGCTTT
PFC0520w	-757	-1	10.21	GGCTTT
PFD0495c	-1929	1	10.21	AAAGCC
PF11_0332	-187	-1	10.21	GGCTTT
PF13_0256	-466	1	10.21	AAAGCC
PFF0385c	-384	-1	10.21	GGCTTT
PFC0261c	-652	-1	10.21	GGCTTT
PF13_0339	-977	1	10.21	AAAGCC
PFA0430c	-699	1	10.21	AAAGCC
PF11_0504	-924	-1	10.21	GGCTTT
MAL13P1.274	-1690	1	10.21	AAAGCC
PFL0450c	-467	1	10.21	AAAGCC
PFE1130w	-84	-1	10.21	GGCTTT
PFF0590c	-1020	1	10.21	AAAGCC
PF14_0073	-1661	1	10.21	AAAGCC
PFC0595c	-172	-1	10.21	GGCTTT
PFL2510w	-633	-1	10.21	GGCTTT
PFC0005w	-1271	1	10.21	AAAGCC
PFD0590c	-1921	-1	10.21	GGCTTT
PF14_0542	-1162	1	10.21	AAAGCC
PF14_0542	-1675	1	10.21	AAAGCC
PF14_0752	-1596	-1	10.21	GGCTTT
PF14_0699	-1332	1	10.21	AAAGCC
PFL2515c	-1727	-1	10.21	GGCTTT
PF08_0069	-486	-1	10.21	GGCTTT
PFL2420w	-1163	-1	10.21	GGCTTT
PF14_0146	-266	-1	10.21	GGCTTT
PFB0215c	-453	1	10.21	AAAGCC
PFF0695w	-868	1	10.21	AAAGCC
PFF0695w	-1231	-1	10.21	GGCTTT
PFL2085w	-1922	-1	10.21	GGCTTT
PFE0055c	-583	1	10.21	AAAGCC
MAL13P1.90	-939	-1	10.21	GGCTTT
PFD1210w	-1128	-1	10.21	GGCTTT
PF14_0104	-1500	1	10.21	AAAGCC
MAL13P1.1	-1297	1	10.21	AAAGCC
PFE0600c	-290	-1	10.21	GGCTTT
PFE0165w	-1184	-1	10.21	GGCTTT
MAL7P1.176	-1062	-1	10.21	GGCTTT
PFL1210w	-94	1	10.21	AAAGCC
PFL1935c	-307	1	10.21	AAAGCC
PF11_0356	-541	1	10.21	AAAGCC
PFC0230c	-1095	1	10.21	AAAGCC
MAL7P1.214	-709	-1	10.21	GGCTTT
PF13_0213	-1288	-1	10.21	GGCTTT
PFE0365c	-700	-1	10.21	GGCTTT
PF10_0030	-391	1	10.21	AAAGCC
PF11_0424	-721	1	10.21	AAAGCC
PFI0120c	-244	1	10.21	AAAGCC
PFE1375c	-507	-1	10.21	GGCTTT
PFE1375c	-1459	1	10.21	AAAGCC
PFA0120c	-1118	1	10.21	AAAGCC
PF14_0130	-1490	-1	10.21	GGCTTT
PF14_0332	-162	-1	10.21	GGCTTT
PF14_0332	-1974	1	10.21	AAAGCC
PFD0830w	-1229	1	10.21	AAAGCC
PFE0410w	-622	1	10.21	AAAGCC
PFB0645c	-457	-1	10.21	GGCTTT
PFB0380c	-1371	1	10.21	AAAGCC
PF13_0331	-584	1	10.21	AAAGCC
PF13_0158	-802	1	10.21	AAAGCC
PF13_0138	-1440	-1	10.21	GGCTTT
PF10_0062	-537	1	10.21	AAAGCC
PF07_0068	-188	1	10.21	AAAGCC
PFF1030w	-1007	-1	10.21	GGCTTT
PFD1240w	-1981	-1	10.21	GGCTTT
PFB0732c	-17	-1	10.21	GGCTTT
PFD1090c	-1493	-1	10.21	GGCTTT
MAL8P1.106	-1425	-1	10.21	GGCTTT
PF13_0293	-1322	1	10.21	AAAGCC
PFC0640w	-841	1	10.21	AAAGCC
PF14_0733	-66	-1	10.21	GGCTTT
PFB0690w	-181	1	10.21	AAAGCC
PF13_0292	-21	-1	10.21	GGCTTT
PFI1540w	-20	1	10.21	AAAGCC
PF07_0134	-1324	-1	10.21	GGCTTT
PFE1390w	-192	1	10.21	AAAGCC
PFE1050w	-187	1	10.21	AAAGCC
MAL7P1.231	-547	1	10.21	AAAGCC
PF11_0480a	-1458	1	10.21	AAAGCC
PFC0295c	-469	1	10.21	AAAGCC
PF14_0177	-105	1	10.21	AAAGCC
PFL2195w	-1722	1	10.21	AAAGCC
PF11_0275	-795	-1	10.21	GGCTTT
PFC1115w	-1982	-1	10.21	GGCTTT
PFA0405w	-21	-1	10.21	GGCTTT
PF14_0382	-614	-1	10.21	GGCTTT
MAL7P1.205	-1582	-1	10.21	GGCTTT
PF10_0169	-222	-1	10.21	GGCTTT
PFC0325c	-295	1	10.21	AAAGCC
PF10_0018	-1144	-1	10.21	GGCTTT
PFF0750w	-343	1	10.21	AAAGCC
PF13_0214	-1674	1	10.21	AAAGCC
PF07_0108	-1744	-1	10.21	GGCTTT
PF14_0615	-502	1	10.21	AAAGCC
PF14_0354	-1009	1	10.21	AAAGCC
PFF1155w	-308	-1	10.21	GGCTTT
PF10_0236	-1649	1	10.21	AAAGCC
PFC0875w	-1536	-1	10.21	GGCTTT
PF10_0266	-1018	1	10.21	AAAGCC
PFL1425w	-1920	-1	10.21	GGCTTT
PFE1150w	-1209	1	10.21	AAAGCC
PFL1085w	-1817	-1	10.21	GGCTTT
PF10_0139	-115	1	10.21	AAAGCC
PFD0535w	-1487	-1	10.21	GGCTTT
PFI0535w	-1768	-1	10.21	GGCTTT
MAL13P1.75	-1861	1	10.21	AAAGCC
PFD0740w	-632	-1	10.21	GGCTTT
PF14_0541	-1544	-1	10.21	GGCTTT
PFE1210c	-16	1	10.21	AAAGCC
PFC0320w	-427	1	10.21	AAAGCC
PF14_0017	-926	-1	10.21	GGCTTT
PFI0015c	-573	1	10.21	AAAGCC
PF10_0170	-1706	1	10.21	AAAGCC
PF13_0099	-526	-1	10.21	GGCTTT
PF14_0333	-394	-1	10.21	GGCTTT
PF13_0114	-1831	-1	10.21	GGCTTT
MAL13P1.425	-1628	1	10.21	AAAGCC
PF13_0341	-440	1	10.21	AAAGCC
PF07_0037	-1370	1	10.21	AAAGCC
PF14_0183b	-826	-1	10.21	GGCTTT
PF10_0267	-833	-1	10.21	GGCTTT
PFI0200c	-987	1	10.21	AAAGCC
PF14_0075	-1539	1	10.21	AAAGCC
MAL8P1.300	-555	-1	10.21	GGCTTT
PF13_0233	-361	1	10.21	AAAGCC
PF13_0233	-420	-1	10.21	GGCTTT
PFI1120c	-224	-1	10.21	GGCTTT
PF14_0452a	-771	-1	10.21	GGCTTT
PFI1520w	-940	1	10.21	AAAGCC
PFB0365w	-879	1	10.21	AAAGCC
PF13_0163	-110	-1	10.21	GGCTTT
MAL8P1.4	-1800	-1	10.21	GGCTTT
PF14_0704	-1598	1	10.21	AAAGCC
MAL7P1.156	-175	1	10.21	AAAGCC
MAL8P1.92	-972	1	10.21	AAAGCC
PFD0985w	-1776	-1	10.21	GGCTTT
PF13_0049	-400	1	10.21	AAAGCC
PF13_0330	-727	-1	10.21	GGCTTT
PFC0235w	-1883	-1	10.21	GGCTTT
PF11_0256	-202	1	10.21	AAAGCC
PF13_0052	-529	-1	10.21	GGCTTT
PF13_0157	-547	-1	10.21	GGCTTT
PF07_0087	-1055	1	10.21	AAAGCC
PF14_0727	-998	-1	10.21	GGCTTT
PF14_0727	-1501	1	10.21	AAAGCC
PFL0885w	-1643	1	10.21	AAAGCC
PFI1695c	-1185	-1	10.21	GGCTTT
PF14_0176	-1533	-1	10.21	GGCTTT
PF14_0103	-1446	-1	10.21	GGCTTT
PFF1255w	-610	-1	10.21	GGCTTT
PF14_0600	-42	1	10.21	AAAGCC
PF14_0781	-1296	-1	10.21	GGCTTT
PFA0245w	-788	-1	10.21	GGCTTT
PFA0245w	-843	1	10.21	AAAGCC
PFC0365w	-585	1	10.21	AAAGCC
PFC0365w	-807	1	10.21	AAAGCC
PF08_0093	-1225	-1	10.21	GGCTTT
MAL7P1.106	-332	1	10.21	AAAGCC
PF11_0349	-1051	1	10.21	AAAGCC
PFD0485w	-168	1	10.21	AAAGCC
PF10_0342	-1739	1	10.21	AAAGCC
PFL0615w	-628	1	10.21	AAAGCC
PFL0110c	-1284	-1	10.21	GGCTTT
PFL0110c	-1325	-1	10.21	GGCTTT
PFL0900c	-735	1	10.21	AAAGCC
PFA0140c	-270	1	10.21	AAAGCC
PF08_0039	-1185	1	10.21	AAAGCC
PF14_0025	-1647	1	10.21	AAAGCC
MAL13P1.530	-125	1	10.21	AAAGCC
PF13_0187	-680	-1	10.21	GGCTTT
PF14_0497	-296	1	10.21	AAAGCC
MAL13P1.18	-1929	-1	10.21	GGCTTT
PFA0765c	-1323	1	10.21	AAAGCC
MAL13P1.271	-250	1	10.21	AAAGCC
PF14_0144	-1754	1	10.21	AAAGCC
PF08_0079	-1158	-1	10.21	GGCTTT
PFF0880c	-802	-1	10.21	GGCTTT
PFF0470w	-137	1	10.21	AAAGCC
PF14_0067	-160	1	10.21	AAAGCC
MAL13P1.58	-522	1	10.21	AAAGCC
PF14_0353	-1105	-1	10.21	GGCTTT
MAL7P1.14	-354	-1	10.21	GGCTTT
MAL13P1.25	-560	1	10.21	AAAGCC
MAL7P1.77	-584	1	10.21	AAAGCC
PFF0683c	-49	-1	10.21	GGCTTT
MAL13P1.293	-372	-1	10.21	GGCTTT
MAL7P1.157	-1705	-1	10.21	GGCTTT
PF13_0355	-914	1	10.21	AAAGCC
MAL13P1.76	-1805	-1	10.21	GGCTTT
PFL0640w	-1545	1	10.21	AAAGCC
PF07_0003	-1973	1	10.21	AAAGCC
PF13_0026	-1132	1	10.21	AAAGCC
PFL0150w	-1224	1	10.21	AAAGCC
PF08_0094	-589	1	10.21	AAAGCC
PFL2095w	-111	1	10.21	AAAGCC
PFL2095w	-929	1	10.21	AAAGCC
PFI0230c	-975	-1	10.21	GGCTTT
PF08_0113	-1722	-1	10.21	GGCTTT
PFI1130c	-249	1	10.21	AAAGCC
PFF0290w	-1458	1	10.21	AAAGCC
PFF1270c	-642	-1	10.21	GGCTTT
PFC0515c	-714	1	10.21	AAAGCC
PF10_0406	-1258	1	10.21	AAAGCC
PF10_0406	-1774	-1	10.21	GGCTTT
PFB0220w	-67	-1	10.21	GGCTTT
PF14_0143	-1348	-1	10.21	GGCTTT
PF13_0248	-306	1	10.21	AAAGCC
PFE0520c	-819	-1	10.21	GGCTTT
PFE0520c	-1950	-1	10.21	GGCTTT
PF14_0611	-537	-1	10.21	GGCTTT
PF10_0334	-1421	1	10.21	AAAGCC
PFE1325w	-1415	-1	10.21	GGCTTT
PF13_0227	-700	1	10.21	AAAGCC
PF08_0132	-1868	1	10.21	AAAGCC
PFD0200c	-583	1	10.21	AAAGCC
MAL13P1.189	-9	1	10.21	AAAGCC
PFI0695c	-1444	-1	10.21	GGCTTT
PF13_0303	-959	-1	10.21	GGCTTT
PFI0400c	-991	1	10.21	AAAGCC
PF14_0044	-344	-1	10.21	GGCTTT
PFL1170w	-1906	1	10.21	AAAGCC
PFL0445w	-377	-1	10.21	GGCTTT
PFL0445w	-920	1	10.21	AAAGCC
PFD0705c	-916	-1	10.21	GGCTTT
PF08_0030	-863	1	10.21	AAAGCC
PF14_0615a	-1785	-1	10.21	GGCTTT
PF11_0358	-108	-1	10.21	GGCTTT
PF14_0663	-1762	1	10.21	AAAGCC
PFC0920w	-1877	1	10.21	AAAGCC
PF14_0577	-556	1	10.21	AAAGCC
PF14_0577	-1204	-1	10.21	GGCTTT
MAL13P1.258	-1052	1	10.21	AAAGCC
PFI1696c	-721	-1	10.21	GGCTTT
MAL7P1.16	-972	1	10.21	AAAGCC
PFD0325w	-371	-1	10.21	GGCTTT
PFD0325w	-1113	-1	10.21	GGCTTT
PFL1220w	-803	-1	10.21	GGCTTT
PF14_0381	-614	-1	10.21	GGCTTT
PFI0545w	-502	-1	10.21	GGCTTT
MAL13P1.219	-15	1	10.21	AAAGCC
PF13_0249	-1407	-1	10.21	GGCTTT
PFD0760c	-469	-1	10.21	GGCTTT
PFD0915w	-887	1	10.21	AAAGCC
MAL13P1.17	-163	-1	10.21	GGCTTT
PF14_0359	-842	1	10.21	AAAGCC
PF14_0498	-1372	1	10.21	AAAGCC
PF11_0471	-691	-1	10.21	GGCTTT
PFI0405w	-1224	-1	10.21	GGCTTT
PFD0311w	-384	1	10.21	AAAGCC
MAL8P1.20	-1220	-1	10.21	GGCTTT
PF14_0152	-1195	1	10.21	AAAGCC
PFB0425c	-807	-1	10.21	GGCTTT
PFF0465c	-966	-1	10.21	GGCTTT
PFI1445w	-123	-1	10.21	GGCTTT
PFD1060w	-1361	-1	10.21	GGCTTT
PFE0150c	-504	1	10.21	AAAGCC
PFF1595c	-1229	1	10.21	AAAGCC
PFC0330w	-1620	-1	10.21	GGCTTT
PFD1135c	-696	1	10.21	AAAGCC
PF14_0003	-1933	-1	10.21	GGCTTT
PFD0420c	-383	1	10.21	AAAGCC
PF11_0279	-702	-1	10.21	GGCTTT
PFA0760w	-1994	-1	10.21	GGCTTT
PFC0740c	-1008	-1	10.21	GGCTTT
PFF1320c	-112	-1	10.21	GGCTTT
PF13_0025	-215	-1	10.21	GGCTTT
PFL0925w	-334	1	10.21	AAAGCC
MAL13P1.179	-817	1	10.21	AAAGCC
PF10_0286	-705	-1	10.21	GGCTTT
PFL2280w	-269	-1	10.21	GGCTTT
PF14_0738	-799	1	10.21	AAAGCC
PF13_0056	-1505	1	10.21	AAAGCC
PF14_0458	-666	-1	10.21	GGCTTT
PF14_0458	-812	1	10.21	AAAGCC
PFD0540c	-238	1	10.21	AAAGCC
PFE0870w	-1074	-1	10.21	GGCTTT
PFE1440c	-1120	1	10.21	AAAGCC
PF10_0335	-126	-1	10.21	GGCTTT
PF10_0250	-598	-1	10.21	GGCTTT
PF11_0245	-488	1	10.21	AAAGCC
PF11_0238	-1408	1	10.21	AAAGCC
PFE1280w	-587	1	10.21	AAAGCC
PF07_0029	-879	1	10.21	AAAGCC
PF14_0271	-364	1	10.21	AAAGCC
PFL0520c	-412	-1	10.21	GGCTTT
PF10_0040	-1118	1	10.21	AAAGCC
PFE1540w	-949	-1	10.21	GGCTTT
MAL8P1.75a	-151	1	10.21	AAAGCC
PF13_0016	-1199	1	10.21	AAAGCC
PF13_0051	-681	1	10.21	AAAGCC
PFI0885w	-823	1	10.21	AAAGCC
MAL8P1.54	-1826	1	10.21	AAAGCC
PF08_0083	-229	1	10.21	AAAGCC
PF14_0368	-1066	-1	10.21	GGCTTT
PFB0445c	-371	-1	10.21	GGCTTT
PF14_0414	-142	1	10.21	AAAGCC
PFI0345w	-543	1	10.21	AAAGCC
PFD0595w	-373	1	10.21	AAAGCC
MAL8P1.105	-18	1	10.21	AAAGCC
MAL13P1.106	-909	-1	10.21	GGCTTT
PF14_0442	-1849	-1	10.21	GGCTTT
PFF1415c	-1218	-1	10.21	GGCTTT
PFF1025c	-606	1	10.21	AAAGCC
PF11_0404	-1208	1	10.21	AAAGCC
PFB0035c	-1878	1	10.21	AAAGCC
PFF0760w	-21	1	10.14	TCAGCC
PF11_0428	-122	-1	10.14	GGCTGA
PFF1385c	-9	1	10.14	TCAGCC
PF14_0328	-1703	1	10.14	TCAGCC
PFL0675c	-1690	-1	10.14	GGCTGA
PF11_0325	-996	-1	10.14	GGCTGA
PFF1390w	-1539	-1	10.14	GGCTGA
PFF0520w	-104	1	10.14	TCAGCC
PF13_0357	-361	1	10.14	TCAGCC
PFL0957w	-919	1	10.14	TCAGCC
PFC0885c	-1603	1	10.14	TCAGCC
PF14_0519	-176	1	10.14	TCAGCC
PFE0155w	-212	1	10.14	TCAGCC
MAL7P1.7	-1619	1	10.14	TCAGCC
PF13_0210	-1882	1	10.14	TCAGCC
PF11_0044	-1501	1	10.14	TCAGCC
PFF1490w	-578	-1	10.14	GGCTGA
PFB0630c	-1399	-1	10.14	GGCTGA
PF11_0268	-138	-1	10.14	GGCTGA
PF14_0468a	-1784	-1	10.14	GGCTGA
PF14_0520	-1035	-1	10.14	GGCTGA
PF13_0022	-87	-1	10.14	GGCTGA
PF13_0328	-217	1	10.14	TCAGCC
PFI1265w	-280	-1	10.14	GGCTGA
PFC0385c	-1296	-1	10.14	GGCTGA
PFL2170c	-1976	1	10.14	TCAGCC
PF14_0743	-1887	1	10.14	TCAGCC
MAL13P1.77	-1042	-1	10.14	GGCTGA
MAL7P1.132	-1441	1	10.14	TCAGCC
PF11_0415	-188	-1	10.14	GGCTGA
PFB0635w	-105	1	10.14	TCAGCC
PFC0886w	-932	-1	10.14	GGCTGA
PF07_0091	-309	1	10.14	TCAGCC
PFF0755c	-764	-1	10.14	GGCTGA
MAL13P1.302	-495	-1	10.14	GGCTGA
PFC0450w	-203	1	10.14	TCAGCC
PFL1300c	-251	-1	10.14	GGCTGA
PFF0350w	-183	-1	10.14	GGCTGA
PFB0305c-b	-90	1	10.14	TCAGCC
PFI1015w	-627	-1	10.14	GGCTGA
PF11_0427	-753	1	10.14	TCAGCC
PF10_0143	-762	1	10.14	TCAGCC
PFL2230c	-905	-1	10.14	GGCTGA
PFL2315c	-131	1	10.14	TCAGCC
PF07_0063	-68	1	10.14	TCAGCC
PF08_0046	-20	1	10.14	TCAGCC
PFC1016w	-1478	-1	10.14	GGCTGA
PF14_0696	-207	-1	10.14	GGCTGA
PFL1070c	-7	-1	10.14	GGCTGA
PF14_0742	-15	-1	10.14	GGCTGA
PF14_0329	-695	-1	10.14	GGCTGA
PF08_0136	-1289	-1	10.14	GGCTGA
PF08_0007	-1678	1	10.14	TCAGCC
PFL2235w	-155	1	10.14	TCAGCC
PFA0150c	-678	-1	10.14	GGCTGA
PFL2325c	-463	-1	10.14	GGCTGA
PFE1305c	-307	1	10.14	TCAGCC
PFB0305c-a	-173	1	10.14	TCAGCC
PF14_0697	-984	1	10.14	TCAGCC
PFL0955c	-794	-1	10.14	GGCTGA
PF11_0184	-277	-1	10.14	GGCTGA
PFC1015c	-261	1	10.14	TCAGCC
PF08_0044	-204	1	10.14	TCAGCC
PFC0455w	-1626	1	10.14	TCAGCC
MAL8P1.11	-643	-1	10.14	GGCTGA
MAL13P1.189	-844	-1	10.14	GGCTGA
PF14_0242	-640	-1	10.14	GGCTGA
PFE1070c	-1261	1	10.14	TCAGCC
PFL2180w	-273	-1	10.14	GGCTGA
PF11_0185	-1131	1	10.14	TCAGCC
PFE0150c	-1569	-1	10.14	GGCTGA
PFL2320w	-1581	-1	10.14	GGCTGA
PFL2520w	-1919	1	10.14	TCAGCC
PF10_0092	-68	1	10.14	TCAGCC
PFL0800c	-505	1	10.14	TCAGCC
PFI0005w	-1400	1	10.14	TCAGCC
PFC0390w	-1753	1	10.14	TCAGCC
PF13_0356	-914	-1	10.14	GGCTGA
MAL8P1.69	-476	1	9.88	TAGGCC
PFL1910c	-454	-1	9.88	GGCCTA
PFI1675w	-1811	-1	9.88	GGCCTA
PFF1385c	-989	-1	9.88	GGCCTA
PF08_0043	-343	1	9.88	TAGGCC
PF14_0545	-1943	1	9.88	TAGGCC
PF08_0080	-974	-1	9.88	GGCCTA
PF14_0078	-908	-1	9.88	GGCCTA
PFF1390w	-559	1	9.88	TAGGCC
PF13_0033	-1824	1	9.88	TAGGCC
PFL1915w	-1067	1	9.88	TAGGCC
PF10_0048	-171	1	9.88	TAGGCC
MAL7P1.114	-1258	1	9.88	TAGGCC
MAL7P1.27	-1957	1	9.88	TAGGCC
PFI1665w	-997	-1	9.88	GGCCTA
PF14_0499	-1559	-1	9.88	GGCCTA
MAL13P1.440	-1359	1	9.88	TAGGCC
PF07_0044	-403	-1	9.88	GGCCTA
PFD0110w	-783	-1	9.88	GGCCTA
PF14_0481	-483	1	9.88	TAGGCC
PFI1670c	-846	1	9.88	TAGGCC
PF10_0399	-1656	1	9.88	TAGGCC
PFD0125c	-505	-1	9.88	GGCCTA
PF07_0034	-1029	1	9.88	TAGGCC
PFF1035w	-1452	1	9.88	TAGGCC
PF08_0011	-599	-1	9.88	GGCCTA
PF10_0049	-957	-1	9.88	GGCCTA
PF07_0130	-495	-1	9.88	GGCCTA
PF10_0317	-1164	1	9.88	TAGGCC
MAL13P1.72	-780	1	9.88	TAGGCC
PFL0855c	-989	1	9.88	TAGGCC
PFA0725w	-805	-1	9.88	GGCCTA
PF14_0569	-1032	-1	9.88	GGCCTA
MAL8P1.45	-1537	1	9.88	TAGGCC
PF08_0019	-1379	1	9.88	TAGGCC
PF11_0015	-1794	1	9.88	TAGGCC
PF11_0465	-1080	-1	9.88	GGCCTA
PFI1655c	-1503	1	9.88	TAGGCC
PFB0972w	-40	1	9.88	TAGGCC
PF10_0059	-783	1	9.88	TAGGCC
MAL8P1.212	-1525	1	9.88	TAGGCC
PF13_0162	-778	-1	9.88	GGCCTA
PFF1140c	-27	-1	9.88	GGCCTA
MAL7P1.142	-1764	1	9.88	TAGGCC
MAL13P1.71	-342	1	9.88	TAGGCC
PFL0935c	-1812	1	9.88	TAGGCC
PFL0935c	-1876	1	9.88	TAGGCC
PFL2090c	-1893	-1	9.88	GGCCTA
PF14_0318	-184	1	9.88	TAGGCC
PFF0670w	-1729	-1	9.88	GGCCTA
MAL8P1.15	-98	1	9.88	TAGGCC
PF13_0245	-657	-1	9.88	GGCCTA
PFC0165w	-63	-1	9.88	GGCCTA
PFF0845c	-36	1	9.88	TAGGCC
MAL13P1.105	-112	-1	9.88	GGCCTA
PF10_0161a	-1808	-1	9.88	GGCCTA
PFE0145w	-620	1	9.88	TAGGCC
PFF0340c	-712	1	9.88	TAGGCC
PF11_0301	-379	1	9.88	TAGGCC
MAL13P1.221	-1043	1	9.88	TAGGCC
PFF0140c	-642	1	9.88	TAGGCC
PF14_0422	-1038	1	9.88	TAGGCC
PF14_0204	-1039	1	9.88	TAGGCC
MAL13P1.32	-812	1	9.88	TAGGCC
MAL8P1.43	-549	-1	9.88	GGCCTA
PF10_0310	-404	1	9.88	TAGGCC
MAL13P1.234	-1870	1	9.88	TAGGCC
PFB0976w	-1874	1	9.88	TAGGCC
PF13_0220	-542	-1	9.88	GGCCTA
PF10_0058	-861	-1	9.88	GGCCTA
MAL13P1.100	-35	-1	9.88	GGCCTA
MAL8P1.162	-796	-1	9.88	GGCCTA
PF14_0642	-447	1	9.88	TAGGCC
PFD0365c	-389	-1	9.88	GGCCTA
PFL2195w	-204	1	9.88	TAGGCC
PF10_0318	-182	-1	9.88	GGCCTA
PF10_0358	-401	-1	9.88	GGCCTA
PFC0875w	-1519	-1	9.88	GGCCTA
PF14_0223	-717	1	9.88	TAGGCC
PFL0860c	-433	1	9.88	TAGGCC
PF14_0775	-1045	-1	9.88	GGCCTA
PF11_0459	-60	1	9.88	TAGGCC
DUP1-PFI1615w	-337	-1	9.88	GGCCTA
PF08_0102	-1303	1	9.88	TAGGCC
PFE0140c	-597	-1	9.88	GGCCTA
PF08_0067	-15	1	9.88	TAGGCC
PFI0125c	-442	-1	9.88	GGCCTA
PF11_0522	-883	-1	9.88	GGCCTA
PF08_0079	-1477	1	9.88	TAGGCC
PFF0145w	-1794	-1	9.88	GGCCTA
PFL2095w	-1476	1	9.88	TAGGCC
MAL8P1.209	-883	-1	9.88	GGCCTA
PF14_0482	-661	-1	9.88	GGCCTA
PF13_0239	-470	-1	9.88	GGCCTA
MAL13P1.460	-170	-1	9.88	GGCCTA
PFF0800w	-826	1	9.88	TAGGCC
PFD0367w	-1348	1	9.88	TAGGCC
PFI0545w	-1163	1	9.88	TAGGCC
PF14_0185	-539	-1	9.88	GGCCTA
PF14_0185	-1907	1	9.88	TAGGCC
PF14_0498	-637	1	9.88	TAGGCC
MAL8P1.20	-1573	-1	9.88	GGCCTA
PFD0770c	-1422	-1	9.88	GGCCTA
PF11_0407	-262	-1	9.88	GGCCTA
PFF0820w	-478	-1	9.88	GGCCTA
PF13_0362	-1356	1	9.88	TAGGCC
PF14_0643	-763	-1	9.88	GGCCTA
PF11_0460	-876	-1	9.88	GGCCTA
PF08_0054	-1425	1	9.88	TAGGCC
PFI1575c	-603	-1	9.88	GGCCTA
PF11_0433	-816	-1	8.54	GCCTTA
PF11_0433	-1323	1	8.54	TAAGGC
PFC0110w	-870	-1	8.54	GCCTTA
MAL7P1.172	-1727	-1	8.54	GCCTTA
PF14_0198	-954	1	8.54	TAAGGC
MAL8P1.131	-1048	-1	8.54	GCCTTA
PFI1205c	-377	1	8.54	TAAGGC
PFL1910c	-688	1	8.54	TAAGGC
PFE0350c	-1240	1	8.54	TAAGGC
PF11_0116	-224	1	8.54	TAAGGC
PFI0630w	-602	1	8.54	TAAGGC
PF10_0223	-665	-1	8.54	GCCTTA
PF14_0561	-172	1	8.54	TAAGGC
PF14_0561	-185	-1	8.54	GCCTTA
PF10_0322	-115	1	8.54	TAAGGC
PFI1605w	-146	1	8.54	TAAGGC
PFI0890c	-762	1	8.54	TAAGGC
PFC0820w	-1334	1	8.54	TAAGGC
PFF0645c	-1824	1	8.54	TAAGGC
MAL13P1.196	-1190	1	8.54	TAAGGC
PF13_0335	-55	-1	8.54	GCCTTA
PFD1220c	-707	1	8.54	TAAGGC
PF11_0454	-22	-1	8.54	GCCTTA
PFL0675c	-594	1	8.54	TAAGGC
PFC0680w	-1747	-1	8.54	GCCTTA
PFI0485c	-43	1	8.54	TAAGGC
PFD1115c	-888	-1	8.54	GCCTTA
PFA0440w	-1738	-1	8.54	GCCTTA
PFA0050c	-120	1	8.54	TAAGGC
PFD0115c	-545	1	8.54	TAAGGC
PFF1580c	-554	1	8.54	TAAGGC
MAL8P1.47	-249	1	8.54	TAAGGC
MAL8P1.47	-1002	1	8.54	TAAGGC
PFB1000w	-120	1	8.54	TAAGGC
PF10_0299	-376	1	8.54	TAAGGC
PFI0805w	-19	1	8.54	TAAGGC
MAL7P1.122	-963	-1	8.54	GCCTTA
PF13_0289	-352	1	8.54	TAAGGC
PF08_0118	-1201	-1	8.54	GCCTTA
PF14_0729	-1947	1	8.54	TAAGGC
PFB0260w	-278	-1	8.54	GCCTTA
PF13_0017	-733	1	8.54	TAAGGC
MAL8P1.67	-812	1	8.54	TAAGGC
PF13_0154	-259	1	8.54	TAAGGC
PF11_0049	-369	-1	8.54	GCCTTA
PFF1275c	-1066	1	8.54	TAAGGC
PFL2580w	-802	1	8.54	TAAGGC
PF11_0518	-323	1	8.54	TAAGGC
PF13_0310	-1368	-1	8.54	GCCTTA
PF14_0289	-1082	1	8.54	TAAGGC
PF14_0289	-1873	1	8.54	TAAGGC
PFD1245c	-577	1	8.54	TAAGGC
PF14_0343	-1729	-1	8.54	GCCTTA
PF14_0260	-833	-1	8.54	GCCTTA
PFD0920w	-563	1	8.54	TAAGGC
PF14_0677	-1747	1	8.54	TAAGGC
PF14_0417	-824	1	8.54	TAAGGC
PFB0970c	-1897	1	8.54	TAAGGC
PFD0395c	-853	-1	8.54	GCCTTA
PFC1065w	-1729	-1	8.54	GCCTTA
PF10_0328	-1013	-1	8.54	GCCTTA
PF11_0109	-1350	-1	8.54	GCCTTA
PFI1410c	-1009	1	8.54	TAAGGC
PF14_0387	-1009	1	8.54	TAAGGC
PFF1505w	-39	1	8.54	TAAGGC
PFE0105c	-622	1	8.54	TAAGGC
PF14_0367	-1499	1	8.54	TAAGGC
PF14_0745	-809	-1	8.54	GCCTTA
PF14_0791	-1139	-1	8.54	GCCTTA
PFI1210w	-1416	-1	8.54	GCCTTA
PF11_0528	-1601	-1	8.54	GCCTTA
PFA0550w	-1070	-1	8.54	GCCTTA
PFD0180c	-1618	1	8.54	TAAGGC
MAL7P1.86	-280	-1	8.54	GCCTTA
PFC0860w	-1694	1	8.54	TAAGGC
PFD0075w	-1200	-1	8.54	GCCTTA
PFB0145c	-735	-1	8.54	GCCTTA
PF11_0142	-1234	1	8.54	TAAGGC
PF08_0034	-1987	-1	8.54	GCCTTA
PF13_0317	-471	-1	8.54	GCCTTA
PFF0445w	-1443	1	8.54	TAAGGC
PFL1915w	-833	-1	8.54	GCCTTA
PF10_0029	-674	1	8.54	TAAGGC
PF07_0109	-1258	1	8.54	TAAGGC
PF10_0300	-486	-1	8.54	GCCTTA
MAL8P1.103	-1123	1	8.54	TAAGGC
PF14_0280	-585	1	8.54	TAAGGC
PF14_0280	-1694	1	8.54	TAAGGC
PF11_0035	-598	-1	8.54	GCCTTA
PFI1330c	-1599	1	8.54	TAAGGC
PF14_0590	-188	-1	8.54	GCCTTA
PFF1115w	-1429	1	8.54	TAAGGC
PFI0855w	-210	-1	8.54	GCCTTA
MAL7P1.114	-286	1	8.54	TAAGGC
PFC0725c	-1851	-1	8.54	GCCTTA
PFA0160c	-596	1	8.54	TAAGGC
PFD0375w	-1280	-1	8.54	GCCTTA
MAL7P1.50	-569	1	8.54	TAAGGC
PF07_0006	-193	-1	8.54	GCCTTA
PF07_0006	-764	1	8.54	TAAGGC
MAL7P1.22	-372	-1	8.54	GCCTTA
PF13_0270	-508	-1	8.54	GCCTTA
PFD0185c	-1526	-1	8.54	GCCTTA
PF14_0499	-1397	-1	8.54	GCCTTA
PFL0746c	-282	1	8.54	TAAGGC
MAL13P1.243	-1667	1	8.54	TAAGGC
MAL13P1.525	-1323	-1	8.54	GCCTTA
PFE1425c	-1993	1	8.54	TAAGGC
PF10_0397	-135	-1	8.54	GCCTTA
MAL13P1.349	-221	-1	8.54	GCCTTA
PFI0860c	-600	1	8.54	TAAGGC
[truncated: 13,937 more rows]
