# Supplementary material for: Identification and Genome-Wide Prediction of DNA Binding Specificities for the ApiAP2 Family of Regulators from the Malaria Parasite
Source: PLoS Pathog. 2010 Oct 28;6(10):e1001165. doi: 10.1371/journal.ppat.1001165 (PMC2965767; doi:10.1371/journal.ppat.1001165)
Supplement: Dataset S3 — ScanACE results for all AP2 motifs. ScanACE results for all ApiAP2 motifs. The location, orientation, and sequence of each motif match in upstream regions are indicated. (8.80 MB ZIP) [file ppat.1001165.s021.zip › Dataset S3_revised/PFF0670w_D2_ScanACE pwm matches.xls]

## Sheet: CTCTAG_PFF0670wD2ext_pwm.txt.ma
Dataset S3p. ScanACE results for the PFF0670w_D2 motif.
Searches were done using the position weight matrix trimmed to the 6 most informative consecutive motif positions.
Data is sorted by score from highest to lowest.
Column 1 - PlasmoDB gene IDs. Genes listed multiple times have more than one match to the motif in their upstream regions
Column 2 - Position of the motif upstream from the ATG start codon.
Column 3 - Orientation of the motif in the genome. 1 indicates the plus strand and -1 indicates the minus strand.
Column 4 - ScanACE score. Higher scores reflect better better matches to the position weight matrix.
Column 5 - Sequence of the motif match. All sequences are 5' to 3' from the plus strand.
Gene ID	Position	Orientation	Score	Sequence
PFD1015c	-1679	1	14.81	CTCTAG
PF11_0428	-369	-1	14.81	CTAGAG
PFI1190w	-113	1	14.81	CTCTAG
PFI1485c	-18	1	14.81	CTCTAG
PF08_0118	-947	1	14.81	CTCTAG
PFL2080c	-1585	-1	14.81	CTAGAG
PFF1300w	-1511	1	14.81	CTCTAG
PFF1390w	-826	1	14.81	CTCTAG
PF07_0048	-1791	1	14.81	CTCTAG
PFD0995c	-1484	1	14.81	CTCTAG
MAL8P1.70	-1009	-1	14.81	CTAGAG
MAL7P1.105	-1114	-1	14.81	CTAGAG
MAL8P1.160	-1324	-1	14.81	CTAGAG
PFF1550w	-1862	-1	14.81	CTAGAG
PF10_0242	-1143	-1	14.81	CTAGAG
PF14_0310	-586	1	14.81	CTCTAG
PFB0770c	-141	-1	14.81	CTAGAG
MAL8P1.17	-1919	1	14.81	CTCTAG
PF13_0153	-1629	1	14.81	CTCTAG
PFE1085w	-757	1	14.81	CTCTAG
MAL13P1.132	-334	1	14.81	CTCTAG
PFD0155c	-203	-1	14.81	CTAGAG
PF10_0262	-321	1	14.81	CTCTAG
MAL13P1.435	-1384	-1	14.81	CTAGAG
PF14_0006	-659	-1	14.81	CTAGAG
PFL0245w	-409	1	14.81	CTCTAG
PFI1090w	-1737	1	14.81	CTCTAG
MAL13P1.94	-1605	1	14.81	CTCTAG
MAL7P1.28	-484	1	14.81	CTCTAG
MAL8P1.45	-1893	1	14.81	CTCTAG
PFL1950w	-263	1	14.81	CTCTAG
PFF0573c	-520	-1	14.81	CTAGAG
PFE1265w	-628	1	14.81	CTCTAG
PFL0440c	-161	1	14.81	CTCTAG
PF11_0092	-273	-1	14.81	CTAGAG
PFB0360c	-1494	-1	14.81	CTAGAG
PF13_0066	-745	1	14.81	CTCTAG
PF13_0041	-1212	1	14.81	CTCTAG
PF11_0033	-1098	1	14.81	CTCTAG
PF14_0492	-1463	1	14.81	CTCTAG
PFD0875c	-1414	-1	14.81	CTAGAG
PFI1710w	-1492	1	14.81	CTCTAG
PF07_0051	-1736	1	14.81	CTCTAG
MAL13P1.344	-205	1	14.81	CTCTAG
PF13_0255	-1042	-1	14.81	CTAGAG
PF11_0188	-773	-1	14.81	CTAGAG
PF10_0357	-542	-1	14.81	CTAGAG
PF13_0055	-48	-1	14.81	CTAGAG
PFL0195w	-370	-1	14.81	CTAGAG
PFL1960w	-1872	1	14.81	CTCTAG
PF14_0342	-1303	1	14.81	CTCTAG
PF11_0510	-568	-1	14.81	CTAGAG
PF14_0493	-1723	-1	14.81	CTAGAG
MAL8P1.32	-1067	1	14.81	CTCTAG
PF13_0040	-1430	-1	14.81	CTAGAG
PFL1450c	-1526	1	14.81	CTCTAG
PFF0665c	-1440	1	14.81	CTCTAG
PFI0950w	-641	1	14.81	CTCTAG
PFI0950w	-1200	-1	14.81	CTAGAG
MAL13P1.21	-143	1	14.81	CTCTAG
PFD0625c	-1869	1	14.81	CTCTAG
PF11_0330	-374	1	14.81	CTCTAG
MAL7P1.118	-303	-1	14.81	CTAGAG
PF08_0029	-1031	-1	14.81	CTAGAG
PFL2085w	-710	1	14.81	CTCTAG
PFB0595w	-559	1	14.81	CTCTAG
PF11_0427	-506	1	14.81	CTCTAG
PFB0976w	-1149	1	14.81	CTCTAG
PFL1995c	-820	1	14.81	CTCTAG
PFI0610w	-1893	1	14.81	CTCTAG
PF14_0345a	-166	1	14.81	CTCTAG
MAL8P1.93	-1609	1	14.81	CTCTAG
PFL1035w	-1338	-1	14.81	CTAGAG
PF11_0198	-117	-1	14.81	CTAGAG
PFC0875w	-763	-1	14.81	CTAGAG
PFC0815c	-629	1	14.81	CTCTAG
PFI0925w	-658	-1	14.81	CTAGAG
PFD0615c	-1748	1	14.81	CTCTAG
PFB0365w	-720	1	14.81	CTCTAG
MAL13P1.214	-601	1	14.81	CTCTAG
PF13_0262	-191	-1	14.81	CTAGAG
PF14_0631	-405	1	14.81	CTCTAG
MAL13P1.430	-1318	1	14.81	CTCTAG
MAL13P1.60	-568	1	14.81	CTCTAG
PFL2365w	-790	1	14.81	CTCTAG
PF10_0237	-17	1	14.81	CTCTAG
PFI0125c	-430	-1	14.81	CTAGAG
MAL13P1.145	-1673	1	14.81	CTCTAG
MAL13P1.42	-1189	-1	14.81	CTAGAG
PFB0100c	-994	-1	14.81	CTAGAG
MAL13P1.58	-1499	1	14.81	CTCTAG
PFI0315c	-16	1	14.81	CTCTAG
PFD0160w	-1121	1	14.81	CTCTAG
PFD0630c	-1869	1	14.81	CTCTAG
PFB0775w	-1548	1	14.81	CTCTAG
PFD1000c	-1484	1	14.81	CTCTAG
PFE0815w	-730	1	14.81	CTCTAG
PFL1970w	-1726	1	14.81	CTCTAG
PFD0880w	-1349	1	14.81	CTCTAG
PFF0655c	-218	1	14.81	CTCTAG
PF11_0310	-1255	1	14.81	CTCTAG
PF07_0085	-964	1	14.81	CTCTAG
PFF1180w	-962	1	14.81	CTCTAG
PF11_0197	-1115	1	14.81	CTCTAG
MAL7P1.170	-1143	1	14.81	CTCTAG
PFB0680w	-276	1	14.81	CTCTAG
PFI1185c	-1079	-1	14.81	CTAGAG
PFI0605c	-1035	-1	14.81	CTAGAG
PFB1035w	-1097	1	14.12	CCCTAG
PFC0700c	-660	1	14.12	CCCTAG
PF10_0322	-885	1	14.12	CCCTAG
PF10_0322	-1594	1	14.12	CCCTAG
PF14_0435	-339	1	14.12	CCCTAG
PF14_0737	-1873	1	14.12	CCCTAG
PFF1300w	-227	-1	14.12	CTAGGG
PF07_0132	-1091	1	14.12	CCCTAG
PFL0625c	-465	1	14.12	CCCTAG
PFA0385w	-7	1	14.12	CCCTAG
PFD0670c	-109	1	14.12	CCCTAG
PFB0151c	-768	1	14.12	CCCTAG
MAL13P1.288	-1741	1	14.12	CCCTAG
PF10_0144	-1762	1	14.12	CCCTAG
PF10_0283	-199	1	14.12	CCCTAG
PF11_0468	-150	1	14.12	CCCTAG
PFD0125c	-1182	-1	14.12	CTAGGG
PFA0080c	-1094	1	14.12	CCCTAG
PFD0807c	-446	1	14.12	CCCTAG
PFD0725c	-1059	1	14.12	CCCTAG
PFL1460c	-172	1	14.12	CCCTAG
PF11_0051	-546	-1	14.12	CTAGGG
PFF1175c	-1131	1	14.12	CCCTAG
PFA0115w	-718	-1	14.12	CTAGGG
PF14_0278	-510	1	14.12	CCCTAG
MAL13P1.324	-355	-1	14.12	CTAGGG
MAL8P1.65	-140	1	14.12	CCCTAG
PFD0805w	-970	-1	14.12	CTAGGG
PFL1310c	-1799	1	14.12	CCCTAG
MAL13P1.175	-525	1	14.12	CCCTAG
PF14_0455	-1515	1	14.12	CCCTAG
PFF0670w	-128	1	14.12	CCCTAG
PFF0670w	-1859	1	14.12	CCCTAG
PFD0800c	-1058	1	14.12	CCCTAG
PF07_0077	-572	1	14.12	CCCTAG
PF14_0165	-1035	1	14.12	CCCTAG
PF13_0055	-316	-1	14.12	CTAGGG
PF11_0353	-1008	1	14.12	CCCTAG
MAL8P1.144	-1023	-1	14.12	CTAGGG
PFB0575c	-372	-1	14.12	CTAGGG
PF14_0155	-792	1	14.12	CCCTAG
PFF1445c	-96	1	14.12	CCCTAG
PFF1445c	-280	1	14.12	CCCTAG
PFD0310w	-1259	1	14.12	CCCTAG
PF14_0056	-1126	1	14.12	CCCTAG
PF10_0026	-879	1	14.12	CCCTAG
PFL1315w	-564	-1	14.12	CTAGGG
PF14_0236	-1434	1	14.12	CCCTAG
PF10_0169	-400	-1	14.12	CTAGGG
MAL13P1.174	-1596	1	14.12	CCCTAG
PFF0435w	-1484	1	14.12	CCCTAG
PFA0620c	-1395	1	14.12	CCCTAG
PF10_0170	-1528	1	14.12	CCCTAG
PFB0275w	-353	-1	14.12	CTAGGG
PFE0800w	-433	1	14.12	CCCTAG
PF14_0055	-295	-1	14.12	CTAGGG
PF14_0412	-1138	1	14.12	CCCTAG
PFD0810w	-1541	-1	14.12	CTAGGG
MAL13P1.515	-1098	1	14.12	CCCTAG
PFB0040c	-1096	1	14.12	CCCTAG
PFD0965W	-58	-1	14.12	CTAGGG
PFE0980c	-68	1	14.12	CCCTAG
PF13_0181	-1488	1	14.12	CCCTAG
PF13_0019	-1503	1	14.12	CCCTAG
PFA0450c	-622	1	14.12	CCCTAG
PF08_0132	-613	1	14.12	CCCTAG
PFD0675w	-1188	-1	14.12	CTAGGG
MAL13P1.17	-1496	-1	14.12	CTAGGG
PFB0580w	-1839	1	14.12	CCCTAG
PF11_0279	-885	1	14.12	CCCTAG
PFD0770c	-694	1	14.12	CCCTAG
PF10_0323	-196	-1	14.12	CTAGGG
PFD0445c	-592	-1	14.12	CTAGGG
PFL0825c	-421	1	14.12	CCCTAG
PFE0770w	-1605	1	14.12	CCCTAG
PFB0227c	-1848	1	10.93	CTCTCG
PFB0687c	-1525	1	10.93	CTCTCG
PF13_0296	-1066	-1	10.93	CGAGAG
PFC1065w	-1815	1	10.93	CTCGAG
PF13_0166	-22	1	10.93	CTCGAG
PF10_0020	-1328	-1	10.93	CGAGAG
PF11_0142	-1607	-1	10.93	CGAGAG
PF14_0635	-1616	-1	10.93	CGAGAG
PFF0520w	-929	-1	10.93	CGAGAG
PFB0235w	-499	-1	10.93	CGAGAG
MAL8P1.310	-165	1	10.93	CTCTCG
PFA0380w	-441	1	10.93	CTCGAG
PFD0320c	-1546	-1	10.93	CGAGAG
PFI0760w	-387	1	10.93	CTCGAG
PF11_0090	-1245	-1	10.93	CGAGAG
PFD0330w	-1863	1	10.93	CTCTCG
PFL0420w	-228	-1	10.93	CGAGAG
PF10_0280	-705	-1	10.93	CGAGAG
PF10_0280	-847	1	10.93	CTCGAG
PF11_0143	-66	1	10.93	CTCTCG
PFE1595c	-1587	1	10.93	CTCGAG
MAL13P1.346	-655	1	10.93	CTCGAG
PF07_0065	-18	1	10.93	CTCTCG
PFF0330w	-1124	-1	10.93	CGAGAG
PF10_0147	-430	1	10.93	CTCGAG
PF14_0228	-15	-1	10.93	CGAGAG
PF08_0086	-462	1	10.93	CTCGAG
PFF1200w	-645	1	10.93	CTCGAG
PF11_0168a	-893	-1	10.93	CGAGAG
PFE0260w	-750	1	10.93	CTCTCG
PF10_0403	-475	-1	10.93	CGAGAG
PF10_0403	-1501	1	10.93	CTCTCG
PFE0405c	-1461	-1	10.93	CGAGAG
MAL13P1.455	-1718	-1	10.93	CGAGAG
PFL1295w	-734	1	10.93	CTCGAG
PFC0755c	-55	1	10.93	CTCGAG
PF11_0033	-653	1	10.93	CTCTCG
PF11_0033	-1008	1	10.93	CTCTCG
PF11_0033	-1211	1	10.93	CTCTCG
PF11_0033	-1364	1	10.93	CTCTCG
PF11_0033	-1668	1	10.93	CTCTCG
PF11_0033	-1719	1	10.93	CTCTCG
PFF1195c	-659	1	10.93	CTCGAG
MAL13P1.415	-614	1	10.93	CTCGAG
PFI0705w	-334	1	10.93	CTCTCG
PF11_0270	-17	1	10.93	CTCTCG
PF14_0348	-498	1	10.93	CTCTCG
PF10_0383	-194	1	10.93	CTCTCG
PF10_0383	-296	1	10.93	CTCTCG
PF10_0383	-347	1	10.93	CTCTCG
PF10_0383	-449	1	10.93	CTCTCG
PF10_0383	-847	1	10.93	CTCTCG
MAL13P1.420	-1119	1	10.93	CTCGAG
PFC0285c	-1808	-1	10.93	CGAGAG
PFI0530c	-1315	1	10.93	CTCGAG
PFL1260w	-6	-1	10.93	CGAGAG
PF14_0038	-1450	-1	10.93	CGAGAG
PFL0715w	-1472	-1	10.93	CGAGAG
PF14_0754	-1555	1	10.93	CTCGAG
PFL1735c	-203	-1	10.93	CGAGAG
PF14_0634	-117	1	10.93	CTCTCG
PFC0290w	-1143	1	10.93	CTCTCG
PF11_0368	-343	-1	10.93	CGAGAG
PFI1760w	-452	-1	10.93	CGAGAG
PFE0330w	-1809	-1	10.93	CGAGAG
PF10_0122	-1569	1	10.93	CTCTCG
PFL1800w	-8	-1	10.93	CGAGAG
PFL2200w	-541	1	10.93	CTCGAG
PFB0340c	-963	1	10.93	CTCGAG
PF10_0171	-326	1	10.93	CTCTCG
PFF0170w	-777	1	10.93	CTCTCG
PFE0410w	-1724	1	10.93	CTCTCG
PFE0875c	-1574	1	10.93	CTCTCG
PFB0690w	-1150	-1	10.93	CGAGAG
PF07_0134	-1533	-1	10.93	CGAGAG
PF14_0347	-1457	1	10.93	CTCTCG
PFL0705c	-741	1	10.93	CTCTCG
PFL1425w	-1008	1	10.93	CTCTCG
PFI0535w	-1146	1	10.93	CTCGAG
PFB0230c	-289	1	10.93	CTCTCG
PF11_0464a	-171	1	10.93	CTCTCG
MAL7P1.19	-316	-1	10.93	CGAGAG
MAL13P1.425	-147	1	10.93	CTCGAG
MAL13P1.425	-1623	1	10.93	CTCGAG
PF10_0292	-846	-1	10.93	CGAGAG
PFI1340w	-549	1	10.93	CTCGAG
PFA0410w	-188	-1	10.93	CGAGAG
PF14_0039	-867	1	10.93	CTCTCG
PF11_0436	-1503	1	10.93	CTCGAG
PF13_0052	-361	1	10.93	CTCTCG
PFL1740w	-1227	1	10.93	CTCTCG
PF11_0089	-318	1	10.93	CTCTCG
PFF0165c	-1960	-1	10.93	CGAGAG
PF11_0067	-1713	1	10.93	CTCTCG
PFI0315c	-491	1	10.93	CTCTCG
PF11_0295	-488	1	10.93	CTCTCG
PF11_0365	-817	1	10.93	CTCTCG
PF11_0047	-34	1	10.93	CTCTCG
PFL0710w	-326	-1	10.93	CGAGAG
PF14_0577	-211	1	10.93	CTCTCG
PFD0325w	-713	1	10.93	CTCTCG
MAL8P1.61	-398	1	10.93	CTCTCG
MAL13P1.248	-988	1	10.93	CTCTCG
MAL13P1.332	-631	-1	10.93	CGAGAG
MAL13P1.126	-673	-1	10.93	CGAGAG
PFL2120w	-1808	1	10.93	CTCGAG
PF11_0296	-798	-1	10.93	CGAGAG
PFI1125c	-100	-1	10.93	CGAGAG
MAL13P1.262	-1992	1	10.93	CTCGAG
PFL1255c	-1919	1	10.93	CTCTCG
PF14_0768	-1920	-1	10.93	CGAGAG
PF13_0051	-849	-1	10.93	CGAGAG
PF10_0078	-364	-1	10.93	CGAGAG
PFL2115c	-223	1	10.93	CTCGAG
PFF0185c	-464	1	10.93	CTCTCG
PFL1795c	-1177	1	10.93	CTCTCG
PFE0795c	-1989	1	10.47	CACTAG
PFD0940w	-827	1	10.47	CACTAG
PFC0680w	-1261	-1	10.47	CTAGTG
PFI1135c	-486	1	10.47	CACTAG
PFF0575c	-157	-1	10.47	CTAGTG
PF14_0767	-666	1	10.47	CACTAG
PFA0135w	-1304	1	10.47	CACTAG
PFF1150w	-1899	1	10.47	CACTAG
PFL2080c	-379	1	10.47	CACTAG
PF13_0297	-239	1	10.47	CACTAG
PF14_0180	-209	1	10.47	CACTAG
PFI0135c	-340	1	10.47	CACTAG
PFI0135c	-368	1	10.47	CACTAG
PF11_0109	-717	-1	10.47	CTAGTG
MAL13P1.342	-125	1	10.47	CACTAG
MAL13P1.33	-278	-1	10.47	CTAGTG
MAL7P1.86	-1059	-1	10.47	CTAGTG
PFI0875w	-1914	1	10.47	CACTAG
PFA0160c	-916	-1	10.47	CTAGTG
PFL0660w	-1054	1	10.47	CACTAG
PF11_0524	-593	1	10.47	CACTAG
PF11_0165	-1023	1	10.47	CACTAG
PFI0760w	-267	-1	10.47	CTAGTG
PFE1115c	-424	1	10.47	CACTAG
PF11_0309	-1109	1	10.47	CACTAG
PF10_0144	-1291	-1	10.47	CTAGTG
PF13_0281	-1207	1	10.47	CACTAG
PF11_0193	-582	1	10.47	CACTAG
PF11_0193	-866	-1	10.47	CTAGTG
PF14_0181	-1421	1	10.47	CACTAG
PFC0675c	-786	1	10.47	CACTAG
PFE0040c	-672	-1	10.47	CTAGTG
MAL13P1.171	-1339	1	10.47	CACTAG
PF14_0386	-434	1	10.47	CACTAG
PF14_0491	-314	-1	10.47	CTAGTG
MAL8P1.7	-1780	1	10.47	CACTAG
PF10_0131	-53	-1	10.47	CTAGTG
PFI1630c	-780	1	10.47	CACTAG
PFI1265w	-887	1	10.47	CACTAG
PFD0935c	-127	-1	10.47	CTAGTG
PFC0911c	-847	1	10.47	CACTAG
PF14_0179	-1849	-1	10.47	CTAGTG
PF11_0152	-20	1	10.47	CACTAG
PF11_0169	-498	1	10.47	CACTAG
MAL13P1.216	-1881	1	10.47	CACTAG
MAL8P1.128	-1236	1	10.47	CACTAG
PF11_0308	-757	-1	10.47	CTAGTG
PF13_0307	-1977	1	10.47	CACTAG
PF07_0070	-140	1	10.47	CACTAG
MAL8P1.53	-93	-1	10.47	CTAGTG
PF11_0302	-352	-1	10.47	CTAGTG
PFC0025c	-666	1	10.47	CACTAG
PF10_0132	-205	-1	10.47	CTAGTG
PF10_0314	-428	-1	10.47	CTAGTG
PF13_0193	-381	-1	10.47	CTAGTG
PF14_0120	-855	-1	10.47	CTAGTG
MAL13P1.45	-1450	1	10.47	CACTAG
MAL7P1.84	-1273	1	10.47	CACTAG
PF14_0129	-1149	-1	10.47	CTAGTG
PFI1835c	-299	1	10.47	CACTAG
PF13_0306	-169	1	10.47	CACTAG
PF11_0480	-1188	-1	10.47	CTAGTG
PF10_0212a	-970	-1	10.47	CTAGTG
MAL8P1.6	-662	-1	10.47	CTAGTG
PFL1185c	-808	1	10.47	CACTAG
PFI0530c	-526	1	10.47	CACTAG
PF11_0510	-1270	1	10.47	CACTAG
PFI0935w	-265	-1	10.47	CTAGTG
PFL1890c	-390	1	10.47	CACTAG
PF11_0217	-1231	-1	10.47	CTAGTG
PF11_0036	-527	1	10.47	CACTAG
PFA0275c	-1706	1	10.47	CACTAG
PFC0005w	-1515	-1	10.47	CTAGTG
PFF0095c	-415	-1	10.47	CTAGTG
PFE0540w	-20	-1	10.47	CTAGTG
PF13_0039	-459	1	10.47	CACTAG
PFE1625c	-1294	-1	10.47	CTAGTG
PFI1216w	-445	-1	10.47	CTAGTG
PF10_0185	-119	-1	10.47	CTAGTG
PF11_0121	-868	1	10.47	CACTAG
PF14_0355	-1288	1	10.47	CACTAG
PF11_0424	-1107	1	10.47	CACTAG
PF08_0060	-929	1	10.47	CACTAG
PF14_0160	-1543	-1	10.47	CTAGTG
PF14_0130	-683	1	10.47	CACTAG
PF14_0756	-1123	1	10.47	CACTAG
MAL8P1.3	-1889	1	10.47	CACTAG
MAL8P1.3	-1916	-1	10.47	CTAGTG
PF14_0742	-1089	1	10.47	CACTAG
PF14_0393	-992	1	10.47	CACTAG
PFF0795w	-1733	1	10.47	CACTAG
MAL8P1.139	-954	-1	10.47	CTAGTG
PF13_0038	-1651	1	10.47	CACTAG
PF14_0648	-904	1	10.47	CACTAG
PFF0750w	-1678	1	10.47	CACTAG
PF10_0311	-561	1	10.47	CACTAG
PFF0435w	-1452	1	10.47	CACTAG
PF14_0031a	-827	-1	10.47	CTAGTG
PF10_0184	-1463	1	10.47	CACTAG
PF11_0161	-984	1	10.47	CACTAG
PFA0695c	-27	-1	10.47	CTAGTG
PF10_0105	-71	-1	10.47	CTAGTG
PF14_0312	-6	-1	10.47	CTAGTG
PF10_0295	-461	-1	10.47	CTAGTG
PF11_0436	-528	1	10.47	CACTAG
DUP1-PFI1615w	-334	-1	10.47	CTAGTG
PF14_0726	-1775	-1	10.47	CTAGTG
PFL0830w	-612	1	10.47	CACTAG
PF14_0339	-20	1	10.47	CACTAG
MAL8P1.2	-1014	1	10.47	CACTAG
PF14_0784	-916	1	10.47	CACTAG
PFB0335c	-342	1	10.47	CACTAG
PF11_0122	-1490	-1	10.47	CTAGTG
PF11_0098	-949	1	10.47	CACTAG
PF08_0067	-795	-1	10.47	CTAGTG
PF10_0136	-1368	-1	10.47	CTAGTG
PFE1630w	-1869	1	10.47	CACTAG
PFI1220w	-1762	-1	10.47	CTAGTG
PF10_0190	-442	1	10.47	CACTAG
PF11_0227	-623	1	10.47	CACTAG
PF11_0472	-1472	1	10.47	CACTAG
PF14_0044	-1163	-1	10.47	CTAGTG
PFL1385c	-168	1	10.47	CACTAG
PFC0912w	-340	-1	10.47	CTAGTG
PF11_0066	-434	1	10.47	CACTAG
PF08_0085	-365	1	10.47	CACTAG
PFL2490c	-1967	1	10.47	CACTAG
PF13_0362	-1928	-1	10.47	CTAGTG
PF10_0106	-770	1	10.47	CACTAG
PF13_0326	-412	-1	10.47	CTAGTG
PF11_0120	-1628	1	10.47	CACTAG
PF11_0473	-259	1	10.47	CACTAG
MAL7P1.170	-732	-1	10.47	CTAGTG
PF14_0161	-656	1	10.47	CACTAG
PFB0680w	-288	1	10.47	CACTAG
PFE1620c	-1658	-1	10.47	CTAGTG
PFE1235c	-1403	1	10.47	CACTAG
PFB0423c	-660	-1	10.47	CTAGTG
PFL0675c	-29	-1	10.36	CTAGCG
PFF0240c	-203	1	10.36	CGCTAG
PF11_0061	-1471	1	10.36	CGCTAG
PF14_0617	-1217	-1	10.36	CTAGCG
PF14_0217	-14	-1	10.36	CTAGCG
PFE1060c	-781	-1	10.36	CTAGCG
PFF0245w	-328	-1	10.36	CTAGCG
PF08_0041	-79	1	10.36	CGCTAG
PFI0160w	-1662	-1	10.36	CTAGCG
PF14_0524	-795	1	10.36	CGCTAG
PF14_0268	-472	1	10.36	CGCTAG
PF08_0040	-876	-1	10.36	CTAGCG
MAL13P1.130	-782	-1	10.36	CTAGCG
PFL1735c	-842	-1	10.36	CTAGCG
PFC0780w	-488	1	10.36	CGCTAG
PF14_0616	-1951	1	10.36	CGCTAG
PF14_0137	-9	-1	10.36	CTAGCG
PF11_0094	-1593	1	10.36	CGCTAG
PFI1540w	-719	-1	10.36	CTAGCG
PFA0695c	-1628	1	10.36	CGCTAG
PF13_0247	-367	1	10.36	CGCTAG
PF13_0058	-1196	1	10.36	CGCTAG
PFL1740w	-588	1	10.36	CGCTAG
PFE0840c	-1944	-1	10.36	CTAGCG
PF14_0530	-361	1	10.36	CGCTAG
PFE1065w	-533	1	10.36	CGCTAG
PF10_0302	-933	1	10.36	CGCTAG
PFC0105w	-799	-1	10.36	CTAGCG
MAL13P1.328	-378	-1	10.36	CTAGCG
PF10_0323	-550	-1	10.36	CTAGCG
PF11_0433	-381	1	9.19	CTCTGG
PF14_0757	-1777	1	9.19	CTCCAG
MAL8P1.69	-951	-1	9.19	CTGGAG
PFF1235w	-1353	1	9.19	CTCCAG
PF10_0322	-135	1	9.19	CTCCAG
PFC0820w	-1021	-1	9.19	CCAGAG
MAL13P1.277	-1819	-1	9.19	CCAGAG
PF13_0310	-1066	-1	9.19	CCAGAG
PF11_0421	-944	-1	9.19	CTGGAG
MAL13P1.43	-1033	-1	9.19	CCAGAG
PFD0610w	-112	1	9.19	CTCCAG
PFI1440w	-1334	-1	9.19	CTGGAG
MAL8P1.70	-1232	-1	9.19	CCAGAG
PF10_0195a	-725	-1	9.19	CCAGAG
PFL0255c	-871	1	9.19	CTCCAG
PF10_0316	-429	1	9.19	CTCTGG
PF11_0220	-1595	-1	9.19	CCAGAG
PFB0530c	-13	-1	9.19	CCAGAG
PFB0890c	-116	1	9.19	CTCTGG
PFA0380w	-1491	1	9.19	CTCTGG
PF11_0130	-874	-1	9.19	CTGGAG
PFE0680w	-883	-1	9.19	CCAGAG
MAL13P1.440	-368	-1	9.19	CCAGAG
PF11_0413	-1190	1	9.19	CTCTGG
PFB0770c	-1422	1	9.19	CTCCAG
MAL13P1.288	-292	1	9.19	CTCCAG
MAL8P1.17	-1316	1	9.19	CTCCAG
PFL1525c	-1848	1	9.19	CTCCAG
PFD0655w	-109	1	9.19	CTCCAG
MAL8P1.127	-1038	-1	9.19	CTGGAG
PF14_0735	-1745	-1	9.19	CTGGAG
PFD0250c	-1550	1	9.19	CTCTGG
MAL13P1.147	-319	-1	9.19	CCAGAG
PF11_0455a	-1856	-1	9.19	CCAGAG
PF11_0420	-580	1	9.19	CTCCAG
PFD0144c	-1102	1	9.19	CTCTGG
PF11_0038	-1298	-1	9.19	CCAGAG
MAL13P1.94	-1410	1	9.19	CTCCAG
PF11_0168a	-1335	1	9.19	CTCCAG
PFF0490w	-1977	1	9.19	CTCCAG
PFE0585c	-1616	-1	9.19	CTGGAG
MAL13P1.455	-447	1	9.19	CTCTGG
PF14_0694	-446	1	9.19	CTCCAG
PF11_0414	-1058	-1	9.19	CCAGAG
PFI0895c	-1517	-1	9.19	CTGGAG
PFF0300w	-1577	1	9.19	CTCCAG
PF10_0344	-1841	-1	9.19	CTGGAG
PF14_0606	-395	1	9.19	CTCTGG
PFE0185c	-906	-1	9.19	CTGGAG
MAL13P1.475	-481	1	9.19	CTCCAG
MAL7P1.142	-1963	1	9.19	CTCTGG
PF11_0033	-41	1	9.19	CTCCAG
PF11_0033	-92	1	9.19	CTCCAG
PF11_0033	-143	1	9.19	CTCCAG
PF11_0033	-245	1	9.19	CTCCAG
PF11_0033	-296	1	9.19	CTCCAG
PF11_0033	-398	1	9.19	CTCCAG
PF11_0033	-449	1	9.19	CTCCAG
PF11_0033	-704	1	9.19	CTCCAG
PF11_0033	-753	1	9.19	CTCCAG
PF11_0033	-957	1	9.19	CTCCAG
PF11_0033	-1110	1	9.19	CTCCAG
PF11_0033	-1161	1	9.19	CTCCAG
PF11_0033	-1415	1	9.19	CTCCAG
PF11_0033	-1464	1	9.19	CTCCAG
PF11_0033	-1872	1	9.19	CTCCAG
PF11_0033	-1923	1	9.19	CTCCAG
PF11_0033	-1972	1	9.19	CTCCAG
MAL13P1.124	-1822	-1	9.19	CTGGAG
PF14_0188	-16	1	9.19	CTCTGG
PFL0115w	-1164	-1	9.19	CCAGAG
PFL0845w	-693	-1	9.19	CTGGAG
PFI1710w	-1263	1	9.19	CTCTGG
PF07_0104	-1495	1	9.19	CTCCAG
PF07_0104	-1806	1	9.19	CTCTGG
PFF0770c	-1720	1	9.19	CTCCAG
PF10_0383	-41	1	9.19	CTCCAG
PF10_0383	-92	1	9.19	CTCCAG
PF10_0383	-245	1	9.19	CTCCAG
PF10_0383	-500	1	9.19	CTCCAG
PF10_0383	-549	1	9.19	CTCCAG
PF10_0383	-598	1	9.19	CTCCAG
PF10_0383	-647	1	9.19	CTCCAG
PF10_0383	-696	1	9.19	CTCCAG
PF10_0383	-745	1	9.19	CTCCAG
PF10_0383	-796	1	9.19	CTCCAG
PF10_0383	-898	1	9.19	CTCCAG
PF10_0383	-949	1	9.19	CTCCAG
PF10_0383	-1000	1	9.19	CTCCAG
PF10_0383	-1049	1	9.19	CTCCAG
PF10_0383	-1098	1	9.19	CTCCAG
PF10_0383	-1147	1	9.19	CTCCAG
PF10_0383	-1198	1	9.19	CTCCAG
PF10_0383	-1248	1	9.19	CTCCAG
PFL1790w	-224	-1	9.19	CCAGAG
PFL0880c	-318	-1	9.19	CCAGAG
PFL0335c	-45	-1	9.19	CCAGAG
PFI0470w	-1089	-1	9.19	CCAGAG
PF13_0089	-209	1	9.19	CTCTGG
PF14_0695	-1222	-1	9.19	CTGGAG
PFC0165w	-237	-1	9.19	CTGGAG
PFI1720w	-988	-1	9.19	CTGGAG
PFE1185w	-528	-1	9.19	CCAGAG
PFL0405w	-875	1	9.19	CTCTGG
PFI0900w	-363	1	9.19	CTCCAG
PFE0675c	-1844	1	9.19	CTCTGG
PFI1115c	-144	-1	9.19	CTGGAG
PF11_0036	-1755	1	9.19	CTCCAG
PFL0395c	-1674	-1	9.19	CCAGAG
MAL13P1.310	-919	1	9.19	CTCTGG
PFD0605c	-709	-1	9.19	CTGGAG
PFI0210c	-196	1	9.19	CTCTGG
PF11_0242	-877	1	9.19	CTCTGG
PF14_0360	-1749	1	9.19	CTCCAG
PFA0130c	-152	1	9.19	CTCTGG
PFI1095w	-1062	-1	9.19	CTGGAG
PFL1695c	-1020	1	9.19	CTCTGG
PFE0165w	-499	-1	9.19	CTGGAG
PF11_0505	-1964	1	9.19	CTCCAG
PFF0350w	-1074	-1	9.19	CTGGAG
PFF0160c	-41	1	9.19	CTCCAG
PF13_0213	-1460	-1	9.19	CTGGAG
PF14_0703	-1346	-1	9.19	CTGGAG
PFB0535w	-1001	1	9.19	CTCTGG
PF10_0168-a	-250	-1	9.19	CCAGAG
PFB0465c	-397	-1	9.19	CTGGAG
PF11_0306	-1405	-1	9.19	CCAGAG
PFD0365c	-1292	1	9.19	CTCTGG
PFF1230c	-236	-1	9.19	CTGGAG
PF11_0275	-1577	1	9.19	CTCTGG
MAL13P1.308	-29	-1	9.19	CTGGAG
PF13_0214	-1502	1	9.19	CTCCAG
PF11_0320	-768	-1	9.19	CTGGAG
PF13_0250	-449	1	9.19	CTCTGG
PF14_0017	-522	-1	9.19	CTGGAG
PFF0485c	-1211	-1	9.19	CTGGAG
PF11_0459	-341	1	9.19	CTCCAG
PFC0815c	-1360	1	9.19	CTCTGG
PFB0090c	-287	-1	9.19	CTGGAG
MAL7P1.156	-1455	1	9.19	CTCTGG
PFE0990w	-128	-1	9.19	CCAGAG
PF13_0049	-794	1	9.19	CTCTGG
PF13_0262	-1522	-1	9.19	CCAGAG
PF11_0436	-52	1	9.19	CTCCAG
PFL0120c	-697	-1	9.19	CTGGAG
MAL13P1.272	-1359	-1	9.19	CTGGAG
PF07_0087	-1296	-1	9.19	CTGGAG
PFL0885w	-1977	1	9.19	CTCTGG
PFB0467w	-643	1	9.19	CTCCAG
PF10_0168-b	-132	-1	9.19	CCAGAG
PF10_0382	-32	-1	9.19	CCAGAG
PF11_0305	-107	1	9.19	CTCTGG
PFL1515c	-1984	1	9.19	CTCCAG
PFL1410c	-306	1	9.19	CTCCAG
PF11_0456	-483	1	9.19	CTCTGG
MAL8P1.21	-992	1	9.19	CTCTGG
MAL13P1.430	-1156	-1	9.19	CCAGAG
PFL0110c	-794	1	9.19	CTCTGG
PF10_0145	-7	1	9.19	CTCTGG
PFD0255w	-707	-1	9.19	CCAGAG
MAL8P1.16	-987	-1	9.19	CTGGAG
PF14_0295	-165	-1	9.19	CCAGAG
PFL1705w	-12	-1	9.19	CCAGAG
MAL7P1.157	-425	-1	9.19	CCAGAG
PFB0775w	-269	1	9.19	CTCTGG
PFA0420w	-1618	1	9.19	CTCTGG
MAL13P1.286	-334	1	9.19	CTCTGG
MAL13P1.155	-487	-1	9.19	CCAGAG
PF11_0128	-7	-1	9.19	CTGGAG
MAL7P1.137	-1302	-1	9.19	CCAGAG
MAL7P1.137	-1613	-1	9.19	CTGGAG
PF13_0303	-963	1	9.19	CTCTGG
PFE0850c	-123	1	9.19	CTCTGG
PFC0130c	-955	-1	9.19	CCAGAG
PFL0445w	-640	-1	9.19	CTGGAG
MAL13P1.460	-1161	1	9.19	CTCTGG
PFD1160w	-780	-1	9.19	CTGGAG
PF13_0263	-1701	1	9.19	CTCTGG
PF10_0060	-739	1	9.19	CTCCAG
PF13_0251	-954	-1	9.19	CCAGAG
PFD0367w	-445	-1	9.19	CCAGAG
PF11_0222	-1539	1	9.19	CTCTGG
PF11_0129	-337	1	9.19	CTCCAG
PFF0775w	-290	-1	9.19	CTGGAG
PF11_0279	-127	-1	9.19	CCAGAG
PFI1125c	-1112	1	9.19	CTCTGG
PFE0590w	-722	1	9.19	CTCCAG
PFL0685w	-1515	1	9.19	CTCCAG
PFA0415c	-1017	-1	9.19	CCAGAG
PF10_0078	-352	1	9.19	CTCCAG
PF11_0460	-595	-1	9.19	CTGGAG
PFL1520w	-561	-1	9.19	CTGGAG
PFL1770c	-1405	-1	9.19	CTGGAG
PFB0935w	-1226	-1	8.43	CTAGAC
PFI1195c	-431	-1	8.43	CTAGAC
PFL0260c	-829	1	8.43	GTCTAG
PFI0845w	-423	1	8.43	GTCTAG
PFI0805w	-1339	1	8.43	GTCTAG
PFI1335w	-1878	1	8.43	GTCTAG
PFF0190c	-130	1	8.43	GTCTAG
PFE0115c	-1960	1	8.43	GTCTAG
PFC0860w	-1549	1	8.43	GTCTAG
PF14_0635	-1171	-1	8.43	CTAGAC
PF14_0635	-1424	1	8.43	GTCTAG
PFC0645w	-161	1	8.43	GTCTAG
PFD0185c	-254	-1	8.43	CTAGAC
PFI0240c	-191	-1	8.43	CTAGAC
MAL13P1.405	-28	1	8.43	GTCTAG
PFL1680w	-138	1	8.43	GTCTAG
PFI1525w	-897	-1	8.43	CTAGAC
PF13_0229	-1013	-1	8.43	CTAGAC
PFI0800c	-291	-1	8.43	CTAGAC
PF11_0455a	-1665	1	8.43	GTCTAG
PFD0565c	-1148	1	8.43	GTCTAG
PFF1495w	-880	1	8.43	GTCTAG
PF14_0085	-1140	1	8.43	GTCTAG
PF14_0006	-1946	-1	8.43	CTAGAC
PF11_0060	-1472	-1	8.43	CTAGAC
PF10_0129	-377	-1	8.43	CTAGAC
PFL0855c	-235	1	8.43	GTCTAG
MAL8P1.163	-373	1	8.43	GTCTAG
PF14_0463	-212	-1	8.43	CTAGAC
PFE1105c	-73	1	8.43	GTCTAG
PF10_0229	-472	1	8.43	GTCTAG
PFL0080c	-1166	-1	8.43	CTAGAC
PFI1265w	-1113	-1	8.43	CTAGAC
PF10_0124	-1407	1	8.43	GTCTAG
PFD0095c	-1702	1	8.43	GTCTAG
PF14_0334	-1271	1	8.43	GTCTAG
PFA0735w	-367	1	8.43	GTCTAG
PFC0775w	-1953	1	8.43	GTCTAG
PF11_0078	-428	-1	8.43	CTAGAC
PFC0650w	-372	-1	8.43	CTAGAC
PF11_0479	-1859	-1	8.43	CTAGAC
PFL0115w	-420	-1	8.43	CTAGAC
PF11_0513	-1946	1	8.43	GTCTAG
PF11_0422	-1094	1	8.43	GTCTAG
PFL0470w	-177	1	8.43	GTCTAG
MAL13P1.348	-124	1	8.43	GTCTAG
PFL0840c	-912	1	8.43	GTCTAG
PFA0165c	-1465	-1	8.43	CTAGAC
PF13_0212	-710	-1	8.43	CTAGAC
MAL13P1.152	-237	1	8.43	GTCTAG
PF14_0634	-309	-1	8.43	CTAGAC
PF14_0634	-562	1	8.43	GTCTAG
PFL0875w	-233	1	8.43	GTCTAG
PF14_0763	-1390	1	8.43	GTCTAG
PFL2420w	-901	1	8.43	GTCTAG
MAL13P1.37	-1000	1	8.43	GTCTAG
PF11_0540a%7Bpep%7D	-1543	1	8.43	GTCTAG
PF14_0495	-1058	1	8.43	GTCTAG
PFB0675w	-140	1	8.43	GTCTAG
PFB0340c	-1022	1	8.43	GTCTAG
PF10_0123	-1656	-1	8.43	CTAGAC
PF11_0094	-705	1	8.43	GTCTAG
PFE1375c	-1438	-1	8.43	CTAGAC
PF10_0070a	-159	1	8.43	GTCTAG
PFL1070c	-1459	1	8.43	GTCTAG
PFI1320c	-1717	-1	8.43	CTAGAC
PFC0930c	-882	1	8.43	GTCTAG
PFE1515w	-590	1	8.43	GTCTAG
PF11_0079	-452	1	8.43	GTCTAG
PF10_0276	-763	1	8.43	GTCTAG
PF14_0039	-136	1	8.43	GTCTAG
PF10_0330	-471	-1	8.43	CTAGAC
PF10_0230	-532	-1	8.43	CTAGAC
PFE0370c	-788	1	8.43	GTCTAG
PF14_0339	-1115	1	8.43	GTCTAG
PF14_0469	-1359	1	8.43	GTCTAG
PF14_0237	-693	1	8.43	GTCTAG
MAL8P1.112	-627	1	8.43	GTCTAG
MAL8P1.112	-1307	-1	8.43	CTAGAC
PF11_0456	-674	-1	8.43	CTAGAC
PFL0110c	-1538	1	8.43	GTCTAG
PFL0900c	-85	-1	8.43	CTAGAC
PF08_0079	-1123	1	8.43	GTCTAG
PF11_0479a	-1164	1	8.43	GTCTAG
PFB0670c	-145	1	8.43	GTCTAG
PFL0865w	-1844	-1	8.43	CTAGAC
MAL8P1.133	-518	1	8.43	GTCTAG
PFL1990c	-636	1	8.43	GTCTAG
PF10_0060	-105	-1	8.43	CTAGAC
PFC0770c	-1235	-1	8.43	CTAGAC
PF14_0373	-200	1	8.43	GTCTAG
PF07_0055	-207	1	8.43	GTCTAG
PFA0325w	-381	1	8.43	GTCTAG
MAL13P1.38	-898	1	8.43	GTCTAG
PF14_0361	-1600	1	8.43	GTCTAG
MAL13P1.292	-296	-1	8.43	CTAGAC
MAL13P1.204	-376	1	8.43	GTCTAG
PF11_0383	-68	-1	8.43	CTAGAC
PF14_0290	-598	-1	8.43	CTAGAC
PF14_0195	-771	1	8.43	GTCTAG
PFL1455w	-417	1	8.43	GTCTAG
MAL8P1.134	-521	-1	8.43	CTAGAC
PF13_0237	-1890	1	8.15	ATCTAG
PF07_0023	-1904	1	8.15	ATCTAG
PFC0970w	-1258	1	8.15	ATCTAG
PF08_0105	-706	-1	8.15	CTAGAT
PF13_0350	-1334	1	8.15	ATCTAG
PF11_0342	-31	1	8.15	ATCTAG
PF10_0322	-1046	1	8.15	ATCTAG
PFC0820w	-1754	1	8.15	ATCTAG
PF13_0160	-1281	1	8.15	ATCTAG
PFD1220c	-531	-1	8.15	CTAGAT
PFI1175c	-1913	-1	8.15	CTAGAT
PF08_0043	-763	1	8.15	ATCTAG
PF10_0075	-1681	1	8.15	ATCTAG
PFA0440w	-1727	-1	8.15	CTAGAT
PFI0910w	-1108	1	8.15	ATCTAG
PF08_0080	-1330	1	8.15	ATCTAG
PF10_0314a	-122	-1	8.15	CTAGAT
PFE1590w	-1928	1	8.15	ATCTAG
PF14_0636	-363	1	8.15	ATCTAG
PF08_0118	-1154	1	8.15	ATCTAG
PFI1770w	-281	1	8.15	ATCTAG
MAL8P1.85	-838	1	8.15	ATCTAG
PFF0915w	-375	-1	8.15	CTAGAT
PFF0915w	-492	1	8.15	ATCTAG
PF11_0518	-965	-1	8.15	CTAGAT
PF14_0532	-1760	1	8.15	ATCTAG
PF11_0362a	-152	1	8.15	ATCTAG
PFF1545w	-410	-1	8.15	CTAGAT
PFD1245c	-1756	1	8.15	ATCTAG
PFD1245c	-1991	1	8.15	ATCTAG
PFF1300w	-1470	-1	8.15	CTAGAT
PFD0460c	-309	1	8.15	ATCTAG
PFL0160w	-479	1	8.15	ATCTAG
MAL8P1.109	-1960	1	8.15	ATCTAG
PF14_0417	-1170	1	8.15	ATCTAG
PF08_0001	-1611	-1	8.15	CTAGAT
PF11_0325	-1403	-1	8.15	CTAGAT
PF11_0109	-789	-1	8.15	CTAGAT
PFD0470c	-107	-1	8.15	CTAGAT
MAL13P1.33	-664	1	8.15	ATCTAG
PF11_0528	-672	-1	8.15	CTAGAT
PFE1285w	-212	1	8.15	ATCTAG
PFI0875w	-283	1	8.15	ATCTAG
PFD0610w	-561	-1	8.15	CTAGAT
PFB0650w	-231	-1	8.15	CTAGAT
PFB0650w	-1925	1	8.15	ATCTAG
PFB0510w	-853	-1	8.15	CTAGAT
PF14_0404	-1827	1	8.15	ATCTAG
PFF0520w	-650	-1	8.15	CTAGAT
MAL8P1.82	-1483	1	8.15	ATCTAG
PF10_0340	-1195	1	8.15	ATCTAG
PFD0660w	-1174	1	8.15	ATCTAG
PF11_0515	-710	-1	8.15	CTAGAT
MAL13P1.66	-915	-1	8.15	CTAGAT
PFF1225c	-1184	1	8.15	ATCTAG
PFI0165c	-1807	1	8.15	ATCTAG
PF11_0165	-1291	1	8.15	ATCTAG
MAL8P1.156	-1628	1	8.15	ATCTAG
PF08_0010	-906	-1	8.15	CTAGAT
PF13_0351	-185	-1	8.15	CTAGAT
PF13_0236	-1691	1	8.15	ATCTAG
MAL8P1.84	-327	-1	8.15	CTAGAT
PFL0835w	-53	1	8.15	ATCTAG
PFL0540w	-487	1	8.15	ATCTAG
PF14_0759	-1132	1	8.15	ATCTAG
PF14_0309	-573	1	8.15	ATCTAG
PF14_0370	-924	1	8.15	ATCTAG
PF10_0244	-130	1	8.15	ATCTAG
PFB0505c	-797	1	8.15	ATCTAG
PFF0175c	-1567	-1	8.15	CTAGAT
PF14_0262	-880	1	8.15	ATCTAG
PFL2435w	-134	1	8.15	ATCTAG
MAL13P1.346	-1078	1	8.15	ATCTAG
PF14_0216	-735	1	8.15	ATCTAG
PF14_0735	-543	-1	8.15	CTAGAT
PFF0980w	-1999	1	8.15	ATCTAG
PF10_0399	-698	-1	8.15	CTAGAT
PFE1045c	-82	-1	8.15	CTAGAT
PFC1055w	-616	-1	8.15	CTAGAT
PFI1765c	-1806	-1	8.15	CTAGAT
PFE1255w	-395	1	8.15	ATCTAG
PFE1255w	-448	-1	8.15	CTAGAT
PF07_0065	-546	1	8.15	ATCTAG
PF11_0297	-837	-1	8.15	CTAGAT
MAL7P1.15	-793	-1	8.15	CTAGAT
PFL2000w	-830	1	8.15	ATCTAG
PFI1215w	-160	-1	8.15	CTAGAT
MAL7P1.212	-1739	1	8.15	ATCTAG
MAL7P1.212	-1760	1	8.15	ATCTAG
MAL7P1.212	-1780	1	8.15	ATCTAG
MAL7P1.212	-1821	1	8.15	ATCTAG
MAL7P1.212	-1842	1	8.15	ATCTAG
MAL7P1.212	-1863	1	8.15	ATCTAG
PFL2155w	-1427	-1	8.15	CTAGAT
PFD0807c	-1307	1	8.15	ATCTAG
PFI0915w	-443	1	8.15	ATCTAG
PFL1755w	-1701	-1	8.15	CTAGAT
MAL7P1.227	-71	-1	8.15	CTAGAT
MAL7P1.227	-953	-1	8.15	CTAGAT
PFL1460c	-390	1	8.15	ATCTAG
PFL2445c	-794	-1	8.15	CTAGAT
PFA0005w	-1759	1	8.15	ATCTAG
PFA0005w	-1802	1	8.15	ATCTAG
PFA0005w	-1877	1	8.15	ATCTAG
PF11_0326	-588	1	8.15	ATCTAG
PF11_0175	-316	1	8.15	ATCTAG
PFA0725w	-525	1	8.15	ATCTAG
PF14_0403	-852	-1	8.15	CTAGAT
PF10_0303	-414	-1	8.15	CTAGAT
PF13_0219	-1742	1	8.15	ATCTAG
PF08_0142	-1744	1	8.15	ATCTAG
PF08_0142	-1814	1	8.15	ATCTAG
PF08_0142	-1860	1	8.15	ATCTAG
PFE0260w	-1226	-1	8.15	CTAGAT
PFE0260w	-1267	-1	8.15	CTAGAT
PFD0440w	-767	-1	8.15	CTAGAT
PFD0440w	-984	-1	8.15	CTAGAT
MAL13P1.97	-387	-1	8.15	CTAGAT
MAL8P1.220	-1845	1	8.15	ATCTAG
MAL8P1.220	-1866	1	8.15	ATCTAG
MAL8P1.220	-1887	1	8.15	ATCTAG
MAL8P1.220	-1909	1	8.15	ATCTAG
MAL8P1.220	-1930	1	8.15	ATCTAG
MAL8P1.220	-1951	1	8.15	ATCTAG
MAL8P1.220	-1972	1	8.15	ATCTAG
PF11_0170	-635	1	8.15	ATCTAG
PF10_0059	-1017	-1	8.15	CTAGAT
PF13_0119	-686	1	8.15	ATCTAG
PFF0275c	-338	-1	8.15	CTAGAT
PF13_0235	-1595	1	8.15	ATCTAG
PF14_0489	-1699	-1	8.15	CTAGAT
PFD0805w	-247	1	8.15	ATCTAG
PF14_0743	-620	-1	8.15	CTAGAT
PF14_0743	-815	1	8.15	ATCTAG
PFI1715w	-158	-1	8.15	CTAGAT
PF11_0070	-566	1	8.15	ATCTAG
PFB1055c	-1721	1	8.15	ATCTAG
PFB1055c	-1742	1	8.15	ATCTAG
PFB1055c	-1763	1	8.15	ATCTAG
PFB1055c	-1784	1	8.15	ATCTAG
PFB1055c	-1805	1	8.15	ATCTAG
PFB1055c	-1826	1	8.15	ATCTAG
PFB1055c	-1858	1	8.15	ATCTAG
MAL7P1.94	-1240	1	8.15	ATCTAG
PFL1310c	-647	-1	8.15	CTAGAT
PFC0525c	-520	1	8.15	ATCTAG
PFD0005w	-1766	1	8.15	ATCTAG
PFD0005w	-1787	1	8.15	ATCTAG
PFD0005w	-1828	1	8.15	ATCTAG
PFD0005w	-1849	1	8.15	ATCTAG
PFD0005w	-1882	1	8.15	ATCTAG
PFI0160w	-1474	1	8.15	ATCTAG
PFC0310c	-409	-1	8.15	CTAGAT
MAL13P1.245	-901	1	8.15	ATCTAG
PF14_0141	-1952	-1	8.15	CTAGAT
PF14_0213a	-973	1	8.15	ATCTAG
PFI0823w	-1535	1	8.15	ATCTAG
PFE1600w	-319	1	8.15	ATCTAG
PFI0225w	-1196	-1	8.15	CTAGAT
PFL0935c	-1793	1	8.15	ATCTAG
PFL0935c	-1857	1	8.15	ATCTAG
PFL0935c	-1921	1	8.15	ATCTAG
PFL0935c	-1942	1	8.15	ATCTAG
PFL0935c	-1963	1	8.15	ATCTAG
PFL0935c	-1984	1	8.15	ATCTAG
MAL8P1.153	-786	-1	8.15	CTAGAT
MAL8P1.153	-1015	1	8.15	ATCTAG
PF10_0152	-1029	1	8.15	ATCTAG
PFF0280w	-1229	1	8.15	ATCTAG
PF14_0087	-724	-1	8.15	CTAGAT
PFE0080c	-480	-1	8.15	CTAGAT
MAL13P1.175	-47	-1	8.15	CTAGAT
MAL7P1.226	-1035	-1	8.15	CTAGAT
PFF0975c	-303	-1	8.15	CTAGAT
PF13_0048	-364	1	8.15	ATCTAG
PFA0660w	-100	-1	8.15	CTAGAT
PFD0800c	-1781	-1	8.15	CTAGAT
PF07_0008	-948	1	8.15	ATCTAG
MAL7P1.89	-689	1	8.15	ATCTAG
PF13_0184	-1662	1	8.15	ATCTAG
PF10_0181	-623	1	8.15	ATCTAG
PF11_0050	-479	1	8.15	ATCTAG
PF14_0255a	-1593	-1	8.15	CTAGAT
PF14_0647	-408	1	8.15	ATCTAG
PFE1240w	-1693	1	8.15	ATCTAG
PF07_0077	-322	1	8.15	ATCTAG
MAL7P1.220	-444	1	8.15	ATCTAG
PF11_0144	-366	1	8.15	ATCTAG
PFE0005w	-1763	1	8.15	ATCTAG
PFE0005w	-1829	1	8.15	ATCTAG
PF11_0007	-1694	1	8.15	ATCTAG
PF11_0007	-1735	1	8.15	ATCTAG
PF11_0007	-1756	1	8.15	ATCTAG
PF11_0007	-1778	1	8.15	ATCTAG
PF11_0007	-1800	1	8.15	ATCTAG
PF11_0007	-1821	1	8.15	ATCTAG
PFF0180w	-550	1	8.15	ATCTAG
PFB0955w	-1423	1	8.15	ATCTAG
PFE0355c	-1073	1	8.15	ATCTAG
PF11_0298	-1049	1	8.15	ATCTAG
PF14_0728	-276	1	8.15	ATCTAG
PF11_0480	-1393	-1	8.15	CTAGAT
PF10_0212a	-1658	-1	8.15	CTAGAT
PFD1020c	-784	1	8.15	ATCTAG
PF14_0186	-1710	1	8.15	ATCTAG
PF13_0161	-604	-1	8.15	CTAGAT
PF11_0175a	-228	-1	8.15	CTAGAT
PF11_0175a	-1287	1	8.15	ATCTAG
PF14_0097	-118	-1	8.15	CTAGAT
PF14_0650	-1024	1	8.15	ATCTAG
PF11_0008	-1718	-1	8.15	CTAGAT
MAL8P1.6	-1487	1	8.15	ATCTAG
PFL2150c	-330	1	8.15	ATCTAG
MAL13P1.64	-1124	1	8.15	ATCTAG
PF11_0415	-1594	-1	8.15	CTAGAT
PF11_0168	-973	-1	8.15	CTAGAT
PF10_0372	-1250	1	8.15	ATCTAG
PFI0455w	-153	1	8.15	ATCTAG
PF10_0315	-536	1	8.15	ATCTAG
MAL13P1.82	-1316	1	8.15	ATCTAG
PFL1890c	-1579	1	8.15	ATCTAG
PFC1120c	-1751	1	8.15	ATCTAG
PFC1120c	-1791	1	8.15	ATCTAG
PFC1120c	-1832	1	8.15	ATCTAG
PFC1120c	-1873	1	8.15	ATCTAG
PFC1120c	-1893	1	8.15	ATCTAG
PFC1120c	-1918	1	8.15	ATCTAG
PF11_0009	-957	1	8.15	ATCTAG
PF07_0041	-138	-1	8.15	CTAGAT
MAL13P1.203	-796	-1	8.15	CTAGAT
PF14_0734	-12	-1	8.15	CTAGAT
PF11_0425	-162	1	8.15	ATCTAG
PFC0520w	-891	-1	8.15	CTAGAT
PF11_0201	-1583	1	8.15	ATCTAG
PFE0505w	-1265	1	8.15	ATCTAG
PFD0605c	-260	1	8.15	ATCTAG
PFI1830c	-1723	1	8.15	ATCTAG
PFI1830c	-1744	1	8.15	ATCTAG
PFI1830c	-1786	1	8.15	ATCTAG
PFI1830c	-1828	1	8.15	ATCTAG
PFI1830c	-1862	1	8.15	ATCTAG
PFI1750c	-1339	1	8.15	ATCTAG
PF11_0403	-1050	1	8.15	ATCTAG
PFC0065c	-1249	1	8.15	ATCTAG
MAL13P1.197	-1419	-1	8.15	CTAGAT
MAL13P1.197	-1707	1	8.15	ATCTAG
PFI0170w	-1428	1	8.15	ATCTAG
PFC0940c	-1850	1	8.15	ATCTAG
PFL2510w	-748	-1	8.15	CTAGAT
PFL2510w	-813	-1	8.15	CTAGAT
PFC0005w	-1778	1	8.15	ATCTAG
PFC0005w	-1866	1	8.15	ATCTAG
PFD0560w	-143	-1	8.15	CTAGAT
PF07_0052	-1526	1	8.15	ATCTAG
PFC0895w	-307	-1	8.15	CTAGAT
PF14_0542	-1961	1	8.15	ATCTAG
PFB0070w	-462	1	8.15	ATCTAG
PF11_0330	-498	1	8.15	ATCTAG
PFD1007w	-744	-1	8.15	CTAGAT
PF14_0196	-624	1	8.15	ATCTAG
PFE1615c	-1393	1	8.15	ATCTAG
PF13_0148	-373	1	8.15	ATCTAG
MAL13P1.83	-1322	1	8.15	ATCTAG
MAL13P1.1	-1763	1	8.15	ATCTAG
MAL13P1.1	-1829	1	8.15	ATCTAG
PF14_0187	-877	-1	8.15	CTAGAT
PF13_0199	-39	1	8.15	ATCTAG
PF07_0056	-1866	1	8.15	ATCTAG
PF14_0680	-330	1	8.15	ATCTAG
PF11_0356	-980	1	8.15	ATCTAG
PFC0425w	-1622	-1	8.15	CTAGAT
MAL13P1.173	-849	1	8.15	ATCTAG
PFL0155c	-326	-1	8.15	CTAGAT
PFI1780w	-382	1	8.15	ATCTAG
PF14_0575	-159	1	8.15	ATCTAG
PFE1200w	-299	1	8.15	ATCTAG
PFL1505c	-1933	-1	8.15	CTAGAT
PF10_0296	-1466	-1	8.15	CTAGAT
PF10_0058	-627	1	8.15	ATCTAG
PF14_0167	-789	1	8.15	ATCTAG
PFE1375c	-161	-1	8.15	CTAGAT
PF11_0135	-1269	1	8.15	ATCTAG
PF10_0415	-268	-1	8.15	CTAGAT
MAL8P1.162	-518	1	8.15	ATCTAG
PFB0645c	-688	-1	8.15	CTAGAT
PFD0435c	-363	1	8.15	ATCTAG
PFD0435c	-580	1	8.15	ATCTAG
PF10_0168-a	-129	-1	8.15	CTAGAT
PFF0660w	-1875	1	8.15	ATCTAG
PF14_0675	-1406	-1	8.15	CTAGAT
PF14_0742	-1282	1	8.15	ATCTAG
PFB0405w	-1416	1	8.15	ATCTAG
MAL8P1.139	-718	-1	8.15	CTAGAT
PFF1470c	-1246	1	8.15	ATCTAG
PFL2195w	-604	-1	8.15	CTAGAT
PFL1315w	-1716	1	8.15	ATCTAG
PF14_0484	-94	1	8.15	ATCTAG
MAL7P1.129	-1645	1	8.15	ATCTAG
MAL13P1.470	-343	-1	8.15	CTAGAT
PFF1120c	-984	1	8.15	ATCTAG
PFD0790c	-1146	-1	8.15	CTAGAT
MAL13P1.174	-333	1	8.15	ATCTAG
MAL13P1.174	-1118	-1	8.15	CTAGAT
PFD0795w	-1572	1	8.15	ATCTAG
PF08_0066	-850	1	8.15	ATCTAG
PF08_0038	-124	1	8.15	ATCTAG
PF10_0394	-682	-1	8.15	CTAGAT
PF14_0197	-428	-1	8.15	CTAGAT
PF11_0355	-1648	-1	8.15	CTAGAT
PFD0555c	-572	1	8.15	ATCTAG
PF14_0541	-747	1	8.15	ATCTAG
PFE1210c	-479	1	8.15	ATCTAG
PFL0775w	-543	1	8.15	ATCTAG
PFI0015c	-1646	-1	8.15	CTAGAT
MAL13P1.246	-403	-1	8.15	CTAGAT
MAL7P1.187	-1669	1	8.15	ATCTAG
MAL7P1.187	-1711	1	8.15	ATCTAG
MAL7P1.187	-1744	1	8.15	ATCTAG
MAL7P1.187	-1973	1	8.15	ATCTAG
PFD0235c	-477	-1	8.15	CTAGAT
MAL8P1.50	-491	-1	8.15	CTAGAT
PFE1355c	-787	1	8.15	ATCTAG
PFB0930w	-86	-1	8.15	CTAGAT
PFD0615c	-1561	1	8.15	ATCTAG
PF10_0001	-1747	1	8.15	ATCTAG
PF10_0001	-1767	1	8.15	ATCTAG
PF10_0001	-1788	1	8.15	ATCTAG
PF10_0001	-1831	1	8.15	ATCTAG
PF10_0001	-1851	1	8.15	ATCTAG
PF10_0001	-1885	1	8.15	ATCTAG
PFI1120c	-1159	-1	8.15	CTAGAT
PF14_0088	-690	1	8.15	ATCTAG
PFD0480w	-1249	1	8.15	ATCTAG
MAL7P1.156	-1772	1	8.15	ATCTAG
MAL13P1.214	-1335	-1	8.15	CTAGAT
PFD0810w	-680	-1	8.15	CTAGAT
PFF0250w	-297	1	8.15	ATCTAG
PF07_0064	-1794	-1	8.15	CTAGAT
PF11_0317	-482	-1	8.15	CTAGAT
PFL0005w	-1736	1	8.15	ATCTAG
PFL0005w	-1776	1	8.15	ATCTAG
PFL0005w	-1818	1	8.15	ATCTAG
PFL0005w	-1852	1	8.15	ATCTAG
PFE0370c	-713	1	8.15	ATCTAG
PFF0910c	-573	1	8.15	ATCTAG
PFF0910c	-688	1	8.15	ATCTAG
PF14_0727	-1320	-1	8.15	CTAGAT
MAL7P1.52	-700	-1	8.15	CTAGAT
PFA0335w	-1115	1	8.15	ATCTAG
MAL8P1.2	-1470	1	8.15	ATCTAG
PFI0155c	-1108	1	8.15	ATCTAG
PF10_0168-b	-11	-1	8.15	CTAGAT
PFF1295w	-963	1	8.15	ATCTAG
PFC0365w	-1409	-1	8.15	CTAGAT
PFA0745w	-726	-1	8.15	CTAGAT
PF11_0122	-247	-1	8.15	CTAGAT
PF11_0098	-429	1	8.15	ATCTAG
PF14_0256	-118	-1	8.15	CTAGAT
PF10_0077	-36	-1	8.15	CTAGAT
PFL1040w	-518	1	8.15	ATCTAG
PF14_0402	-645	-1	8.15	CTAGAT
PF11_0011	-680	-1	8.15	CTAGAT
PFD1225w	-1051	1	8.15	ATCTAG
MAL13P1.96	-1619	1	8.15	ATCTAG
PF14_0093	-1355	-1	8.15	CTAGAT
PFA0765c	-1791	1	8.15	ATCTAG
PFA0765c	-1813	1	8.15	ATCTAG
PFA0765c	-1834	1	8.15	ATCTAG
PFA0765c	-1907	1	8.15	ATCTAG
PFA0765c	-1941	1	8.15	ATCTAG
PFA0765c	-1975	1	8.15	ATCTAG
PFE1035c	-545	1	8.15	ATCTAG
PFC0245c	-1733	-1	8.15	CTAGAT
PF10_0207	-235	-1	8.15	CTAGAT
PF14_0214	-374	-1	8.15	CTAGAT
PF13_0087	-25	-1	8.15	CTAGAT
PF13_0215	-252	1	8.15	ATCTAG
PFF0615c	-425	1	8.15	ATCTAG
PFB0170w	-493	-1	8.15	CTAGAT
MAL7P1.57	-1276	1	8.15	ATCTAG
PF14_0020	-119	1	8.15	ATCTAG
PFB0010w	-1829	1	8.15	ATCTAG
PFB0010w	-1871	1	8.15	ATCTAG
PFB0010w	-1891	1	8.15	ATCTAG
PFB0010w	-1925	1	8.15	ATCTAG
PF14_0416	-189	-1	8.15	CTAGAT
MAL8P1.16	-88	1	8.15	ATCTAG
MAL8P1.16	-386	1	8.15	ATCTAG
PF14_0233	-1009	1	8.15	ATCTAG
PFL0050c	-763	-1	8.15	CTAGAT
PF11_0365	-781	1	8.15	ATCTAG
PFI0110c	-90	1	8.15	ATCTAG
MAL7P1.157	-108	-1	8.15	CTAGAT
PF14_0273	-1940	1	8.15	ATCTAG
PF13_0280	-1721	1	8.15	ATCTAG
PFC0515c	-580	1	8.15	ATCTAG
PFB0355c	-615	1	8.15	ATCTAG
PF10_0406	-1786	1	8.15	ATCTAG
PF10_0406	-1808	1	8.15	ATCTAG
PF10_0406	-1828	1	8.15	ATCTAG
PF10_0406	-1850	1	8.15	ATCTAG
PF10_0406	-1884	1	8.15	ATCTAG
PF07_0086	-167	1	8.15	ATCTAG
PF13_0248	-1103	-1	8.15	CTAGAT
PF10_0248	-113	1	8.15	ATCTAG
PF11_0174	-831	-1	8.15	CTAGAT
PFF1405c	-514	-1	8.15	CTAGAT
PFI0695c	-895	1	8.15	ATCTAG
PF10_0056	-928	1	8.15	ATCTAG
PFL1170w	-907	1	8.15	ATCTAG
PFF0830w	-105	1	8.15	ATCTAG
PFC0395w	-1542	1	8.15	ATCTAG
PF11_0318	-1511	1	8.15	ATCTAG
PFD0600c	-225	1	8.15	ATCTAG
PFD0600c	-1871	1	8.15	ATCTAG
MAL13P1.121	-1141	1	8.15	ATCTAG
PFC0920w	-588	-1	8.15	CTAGAT
MAL13P1.356	-1762	1	8.15	ATCTAG
MAL13P1.356	-1812	1	8.15	ATCTAG
MAL13P1.356	-1833	1	8.15	ATCTAG
MAL13P1.356	-1866	1	8.15	ATCTAG
MAL13P1.495	-498	1	8.15	ATCTAG
MAL13P1.490	-525	-1	8.15	CTAGAT
PF10_0159	-1632	1	8.15	ATCTAG
PF10_0159	-1958	1	8.15	ATCTAG
PF14_0601	-779	1	8.15	ATCTAG
PF13_0249	-610	1	8.15	ATCTAG
PF10_0208	-1228	1	8.15	ATCTAG
PFL2665c	-1672	1	8.15	ATCTAG
PFL2665c	-1738	1	8.15	ATCTAG
PF11_0488	-586	-1	8.15	CTAGAT
PF14_0092	-1769	1	8.15	ATCTAG
PFF1595c	-1755	1	8.15	ATCTAG
PFF1595c	-1797	1	8.15	ATCTAG
PFF1595c	-1860	1	8.15	ATCTAG
PFB1005w	-682	-1	8.15	CTAGAT
PF11_0364	-532	-1	8.15	CTAGAT
PF14_0234	-461	-1	8.15	CTAGAT
PF14_0361	-1114	-1	8.15	CTAGAT
PF11_0129	-496	1	8.15	ATCTAG
PF14_0607	-9	1	8.15	ATCTAG
PFL0550w	-316	1	8.15	ATCTAG
MAL13P1.50	-497	1	8.15	ATCTAG
PF13_0088	-62	-1	8.15	CTAGAT
PF13_0088	-1162	-1	8.15	CTAGAT
PF10_0323	-1214	-1	8.15	CTAGAT
PFL2440w	-466	1	8.15	ATCTAG
MAL7P1.30	-1428	1	8.15	ATCTAG
PF10_0380	-1462	-1	8.15	CTAGAT
PF14_0633a	-694	1	8.15	ATCTAG
PFE0175c	-590	-1	8.15	CTAGAT
PFA0675w	-1958	1	8.15	ATCTAG
PF07_0009	-358	-1	8.15	CTAGAT
PFD0462w	-1454	-1	8.15	CTAGAT
PFA0590w	-362	1	8.15	ATCTAG
PFA0590w	-508	1	8.15	ATCTAG
PFA0590w	-654	1	8.15	ATCTAG
PFA0590w	-806	1	8.15	ATCTAG
PFL1895w	-1494	-1	8.15	CTAGAT
PF14_0483	-895	-1	8.15	CTAGAT
PFL1270w	-217	1	8.15	ATCTAG
PFL0800c	-1922	1	8.15	ATCTAG
PF14_0350	-1045	1	8.15	ATCTAG
PFI0005w	-1711	1	8.15	ATCTAG
PFI0005w	-1754	1	8.15	ATCTAG
PFI0005w	-1775	1	8.15	ATCTAG
PFI0005w	-1796	1	8.15	ATCTAG
PFI0005w	-1830	1	8.15	ATCTAG
PFI0005w	-1864	1	8.15	ATCTAG
PFI0005w	-1898	1	8.15	ATCTAG
PF14_0531	-1196	-1	8.15	CTAGAT
PFB0926c	-465	-1	8.15	CTAGAT
PF14_0676	-516	1	8.15	ATCTAG
PF14_0168	-1442	1	8.15	ATCTAG
PFF1290c	-167	1	8.15	ATCTAG
PF14_0014	-1357	1	8.15	ATCTAG
PF10_0329	-855	1	8.15	ATCTAG
PFA0145c	-7	1	8.15	ATCTAG
PF11_0438	-68	1	8.15	ATCTAG
PFL1720w	-90	-1	8.15	CTAGAT
PFB1035w	-456	1	7.92	CTATAG
PFB1035w	-473	-1	7.92	ATAGAG
PFB1035w	-668	-1	7.92	ATAGAG
PF14_0372	-408	-1	7.92	ATAGAG
PFD0210c	-175	-1	7.92	ATAGAG
PF10_0337	-591	-1	7.92	ATAGAG
PF14_0164	-1702	-1	7.92	ATAGAG
PF14_0722	-1504	1	7.92	CTATAG
PF10_0188	-106	-1	7.92	ATAGAG
PF14_0655	-1357	1	7.92	CTCTAT
PFC0700c	-549	1	7.92	CTATAG
MAL7P1.183	-628	1	7.92	CTATAG
PFD1015c	-1850	1	7.92	CTCTAT
PFD1015c	-1943	1	7.92	CTATAG
PFF0100w	-648	1	7.92	CTATAG
MAL8P1.78	-1692	1	7.92	CTCTAT
PF13_0304	-1123	-1	7.92	ATAGAG
PFI0660c	-749	-1	7.92	ATAGAG
PF14_0757	-821	1	7.92	CTATAG
PF13_0230	-71	-1	7.92	ATAGAG
PFF0760w	-32	1	7.92	CTATAG
MAL13P1.112	-661	-1	7.92	ATAGAG
MAL8P1.202	-1042	1	7.92	CTATAG
PFL0895c	-577	1	7.92	CTATAG
PFL0895c	-856	1	7.92	CTATAG
PF11_0331	-693	1	7.92	CTCTAT
PF11_0331	-1396	1	7.92	CTCTAT
PF08_0053	-1262	1	7.92	CTCTAT
PF11_0397	-836	1	7.92	CTCTAT
PFF0200c	-220	1	7.92	CTCTAT
PFL1540c	-335	1	7.92	CTCTAT
PFI0630w	-612	-1	7.92	ATAGAG
PFI0775w	-261	1	7.92	CTATAG
PFE1455w	-769	-1	7.92	ATAGAG
PF08_0105	-1014	1	7.92	CTATAG
PF13_0350	-1004	1	7.92	CTCTAT
PFF1235w	-924	-1	7.92	ATAGAG
PFB0685c	-930	-1	7.92	ATAGAG
PFL0085c	-481	1	7.92	CTCTAT
PF13_0268	-948	1	7.92	CTCTAT
PFF1260c	-1874	1	7.92	CTCTAT
PFA0085c	-552	1	7.92	CTATAG
PF13_0134	-243	1	7.92	CTCTAT
MAL7P1.204	-1425	1	7.92	CTATAG
PF14_0692	-84	1	7.92	CTCTAT
PF07_0072	-158	1	7.92	CTCTAT
PFC0820w	-1541	1	7.92	CTCTAT
PFI1675w	-711	1	7.92	CTCTAT
PFI1675w	-1213	-1	7.92	ATAGAG
PF11_0257	-793	1	7.92	CTCTAT
MAL7P1.18	-289	1	7.92	CTATAG
MAL7P1.18	-978	1	7.92	CTCTAT
MAL7P1.18	-1176	-1	7.92	ATAGAG
PFD0900w	-1025	-1	7.92	ATAGAG
PFD0900w	-1244	1	7.92	CTCTAT
PFD0900w	-1930	1	7.92	CTCTAT
MAL13P1.196	-857	-1	7.92	ATAGAG
PFL2210w	-172	1	7.92	CTCTAT
PFL2210w	-1080	-1	7.92	ATAGAG
MAL13P1.49	-424	1	7.92	CTCTAT
PF14_0730	-977	-1	7.92	ATAGAG
PF14_0730	-1865	-1	7.92	ATAGAG
PFC0135c	-1226	1	7.92	CTATAG
PFE0795c	-264	-1	7.92	ATAGAG
PFE0795c	-1766	1	7.92	CTATAG
PF14_0154	-1264	1	7.92	CTCTAT
PF14_0328	-1173	1	7.92	CTATAG
PFD1220c	-1093	1	7.92	CTATAG
PFD1220c	-1198	1	7.92	CTCTAT
PF11_0454	-501	1	7.92	CTCTAT
PFF1095w	-624	-1	7.92	ATAGAG
PFF1095w	-1520	1	7.92	CTCTAT
PF11_0442	-756	1	7.92	CTCTAT
PFL2015w	-1525	1	7.92	CTCTAT
PFC0680w	-1117	-1	7.92	ATAGAG
PF10_0346	-1139	-1	7.92	ATAGAG
PFF0575c	-1013	-1	7.92	ATAGAG
PFF0575c	-1019	-1	7.92	ATAGAG
PFF0575c	-1025	-1	7.92	ATAGAG
PFF0575c	-1031	-1	7.92	ATAGAG
PF10_0075	-335	1	7.92	CTATAG
MAL13P1.485	-1475	-1	7.92	ATAGAG
PFB1025w	-825	1	7.92	CTATAG
MAL7P1.147	-1008	1	7.92	CTATAG
PF07_0015	-1594	1	7.92	CTCTAT
PF14_0767	-694	-1	7.92	ATAGAG
PFB0265c	-904	-1	7.92	ATAGAG
PFI0910w	-1167	1	7.92	CTCTAT
MAL7P1.131	-525	1	7.92	CTCTAT
PFI1350c	-803	-1	7.92	ATAGAG
PF08_0020	-1004	1	7.92	CTCTAT
PFL0620c	-335	1	7.92	CTATAG
PFD0115c	-1538	1	7.92	CTATAG
PF11_0250	-564	1	7.92	CTCTAT
PF11_0250	-952	1	7.92	CTATAG
PFB0190c	-388	-1	7.92	ATAGAG
MAL13P1.277	-820	1	7.92	CTATAG
MAL13P1.277	-1770	1	7.92	CTCTAT
PFF1580c	-623	-1	7.92	ATAGAG
PFF1580c	-1099	1	7.92	CTATAG
PF10_0252	-594	1	7.92	CTCTAT
PFC0030c	-389	1	7.92	CTATAG
PFC0030c	-1657	1	7.92	CTCTAT
MAL8P1.47	-550	-1	7.92	ATAGAG
MAL13P1.510	-552	1	7.92	CTATAG
MAL7P1.122	-972	1	7.92	CTCTAT
PF13_0289	-864	-1	7.92	ATAGAG
MAL8P1.97	-842	-1	7.92	ATAGAG
PF11_0026	-339	-1	7.92	ATAGAG
PF08_0118	-1812	1	7.92	CTCTAT
PFI1770w	-777	1	7.92	CTCTAT
PFC0120w	-1698	-1	7.92	ATAGAG
PF13_0017	-663	-1	7.92	ATAGAG
MAL8P1.67	-1231	-1	7.92	ATAGAG
PFL2080c	-1085	1	7.92	CTCTAT
PF13_0154	-518	-1	7.92	ATAGAG
MAL7P1.340	-1988	1	7.92	CTCTAT
PF07_0058	-1613	1	7.92	CTATAG
PFI0145w	-1345	-1	7.92	ATAGAG
PFI0095c	-757	1	7.92	CTCTAT
PF11_0049	-560	1	7.92	CTCTAT
PF13_0175	-249	-1	7.92	ATAGAG
PF07_0126	-690	1	7.92	CTCTAT
PF07_0126	-812	-1	7.92	ATAGAG
PFI0340c	-380	1	7.92	CTCTAT
PFF1275c	-1723	1	7.92	CTCTAT
PF11_0131	-802	-1	7.92	ATAGAG
PFI0080w	-729	-1	7.92	ATAGAG
PFL2580w	-1792	-1	7.92	ATAGAG
PFL2580w	-1885	1	7.92	CTCTAT
PF11_0518	-658	1	7.92	CTATAG
PF11_0518	-1617	1	7.92	CTCTAT
PF08_0130	-127	-1	7.92	ATAGAG
PF13_0310	-242	-1	7.92	ATAGAG
PF11_0097	-422	-1	7.92	ATAGAG
PF11_0097	-483	1	7.92	CTCTAT
PFD0405c	-311	-1	7.92	ATAGAG
PFC0745c	-1345	-1	7.92	ATAGAG
PFI1335w	-898	-1	7.92	ATAGAG
PF13_0141	-1413	-1	7.92	ATAGAG
PF10_0215	-614	1	7.92	CTCTAT
PF14_0289	-218	-1	7.92	ATAGAG
PFD1045c	-1001	1	7.92	CTATAG
PFD1245c	-646	-1	7.92	ATAGAG
PFD1245c	-1495	1	7.92	CTATAG
PF14_0180	-1108	1	7.92	CTATAG
PFF1485w	-1107	1	7.92	CTCTAT
PFF1485w	-1622	-1	7.92	ATAGAG
PFF1300w	-1154	1	7.92	CTCTAT
PF14_0397	-756	1	7.92	CTATAG
PF14_0218	-640	1	7.92	CTATAG
PF14_0218	-1176	1	7.92	CTCTAT
PFD1170c	-414	-1	7.92	ATAGAG
PFD0460c	-241	-1	7.92	ATAGAG
PF14_0260	-176	-1	7.92	ATAGAG
PF14_0078	-1123	-1	7.92	ATAGAG
PFD0825c	-1512	1	7.92	CTCTAT
PF11_0313	-901	1	7.92	CTATAG
PFF0190c	-142	1	7.92	CTCTAT
PFF0190c	-755	-1	7.92	ATAGAG
PFL1030w	-1315	1	7.92	CTCTAT
PFD0850c	-98	1	7.92	CTATAG
PFD0850c	-395	-1	7.92	ATAGAG
PFC0080c	-636	1	7.92	CTCTAT
PFI0135c	-1152	1	7.92	CTATAG
PFL2010c	-212	-1	7.92	ATAGAG
PF13_0090	-535	-1	7.92	ATAGAG
PF10_0363	-843	1	7.92	CTATAG
PFC0795w	-56	-1	7.92	ATAGAG
PF14_0042	-514	-1	7.92	ATAGAG
PF14_0250	-702	1	7.92	CTCTAT
PF14_0250	-1272	1	7.92	CTCTAT
PFD0395c	-73	-1	7.92	ATAGAG
PFD0395c	-273	1	7.92	CTATAG
PF14_0509	-483	1	7.92	CTCTAT
PF11_0325	-435	-1	7.92	ATAGAG
PF11_0325	-859	-1	7.92	ATAGAG
MAL13P1.24	-1552	1	7.92	CTCTAT
PF11_0156	-382	1	7.92	CTATAG
PFL1745c	-170	-1	7.92	ATAGAG
MAL13P1.303	-327	-1	7.92	ATAGAG
MAL13P1.303	-1534	1	7.92	CTATAG
PFI1410c	-44	1	7.92	CTCTAT
PF14_0387	-346	-1	7.92	ATAGAG
PF14_0086	-572	-1	7.92	ATAGAG
PF14_0543	-1138	-1	7.92	ATAGAG
PF14_0193	-251	1	7.92	CTATAG
PF14_0622	-1233	1	7.92	CTCTAT
PFC1110w	-550	1	7.92	CTATAG
PFF1505w	-1844	-1	7.92	ATAGAG
PF11_0511	-980	1	7.92	CTATAG
PFE1635w	-982	-1	7.92	ATAGAG
PF11_0218	-498	-1	7.92	ATAGAG
PFD0895c	-41	-1	7.92	ATAGAG
PFD0895c	-727	-1	7.92	ATAGAG
PFD0895c	-946	1	7.92	CTCTAT
PFE0825w	-214	1	7.92	CTCTAT
MAL8P1.77	-1408	1	7.92	CTATAG
PFL2570w	-1461	-1	7.92	ATAGAG
PFD0180c	-67	1	7.92	CTATAG
MAL7P1.86	-1255	-1	7.92	ATAGAG
PFE0610c	-515	1	7.92	CTCTAT
PF14_0760	-597	1	7.92	CTCTAT
PF14_0760	-1145	1	7.92	CTCTAT
PFC0860w	-1713	-1	7.92	ATAGAG
PFC0735w	-148	-1	7.92	ATAGAG
PFC0735w	-1127	-1	7.92	ATAGAG
PFC0735w	-1755	1	7.92	CTATAG
PFC0735w	-1985	1	7.92	CTCTAT
PFD0075w	-57	1	7.92	CTCTAT
PF07_0048	-1948	1	7.92	CTCTAT
PFB0145c	-1011	-1	7.92	ATAGAG
PF13_0033	-592	-1	7.92	ATAGAG
PF14_0736	-1565	-1	7.92	ATAGAG
PF14_0700	-1288	1	7.92	CTCTAT
MAL13P1.170	-849	1	7.92	CTCTAT
MAL7P1.69	-10	1	7.92	CTCTAT
MAL13P1.278	-60	-1	7.92	ATAGAG
MAL13P1.278	-545	-1	7.92	ATAGAG
MAL13P1.278	-929	1	7.92	CTCTAT
PF13_0253	-145	1	7.92	CTATAG
PF07_0109	-999	1	7.92	CTCTAT
PF07_0109	-1348	1	7.92	CTATAG
PFB0650w	-1634	1	7.92	CTATAG
PF14_0022	-370	1	7.92	CTCTAT
PF14_0635	-531	1	7.92	CTCTAT
PF14_0635	-961	-1	7.92	ATAGAG
PF14_0635	-1299	-1	7.92	ATAGAG
PF10_0178	-959	-1	7.92	ATAGAG
PF10_0130	-1167	-1	7.92	ATAGAG
PFE0275w	-1521	1	7.92	CTCTAT
PF14_0280	-1248	-1	7.92	ATAGAG
PF11_0035	-961	1	7.92	CTCTAT
PF11_0035	-1600	-1	7.92	ATAGAG
PF11_0035	-1836	1	7.92	CTCTAT
PF08_0119	-1257	1	7.92	CTCTAT
PF14_0404	-827	1	7.92	CTCTAT
PFA0285c	-193	1	7.92	CTATAG
PFF1115w	-265	-1	7.92	ATAGAG
PFF1115w	-716	1	7.92	CTCTAT
PFF1115w	-821	1	7.92	CTCTAT
PF14_0352	-1017	1	7.92	CTCTAT
PFD0995c	-1649	1	7.92	CTCTAT
PFD0995c	-1710	1	7.92	CTATAG
PFD0995c	-1974	1	7.92	CTCTAT
PF14_0441	-1092	1	7.92	CTCTAT
PF14_0441	-1338	1	7.92	CTCTAT
PFE1082c	-615	1	7.92	CTCTAT
PFE1082c	-1303	1	7.92	CTCTAT
PFE1082c	-1454	1	7.92	CTCTAT
MAL8P1.70	-425	1	7.92	CTATAG
PF14_0771	-666	-1	7.92	ATAGAG
PFB0235w	-50	1	7.92	CTCTAT
PFB0235w	-93	1	7.92	CTATAG
PFL1430c	-1312	1	7.92	CTCTAT
PFC0725c	-1649	-1	7.92	ATAGAG
PFC0725c	-1994	1	7.92	CTCTAT
PFA0160c	-46	-1	7.92	ATAGAG
MAL13P1.74	-1362	1	7.92	CTATAG
PF07_0132	-450	1	7.92	CTATAG
PF07_0132	-467	-1	7.92	ATAGAG
PF07_0132	-662	-1	7.92	ATAGAG
MAL7P1.27	-175	1	7.92	CTATAG
MAL7P1.50	-638	-1	7.92	ATAGAG
PFL0660w	-740	1	7.92	CTCTAT
PFL0660w	-1109	1	7.92	CTCTAT
MAL7P1.105	-126	1	7.92	CTATAG
MAL7P1.105	-1311	1	7.92	CTCTAT
PF10_0306	-575	-1	7.92	ATAGAG
PF11_0515	-1329	1	7.92	CTCTAT
PFL2565w	-1665	-1	7.92	ATAGAG
PFL1435c	-340	-1	7.92	ATAGAG
PFL0255c	-366	1	7.92	CTATAG
PFF0285c	-1549	-1	7.92	ATAGAG
PFC0645w	-11	-1	7.92	ATAGAG
PFI1495w	-427	-1	7.92	ATAGAG
PFI1050c	-326	1	7.92	CTATAG
MAL7P1.34	-563	1	7.92	CTATAG
MAL7P1.22	-642	1	7.92	CTATAG
PFB0953w	-1762	-1	7.92	ATAGAG
PFD0430c	-215	-1	7.92	ATAGAG
PFD0430c	-609	1	7.92	CTCTAT
PFC1020c	-61	1	7.92	CTCTAT
PFC1020c	-1186	1	7.92	CTCTAT
MAL7P1.29	-395	1	7.92	CTATAG
MAL7P1.29	-488	1	7.92	CTCTAT
MAL7P1.29	-1336	-1	7.92	ATAGAG
PFE0270c	-537	-1	7.92	ATAGAG
PF11_0267	-470	-1	7.92	ATAGAG
PF14_0499	-1144	1	7.92	CTATAG
PF14_0227	-1211	1	7.92	CTCTAT
PF11_0477	-1172	-1	7.92	ATAGAG
PF11_0477	-1391	-1	7.92	ATAGAG
PFB0830w	-921	-1	7.92	ATAGAG
PFB0830w	-1524	1	7.92	CTATAG
PF11_0165	-1502	1	7.92	CTCTAT
PFE1425c	-1838	1	7.92	CTCTAT
MAL8P1.156	-347	1	7.92	CTCTAT
MAL8P1.156	-1845	1	7.92	CTCTAT
MAL8P1.151	-1589	1	7.92	CTATAG
PFC0975c	-693	1	7.92	CTCTAT
PFI0180w	-1209	-1	7.92	ATAGAG
MAL7P1.203	-292	-1	7.92	ATAGAG
PF13_0060	-455	-1	7.92	ATAGAG
PF10_0397	-373	1	7.92	CTATAG
PF10_0397	-688	-1	7.92	ATAGAG
PF11_0057	-275	1	7.92	CTCTAT
PF14_0380	-1627	-1	7.92	ATAGAG
PF10_0231	-187	-1	7.92	ATAGAG
PFE0100w	-909	1	7.92	CTCTAT
PFI0860c	-252	-1	7.92	ATAGAG
PF10_0006	-379	1	7.92	CTATAG
PFL2585c	-1095	1	7.92	CTATAG
PF13_0351	-515	-1	7.92	ATAGAG
PF07_0071	-357	1	7.92	CTCTAT
PFF1325c	-485	-1	7.92	ATAGAG
PFB0475c	-1438	1	7.92	CTCTAT
PFB0475c	-1691	-1	7.92	ATAGAG
PF14_0597	-1345	1	7.92	CTATAG
PF13_0023	-167	1	7.92	CTCTAT
PFI0380c	-36	-1	7.92	ATAGAG
PF13_0236	-820	-1	7.92	ATAGAG
PFE0890c	-842	1	7.92	CTCTAT
PF14_0079	-957	-1	7.92	ATAGAG
PF14_0079	-1432	-1	7.92	ATAGAG
PFI1463w	-343	1	7.92	CTCTAT
PF11_0388	-718	-1	7.92	ATAGAG
PFA0380w	-1821	-1	7.92	ATAGAG
PFL1670c	-957	1	7.92	CTATAG
PFD0320c	-322	1	7.92	CTATAG
PFI1740c-a	-193	1	7.92	CTCTAT
PF11_0443	-1710	-1	7.92	ATAGAG
PF11_0443	-1718	1	7.92	CTCTAT
PF13_0084	-276	-1	7.92	ATAGAG
PFI0760w	-866	1	7.92	CTCTAT
PFL0065w	-697	1	7.92	CTCTAT
PFL0835w	-663	1	7.92	CTCTAT
PF13_0225	-1016	-1	7.92	ATAGAG
PF14_0259	-1836	1	7.92	CTCTAT
PFF1550w	-649	-1	7.92	ATAGAG
PFD0390c	-1302	-1	7.92	ATAGAG
PFD0390c	-1502	1	7.92	CTATAG
PF11_0351	-537	-1	7.92	ATAGAG
PF10_0242	-1678	1	7.92	CTCTAT
PF14_0654	-1180	1	7.92	CTATAG
PF14_0759	-1144	1	7.92	CTATAG
PF14_0759	-1387	-1	7.92	ATAGAG
PFI0725c	-1989	1	7.92	CTCTAT
PF14_0206	-504	1	7.92	CTCTAT
PF14_0327	-1383	-1	7.92	ATAGAG
PF14_0327	-1515	1	7.92	CTCTAT
PFD0330w	-1260	-1	7.92	ATAGAG
PFD0330w	-1276	-1	7.92	ATAGAG
PFD0330w	-1292	-1	7.92	ATAGAG
PF10_0187	-436	1	7.92	CTCTAT
PFI0085c	-588	-1	7.92	ATAGAG
MAL8P1.132	-123	1	7.92	CTATAG
MAL8P1.132	-259	1	7.92	CTATAG
PFE0510c	-350	-1	7.92	ATAGAG
PFE0510c	-1597	1	7.92	CTCTAT
PF14_0552	-1295	1	7.92	CTATAG
PFI0450c	-336	-1	7.92	ATAGAG
PFI0450c	-572	1	7.92	CTCTAT
PFI0450c	-883	-1	7.92	ATAGAG
PF11_0314	-1303	1	7.92	CTCTAT
PF14_0309	-832	1	7.92	CTATAG
PF13_0321	-115	1	7.92	CTCTAT
PF14_0199	-378	1	7.92	CTCTAT
MAL7P1.124	-576	-1	7.92	ATAGAG
PF11_0266	-1204	1	7.92	CTCTAT
PF14_0370	-140	-1	7.92	ATAGAG
PF11_0204	-380	-1	7.92	ATAGAG
PFE0155w	-1254	-1	7.92	ATAGAG
PF08_0052	-450	1	7.92	CTCTAT
PF14_0016	-754	-1	7.92	ATAGAG
PFB0320c	-1096	1	7.92	CTATAG
PF11_0432	-400	1	7.92	CTCTAT
MAL8P1.8	-473	-1	7.92	ATAGAG
PF11_0418	-656	1	7.92	CTCTAT
PFE0950c	-1285	1	7.92	CTATAG
PFE0950c	-1799	-1	7.92	ATAGAG
PF08_0042	-1997	1	7.92	CTCTAT
MAL8P1.113	-1485	-1	7.92	ATAGAG
PFA0315w	-1412	-1	7.92	ATAGAG
MAL13P1.188	-1570	1	7.92	CTATAG
MAL13P1.188	-1877	1	7.92	CTCTAT
MAL13P1.188	-1978	1	7.92	CTCTAT
PF11_0309	-654	1	7.92	CTCTAT
PF14_0385	-484	1	7.92	CTCTAT
MAL7P1.56	-550	1	7.92	CTATAG
MAL7P1.56	-1752	-1	7.92	ATAGAG
PF07_0101	-1727	1	7.92	CTCTAT
PF10_0280	-140	1	7.92	CTCTAT
PFL1765c	-823	1	7.92	CTCTAT
MAL8P1.17	-573	-1	7.92	ATAGAG
MAL8P1.17	-816	-1	7.92	ATAGAG
MAL8P1.17	-1460	1	7.92	CTATAG
PF07_0096	-210	1	7.92	CTCTAT
PFD0110w	-713	1	7.92	CTATAG
PFD0110w	-780	1	7.92	CTATAG
PF13_0045	-810	1	7.92	CTATAG
PFD0465c	-478	1	7.92	CTCTAT
PFD0465c	-1385	-1	7.92	ATAGAG
PFD0465c	-1409	-1	7.92	ATAGAG
PFA0060w	-668	1	7.92	CTATAG
PFF0175c	-359	-1	7.92	ATAGAG
MAL13P1.125	-828	1	7.92	CTCTAT
PFL0340w	-299	1	7.92	CTCTAT
PF10_0144	-1574	1	7.92	CTATAG
PF10_0211	-614	1	7.92	CTCTAT
PFE0465c	-968	1	7.92	CTCTAT
PF13_0153	-9	1	7.92	CTCTAT
PF14_0279	-685	1	7.92	CTCTAT
PFD0270c	-786	1	7.92	CTCTAT
PFE0615w	-1425	-1	7.92	ATAGAG
MAL13P1.256	-188	1	7.92	CTCTAT
MAL13P1.256	-658	-1	7.92	ATAGAG
PF14_0749	-268	-1	7.92	ATAGAG
PF14_0262	-1080	1	7.92	CTATAG
PFE1085w	-572	-1	7.92	ATAGAG
PFE1085w	-723	-1	7.92	ATAGAG
PFE1085w	-1411	-1	7.92	ATAGAG
PF11_0453	-1673	-1	7.92	ATAGAG
PFL1465c	-453	1	7.92	CTCTAT
PF11_0193	-516	-1	7.92	ATAGAG
PF11_0193	-738	-1	7.92	ATAGAG
PF14_0510	-1841	-1	7.92	ATAGAG
MAL8P1.79	-1033	-1	7.92	ATAGAG
MAL13P1.346	-1812	1	7.92	CTATAG
PFE0035c	-1747	-1	7.92	ATAGAG
PFF1170w	-413	1	7.92	CTATAG
PF10_0022	-1903	1	7.92	CTCTAT
PFF0245w	-1918	1	7.92	CTCTAT
PF11_0381	-593	-1	7.92	ATAGAG
PFL1905w	-647	-1	7.92	ATAGAG
PFL1905w	-784	1	7.92	CTATAG
PFF1510w	-39	-1	7.92	ATAGAG
PFF1510w	-1366	1	7.92	CTCTAT
PFC1030w	-219	1	7.92	CTATAG
PFD0050w	-1571	-1	7.92	ATAGAG
MAL8P1.96	-1642	-1	7.92	ATAGAG
PF08_0063	-378	1	7.92	CTATAG
PFC0675c	-930	1	7.92	CTCTAT
PFE1430c	-234	1	7.92	CTCTAT
MAL8P1.95	-1637	1	7.92	CTCTAT
PFI0615w	-544	1	7.92	CTCTAT
PFI1475w	-1842	-1	7.92	ATAGAG
PF14_0090	-1270	-1	7.92	ATAGAG
MAL8P1.46	-588	1	7.92	CTATAG
PF10_0347	-883	1	7.92	CTATAG
PFB0045c	-631	1	7.92	CTATAG
MAL8P1.203	-274	1	7.92	CTCTAT
MAL13P1.6	-844	1	7.92	CTATAG
PF14_0216	-895	1	7.92	CTCTAT
PFD0285c	-1508	-1	7.92	ATAGAG
PFF0090w	-1995	1	7.92	CTCTAT
PFD0295c	-335	-1	7.92	ATAGAG
PF14_0735	-12	-1	7.92	ATAGAG
MAL7P1.7	-1199	1	7.92	CTCTAT
PFI1670c	-1444	1	7.92	CTCTAT
PFI1670c	-1946	-1	7.92	ATAGAG
PF10_0222	-1043	1	7.92	CTATAG
MAL7P1.201	-234	1	7.92	CTCTAT
MAL7P1.201	-963	-1	7.92	ATAGAG
PF10_0399	-388	1	7.92	CTATAG
PFC1055w	-965	-1	7.92	ATAGAG
PF14_0021	-375	1	7.92	CTCTAT
PFL0570c	-212	-1	7.92	ATAGAG
PFL0570c	-563	1	7.92	CTCTAT
PFI1800w	-28	1	7.92	CTATAG
PF14_0598	-957	1	7.92	CTCTAT
PFL2635w	-684	-1	7.92	ATAGAG
PFC0371w	-598	1	7.92	CTCTAT
PF11_0044	-1038	-1	7.92	ATAGAG
PFI1765c	-1310	-1	7.92	ATAGAG
MAL13P1.181	-369	1	7.92	CTATAG
MAL13P1.147	-703	-1	7.92	ATAGAG
PF11_0180	-1126	1	7.92	CTCTAT
PFA0290w	-1386	1	7.92	CTATAG
PF13_0177	-1051	1	7.92	CTCTAT
PF13_0170	-16	-1	7.92	ATAGAG
PFF1035w	-407	1	7.92	CTCTAT
PF11_0225	-1624	1	7.92	CTCTAT
PFL2595w	-798	-1	7.92	ATAGAG
PF14_0701	-382	1	7.92	CTCTAT
PF11_0297	-546	1	7.92	CTATAG
PFA0080c	-453	1	7.92	CTATAG
PFA0080c	-470	-1	7.92	ATAGAG
PFA0080c	-665	-1	7.92	ATAGAG
PFF1440w	-247	1	7.92	CTCTAT
PFF1440w	-1780	1	7.92	CTATAG
PFB0120w	-516	1	7.92	CTCTAT
PFB0120w	-881	-1	7.92	ATAGAG
MAL13P1.62	-767	-1	7.92	ATAGAG
MAL13P1.62	-1326	-1	7.92	ATAGAG
MAL13P1.62	-1586	-1	7.92	ATAGAG
PFC0035w	-1539	-1	7.92	ATAGAG
PFC0035w	-1987	1	7.92	CTCTAT
PFF1490w	-761	-1	7.92	ATAGAG
PFE1365w	-1069	1	7.92	CTATAG
PFE0435c	-1420	-1	7.92	ATAGAG
PFA0125c	-474	1	7.92	CTATAG
PF07_0130	-715	-1	7.92	ATAGAG
PF13_0003	-831	-1	7.92	ATAGAG
PFL2030w	-158	1	7.92	CTATAG
PFL2030w	-808	1	7.92	CTCTAT
PFF1495w	-504	-1	7.92	ATAGAG
PF10_0325	-13	-1	7.92	ATAGAG
PF10_0325	-1741	-1	7.92	ATAGAG
MAL7P1.212	-635	-1	7.92	ATAGAG
MAL7P1.212	-1520	1	7.92	CTATAG
PFD0720w	-946	-1	7.92	ATAGAG
PF14_0418	-668	-1	7.92	ATAGAG
PFL2655w	-383	1	7.92	CTATAG
PFL2655w	-1631	1	7.92	CTCTAT
PF14_0621	-602	-1	7.92	ATAGAG
PFL2155w	-601	1	7.92	CTATAG
PFL2155w	-1387	-1	7.92	ATAGAG
PFA0265c	-401	1	7.92	CTCTAT
MAL13P1.88	-792	1	7.92	CTATAG
PFL1135c	-1156	1	7.92	CTATAG
PF10_0033	-1230	-1	7.92	ATAGAG
MAL8P1.201	-762	1	7.92	CTCTAT
PFD0807c	-1779	1	7.92	CTCTAT
PF11_0527	-108	1	7.92	CTCTAT
PF10_0317	-96	-1	7.92	ATAGAG
MAL13P1.435	-285	1	7.92	CTCTAT
PFD0403w	-618	1	7.92	CTATAG
MAL13P1.330	-374	1	7.92	CTATAG
MAL13P1.330	-1515	1	7.92	CTCTAT
PF14_0006	-1700	-1	7.92	ATAGAG
PFI0915w	-367	1	7.92	CTCTAT
PFI0915w	-1294	1	7.92	CTCTAT
PFL0330c	-636	-1	7.92	ATAGAG
MAL13P1.268	-1334	1	7.92	CTCTAT
PFD0065w	-716	-1	7.92	ATAGAG
PFB0805c	-517	-1	7.92	ATAGAG
PFL0245w	-1122	-1	7.92	ATAGAG
PFA0055c	-544	1	7.92	CTATAG
PF10_0232	-1657	-1	7.92	ATAGAG
PFF1130c	-1230	1	7.92	CTCTAT
PF13_0117	-250	-1	7.92	ATAGAG
MAL7P1.227	-847	1	7.92	CTATAG
PFA0260c	-1907	1	7.92	CTCTAT
MAL13P1.395	-805	-1	7.92	ATAGAG
MAL13P1.395	-1893	1	7.92	CTATAG
PF07_0098	-341	-1	7.92	ATAGAG
PF11_0476	-13	-1	7.92	ATAGAG
PF14_0491	-231	1	7.92	CTATAG
PF11_0056	-1023	-1	7.92	ATAGAG
PF14_0490	-706	1	7.92	CTCTAT
PF13_0271	-221	-1	7.92	ATAGAG
PFC0015c	-629	1	7.92	CTATAG
MAL8P1.7	-223	-1	7.92	ATAGAG
MAL8P1.7	-1673	-1	7.92	ATAGAG
PFA0005w	-620	-1	7.92	ATAGAG
PFA0005w	-1533	1	7.92	CTATAG
PF10_0398	-682	-1	7.92	ATAGAG
PF10_0398	-1114	-1	7.92	ATAGAG
MAL13P1.370	-35	1	7.92	CTCTAT
PF11_0326	-206	-1	7.92	ATAGAG
PF11_0038	-1399	1	7.92	CTATAG
PF11_0175	-381	1	7.92	CTCTAT
PF11_0266a	-653	1	7.92	CTATAG
PFE0085c	-505	-1	7.92	ATAGAG
PFE0085c	-1722	-1	7.92	ATAGAG
PFL1150c	-59	-1	7.92	ATAGAG
PFI1730w	-228	1	7.92	CTCTAT
PF14_0772	-1114	1	7.92	CTCTAT
MAL13P1.165	-334	1	7.92	CTCTAT
MAL8P1.154	-1149	-1	7.92	ATAGAG
PFA0030c	-388	1	7.92	CTATAG
PF10_0131	-292	1	7.92	CTCTAT
PFL1940w	-374	1	7.92	CTCTAT
PFA0725w	-1337	1	7.92	CTCTAT
PF14_0403	-388	-1	7.92	ATAGAG
PF14_0403	-1852	-1	7.92	ATAGAG
PFL0585w	-1011	1	7.92	CTATAG
PF14_0553	-729	1	7.92	CTCTAT
PF10_0303	-425	-1	7.92	ATAGAG
PF10_0303	-719	1	7.92	CTCTAT
PF14_0805	-97	1	7.92	CTCTAT
PFD0195c	-131	1	7.92	CTCTAT
PFC0340w	-1886	1	7.92	CTCTAT
PF13_0328	-1405	1	7.92	CTATAG
PF13_0328	-1604	1	7.92	CTCTAT
PF13_0014	-955	1	7.92	CTCTAT
PF11_0512	-967	1	7.92	CTCTAT
PF11_0512	-1035	-1	7.92	ATAGAG
PFB0620w	-749	1	7.92	CTCTAT
PF14_0546	-1002	1	7.92	CTCTAT
PF14_0546	-1078	-1	7.92	ATAGAG
PFL0370w	-1218	-1	7.92	ATAGAG
PF08_0142	-616	-1	7.92	ATAGAG
PF08_0142	-1517	1	7.92	CTATAG
PFE0260w	-20	-1	7.92	ATAGAG
PFI0285w	-282	1	7.92	CTCTAT
PFI0285w	-1821	-1	7.92	ATAGAG
PFI0585c	-60	1	7.92	CTCTAT
PFL1950w	-93	1	7.92	CTCTAT
PFL1950w	-112	1	7.92	CTCTAT
PFL1950w	-655	-1	7.92	ATAGAG
PF08_0019	-1362	1	7.92	CTCTAT
PFL1975c	-288	-1	7.92	ATAGAG
PFI1415w	-1055	-1	7.92	ATAGAG
PFB0925w	-1025	1	7.92	CTATAG
PFL2255w	-397	1	7.92	CTCTAT
MAL13P1.119	-392	1	7.92	CTCTAT
PF14_0220	-1763	-1	7.92	ATAGAG
MAL13P1.505	-659	-1	7.92	ATAGAG
PF13_0299	-1044	1	7.92	CTCTAT
MAL13P1.164	-381	-1	7.92	ATAGAG
MAL7P1.82	-311	1	7.92	CTCTAT
MAL7P1.82	-753	-1	7.92	ATAGAG
PFL1845c	-1069	-1	7.92	ATAGAG
MAL13P1.56	-404	1	7.92	CTCTAT
MAL7P1.76	-373	1	7.92	CTCTAT
PFI1630c	-659	1	7.92	CTCTAT
PFC0715c	-1770	-1	7.92	ATAGAG
PF10_0403	-688	-1	7.92	ATAGAG
PF10_0403	-1883	1	7.92	CTATAG
PFL2110c	-617	1	7.92	CTATAG
PFL2110c	-698	1	7.92	CTCTAT
PFC0055w	-139	1	7.92	CTATAG
PFC0055w	-1512	-1	7.92	ATAGAG
PFC0055w	-1620	1	7.92	CTCTAT
PF14_0570	-647	1	7.92	CTATAG
PFL1010c	-133	1	7.92	CTATAG
PFL1010c	-569	-1	7.92	ATAGAG
PF14_0454	-588	-1	7.92	ATAGAG
PFL2650w	-940	1	7.92	CTATAG
PFL2650w	-1393	1	7.92	CTCTAT
PFL0080c	-340	-1	7.92	ATAGAG
PFL0365c	-348	1	7.92	CTCTAT
PF10_0265	-289	-1	7.92	ATAGAG
PF10_0265	-633	-1	7.92	ATAGAG
PF10_0265	-1016	1	7.92	CTCTAT
PF10_0265	-1531	1	7.92	CTATAG
PFI1265w	-1008	1	7.92	CTCTAT
PF10_0124	-1472	1	7.92	CTCTAT
MAL8P1.30	-399	1	7.92	CTCTAT
PF07_0013	-190	-1	7.92	ATAGAG
PFF1250w	-293	1	7.92	CTCTAT
PFF1250w	-991	-1	7.92	ATAGAG
PFE0405c	-1353	1	7.92	CTCTAT
MAL7P1.230	-1300	1	7.92	CTATAG
PF13_0290	-379	1	7.92	CTCTAT
PFE0585c	-1641	-1	7.92	ATAGAG
PF14_0265	-110	1	7.92	CTCTAT
PFD0095c	-507	1	7.92	CTCTAT
PF10_0246a	-691	1	7.92	CTCTAT
PFF1420w	-1359	-1	7.92	ATAGAG
PFE0810c	-219	-1	7.92	ATAGAG
PFE0810c	-358	1	7.92	CTATAG
PFE0810c	-1152	-1	7.92	ATAGAG
PF14_0064	-451	-1	7.92	ATAGAG
PF07_0089	-308	-1	7.92	ATAGAG
PF07_0089	-365	1	7.92	CTATAG
PF07_0089	-1575	1	7.92	CTCTAT
PFL1405w	-110	1	7.92	CTCTAT
PFL1405w	-890	1	7.92	CTCTAT
MAL7P1.216	-1431	1	7.92	CTCTAT
MAL7P1.216	-1831	1	7.92	CTATAG
PFE0470w	-1477	-1	7.92	ATAGAG
PFC0176c	-935	1	7.92	CTCTAT
MAL7P1.134	-1203	1	7.92	CTCTAT
PF14_0341	-1390	-1	7.92	ATAGAG
PFE1265w	-1995	1	7.92	CTCTAT
MAL7P1.228	-328	-1	7.92	ATAGAG
PF07_0035	-1734	-1	7.92	ATAGAG
PF14_0179	-950	1	7.92	CTATAG
PF10_0350	-1216	1	7.92	CTCTAT
PF11_0152	-1190	1	7.92	CTCTAT
PF14_0585	-106	1	7.92	CTCTAT
PF11_0516	-641	-1	7.92	ATAGAG
PF11_0516	-1121	1	7.92	CTCTAT
PF11_0503	-1835	-1	7.92	ATAGAG
MAL13P1.338	-1914	1	7.92	CTCTAT
PFB0400w	-315	1	7.92	CTCTAT
MAL8P1.220	-604	1	7.92	CTCTAT
MAL8P1.220	-632	-1	7.92	ATAGAG
MAL8P1.220	-1626	1	7.92	CTATAG
PFL0075w	-1085	1	7.92	CTATAG
PFL0075w	-1810	-1	7.92	ATAGAG
PF11_0277	-1462	1	7.92	CTCTAT
PF13_0081	-11	1	7.92	CTATAG
PF11_0015	-599	1	7.92	CTATAG
PFB0495w	-210	-1	7.92	ATAGAG
MAL8P1.58	-1662	1	7.92	CTCTAT
PF11_0167	-292	1	7.92	CTCTAT
PF14_0557	-238	1	7.92	CTATAG
PFD0530c	-280	1	7.92	CTCTAT
PF11_0286	-519	1	7.92	CTATAG
PF11_0286	-545	-1	7.92	ATAGAG
PF14_0246	-1462	-1	7.92	ATAGAG
MAL8P1.76	-437	1	7.92	CTATAG
MAL7P1.185	-1958	1	7.92	CTCTAT
PF14_0258	-1007	-1	7.92	ATAGAG
PF10_0059	-1187	-1	7.92	ATAGAG
PFB0525w	-1729	1	7.92	CTATAG
MAL8P1.65	-1036	1	7.92	CTATAG
MAL8P1.65	-1998	1	7.92	CTCTAT
PF13_0235	-1785	1	7.92	CTCTAT
PF10_0015	-204	-1	7.92	ATAGAG
PF10_0420	-1520	1	7.92	CTATAG
PF10_0420	-1997	1	7.92	CTATAG
PF10_0324	-936	1	7.92	CTCTAT
PF13_0348	-1956	-1	7.92	ATAGAG
PF08_0106	-614	1	7.92	CTCTAT
PF08_0106	-642	-1	7.92	ATAGAG
PF13_0066	-70	-1	7.92	ATAGAG
MAL8P1.212	-330	1	7.92	CTATAG
PF10_0245	-739	-1	7.92	ATAGAG
PFE0090w	-443	1	7.92	CTCTAT
PFE0090w	-1660	1	7.92	CTCTAT
PFI0065w	-1816	1	7.92	CTATAG
PF14_0706	-762	-1	7.92	ATAGAG
PF14_0706	-916	-1	7.92	ATAGAG
PF14_0706	-1088	-1	7.92	ATAGAG
PF14_0706	-1250	-1	7.92	ATAGAG
PFI1590c	-362	1	7.92	CTCTAT
PF11_0481	-1024	1	7.92	CTCTAT
PF10_0304	-1228	1	7.92	CTCTAT
MAL13P1.216	-613	1	7.92	CTCTAT
PF11_0308	-1212	-1	7.92	ATAGAG
PF11_0374	-1101	1	7.92	CTATAG
MAL8P1.91	-601	1	7.92	CTCTAT
PF14_0708	-216	1	7.92	CTATAG
PF14_0708	-718	-1	7.92	ATAGAG
PF13_0102	-792	1	7.92	CTCTAT
PFE0095c	-120	-1	7.92	ATAGAG
PFC0775w	-606	1	7.92	CTCTAT
PF14_0595	-716	1	7.92	CTCTAT
PF11_0452	-234	-1	7.92	ATAGAG
PF11_0452	-351	-1	7.92	ATAGAG
PF11_0452	-1050	1	7.92	CTCTAT
PF10_0177b	-912	1	7.92	CTCTAT
PF07_0070	-1747	1	7.92	CTATAG
PF13_0352	-401	-1	7.92	ATAGAG
MAL13P1.480	-1397	1	7.92	CTCTAT
MAL8P1.108	-1751	1	7.92	CTATAG
PF14_0606	-780	1	7.92	CTATAG
PFF0320c	-602	1	7.92	CTCTAT
PFF0320c	-1037	1	7.92	CTCTAT
PFD1105w	-1313	1	7.92	CTCTAT
PFD1105w	-1536	1	7.92	CTCTAT
PF13_0162	-1948	-1	7.92	ATAGAG
PF14_0098	-1239	1	7.92	CTCTAT
PF14_0098	-1626	-1	7.92	ATAGAG
[truncated: 6,292 more rows]
