# Supplementary material for: Identification and Genome-Wide Prediction of DNA Binding Specificities for the ApiAP2 Family of Regulators from the Malaria Parasite
Source: PLoS Pathog. 2010 Oct 28;6(10):e1001165. doi: 10.1371/journal.ppat.1001165 (PMC2965767; doi:10.1371/journal.ppat.1001165)
Supplement: Dataset S3 — ScanACE results for all AP2 motifs. ScanACE results for all ApiAP2 motifs. The location, orientation, and sequence of each motif match in upstream regions are indicated. (8.80 MB ZIP) [file ppat.1001165.s021.zip › Dataset S3_revised/PFL1075w_ScanACE pwm matches.txt]

Dataset S3k.  ScanACE results for the PFL1075w motif.				
Searches were done using the position weight matrix trimmed to the 6 most informative consecutive motif positions.				
Data is sorted by score from highest to lowest.				
Column 1 - PlasmoDB gene IDs.  Genes listed multiple times have more than one match to the motif in their upstream regions				
Column 2 - Position of the motif upstream from the ATG start codon.   				
Column 3 - Orientation of the motif in the genome.  1 indicates the plus strand and -1 indicates the minus strand.				
Column 4 - ScanACE score.  Higher scores reflect better better matches to the position weight matrix.				
Column 5 - Sequence of the motif match.  All sequences are 5' to 3' from the plus strand.				

Gene ID	Position	Orientation	Score	Sequence
PF13_0237	-116	1	6.24	TATATA
PF13_0237	-122	1	6.24	TATATA
PF13_0237	-128	1	6.24	TATATA
PF13_0237	-134	1	6.24	TATATA
PF13_0237	-140	1	6.24	TATATA
PF13_0237	-218	1	6.24	TATATA
PF13_0237	-224	1	6.24	TATATA
PF13_0237	-230	1	6.24	TATATA
PF13_0237	-236	1	6.24	TATATA
PF13_0237	-242	1	6.24	TATATA
PF13_0237	-385	1	6.24	TATATA
PF13_0237	-397	1	6.24	TATATA
PF13_0237	-403	1	6.24	TATATA
PF13_0237	-409	1	6.24	TATATA
PF13_0237	-415	1	6.24	TATATA
PF13_0237	-1187	1	6.24	TATATA
PF13_0237	-1234	1	6.24	TATATA
PF13_0237	-1240	1	6.24	TATATA
PF13_0237	-1318	1	6.24	TATATA
PF13_0237	-1356	1	6.24	TATATA
PF13_0237	-1375	1	6.24	TATATA
PF13_0237	-1407	1	6.24	TATATA
PF13_0237	-1425	1	6.24	TATATA
PF13_0237	-1463	1	6.24	TATATA
PF13_0237	-1639	1	6.24	TATATA
PF13_0237	-1667	1	6.24	TATATA
PF13_0237	-1773	1	6.24	TATATA
PF13_0237	-1782	1	6.24	TATATA
PF13_0237	-1895	1	6.24	TATATA
PF13_0237	-1999	1	6.24	TATATA
PFB1035w	-487	1	6.24	TATATA
PFB1035w	-1183	1	6.24	TATATA
PFB1035w	-1282	1	6.24	TATATA
PFB1035w	-1341	1	6.24	TATATA
PFB1035w	-1398	1	6.24	TATATA
PFB1035w	-1599	1	6.24	TATATA
PFB1035w	-1605	1	6.24	TATATA
PFB1035w	-1611	1	6.24	TATATA
PFB1035w	-1617	1	6.24	TATATA
PFB1035w	-1623	1	6.24	TATATA
PF11_0352	-263	1	6.24	TATATA
PF11_0352	-334	1	6.24	TATATA
PF11_0352	-340	1	6.24	TATATA
PF11_0352	-346	1	6.24	TATATA
PF11_0352	-433	1	6.24	TATATA
PF11_0352	-823	1	6.24	TATATA
PF11_0352	-992	1	6.24	TATATA
PF11_0352	-998	1	6.24	TATATA
PF11_0352	-1004	1	6.24	TATATA
PF11_0352	-1010	1	6.24	TATATA
PF11_0352	-1016	1	6.24	TATATA
PF11_0352	-1022	1	6.24	TATATA
PF11_0352	-1028	1	6.24	TATATA
PF11_0352	-1034	1	6.24	TATATA
PF11_0352	-1048	1	6.24	TATATA
PF11_0352	-1160	1	6.24	TATATA
PF11_0352	-1228	1	6.24	TATATA
PF11_0352	-1234	1	6.24	TATATA
PF11_0352	-1318	1	6.24	TATATA
PF11_0352	-1600	1	6.24	TATATA
PF11_0352	-1619	1	6.24	TATATA
PF11_0352	-1708	1	6.24	TATATA
PF11_0352	-1827	1	6.24	TATATA
PF11_0352	-1843	1	6.24	TATATA
PF11_0352	-2000	1	6.24	TATATA
PF11_0412	-8	1	6.24	TATATA
PF11_0412	-33	1	6.24	TATATA
PF11_0412	-39	1	6.24	TATATA
PF11_0412	-575	1	6.24	TATATA
PF11_0412	-610	1	6.24	TATATA
PF11_0412	-616	1	6.24	TATATA
PF11_0412	-622	1	6.24	TATATA
PF11_0412	-628	1	6.24	TATATA
PF11_0412	-653	1	6.24	TATATA
PF11_0412	-772	1	6.24	TATATA
PF11_0412	-788	1	6.24	TATATA
PF11_0412	-1005	1	6.24	TATATA
PF11_0412	-1019	1	6.24	TATATA
PF11_0412	-1062	1	6.24	TATATA
PF11_0412	-1068	1	6.24	TATATA
PF11_0412	-1074	1	6.24	TATATA
PF11_0412	-1080	1	6.24	TATATA
PF11_0412	-1086	1	6.24	TATATA
PF11_0412	-1092	1	6.24	TATATA
PF11_0412	-1098	1	6.24	TATATA
PF11_0412	-1104	1	6.24	TATATA
PF11_0412	-1110	1	6.24	TATATA
PF11_0412	-1310	1	6.24	TATATA
PF11_0412	-1316	1	6.24	TATATA
PF11_0412	-1322	1	6.24	TATATA
PF11_0412	-1328	1	6.24	TATATA
PF11_0412	-1334	1	6.24	TATATA
PF11_0412	-1340	1	6.24	TATATA
PF11_0412	-1346	1	6.24	TATATA
PF11_0412	-1352	1	6.24	TATATA
PF11_0412	-1415	1	6.24	TATATA
PF11_0412	-1421	1	6.24	TATATA
PF10_0241	-176	1	6.24	TATATA
PF10_0241	-269	1	6.24	TATATA
PF10_0241	-287	1	6.24	TATATA
PF10_0241	-293	1	6.24	TATATA
PF10_0241	-299	1	6.24	TATATA
PF10_0241	-305	1	6.24	TATATA
PF10_0241	-311	1	6.24	TATATA
PF10_0241	-317	1	6.24	TATATA
PF10_0241	-323	1	6.24	TATATA
PF10_0241	-329	1	6.24	TATATA
PF10_0241	-415	1	6.24	TATATA
PF10_0241	-565	1	6.24	TATATA
PF10_0241	-572	1	6.24	TATATA
PF11_0284	-151	1	6.24	TATATA
PF11_0284	-157	1	6.24	TATATA
PF11_0284	-163	1	6.24	TATATA
PF11_0284	-313	1	6.24	TATATA
PF11_0284	-335	1	6.24	TATATA
PF11_0284	-491	1	6.24	TATATA
PF11_0284	-497	1	6.24	TATATA
PF11_0284	-581	1	6.24	TATATA
PF11_0284	-594	1	6.24	TATATA
PF11_0284	-600	1	6.24	TATATA
PF11_0284	-668	1	6.24	TATATA
PF11_0284	-823	1	6.24	TATATA
PF11_0284	-829	1	6.24	TATATA
PF11_0284	-835	1	6.24	TATATA
PF11_0284	-841	1	6.24	TATATA
PF11_0284	-847	1	6.24	TATATA
PF11_0284	-854	1	6.24	TATATA
PF11_0284	-933	1	6.24	TATATA
PF11_0284	-939	1	6.24	TATATA
PF11_0284	-945	1	6.24	TATATA
PF11_0284	-951	1	6.24	TATATA
PF11_0284	-964	1	6.24	TATATA
PF11_0284	-1023	1	6.24	TATATA
PF14_0244	-88	1	6.24	TATATA
PF14_0244	-158	1	6.24	TATATA
PF14_0244	-164	1	6.24	TATATA
PF14_0244	-778	1	6.24	TATATA
PF14_0244	-784	1	6.24	TATATA
PF14_0244	-790	1	6.24	TATATA
PF14_0244	-796	1	6.24	TATATA
PF14_0244	-802	1	6.24	TATATA
PF14_0244	-808	1	6.24	TATATA
PF14_0244	-885	1	6.24	TATATA
PF14_0244	-891	1	6.24	TATATA
PF14_0244	-968	1	6.24	TATATA
PF14_0244	-974	1	6.24	TATATA
PF14_0244	-980	1	6.24	TATATA
PF14_0244	-986	1	6.24	TATATA
PF14_0518	-12	1	6.24	TATATA
PF14_0518	-136	1	6.24	TATATA
PF14_0518	-269	1	6.24	TATATA
PF14_0518	-287	1	6.24	TATATA
PF14_0518	-293	1	6.24	TATATA
PF14_0518	-299	1	6.24	TATATA
PF14_0518	-305	1	6.24	TATATA
PF14_0518	-698	1	6.24	TATATA
PF14_0518	-704	1	6.24	TATATA
PF14_0518	-710	1	6.24	TATATA
PF14_0518	-716	1	6.24	TATATA
PF14_0518	-722	1	6.24	TATATA
PF14_0518	-728	1	6.24	TATATA
PF14_0518	-781	1	6.24	TATATA
PF14_0518	-787	1	6.24	TATATA
PF14_0518	-793	1	6.24	TATATA
PF14_0518	-799	1	6.24	TATATA
PF14_0518	-805	1	6.24	TATATA
PF14_0518	-1080	1	6.24	TATATA
PF14_0518	-1564	1	6.24	TATATA
PF14_0518	-1573	1	6.24	TATATA
PF14_0518	-1585	1	6.24	TATATA
PF14_0518	-1695	1	6.24	TATATA
PF14_0518	-1701	1	6.24	TATATA
PF14_0518	-1731	1	6.24	TATATA
PF14_0518	-1777	1	6.24	TATATA
PF14_0518	-1789	1	6.24	TATATA
PF11_0433	-84	1	6.24	TATATA
PF11_0433	-90	1	6.24	TATATA
PF11_0433	-128	1	6.24	TATATA
PF11_0433	-134	1	6.24	TATATA
PF11_0433	-140	1	6.24	TATATA
PF11_0433	-146	1	6.24	TATATA
PF11_0433	-198	1	6.24	TATATA
PF11_0433	-204	1	6.24	TATATA
PF11_0433	-210	1	6.24	TATATA
PF11_0433	-216	1	6.24	TATATA
PF11_0433	-420	1	6.24	TATATA
PF11_0433	-574	1	6.24	TATATA
PF11_0433	-624	1	6.24	TATATA
PF11_0433	-630	1	6.24	TATATA
PF11_0433	-697	1	6.24	TATATA
PF11_0433	-703	1	6.24	TATATA
PF11_0433	-709	1	6.24	TATATA
PF11_0433	-715	1	6.24	TATATA
PF11_0433	-726	1	6.24	TATATA
PF11_0433	-927	1	6.24	TATATA
PF11_0433	-951	1	6.24	TATATA
PF11_0433	-1099	1	6.24	TATATA
PF11_0433	-1105	1	6.24	TATATA
PF11_0433	-1205	1	6.24	TATATA
PF11_0433	-1406	1	6.24	TATATA
PF11_0433	-1412	1	6.24	TATATA
PF11_0433	-1453	1	6.24	TATATA
PF11_0433	-1543	1	6.24	TATATA
PF11_0433	-1653	1	6.24	TATATA
PF11_0433	-1659	1	6.24	TATATA
PF11_0433	-1665	1	6.24	TATATA
PF11_0433	-1671	1	6.24	TATATA
PF11_0433	-1895	1	6.24	TATATA
PF11_0433	-1993	1	6.24	TATATA
PF14_0372	-273	1	6.24	TATATA
PF14_0372	-437	1	6.24	TATATA
PF14_0372	-443	1	6.24	TATATA
PF14_0372	-449	1	6.24	TATATA
PF14_0372	-513	1	6.24	TATATA
PF14_0372	-533	1	6.24	TATATA
PF14_0372	-742	1	6.24	TATATA
PF14_0372	-757	1	6.24	TATATA
PF14_0372	-855	1	6.24	TATATA
PF14_0372	-874	1	6.24	TATATA
PF14_0372	-1086	1	6.24	TATATA
PF14_0372	-1093	1	6.24	TATATA
PF14_0372	-1113	1	6.24	TATATA
PF14_0372	-1119	1	6.24	TATATA
PF14_0372	-1125	1	6.24	TATATA
PF14_0372	-1131	1	6.24	TATATA
PF14_0372	-1137	1	6.24	TATATA
PF14_0372	-1144	1	6.24	TATATA
PF14_0372	-1156	1	6.24	TATATA
PF14_0372	-1192	1	6.24	TATATA
PF14_0372	-1275	1	6.24	TATATA
PF14_0372	-1282	1	6.24	TATATA
PF14_0372	-1340	1	6.24	TATATA
PF14_0372	-1358	1	6.24	TATATA
PFD0210c	-93	1	6.24	TATATA
PFD0210c	-99	1	6.24	TATATA
PFD0210c	-127	1	6.24	TATATA
PFD0210c	-133	1	6.24	TATATA
PFD0210c	-139	1	6.24	TATATA
PFD0210c	-1009	1	6.24	TATATA
PFD0210c	-1015	1	6.24	TATATA
PFD0210c	-1021	1	6.24	TATATA
PFD0210c	-1300	1	6.24	TATATA
PFD0210c	-1306	1	6.24	TATATA
PFD0210c	-1319	1	6.24	TATATA
PFB0610c	-141	1	6.24	TATATA
PFB0610c	-147	1	6.24	TATATA
PFB0610c	-353	1	6.24	TATATA
PFB0610c	-359	1	6.24	TATATA
PFB0610c	-365	1	6.24	TATATA
PFB0610c	-492	1	6.24	TATATA
PFB0610c	-505	1	6.24	TATATA
PFB0610c	-511	1	6.24	TATATA
PFB0610c	-523	1	6.24	TATATA
PFB0610c	-529	1	6.24	TATATA
PFB0610c	-535	1	6.24	TATATA
PFB0610c	-541	1	6.24	TATATA
PFB0610c	-547	1	6.24	TATATA
PFB0610c	-553	1	6.24	TATATA
PF10_0337	-23	1	6.24	TATATA
PF10_0337	-29	1	6.24	TATATA
PF10_0337	-35	1	6.24	TATATA
PF10_0337	-41	1	6.24	TATATA
PF10_0337	-47	1	6.24	TATATA
PF10_0337	-144	1	6.24	TATATA
PF10_0337	-150	1	6.24	TATATA
PF10_0337	-303	1	6.24	TATATA
PF10_0337	-309	1	6.24	TATATA
PF10_0337	-383	1	6.24	TATATA
PF10_0337	-400	1	6.24	TATATA
PF10_0337	-639	1	6.24	TATATA
PF10_0337	-645	1	6.24	TATATA
PF10_0337	-651	1	6.24	TATATA
PF10_0337	-678	1	6.24	TATATA
PF10_0337	-739	1	6.24	TATATA
PF10_0337	-745	1	6.24	TATATA
PF10_0337	-751	1	6.24	TATATA
PF10_0337	-757	1	6.24	TATATA
PF10_0337	-847	1	6.24	TATATA
PF10_0337	-953	1	6.24	TATATA
PF10_0337	-959	1	6.24	TATATA
PF10_0337	-965	1	6.24	TATATA
PF10_0337	-971	1	6.24	TATATA
PF10_0337	-1972	1	6.24	TATATA
PF10_0337	-1978	1	6.24	TATATA
PF11_0379	-145	1	6.24	TATATA
PF11_0379	-405	1	6.24	TATATA
PF11_0379	-812	1	6.24	TATATA
PF11_0379	-924	1	6.24	TATATA
PF11_0379	-930	1	6.24	TATATA
PF11_0379	-936	1	6.24	TATATA
PF11_0379	-942	1	6.24	TATATA
PF11_0380	-63	1	6.24	TATATA
PF11_0380	-75	1	6.24	TATATA
PF11_0380	-81	1	6.24	TATATA
PF11_0380	-87	1	6.24	TATATA
PF11_0380	-93	1	6.24	TATATA
PF11_0380	-99	1	6.24	TATATA
PF11_0380	-304	1	6.24	TATATA
PF11_0380	-310	1	6.24	TATATA
PF11_0380	-375	1	6.24	TATATA
PF11_0380	-537	1	6.24	TATATA
PF11_0380	-549	1	6.24	TATATA
PF11_0380	-555	1	6.24	TATATA
PF11_0380	-561	1	6.24	TATATA
PF11_0380	-567	1	6.24	TATATA
PF11_0380	-573	1	6.24	TATATA
PF11_0380	-579	1	6.24	TATATA
PF11_0380	-721	1	6.24	TATATA
PF11_0380	-727	1	6.24	TATATA
PF11_0380	-739	1	6.24	TATATA
PF11_0380	-946	1	6.24	TATATA
PF11_0380	-991	1	6.24	TATATA
PF11_0380	-998	1	6.24	TATATA
PF11_0380	-1012	1	6.24	TATATA
PF11_0380	-1018	1	6.24	TATATA
PF11_0380	-1024	1	6.24	TATATA
PF11_0380	-1030	1	6.24	TATATA
PF11_0380	-1160	1	6.24	TATATA
PF11_0380	-1231	1	6.24	TATATA
PF11_0380	-1657	1	6.24	TATATA
PF11_0380	-1675	1	6.24	TATATA
PF11_0380	-1693	1	6.24	TATATA
PF11_0380	-1707	1	6.24	TATATA
PF11_0380	-1781	1	6.24	TATATA
PF11_0380	-1793	1	6.24	TATATA
PF11_0380	-1849	1	6.24	TATATA
PF11_0380	-1986	1	6.24	TATATA
PF11_0380	-1992	1	6.24	TATATA
PF11_0380	-1999	1	6.24	TATATA
PF13_0204	-73	1	6.24	TATATA
PF13_0204	-245	1	6.24	TATATA
PF13_0204	-259	1	6.24	TATATA
PF13_0204	-266	1	6.24	TATATA
PF13_0204	-272	1	6.24	TATATA
PF13_0204	-378	1	6.24	TATATA
PF13_0204	-390	1	6.24	TATATA
PF13_0204	-402	1	6.24	TATATA
PF13_0204	-415	1	6.24	TATATA
PF13_0204	-421	1	6.24	TATATA
PF13_0204	-436	1	6.24	TATATA
PF13_0204	-442	1	6.24	TATATA
PF13_0204	-771	1	6.24	TATATA
PF13_0204	-777	1	6.24	TATATA
PF13_0204	-783	1	6.24	TATATA
PF13_0204	-842	1	6.24	TATATA
PF13_0204	-1029	1	6.24	TATATA
PF13_0204	-1035	1	6.24	TATATA
PF13_0204	-1041	1	6.24	TATATA
PF13_0204	-1047	1	6.24	TATATA
PF13_0204	-1408	1	6.24	TATATA
PF13_0204	-1454	1	6.24	TATATA
PF13_0204	-1460	1	6.24	TATATA
PF13_0204	-1466	1	6.24	TATATA
PF13_0204	-1642	1	6.24	TATATA
PF13_0204	-1648	1	6.24	TATATA
PF13_0204	-1654	1	6.24	TATATA
PF13_0204	-1660	1	6.24	TATATA
PF13_0204	-1666	1	6.24	TATATA
PF13_0204	-1843	1	6.24	TATATA
PF13_0204	-1976	1	6.24	TATATA
PF13_0204	-1982	1	6.24	TATATA
PF13_0204	-1988	1	6.24	TATATA
PF10_0013	-87	1	6.24	TATATA
PF10_0013	-212	1	6.24	TATATA
PF10_0013	-218	1	6.24	TATATA
PF10_0013	-224	1	6.24	TATATA
PF10_0013	-301	1	6.24	TATATA
PF10_0013	-373	1	6.24	TATATA
PF10_0013	-401	1	6.24	TATATA
PF10_0013	-407	1	6.24	TATATA
PF10_0013	-478	1	6.24	TATATA
PF10_0013	-598	1	6.24	TATATA
PF10_0013	-890	1	6.24	TATATA
PF10_0013	-940	1	6.24	TATATA
PF10_0013	-1720	1	6.24	TATATA
PF10_0013	-1726	1	6.24	TATATA
PF10_0013	-1732	1	6.24	TATATA
PF10_0013	-1738	1	6.24	TATATA
PF10_0013	-1744	1	6.24	TATATA
PF10_0013	-1750	1	6.24	TATATA
PFC0110w	-214	1	6.24	TATATA
PFC0110w	-220	1	6.24	TATATA
PFC0110w	-226	1	6.24	TATATA
PFC0110w	-232	1	6.24	TATATA
PFC0110w	-363	1	6.24	TATATA
PFC0110w	-680	1	6.24	TATATA
PFC0110w	-787	1	6.24	TATATA
PFC0110w	-975	1	6.24	TATATA
PF08_0139	-499	1	6.24	TATATA
PF08_0139	-519	1	6.24	TATATA
PF08_0139	-836	1	6.24	TATATA
PF08_0139	-979	1	6.24	TATATA
PF08_0139	-1125	1	6.24	TATATA
PF08_0139	-1313	1	6.24	TATATA
PF08_0139	-1446	1	6.24	TATATA
PF08_0139	-1452	1	6.24	TATATA
PF08_0139	-1458	1	6.24	TATATA
PF08_0139	-1544	1	6.24	TATATA
PF08_0139	-1550	1	6.24	TATATA
PF08_0139	-1556	1	6.24	TATATA
PF08_0139	-1720	1	6.24	TATATA
PF08_0139	-1840	1	6.24	TATATA
PF08_0139	-1846	1	6.24	TATATA
PF11_0091	-119	1	6.24	TATATA
PF11_0091	-131	1	6.24	TATATA
PF11_0091	-137	1	6.24	TATATA
PF11_0091	-143	1	6.24	TATATA
PF11_0091	-149	1	6.24	TATATA
PF11_0091	-155	1	6.24	TATATA
PF11_0091	-442	1	6.24	TATATA
PF11_0091	-454	1	6.24	TATATA
PF11_0091	-460	1	6.24	TATATA
PF11_0091	-466	1	6.24	TATATA
PF11_0091	-472	1	6.24	TATATA
PF11_0091	-734	1	6.24	TATATA
PF11_0091	-740	1	6.24	TATATA
PF11_0091	-844	1	6.24	TATATA
PF11_0091	-850	1	6.24	TATATA
PF11_0091	-856	1	6.24	TATATA
PF11_0091	-943	1	6.24	TATATA
PF11_0091	-949	1	6.24	TATATA
PF11_0091	-955	1	6.24	TATATA
PF11_0091	-1017	1	6.24	TATATA
PF11_0091	-1028	1	6.24	TATATA
PF11_0091	-1041	1	6.24	TATATA
PF11_0091	-1048	1	6.24	TATATA
PF11_0091	-1368	1	6.24	TATATA
PF11_0091	-1400	1	6.24	TATATA
PF11_0091	-1406	1	6.24	TATATA
PF11_0091	-1412	1	6.24	TATATA
PF11_0091	-1418	1	6.24	TATATA
PF11_0091	-1424	1	6.24	TATATA
PF11_0091	-1489	1	6.24	TATATA
PF11_0091	-1660	1	6.24	TATATA
PF11_0091	-1686	1	6.24	TATATA
PF11_0091	-1735	1	6.24	TATATA
PF11_0091	-1741	1	6.24	TATATA
PF11_0091	-1775	1	6.24	TATATA
PF11_0091	-1781	1	6.24	TATATA
PF11_0091	-1914	1	6.24	TATATA
PF11_0091	-1920	1	6.24	TATATA
PF11_0091	-1969	1	6.24	TATATA
PF14_0164	-43	1	6.24	TATATA
PF14_0164	-79	1	6.24	TATATA
PF14_0164	-97	1	6.24	TATATA
PF14_0164	-109	1	6.24	TATATA
PF14_0164	-129	1	6.24	TATATA
PF14_0164	-286	1	6.24	TATATA
PF14_0164	-292	1	6.24	TATATA
PF14_0164	-382	1	6.24	TATATA
PF14_0164	-559	1	6.24	TATATA
PF14_0164	-639	1	6.24	TATATA
PF14_0164	-645	1	6.24	TATATA
PF14_0164	-828	1	6.24	TATATA
PF14_0164	-915	1	6.24	TATATA
PF14_0164	-967	1	6.24	TATATA
PF14_0164	-974	1	6.24	TATATA
PF14_0164	-1080	1	6.24	TATATA
PF14_0164	-1250	1	6.24	TATATA
PF14_0164	-1262	1	6.24	TATATA
PF14_0164	-1392	1	6.24	TATATA
PF14_0164	-1590	1	6.24	TATATA
PF14_0164	-1596	1	6.24	TATATA
PF14_0164	-1602	1	6.24	TATATA
PF14_0164	-1976	1	6.24	TATATA
PF14_0722	-94	1	6.24	TATATA
PF14_0722	-100	1	6.24	TATATA
PF14_0722	-106	1	6.24	TATATA
PF14_0722	-112	1	6.24	TATATA
PF14_0722	-604	1	6.24	TATATA
PF14_0722	-648	1	6.24	TATATA
PF14_0722	-764	1	6.24	TATATA
PF14_0722	-771	1	6.24	TATATA
PF14_0722	-777	1	6.24	TATATA
PF14_0722	-783	1	6.24	TATATA
PF14_0722	-789	1	6.24	TATATA
PF14_0722	-795	1	6.24	TATATA
PF14_0722	-801	1	6.24	TATATA
PF14_0722	-1043	1	6.24	TATATA
PF14_0722	-1593	1	6.24	TATATA
PF14_0722	-1638	1	6.24	TATATA
PF14_0722	-1650	1	6.24	TATATA
PF14_0722	-1822	1	6.24	TATATA
PF14_0722	-1828	1	6.24	TATATA
MAL13P1.252	-110	1	6.24	TATATA
MAL13P1.252	-176	1	6.24	TATATA
MAL13P1.252	-182	1	6.24	TATATA
MAL13P1.252	-188	1	6.24	TATATA
MAL13P1.252	-194	1	6.24	TATATA
MAL13P1.252	-200	1	6.24	TATATA
MAL13P1.252	-298	1	6.24	TATATA
MAL13P1.252	-304	1	6.24	TATATA
MAL13P1.252	-310	1	6.24	TATATA
MAL13P1.252	-316	1	6.24	TATATA
MAL13P1.252	-543	1	6.24	TATATA
MAL13P1.252	-549	1	6.24	TATATA
MAL13P1.252	-555	1	6.24	TATATA
MAL13P1.252	-561	1	6.24	TATATA
MAL13P1.252	-758	1	6.24	TATATA
PFL0010c	-496	1	6.24	TATATA
PFL0010c	-516	1	6.24	TATATA
PFL0010c	-833	1	6.24	TATATA
PFL0010c	-976	1	6.24	TATATA
PFL0010c	-1122	1	6.24	TATATA
PFL0010c	-1311	1	6.24	TATATA
PFL0010c	-1452	1	6.24	TATATA
PFL0010c	-1458	1	6.24	TATATA
PFL0010c	-1765	1	6.24	TATATA
PFL0010c	-1918	1	6.24	TATATA
MAL7P1.172	-158	1	6.24	TATATA
MAL7P1.172	-472	1	6.24	TATATA
MAL7P1.172	-520	1	6.24	TATATA
MAL7P1.172	-526	1	6.24	TATATA
MAL7P1.172	-532	1	6.24	TATATA
MAL7P1.172	-597	1	6.24	TATATA
MAL7P1.172	-691	1	6.24	TATATA
MAL7P1.172	-697	1	6.24	TATATA
MAL7P1.172	-703	1	6.24	TATATA
MAL7P1.172	-709	1	6.24	TATATA
MAL7P1.172	-828	1	6.24	TATATA
MAL7P1.172	-834	1	6.24	TATATA
MAL7P1.172	-868	1	6.24	TATATA
MAL7P1.172	-875	1	6.24	TATATA
MAL7P1.172	-887	1	6.24	TATATA
MAL7P1.172	-893	1	6.24	TATATA
MAL7P1.172	-1331	1	6.24	TATATA
MAL7P1.172	-1337	1	6.24	TATATA
MAL7P1.172	-1540	1	6.24	TATATA
MAL7P1.172	-1546	1	6.24	TATATA
MAL7P1.172	-1552	1	6.24	TATATA
MAL7P1.172	-1558	1	6.24	TATATA
MAL7P1.172	-1564	1	6.24	TATATA
MAL7P1.172	-1759	1	6.24	TATATA
MAL7P1.172	-1774	1	6.24	TATATA
MAL7P1.172	-1895	1	6.24	TATATA
PF10_0188	-11	1	6.24	TATATA
PF10_0188	-242	1	6.24	TATATA
PF10_0188	-338	1	6.24	TATATA
PF10_0188	-344	1	6.24	TATATA
PF10_0188	-350	1	6.24	TATATA
PF10_0188	-356	1	6.24	TATATA
PF10_0188	-389	1	6.24	TATATA
PF10_0188	-432	1	6.24	TATATA
PF10_0188	-438	1	6.24	TATATA
PF10_0188	-444	1	6.24	TATATA
PF10_0188	-554	1	6.24	TATATA
PF10_0188	-764	1	6.24	TATATA
PF10_0188	-770	1	6.24	TATATA
PF10_0188	-920	1	6.24	TATATA
PF10_0188	-932	1	6.24	TATATA
PF10_0188	-938	1	6.24	TATATA
PF10_0188	-944	1	6.24	TATATA
PF10_0188	-950	1	6.24	TATATA
PF10_0188	-980	1	6.24	TATATA
PFL1175w	-207	1	6.24	TATATA
PFL1175w	-252	1	6.24	TATATA
PFL1175w	-258	1	6.24	TATATA
PFL1175w	-271	1	6.24	TATATA
PFL1175w	-444	1	6.24	TATATA
PFL1175w	-524	1	6.24	TATATA
PFL1175w	-644	1	6.24	TATATA
PFL1175w	-692	1	6.24	TATATA
PFL1175w	-698	1	6.24	TATATA
PFL1175w	-704	1	6.24	TATATA
PFL1175w	-710	1	6.24	TATATA
PFL1175w	-716	1	6.24	TATATA
PFL1175w	-942	1	6.24	TATATA
PFL1175w	-1003	1	6.24	TATATA
PFL1175w	-1107	1	6.24	TATATA
PFL1175w	-1113	1	6.24	TATATA
PFL1175w	-1170	1	6.24	TATATA
PFL1175w	-1176	1	6.24	TATATA
PFL1175w	-1189	1	6.24	TATATA
PFL1175w	-1634	1	6.24	TATATA
PFL1175w	-1652	1	6.24	TATATA
PFL1175w	-1658	1	6.24	TATATA
PFL1175w	-1665	1	6.24	TATATA
PFL1175w	-1671	1	6.24	TATATA
PFL1175w	-1677	1	6.24	TATATA
PFL1175w	-1730	1	6.24	TATATA
PFL1175w	-1768	1	6.24	TATATA
PFL1175w	-1774	1	6.24	TATATA
PFL1175w	-1780	1	6.24	TATATA
PFL1175w	-1909	1	6.24	TATATA
PFB0185w	-155	1	6.24	TATATA
PFB0185w	-178	1	6.24	TATATA
PFB0185w	-184	1	6.24	TATATA
PFB0185w	-190	1	6.24	TATATA
PFB0185w	-196	1	6.24	TATATA
PFB0185w	-384	1	6.24	TATATA
PFB0185w	-390	1	6.24	TATATA
PFB0185w	-396	1	6.24	TATATA
PFB0185w	-616	1	6.24	TATATA
PFB0185w	-622	1	6.24	TATATA
PFB0185w	-628	1	6.24	TATATA
PFB0185w	-634	1	6.24	TATATA
PFB0185w	-640	1	6.24	TATATA
PFB0185w	-646	1	6.24	TATATA
PFB0185w	-652	1	6.24	TATATA
PF14_0198	-22	1	6.24	TATATA
PF14_0198	-34	1	6.24	TATATA
PF14_0198	-78	1	6.24	TATATA
PF14_0198	-90	1	6.24	TATATA
PF14_0198	-175	1	6.24	TATATA
PF14_0198	-237	1	6.24	TATATA
PF14_0198	-443	1	6.24	TATATA
PF14_0198	-449	1	6.24	TATATA
PF14_0198	-455	1	6.24	TATATA
PF14_0198	-514	1	6.24	TATATA
PF14_0198	-824	1	6.24	TATATA
PF14_0198	-845	1	6.24	TATATA
PF14_0198	-859	1	6.24	TATATA
PF14_0198	-865	1	6.24	TATATA
PF14_0198	-871	1	6.24	TATATA
PF14_0198	-985	1	6.24	TATATA
PF14_0198	-991	1	6.24	TATATA
PF14_0198	-1286	1	6.24	TATATA
PF14_0198	-1411	1	6.24	TATATA
PF14_0198	-1589	1	6.24	TATATA
PF14_0198	-1595	1	6.24	TATATA
PF14_0198	-1601	1	6.24	TATATA
PF14_0198	-1607	1	6.24	TATATA
PF14_0198	-1826	1	6.24	TATATA
MAL13P1.261	-49	1	6.24	TATATA
MAL13P1.261	-81	1	6.24	TATATA
MAL13P1.261	-185	1	6.24	TATATA
MAL13P1.261	-191	1	6.24	TATATA
MAL13P1.261	-252	1	6.24	TATATA
MAL13P1.261	-280	1	6.24	TATATA
MAL13P1.261	-293	1	6.24	TATATA
PF14_0655	-45	1	6.24	TATATA
PF14_0655	-52	1	6.24	TATATA
PF14_0655	-58	1	6.24	TATATA
PF14_0655	-64	1	6.24	TATATA
PF14_0655	-104	1	6.24	TATATA
PF14_0655	-151	1	6.24	TATATA
PF14_0655	-157	1	6.24	TATATA
PF14_0655	-163	1	6.24	TATATA
PF14_0655	-169	1	6.24	TATATA
PF14_0655	-285	1	6.24	TATATA
PF14_0655	-297	1	6.24	TATATA
PF14_0655	-303	1	6.24	TATATA
PF14_0655	-309	1	6.24	TATATA
PF14_0655	-519	1	6.24	TATATA
PF14_0655	-525	1	6.24	TATATA
PF14_0655	-747	1	6.24	TATATA
PF14_0655	-792	1	6.24	TATATA
PF14_0655	-798	1	6.24	TATATA
PF14_0655	-804	1	6.24	TATATA
PF14_0655	-811	1	6.24	TATATA
PF14_0655	-817	1	6.24	TATATA
PF14_0655	-988	1	6.24	TATATA
PF14_0655	-995	1	6.24	TATATA
PF14_0655	-1001	1	6.24	TATATA
PF14_0655	-1130	1	6.24	TATATA
PF14_0655	-1136	1	6.24	TATATA
PF14_0655	-1142	1	6.24	TATATA
PF14_0655	-1148	1	6.24	TATATA
PF14_0655	-1336	1	6.24	TATATA
PF14_0655	-1542	1	6.24	TATATA
PF14_0655	-1721	1	6.24	TATATA
PF14_0655	-1790	1	6.24	TATATA
PF14_0655	-1796	1	6.24	TATATA
PF14_0655	-1803	1	6.24	TATATA
PF14_0655	-1815	1	6.24	TATATA
PF14_0655	-1862	1	6.24	TATATA
PF14_0655	-1951	1	6.24	TATATA
PFC0700c	-104	1	6.24	TATATA
PFC0700c	-152	1	6.24	TATATA
PFC0700c	-158	1	6.24	TATATA
PFC0700c	-262	1	6.24	TATATA
PFC0700c	-348	1	6.24	TATATA
PFC0700c	-354	1	6.24	TATATA
PFC0700c	-360	1	6.24	TATATA
PFC0700c	-374	1	6.24	TATATA
PFC0700c	-632	1	6.24	TATATA
PFC0700c	-870	1	6.24	TATATA
PFC0700c	-876	1	6.24	TATATA
PFC0700c	-882	1	6.24	TATATA
PFC0700c	-888	1	6.24	TATATA
PFC0700c	-894	1	6.24	TATATA
PFC0700c	-900	1	6.24	TATATA
PFC0700c	-906	1	6.24	TATATA
PFC0700c	-913	1	6.24	TATATA
PFC0700c	-1010	1	6.24	TATATA
PFC0700c	-1017	1	6.24	TATATA
PFC0700c	-1023	1	6.24	TATATA
PFC0700c	-1029	1	6.24	TATATA
PFC0700c	-1035	1	6.24	TATATA
PFC0700c	-1041	1	6.24	TATATA
PFC0700c	-1047	1	6.24	TATATA
PFC0700c	-1179	1	6.24	TATATA
PFC0700c	-1185	1	6.24	TATATA
PFC0700c	-1191	1	6.24	TATATA
PFC0700c	-1277	1	6.24	TATATA
PFC0700c	-1283	1	6.24	TATATA
PFC0700c	-1396	1	6.24	TATATA
PFC0700c	-1408	1	6.24	TATATA
PFC0700c	-1725	1	6.24	TATATA
PFC0700c	-1731	1	6.24	TATATA
PFC0700c	-1737	1	6.24	TATATA
PFC0700c	-1754	1	6.24	TATATA
MAL8P1.131	-441	1	6.24	TATATA
MAL8P1.131	-561	1	6.24	TATATA
MAL8P1.131	-576	1	6.24	TATATA
MAL8P1.131	-583	1	6.24	TATATA
MAL8P1.131	-589	1	6.24	TATATA
MAL8P1.131	-695	1	6.24	TATATA
MAL8P1.131	-701	1	6.24	TATATA
MAL8P1.131	-707	1	6.24	TATATA
MAL8P1.131	-713	1	6.24	TATATA
MAL8P1.131	-830	1	6.24	TATATA
MAL8P1.131	-836	1	6.24	TATATA
MAL8P1.131	-1114	1	6.24	TATATA
MAL8P1.131	-1126	1	6.24	TATATA
PFI1240c	-144	1	6.24	TATATA
PFI1240c	-369	1	6.24	TATATA
PFI1240c	-375	1	6.24	TATATA
PFI1240c	-505	1	6.24	TATATA
PFI1240c	-511	1	6.24	TATATA
PFI1240c	-517	1	6.24	TATATA
PFI1240c	-601	1	6.24	TATATA
PFI1240c	-742	1	6.24	TATATA
PFI1240c	-749	1	6.24	TATATA
PFI1240c	-920	1	6.24	TATATA
PFI1240c	-926	1	6.24	TATATA
PFI1240c	-932	1	6.24	TATATA
PFI1240c	-938	1	6.24	TATATA
PFB0227c	-47	1	6.24	TATATA
PFB0227c	-69	1	6.24	TATATA
PFB0227c	-136	1	6.24	TATATA
PFB0227c	-242	1	6.24	TATATA
PFB0227c	-248	1	6.24	TATATA
PFB0227c	-254	1	6.24	TATATA
PFB0227c	-273	1	6.24	TATATA
PFB0227c	-363	1	6.24	TATATA
PFB0227c	-463	1	6.24	TATATA
PFB0227c	-469	1	6.24	TATATA
PFB0227c	-475	1	6.24	TATATA
PFB0227c	-481	1	6.24	TATATA
PFB0227c	-487	1	6.24	TATATA
PFB0227c	-1591	1	6.24	TATATA
PFB0227c	-1597	1	6.24	TATATA
PFB0227c	-1603	1	6.24	TATATA
PFB0227c	-1609	1	6.24	TATATA
PFB0227c	-1615	1	6.24	TATATA
PFB0227c	-1621	1	6.24	TATATA
PFB0227c	-1627	1	6.24	TATATA
PFB0227c	-1764	1	6.24	TATATA
PFB0227c	-1878	1	6.24	TATATA
PFB0227c	-1920	1	6.24	TATATA
PFB0227c	-1932	1	6.24	TATATA
PFB0227c	-1938	1	6.24	TATATA
PFB0227c	-1944	1	6.24	TATATA
PFB0227c	-1950	1	6.24	TATATA
PFB0227c	-1956	1	6.24	TATATA
MAL7P1.183	-13	1	6.24	TATATA
MAL7P1.183	-175	1	6.24	TATATA
MAL7P1.183	-195	1	6.24	TATATA
MAL7P1.183	-504	1	6.24	TATATA
MAL7P1.183	-686	1	6.24	TATATA
MAL7P1.183	-704	1	6.24	TATATA
MAL7P1.183	-766	1	6.24	TATATA
MAL7P1.183	-1087	1	6.24	TATATA
MAL8P1.14	-103	1	6.24	TATATA
MAL8P1.14	-109	1	6.24	TATATA
MAL8P1.14	-115	1	6.24	TATATA
MAL8P1.14	-121	1	6.24	TATATA
MAL8P1.14	-127	1	6.24	TATATA
MAL8P1.14	-203	1	6.24	TATATA
MAL8P1.14	-239	1	6.24	TATATA
MAL8P1.14	-245	1	6.24	TATATA
MAL8P1.14	-251	1	6.24	TATATA
MAL8P1.14	-590	1	6.24	TATATA
MAL8P1.14	-764	1	6.24	TATATA
MAL8P1.14	-770	1	6.24	TATATA
MAL8P1.14	-776	1	6.24	TATATA
MAL8P1.14	-782	1	6.24	TATATA
MAL8P1.14	-796	1	6.24	TATATA
MAL8P1.14	-855	1	6.24	TATATA
MAL8P1.14	-861	1	6.24	TATATA
PFD1015c	-477	1	6.24	TATATA
PFD1015c	-497	1	6.24	TATATA
PFD1015c	-537	1	6.24	TATATA
PFD1015c	-623	1	6.24	TATATA
PFD1015c	-629	1	6.24	TATATA
PFD1015c	-661	1	6.24	TATATA
PFD1015c	-732	1	6.24	TATATA
PFD1015c	-871	1	6.24	TATATA
PFD1015c	-917	1	6.24	TATATA
PFD1015c	-977	1	6.24	TATATA
PFD1015c	-994	1	6.24	TATATA
PFD1015c	-1070	1	6.24	TATATA
PFD1015c	-1176	1	6.24	TATATA
PFD1015c	-1188	1	6.24	TATATA
PFD1015c	-1305	1	6.24	TATATA
PFD1015c	-1319	1	6.24	TATATA
PFD1015c	-1419	1	6.24	TATATA
PFD1015c	-1585	1	6.24	TATATA
PFD1015c	-1702	1	6.24	TATATA
PFD1015c	-1744	1	6.24	TATATA
PFD1015c	-1750	1	6.24	TATATA
PFD1015c	-1756	1	6.24	TATATA
PFD1015c	-1762	1	6.24	TATATA
PF13_0083	-185	1	6.24	TATATA
PF13_0083	-307	1	6.24	TATATA
PF13_0083	-313	1	6.24	TATATA
PF13_0083	-325	1	6.24	TATATA
PF13_0083	-353	1	6.24	TATATA
PF13_0083	-444	1	6.24	TATATA
PF13_0083	-646	1	6.24	TATATA
PF13_0083	-931	1	6.24	TATATA
PF13_0083	-937	1	6.24	TATATA
PF13_0083	-953	1	6.24	TATATA
PFI1205c	-68	1	6.24	TATATA
PFI1205c	-80	1	6.24	TATATA
PFI1205c	-144	1	6.24	TATATA
PFI1205c	-161	1	6.24	TATATA
PFI1205c	-553	1	6.24	TATATA
PFI1205c	-581	1	6.24	TATATA
PFI1205c	-983	1	6.24	TATATA
PFI1205c	-1062	1	6.24	TATATA
PFI1205c	-1198	1	6.24	TATATA
PFI1205c	-1278	1	6.24	TATATA
PFI1205c	-1284	1	6.24	TATATA
PFI1205c	-1290	1	6.24	TATATA
PFI1205c	-1344	1	6.24	TATATA
PFI1205c	-1350	1	6.24	TATATA
PFI1205c	-1474	1	6.24	TATATA
PFI1205c	-1497	1	6.24	TATATA
PFI1205c	-1503	1	6.24	TATATA
PFI1205c	-1509	1	6.24	TATATA
PFL2620w	-94	1	6.24	TATATA
PFL2620w	-330	1	6.24	TATATA
PFL2620w	-383	1	6.24	TATATA
PFL2620w	-389	1	6.24	TATATA
PFL2620w	-766	1	6.24	TATATA
PFL2620w	-994	1	6.24	TATATA
PFL2620w	-1079	1	6.24	TATATA
PFL2620w	-1192	1	6.24	TATATA
PFL2620w	-1198	1	6.24	TATATA
PFL2620w	-1204	1	6.24	TATATA
PFL2620w	-1210	1	6.24	TATATA
PFL2620w	-1216	1	6.24	TATATA
PFL2620w	-1222	1	6.24	TATATA
PFL2620w	-1510	1	6.24	TATATA
PFL2620w	-1516	1	6.24	TATATA
PFL2620w	-1616	1	6.24	TATATA
PFL2620w	-1622	1	6.24	TATATA
PFL2620w	-1860	1	6.24	TATATA
PFF0100w	-85	1	6.24	TATATA
PFF0100w	-299	1	6.24	TATATA
PFF0100w	-435	1	6.24	TATATA
PFF0100w	-465	1	6.24	TATATA
PFF0100w	-562	1	6.24	TATATA
PFF0100w	-569	1	6.24	TATATA
PFF0100w	-824	1	6.24	TATATA
PFF0100w	-890	1	6.24	TATATA
PFF0100w	-904	1	6.24	TATATA
PFF0100w	-968	1	6.24	TATATA
PFF0100w	-1051	1	6.24	TATATA
PFF0100w	-1165	1	6.24	TATATA
PFF0100w	-1171	1	6.24	TATATA
PFF0100w	-1196	1	6.24	TATATA
PFF0100w	-1248	1	6.24	TATATA
PFF0100w	-1299	1	6.24	TATATA
PFF0100w	-1446	1	6.24	TATATA
PFF0100w	-1551	1	6.24	TATATA
PFF0100w	-1600	1	6.24	TATATA
PFF0100w	-1659	1	6.24	TATATA
PFF0100w	-1938	1	6.24	TATATA
PF14_0664	-159	1	6.24	TATATA
PF14_0664	-165	1	6.24	TATATA
PF14_0664	-259	1	6.24	TATATA
PF14_0664	-296	1	6.24	TATATA
PF14_0664	-302	1	6.24	TATATA
PF14_0664	-308	1	6.24	TATATA
PF14_0664	-314	1	6.24	TATATA
PF14_0664	-582	1	6.24	TATATA
PF14_0664	-793	1	6.24	TATATA
PF14_0664	-799	1	6.24	TATATA
PF14_0664	-805	1	6.24	TATATA
PF14_0664	-811	1	6.24	TATATA
PF14_0664	-961	1	6.24	TATATA
PF14_0664	-1184	1	6.24	TATATA
PF14_0664	-1190	1	6.24	TATATA
PF14_0664	-1607	1	6.24	TATATA
PF14_0664	-1613	1	6.24	TATATA
PF14_0664	-1619	1	6.24	TATATA
PF14_0664	-1874	1	6.24	TATATA
PF14_0664	-1880	1	6.24	TATATA
PF14_0664	-1886	1	6.24	TATATA
PF14_0664	-1892	1	6.24	TATATA
MAL8P1.78	-130	1	6.24	TATATA
MAL8P1.78	-136	1	6.24	TATATA
MAL8P1.78	-1213	1	6.24	TATATA
MAL8P1.78	-1461	1	6.24	TATATA
MAL8P1.78	-1830	1	6.24	TATATA
MAL8P1.78	-1836	1	6.24	TATATA
MAL8P1.78	-1842	1	6.24	TATATA
PFI0505c	-62	1	6.24	TATATA
PFI0505c	-68	1	6.24	TATATA
PFI0505c	-74	1	6.24	TATATA
PFI0505c	-80	1	6.24	TATATA
PFI0505c	-86	1	6.24	TATATA
PFI0505c	-92	1	6.24	TATATA
PFI0505c	-131	1	6.24	TATATA
PFI0505c	-246	1	6.24	TATATA
PFI0505c	-276	1	6.24	TATATA
PFI0505c	-334	1	6.24	TATATA
PFI0505c	-340	1	6.24	TATATA
PFI0505c	-346	1	6.24	TATATA
PFI0505c	-352	1	6.24	TATATA
PFI0505c	-399	1	6.24	TATATA
PFI0505c	-653	1	6.24	TATATA
PFI0505c	-659	1	6.24	TATATA
PFI0505c	-665	1	6.24	TATATA
PFI0505c	-671	1	6.24	TATATA
PFI0505c	-695	1	6.24	TATATA
PFI0505c	-701	1	6.24	TATATA
PFI0505c	-707	1	6.24	TATATA
PFI0505c	-713	1	6.24	TATATA
PFI0505c	-719	1	6.24	TATATA
PFI0505c	-725	1	6.24	TATATA
PFI0505c	-781	1	6.24	TATATA
PFI0505c	-855	1	6.24	TATATA
PFI0505c	-861	1	6.24	TATATA
PF14_0815	-156	1	6.24	TATATA
PF14_0815	-300	1	6.24	TATATA
PF14_0815	-458	1	6.24	TATATA
PF14_0815	-586	1	6.24	TATATA
PF14_0815	-684	1	6.24	TATATA
PF14_0815	-690	1	6.24	TATATA
PF14_0815	-785	1	6.24	TATATA
PF14_0815	-791	1	6.24	TATATA
PF14_0815	-860	1	6.24	TATATA
PF14_0815	-866	1	6.24	TATATA
MAL13P1.281	-212	1	6.24	TATATA
MAL13P1.281	-218	1	6.24	TATATA
MAL13P1.281	-418	1	6.24	TATATA
MAL13P1.281	-551	1	6.24	TATATA
MAL13P1.281	-733	1	6.24	TATATA
MAL13P1.281	-888	1	6.24	TATATA
MAL13P1.281	-894	1	6.24	TATATA
MAL13P1.281	-900	1	6.24	TATATA
MAL13P1.281	-976	1	6.24	TATATA
MAL13P1.281	-1031	1	6.24	TATATA
MAL13P1.281	-1111	1	6.24	TATATA
MAL13P1.281	-1117	1	6.24	TATATA
MAL13P1.281	-1191	1	6.24	TATATA
MAL13P1.281	-1197	1	6.24	TATATA
MAL13P1.281	-1247	1	6.24	TATATA
PF13_0304	-55	1	6.24	TATATA
PF13_0304	-67	1	6.24	TATATA
PF13_0304	-73	1	6.24	TATATA
PF13_0304	-474	1	6.24	TATATA
PF13_0304	-484	1	6.24	TATATA
PF13_0304	-519	1	6.24	TATATA
PF13_0304	-529	1	6.24	TATATA
PF13_0304	-540	1	6.24	TATATA
PF13_0304	-553	1	6.24	TATATA
PF13_0304	-643	1	6.24	TATATA
PF13_0304	-655	1	6.24	TATATA
PF13_0304	-670	1	6.24	TATATA
PF13_0304	-710	1	6.24	TATATA
PF13_0304	-768	1	6.24	TATATA
PF13_0304	-923	1	6.24	TATATA
PF13_0304	-930	1	6.24	TATATA
PF13_0304	-1048	1	6.24	TATATA
PF13_0304	-1263	1	6.24	TATATA
PF13_0304	-1326	1	6.24	TATATA
PF13_0304	-1332	1	6.24	TATATA
PF13_0304	-1338	1	6.24	TATATA
PF13_0304	-1476	1	6.24	TATATA
PF13_0304	-1483	1	6.24	TATATA
PF13_0304	-1489	1	6.24	TATATA
PF13_0304	-1495	1	6.24	TATATA
PF13_0304	-1501	1	6.24	TATATA
PF13_0304	-1507	1	6.24	TATATA
PF13_0304	-1626	1	6.24	TATATA
PFI0660c	-127	1	6.24	TATATA
PFI0660c	-133	1	6.24	TATATA
PFI0660c	-170	1	6.24	TATATA
PFI0660c	-292	1	6.24	TATATA
PFI0660c	-298	1	6.24	TATATA
PFI0660c	-304	1	6.24	TATATA
PFI0660c	-310	1	6.24	TATATA
PFI0660c	-316	1	6.24	TATATA
PFI0660c	-619	1	6.24	TATATA
PFI0660c	-625	1	6.24	TATATA
PFI0660c	-631	1	6.24	TATATA
PFI0660c	-637	1	6.24	TATATA
PFI0660c	-643	1	6.24	TATATA
PFI0660c	-649	1	6.24	TATATA
PFI0660c	-655	1	6.24	TATATA
PFI0660c	-729	1	6.24	TATATA
PFE1345c	-81	1	6.24	TATATA
PFE1345c	-87	1	6.24	TATATA
PFE1345c	-240	1	6.24	TATATA
PFE1345c	-246	1	6.24	TATATA
PFE1345c	-252	1	6.24	TATATA
PFE1345c	-265	1	6.24	TATATA
PFE1345c	-293	1	6.24	TATATA
PFE1345c	-371	1	6.24	TATATA
PFE1345c	-377	1	6.24	TATATA
PFE1345c	-383	1	6.24	TATATA
PFE1345c	-389	1	6.24	TATATA
PFE1345c	-535	1	6.24	TATATA
PFE1345c	-541	1	6.24	TATATA
PFE1345c	-547	1	6.24	TATATA
PFE1345c	-614	1	6.24	TATATA
PFE1345c	-715	1	6.24	TATATA
PFE1345c	-721	1	6.24	TATATA
PFE1345c	-828	1	6.24	TATATA
PFE1345c	-878	1	6.24	TATATA
PFE1345c	-1036	1	6.24	TATATA
PFE1345c	-1143	1	6.24	TATATA
PFE1345c	-1149	1	6.24	TATATA
PFE1345c	-1155	1	6.24	TATATA
PFE1345c	-1162	1	6.24	TATATA
PFE1345c	-1218	1	6.24	TATATA
PFE1345c	-1332	1	6.24	TATATA
PFE1345c	-1409	1	6.24	TATATA
PFE1345c	-1415	1	6.24	TATATA
PFE1345c	-1590	1	6.24	TATATA
PFE1345c	-1673	1	6.24	TATATA
PFE1345c	-1679	1	6.24	TATATA
PFE1345c	-1685	1	6.24	TATATA
PF14_0757	-266	1	6.24	TATATA
PF14_0757	-305	1	6.24	TATATA
PF14_0757	-446	1	6.24	TATATA
PF14_0757	-479	1	6.24	TATATA
PF14_0757	-680	1	6.24	TATATA
PF14_0757	-704	1	6.24	TATATA
PF14_0757	-1055	1	6.24	TATATA
PF14_0757	-1061	1	6.24	TATATA
PF14_0757	-1158	1	6.24	TATATA
PF14_0757	-1299	1	6.24	TATATA
PF14_0757	-1305	1	6.24	TATATA
PF14_0757	-1384	1	6.24	TATATA
PF14_0757	-1437	1	6.24	TATATA
PF14_0757	-1943	1	6.24	TATATA
PF14_0757	-1971	1	6.24	TATATA
PF14_0757	-1977	1	6.24	TATATA
PF14_0015	-166	1	6.24	TATATA
PF14_0015	-173	1	6.24	TATATA
PF14_0015	-191	1	6.24	TATATA
PF14_0015	-315	1	6.24	TATATA
PF14_0015	-396	1	6.24	TATATA
PF14_0015	-648	1	6.24	TATATA
PF14_0015	-719	1	6.24	TATATA
PF14_0015	-1081	1	6.24	TATATA
PF14_0015	-1242	1	6.24	TATATA
PF14_0015	-1248	1	6.24	TATATA
PF14_0015	-1262	1	6.24	TATATA
PF14_0015	-1351	1	6.24	TATATA
PF14_0015	-1357	1	6.24	TATATA
PF14_0015	-1363	1	6.24	TATATA
PF14_0015	-1369	1	6.24	TATATA
PF14_0015	-1375	1	6.24	TATATA
PF14_0015	-1702	1	6.24	TATATA
PF14_0015	-1708	1	6.24	TATATA
PF14_0015	-1766	1	6.24	TATATA
PF14_0015	-1772	1	6.24	TATATA
PF14_0015	-1778	1	6.24	TATATA
PF14_0015	-1784	1	6.24	TATATA
PF14_0015	-1923	1	6.24	TATATA
PF14_0015	-1966	1	6.24	TATATA
PF14_0015	-1978	1	6.24	TATATA
PF14_0015	-1984	1	6.24	TATATA
PFI1640c	-74	1	6.24	TATATA
PFI1640c	-80	1	6.24	TATATA
PFI1640c	-86	1	6.24	TATATA
PFI1640c	-265	1	6.24	TATATA
PFI1640c	-271	1	6.24	TATATA
PFI1640c	-402	1	6.24	TATATA
PFI1640c	-566	1	6.24	TATATA
PF10_0243	-260	1	6.24	TATATA
PF10_0243	-286	1	6.24	TATATA
PF10_0243	-292	1	6.24	TATATA
PF10_0243	-298	1	6.24	TATATA
PF10_0243	-411	1	6.24	TATATA
PF10_0243	-417	1	6.24	TATATA
PF10_0243	-423	1	6.24	TATATA
PF10_0243	-514	1	6.24	TATATA
PF13_0230	-112	1	6.24	TATATA
PF13_0230	-384	1	6.24	TATATA
PF13_0230	-390	1	6.24	TATATA
PF13_0230	-424	1	6.24	TATATA
PF13_0230	-482	1	6.24	TATATA
PF13_0230	-501	1	6.24	TATATA
PF13_0230	-507	1	6.24	TATATA
PF13_0230	-513	1	6.24	TATATA
PF13_0230	-546	1	6.24	TATATA
PF13_0230	-647	1	6.24	TATATA
PF13_0230	-653	1	6.24	TATATA
PF13_0230	-659	1	6.24	TATATA
PF13_0230	-665	1	6.24	TATATA
PF13_0230	-717	1	6.24	TATATA
PF13_0230	-741	1	6.24	TATATA
PF13_0230	-747	1	6.24	TATATA
PF13_0230	-753	1	6.24	TATATA
PF13_0230	-805	1	6.24	TATATA
PF13_0230	-829	1	6.24	TATATA
PF13_0230	-835	1	6.24	TATATA
PF13_0230	-841	1	6.24	TATATA
PF13_0230	-892	1	6.24	TATATA
PFL2135c	-34	1	6.24	TATATA
PFL2135c	-40	1	6.24	TATATA
PFL2135c	-313	1	6.24	TATATA
PFL2135c	-319	1	6.24	TATATA
PFL2135c	-683	1	6.24	TATATA
PFL2135c	-689	1	6.24	TATATA
PFL2135c	-695	1	6.24	TATATA
PFL2135c	-817	1	6.24	TATATA
PFL2135c	-829	1	6.24	TATATA
PFL2135c	-1053	1	6.24	TATATA
PFL2135c	-1142	1	6.24	TATATA
PFL2135c	-1148	1	6.24	TATATA
PFL2135c	-1154	1	6.24	TATATA
PFL2135c	-1267	1	6.24	TATATA
PFL2135c	-1273	1	6.24	TATATA
PFL2135c	-1398	1	6.24	TATATA
PFL2135c	-1411	1	6.24	TATATA
PFL2135c	-1417	1	6.24	TATATA
PFL2135c	-1423	1	6.24	TATATA
PFL2135c	-1679	1	6.24	TATATA
PFL2135c	-1685	1	6.24	TATATA
PFL2135c	-1752	1	6.24	TATATA
PFL2135c	-1758	1	6.24	TATATA
PFF0760w	-38	1	6.24	TATATA
PFF0760w	-75	1	6.24	TATATA
PFF0760w	-81	1	6.24	TATATA
PFF0760w	-87	1	6.24	TATATA
PFF0760w	-93	1	6.24	TATATA
PFF0760w	-239	1	6.24	TATATA
PFF0760w	-245	1	6.24	TATATA
PFF0760w	-251	1	6.24	TATATA
PFF0760w	-257	1	6.24	TATATA
PFF0760w	-263	1	6.24	TATATA
PFF0760w	-269	1	6.24	TATATA
PFF0760w	-275	1	6.24	TATATA
PFF0760w	-302	1	6.24	TATATA
PFF0760w	-386	1	6.24	TATATA
PFF0760w	-392	1	6.24	TATATA
PFF0760w	-432	1	6.24	TATATA
PFF0760w	-447	1	6.24	TATATA
PFF0760w	-453	1	6.24	TATATA
PFF0760w	-564	1	6.24	TATATA
PFF0760w	-670	1	6.24	TATATA
MAL13P1.112	-62	1	6.24	TATATA
MAL13P1.112	-68	1	6.24	TATATA
MAL13P1.112	-538	1	6.24	TATATA
MAL13P1.112	-544	1	6.24	TATATA
MAL13P1.112	-550	1	6.24	TATATA
MAL13P1.112	-666	1	6.24	TATATA
MAL13P1.112	-672	1	6.24	TATATA
MAL13P1.112	-1870	1	6.24	TATATA
MAL13P1.112	-1876	1	6.24	TATATA
MAL13P1.112	-1882	1	6.24	TATATA
MAL13P1.112	-1888	1	6.24	TATATA
MAL8P1.202	-22	1	6.24	TATATA
MAL8P1.202	-139	1	6.24	TATATA
MAL8P1.202	-145	1	6.24	TATATA
MAL8P1.202	-151	1	6.24	TATATA
MAL8P1.202	-322	1	6.24	TATATA
MAL8P1.202	-328	1	6.24	TATATA
MAL8P1.202	-340	1	6.24	TATATA
MAL8P1.202	-346	1	6.24	TATATA
MAL8P1.202	-361	1	6.24	TATATA
MAL8P1.202	-508	1	6.24	TATATA
MAL8P1.202	-612	1	6.24	TATATA
MAL8P1.202	-643	1	6.24	TATATA
MAL8P1.202	-649	1	6.24	TATATA
MAL8P1.202	-662	1	6.24	TATATA
MAL8P1.202	-668	1	6.24	TATATA
MAL8P1.202	-681	1	6.24	TATATA
MAL8P1.202	-687	1	6.24	TATATA
MAL8P1.202	-873	1	6.24	TATATA
MAL8P1.202	-946	1	6.24	TATATA
MAL8P1.202	-953	1	6.24	TATATA
MAL8P1.202	-1101	1	6.24	TATATA
MAL8P1.202	-1160	1	6.24	TATATA
MAL8P1.202	-1203	1	6.24	TATATA
MAL8P1.202	-1209	1	6.24	TATATA
MAL8P1.202	-1524	1	6.24	TATATA
MAL8P1.202	-1589	1	6.24	TATATA
MAL8P1.202	-1712	1	6.24	TATATA
MAL8P1.202	-1918	1	6.24	TATATA
MAL8P1.202	-1924	1	6.24	TATATA
MAL8P1.202	-1930	1	6.24	TATATA
MAL8P1.202	-1936	1	6.24	TATATA
MAL8P1.202	-1942	1	6.24	TATATA
MAL8P1.202	-1960	1	6.24	TATATA
PFL0895c	-42	1	6.24	TATATA
PFL0895c	-48	1	6.24	TATATA
PFL0895c	-54	1	6.24	TATATA
PFL0895c	-60	1	6.24	TATATA
PFL0895c	-66	1	6.24	TATATA
PFL0895c	-98	1	6.24	TATATA
PFL0895c	-112	1	6.24	TATATA
PFL0895c	-184	1	6.24	TATATA
PFL0895c	-193	1	6.24	TATATA
PFL0895c	-199	1	6.24	TATATA
PFL0895c	-205	1	6.24	TATATA
PFL0895c	-299	1	6.24	TATATA
PFL0895c	-305	1	6.24	TATATA
PFL0895c	-311	1	6.24	TATATA
PFL0895c	-317	1	6.24	TATATA
PFL0895c	-323	1	6.24	TATATA
PFL0895c	-329	1	6.24	TATATA
PFL0895c	-347	1	6.24	TATATA
PFL0895c	-449	1	6.24	TATATA
PFL0895c	-488	1	6.24	TATATA
PFL0895c	-503	1	6.24	TATATA
PFL0895c	-655	1	6.24	TATATA
PFL0895c	-694	1	6.24	TATATA
PFL0895c	-739	1	6.24	TATATA
PFL0895c	-763	1	6.24	TATATA
PFL0895c	-844	1	6.24	TATATA
PFL0895c	-912	1	6.24	TATATA
PFL0895c	-973	1	6.24	TATATA
PFL0895c	-1125	1	6.24	TATATA
PFL0895c	-1211	1	6.24	TATATA
PFL0895c	-1233	1	6.24	TATATA
PFL0895c	-1239	1	6.24	TATATA
PFL0895c	-1303	1	6.24	TATATA
PFL0895c	-1393	1	6.24	TATATA
PFL0895c	-1399	1	6.24	TATATA
PFL0895c	-1686	1	6.24	TATATA
PFL0895c	-1692	1	6.24	TATATA
PFL0895c	-1780	1	6.24	TATATA
PFL0895c	-1981	1	6.24	TATATA
PFL0895c	-1987	1	6.24	TATATA
PFL0895c	-1993	1	6.24	TATATA
PFC1075w	-436	1	6.24	TATATA
PFC1075w	-996	1	6.24	TATATA
PFC1075w	-1353	1	6.24	TATATA
PF14_0618	-44	1	6.24	TATATA
PF14_0618	-52	1	6.24	TATATA
PF14_0618	-58	1	6.24	TATATA
PF14_0618	-345	1	6.24	TATATA
PF14_0618	-351	1	6.24	TATATA
PF14_0618	-357	1	6.24	TATATA
PF14_0618	-479	1	6.24	TATATA
PF14_0618	-485	1	6.24	TATATA
PF14_0618	-497	1	6.24	TATATA
PF14_0618	-504	1	6.24	TATATA
PF14_0618	-510	1	6.24	TATATA
PF14_0618	-677	1	6.24	TATATA
PF14_0618	-698	1	6.24	TATATA
PF14_0618	-704	1	6.24	TATATA
PF14_0618	-710	1	6.24	TATATA
PF14_0618	-716	1	6.24	TATATA
PF14_0618	-789	1	6.24	TATATA
PF14_0618	-796	1	6.24	TATATA
PF14_0618	-802	1	6.24	TATATA
PF14_0618	-1730	1	6.24	TATATA
PF14_0618	-1804	1	6.24	TATATA
PF14_0618	-1936	1	6.24	TATATA
PF14_0618	-1942	1	6.24	TATATA
PF11_0331	-45	1	6.24	TATATA
PF11_0331	-51	1	6.24	TATATA
PF11_0331	-262	1	6.24	TATATA
PF11_0331	-374	1	6.24	TATATA
PF11_0331	-443	1	6.24	TATATA
PF11_0331	-452	1	6.24	TATATA
PF11_0331	-469	1	6.24	TATATA
PF11_0331	-538	1	6.24	TATATA
PF11_0331	-544	1	6.24	TATATA
PF11_0331	-551	1	6.24	TATATA
PF11_0331	-642	1	6.24	TATATA
PF11_0331	-651	1	6.24	TATATA
PF11_0331	-657	1	6.24	TATATA
PF11_0331	-663	1	6.24	TATATA
PF11_0331	-679	1	6.24	TATATA
PF11_0331	-747	1	6.24	TATATA
PF11_0331	-934	1	6.24	TATATA
PF11_0331	-972	1	6.24	TATATA
PF11_0331	-981	1	6.24	TATATA
PF11_0331	-1108	1	6.24	TATATA
PF11_0331	-1194	1	6.24	TATATA
PF11_0331	-1200	1	6.24	TATATA
PF11_0331	-1206	1	6.24	TATATA
PF11_0331	-1212	1	6.24	TATATA
PF11_0331	-1218	1	6.24	TATATA
PF11_0331	-1250	1	6.24	TATATA
PF11_0331	-1846	1	6.24	TATATA
PF11_0331	-1852	1	6.24	TATATA
PF11_0331	-1858	1	6.24	TATATA
MAL8P1.69	-128	1	6.24	TATATA
MAL8P1.69	-202	1	6.24	TATATA
MAL8P1.69	-208	1	6.24	TATATA
MAL8P1.69	-384	1	6.24	TATATA
MAL8P1.69	-406	1	6.24	TATATA
MAL8P1.69	-412	1	6.24	TATATA
MAL8P1.69	-418	1	6.24	TATATA
MAL8P1.69	-424	1	6.24	TATATA
MAL8P1.69	-670	1	6.24	TATATA
MAL8P1.69	-687	1	6.24	TATATA
MAL8P1.69	-754	1	6.24	TATATA
MAL8P1.69	-760	1	6.24	TATATA
MAL8P1.69	-766	1	6.24	TATATA
MAL8P1.69	-772	1	6.24	TATATA
MAL8P1.69	-816	1	6.24	TATATA
MAL8P1.69	-834	1	6.24	TATATA
MAL8P1.69	-840	1	6.24	TATATA
MAL8P1.69	-996	1	6.24	TATATA
MAL8P1.69	-1057	1	6.24	TATATA
MAL8P1.69	-1111	1	6.24	TATATA
MAL8P1.69	-1118	1	6.24	TATATA
MAL8P1.69	-1140	1	6.24	TATATA
MAL8P1.69	-1210	1	6.24	TATATA
MAL8P1.69	-1216	1	6.24	TATATA
MAL8P1.69	-1223	1	6.24	TATATA
MAL8P1.69	-1230	1	6.24	TATATA
MAL8P1.69	-1270	1	6.24	TATATA
MAL8P1.69	-1337	1	6.24	TATATA
MAL8P1.69	-1343	1	6.24	TATATA
MAL8P1.69	-1349	1	6.24	TATATA
MAL8P1.69	-1408	1	6.24	TATATA
MAL8P1.69	-1527	1	6.24	TATATA
MAL8P1.69	-1533	1	6.24	TATATA
MAL8P1.69	-1539	1	6.24	TATATA
MAL8P1.69	-1688	1	6.24	TATATA
MAL8P1.69	-1731	1	6.24	TATATA
MAL8P1.69	-1755	1	6.24	TATATA
MAL8P1.69	-1790	1	6.24	TATATA
MAL8P1.69	-1796	1	6.24	TATATA
MAL8P1.69	-1802	1	6.24	TATATA
MAL8P1.69	-1808	1	6.24	TATATA
MAL8P1.69	-1936	1	6.24	TATATA
MAL8P1.69	-1967	1	6.24	TATATA
MAL8P1.69	-1980	1	6.24	TATATA
PF08_0053	-159	1	6.24	TATATA
PF08_0053	-165	1	6.24	TATATA
PF08_0053	-171	1	6.24	TATATA
PF08_0053	-178	1	6.24	TATATA
PF08_0053	-277	1	6.24	TATATA
PF08_0053	-283	1	6.24	TATATA
PF08_0053	-289	1	6.24	TATATA
PF08_0053	-378	1	6.24	TATATA
PF08_0053	-448	1	6.24	TATATA
PF08_0053	-454	1	6.24	TATATA
PF08_0053	-460	1	6.24	TATATA
PF08_0053	-690	1	6.24	TATATA
PF08_0053	-696	1	6.24	TATATA
PF08_0053	-914	1	6.24	TATATA
PF08_0053	-1285	1	6.24	TATATA
PF08_0053	-1291	1	6.24	TATATA
PF08_0053	-1325	1	6.24	TATATA
PFL1910c	-107	1	6.24	TATATA
PFL1910c	-342	1	6.24	TATATA
PFL1910c	-354	1	6.24	TATATA
PFL1910c	-426	1	6.24	TATATA
PFL1910c	-432	1	6.24	TATATA
PFL1910c	-549	1	6.24	TATATA
PFL1910c	-750	1	6.24	TATATA
PFL1910c	-923	1	6.24	TATATA
PFL1910c	-1002	1	6.24	TATATA
PFL1910c	-1008	1	6.24	TATATA
PFL1910c	-1014	1	6.24	TATATA
PFL1910c	-1020	1	6.24	TATATA
PFL1910c	-1133	1	6.24	TATATA
PFL1910c	-1139	1	6.24	TATATA
PFL1910c	-1145	1	6.24	TATATA
PFL1910c	-1432	1	6.24	TATATA
PFL1910c	-1438	1	6.24	TATATA
PFL1910c	-1444	1	6.24	TATATA
PFL1910c	-1450	1	6.24	TATATA
PF11_0397	-66	1	6.24	TATATA
PF11_0397	-72	1	6.24	TATATA
PF11_0397	-78	1	6.24	TATATA
PF11_0397	-84	1	6.24	TATATA
PF11_0397	-336	1	6.24	TATATA
PF11_0397	-342	1	6.24	TATATA
PF11_0397	-348	1	6.24	TATATA
PF11_0397	-354	1	6.24	TATATA
PF11_0397	-361	1	6.24	TATATA
PF11_0397	-490	1	6.24	TATATA
PF11_0397	-563	1	6.24	TATATA
PF11_0397	-592	1	6.24	TATATA
PF11_0397	-598	1	6.24	TATATA
PF11_0397	-604	1	6.24	TATATA
PF11_0397	-794	1	6.24	TATATA
PF11_0397	-1005	1	6.24	TATATA
PF11_0397	-1017	1	6.24	TATATA
PF11_0397	-1174	1	6.24	TATATA
PFE0350c	-38	1	6.24	TATATA
PFE0350c	-51	1	6.24	TATATA
PFE0350c	-184	1	6.24	TATATA
PFE0350c	-207	1	6.24	TATATA
PFE0350c	-213	1	6.24	TATATA
PFE0350c	-219	1	6.24	TATATA
PFE0350c	-225	1	6.24	TATATA
PFE0350c	-330	1	6.24	TATATA
PFE0350c	-555	1	6.24	TATATA
PFE0350c	-561	1	6.24	TATATA
PFE0350c	-570	1	6.24	TATATA
PFE0350c	-878	1	6.24	TATATA
PFE0350c	-971	1	6.24	TATATA
PFE0350c	-998	1	6.24	TATATA
PFE0350c	-1042	1	6.24	TATATA
PFE0350c	-1065	1	6.24	TATATA
PFE0350c	-1071	1	6.24	TATATA
PFE0350c	-1077	1	6.24	TATATA
PFE0350c	-1083	1	6.24	TATATA
PFE0350c	-1089	1	6.24	TATATA
PFE0350c	-1191	1	6.24	TATATA
PFE0350c	-1275	1	6.24	TATATA
PFE0350c	-1281	1	6.24	TATATA
PFE0350c	-1287	1	6.24	TATATA
PFE0350c	-1293	1	6.24	TATATA
PFE0350c	-1564	1	6.24	TATATA
PFE0350c	-1665	1	6.24	TATATA
PFE0350c	-1727	1	6.24	TATATA
PFE0350c	-1733	1	6.24	TATATA
PFE0350c	-1834	1	6.24	TATATA
PFE0350c	-1923	1	6.24	TATATA
PFF0200c	-162	1	6.24	TATATA
PFF0200c	-168	1	6.24	TATATA
PFF0200c	-174	1	6.24	TATATA
PFF0200c	-180	1	6.24	TATATA
PFF0200c	-279	1	6.24	TATATA
PFF0200c	-285	1	6.24	TATATA
PFF0200c	-291	1	6.24	TATATA
PFF0200c	-297	1	6.24	TATATA
PFF0200c	-303	1	6.24	TATATA
PFF0200c	-309	1	6.24	TATATA
PFF0200c	-623	1	6.24	TATATA
PFF0200c	-791	1	6.24	TATATA
PFF0200c	-872	1	6.24	TATATA
PFF0200c	-878	1	6.24	TATATA
PFF0200c	-884	1	6.24	TATATA
PFF0200c	-890	1	6.24	TATATA
PFF0200c	-1095	1	6.24	TATATA
PFF0200c	-1337	1	6.24	TATATA
PFF0200c	-1343	1	6.24	TATATA
PFF0200c	-1349	1	6.24	TATATA
PFF0200c	-1780	1	6.24	TATATA
PFF0200c	-1994	1	6.24	TATATA
PFF0200c	-2000	1	6.24	TATATA
PF13_0054	-160	1	6.24	TATATA
PF13_0054	-166	1	6.24	TATATA
PF13_0054	-200	1	6.24	TATATA
PF13_0054	-216	1	6.24	TATATA
PF13_0054	-482	1	6.24	TATATA
PF13_0054	-488	1	6.24	TATATA
PF13_0054	-494	1	6.24	TATATA
PF13_0054	-624	1	6.24	TATATA
PF13_0054	-1513	1	6.24	TATATA
PF13_0054	-1531	1	6.24	TATATA
PF13_0054	-1537	1	6.24	TATATA
PF13_0054	-1543	1	6.24	TATATA
PF13_0054	-1549	1	6.24	TATATA
PF13_0054	-1555	1	6.24	TATATA
PF13_0054	-1718	1	6.24	TATATA
PF13_0054	-1724	1	6.24	TATATA
PF13_0054	-1730	1	6.24	TATATA
PF13_0054	-1799	1	6.24	TATATA
PF13_0054	-1805	1	6.24	TATATA
PF13_0054	-1811	1	6.24	TATATA
PF11_0116	-362	1	6.24	TATATA
PF11_0116	-368	1	6.24	TATATA
PF11_0116	-374	1	6.24	TATATA
PF11_0116	-380	1	6.24	TATATA
PF11_0116	-393	1	6.24	TATATA
PF11_0116	-425	1	6.24	TATATA
PF11_0116	-431	1	6.24	TATATA
PF11_0116	-469	1	6.24	TATATA
PF11_0116	-552	1	6.24	TATATA
PF11_0116	-621	1	6.24	TATATA
PF11_0116	-627	1	6.24	TATATA
PF11_0116	-633	1	6.24	TATATA
PF11_0116	-639	1	6.24	TATATA
PF11_0116	-645	1	6.24	TATATA
PF11_0116	-651	1	6.24	TATATA
PF11_0116	-757	1	6.24	TATATA
PF11_0116	-769	1	6.24	TATATA
PF11_0116	-775	1	6.24	TATATA
PF11_0116	-781	1	6.24	TATATA
PF11_0116	-787	1	6.24	TATATA
PF11_0116	-793	1	6.24	TATATA
PF11_0116	-914	1	6.24	TATATA
PF11_0116	-920	1	6.24	TATATA
PF11_0116	-926	1	6.24	TATATA
PF11_0116	-1081	1	6.24	TATATA
PF11_0116	-1087	1	6.24	TATATA
PF11_0116	-1093	1	6.24	TATATA
PF07_0023	-98	1	6.24	TATATA
PF07_0023	-104	1	6.24	TATATA
PF07_0023	-110	1	6.24	TATATA
PF07_0023	-116	1	6.24	TATATA
PF07_0023	-224	1	6.24	TATATA
PF07_0023	-230	1	6.24	TATATA
PF07_0023	-236	1	6.24	TATATA
PF07_0023	-249	1	6.24	TATATA
PF07_0023	-353	1	6.24	TATATA
PF07_0023	-359	1	6.24	TATATA
PF07_0023	-365	1	6.24	TATATA
PF07_0023	-371	1	6.24	TATATA
PF07_0023	-637	1	6.24	TATATA
PF07_0023	-669	1	6.24	TATATA
PF07_0023	-979	1	6.24	TATATA
PF07_0023	-1472	1	6.24	TATATA
PF07_0023	-1478	1	6.24	TATATA
PF07_0023	-1484	1	6.24	TATATA
PF07_0023	-1490	1	6.24	TATATA
PF07_0023	-1496	1	6.24	TATATA
PF07_0023	-1674	1	6.24	TATATA
PF07_0023	-1823	1	6.24	TATATA
PF07_0023	-1829	1	6.24	TATATA
PF07_0023	-1835	1	6.24	TATATA
PF07_0023	-1841	1	6.24	TATATA
PF07_0023	-1847	1	6.24	TATATA
PF07_0023	-1853	1	6.24	TATATA
PFC0970w	-101	1	6.24	TATATA
PFC0970w	-195	1	6.24	TATATA
PFC0970w	-201	1	6.24	TATATA
PFC0970w	-207	1	6.24	TATATA
PFC0970w	-213	1	6.24	TATATA
PFC0970w	-219	1	6.24	TATATA
PFC0970w	-332	1	6.24	TATATA
PFC0970w	-339	1	6.24	TATATA
PFC0970w	-353	1	6.24	TATATA
PFC0970w	-421	1	6.24	TATATA
PFC0970w	-499	1	6.24	TATATA
PFC0970w	-505	1	6.24	TATATA
PFC0970w	-518	1	6.24	TATATA
PFC0970w	-524	1	6.24	TATATA
PFC0970w	-530	1	6.24	TATATA
PFC0970w	-536	1	6.24	TATATA
PFC0970w	-542	1	6.24	TATATA
PFC0970w	-548	1	6.24	TATATA
PFC0970w	-649	1	6.24	TATATA
PFC0970w	-830	1	6.24	TATATA
PFC0970w	-1024	1	6.24	TATATA
PFC0970w	-1033	1	6.24	TATATA
PFC0970w	-1039	1	6.24	TATATA
PFC0970w	-1045	1	6.24	TATATA
PFC0970w	-1075	1	6.24	TATATA
PFC0970w	-1081	1	6.24	TATATA
PFC0970w	-1154	1	6.24	TATATA
PFC0970w	-1221	1	6.24	TATATA
PFC0970w	-1227	1	6.24	TATATA
PFC0970w	-1233	1	6.24	TATATA
PFC0970w	-1325	1	6.24	TATATA
PFC0970w	-1338	1	6.24	TATATA
PFC0970w	-1347	1	6.24	TATATA
PFC0970w	-1458	1	6.24	TATATA
PFC0970w	-1655	1	6.24	TATATA
PFC0970w	-1661	1	6.24	TATATA
PFC0970w	-1667	1	6.24	TATATA
PFC0970w	-1673	1	6.24	TATATA
PFC0970w	-1680	1	6.24	TATATA
PFC0970w	-1753	1	6.24	TATATA
PFC0970w	-1759	1	6.24	TATATA
PFC0970w	-1855	1	6.24	TATATA
PFC0970w	-1862	1	6.24	TATATA
PFC0970w	-1868	1	6.24	TATATA
PFC0970w	-1874	1	6.24	TATATA
PFC0970w	-1880	1	6.24	TATATA
PFC0970w	-1886	1	6.24	TATATA
PFC0970w	-1892	1	6.24	TATATA
PFC0970w	-1898	1	6.24	TATATA
PFC0970w	-1911	1	6.24	TATATA
PF14_0578	-214	1	6.24	TATATA
PF14_0578	-304	1	6.24	TATATA
PF14_0578	-324	1	6.24	TATATA
PF14_0578	-330	1	6.24	TATATA
PF14_0578	-529	1	6.24	TATATA
PF14_0578	-536	1	6.24	TATATA
PF14_0578	-542	1	6.24	TATATA
PF14_0578	-728	1	6.24	TATATA
PF14_0578	-741	1	6.24	TATATA
PF14_0578	-786	1	6.24	TATATA
PF14_0578	-792	1	6.24	TATATA
PF14_0578	-798	1	6.24	TATATA
PF14_0578	-804	1	6.24	TATATA
PF14_0578	-1034	1	6.24	TATATA
PF14_0578	-1133	1	6.24	TATATA
PF14_0578	-1153	1	6.24	TATATA
PF14_0578	-1262	1	6.24	TATATA
PF14_0578	-1268	1	6.24	TATATA
PF14_0578	-1373	1	6.24	TATATA
PF14_0578	-1600	1	6.24	TATATA
PF14_0578	-1676	1	6.24	TATATA
PF14_0578	-1682	1	6.24	TATATA
PF14_0578	-1688	1	6.24	TATATA
PF14_0578	-1694	1	6.24	TATATA
PFL1540c	-101	1	6.24	TATATA
PFL1540c	-107	1	6.24	TATATA
PFL1540c	-113	1	6.24	TATATA
PFL1540c	-119	1	6.24	TATATA
PFL1540c	-276	1	6.24	TATATA
PFL1540c	-351	1	6.24	TATATA
PFL1540c	-420	1	6.24	TATATA
PFL1540c	-426	1	6.24	TATATA
PFL1540c	-432	1	6.24	TATATA
PFL1540c	-616	1	6.24	TATATA
PFL1540c	-623	1	6.24	TATATA
PFL1540c	-635	1	6.24	TATATA
PFL1540c	-932	1	6.24	TATATA
PFL1540c	-938	1	6.24	TATATA
PFL1540c	-944	1	6.24	TATATA
PFB0935w	-140	1	6.24	TATATA
PFB0935w	-306	1	6.24	TATATA
PFB0935w	-568	1	6.24	TATATA
PFB0935w	-574	1	6.24	TATATA
PFB0935w	-580	1	6.24	TATATA
PFB0935w	-729	1	6.24	TATATA
PFB0935w	-735	1	6.24	TATATA
PFB0935w	-741	1	6.24	TATATA
PFB0935w	-849	1	6.24	TATATA
PFB0935w	-1116	1	6.24	TATATA
PFB0935w	-1122	1	6.24	TATATA
PFB0935w	-1128	1	6.24	TATATA
PFB0935w	-1184	1	6.24	TATATA
PFB0935w	-1190	1	6.24	TATATA
PFB0935w	-1196	1	6.24	TATATA
PFB0935w	-1202	1	6.24	TATATA
PFB0935w	-1545	1	6.24	TATATA
PFB0935w	-1551	1	6.24	TATATA
PFB0935w	-1557	1	6.24	TATATA
PFB0935w	-1618	1	6.24	TATATA
PFB0935w	-1637	1	6.24	TATATA
PFB0935w	-1807	1	6.24	TATATA
PFB0935w	-1813	1	6.24	TATATA
PFB0935w	-1819	1	6.24	TATATA
PFB0935w	-1825	1	6.24	TATATA
PFL0025c	-469	1	6.24	TATATA
PFL0025c	-475	1	6.24	TATATA
PFL0025c	-481	1	6.24	TATATA
PFL0025c	-487	1	6.24	TATATA
PFL0025c	-493	1	6.24	TATATA
PFL0025c	-499	1	6.24	TATATA
PFL0025c	-646	1	6.24	TATATA
PFL0025c	-957	1	6.24	TATATA
PFL0025c	-967	1	6.24	TATATA
PFL0025c	-1041	1	6.24	TATATA
PFL0025c	-1304	1	6.24	TATATA
PFL0025c	-1406	1	6.24	TATATA
PFL0025c	-1412	1	6.24	TATATA
PFL0025c	-1513	1	6.24	TATATA
PFI0630w	-80	1	6.24	TATATA
PFI0630w	-86	1	6.24	TATATA
PFI0630w	-92	1	6.24	TATATA
PFI0630w	-98	1	6.24	TATATA
PFI0630w	-149	1	6.24	TATATA
PFI0630w	-262	1	6.24	TATATA
PFI0630w	-274	1	6.24	TATATA
PFI0630w	-280	1	6.24	TATATA
PFI0630w	-286	1	6.24	TATATA
PFI0630w	-292	1	6.24	TATATA
PFI0630w	-522	1	6.24	TATATA
PFI0630w	-529	1	6.24	TATATA
PFI0630w	-536	1	6.24	TATATA
PFI0630w	-550	1	6.24	TATATA
PFI0630w	-681	1	6.24	TATATA
PFI0630w	-733	1	6.24	TATATA
PFI0630w	-739	1	6.24	TATATA
PFI0630w	-745	1	6.24	TATATA
PFI0630w	-751	1	6.24	TATATA
PFI0630w	-792	1	6.24	TATATA
PFI0630w	-826	1	6.24	TATATA
PFI0630w	-1030	1	6.24	TATATA
PFI0630w	-1042	1	6.24	TATATA
PFI0630w	-1055	1	6.24	TATATA
PFI0630w	-1061	1	6.24	TATATA
PFI0630w	-1067	1	6.24	TATATA
PFI0630w	-1115	1	6.24	TATATA
PFI0630w	-1179	1	6.24	TATATA
PFI0630w	-1185	1	6.24	TATATA
PFI0630w	-1191	1	6.24	TATATA
PFI0630w	-1197	1	6.24	TATATA
PFI0630w	-1203	1	6.24	TATATA
PFI0630w	-1484	1	6.24	TATATA
PFI0630w	-1562	1	6.24	TATATA
PFI0630w	-1568	1	6.24	TATATA
PFI0630w	-1574	1	6.24	TATATA
PFI1380c	-55	1	6.24	TATATA
PFI1380c	-69	1	6.24	TATATA
PFI1380c	-83	1	6.24	TATATA
PFI1380c	-89	1	6.24	TATATA
PFI1380c	-95	1	6.24	TATATA
PFI1380c	-101	1	6.24	TATATA
PFI1380c	-123	1	6.24	TATATA
PFI1380c	-557	1	6.24	TATATA
PFI1380c	-630	1	6.24	TATATA
PFI1380c	-663	1	6.24	TATATA
PFI1380c	-952	1	6.24	TATATA
PFI1380c	-1010	1	6.24	TATATA
PFI1380c	-1016	1	6.24	TATATA
PFI1380c	-1022	1	6.24	TATATA
PFI1380c	-1028	1	6.24	TATATA
PFI1380c	-1289	1	6.24	TATATA
PFI1380c	-1609	1	6.24	TATATA
PFI1380c	-1616	1	6.24	TATATA
PFI1380c	-1673	1	6.24	TATATA
PFI1380c	-1679	1	6.24	TATATA
PFI1380c	-1685	1	6.24	TATATA
PF10_0064	-107	1	6.24	TATATA
PF10_0064	-113	1	6.24	TATATA
PF10_0064	-250	1	6.24	TATATA
PF10_0064	-362	1	6.24	TATATA
PF10_0064	-368	1	6.24	TATATA
PF10_0064	-374	1	6.24	TATATA
PF10_0064	-380	1	6.24	TATATA
PF10_0064	-386	1	6.24	TATATA
PF10_0064	-392	1	6.24	TATATA
PF10_0064	-398	1	6.24	TATATA
PF10_0064	-568	1	6.24	TATATA
PF10_0064	-574	1	6.24	TATATA
PF10_0064	-580	1	6.24	TATATA
PF10_0064	-586	1	6.24	TATATA
PF10_0064	-592	1	6.24	TATATA
PF10_0064	-598	1	6.24	TATATA
PF10_0064	-675	1	6.24	TATATA
PF10_0064	-1763	1	6.24	TATATA
PF10_0064	-1769	1	6.24	TATATA
PF10_0064	-1775	1	6.24	TATATA
PF10_0064	-1781	1	6.24	TATATA
PF10_0064	-1787	1	6.24	TATATA
PF10_0064	-1879	1	6.24	TATATA
PF10_0064	-1885	1	6.24	TATATA
PF10_0064	-1891	1	6.24	TATATA
PF14_0205	-323	1	6.24	TATATA
PF14_0205	-329	1	6.24	TATATA
PF14_0205	-437	1	6.24	TATATA
PF14_0205	-443	1	6.24	TATATA
PF14_0205	-450	1	6.24	TATATA
PF14_0205	-456	1	6.24	TATATA
PF14_0205	-522	1	6.24	TATATA
PF14_0205	-555	1	6.24	TATATA
PF14_0205	-629	1	6.24	TATATA
PF14_0205	-651	1	6.24	TATATA
PF14_0205	-718	1	6.24	TATATA
PF14_0205	-724	1	6.24	TATATA
PF14_0205	-761	1	6.24	TATATA
PF14_0205	-767	1	6.24	TATATA
PF14_0205	-773	1	6.24	TATATA
PF14_0205	-824	1	6.24	TATATA
PF14_0205	-838	1	6.24	TATATA
PF14_0205	-844	1	6.24	TATATA
PF14_0205	-850	1	6.24	TATATA
PF14_0205	-857	1	6.24	TATATA
PF14_0205	-884	1	6.24	TATATA
PF14_0205	-975	1	6.24	TATATA
PF14_0205	-988	1	6.24	TATATA
PF14_0205	-994	1	6.24	TATATA
PF14_0205	-1000	1	6.24	TATATA
PF14_0205	-1006	1	6.24	TATATA
PF14_0205	-1012	1	6.24	TATATA
PF14_0205	-1018	1	6.24	TATATA
PF14_0303	-104	1	6.24	TATATA
PF14_0303	-330	1	6.24	TATATA
PF14_0303	-397	1	6.24	TATATA
PF14_0303	-409	1	6.24	TATATA
PF14_0303	-415	1	6.24	TATATA
PF14_0303	-421	1	6.24	TATATA
PF14_0303	-565	1	6.24	TATATA
PF14_0303	-571	1	6.24	TATATA
PF14_0303	-577	1	6.24	TATATA
PF14_0303	-583	1	6.24	TATATA
PF14_0303	-589	1	6.24	TATATA
PF14_0303	-595	1	6.24	TATATA
PF14_0303	-700	1	6.24	TATATA
PF14_0303	-706	1	6.24	TATATA
PF14_0303	-712	1	6.24	TATATA
PF14_0303	-856	1	6.24	TATATA
PF13_0069	-106	1	6.24	TATATA
PF13_0069	-124	1	6.24	TATATA
PF13_0069	-130	1	6.24	TATATA
PF13_0069	-136	1	6.24	TATATA
PF13_0069	-142	1	6.24	TATATA
PF13_0069	-148	1	6.24	TATATA
PF13_0069	-379	1	6.24	TATATA
PF13_0069	-390	1	6.24	TATATA
PF13_0069	-396	1	6.24	TATATA
PF13_0069	-1623	1	6.24	TATATA
PF13_0069	-1629	1	6.24	TATATA
PFI0475w	-67	1	6.24	TATATA
PFI0475w	-73	1	6.24	TATATA
PFI0475w	-169	1	6.24	TATATA
PFI0475w	-182	1	6.24	TATATA
PFI0475w	-313	1	6.24	TATATA
PFI0475w	-347	1	6.24	TATATA
PFI0475w	-353	1	6.24	TATATA
PFI0475w	-359	1	6.24	TATATA
PFI0475w	-365	1	6.24	TATATA
PFI0475w	-371	1	6.24	TATATA
PFI0475w	-377	1	6.24	TATATA
PFI0475w	-383	1	6.24	TATATA
PFI0475w	-534	1	6.24	TATATA
PFI0475w	-575	1	6.24	TATATA
PFI0475w	-621	1	6.24	TATATA
PFI0475w	-636	1	6.24	TATATA
PFI0475w	-732	1	6.24	TATATA
PFI0475w	-738	1	6.24	TATATA
PFI0475w	-939	1	6.24	TATATA
PFI0475w	-945	1	6.24	TATATA
PFI0475w	-951	1	6.24	TATATA
PFI0475w	-957	1	6.24	TATATA
PFI0475w	-963	1	6.24	TATATA
PFI0475w	-969	1	6.24	TATATA
PFI0475w	-976	1	6.24	TATATA
PFI0475w	-1229	1	6.24	TATATA
PFI0475w	-1235	1	6.24	TATATA
PFI0475w	-1241	1	6.24	TATATA
PFI0475w	-1247	1	6.24	TATATA
PFI0475w	-1375	1	6.24	TATATA
PFI0475w	-1381	1	6.24	TATATA
PFI0475w	-1388	1	6.24	TATATA
PFI0475w	-1394	1	6.24	TATATA
PFI0475w	-1572	1	6.24	TATATA
PFI0475w	-1579	1	6.24	TATATA
PFI0475w	-1585	1	6.24	TATATA
PFI0475w	-1591	1	6.24	TATATA
PFI0475w	-1597	1	6.24	TATATA
PFI0475w	-1603	1	6.24	TATATA
PFI0475w	-1609	1	6.24	TATATA
PFI0475w	-1615	1	6.24	TATATA
PFI0775w	-62	1	6.24	TATATA
PFI0775w	-112	1	6.24	TATATA
PFI0775w	-118	1	6.24	TATATA
PFI0775w	-124	1	6.24	TATATA
PFI0775w	-470	1	6.24	TATATA
PFI0775w	-476	1	6.24	TATATA
PFI0775w	-482	1	6.24	TATATA
PFI0775w	-488	1	6.24	TATATA
PFI0775w	-494	1	6.24	TATATA
PFI0775w	-500	1	6.24	TATATA
PFI0775w	-637	1	6.24	TATATA
PFI0775w	-876	1	6.24	TATATA
PFI0775w	-1024	1	6.24	TATATA
PFI0775w	-1089	1	6.24	TATATA
PFI0775w	-1222	1	6.24	TATATA
PFI0775w	-1228	1	6.24	TATATA
PFI0775w	-1234	1	6.24	TATATA
PFE1455w	-415	1	6.24	TATATA
PFE1455w	-484	1	6.24	TATATA
PFE1455w	-710	1	6.24	TATATA
PFE1455w	-722	1	6.24	TATATA
PFE1455w	-728	1	6.24	TATATA
PFE1455w	-812	1	6.24	TATATA
PFE1455w	-855	1	6.24	TATATA
PFE1455w	-861	1	6.24	TATATA
PFE1455w	-867	1	6.24	TATATA
PFE1455w	-873	1	6.24	TATATA
PFE1455w	-879	1	6.24	TATATA
PFE1455w	-897	1	6.24	TATATA
PFE1455w	-915	1	6.24	TATATA
PFE1455w	-933	1	6.24	TATATA
PFE1455w	-951	1	6.24	TATATA
PFE1455w	-1098	1	6.24	TATATA
PFE1455w	-1260	1	6.24	TATATA
PFE1455w	-1266	1	6.24	TATATA
PFE1455w	-1272	1	6.24	TATATA
PFE1455w	-1281	1	6.24	TATATA
PFE1455w	-1988	1	6.24	TATATA
PFE1455w	-1994	1	6.24	TATATA
PF10_0223	-66	1	6.24	TATATA
PF10_0223	-72	1	6.24	TATATA
PF10_0223	-78	1	6.24	TATATA
PF10_0223	-183	1	6.24	TATATA
PF10_0223	-189	1	6.24	TATATA
PF10_0223	-195	1	6.24	TATATA
PF10_0223	-264	1	6.24	TATATA
PF10_0223	-270	1	6.24	TATATA
PF10_0223	-276	1	6.24	TATATA
PF10_0223	-290	1	6.24	TATATA
PF10_0223	-549	1	6.24	TATATA
PF10_0223	-579	1	6.24	TATATA
PF10_0223	-585	1	6.24	TATATA
PF10_0223	-786	1	6.24	TATATA
PF10_0223	-792	1	6.24	TATATA
PF10_0223	-798	1	6.24	TATATA
PF10_0223	-804	1	6.24	TATATA
PF10_0223	-818	1	6.24	TATATA
PF10_0223	-925	1	6.24	TATATA
PF10_0223	-1078	1	6.24	TATATA
PF10_0223	-1084	1	6.24	TATATA
PF10_0223	-1090	1	6.24	TATATA
PF08_0105	-62	1	6.24	TATATA
PF08_0105	-510	1	6.24	TATATA
PF08_0105	-877	1	6.24	TATATA
PF08_0105	-883	1	6.24	TATATA
PF08_0105	-991	1	6.24	TATATA
PF08_0105	-1075	1	6.24	TATATA
PF08_0105	-1132	1	6.24	TATATA
PF08_0105	-1174	1	6.24	TATATA
PF08_0105	-1193	1	6.24	TATATA
PF08_0105	-1485	1	6.24	TATATA
PF08_0105	-1610	1	6.24	TATATA
PF08_0105	-1616	1	6.24	TATATA
PF08_0105	-1622	1	6.24	TATATA
PF08_0105	-1628	1	6.24	TATATA
PF08_0105	-1634	1	6.24	TATATA
PF08_0105	-1640	1	6.24	TATATA
PFF0885w	-14	1	6.24	TATATA
PFF0885w	-118	1	6.24	TATATA
PFF0885w	-406	1	6.24	TATATA
PFF0885w	-415	1	6.24	TATATA
PFF0885w	-421	1	6.24	TATATA
PFF0885w	-438	1	6.24	TATATA
PFF0885w	-495	1	6.24	TATATA
PFF0885w	-510	1	6.24	TATATA
PFF0885w	-613	1	6.24	TATATA
PFF0885w	-650	1	6.24	TATATA
PFF0885w	-656	1	6.24	TATATA
PFF0885w	-662	1	6.24	TATATA
PFF0885w	-668	1	6.24	TATATA
PFF0885w	-769	1	6.24	TATATA
PFF0885w	-854	1	6.24	TATATA
PFF0885w	-910	1	6.24	TATATA
PFF0885w	-917	1	6.24	TATATA
PFF0885w	-932	1	6.24	TATATA
PFF0885w	-941	1	6.24	TATATA
PFF0885w	-1188	1	6.24	TATATA
PFF0885w	-1198	1	6.24	TATATA
PFF0885w	-1211	1	6.24	TATATA
PFF0885w	-1238	1	6.24	TATATA
PFF0885w	-1347	1	6.24	TATATA
PFF0885w	-1423	1	6.24	TATATA
PFF0885w	-1604	1	6.24	TATATA
PFF0885w	-1610	1	6.24	TATATA
PFF0885w	-1616	1	6.24	TATATA
PFF0885w	-1622	1	6.24	TATATA
PFF0885w	-1719	1	6.24	TATATA
PFF0885w	-1866	1	6.24	TATATA
PFF0885w	-1977	1	6.24	TATATA
PF13_0350	-181	1	6.24	TATATA
PF13_0350	-188	1	6.24	TATATA
PF13_0350	-194	1	6.24	TATATA
PF13_0350	-200	1	6.24	TATATA
PF13_0350	-206	1	6.24	TATATA
PF13_0350	-359	1	6.24	TATATA
PF13_0350	-409	1	6.24	TATATA
PF13_0350	-433	1	6.24	TATATA
PF13_0350	-439	1	6.24	TATATA
PF13_0350	-445	1	6.24	TATATA
PF13_0350	-451	1	6.24	TATATA
PF13_0350	-457	1	6.24	TATATA
PF13_0350	-467	1	6.24	TATATA
PF13_0350	-508	1	6.24	TATATA
PF13_0350	-585	1	6.24	TATATA
PF13_0350	-591	1	6.24	TATATA
PF13_0350	-597	1	6.24	TATATA
PF13_0350	-625	1	6.24	TATATA
PF13_0350	-737	1	6.24	TATATA
PF13_0350	-796	1	6.24	TATATA
PF13_0350	-802	1	6.24	TATATA
PF13_0350	-809	1	6.24	TATATA
PF13_0350	-815	1	6.24	TATATA
PF13_0350	-824	1	6.24	TATATA
PF13_0350	-858	1	6.24	TATATA
PF13_0350	-867	1	6.24	TATATA
PF13_0350	-1180	1	6.24	TATATA
PF13_0350	-1255	1	6.24	TATATA
PF13_0350	-1479	1	6.24	TATATA
PF13_0350	-1485	1	6.24	TATATA
PF13_0350	-1491	1	6.24	TATATA
PFI1195c	-138	1	6.24	TATATA
PFI1195c	-190	1	6.24	TATATA
PFI1195c	-199	1	6.24	TATATA
PFI1195c	-341	1	6.24	TATATA
PFI1195c	-372	1	6.24	TATATA
PFI1195c	-378	1	6.24	TATATA
PFI1195c	-384	1	6.24	TATATA
PFI1195c	-583	1	6.24	TATATA
PFI1195c	-626	1	6.24	TATATA
PFI1195c	-632	1	6.24	TATATA
PFI1195c	-638	1	6.24	TATATA
PFI1195c	-644	1	6.24	TATATA
PFI1195c	-650	1	6.24	TATATA
PFI1195c	-656	1	6.24	TATATA
PFI1195c	-662	1	6.24	TATATA
PFI1195c	-951	1	6.24	TATATA
PFI1195c	-1455	1	6.24	TATATA
PFI1195c	-1461	1	6.24	TATATA
PFI1195c	-1467	1	6.24	TATATA
PFI1195c	-1532	1	6.24	TATATA
PFI1195c	-1596	1	6.24	TATATA
PFI1195c	-1608	1	6.24	TATATA
PFI1195c	-1614	1	6.24	TATATA
PFI1195c	-1620	1	6.24	TATATA
PFI1195c	-1626	1	6.24	TATATA
PFI1195c	-1681	1	6.24	TATATA
PFI1195c	-1687	1	6.24	TATATA
PFI1195c	-1808	1	6.24	TATATA
PFE0660c	-69	1	6.24	TATATA
PFE0660c	-346	1	6.24	TATATA
PFE0660c	-709	1	6.24	TATATA
PFE0660c	-715	1	6.24	TATATA
PFE0660c	-915	1	6.24	TATATA
PFE0660c	-936	1	6.24	TATATA
PFE0660c	-1051	1	6.24	TATATA
PFE0660c	-1060	1	6.24	TATATA
PFE0660c	-1066	1	6.24	TATATA
PFE0660c	-1072	1	6.24	TATATA
PFE0660c	-1090	1	6.24	TATATA
PFB1045w	-118	1	6.24	TATATA
PFB1045w	-124	1	6.24	TATATA
PFB1045w	-140	1	6.24	TATATA
PFB1045w	-215	1	6.24	TATATA
PFB1045w	-280	1	6.24	TATATA
PFB1045w	-299	1	6.24	TATATA
PFB1045w	-389	1	6.24	TATATA
PFB1045w	-1734	1	6.24	TATATA
PF11_0342	-87	1	6.24	TATATA
PF11_0342	-93	1	6.24	TATATA
PF11_0342	-122	1	6.24	TATATA
PF11_0342	-142	1	6.24	TATATA
PF11_0342	-148	1	6.24	TATATA
PF11_0342	-183	1	6.24	TATATA
PF11_0342	-322	1	6.24	TATATA
PF11_0342	-406	1	6.24	TATATA
PF11_0342	-412	1	6.24	TATATA
PF11_0342	-418	1	6.24	TATATA
PF11_0342	-424	1	6.24	TATATA
PF11_0342	-430	1	6.24	TATATA
PF11_0342	-436	1	6.24	TATATA
PF11_0342	-589	1	6.24	TATATA
PF11_0342	-617	1	6.24	TATATA
PF11_0342	-623	1	6.24	TATATA
PF11_0342	-725	1	6.24	TATATA
PF11_0342	-962	1	6.24	TATATA
PF11_0342	-968	1	6.24	TATATA
PF11_0342	-1599	1	6.24	TATATA
PF11_0342	-1776	1	6.24	TATATA
PF11_0342	-1901	1	6.24	TATATA
PF11_0342	-1919	1	6.24	TATATA
PFF1235w	-168	1	6.24	TATATA
PFF1235w	-174	1	6.24	TATATA
PFF1235w	-180	1	6.24	TATATA
PFF1235w	-186	1	6.24	TATATA
PFF1235w	-192	1	6.24	TATATA
PFF1235w	-198	1	6.24	TATATA
PFF1235w	-298	1	6.24	TATATA
PFF1235w	-305	1	6.24	TATATA
PFF1235w	-409	1	6.24	TATATA
PFF1235w	-415	1	6.24	TATATA
PFF1235w	-421	1	6.24	TATATA
PFF1235w	-428	1	6.24	TATATA
PFF1235w	-547	1	6.24	TATATA
PFF1235w	-593	1	6.24	TATATA
PFF1235w	-606	1	6.24	TATATA
PFF1235w	-612	1	6.24	TATATA
PFF1235w	-618	1	6.24	TATATA
PFF1235w	-624	1	6.24	TATATA
PFF1235w	-630	1	6.24	TATATA
PFF1235w	-636	1	6.24	TATATA
PFF1235w	-642	1	6.24	TATATA
PFF1235w	-648	1	6.24	TATATA
PFF1235w	-654	1	6.24	TATATA
PFF1235w	-674	1	6.24	TATATA
PFF1235w	-708	1	6.24	TATATA
PFF1235w	-747	1	6.24	TATATA
PFF1235w	-753	1	6.24	TATATA
PFF1235w	-815	1	6.24	TATATA
PFF1235w	-1009	1	6.24	TATATA
PFF1235w	-1015	1	6.24	TATATA
PFF1235w	-1021	1	6.24	TATATA
PFF1235w	-1027	1	6.24	TATATA
PFF1235w	-1144	1	6.24	TATATA
PFF1235w	-1280	1	6.24	TATATA
PFF1235w	-1286	1	6.24	TATATA
PFF1235w	-1292	1	6.24	TATATA
PFF1235w	-1298	1	6.24	TATATA
PFF1235w	-1304	1	6.24	TATATA
PFF1235w	-1461	1	6.24	TATATA
PFF1235w	-1467	1	6.24	TATATA
PFF1235w	-1473	1	6.24	TATATA
PFF1235w	-1524	1	6.24	TATATA
PFF1235w	-1530	1	6.24	TATATA
PF14_0561	-124	1	6.24	TATATA
PF14_0561	-130	1	6.24	TATATA
PF14_0561	-181	1	6.24	TATATA
PF14_0561	-295	1	6.24	TATATA
PF14_0561	-435	1	6.24	TATATA
PF14_0561	-515	1	6.24	TATATA
PF14_0561	-521	1	6.24	TATATA
PF14_0561	-546	1	6.24	TATATA
PF14_0561	-1912	1	6.24	TATATA
PF14_0561	-1918	1	6.24	TATATA
MAL8P1.55	-185	1	6.24	TATATA
MAL8P1.55	-192	1	6.24	TATATA
MAL8P1.55	-198	1	6.24	TATATA
MAL8P1.55	-379	1	6.24	TATATA
MAL8P1.55	-385	1	6.24	TATATA
MAL8P1.55	-391	1	6.24	TATATA
MAL8P1.55	-397	1	6.24	TATATA
MAL8P1.55	-403	1	6.24	TATATA
MAL8P1.55	-537	1	6.24	TATATA
MAL8P1.55	-543	1	6.24	TATATA
MAL8P1.55	-549	1	6.24	TATATA
MAL8P1.55	-637	1	6.24	TATATA
MAL8P1.55	-643	1	6.24	TATATA
MAL8P1.55	-649	1	6.24	TATATA
PFB0177c	-131	1	6.24	TATATA
PFB0177c	-137	1	6.24	TATATA
PFB0177c	-143	1	6.24	TATATA
PFB0177c	-149	1	6.24	TATATA
PFB0177c	-155	1	6.24	TATATA
PFB0177c	-392	1	6.24	TATATA
PFB0177c	-538	1	6.24	TATATA
PFB0177c	-544	1	6.24	TATATA
PFB0177c	-550	1	6.24	TATATA
PFB0177c	-874	1	6.24	TATATA
PFB0177c	-945	1	6.24	TATATA
PFB0177c	-978	1	6.24	TATATA
PFB0177c	-996	1	6.24	TATATA
PFB0177c	-1002	1	6.24	TATATA
PFB0177c	-1008	1	6.24	TATATA
PFB0177c	-1014	1	6.24	TATATA
PFB0177c	-1141	1	6.24	TATATA
PFB0177c	-1158	1	6.24	TATATA
PFB0177c	-1204	1	6.24	TATATA
PFB0177c	-1210	1	6.24	TATATA
PFB0177c	-1258	1	6.24	TATATA
PFB0177c	-1343	1	6.24	TATATA
PFB0177c	-1349	1	6.24	TATATA
PFB0177c	-1355	1	6.24	TATATA
PFB0177c	-1421	1	6.24	TATATA
PFB0177c	-1427	1	6.24	TATATA
PFB0177c	-1433	1	6.24	TATATA
PFB0177c	-1439	1	6.24	TATATA
PFB0177c	-1474	1	6.24	TATATA
PFB0685c	-98	1	6.24	TATATA
PFB0685c	-104	1	6.24	TATATA
PFB0685c	-110	1	6.24	TATATA
PFB0685c	-116	1	6.24	TATATA
PFB0685c	-122	1	6.24	TATATA
PFB0685c	-128	1	6.24	TATATA
PFB0685c	-134	1	6.24	TATATA
PFB0685c	-140	1	6.24	TATATA
PFB0685c	-338	1	6.24	TATATA
PFB0685c	-344	1	6.24	TATATA
PFB0685c	-613	1	6.24	TATATA
PFB0685c	-625	1	6.24	TATATA
PFB0685c	-631	1	6.24	TATATA
PFB0685c	-637	1	6.24	TATATA
PFB0685c	-643	1	6.24	TATATA
PFB0685c	-649	1	6.24	TATATA
PFB0685c	-935	1	6.24	TATATA
PFB0685c	-942	1	6.24	TATATA
PFB0685c	-948	1	6.24	TATATA
PFB0685c	-954	1	6.24	TATATA
PFB0685c	-960	1	6.24	TATATA
PFB0685c	-1113	1	6.24	TATATA
PFB0685c	-1119	1	6.24	TATATA
PFB0685c	-1125	1	6.24	TATATA
PFB0685c	-1131	1	6.24	TATATA
PFB0685c	-1707	1	6.24	TATATA
PFB0685c	-1888	1	6.24	TATATA
PFB0685c	-1928	1	6.24	TATATA
PFB0685c	-1935	1	6.24	TATATA
PFB0685c	-1941	1	6.24	TATATA
PFB0685c	-2000	1	6.24	TATATA
PFI0745w	-137	1	6.24	TATATA
PFI0745w	-143	1	6.24	TATATA
PFI0745w	-228	1	6.24	TATATA
PFI0745w	-406	1	6.24	TATATA
PFI0745w	-412	1	6.24	TATATA
PFI0745w	-418	1	6.24	TATATA
PFI0745w	-435	1	6.24	TATATA
PFI0745w	-616	1	6.24	TATATA
PFI0745w	-628	1	6.24	TATATA
PFI0745w	-634	1	6.24	TATATA
PFI0745w	-640	1	6.24	TATATA
PFI0745w	-962	1	6.24	TATATA
PFI0745w	-985	1	6.24	TATATA
PFI0745w	-992	1	6.24	TATATA
PFI0745w	-1004	1	6.24	TATATA
PFI0745w	-1299	1	6.24	TATATA
PFI0745w	-1544	1	6.24	TATATA
PFI0745w	-1550	1	6.24	TATATA
PFB0660w	-274	1	6.24	TATATA
PFB0660w	-431	1	6.24	TATATA
PFB0660w	-437	1	6.24	TATATA
PFB0660w	-443	1	6.24	TATATA
PFB0660w	-557	1	6.24	TATATA
PFB0660w	-563	1	6.24	TATATA
PFB0660w	-601	1	6.24	TATATA
PFB0660w	-607	1	6.24	TATATA
PFB0660w	-881	1	6.24	TATATA
PFB0660w	-1060	1	6.24	TATATA
PFB0660w	-1066	1	6.24	TATATA
PFB0660w	-1072	1	6.24	TATATA
PFB0660w	-1101	1	6.24	TATATA
PFB0660w	-1307	1	6.24	TATATA
PFB0660w	-1313	1	6.24	TATATA
PFB0660w	-1319	1	6.24	TATATA
PFB0660w	-1331	1	6.24	TATATA
PFB0660w	-1359	1	6.24	TATATA
PFB0660w	-1401	1	6.24	TATATA
PFB0660w	-1416	1	6.24	TATATA
PFB0660w	-1422	1	6.24	TATATA
PFL0085c	-89	1	6.24	TATATA
PFL0085c	-264	1	6.24	TATATA
PFL0085c	-270	1	6.24	TATATA
PFL0085c	-551	1	6.24	TATATA
PFL0085c	-742	1	6.24	TATATA
PFL0085c	-960	1	6.24	TATATA
PFL0085c	-1047	1	6.24	TATATA
PFL0085c	-1053	1	6.24	TATATA
PFL0085c	-1771	1	6.24	TATATA
PFL0085c	-1777	1	6.24	TATATA
PFL0085c	-1879	1	6.24	TATATA
PFL0085c	-1915	1	6.24	TATATA
PFL0085c	-1921	1	6.24	TATATA
PF13_0268	-39	1	6.24	TATATA
PF13_0268	-113	1	6.24	TATATA
PF13_0268	-119	1	6.24	TATATA
PF13_0268	-158	1	6.24	TATATA
PF13_0268	-296	1	6.24	TATATA
PF13_0268	-383	1	6.24	TATATA
PF13_0268	-398	1	6.24	TATATA
PF13_0268	-404	1	6.24	TATATA
PF13_0268	-410	1	6.24	TATATA
PF13_0268	-416	1	6.24	TATATA
PF13_0268	-422	1	6.24	TATATA
PF13_0268	-428	1	6.24	TATATA
PF13_0268	-439	1	6.24	TATATA
PF13_0268	-485	1	6.24	TATATA
PF13_0268	-562	1	6.24	TATATA
PF13_0268	-686	1	6.24	TATATA
PF13_0268	-693	1	6.24	TATATA
PF13_0268	-699	1	6.24	TATATA
PF13_0268	-751	1	6.24	TATATA
PF13_0268	-763	1	6.24	TATATA
PF13_0268	-790	1	6.24	TATATA
PF13_0268	-845	1	6.24	TATATA
PF13_0268	-851	1	6.24	TATATA
PF13_0268	-861	1	6.24	TATATA
PF13_0268	-867	1	6.24	TATATA
PF13_0268	-875	1	6.24	TATATA
PF13_0268	-881	1	6.24	TATATA
PF13_0268	-887	1	6.24	TATATA
PF13_0268	-1216	1	6.24	TATATA
PF13_0268	-1238	1	6.24	TATATA
PF13_0268	-1252	1	6.24	TATATA
PF13_0268	-1349	1	6.24	TATATA
PF13_0268	-1481	1	6.24	TATATA
PF13_0268	-1487	1	6.24	TATATA
PF13_0268	-1493	1	6.24	TATATA
PF13_0268	-1499	1	6.24	TATATA
PF13_0268	-1505	1	6.24	TATATA
PF10_0405	-495	1	6.24	TATATA
PF10_0405	-515	1	6.24	TATATA
PF10_0405	-831	1	6.24	TATATA
PF10_0405	-974	1	6.24	TATATA
PF10_0405	-1122	1	6.24	TATATA
PF10_0405	-1452	1	6.24	TATATA
PF10_0405	-1458	1	6.24	TATATA
PF10_0405	-1765	1	6.24	TATATA
PF10_0405	-1918	1	6.24	TATATA
PFF1260c	-37	1	6.24	TATATA
PFF1260c	-43	1	6.24	TATATA
PFF1260c	-49	1	6.24	TATATA
PFF1260c	-55	1	6.24	TATATA
PFF1260c	-61	1	6.24	TATATA
PFF1260c	-261	1	6.24	TATATA
PFF1260c	-311	1	6.24	TATATA
PFF1260c	-317	1	6.24	TATATA
PFF1260c	-336	1	6.24	TATATA
PFF1260c	-687	1	6.24	TATATA
PFF1260c	-693	1	6.24	TATATA
PFF1260c	-699	1	6.24	TATATA
PFF1260c	-705	1	6.24	TATATA
PFF1260c	-711	1	6.24	TATATA
PFF1260c	-924	1	6.24	TATATA
PFF1260c	-1071	1	6.24	TATATA
PFF1260c	-1078	1	6.24	TATATA
PFF1260c	-1094	1	6.24	TATATA
PFF1260c	-1100	1	6.24	TATATA
PFF1260c	-1109	1	6.24	TATATA
PFF1260c	-1115	1	6.24	TATATA
PFF1260c	-1121	1	6.24	TATATA
PFF1260c	-1127	1	6.24	TATATA
PFF1260c	-1144	1	6.24	TATATA
PFF1260c	-1150	1	6.24	TATATA
PFF1260c	-1183	1	6.24	TATATA
PFF1260c	-1515	1	6.24	TATATA
PF13_0243	-78	1	6.24	TATATA
PF13_0243	-104	1	6.24	TATATA
PF13_0243	-256	1	6.24	TATATA
PF13_0243	-270	1	6.24	TATATA
PF13_0243	-489	1	6.24	TATATA
PF13_0243	-762	1	6.24	TATATA
PF13_0243	-768	1	6.24	TATATA
PF13_0243	-846	1	6.24	TATATA
PF13_0243	-972	1	6.24	TATATA
PF13_0243	-978	1	6.24	TATATA
PF13_0243	-984	1	6.24	TATATA
PF13_0243	-990	1	6.24	TATATA
PF13_0243	-996	1	6.24	TATATA
PF13_0243	-1002	1	6.24	TATATA
PF13_0243	-1016	1	6.24	TATATA
PF13_0243	-1033	1	6.24	TATATA
PF13_0243	-1111	1	6.24	TATATA
PF13_0243	-1117	1	6.24	TATATA
PF13_0243	-1123	1	6.24	TATATA
PF13_0243	-1132	1	6.24	TATATA
PF13_0243	-1233	1	6.24	TATATA
PF13_0243	-1376	1	6.24	TATATA
PF13_0243	-1382	1	6.24	TATATA
PF13_0243	-1388	1	6.24	TATATA
PF13_0243	-1425	1	6.24	TATATA
PF13_0243	-1437	1	6.24	TATATA
PF13_0243	-1443	1	6.24	TATATA
PF13_0243	-1762	1	6.24	TATATA
PF13_0243	-1768	1	6.24	TATATA
PF10_0271	-76	1	6.24	TATATA
PF10_0271	-82	1	6.24	TATATA
PF10_0271	-88	1	6.24	TATATA
PF10_0271	-94	1	6.24	TATATA
PF10_0271	-100	1	6.24	TATATA
PF10_0271	-289	1	6.24	TATATA
PF10_0271	-398	1	6.24	TATATA
PF10_0271	-405	1	6.24	TATATA
PF10_0271	-411	1	6.24	TATATA
PF10_0271	-417	1	6.24	TATATA
PF10_0271	-423	1	6.24	TATATA
PF10_0271	-741	1	6.24	TATATA
PF10_0271	-858	1	6.24	TATATA
PF10_0271	-922	1	6.24	TATATA
PF10_0271	-928	1	6.24	TATATA
PF10_0271	-934	1	6.24	TATATA
PF10_0271	-1059	1	6.24	TATATA
PF10_0271	-1065	1	6.24	TATATA
PF10_0271	-1071	1	6.24	TATATA
PF10_0271	-1078	1	6.24	TATATA
PF10_0271	-1322	1	6.24	TATATA
PF10_0271	-1328	1	6.24	TATATA
PF10_0271	-1334	1	6.24	TATATA
PFA0085c	-97	1	6.24	TATATA
PFA0085c	-117	1	6.24	TATATA
PFA0085c	-428	1	6.24	TATATA
PFA0085c	-610	1	6.24	TATATA
PFA0085c	-628	1	6.24	TATATA
PFA0085c	-690	1	6.24	TATATA
PF10_0322	-100	1	6.24	TATATA
PF10_0322	-121	1	6.24	TATATA
PF10_0322	-129	1	6.24	TATATA
PF10_0322	-287	1	6.24	TATATA
PF10_0322	-293	1	6.24	TATATA
PF10_0322	-420	1	6.24	TATATA
PF10_0322	-577	1	6.24	TATATA
PF10_0322	-583	1	6.24	TATATA
PF10_0322	-661	1	6.24	TATATA
PF10_0322	-1070	1	6.24	TATATA
PF10_0322	-1413	1	6.24	TATATA
PF10_0322	-1419	1	6.24	TATATA
PF10_0322	-1425	1	6.24	TATATA
PF10_0322	-1431	1	6.24	TATATA
PF10_0322	-1512	1	6.24	TATATA
PF10_0322	-1518	1	6.24	TATATA
PF10_0322	-1838	1	6.24	TATATA
PF10_0322	-1881	1	6.24	TATATA
PF10_0322	-1887	1	6.24	TATATA
PF10_0322	-1893	1	6.24	TATATA
PF10_0322	-2000	1	6.24	TATATA
PF13_0134	-96	1	6.24	TATATA
PF13_0134	-102	1	6.24	TATATA
PF13_0134	-108	1	6.24	TATATA
PF13_0134	-114	1	6.24	TATATA
PF13_0134	-296	1	6.24	TATATA
PF13_0134	-302	1	6.24	TATATA
PF13_0134	-308	1	6.24	TATATA
PF13_0134	-507	1	6.24	TATATA
PF13_0134	-513	1	6.24	TATATA
PF13_0134	-520	1	6.24	TATATA
PF13_0134	-526	1	6.24	TATATA
PF13_0134	-532	1	6.24	TATATA
PF13_0134	-538	1	6.24	TATATA
PF13_0134	-820	1	6.24	TATATA
PF13_0134	-826	1	6.24	TATATA
PF13_0134	-832	1	6.24	TATATA
PF13_0134	-838	1	6.24	TATATA
PF13_0134	-844	1	6.24	TATATA
PF13_0134	-850	1	6.24	TATATA
PF13_0134	-856	1	6.24	TATATA
PF13_0134	-862	1	6.24	TATATA
PF13_0134	-868	1	6.24	TATATA
PF13_0134	-874	1	6.24	TATATA
PF13_0134	-1388	1	6.24	TATATA
PF13_0134	-1754	1	6.24	TATATA
PFD0190w	-35	1	6.24	TATATA
PFD0190w	-41	1	6.24	TATATA
PFD0190w	-47	1	6.24	TATATA
PFD0190w	-53	1	6.24	TATATA
PFD0190w	-83	1	6.24	TATATA
PFD0190w	-153	1	6.24	TATATA
PFD0190w	-159	1	6.24	TATATA
PFD0190w	-165	1	6.24	TATATA
PFD0190w	-171	1	6.24	TATATA
PFD0190w	-177	1	6.24	TATATA
PFD0190w	-272	1	6.24	TATATA
PFD0190w	-631	1	6.24	TATATA
PFD0190w	-637	1	6.24	TATATA
PFD0190w	-855	1	6.24	TATATA
PFD0190w	-861	1	6.24	TATATA
PFD0190w	-867	1	6.24	TATATA
PFD0190w	-873	1	6.24	TATATA
PFD0190w	-879	1	6.24	TATATA
PFD0190w	-886	1	6.24	TATATA
PFD0190w	-893	1	6.24	TATATA
PFD0190w	-1663	1	6.24	TATATA
PFD0190w	-1732	1	6.24	TATATA
PFD0190w	-1738	1	6.24	TATATA
PFD0190w	-1744	1	6.24	TATATA
PFD0190w	-1750	1	6.24	TATATA
PFD0190w	-1756	1	6.24	TATATA
MAL7P1.204	-72	1	6.24	TATATA
MAL7P1.204	-97	1	6.24	TATATA
MAL7P1.204	-111	1	6.24	TATATA
MAL7P1.204	-170	1	6.24	TATATA
MAL7P1.204	-193	1	6.24	TATATA
MAL7P1.204	-199	1	6.24	TATATA
MAL7P1.204	-205	1	6.24	TATATA
MAL7P1.204	-412	1	6.24	TATATA
MAL7P1.204	-418	1	6.24	TATATA
MAL7P1.204	-424	1	6.24	TATATA
MAL7P1.204	-430	1	6.24	TATATA
MAL7P1.204	-495	1	6.24	TATATA
MAL7P1.204	-501	1	6.24	TATATA
MAL7P1.204	-617	1	6.24	TATATA
MAL7P1.204	-623	1	6.24	TATATA
MAL7P1.204	-700	1	6.24	TATATA
MAL7P1.204	-804	1	6.24	TATATA
MAL7P1.204	-862	1	6.24	TATATA
MAL7P1.204	-869	1	6.24	TATATA
MAL7P1.204	-875	1	6.24	TATATA
MAL7P1.204	-888	1	6.24	TATATA
MAL7P1.204	-894	1	6.24	TATATA
MAL7P1.204	-900	1	6.24	TATATA
MAL7P1.204	-906	1	6.24	TATATA
MAL7P1.204	-979	1	6.24	TATATA
MAL7P1.204	-985	1	6.24	TATATA
MAL7P1.204	-991	1	6.24	TATATA
MAL7P1.204	-1081	1	6.24	TATATA
MAL7P1.204	-1197	1	6.24	TATATA
MAL7P1.204	-1204	1	6.24	TATATA
MAL7P1.204	-1276	1	6.24	TATATA
MAL7P1.204	-1317	1	6.24	TATATA
MAL7P1.204	-1335	1	6.24	TATATA
MAL7P1.204	-1386	1	6.24	TATATA
MAL7P1.204	-1392	1	6.24	TATATA
MAL7P1.204	-1401	1	6.24	TATATA
MAL7P1.204	-1443	1	6.24	TATATA
MAL7P1.204	-1531	1	6.24	TATATA
MAL7P1.204	-1577	1	6.24	TATATA
MAL7P1.204	-1583	1	6.24	TATATA
MAL7P1.204	-1703	1	6.24	TATATA
MAL7P1.204	-1709	1	6.24	TATATA
MAL7P1.204	-1718	1	6.24	TATATA
MAL7P1.204	-1724	1	6.24	TATATA
MAL7P1.204	-1730	1	6.24	TATATA
PFI1605w	-63	1	6.24	TATATA
PFI1605w	-83	1	6.24	TATATA
PFI1605w	-89	1	6.24	TATATA
PFI1605w	-325	1	6.24	TATATA
PFI1605w	-331	1	6.24	TATATA
PFI1605w	-337	1	6.24	TATATA
PFI1605w	-343	1	6.24	TATATA
PFI1605w	-630	1	6.24	TATATA
PFI1605w	-761	1	6.24	TATATA
PFI1605w	-773	1	6.24	TATATA
PFI1605w	-779	1	6.24	TATATA
PFI1605w	-793	1	6.24	TATATA
PFL0515w	-225	1	6.24	TATATA
PFL0515w	-231	1	6.24	TATATA
PFL0515w	-317	1	6.24	TATATA
PFL0515w	-323	1	6.24	TATATA
PFL0515w	-329	1	6.24	TATATA
PFL0515w	-335	1	6.24	TATATA
PFL0515w	-355	1	6.24	TATATA
PFL0515w	-361	1	6.24	TATATA
PFL0515w	-532	1	6.24	TATATA
PFL0515w	-844	1	6.24	TATATA
PFL0515w	-850	1	6.24	TATATA
PFL0515w	-856	1	6.24	TATATA
PFL0515w	-863	1	6.24	TATATA
PFL0515w	-869	1	6.24	TATATA
PFL0515w	-1021	1	6.24	TATATA
PFL0515w	-1027	1	6.24	TATATA
PFL0515w	-1033	1	6.24	TATATA
PFL0515w	-1060	1	6.24	TATATA
PFL0515w	-1113	1	6.24	TATATA
PFL0515w	-1145	1	6.24	TATATA
PFL0515w	-1151	1	6.24	TATATA
PFL0515w	-1426	1	6.24	TATATA
PFL0515w	-1432	1	6.24	TATATA
PFL0515w	-1438	1	6.24	TATATA
PFL0515w	-1444	1	6.24	TATATA
PFL0515w	-1450	1	6.24	TATATA
PFL0515w	-1559	1	6.24	TATATA
PFL0515w	-1586	1	6.24	TATATA
PFL0515w	-1645	1	6.24	TATATA
PFL0515w	-1651	1	6.24	TATATA
PFL0515w	-1808	1	6.24	TATATA
PFL0515w	-1874	1	6.24	TATATA
PFL0515w	-1880	1	6.24	TATATA
PFL0515w	-1886	1	6.24	TATATA
PFL0515w	-1892	1	6.24	TATATA
PFL0515w	-1898	1	6.24	TATATA
PFL0515w	-1988	1	6.24	TATATA
PF14_0128	-105	1	6.24	TATATA
PF14_0128	-257	1	6.24	TATATA
PF14_0128	-342	1	6.24	TATATA
PF14_0128	-354	1	6.24	TATATA
PF14_0128	-360	1	6.24	TATATA
PF14_0128	-366	1	6.24	TATATA
PF14_0128	-372	1	6.24	TATATA
PF14_0128	-378	1	6.24	TATATA
PF14_0128	-449	1	6.24	TATATA
PF14_0128	-457	1	6.24	TATATA
PF14_0128	-480	1	6.24	TATATA
PF14_0128	-754	1	6.24	TATATA
PF14_0128	-880	1	6.24	TATATA
PF14_0128	-992	1	6.24	TATATA
PF14_0128	-998	1	6.24	TATATA
PF14_0128	-1004	1	6.24	TATATA
PF14_0128	-1010	1	6.24	TATATA
PF14_0128	-1146	1	6.24	TATATA
PF14_0128	-1159	1	6.24	TATATA
PF14_0128	-1166	1	6.24	TATATA
PF14_0128	-1172	1	6.24	TATATA
PF14_0128	-1178	1	6.24	TATATA
PF14_0128	-1184	1	6.24	TATATA
PF14_0128	-1326	1	6.24	TATATA
PF14_0128	-1332	1	6.24	TATATA
PF14_0128	-1338	1	6.24	TATATA
PF14_0128	-1647	1	6.24	TATATA
PF14_0128	-1743	1	6.24	TATATA
PF14_0128	-1749	1	6.24	TATATA
PF14_0128	-1755	1	6.24	TATATA
PF14_0128	-1840	1	6.24	TATATA
PF14_0128	-1846	1	6.24	TATATA
PF08_0033	-44	1	6.24	TATATA
PF08_0033	-73	1	6.24	TATATA
PF08_0033	-79	1	6.24	TATATA
PF08_0033	-85	1	6.24	TATATA
PF08_0033	-91	1	6.24	TATATA
PF08_0033	-97	1	6.24	TATATA
PF08_0033	-138	1	6.24	TATATA
PF08_0033	-216	1	6.24	TATATA
PF08_0033	-222	1	6.24	TATATA
PF08_0033	-228	1	6.24	TATATA
PF08_0033	-234	1	6.24	TATATA
PF08_0033	-333	1	6.24	TATATA
PF08_0033	-339	1	6.24	TATATA
PF08_0033	-451	1	6.24	TATATA
PF08_0033	-489	1	6.24	TATATA
PF08_0033	-661	1	6.24	TATATA
PFI0890c	-119	1	6.24	TATATA
PFI0890c	-227	1	6.24	TATATA
PFI0890c	-233	1	6.24	TATATA
PFI0890c	-307	1	6.24	TATATA
PFI0890c	-336	1	6.24	TATATA
PFI0890c	-342	1	6.24	TATATA
PFI0890c	-348	1	6.24	TATATA
PFI0890c	-387	1	6.24	TATATA
PFI0890c	-571	1	6.24	TATATA
PFI0890c	-577	1	6.24	TATATA
PFI0890c	-583	1	6.24	TATATA
PFI0890c	-589	1	6.24	TATATA
PFI0890c	-729	1	6.24	TATATA
PFI0890c	-768	1	6.24	TATATA
PFI0890c	-774	1	6.24	TATATA
PFI0890c	-780	1	6.24	TATATA
PFI0890c	-786	1	6.24	TATATA
PFI0890c	-792	1	6.24	TATATA
PFI0890c	-824	1	6.24	TATATA
PFI0890c	-1048	1	6.24	TATATA
PFI0890c	-1054	1	6.24	TATATA
PFI0890c	-1060	1	6.24	TATATA
PFI0890c	-1066	1	6.24	TATATA
PF07_0072	-93	1	6.24	TATATA
PF07_0072	-233	1	6.24	TATATA
PF07_0072	-336	1	6.24	TATATA
PF07_0072	-342	1	6.24	TATATA
PF07_0072	-348	1	6.24	TATATA
PF07_0072	-462	1	6.24	TATATA
PF07_0072	-538	1	6.24	TATATA
PF07_0072	-545	1	6.24	TATATA
PF07_0072	-579	1	6.24	TATATA
PF07_0072	-617	1	6.24	TATATA
PF07_0072	-623	1	6.24	TATATA
PF07_0072	-629	1	6.24	TATATA
PF07_0072	-647	1	6.24	TATATA
PF07_0072	-1048	1	6.24	TATATA
PF07_0072	-1054	1	6.24	TATATA
PF07_0072	-1063	1	6.24	TATATA
PF07_0072	-1069	1	6.24	TATATA
PF07_0072	-1075	1	6.24	TATATA
PF07_0072	-1326	1	6.24	TATATA
PF07_0072	-1333	1	6.24	TATATA
PF07_0072	-1444	1	6.24	TATATA
PF07_0072	-1525	1	6.24	TATATA
PF07_0072	-1531	1	6.24	TATATA
PF07_0072	-1537	1	6.24	TATATA
PF07_0072	-1543	1	6.24	TATATA
PFB0921c	-41	1	6.24	TATATA
PFB0921c	-56	1	6.24	TATATA
PFB0921c	-123	1	6.24	TATATA
PFB0921c	-133	1	6.24	TATATA
PFB0921c	-387	1	6.24	TATATA
PFB0921c	-586	1	6.24	TATATA
PFB0921c	-606	1	6.24	TATATA
PFB0921c	-659	1	6.24	TATATA
PFB0921c	-690	1	6.24	TATATA
PFB0921c	-715	1	6.24	TATATA
PFB0921c	-884	1	6.24	TATATA
PFB0921c	-890	1	6.24	TATATA
PFB0921c	-978	1	6.24	TATATA
PFB0921c	-1207	1	6.24	TATATA
PFB0921c	-1280	1	6.24	TATATA
PFB0921c	-1330	1	6.24	TATATA
PFB0921c	-1336	1	6.24	TATATA
PFB0921c	-1342	1	6.24	TATATA
PFB0921c	-1348	1	6.24	TATATA
PFB0921c	-1354	1	6.24	TATATA
PFB0921c	-1361	1	6.24	TATATA
PFB0921c	-1431	1	6.24	TATATA
PFB0921c	-1437	1	6.24	TATATA
PFB0921c	-1445	1	6.24	TATATA
PFB0921c	-1451	1	6.24	TATATA
PFB0921c	-1479	1	6.24	TATATA
PFB0921c	-1603	1	6.24	TATATA
PFB0921c	-1616	1	6.24	TATATA
PFB0921c	-1622	1	6.24	TATATA
PFB0921c	-1657	1	6.24	TATATA
PFB0921c	-1663	1	6.24	TATATA
PFB0921c	-1669	1	6.24	TATATA
PFB0921c	-1675	1	6.24	TATATA
PFB0921c	-1729	1	6.24	TATATA
PFB0921c	-1736	1	6.24	TATATA
PFB0921c	-1771	1	6.24	TATATA
PFB0921c	-1822	1	6.24	TATATA
PFB0921c	-1858	1	6.24	TATATA
PFB0921c	-1894	1	6.24	TATATA
PF10_0351	-167	1	6.24	TATATA
PF10_0351	-173	1	6.24	TATATA
PF10_0351	-179	1	6.24	TATATA
PF10_0351	-185	1	6.24	TATATA
PF10_0351	-191	1	6.24	TATATA
PF10_0351	-197	1	6.24	TATATA
PF10_0351	-425	1	6.24	TATATA
PF10_0351	-687	1	6.24	TATATA
PF10_0351	-883	1	6.24	TATATA
PF10_0351	-1157	1	6.24	TATATA
PF10_0351	-1163	1	6.24	TATATA
PF10_0351	-1169	1	6.24	TATATA
PF10_0351	-1188	1	6.24	TATATA
PF10_0351	-1292	1	6.24	TATATA
PF10_0351	-1298	1	6.24	TATATA
PF13_0100	-17	1	6.24	TATATA
PF13_0100	-23	1	6.24	TATATA
PF13_0100	-61	1	6.24	TATATA
PF13_0100	-67	1	6.24	TATATA
PF13_0100	-73	1	6.24	TATATA
PF13_0100	-79	1	6.24	TATATA
PF13_0100	-135	1	6.24	TATATA
PF13_0100	-401	1	6.24	TATATA
PF13_0100	-407	1	6.24	TATATA
PF13_0100	-413	1	6.24	TATATA
PF13_0100	-497	1	6.24	TATATA
PF13_0100	-605	1	6.24	TATATA
PF13_0100	-634	1	6.24	TATATA
PF13_0100	-640	1	6.24	TATATA
PF13_0100	-752	1	6.24	TATATA
PF13_0100	-828	1	6.24	TATATA
PF13_0100	-834	1	6.24	TATATA
PF13_0100	-1062	1	6.24	TATATA
PF13_0100	-1965	1	6.24	TATATA
PF13_0100	-1971	1	6.24	TATATA
MAL13P1.65	-148	1	6.24	TATATA
MAL13P1.65	-154	1	6.24	TATATA
MAL13P1.65	-398	1	6.24	TATATA
MAL13P1.65	-404	1	6.24	TATATA
PFC0820w	-127	1	6.24	TATATA
PFC0820w	-223	1	6.24	TATATA
PFC0820w	-229	1	6.24	TATATA
PFC0820w	-235	1	6.24	TATATA
PFC0820w	-241	1	6.24	TATATA
PFC0820w	-247	1	6.24	TATATA
PFC0820w	-253	1	6.24	TATATA
PFC0820w	-259	1	6.24	TATATA
PFC0820w	-383	1	6.24	TATATA
PFC0820w	-464	1	6.24	TATATA
PFC0820w	-470	1	6.24	TATATA
PFC0820w	-476	1	6.24	TATATA
PFC0820w	-651	1	6.24	TATATA
PFC0820w	-657	1	6.24	TATATA
PFC0820w	-663	1	6.24	TATATA
PFC0820w	-883	1	6.24	TATATA
PFC0820w	-1113	1	6.24	TATATA
PFC0820w	-1119	1	6.24	TATATA
PFC0820w	-1125	1	6.24	TATATA
PFC0820w	-1131	1	6.24	TATATA
PFC0820w	-1137	1	6.24	TATATA
PFC0820w	-1255	1	6.24	TATATA
PFC0820w	-1261	1	6.24	TATATA
PFC0820w	-1267	1	6.24	TATATA
PFC0820w	-1300	1	6.24	TATATA
PFC0820w	-1549	1	6.24	TATATA
PFC0820w	-1672	1	6.24	TATATA
PFC0820w	-1828	1	6.24	TATATA
PFC0820w	-1897	1	6.24	TATATA
PFC0820w	-1911	1	6.24	TATATA
PF13_0024	-40	1	6.24	TATATA
PF13_0024	-62	1	6.24	TATATA
PF13_0024	-97	1	6.24	TATATA
PF13_0024	-168	1	6.24	TATATA
PF13_0024	-221	1	6.24	TATATA
PF13_0024	-247	1	6.24	TATATA
PF13_0024	-402	1	6.24	TATATA
PF13_0024	-666	1	6.24	TATATA
PF13_0024	-713	1	6.24	TATATA
PF13_0024	-874	1	6.24	TATATA
PF13_0024	-880	1	6.24	TATATA
PF13_0024	-1077	1	6.24	TATATA
MAL13P1.218	-324	1	6.24	TATATA
MAL13P1.218	-837	1	6.24	TATATA
MAL13P1.218	-843	1	6.24	TATATA
MAL13P1.218	-979	1	6.24	TATATA
MAL13P1.218	-985	1	6.24	TATATA
MAL13P1.218	-991	1	6.24	TATATA
PFI1675w	-265	1	6.24	TATATA
PFI1675w	-277	1	6.24	TATATA
PFI1675w	-627	1	6.24	TATATA
PFI1675w	-639	1	6.24	TATATA
PFI1675w	-645	1	6.24	TATATA
PFI1675w	-885	1	6.24	TATATA
PFI1675w	-891	1	6.24	TATATA
PFI1675w	-897	1	6.24	TATATA
PFI1675w	-903	1	6.24	TATATA
PFI1675w	-1065	1	6.24	TATATA
PFI1675w	-1071	1	6.24	TATATA
PFI1675w	-1111	1	6.24	TATATA
PFI1675w	-1216	1	6.24	TATATA
PFI1675w	-1222	1	6.24	TATATA
PFI1675w	-1683	1	6.24	TATATA
PFI1675w	-1701	1	6.24	TATATA
PFI1675w	-1738	1	6.24	TATATA
PFI1675w	-1773	1	6.24	TATATA
PFI1675w	-1867	1	6.24	TATATA
PF11_0257	-86	1	6.24	TATATA
PF11_0257	-92	1	6.24	TATATA
PF11_0257	-104	1	6.24	TATATA
PF11_0257	-498	1	6.24	TATATA
PF11_0257	-670	1	6.24	TATATA
PF11_0257	-676	1	6.24	TATATA
PF11_0257	-682	1	6.24	TATATA
PF11_0257	-688	1	6.24	TATATA
PF11_0257	-697	1	6.24	TATATA
PF11_0257	-854	1	6.24	TATATA
PF11_0257	-860	1	6.24	TATATA
PF11_0257	-1134	1	6.24	TATATA
PF11_0257	-1400	1	6.24	TATATA
PF11_0257	-1718	1	6.24	TATATA
PF11_0257	-1784	1	6.24	TATATA
PF11_0257	-1793	1	6.24	TATATA
PF11_0257	-1802	1	6.24	TATATA
PF11_0257	-1811	1	6.24	TATATA
PF11_0257	-1820	1	6.24	TATATA
PF11_0257	-1829	1	6.24	TATATA
PF11_0257	-1835	1	6.24	TATATA
PF11_0257	-1841	1	6.24	TATATA
PF11_0257	-1847	1	6.24	TATATA
PF11_0257	-1853	1	6.24	TATATA
PF11_0257	-1859	1	6.24	TATATA
PF11_0257	-1865	1	6.24	TATATA
MAL7P1.18	-27	1	6.24	TATATA
MAL7P1.18	-42	1	6.24	TATATA
MAL7P1.18	-48	1	6.24	TATATA
MAL7P1.18	-54	1	6.24	TATATA
MAL7P1.18	-60	1	6.24	TATATA
MAL7P1.18	-66	1	6.24	TATATA
MAL7P1.18	-72	1	6.24	TATATA
MAL7P1.18	-78	1	6.24	TATATA
MAL7P1.18	-153	1	6.24	TATATA
MAL7P1.18	-159	1	6.24	TATATA
MAL7P1.18	-165	1	6.24	TATATA
MAL7P1.18	-171	1	6.24	TATATA
MAL7P1.18	-177	1	6.24	TATATA
MAL7P1.18	-183	1	6.24	TATATA
MAL7P1.18	-714	1	6.24	TATATA
MAL7P1.18	-776	1	6.24	TATATA
MAL7P1.18	-903	1	6.24	TATATA
MAL7P1.18	-909	1	6.24	TATATA
MAL7P1.18	-915	1	6.24	TATATA
MAL7P1.18	-921	1	6.24	TATATA
MAL7P1.18	-1065	1	6.24	TATATA
MAL7P1.18	-1071	1	6.24	TATATA
MAL7P1.18	-1077	1	6.24	TATATA
MAL7P1.18	-1367	1	6.24	TATATA
MAL7P1.18	-1373	1	6.24	TATATA
MAL7P1.18	-1379	1	6.24	TATATA
MAL7P1.18	-1639	1	6.24	TATATA
MAL7P1.18	-1674	1	6.24	TATATA
MAL7P1.18	-1680	1	6.24	TATATA
MAL7P1.18	-1889	1	6.24	TATATA
MAL7P1.18	-1971	1	6.24	TATATA
MAL7P1.18	-2000	1	6.24	TATATA
PFB0105c	-75	1	6.24	TATATA
PFB0105c	-81	1	6.24	TATATA
PFB0105c	-87	1	6.24	TATATA
PFB0105c	-289	1	6.24	TATATA
PFB0105c	-295	1	6.24	TATATA
PFB0105c	-301	1	6.24	TATATA
PFB0105c	-307	1	6.24	TATATA
PFB0105c	-313	1	6.24	TATATA
PFB0105c	-734	1	6.24	TATATA
PFB0105c	-740	1	6.24	TATATA
PFB0105c	-746	1	6.24	TATATA
PFB0105c	-752	1	6.24	TATATA
PFB0105c	-758	1	6.24	TATATA
PFB0105c	-1167	1	6.24	TATATA
PFB0105c	-1173	1	6.24	TATATA
PFB0105c	-1179	1	6.24	TATATA
PFB0105c	-1307	1	6.24	TATATA
PFB0105c	-1313	1	6.24	TATATA
PFB0105c	-1319	1	6.24	TATATA
PFB0105c	-1325	1	6.24	TATATA
PFB0105c	-1331	1	6.24	TATATA
PFB0105c	-1337	1	6.24	TATATA
PFB0105c	-1343	1	6.24	TATATA
PFB0105c	-1349	1	6.24	TATATA
PFB0105c	-1589	1	6.24	TATATA
PFB0105c	-1595	1	6.24	TATATA
PFB0105c	-1607	1	6.24	TATATA
PFB0105c	-1613	1	6.24	TATATA
PFB0105c	-1755	1	6.24	TATATA
PFB0105c	-1907	1	6.24	TATATA
PFB0105c	-1913	1	6.24	TATATA
PFB0105c	-1919	1	6.24	TATATA
PFB0105c	-1925	1	6.24	TATATA
PFB0105c	-1931	1	6.24	TATATA
PFB0105c	-1937	1	6.24	TATATA
PF14_0435	-11	1	6.24	TATATA
PF14_0435	-17	1	6.24	TATATA
PF14_0435	-23	1	6.24	TATATA
PF14_0435	-29	1	6.24	TATATA
PF14_0435	-35	1	6.24	TATATA
PF14_0435	-41	1	6.24	TATATA
PF14_0435	-89	1	6.24	TATATA
PF14_0435	-105	1	6.24	TATATA
PF14_0435	-111	1	6.24	TATATA
PF14_0435	-117	1	6.24	TATATA
PF14_0435	-123	1	6.24	TATATA
PF14_0435	-209	1	6.24	TATATA
PF14_0435	-391	1	6.24	TATATA
PF14_0435	-546	1	6.24	TATATA
PF14_0435	-552	1	6.24	TATATA
PF14_0435	-693	1	6.24	TATATA
PF14_0435	-728	1	6.24	TATATA
PF14_0435	-870	1	6.24	TATATA
PF14_0435	-898	1	6.24	TATATA
PF14_0435	-904	1	6.24	TATATA
PF14_0435	-910	1	6.24	TATATA
PF14_0435	-916	1	6.24	TATATA
PF14_0435	-922	1	6.24	TATATA
PF14_0435	-928	1	6.24	TATATA
PF14_0435	-1306	1	6.24	TATATA
PF14_0435	-1312	1	6.24	TATATA
PF14_0435	-1405	1	6.24	TATATA
PF14_0435	-1445	1	6.24	TATATA
PF14_0435	-1451	1	6.24	TATATA
PF14_0435	-1457	1	6.24	TATATA
PF14_0435	-1463	1	6.24	TATATA
PF14_0435	-1469	1	6.24	TATATA
PF14_0435	-1476	1	6.24	TATATA
PF14_0435	-1511	1	6.24	TATATA
PF14_0435	-1550	1	6.24	TATATA
PF14_0435	-1574	1	6.24	TATATA
PF14_0435	-1581	1	6.24	TATATA
PF14_0435	-1613	1	6.24	TATATA
PF14_0435	-1717	1	6.24	TATATA
PF14_0435	-1723	1	6.24	TATATA
PF14_0435	-1729	1	6.24	TATATA
PF14_0435	-1814	1	6.24	TATATA
PF14_0435	-1866	1	6.24	TATATA
PF14_0435	-1875	1	6.24	TATATA
PF14_0435	-1881	1	6.24	TATATA
PF14_0435	-1887	1	6.24	TATATA
PF14_0435	-1901	1	6.24	TATATA
PFD0900w	-63	1	6.24	TATATA
PFD0900w	-81	1	6.24	TATATA
PFD0900w	-101	1	6.24	TATATA
PFD0900w	-211	1	6.24	TATATA
PFD0900w	-342	1	6.24	TATATA
PFD0900w	-464	1	6.24	TATATA
PFD0900w	-470	1	6.24	TATATA
PFD0900w	-476	1	6.24	TATATA
PFD0900w	-496	1	6.24	TATATA
PFD0900w	-502	1	6.24	TATATA
PFD0900w	-708	1	6.24	TATATA
PFD0900w	-714	1	6.24	TATATA
PFD0900w	-720	1	6.24	TATATA
PFD0900w	-1124	1	6.24	TATATA
PFD0900w	-1414	1	6.24	TATATA
PFD0900w	-1425	1	6.24	TATATA
PFD0900w	-1431	1	6.24	TATATA
PFD0900w	-1438	1	6.24	TATATA
PFD0900w	-1444	1	6.24	TATATA
PFD0900w	-1450	1	6.24	TATATA
PFD0900w	-1456	1	6.24	TATATA
PFD0900w	-1462	1	6.24	TATATA
PFD0900w	-1511	1	6.24	TATATA
PFD0900w	-1517	1	6.24	TATATA
PFD0900w	-1523	1	6.24	TATATA
PFD0900w	-1552	1	6.24	TATATA
PFD0900w	-1683	1	6.24	TATATA
PFD0900w	-1741	1	6.24	TATATA
PFD0900w	-1778	1	6.24	TATATA
PFD0900w	-1924	1	6.24	TATATA
PF14_0719	-198	1	6.24	TATATA
PF14_0719	-205	1	6.24	TATATA
PF14_0719	-241	1	6.24	TATATA
PF14_0719	-247	1	6.24	TATATA
PF14_0719	-959	1	6.24	TATATA
PF14_0719	-1117	1	6.24	TATATA
PF14_0719	-1123	1	6.24	TATATA
PF14_0719	-1129	1	6.24	TATATA
PF14_0719	-1135	1	6.24	TATATA
PF14_0719	-1166	1	6.24	TATATA
PF14_0719	-1325	1	6.24	TATATA
PF14_0719	-1331	1	6.24	TATATA
PF14_0719	-1337	1	6.24	TATATA
PF14_0719	-1698	1	6.24	TATATA
PF14_0719	-1705	1	6.24	TATATA
PF14_0719	-1922	1	6.24	TATATA
PF14_0719	-1928	1	6.24	TATATA
PF14_0719	-1934	1	6.24	TATATA
PF14_0719	-1940	1	6.24	TATATA
PF14_0719	-1946	1	6.24	TATATA
PF14_0719	-1952	1	6.24	TATATA
PFF0645c	-91	1	6.24	TATATA
PFF0645c	-97	1	6.24	TATATA
PFF0645c	-103	1	6.24	TATATA
PFF0645c	-109	1	6.24	TATATA
PFF0645c	-156	1	6.24	TATATA
PFF0645c	-509	1	6.24	TATATA
PFF0645c	-515	1	6.24	TATATA
PFF0645c	-521	1	6.24	TATATA
PFF0645c	-527	1	6.24	TATATA
PFF0645c	-557	1	6.24	TATATA
PFF0645c	-669	1	6.24	TATATA
PFF0645c	-675	1	6.24	TATATA
PFF0645c	-681	1	6.24	TATATA
PFF0645c	-687	1	6.24	TATATA
PFF0645c	-1137	1	6.24	TATATA
PFF0645c	-1143	1	6.24	TATATA
PFF0645c	-1149	1	6.24	TATATA
PFF0645c	-1555	1	6.24	TATATA
PFF0645c	-1561	1	6.24	TATATA
PFF0645c	-1759	1	6.24	TATATA
PFF0645c	-1772	1	6.24	TATATA
PFF0645c	-1795	1	6.24	TATATA
PFF0645c	-1919	1	6.24	TATATA
PFF0645c	-1976	1	6.24	TATATA
PFF0645c	-1982	1	6.24	TATATA
PFF0645c	-1988	1	6.24	TATATA
PFF0645c	-1994	1	6.24	TATATA
PFF0645c	-2000	1	6.24	TATATA
PF13_0278	-54	1	6.24	TATATA
PF13_0278	-60	1	6.24	TATATA
PF13_0278	-72	1	6.24	TATATA
PF13_0278	-166	1	6.24	TATATA
PF13_0278	-181	1	6.24	TATATA
PF13_0278	-200	1	6.24	TATATA
PF13_0278	-260	1	6.24	TATATA
PF13_0278	-266	1	6.24	TATATA
PF13_0278	-272	1	6.24	TATATA
PF13_0278	-348	1	6.24	TATATA
PF13_0278	-362	1	6.24	TATATA
PF13_0278	-371	1	6.24	TATATA
PF13_0278	-377	1	6.24	TATATA
PF13_0278	-383	1	6.24	TATATA
PF13_0278	-389	1	6.24	TATATA
PF13_0278	-395	1	6.24	TATATA
PF13_0278	-482	1	6.24	TATATA
PF13_0278	-488	1	6.24	TATATA
PF13_0278	-494	1	6.24	TATATA
PF13_0278	-500	1	6.24	TATATA
PF13_0278	-570	1	6.24	TATATA
PF13_0278	-785	1	6.24	TATATA
PF13_0278	-791	1	6.24	TATATA
PF13_0278	-797	1	6.24	TATATA
PF13_0278	-803	1	6.24	TATATA
PF13_0278	-809	1	6.24	TATATA
PF13_0278	-935	1	6.24	TATATA
PF13_0278	-941	1	6.24	TATATA
PF13_0278	-1035	1	6.24	TATATA
PF13_0278	-1047	1	6.24	TATATA
MAL13P1.196	-39	1	6.24	TATATA
MAL13P1.196	-45	1	6.24	TATATA
MAL13P1.196	-51	1	6.24	TATATA
MAL13P1.196	-57	1	6.24	TATATA
MAL13P1.196	-63	1	6.24	TATATA
MAL13P1.196	-201	1	6.24	TATATA
MAL13P1.196	-207	1	6.24	TATATA
MAL13P1.196	-213	1	6.24	TATATA
MAL13P1.196	-219	1	6.24	TATATA
MAL13P1.196	-225	1	6.24	TATATA
MAL13P1.196	-231	1	6.24	TATATA
MAL13P1.196	-377	1	6.24	TATATA
MAL13P1.196	-410	1	6.24	TATATA
MAL13P1.196	-416	1	6.24	TATATA
MAL13P1.196	-465	1	6.24	TATATA
MAL13P1.196	-471	1	6.24	TATATA
MAL13P1.196	-477	1	6.24	TATATA
MAL13P1.196	-483	1	6.24	TATATA
MAL13P1.196	-490	1	6.24	TATATA
MAL13P1.196	-508	1	6.24	TATATA
MAL13P1.196	-579	1	6.24	TATATA
MAL13P1.196	-662	1	6.24	TATATA
MAL13P1.196	-668	1	6.24	TATATA
MAL13P1.196	-1131	1	6.24	TATATA
MAL13P1.196	-1137	1	6.24	TATATA
MAL13P1.196	-1143	1	6.24	TATATA
MAL13P1.196	-1149	1	6.24	TATATA
MAL13P1.196	-1155	1	6.24	TATATA
MAL13P1.196	-1304	1	6.24	TATATA
MAL13P1.196	-1310	1	6.24	TATATA
MAL13P1.196	-1316	1	6.24	TATATA
MAL13P1.196	-1322	1	6.24	TATATA
MAL13P1.196	-1328	1	6.24	TATATA
PF11_0361-a	-89	1	6.24	TATATA
PF11_0361-a	-96	1	6.24	TATATA
PF11_0361-a	-102	1	6.24	TATATA
PF11_0361-a	-108	1	6.24	TATATA
PF11_0361-a	-191	1	6.24	TATATA
PF11_0361-a	-205	1	6.24	TATATA
PF11_0361-a	-514	1	6.24	TATATA
PF11_0361-a	-520	1	6.24	TATATA
PF11_0428	-216	1	6.24	TATATA
PF11_0428	-222	1	6.24	TATATA
PF11_0428	-267	1	6.24	TATATA
PF11_0428	-273	1	6.24	TATATA
PF11_0428	-502	1	6.24	TATATA
PF11_0428	-508	1	6.24	TATATA
PF11_0428	-514	1	6.24	TATATA
PF11_0428	-520	1	6.24	TATATA
PF11_0428	-533	1	6.24	TATATA
PF11_0428	-583	1	6.24	TATATA
PF11_0428	-803	1	6.24	TATATA
PF11_0428	-809	1	6.24	TATATA
PF11_0428	-815	1	6.24	TATATA
PF11_0428	-821	1	6.24	TATATA
PF11_0428	-1742	1	6.24	TATATA
PF11_0428	-1748	1	6.24	TATATA
PFL1225c	-405	1	6.24	TATATA
PFL1225c	-411	1	6.24	TATATA
PFL1225c	-423	1	6.24	TATATA
PFL1225c	-450	1	6.24	TATATA
PFL1225c	-493	1	6.24	TATATA
PFL1225c	-499	1	6.24	TATATA
PFL1225c	-505	1	6.24	TATATA
PFL1225c	-575	1	6.24	TATATA
PFL1225c	-581	1	6.24	TATATA
PFL1225c	-587	1	6.24	TATATA
PFL1225c	-593	1	6.24	TATATA
PFL1225c	-599	1	6.24	TATATA
PFL1225c	-605	1	6.24	TATATA
PFL1225c	-615	1	6.24	TATATA
PFL1225c	-885	1	6.24	TATATA
PF14_0027	-153	1	6.24	TATATA
PF14_0027	-166	1	6.24	TATATA
PF14_0027	-284	1	6.24	TATATA
PF14_0027	-296	1	6.24	TATATA
PF14_0027	-310	1	6.24	TATATA
PF14_0027	-335	1	6.24	TATATA
PF14_0027	-344	1	6.24	TATATA
PF14_0027	-446	1	6.24	TATATA
PF14_0027	-453	1	6.24	TATATA
PF14_0027	-509	1	6.24	TATATA
PF14_0027	-541	1	6.24	TATATA
PF14_0027	-553	1	6.24	TATATA
PF14_0027	-559	1	6.24	TATATA
PF14_0027	-565	1	6.24	TATATA
PF14_0027	-574	1	6.24	TATATA
PF14_0027	-682	1	6.24	TATATA
PF14_0027	-716	1	6.24	TATATA
PF14_0027	-722	1	6.24	TATATA
PF14_0027	-728	1	6.24	TATATA
PF14_0027	-734	1	6.24	TATATA
PF14_0027	-809	1	6.24	TATATA
PF14_0027	-847	1	6.24	TATATA
PF14_0027	-975	1	6.24	TATATA
PF14_0027	-981	1	6.24	TATATA
PF14_0027	-987	1	6.24	TATATA
PF14_0027	-993	1	6.24	TATATA
PF14_0027	-1032	1	6.24	TATATA
PF14_0027	-1038	1	6.24	TATATA
PF14_0027	-1050	1	6.24	TATATA
PF14_0027	-1098	1	6.24	TATATA
PF14_0027	-1116	1	6.24	TATATA
PF14_0027	-1221	1	6.24	TATATA
PF14_0027	-1325	1	6.24	TATATA
PF14_0027	-1331	1	6.24	TATATA
PF14_0027	-1415	1	6.24	TATATA
PF14_0027	-1421	1	6.24	TATATA
PF14_0027	-1427	1	6.24	TATATA
PF11_0192	-88	1	6.24	TATATA
PF11_0192	-94	1	6.24	TATATA
PF11_0192	-100	1	6.24	TATATA
PF11_0192	-106	1	6.24	TATATA
PF11_0192	-112	1	6.24	TATATA
PF11_0192	-119	1	6.24	TATATA
PF11_0192	-308	1	6.24	TATATA
PF11_0192	-314	1	6.24	TATATA
PF11_0192	-320	1	6.24	TATATA
PF11_0192	-414	1	6.24	TATATA
PF11_0192	-421	1	6.24	TATATA
PF11_0192	-427	1	6.24	TATATA
PF11_0192	-434	1	6.24	TATATA
PF11_0192	-451	1	6.24	TATATA
PF11_0192	-548	1	6.24	TATATA
PF11_0192	-554	1	6.24	TATATA
PF11_0192	-709	1	6.24	TATATA
PF11_0192	-769	1	6.24	TATATA
PF11_0192	-841	1	6.24	TATATA
PF11_0192	-1026	1	6.24	TATATA
PF11_0192	-1035	1	6.24	TATATA
PF11_0192	-1108	1	6.24	TATATA
PF11_0192	-1129	1	6.24	TATATA
PFL2210w	-41	1	6.24	TATATA
PFL2210w	-47	1	6.24	TATATA
PFL2210w	-53	1	6.24	TATATA
PFL2210w	-59	1	6.24	TATATA
PFL2210w	-65	1	6.24	TATATA
PFL2210w	-71	1	6.24	TATATA
PFL2210w	-322	1	6.24	TATATA
PFL2210w	-328	1	6.24	TATATA
PFL2210w	-334	1	6.24	TATATA
PFL2210w	-340	1	6.24	TATATA
PFL2210w	-346	1	6.24	TATATA
PFL2210w	-401	1	6.24	TATATA
PFL2210w	-627	1	6.24	TATATA
PFL2210w	-633	1	6.24	TATATA
PFL2210w	-763	1	6.24	TATATA
PFL2210w	-798	1	6.24	TATATA
PFL2210w	-954	1	6.24	TATATA
PFL2210w	-1035	1	6.24	TATATA
PFL2210w	-1041	1	6.24	TATATA
PFL2210w	-1047	1	6.24	TATATA
PFD0745c	-93	1	6.24	TATATA
PFD0745c	-162	1	6.24	TATATA
PFD0745c	-168	1	6.24	TATATA
PFD0745c	-375	1	6.24	TATATA
PFD0745c	-474	1	6.24	TATATA
PFD0745c	-498	1	6.24	TATATA
PFD0745c	-566	1	6.24	TATATA
PFD0745c	-572	1	6.24	TATATA
PFD0745c	-637	1	6.24	TATATA
PFD0745c	-668	1	6.24	TATATA
PFD0745c	-740	1	6.24	TATATA
PFD0745c	-770	1	6.24	TATATA
PFD0745c	-776	1	6.24	TATATA
PFD0745c	-782	1	6.24	TATATA
PFD0745c	-788	1	6.24	TATATA
PFD0745c	-841	1	6.24	TATATA
PFD0745c	-853	1	6.24	TATATA
PFD0745c	-1083	1	6.24	TATATA
PFD0745c	-1093	1	6.24	TATATA
PFD0745c	-1102	1	6.24	TATATA
PFF1385c	-260	1	6.24	TATATA
PFF1385c	-549	1	6.24	TATATA
PFF1385c	-745	1	6.24	TATATA
PFF1385c	-751	1	6.24	TATATA
PFF1385c	-757	1	6.24	TATATA
PFF1385c	-849	1	6.24	TATATA
PFF1385c	-952	1	6.24	TATATA
PFF1385c	-1079	1	6.24	TATATA
PFF1385c	-1085	1	6.24	TATATA
PFF1385c	-1091	1	6.24	TATATA
PFF1385c	-1234	1	6.24	TATATA
PFF1385c	-1240	1	6.24	TATATA
PFF1385c	-1246	1	6.24	TATATA
PFF1385c	-1413	1	6.24	TATATA
PFF1385c	-1420	1	6.24	TATATA
PF11_0145	-35	1	6.24	TATATA
PF11_0145	-42	1	6.24	TATATA
PF11_0145	-83	1	6.24	TATATA
PF11_0145	-89	1	6.24	TATATA
PF11_0145	-95	1	6.24	TATATA
PF11_0145	-101	1	6.24	TATATA
PF11_0145	-174	1	6.24	TATATA
PF11_0145	-332	1	6.24	TATATA
PF11_0145	-338	1	6.24	TATATA
PF11_0145	-344	1	6.24	TATATA
PF13_0160	-401	1	6.24	TATATA
PF13_0160	-413	1	6.24	TATATA
PF13_0160	-419	1	6.24	TATATA
PF13_0160	-425	1	6.24	TATATA
PF13_0160	-431	1	6.24	TATATA
PF13_0160	-511	1	6.24	TATATA
PF13_0160	-534	1	6.24	TATATA
PF13_0160	-540	1	6.24	TATATA
PF13_0160	-546	1	6.24	TATATA
PF13_0160	-552	1	6.24	TATATA
PF13_0160	-558	1	6.24	TATATA
PF13_0160	-564	1	6.24	TATATA
PF13_0160	-571	1	6.24	TATATA
PF13_0160	-675	1	6.24	TATATA
PF13_0160	-682	1	6.24	TATATA
PF13_0160	-718	1	6.24	TATATA
PF13_0160	-724	1	6.24	TATATA
PF13_0160	-730	1	6.24	TATATA
PF13_0160	-1440	1	6.24	TATATA
PF13_0160	-1446	1	6.24	TATATA
PF13_0160	-1452	1	6.24	TATATA
PF13_0160	-1458	1	6.24	TATATA
PF13_0160	-1464	1	6.24	TATATA
MAL13P1.49	-66	1	6.24	TATATA
MAL13P1.49	-78	1	6.24	TATATA
MAL13P1.49	-102	1	6.24	TATATA
MAL13P1.49	-115	1	6.24	TATATA
MAL13P1.49	-205	1	6.24	TATATA
MAL13P1.49	-498	1	6.24	TATATA
MAL13P1.49	-597	1	6.24	TATATA
PFI1190w	-60	1	6.24	TATATA
PFI1190w	-78	1	6.24	TATATA
PFI1190w	-84	1	6.24	TATATA
PFI1190w	-130	1	6.24	TATATA
PFI1190w	-219	1	6.24	TATATA
PFI1190w	-237	1	6.24	TATATA
PFI1190w	-249	1	6.24	TATATA
PFI1190w	-506	1	6.24	TATATA
PFI1190w	-772	1	6.24	TATATA
PFI1190w	-778	1	6.24	TATATA
PFI1190w	-784	1	6.24	TATATA
PFI1190w	-790	1	6.24	TATATA
PFI1190w	-796	1	6.24	TATATA
PFI1190w	-802	1	6.24	TATATA
PFI1190w	-966	1	6.24	TATATA
PF14_0730	-12	1	6.24	TATATA
PF14_0730	-18	1	6.24	TATATA
PF14_0730	-45	1	6.24	TATATA
PF14_0730	-122	1	6.24	TATATA
PF14_0730	-128	1	6.24	TATATA
PF14_0730	-134	1	6.24	TATATA
PF14_0730	-140	1	6.24	TATATA
PF14_0730	-146	1	6.24	TATATA
PF14_0730	-210	1	6.24	TATATA
PF14_0730	-219	1	6.24	TATATA
PF14_0730	-476	1	6.24	TATATA
PF14_0730	-509	1	6.24	TATATA
PF14_0730	-1026	1	6.24	TATATA
PF14_0730	-1032	1	6.24	TATATA
PF14_0730	-1102	1	6.24	TATATA
PF14_0730	-1108	1	6.24	TATATA
PF14_0730	-1114	1	6.24	TATATA
PF14_0730	-1120	1	6.24	TATATA
PF14_0730	-1126	1	6.24	TATATA
PF14_0730	-1628	1	6.24	TATATA
PF14_0730	-1634	1	6.24	TATATA
PFE1080w	-114	1	6.24	TATATA
PFE1080w	-153	1	6.24	TATATA
PFE1080w	-159	1	6.24	TATATA
PFE1080w	-166	1	6.24	TATATA
PFE1080w	-172	1	6.24	TATATA
PFE1080w	-179	1	6.24	TATATA
PFE1080w	-229	1	6.24	TATATA
PFE1080w	-235	1	6.24	TATATA
PFE1080w	-425	1	6.24	TATATA
PFE1080w	-437	1	6.24	TATATA
PFE1080w	-443	1	6.24	TATATA
PFE1080w	-449	1	6.24	TATATA
PFE1080w	-504	1	6.24	TATATA
PFL0670c	-160	1	6.24	TATATA
PFL0670c	-166	1	6.24	TATATA
PFL0670c	-172	1	6.24	TATATA
PFL0670c	-178	1	6.24	TATATA
PFL0670c	-184	1	6.24	TATATA
PFL0670c	-190	1	6.24	TATATA
PFL0670c	-323	1	6.24	TATATA
PFL0670c	-492	1	6.24	TATATA
PFL0670c	-498	1	6.24	TATATA
PFL0670c	-504	1	6.24	TATATA
PFL0670c	-516	1	6.24	TATATA
PFL0670c	-590	1	6.24	TATATA
PFL0670c	-597	1	6.24	TATATA
PFL0670c	-603	1	6.24	TATATA
PFL0670c	-609	1	6.24	TATATA
PFL0670c	-615	1	6.24	TATATA
PFL0670c	-621	1	6.24	TATATA
PFL0670c	-723	1	6.24	TATATA
PFL0670c	-777	1	6.24	TATATA
PFL0670c	-803	1	6.24	TATATA
PFL0670c	-913	1	6.24	TATATA
PFL0670c	-962	1	6.24	TATATA
PFL0670c	-971	1	6.24	TATATA
PFL0670c	-1055	1	6.24	TATATA
PFL0670c	-1129	1	6.24	TATATA
PFL0670c	-1157	1	6.24	TATATA
PFL0670c	-1291	1	6.24	TATATA
PFL0670c	-1297	1	6.24	TATATA
PFL0670c	-1303	1	6.24	TATATA
PFL0670c	-1310	1	6.24	TATATA
PFL0670c	-1323	1	6.24	TATATA
PFL0670c	-1330	1	6.24	TATATA
PFL0670c	-1351	1	6.24	TATATA
PFL0670c	-1532	1	6.24	TATATA
PFL0670c	-1890	1	6.24	TATATA
PFL0670c	-1938	1	6.24	TATATA
PFL0670c	-1962	1	6.24	TATATA
PFC0135c	-49	1	6.24	TATATA
PFC0135c	-115	1	6.24	TATATA
PFC0135c	-152	1	6.24	TATATA
PFC0135c	-158	1	6.24	TATATA
PFC0135c	-205	1	6.24	TATATA
PFC0135c	-238	1	6.24	TATATA
PFC0135c	-244	1	6.24	TATATA
PFC0135c	-250	1	6.24	TATATA
PFC0135c	-256	1	6.24	TATATA
PFC0135c	-360	1	6.24	TATATA
PFC0135c	-366	1	6.24	TATATA
PFC0135c	-372	1	6.24	TATATA
PFC0135c	-399	1	6.24	TATATA
PFC0135c	-405	1	6.24	TATATA
PFC0135c	-411	1	6.24	TATATA
PFC0135c	-426	1	6.24	TATATA
PFC0135c	-636	1	6.24	TATATA
PFC0135c	-642	1	6.24	TATATA
PFC0135c	-648	1	6.24	TATATA
PFC0135c	-654	1	6.24	TATATA
PFC0135c	-660	1	6.24	TATATA
PFC0135c	-666	1	6.24	TATATA
PFC0135c	-703	1	6.24	TATATA
PFC0135c	-709	1	6.24	TATATA
PFC0135c	-715	1	6.24	TATATA
PFC0135c	-721	1	6.24	TATATA
PFC0135c	-889	1	6.24	TATATA
PFC0135c	-913	1	6.24	TATATA
PFC0135c	-919	1	6.24	TATATA
PFC0135c	-925	1	6.24	TATATA
PFC0135c	-977	1	6.24	TATATA
PFC0135c	-1203	1	6.24	TATATA
PFC0135c	-1331	1	6.24	TATATA
PFC0135c	-1337	1	6.24	TATATA
PFC0135c	-1344	1	6.24	TATATA
PFC0135c	-1350	1	6.24	TATATA
PFC0135c	-1356	1	6.24	TATATA
PFC0135c	-1554	1	6.24	TATATA
PFC0135c	-1661	1	6.24	TATATA
PFC0135c	-1667	1	6.24	TATATA
PFC0135c	-1730	1	6.24	TATATA
PFC0135c	-1736	1	6.24	TATATA
PFC0135c	-1742	1	6.24	TATATA
PFE0795c	-68	1	6.24	TATATA
PFE0795c	-124	1	6.24	TATATA
PFE0795c	-130	1	6.24	TATATA
PFE0795c	-136	1	6.24	TATATA
PFE0795c	-142	1	6.24	TATATA
PFE0795c	-148	1	6.24	TATATA
PFE0795c	-154	1	6.24	TATATA
PFE0795c	-428	1	6.24	TATATA
PFE0795c	-598	1	6.24	TATATA
PFE0795c	-604	1	6.24	TATATA
PFE0795c	-610	1	6.24	TATATA
PFE0795c	-701	1	6.24	TATATA
PFE0795c	-774	1	6.24	TATATA
PFE0795c	-780	1	6.24	TATATA
PFE0795c	-786	1	6.24	TATATA
PFE0795c	-901	1	6.24	TATATA
PFE0795c	-984	1	6.24	TATATA
PFE0795c	-990	1	6.24	TATATA
PFE0795c	-996	1	6.24	TATATA
PFE0795c	-1002	1	6.24	TATATA
PFE0795c	-1008	1	6.24	TATATA
PFE0795c	-1026	1	6.24	TATATA
PFE0795c	-1032	1	6.24	TATATA
PFE0795c	-1038	1	6.24	TATATA
PFE0795c	-1136	1	6.24	TATATA
PFE0795c	-1335	1	6.24	TATATA
PFE0795c	-1341	1	6.24	TATATA
PFE0795c	-1400	1	6.24	TATATA
PFE0795c	-1406	1	6.24	TATATA
PFE0795c	-1412	1	6.24	TATATA
PFE0795c	-1418	1	6.24	TATATA
PFE0795c	-1424	1	6.24	TATATA
PFE0795c	-1525	1	6.24	TATATA
PFE0795c	-1583	1	6.24	TATATA
PFE0795c	-1589	1	6.24	TATATA
PFE0795c	-1595	1	6.24	TATATA
PFE0795c	-1601	1	6.24	TATATA
PFE0795c	-1613	1	6.24	TATATA
PFE0795c	-1940	1	6.24	TATATA
PFE0795c	-1946	1	6.24	TATATA
PFE0795c	-1952	1	6.24	TATATA
PF14_0154	-8	1	6.24	TATATA
PF14_0154	-47	1	6.24	TATATA
PF14_0154	-69	1	6.24	TATATA
PF14_0154	-75	1	6.24	TATATA
PF14_0154	-81	1	6.24	TATATA
PF14_0154	-189	1	6.24	TATATA
PF14_0154	-195	1	6.24	TATATA
PF14_0154	-271	1	6.24	TATATA
PF14_0154	-715	1	6.24	TATATA
PF14_0154	-727	1	6.24	TATATA
PF14_0154	-733	1	6.24	TATATA
PF14_0154	-739	1	6.24	TATATA
PF14_0154	-819	1	6.24	TATATA
PF14_0154	-825	1	6.24	TATATA
PF14_0154	-918	1	6.24	TATATA
PF14_0154	-1125	1	6.24	TATATA
PF14_0154	-1134	1	6.24	TATATA
PF14_0154	-1140	1	6.24	TATATA
PF14_0154	-1146	1	6.24	TATATA
PF14_0154	-1188	1	6.24	TATATA
PF14_0154	-1219	1	6.24	TATATA
PF14_0154	-1453	1	6.24	TATATA
PF14_0154	-1511	1	6.24	TATATA
PF14_0154	-1523	1	6.24	TATATA
PF14_0154	-1529	1	6.24	TATATA
PF14_0154	-1535	1	6.24	TATATA
PF14_0154	-1541	1	6.24	TATATA
PF14_0154	-1547	1	6.24	TATATA
PF14_0154	-1844	1	6.24	TATATA
PF14_0154	-1850	1	6.24	TATATA
PF14_0154	-1856	1	6.24	TATATA
PF14_0328	-117	1	6.24	TATATA
PF14_0328	-149	1	6.24	TATATA
PF14_0328	-155	1	6.24	TATATA
PF14_0328	-161	1	6.24	TATATA
PF14_0328	-167	1	6.24	TATATA
PF14_0328	-173	1	6.24	TATATA
PF14_0328	-179	1	6.24	TATATA
PF14_0328	-185	1	6.24	TATATA
PF14_0328	-243	1	6.24	TATATA
PF14_0328	-425	1	6.24	TATATA
PF14_0328	-431	1	6.24	TATATA
PF14_0328	-437	1	6.24	TATATA
PF14_0328	-443	1	6.24	TATATA
PF14_0328	-591	1	6.24	TATATA
PF14_0328	-668	1	6.24	TATATA
PF14_0328	-768	1	6.24	TATATA
PF14_0328	-801	1	6.24	TATATA
PF14_0328	-808	1	6.24	TATATA
PF14_0328	-913	1	6.24	TATATA
PF14_0328	-919	1	6.24	TATATA
PF14_0328	-925	1	6.24	TATATA
PF14_0328	-1075	1	6.24	TATATA
PF14_0328	-1217	1	6.24	TATATA
PF14_0328	-1223	1	6.24	TATATA
PF14_0328	-1257	1	6.24	TATATA
PF14_0328	-1375	1	6.24	TATATA
PF14_0328	-1407	1	6.24	TATATA
PF14_0328	-1413	1	6.24	TATATA
PF14_0328	-1754	1	6.24	TATATA
PF14_0328	-1760	1	6.24	TATATA
PF14_0328	-1766	1	6.24	TATATA
PF14_0328	-1772	1	6.24	TATATA
PF14_0328	-1789	1	6.24	TATATA
PF14_0328	-1864	1	6.24	TATATA
PF14_0328	-1977	1	6.24	TATATA
PF13_0335	-146	1	6.24	TATATA
PF13_0335	-152	1	6.24	TATATA
PF13_0335	-158	1	6.24	TATATA
PF13_0335	-164	1	6.24	TATATA
PF13_0335	-170	1	6.24	TATATA
PF13_0335	-176	1	6.24	TATATA
PF13_0335	-358	1	6.24	TATATA
PF13_0335	-376	1	6.24	TATATA
PF13_0335	-389	1	6.24	TATATA
PF13_0335	-422	1	6.24	TATATA
PF13_0335	-428	1	6.24	TATATA
PF13_0335	-434	1	6.24	TATATA
PF13_0335	-534	1	6.24	TATATA
PF13_0335	-540	1	6.24	TATATA
PF13_0335	-728	1	6.24	TATATA
PF13_0335	-751	1	6.24	TATATA
PF13_0335	-940	1	6.24	TATATA
PF13_0335	-946	1	6.24	TATATA
PF13_0335	-1091	1	6.24	TATATA
PF13_0335	-1107	1	6.24	TATATA
PFI1070c	-28	1	6.24	TATATA
PFI1070c	-34	1	6.24	TATATA
PFI1070c	-40	1	6.24	TATATA
PFI1070c	-52	1	6.24	TATATA
PFI1070c	-241	1	6.24	TATATA
PFI1070c	-456	1	6.24	TATATA
PFI1070c	-462	1	6.24	TATATA
PFI1070c	-468	1	6.24	TATATA
PFI1070c	-572	1	6.24	TATATA
PFI1070c	-650	1	6.24	TATATA
PFI1070c	-676	1	6.24	TATATA
PFI1070c	-728	1	6.24	TATATA
PFI1070c	-734	1	6.24	TATATA
PFI1070c	-740	1	6.24	TATATA
PFI1070c	-746	1	6.24	TATATA
PFI1070c	-784	1	6.24	TATATA
PFI1070c	-947	1	6.24	TATATA
PFI1070c	-1012	1	6.24	TATATA
PFI1070c	-1095	1	6.24	TATATA
PFI1070c	-1101	1	6.24	TATATA
PFF0725w	-10	1	6.24	TATATA
PFF0725w	-16	1	6.24	TATATA
PFF0725w	-106	1	6.24	TATATA
PFF0725w	-112	1	6.24	TATATA
PFF0725w	-263	1	6.24	TATATA
PFF0725w	-269	1	6.24	TATATA
PFF0725w	-275	1	6.24	TATATA
PFF0725w	-281	1	6.24	TATATA
PFF0725w	-531	1	6.24	TATATA
PFL0280c	-174	1	6.24	TATATA
PFL0280c	-180	1	6.24	TATATA
PFL0280c	-262	1	6.24	TATATA
PFL0280c	-268	1	6.24	TATATA
PFL0280c	-274	1	6.24	TATATA
PFL0280c	-280	1	6.24	TATATA
PFL0280c	-286	1	6.24	TATATA
PFL0280c	-388	1	6.24	TATATA
PFL0280c	-394	1	6.24	TATATA
PFL0280c	-400	1	6.24	TATATA
PFL0280c	-406	1	6.24	TATATA
PFL0280c	-412	1	6.24	TATATA
PFL0280c	-462	1	6.24	TATATA
PFL0280c	-869	1	6.24	TATATA
PFL0280c	-884	1	6.24	TATATA
PFL0280c	-890	1	6.24	TATATA
PFL0280c	-896	1	6.24	TATATA
PFL0280c	-902	1	6.24	TATATA
PFL0280c	-908	1	6.24	TATATA
PFL0280c	-914	1	6.24	TATATA
PFL0280c	-1050	1	6.24	TATATA
PFL0280c	-1056	1	6.24	TATATA
PFL0280c	-1215	1	6.24	TATATA
PFL0280c	-1273	1	6.24	TATATA
PFL0280c	-1279	1	6.24	TATATA
PFL0280c	-1285	1	6.24	TATATA
PFL0280c	-1291	1	6.24	TATATA
PFL0280c	-1571	1	6.24	TATATA
PFL0280c	-1577	1	6.24	TATATA
PFL0280c	-1583	1	6.24	TATATA
PFL0280c	-1589	1	6.24	TATATA
PFL0280c	-1595	1	6.24	TATATA
PFL0280c	-1601	1	6.24	TATATA
PFD1220c	-247	1	6.24	TATATA
PFD1220c	-333	1	6.24	TATATA
PFD1220c	-339	1	6.24	TATATA
PFD1220c	-345	1	6.24	TATATA
PFD1220c	-351	1	6.24	TATATA
PFD1220c	-408	1	6.24	TATATA
PFD1220c	-414	1	6.24	TATATA
PFD1220c	-525	1	6.24	TATATA
PFD1220c	-879	1	6.24	TATATA
PFD1220c	-951	1	6.24	TATATA
PFD1220c	-1005	1	6.24	TATATA
PFD1220c	-1023	1	6.24	TATATA
PFD1220c	-1191	1	6.24	TATATA
PFD1220c	-1230	1	6.24	TATATA
PFD1220c	-1384	1	6.24	TATATA
PFD1220c	-1390	1	6.24	TATATA
PFD1220c	-1396	1	6.24	TATATA
PFI0740c	-42	1	6.24	TATATA
PFI0740c	-48	1	6.24	TATATA
PFI0740c	-600	1	6.24	TATATA
PFI0740c	-613	1	6.24	TATATA
PFI0740c	-632	1	6.24	TATATA
PFI0740c	-952	1	6.24	TATATA
PFI0740c	-958	1	6.24	TATATA
PFI0740c	-964	1	6.24	TATATA
PFI0740c	-970	1	6.24	TATATA
PFI0740c	-1172	1	6.24	TATATA
PFI0740c	-1178	1	6.24	TATATA
PFI0740c	-1184	1	6.24	TATATA
PFI0740c	-1364	1	6.24	TATATA
PFI0740c	-1370	1	6.24	TATATA
PFI0740c	-1451	1	6.24	TATATA
PFI0740c	-1457	1	6.24	TATATA
PF11_0454	-44	1	6.24	TATATA
PF11_0454	-50	1	6.24	TATATA
PF11_0454	-62	1	6.24	TATATA
PF11_0454	-189	1	6.24	TATATA
PF11_0454	-195	1	6.24	TATATA
PF11_0454	-304	1	6.24	TATATA
PF11_0454	-310	1	6.24	TATATA
PF11_0454	-316	1	6.24	TATATA
PF11_0454	-669	1	6.24	TATATA
PF11_0454	-675	1	6.24	TATATA
PF11_0454	-681	1	6.24	TATATA
PF11_0454	-797	1	6.24	TATATA
PF11_0454	-811	1	6.24	TATATA
PF11_0454	-874	1	6.24	TATATA
PF11_0454	-979	1	6.24	TATATA
PF11_0454	-985	1	6.24	TATATA
PF11_0454	-992	1	6.24	TATATA
PF11_0454	-998	1	6.24	TATATA
PF11_0454	-1005	1	6.24	TATATA
PF11_0454	-1011	1	6.24	TATATA
PF11_0454	-1222	1	6.24	TATATA
PF11_0454	-1414	1	6.24	TATATA
PF11_0454	-1420	1	6.24	TATATA
PF11_0454	-1426	1	6.24	TATATA
PF11_0454	-1528	1	6.24	TATATA
PF11_0454	-1753	1	6.24	TATATA
PFF1095w	-49	1	6.24	TATATA
PFF1095w	-55	1	6.24	TATATA
PFF1095w	-61	1	6.24	TATATA
PFF1095w	-148	1	6.24	TATATA
PFF1095w	-160	1	6.24	TATATA
PFF1095w	-304	1	6.24	TATATA
PFF1095w	-316	1	6.24	TATATA
PFF1095w	-322	1	6.24	TATATA
PFF1095w	-328	1	6.24	TATATA
PFF1095w	-334	1	6.24	TATATA
PFF1095w	-484	1	6.24	TATATA
PFF1095w	-518	1	6.24	TATATA
PFF1095w	-525	1	6.24	TATATA
PFF1095w	-531	1	6.24	TATATA
PFF1095w	-558	1	6.24	TATATA
PFF1095w	-718	1	6.24	TATATA
PFF1095w	-747	1	6.24	TATATA
PFF1095w	-753	1	6.24	TATATA
PFF1095w	-804	1	6.24	TATATA
PFF1095w	-870	1	6.24	TATATA
PFF1095w	-876	1	6.24	TATATA
PFF1095w	-882	1	6.24	TATATA
PFF1095w	-948	1	6.24	TATATA
PFF1095w	-955	1	6.24	TATATA
PFF1095w	-961	1	6.24	TATATA
PFF1095w	-967	1	6.24	TATATA
PFF1095w	-1094	1	6.24	TATATA
PFF1095w	-1100	1	6.24	TATATA
PFF1095w	-1165	1	6.24	TATATA
PFF1095w	-1200	1	6.24	TATATA
PFF1095w	-1209	1	6.24	TATATA
PFF1095w	-1279	1	6.24	TATATA
PFF1095w	-1285	1	6.24	TATATA
PFF1095w	-1291	1	6.24	TATATA
PFF1095w	-1297	1	6.24	TATATA
PFF1095w	-1477	1	6.24	TATATA
PFF1095w	-1483	1	6.24	TATATA
PFF1095w	-1489	1	6.24	TATATA
PFF1095w	-1495	1	6.24	TATATA
PFF1095w	-1631	1	6.24	TATATA
PFF1095w	-1655	1	6.24	TATATA
PFF1095w	-1664	1	6.24	TATATA
PFF1095w	-1798	1	6.24	TATATA
PFF1095w	-1804	1	6.24	TATATA
PFF1095w	-1810	1	6.24	TATATA
PFF1095w	-1903	1	6.24	TATATA
PFF1095w	-1916	1	6.24	TATATA
PFL0675c	-231	1	6.24	TATATA
PFL0675c	-237	1	6.24	TATATA
PFL0675c	-265	1	6.24	TATATA
PFL0675c	-384	1	6.24	TATATA
PFL0675c	-390	1	6.24	TATATA
PFL0675c	-396	1	6.24	TATATA
PFL0675c	-402	1	6.24	TATATA
PFL0675c	-457	1	6.24	TATATA
PFL0675c	-526	1	6.24	TATATA
PFL0675c	-604	1	6.24	TATATA
PFL0675c	-644	1	6.24	TATATA
PFL0675c	-861	1	6.24	TATATA
PFL0675c	-1190	1	6.24	TATATA
PFL0675c	-1257	1	6.24	TATATA
PFL0675c	-1292	1	6.24	TATATA
PFL0675c	-1298	1	6.24	TATATA
PFL0675c	-1317	1	6.24	TATATA
PFL0675c	-1417	1	6.24	TATATA
PFL0675c	-1429	1	6.24	TATATA
PFL0675c	-1436	1	6.24	TATATA
PFL0675c	-1454	1	6.24	TATATA
PFL0675c	-1460	1	6.24	TATATA
PFL0675c	-1542	1	6.24	TATATA
PFL0675c	-1555	1	6.24	TATATA
PFL0675c	-1561	1	6.24	TATATA
PFL0675c	-1661	1	6.24	TATATA
PFL0675c	-1733	1	6.24	TATATA
PFL0675c	-1875	1	6.24	TATATA
PFL0675c	-1929	1	6.24	TATATA
PFL0675c	-1935	1	6.24	TATATA
PFL0675c	-1941	1	6.24	TATATA
PFL0675c	-1947	1	6.24	TATATA
PFL0675c	-1953	1	6.24	TATATA
PFD0940w	-151	1	6.24	TATATA
PFD0940w	-301	1	6.24	TATATA
PFD0940w	-307	1	6.24	TATATA
PFD0940w	-313	1	6.24	TATATA
PFD0940w	-319	1	6.24	TATATA
PFD0940w	-325	1	6.24	TATATA
PFD0940w	-463	1	6.24	TATATA
PFD0940w	-613	1	6.24	TATATA
PFD0940w	-619	1	6.24	TATATA
PFD0940w	-626	1	6.24	TATATA
PF14_0378	-662	1	6.24	TATATA
PF14_0378	-668	1	6.24	TATATA
PF14_0378	-674	1	6.24	TATATA
PF14_0378	-789	1	6.24	TATATA
PF14_0378	-1012	1	6.24	TATATA
PF14_0378	-1215	1	6.24	TATATA
PF14_0378	-1488	1	6.24	TATATA
PF14_0378	-1494	1	6.24	TATATA
PF14_0378	-1842	1	6.24	TATATA
PF11_0442	-41	1	6.24	TATATA
PF11_0442	-47	1	6.24	TATATA
PF11_0442	-53	1	6.24	TATATA
PF11_0442	-65	1	6.24	TATATA
PF11_0442	-85	1	6.24	TATATA
PF11_0442	-105	1	6.24	TATATA
PF11_0442	-129	1	6.24	TATATA
PF11_0442	-405	1	6.24	TATATA
PF11_0442	-495	1	6.24	TATATA
PF11_0442	-501	1	6.24	TATATA
PF11_0442	-507	1	6.24	TATATA
PF11_0442	-839	1	6.24	TATATA
PF11_0442	-865	1	6.24	TATATA
PF11_0442	-871	1	6.24	TATATA
PF11_0442	-956	1	6.24	TATATA
PF11_0442	-1065	1	6.24	TATATA
PF11_0442	-1074	1	6.24	TATATA
PF11_0442	-1080	1	6.24	TATATA
PF11_0442	-1221	1	6.24	TATATA
PF11_0442	-1227	1	6.24	TATATA
PF11_0442	-1233	1	6.24	TATATA
PF11_0442	-1322	1	6.24	TATATA
PF11_0442	-1328	1	6.24	TATATA
PF11_0442	-1334	1	6.24	TATATA
PF11_0442	-1340	1	6.24	TATATA
PF11_0442	-1346	1	6.24	TATATA
PF11_0442	-1450	1	6.24	TATATA
PF11_0442	-1548	1	6.24	TATATA
PF11_0442	-1606	1	6.24	TATATA
PF11_0442	-1640	1	6.24	TATATA
PF11_0442	-1689	1	6.24	TATATA
PF11_0442	-1695	1	6.24	TATATA
PF11_0442	-1707	1	6.24	TATATA
PF14_0774	-49	1	6.24	TATATA
PF14_0774	-55	1	6.24	TATATA
PF14_0774	-61	1	6.24	TATATA
PF14_0774	-67	1	6.24	TATATA
PF14_0774	-73	1	6.24	TATATA
PF14_0774	-79	1	6.24	TATATA
PF14_0774	-85	1	6.24	TATATA
PF14_0774	-91	1	6.24	TATATA
PF14_0774	-260	1	6.24	TATATA
PF14_0774	-266	1	6.24	TATATA
PF14_0774	-272	1	6.24	TATATA
PF14_0774	-397	1	6.24	TATATA
PF14_0774	-403	1	6.24	TATATA
PF14_0774	-647	1	6.24	TATATA
PF14_0774	-653	1	6.24	TATATA
PF14_0774	-659	1	6.24	TATATA
PF14_0774	-860	1	6.24	TATATA
PF14_0774	-907	1	6.24	TATATA
PF14_0774	-925	1	6.24	TATATA
PFE1510c	-17	1	6.24	TATATA
PFE1510c	-145	1	6.24	TATATA
PFE1510c	-337	1	6.24	TATATA
PFE1510c	-343	1	6.24	TATATA
PFE1510c	-349	1	6.24	TATATA
PFE1510c	-355	1	6.24	TATATA
PFE1510c	-361	1	6.24	TATATA
PFE1510c	-570	1	6.24	TATATA
PFE1510c	-576	1	6.24	TATATA
PFE1510c	-582	1	6.24	TATATA
PFE1510c	-588	1	6.24	TATATA
PFE1510c	-594	1	6.24	TATATA
PFE1510c	-708	1	6.24	TATATA
PFE1510c	-714	1	6.24	TATATA
PFE1510c	-720	1	6.24	TATATA
PFE1510c	-726	1	6.24	TATATA
PFE1510c	-732	1	6.24	TATATA
PFE1510c	-738	1	6.24	TATATA
PFE1510c	-744	1	6.24	TATATA
PFE1510c	-750	1	6.24	TATATA
PFE1510c	-802	1	6.24	TATATA
PFE1510c	-868	1	6.24	TATATA
PFE1510c	-924	1	6.24	TATATA
PFE1510c	-1063	1	6.24	TATATA
PFE1510c	-1069	1	6.24	TATATA
PFE1510c	-1075	1	6.24	TATATA
PFE1510c	-1081	1	6.24	TATATA
PFE1510c	-1087	1	6.24	TATATA
PFE1510c	-1093	1	6.24	TATATA
PFE1510c	-1143	1	6.24	TATATA
PFE1510c	-1363	1	6.24	TATATA
PFE1510c	-1369	1	6.24	TATATA
PFE1510c	-1375	1	6.24	TATATA
PFE1510c	-1559	1	6.24	TATATA
PFE1510c	-1642	1	6.24	TATATA
PFE1510c	-1787	1	6.24	TATATA
PFE1510c	-1931	1	6.24	TATATA
PFI1820w	-178	1	6.24	TATATA
PFI1820w	-184	1	6.24	TATATA
PFI1820w	-235	1	6.24	TATATA
PFI1820w	-241	1	6.24	TATATA
PFI1820w	-305	1	6.24	TATATA
PFI1820w	-311	1	6.24	TATATA
PFI1820w	-671	1	6.24	TATATA
PFI1820w	-926	1	6.24	TATATA
PFI1820w	-985	1	6.24	TATATA
PFI1820w	-1025	1	6.24	TATATA
PFI1820w	-1333	1	6.24	TATATA
PFI1820w	-1795	1	6.24	TATATA
PFL2015w	-10	1	6.24	TATATA
PFL2015w	-28	1	6.24	TATATA
PFL2015w	-185	1	6.24	TATATA
PFL2015w	-325	1	6.24	TATATA
PFL2015w	-331	1	6.24	TATATA
PFL2015w	-431	1	6.24	TATATA
PFL2015w	-443	1	6.24	TATATA
PFL2015w	-449	1	6.24	TATATA
PFL2015w	-556	1	6.24	TATATA
PFL2015w	-717	1	6.24	TATATA
PFL2015w	-755	1	6.24	TATATA
PFL2015w	-774	1	6.24	TATATA
PFL2015w	-780	1	6.24	TATATA
PFL2015w	-858	1	6.24	TATATA
PFL2015w	-989	1	6.24	TATATA
PFL2015w	-1048	1	6.24	TATATA
PFL2015w	-1187	1	6.24	TATATA
PFL2015w	-1208	1	6.24	TATATA
PFL2015w	-1214	1	6.24	TATATA
PFL2015w	-1326	1	6.24	TATATA
PFL2015w	-1335	1	6.24	TATATA
PFL2015w	-1341	1	6.24	TATATA
PFL2015w	-1403	1	6.24	TATATA
PFL2015w	-1559	1	6.24	TATATA
PFL2015w	-1684	1	6.24	TATATA
PF07_0082	-6	1	6.24	TATATA
PF07_0082	-24	1	6.24	TATATA
PF07_0082	-30	1	6.24	TATATA
PF07_0082	-36	1	6.24	TATATA
PF07_0082	-247	1	6.24	TATATA
PF07_0082	-308	1	6.24	TATATA
PF07_0082	-315	1	6.24	TATATA
PF07_0082	-358	1	6.24	TATATA
PF07_0082	-473	1	6.24	TATATA
PF07_0082	-487	1	6.24	TATATA
PF07_0082	-600	1	6.24	TATATA
PF07_0082	-606	1	6.24	TATATA
PF07_0082	-612	1	6.24	TATATA
PF07_0082	-618	1	6.24	TATATA
PF07_0082	-899	1	6.24	TATATA
PF07_0082	-905	1	6.24	TATATA
PF07_0082	-911	1	6.24	TATATA
PF07_0082	-917	1	6.24	TATATA
PF07_0082	-929	1	6.24	TATATA
PF07_0082	-976	1	6.24	TATATA
PF07_0082	-1045	1	6.24	TATATA
PF07_0082	-1051	1	6.24	TATATA
PF07_0082	-1060	1	6.24	TATATA
PF07_0082	-1066	1	6.24	TATATA
PF07_0082	-1072	1	6.24	TATATA
PFC0680w	-72	1	6.24	TATATA
PFC0680w	-78	1	6.24	TATATA
PFC0680w	-84	1	6.24	TATATA
PFC0680w	-90	1	6.24	TATATA
PFC0680w	-126	1	6.24	TATATA
PFC0680w	-132	1	6.24	TATATA
PFC0680w	-138	1	6.24	TATATA
PFC0680w	-144	1	6.24	TATATA
PFC0680w	-283	1	6.24	TATATA
PFC0680w	-289	1	6.24	TATATA
PFC0680w	-295	1	6.24	TATATA
PFC0680w	-612	1	6.24	TATATA
PFC0680w	-618	1	6.24	TATATA
PFC0680w	-778	1	6.24	TATATA
PFC0680w	-784	1	6.24	TATATA
PFC0680w	-790	1	6.24	TATATA
PFC0680w	-924	1	6.24	TATATA
PFC0680w	-1124	1	6.24	TATATA
PFC0680w	-1130	1	6.24	TATATA
PFC0680w	-1136	1	6.24	TATATA
PFC0680w	-1293	1	6.24	TATATA
PFC0680w	-1299	1	6.24	TATATA
PFC0680w	-1305	1	6.24	TATATA
PFC0680w	-1311	1	6.24	TATATA
PFC0680w	-1317	1	6.24	TATATA
PFC0680w	-1609	1	6.24	TATATA
PFC0680w	-1615	1	6.24	TATATA
PFC0680w	-1621	1	6.24	TATATA
PFC0680w	-1627	1	6.24	TATATA
PFC0680w	-1876	1	6.24	TATATA
PFC0680w	-1882	1	6.24	TATATA
PFC0680w	-1984	1	6.24	TATATA
PFC0680w	-1990	1	6.24	TATATA
PFI1175c	-142	1	6.24	TATATA
PFI1175c	-148	1	6.24	TATATA
PFI1175c	-230	1	6.24	TATATA
PFI1175c	-237	1	6.24	TATATA
PFI1175c	-252	1	6.24	TATATA
PFI1175c	-258	1	6.24	TATATA
PFI1175c	-264	1	6.24	TATATA
PFI1175c	-473	1	6.24	TATATA
PFI1175c	-528	1	6.24	TATATA
PFI1175c	-590	1	6.24	TATATA
PFI1175c	-597	1	6.24	TATATA
PFI1175c	-609	1	6.24	TATATA
PFI1175c	-616	1	6.24	TATATA
PFI1175c	-684	1	6.24	TATATA
PFI1175c	-739	1	6.24	TATATA
PFI1175c	-815	1	6.24	TATATA
PFI1175c	-833	1	6.24	TATATA
PFI1175c	-859	1	6.24	TATATA
PFI1175c	-865	1	6.24	TATATA
PFI1175c	-921	1	6.24	TATATA
PFI1175c	-927	1	6.24	TATATA
PFI1175c	-933	1	6.24	TATATA
PFI1175c	-1264	1	6.24	TATATA
PFI1175c	-1279	1	6.24	TATATA
PFI1175c	-1327	1	6.24	TATATA
PFI1175c	-1333	1	6.24	TATATA
PFI1175c	-1339	1	6.24	TATATA
PFI1175c	-1553	1	6.24	TATATA
PFI1175c	-1567	1	6.24	TATATA
PFI1175c	-1628	1	6.24	TATATA
PFI1175c	-1712	1	6.24	TATATA
PFI1175c	-1718	1	6.24	TATATA
PFI1175c	-1724	1	6.24	TATATA
PFI1175c	-1730	1	6.24	TATATA
PFI1175c	-1736	1	6.24	TATATA
PF08_0043	-133	1	6.24	TATATA
PF08_0043	-139	1	6.24	TATATA
PF08_0043	-145	1	6.24	TATATA
PF08_0043	-294	1	6.24	TATATA
PF08_0043	-300	1	6.24	TATATA
PF08_0043	-395	1	6.24	TATATA
PF08_0043	-401	1	6.24	TATATA
PF08_0043	-407	1	6.24	TATATA
PF08_0043	-1024	1	6.24	TATATA
PF08_0043	-1030	1	6.24	TATATA
PF08_0043	-1161	1	6.24	TATATA
PF14_0066	-85	1	6.24	TATATA
PF14_0066	-91	1	6.24	TATATA
PF14_0066	-329	1	6.24	TATATA
PF14_0066	-335	1	6.24	TATATA
PF14_0066	-341	1	6.24	TATATA
PF14_0066	-347	1	6.24	TATATA
PF14_0066	-353	1	6.24	TATATA
PF14_0066	-359	1	6.24	TATATA
PF14_0066	-371	1	6.24	TATATA
PF14_0066	-768	1	6.24	TATATA
PF14_0066	-774	1	6.24	TATATA
PF14_0066	-780	1	6.24	TATATA
PF14_0066	-786	1	6.24	TATATA
PF14_0066	-792	1	6.24	TATATA
PF14_0066	-983	1	6.24	TATATA
PF14_0066	-989	1	6.24	TATATA
PF14_0066	-1182	1	6.24	TATATA
PF14_0066	-1188	1	6.24	TATATA
PF14_0066	-1194	1	6.24	TATATA
PF14_0066	-1201	1	6.24	TATATA
PF14_0066	-1361	1	6.24	TATATA
PF14_0066	-1550	1	6.24	TATATA
PF14_0066	-1556	1	6.24	TATATA
PF14_0066	-1562	1	6.24	TATATA
PF14_0066	-1730	1	6.24	TATATA
PF14_0066	-1757	1	6.24	TATATA
PF14_0066	-1764	1	6.24	TATATA
PF14_0066	-1937	1	6.24	TATATA
PF14_0066	-1943	1	6.24	TATATA
PF14_0066	-1949	1	6.24	TATATA
PF14_0066	-1994	1	6.24	TATATA
PF14_0066	-2000	1	6.24	TATATA
PFD0765w	-138	1	6.24	TATATA
PFD0765w	-144	1	6.24	TATATA
PFD0765w	-179	1	6.24	TATATA
PFD0765w	-185	1	6.24	TATATA
PFD0765w	-250	1	6.24	TATATA
PFD0765w	-306	1	6.24	TATATA
PFD0765w	-381	1	6.24	TATATA
PFD0765w	-387	1	6.24	TATATA
PFD0765w	-452	1	6.24	TATATA
PFD0765w	-612	1	6.24	TATATA
PFD0765w	-618	1	6.24	TATATA
PFD0765w	-624	1	6.24	TATATA
PFD0765w	-714	1	6.24	TATATA
PFD0765w	-816	1	6.24	TATATA
PFD0765w	-854	1	6.24	TATATA
PFD0765w	-1227	1	6.24	TATATA
PFD0765w	-1322	1	6.24	TATATA
PF10_0346	-62	1	6.24	TATATA
PF10_0346	-68	1	6.24	TATATA
PF10_0346	-74	1	6.24	TATATA
PF10_0346	-80	1	6.24	TATATA
PF10_0346	-207	1	6.24	TATATA
PF10_0346	-298	1	6.24	TATATA
PF10_0346	-971	1	6.24	TATATA
PF10_0346	-977	1	6.24	TATATA
PF10_0346	-983	1	6.24	TATATA
PF10_0346	-989	1	6.24	TATATA
PF10_0346	-1078	1	6.24	TATATA
PF10_0346	-1401	1	6.24	TATATA
PF10_0346	-1438	1	6.24	TATATA
PF10_0346	-1520	1	6.24	TATATA
PFE0170c	-119	1	6.24	TATATA
PFE0170c	-125	1	6.24	TATATA
PFE0170c	-131	1	6.24	TATATA
PFE0170c	-270	1	6.24	TATATA
PFE0170c	-276	1	6.24	TATATA
PFE0170c	-282	1	6.24	TATATA
PFE0170c	-288	1	6.24	TATATA
PFE0170c	-294	1	6.24	TATATA
PFE0170c	-480	1	6.24	TATATA
PFE0170c	-498	1	6.24	TATATA
PFE0170c	-767	1	6.24	TATATA
PFE0170c	-798	1	6.24	TATATA
PFE0170c	-969	1	6.24	TATATA
PFE0170c	-975	1	6.24	TATATA
PFI0485c	-86	1	6.24	TATATA
PFI0485c	-347	1	6.24	TATATA
PFI0485c	-353	1	6.24	TATATA
PFI0485c	-459	1	6.24	TATATA
PFI0485c	-465	1	6.24	TATATA
PFI0485c	-623	1	6.24	TATATA
PFI0485c	-629	1	6.24	TATATA
PFI0485c	-635	1	6.24	TATATA
PFI0485c	-641	1	6.24	TATATA
PFI0485c	-647	1	6.24	TATATA
PFI0485c	-653	1	6.24	TATATA
PFI0485c	-912	1	6.24	TATATA
PFI0485c	-918	1	6.24	TATATA
PFI0485c	-924	1	6.24	TATATA
PFI0485c	-930	1	6.24	TATATA
PFI0485c	-936	1	6.24	TATATA
PFI0485c	-942	1	6.24	TATATA
PFI0485c	-1008	1	6.24	TATATA
PFI1135c	-99	1	6.24	TATATA
PFI1135c	-105	1	6.24	TATATA
PFI1135c	-111	1	6.24	TATATA
PFI1135c	-117	1	6.24	TATATA
PFI1135c	-123	1	6.24	TATATA
PFI1135c	-190	1	6.24	TATATA
PFI1135c	-199	1	6.24	TATATA
PFI1135c	-290	1	6.24	TATATA
PFI1135c	-391	1	6.24	TATATA
PFI1135c	-503	1	6.24	TATATA
PFI1135c	-518	1	6.24	TATATA
PFI1135c	-524	1	6.24	TATATA
PFI1135c	-532	1	6.24	TATATA
PFI1135c	-557	1	6.24	TATATA
PFI1135c	-775	1	6.24	TATATA
PFI1135c	-781	1	6.24	TATATA
PFI1135c	-787	1	6.24	TATATA
PFI1135c	-793	1	6.24	TATATA
PFI1135c	-862	1	6.24	TATATA
PFI1135c	-882	1	6.24	TATATA
PFI1135c	-921	1	6.24	TATATA
PFI1135c	-1052	1	6.24	TATATA
PFI1135c	-1141	1	6.24	TATATA
PFI1135c	-1375	1	6.24	TATATA
PFI1135c	-1562	1	6.24	TATATA
PFI1135c	-1568	1	6.24	TATATA
PFI1135c	-1574	1	6.24	TATATA
PFI1135c	-1580	1	6.24	TATATA
PFF0575c	-100	1	6.24	TATATA
PFF0575c	-106	1	6.24	TATATA
PFF0575c	-112	1	6.24	TATATA
PFF0575c	-118	1	6.24	TATATA
PFF0575c	-124	1	6.24	TATATA
PFF0575c	-291	1	6.24	TATATA
PFF0575c	-297	1	6.24	TATATA
PFF0575c	-303	1	6.24	TATATA
PFF0575c	-706	1	6.24	TATATA
PFF0575c	-1149	1	6.24	TATATA
PFF0575c	-1155	1	6.24	TATATA
PFF0575c	-1161	1	6.24	TATATA
PFF0575c	-1236	1	6.24	TATATA
PFF0575c	-1242	1	6.24	TATATA
PFF0575c	-1248	1	6.24	TATATA
PFF0575c	-1254	1	6.24	TATATA
PFF0575c	-1260	1	6.24	TATATA
PFF0575c	-1266	1	6.24	TATATA
PFF0575c	-1449	1	6.24	TATATA
PFF0575c	-1470	1	6.24	TATATA
PFF0575c	-1476	1	6.24	TATATA
PFF0575c	-1482	1	6.24	TATATA
PFF0575c	-1488	1	6.24	TATATA
PFF0575c	-1494	1	6.24	TATATA
PFF0575c	-1623	1	6.24	TATATA
PFF0575c	-1675	1	6.24	TATATA
PFF0575c	-2000	1	6.24	TATATA
PFD1115c	-60	1	6.24	TATATA
PFD1115c	-66	1	6.24	TATATA
PFD1115c	-72	1	6.24	TATATA
PFD1115c	-78	1	6.24	TATATA
PFD1115c	-443	1	6.24	TATATA
PFD1115c	-463	1	6.24	TATATA
PFD1115c	-470	1	6.24	TATATA
PFD1115c	-498	1	6.24	TATATA
PFD1115c	-511	1	6.24	TATATA
PFD1115c	-546	1	6.24	TATATA
PFD1115c	-617	1	6.24	TATATA
PFD1115c	-631	1	6.24	TATATA
PFD1115c	-678	1	6.24	TATATA
PFD1115c	-711	1	6.24	TATATA
PFD1115c	-717	1	6.24	TATATA
PFD1115c	-838	1	6.24	TATATA
PFD1115c	-844	1	6.24	TATATA
PFD1115c	-997	1	6.24	TATATA
PFD1115c	-1003	1	6.24	TATATA
PFD1115c	-1009	1	6.24	TATATA
PFD1115c	-1015	1	6.24	TATATA
PFD1115c	-1070	1	6.24	TATATA
PFD1115c	-1076	1	6.24	TATATA
PFD1115c	-1082	1	6.24	TATATA
PFD1115c	-1088	1	6.24	TATATA
PFD1115c	-1358	1	6.24	TATATA
PFD1115c	-1488	1	6.24	TATATA
PFD1115c	-1744	1	6.24	TATATA
PFD1115c	-1750	1	6.24	TATATA
PFD1115c	-1756	1	6.24	TATATA
PFD1115c	-1846	1	6.24	TATATA
PFD1115c	-1858	1	6.24	TATATA
PFD1115c	-1864	1	6.24	TATATA
PFD1115c	-1870	1	6.24	TATATA
PFD1115c	-1876	1	6.24	TATATA
PFD1115c	-1888	1	6.24	TATATA
PFA0390w	-104	1	6.24	TATATA
PFA0390w	-110	1	6.24	TATATA
PFA0390w	-116	1	6.24	TATATA
PFA0390w	-222	1	6.24	TATATA
PFA0390w	-247	1	6.24	TATATA
PFA0390w	-253	1	6.24	TATATA
PFA0390w	-259	1	6.24	TATATA
PFA0390w	-332	1	6.24	TATATA
PFA0390w	-338	1	6.24	TATATA
PFA0390w	-424	1	6.24	TATATA
PFA0390w	-508	1	6.24	TATATA
PFA0390w	-555	1	6.24	TATATA
PFA0390w	-668	1	6.24	TATATA
PFA0390w	-674	1	6.24	TATATA
PFA0390w	-680	1	6.24	TATATA
PFA0390w	-686	1	6.24	TATATA
PFA0390w	-692	1	6.24	TATATA
PFA0390w	-698	1	6.24	TATATA
PFA0390w	-704	1	6.24	TATATA
PFA0390w	-716	1	6.24	TATATA
PFE1170w	-131	1	6.24	TATATA
PFE1170w	-188	1	6.24	TATATA
PFE1170w	-194	1	6.24	TATATA
PFE1170w	-200	1	6.24	TATATA
PFE1170w	-206	1	6.24	TATATA
PFE1170w	-332	1	6.24	TATATA
PFE1170w	-696	1	6.24	TATATA
PFE1170w	-702	1	6.24	TATATA
PFE1170w	-708	1	6.24	TATATA
PFE1170w	-838	1	6.24	TATATA
PFE1170w	-844	1	6.24	TATATA
PFE1170w	-850	1	6.24	TATATA
PFE1170w	-856	1	6.24	TATATA
PFE1170w	-1060	1	6.24	TATATA
PFE1170w	-1076	1	6.24	TATATA
PFE1170w	-1097	1	6.24	TATATA
PFE1170w	-1827	1	6.24	TATATA
PFL0260c	-16	1	6.24	TATATA
PFL0260c	-66	1	6.24	TATATA
PFL0260c	-72	1	6.24	TATATA
PFL0260c	-78	1	6.24	TATATA
PFL0260c	-106	1	6.24	TATATA
PFL0260c	-197	1	6.24	TATATA
PFL0260c	-203	1	6.24	TATATA
PFL0260c	-209	1	6.24	TATATA
PFL0260c	-215	1	6.24	TATATA
PFL0260c	-221	1	6.24	TATATA
PFL0260c	-377	1	6.24	TATATA
PFL0260c	-463	1	6.24	TATATA
PFL0260c	-609	1	6.24	TATATA
PFL0260c	-1112	1	6.24	TATATA
PFL0260c	-1228	1	6.24	TATATA
PFL0260c	-1234	1	6.24	TATATA
PFL0260c	-1240	1	6.24	TATATA
PFL0260c	-1246	1	6.24	TATATA
PFL0260c	-1383	1	6.24	TATATA
PFL0260c	-1402	1	6.24	TATATA
PFL0260c	-1470	1	6.24	TATATA
PFL0260c	-1502	1	6.24	TATATA
PFL0260c	-1675	1	6.24	TATATA
PFL0260c	-1681	1	6.24	TATATA
PFL0260c	-1830	1	6.24	TATATA
PFL0260c	-1842	1	6.24	TATATA
PFL0260c	-1848	1	6.24	TATATA
PFL0260c	-1854	1	6.24	TATATA
PF10_0075	-53	1	6.24	TATATA
PF10_0075	-107	1	6.24	TATATA
PF10_0075	-113	1	6.24	TATATA
PF10_0075	-125	1	6.24	TATATA
PF10_0075	-221	1	6.24	TATATA
PF10_0075	-292	1	6.24	TATATA
PF10_0075	-569	1	6.24	TATATA
PF10_0075	-575	1	6.24	TATATA
PF10_0075	-581	1	6.24	TATATA
PF10_0075	-587	1	6.24	TATATA
PF10_0075	-593	1	6.24	TATATA
PF10_0075	-725	1	6.24	TATATA
PF10_0075	-735	1	6.24	TATATA
PF10_0075	-804	1	6.24	TATATA
PF10_0075	-854	1	6.24	TATATA
PF10_0075	-963	1	6.24	TATATA
PF10_0075	-969	1	6.24	TATATA
PF10_0075	-975	1	6.24	TATATA
PF10_0075	-1003	1	6.24	TATATA
PF10_0075	-1009	1	6.24	TATATA
PF10_0075	-1062	1	6.24	TATATA
PF10_0075	-1080	1	6.24	TATATA
PF10_0075	-1147	1	6.24	TATATA
PF10_0075	-1153	1	6.24	TATATA
PF10_0075	-1159	1	6.24	TATATA
PF10_0075	-1165	1	6.24	TATATA
PF10_0075	-1171	1	6.24	TATATA
PF10_0075	-1177	1	6.24	TATATA
PF10_0075	-1196	1	6.24	TATATA
PF10_0075	-1318	1	6.24	TATATA
PF10_0075	-1362	1	6.24	TATATA
PF10_0075	-1399	1	6.24	TATATA
PF10_0075	-1446	1	6.24	TATATA
PF10_0075	-1528	1	6.24	TATATA
PF10_0075	-1535	1	6.24	TATATA
PF10_0075	-1541	1	6.24	TATATA
PF10_0075	-1547	1	6.24	TATATA
PF10_0075	-1806	1	6.24	TATATA
PF10_0075	-1812	1	6.24	TATATA
PF10_0075	-1818	1	6.24	TATATA
PF10_0075	-1831	1	6.24	TATATA
PF10_0075	-1986	1	6.24	TATATA
PF10_0075	-1993	1	6.24	TATATA
PF10_0075	-1999	1	6.24	TATATA
MAL13P1.485	-96	1	6.24	TATATA
MAL13P1.485	-102	1	6.24	TATATA
MAL13P1.485	-108	1	6.24	TATATA
MAL13P1.485	-114	1	6.24	TATATA
MAL13P1.485	-160	1	6.24	TATATA
MAL13P1.485	-356	1	6.24	TATATA
MAL13P1.485	-362	1	6.24	TATATA
MAL13P1.485	-430	1	6.24	TATATA
MAL13P1.485	-576	1	6.24	TATATA
MAL13P1.485	-582	1	6.24	TATATA
MAL13P1.485	-588	1	6.24	TATATA
MAL13P1.485	-594	1	6.24	TATATA
MAL13P1.485	-600	1	6.24	TATATA
MAL13P1.485	-890	1	6.24	TATATA
MAL13P1.485	-896	1	6.24	TATATA
MAL13P1.485	-1176	1	6.24	TATATA
MAL13P1.485	-1513	1	6.24	TATATA
MAL13P1.485	-1519	1	6.24	TATATA
MAL13P1.485	-1525	1	6.24	TATATA
MAL13P1.485	-1531	1	6.24	TATATA
MAL13P1.485	-1537	1	6.24	TATATA
MAL13P1.485	-1543	1	6.24	TATATA
MAL13P1.485	-1549	1	6.24	TATATA
MAL13P1.485	-1571	1	6.24	TATATA
MAL13P1.485	-1665	1	6.24	TATATA
PFA0440w	-110	1	6.24	TATATA
PFA0440w	-116	1	6.24	TATATA
PFA0440w	-122	1	6.24	TATATA
PFA0440w	-163	1	6.24	TATATA
PFA0440w	-177	1	6.24	TATATA
PFA0440w	-201	1	6.24	TATATA
PFA0440w	-207	1	6.24	TATATA
PFA0440w	-213	1	6.24	TATATA
PFA0440w	-219	1	6.24	TATATA
PFA0440w	-225	1	6.24	TATATA
PFA0440w	-232	1	6.24	TATATA
PFA0440w	-287	1	6.24	TATATA
PFA0440w	-293	1	6.24	TATATA
PFA0440w	-299	1	6.24	TATATA
PFA0440w	-305	1	6.24	TATATA
PFA0440w	-311	1	6.24	TATATA
PFA0440w	-735	1	6.24	TATATA
PFA0440w	-756	1	6.24	TATATA
PFA0440w	-762	1	6.24	TATATA
PFA0440w	-801	1	6.24	TATATA
PFA0440w	-829	1	6.24	TATATA
PFA0440w	-997	1	6.24	TATATA
PFA0440w	-1033	1	6.24	TATATA
PFA0440w	-1039	1	6.24	TATATA
PFA0440w	-1045	1	6.24	TATATA
PFA0440w	-1051	1	6.24	TATATA
PFA0440w	-1057	1	6.24	TATATA
PFA0440w	-1361	1	6.24	TATATA
PFA0440w	-1367	1	6.24	TATATA
PFA0440w	-1373	1	6.24	TATATA
PFA0440w	-1379	1	6.24	TATATA
PFA0440w	-1586	1	6.24	TATATA
PFA0440w	-1592	1	6.24	TATATA
PFA0440w	-1598	1	6.24	TATATA
PFI0955w	-96	1	6.24	TATATA
PFI0955w	-102	1	6.24	TATATA
PFI0955w	-108	1	6.24	TATATA
PFI0955w	-114	1	6.24	TATATA
PFI0955w	-120	1	6.24	TATATA
PFI0955w	-274	1	6.24	TATATA
PFI0955w	-280	1	6.24	TATATA
PFI0955w	-286	1	6.24	TATATA
PFI0955w	-452	1	6.24	TATATA
PFI0955w	-517	1	6.24	TATATA
PFI0955w	-523	1	6.24	TATATA
PFI0955w	-646	1	6.24	TATATA
PFI0955w	-652	1	6.24	TATATA
PFI0955w	-658	1	6.24	TATATA
PFI0955w	-664	1	6.24	TATATA
PFI0955w	-670	1	6.24	TATATA
PFI0955w	-958	1	6.24	TATATA
PFI0955w	-1006	1	6.24	TATATA
PFL1075w	-205	1	6.24	TATATA
PFL1075w	-211	1	6.24	TATATA
PFL1075w	-217	1	6.24	TATATA
PFL1075w	-288	1	6.24	TATATA
PFL1075w	-417	1	6.24	TATATA
PFL1075w	-429	1	6.24	TATATA
PFL1075w	-435	1	6.24	TATATA
PFL1075w	-541	1	6.24	TATATA
PFL1075w	-710	1	6.24	TATATA
PFL1075w	-716	1	6.24	TATATA
PFL1075w	-722	1	6.24	TATATA
PFL1075w	-908	1	6.24	TATATA
PFL1075w	-920	1	6.24	TATATA
PFL1075w	-926	1	6.24	TATATA
PFL1075w	-932	1	6.24	TATATA
PFL1075w	-938	1	6.24	TATATA
PFL1075w	-1308	1	6.24	TATATA
PFL1075w	-1330	1	6.24	TATATA
PFL1075w	-1392	1	6.24	TATATA
PFL1075w	-1398	1	6.24	TATATA
PFL1075w	-1404	1	6.24	TATATA
PFL1075w	-1494	1	6.24	TATATA
PFL1075w	-1557	1	6.24	TATATA
PFL1075w	-1587	1	6.24	TATATA
PFL1075w	-1593	1	6.24	TATATA
PFL1075w	-1637	1	6.24	TATATA
PFL1075w	-1688	1	6.24	TATATA
PFL1075w	-1796	1	6.24	TATATA
PFL1075w	-1863	1	6.24	TATATA
PFL1075w	-1875	1	6.24	TATATA
PFL1075w	-1882	1	6.24	TATATA
PFL1075w	-1957	1	6.24	TATATA
PFB1025w	-210	1	6.24	TATATA
PFB1025w	-372	1	6.24	TATATA
PFB1025w	-392	1	6.24	TATATA
PFB1025w	-701	1	6.24	TATATA
PFB1025w	-883	1	6.24	TATATA
PFB1025w	-901	1	6.24	TATATA
PFB1025w	-963	1	6.24	TATATA
MAL7P1.147	-132	1	6.24	TATATA
MAL7P1.147	-152	1	6.24	TATATA
MAL7P1.147	-158	1	6.24	TATATA
MAL7P1.147	-164	1	6.24	TATATA
MAL7P1.147	-310	1	6.24	TATATA
MAL7P1.147	-316	1	6.24	TATATA
MAL7P1.147	-322	1	6.24	TATATA
MAL7P1.147	-349	1	6.24	TATATA
MAL7P1.147	-529	1	6.24	TATATA
MAL7P1.147	-535	1	6.24	TATATA
MAL7P1.147	-541	1	6.24	TATATA
MAL7P1.147	-737	1	6.24	TATATA
MAL7P1.147	-743	1	6.24	TATATA
MAL7P1.147	-749	1	6.24	TATATA
MAL7P1.147	-755	1	6.24	TATATA
MAL7P1.147	-761	1	6.24	TATATA
MAL7P1.147	-775	1	6.24	TATATA
MAL7P1.147	-803	1	6.24	TATATA
MAL7P1.147	-817	1	6.24	TATATA
MAL7P1.147	-831	1	6.24	TATATA
MAL7P1.147	-964	1	6.24	TATATA
MAL7P1.147	-970	1	6.24	TATATA
MAL7P1.147	-976	1	6.24	TATATA
MAL7P1.147	-982	1	6.24	TATATA
MAL7P1.147	-988	1	6.24	TATATA
MAL7P1.147	-1122	1	6.24	TATATA
MAL7P1.147	-1128	1	6.24	TATATA
MAL7P1.147	-1158	1	6.24	TATATA
MAL7P1.147	-1164	1	6.24	TATATA
MAL7P1.147	-1256	1	6.24	TATATA
MAL7P1.147	-1265	1	6.24	TATATA
MAL7P1.147	-1274	1	6.24	TATATA
MAL7P1.147	-1281	1	6.24	TATATA
MAL7P1.147	-1288	1	6.24	TATATA
MAL7P1.147	-1295	1	6.24	TATATA
MAL7P1.147	-1315	1	6.24	TATATA
MAL7P1.147	-1556	1	6.24	TATATA
MAL7P1.147	-1580	1	6.24	TATATA
MAL7P1.147	-1604	1	6.24	TATATA
MAL7P1.147	-1620	1	6.24	TATATA
MAL7P1.147	-1626	1	6.24	TATATA
MAL7P1.147	-1663	1	6.24	TATATA
MAL7P1.147	-1669	1	6.24	TATATA
MAL7P1.147	-1935	1	6.24	TATATA
MAL7P1.147	-1948	1	6.24	TATATA
MAL7P1.147	-1954	1	6.24	TATATA
MAL7P1.147	-1960	1	6.24	TATATA
MAL7P1.147	-1966	1	6.24	TATATA
MAL7P1.147	-1972	1	6.24	TATATA
PFB0875c	-21	1	6.24	TATATA
PFB0875c	-181	1	6.24	TATATA
PFB0875c	-187	1	6.24	TATATA
PFB0875c	-193	1	6.24	TATATA
PFB0875c	-199	1	6.24	TATATA
PFB0875c	-291	1	6.24	TATATA
PFB0875c	-393	1	6.24	TATATA
PFB0875c	-399	1	6.24	TATATA
PFB0875c	-405	1	6.24	TATATA
PFB0875c	-423	1	6.24	TATATA
PFB0875c	-465	1	6.24	TATATA
PFB0875c	-653	1	6.24	TATATA
PFB0875c	-659	1	6.24	TATATA
PFB0875c	-674	1	6.24	TATATA
PFB0875c	-893	1	6.24	TATATA
PFB0875c	-1267	1	6.24	TATATA
PFB0875c	-1476	1	6.24	TATATA
PFB0875c	-1482	1	6.24	TATATA
PF07_0015	-32	1	6.24	TATATA
PF07_0015	-147	1	6.24	TATATA
PF07_0015	-153	1	6.24	TATATA
PF07_0015	-159	1	6.24	TATATA
PF07_0015	-165	1	6.24	TATATA
PF07_0015	-171	1	6.24	TATATA
PF07_0015	-177	1	6.24	TATATA
PF07_0015	-189	1	6.24	TATATA
PF07_0015	-436	1	6.24	TATATA
PF07_0015	-446	1	6.24	TATATA
PF07_0015	-452	1	6.24	TATATA
PF07_0015	-458	1	6.24	TATATA
PF07_0015	-464	1	6.24	TATATA
PF07_0015	-470	1	6.24	TATATA
PF07_0015	-606	1	6.24	TATATA
PF07_0015	-1161	1	6.24	TATATA
PF07_0015	-1438	1	6.24	TATATA
PF07_0015	-1444	1	6.24	TATATA
PF07_0015	-1451	1	6.24	TATATA
PF07_0015	-1666	1	6.24	TATATA
PF07_0015	-1692	1	6.24	TATATA
PF07_0015	-1699	1	6.24	TATATA
PF07_0015	-1706	1	6.24	TATATA
PF07_0015	-1712	1	6.24	TATATA
PF07_0015	-1718	1	6.24	TATATA
PF07_0015	-1887	1	6.24	TATATA
PF07_0015	-1893	1	6.24	TATATA
PF07_0015	-1899	1	6.24	TATATA
PF07_0015	-1905	1	6.24	TATATA
PF07_0015	-1965	1	6.24	TATATA
PF14_0767	-309	1	6.24	TATATA
PF14_0767	-315	1	6.24	TATATA
PF14_0767	-368	1	6.24	TATATA
PF14_0767	-600	1	6.24	TATATA
PF14_0767	-857	1	6.24	TATATA
PF14_0767	-983	1	6.24	TATATA
PF14_0767	-996	1	6.24	TATATA
PF14_0767	-1094	1	6.24	TATATA
PF14_0767	-1121	1	6.24	TATATA
PF14_0767	-1342	1	6.24	TATATA
PF14_0767	-1488	1	6.24	TATATA
PF14_0767	-1494	1	6.24	TATATA
PF14_0767	-1650	1	6.24	TATATA
PF14_0767	-1714	1	6.24	TATATA
PF14_0767	-1872	1	6.24	TATATA
MAL7P1.102	-99	1	6.24	TATATA
MAL7P1.102	-105	1	6.24	TATATA
MAL7P1.102	-246	1	6.24	TATATA
MAL7P1.102	-314	1	6.24	TATATA
MAL7P1.102	-320	1	6.24	TATATA
MAL7P1.102	-326	1	6.24	TATATA
MAL7P1.102	-332	1	6.24	TATATA
MAL7P1.102	-352	1	6.24	TATATA
MAL7P1.102	-488	1	6.24	TATATA
MAL7P1.102	-494	1	6.24	TATATA
MAL7P1.102	-500	1	6.24	TATATA
MAL7P1.102	-761	1	6.24	TATATA
MAL7P1.102	-776	1	6.24	TATATA
MAL13P1.134	-138	1	6.24	TATATA
MAL13P1.134	-144	1	6.24	TATATA
MAL13P1.134	-150	1	6.24	TATATA
MAL13P1.134	-156	1	6.24	TATATA
MAL13P1.134	-456	1	6.24	TATATA
PFB0265c	-136	1	6.24	TATATA
PFB0265c	-380	1	6.24	TATATA
PFB0265c	-442	1	6.24	TATATA
PFB0265c	-448	1	6.24	TATATA
PFB0265c	-454	1	6.24	TATATA
PFB0265c	-460	1	6.24	TATATA
PFB0265c	-612	1	6.24	TATATA
PFB0265c	-626	1	6.24	TATATA
PFB0265c	-660	1	6.24	TATATA
PFB0265c	-971	1	6.24	TATATA
PFB0265c	-1043	1	6.24	TATATA
PFB0265c	-1160	1	6.24	TATATA
PFB0265c	-1166	1	6.24	TATATA
PFB0265c	-1300	1	6.24	TATATA
PFB0265c	-1306	1	6.24	TATATA
PFB0265c	-1312	1	6.24	TATATA
PFB0265c	-1318	1	6.24	TATATA
PFI1485c	-447	1	6.24	TATATA
PFI1485c	-459	1	6.24	TATATA
PFI1485c	-465	1	6.24	TATATA
PFI1485c	-471	1	6.24	TATATA
PFI1485c	-1176	1	6.24	TATATA
PFI1485c	-1190	1	6.24	TATATA
PFI1485c	-1196	1	6.24	TATATA
PFI1485c	-1202	1	6.24	TATATA
PFI1485c	-1224	1	6.24	TATATA
PFI1485c	-1233	1	6.24	TATATA
PFI1485c	-1278	1	6.24	TATATA
PFI1485c	-1306	1	6.24	TATATA
PFI1485c	-1312	1	6.24	TATATA
PFI1485c	-1318	1	6.24	TATATA
PFI1485c	-1324	1	6.24	TATATA
PFI1485c	-1349	1	6.24	TATATA
PFI1485c	-1413	1	6.24	TATATA
PFI1485c	-1419	1	6.24	TATATA
PFI1485c	-1576	1	6.24	TATATA
PFI1485c	-1606	1	6.24	TATATA
PFI1485c	-1747	1	6.24	TATATA
PFI1485c	-1753	1	6.24	TATATA
PFI1485c	-1872	1	6.24	TATATA
PF14_0545	-66	1	6.24	TATATA
PF14_0545	-243	1	6.24	TATATA
PF14_0545	-410	1	6.24	TATATA
PF14_0545	-416	1	6.24	TATATA
PF14_0545	-439	1	6.24	TATATA
PF14_0545	-462	1	6.24	TATATA
PF14_0545	-622	1	6.24	TATATA
PF14_0545	-628	1	6.24	TATATA
PF14_0545	-634	1	6.24	TATATA
PF14_0545	-640	1	6.24	TATATA
PF14_0545	-646	1	6.24	TATATA
PF14_0545	-652	1	6.24	TATATA
PF14_0545	-677	1	6.24	TATATA
PF14_0545	-793	1	6.24	TATATA
PF14_0545	-800	1	6.24	TATATA
PF14_0545	-913	1	6.24	TATATA
PF14_0545	-1321	1	6.24	TATATA
PF14_0545	-1327	1	6.24	TATATA
PF14_0545	-1333	1	6.24	TATATA
PF14_0545	-1339	1	6.24	TATATA
PF14_0545	-1345	1	6.24	TATATA
PF14_0545	-1351	1	6.24	TATATA
PF14_0545	-1357	1	6.24	TATATA
PFI0845w	-396	1	6.24	TATATA
PFI0845w	-433	1	6.24	TATATA
PFI0845w	-526	1	6.24	TATATA
PFI0845w	-630	1	6.24	TATATA
PFI0845w	-636	1	6.24	TATATA
PFI0845w	-642	1	6.24	TATATA
PFI0845w	-648	1	6.24	TATATA
PFI0845w	-801	1	6.24	TATATA
PFI0845w	-880	1	6.24	TATATA
PFI0845w	-914	1	6.24	TATATA
PFI0845w	-973	1	6.24	TATATA
PFI0845w	-979	1	6.24	TATATA
PFI0845w	-985	1	6.24	TATATA
PFI0845w	-991	1	6.24	TATATA
PFI0845w	-997	1	6.24	TATATA
MAL13P1.162	-85	1	6.24	TATATA
MAL13P1.162	-192	1	6.24	TATATA
MAL13P1.162	-198	1	6.24	TATATA
MAL13P1.162	-204	1	6.24	TATATA
MAL13P1.162	-217	1	6.24	TATATA
MAL13P1.162	-339	1	6.24	TATATA
MAL13P1.162	-353	1	6.24	TATATA
MAL13P1.162	-646	1	6.24	TATATA
MAL13P1.162	-658	1	6.24	TATATA
MAL13P1.162	-664	1	6.24	TATATA
MAL13P1.162	-708	1	6.24	TATATA
MAL13P1.162	-749	1	6.24	TATATA
MAL13P1.162	-821	1	6.24	TATATA
MAL13P1.162	-854	1	6.24	TATATA
MAL13P1.162	-860	1	6.24	TATATA
MAL13P1.162	-866	1	6.24	TATATA
MAL13P1.162	-872	1	6.24	TATATA
MAL13P1.162	-878	1	6.24	TATATA
MAL13P1.162	-884	1	6.24	TATATA
MAL13P1.162	-890	1	6.24	TATATA
MAL13P1.162	-897	1	6.24	TATATA
MAL13P1.162	-1140	1	6.24	TATATA
MAL13P1.162	-1152	1	6.24	TATATA
MAL13P1.162	-1294	1	6.24	TATATA
MAL13P1.162	-1376	1	6.24	TATATA
MAL13P1.162	-1382	1	6.24	TATATA
MAL13P1.162	-1388	1	6.24	TATATA
PFI0920c	-36	1	6.24	TATATA
PFI0920c	-42	1	6.24	TATATA
PFI0920c	-54	1	6.24	TATATA
PFI0920c	-90	1	6.24	TATATA
PFI0920c	-96	1	6.24	TATATA
PFI0920c	-102	1	6.24	TATATA
PFI0920c	-366	1	6.24	TATATA
PFI0920c	-389	1	6.24	TATATA
PFI0920c	-398	1	6.24	TATATA
PFI0920c	-498	1	6.24	TATATA
PFI0920c	-537	1	6.24	TATATA
PFI0920c	-543	1	6.24	TATATA
PFI0920c	-549	1	6.24	TATATA
PFI0920c	-555	1	6.24	TATATA
PFI0920c	-561	1	6.24	TATATA
PFI0920c	-567	1	6.24	TATATA
PFI0920c	-582	1	6.24	TATATA
PFI0920c	-615	1	6.24	TATATA
PFI0920c	-691	1	6.24	TATATA
PFI0920c	-700	1	6.24	TATATA
PFI0920c	-744	1	6.24	TATATA
PFI0920c	-753	1	6.24	TATATA
PFI0920c	-856	1	6.24	TATATA
PFI0920c	-862	1	6.24	TATATA
PFI0920c	-868	1	6.24	TATATA
PFI0920c	-874	1	6.24	TATATA
PFI0920c	-1240	1	6.24	TATATA
PFI0920c	-1311	1	6.24	TATATA
PFI0920c	-1317	1	6.24	TATATA
PFI0920c	-1323	1	6.24	TATATA
PFI0920c	-1532	1	6.24	TATATA
PFI0920c	-1538	1	6.24	TATATA
PFI0920c	-1544	1	6.24	TATATA
PFI0920c	-1697	1	6.24	TATATA
PFI0920c	-1718	1	6.24	TATATA
PFI0920c	-1966	1	6.24	TATATA
PFI0920c	-1972	1	6.24	TATATA
PFI0920c	-1978	1	6.24	TATATA
PFI0920c	-1984	1	6.24	TATATA
PFA0135w	-50	1	6.24	TATATA
PFA0135w	-56	1	6.24	TATATA
PFA0135w	-62	1	6.24	TATATA
PFA0135w	-68	1	6.24	TATATA
PFA0135w	-306	1	6.24	TATATA
PFA0135w	-313	1	6.24	TATATA
PFA0135w	-319	1	6.24	TATATA
PFA0135w	-325	1	6.24	TATATA
PFA0135w	-606	1	6.24	TATATA
PFA0135w	-667	1	6.24	TATATA
PFA0135w	-794	1	6.24	TATATA
PFA0135w	-909	1	6.24	TATATA
PFA0135w	-915	1	6.24	TATATA
PFA0135w	-921	1	6.24	TATATA
PFA0135w	-927	1	6.24	TATATA
PFA0135w	-1017	1	6.24	TATATA
PFA0135w	-1192	1	6.24	TATATA
PFA0135w	-1198	1	6.24	TATATA
PFA0135w	-1311	1	6.24	TATATA
PFA0135w	-1486	1	6.24	TATATA
PFA0135w	-1574	1	6.24	TATATA
PFA0135w	-1589	1	6.24	TATATA
PFA0135w	-1606	1	6.24	TATATA
PFA0135w	-1621	1	6.24	TATATA
PFA0135w	-1670	1	6.24	TATATA
PFA0135w	-1763	1	6.24	TATATA
PFA0135w	-1872	1	6.24	TATATA
PFA0135w	-1981	1	6.24	TATATA
PFA0135w	-1993	1	6.24	TATATA
PFA0135w	-1999	1	6.24	TATATA
PFI0910w	-217	1	6.24	TATATA
PFI0910w	-223	1	6.24	TATATA
PFI0910w	-229	1	6.24	TATATA
PFI0910w	-235	1	6.24	TATATA
PFI0910w	-241	1	6.24	TATATA
PFI0910w	-385	1	6.24	TATATA
PFI0910w	-494	1	6.24	TATATA
PFI0910w	-540	1	6.24	TATATA
PFI0910w	-546	1	6.24	TATATA
PFI0910w	-552	1	6.24	TATATA
PFI0910w	-564	1	6.24	TATATA
PFI0910w	-748	1	6.24	TATATA
PFI0910w	-994	1	6.24	TATATA
PFI0910w	-1000	1	6.24	TATATA
PFI0910w	-1264	1	6.24	TATATA
PFI0910w	-1270	1	6.24	TATATA
PFI0910w	-1276	1	6.24	TATATA
PFI0910w	-1282	1	6.24	TATATA
PFI0910w	-1288	1	6.24	TATATA
PFI0910w	-1553	1	6.24	TATATA
PFI0910w	-1611	1	6.24	TATATA
PFI0910w	-1617	1	6.24	TATATA
PFI0910w	-1623	1	6.24	TATATA
PFI0910w	-1887	1	6.24	TATATA
PFI0910w	-1899	1	6.24	TATATA
PFI0910w	-1905	1	6.24	TATATA
PFI0910w	-1911	1	6.24	TATATA
PFI0910w	-1999	1	6.24	TATATA
PFD0710w	-31	1	6.24	TATATA
PFD0710w	-37	1	6.24	TATATA
PFD0710w	-43	1	6.24	TATATA
PFD0710w	-320	1	6.24	TATATA
PFD0710w	-326	1	6.24	TATATA
PFD0710w	-332	1	6.24	TATATA
PFD0710w	-466	1	6.24	TATATA
PFD0710w	-472	1	6.24	TATATA
PFD0710w	-481	1	6.24	TATATA
PFD0710w	-666	1	6.24	TATATA
PFD0710w	-672	1	6.24	TATATA
PFD0710w	-725	1	6.24	TATATA
PFD0710w	-731	1	6.24	TATATA
PFD0710w	-737	1	6.24	TATATA
PFD0710w	-970	1	6.24	TATATA
PFD0710w	-976	1	6.24	TATATA
PFD0710w	-982	1	6.24	TATATA
MAL7P1.131	-106	1	6.24	TATATA
MAL7P1.131	-115	1	6.24	TATATA
MAL7P1.131	-195	1	6.24	TATATA
MAL7P1.131	-201	1	6.24	TATATA
MAL7P1.131	-207	1	6.24	TATATA
MAL7P1.131	-390	1	6.24	TATATA
MAL7P1.131	-396	1	6.24	TATATA
MAL7P1.131	-402	1	6.24	TATATA
MAL7P1.131	-1134	1	6.24	TATATA
MAL7P1.131	-1141	1	6.24	TATATA
MAL7P1.131	-1445	1	6.24	TATATA
MAL7P1.131	-1601	1	6.24	TATATA
MAL7P1.131	-1698	1	6.24	TATATA
MAL7P1.131	-1718	1	6.24	TATATA
MAL7P1.131	-1813	1	6.24	TATATA
MAL7P1.131	-1819	1	6.24	TATATA
MAL7P1.131	-1825	1	6.24	TATATA
MAL7P1.131	-1831	1	6.24	TATATA
PF08_0080	-343	1	6.24	TATATA
PF08_0080	-349	1	6.24	TATATA
PF08_0080	-355	1	6.24	TATATA
PF08_0080	-725	1	6.24	TATATA
PF08_0080	-731	1	6.24	TATATA
PF08_0080	-794	1	6.24	TATATA
PF08_0080	-916	1	6.24	TATATA
PF08_0080	-986	1	6.24	TATATA
PF08_0080	-1106	1	6.24	TATATA
PF08_0080	-1228	1	6.24	TATATA
PF08_0080	-1234	1	6.24	TATATA
PF08_0080	-1240	1	6.24	TATATA
PF08_0080	-1611	1	6.24	TATATA
PF08_0080	-1906	1	6.24	TATATA
PF08_0080	-1983	1	6.24	TATATA
PF08_0080	-1993	1	6.24	TATATA
PF08_0080	-1999	1	6.24	TATATA
PF13_0152	-8	1	6.24	TATATA
PF13_0152	-44	1	6.24	TATATA
PF13_0152	-50	1	6.24	TATATA
PF13_0152	-56	1	6.24	TATATA
PF13_0152	-375	1	6.24	TATATA
PF13_0152	-445	1	6.24	TATATA
PF13_0152	-451	1	6.24	TATATA
PF13_0152	-457	1	6.24	TATATA
PF13_0152	-625	1	6.24	TATATA
PF13_0152	-631	1	6.24	TATATA
PF13_0152	-637	1	6.24	TATATA
PF13_0152	-643	1	6.24	TATATA
PF13_0152	-663	1	6.24	TATATA
PF13_0152	-814	1	6.24	TATATA
PF13_0152	-871	1	6.24	TATATA
PF13_0152	-877	1	6.24	TATATA
PF13_0152	-883	1	6.24	TATATA
PF13_0152	-889	1	6.24	TATATA
PF13_0152	-1025	1	6.24	TATATA
PF13_0152	-1093	1	6.24	TATATA
PF13_0152	-1521	1	6.24	TATATA
PF13_0152	-1527	1	6.24	TATATA
PF13_0152	-1570	1	6.24	TATATA
PF13_0152	-1618	1	6.24	TATATA
PF13_0152	-1624	1	6.24	TATATA
PF13_0152	-1630	1	6.24	TATATA
PF13_0152	-1636	1	6.24	TATATA
PF13_0152	-1642	1	6.24	TATATA
PF13_0152	-1778	1	6.24	TATATA
PF13_0152	-1797	1	6.24	TATATA
PF13_0152	-1803	1	6.24	TATATA
PF13_0152	-1809	1	6.24	TATATA
PF10_0314a	-97	1	6.24	TATATA
PF10_0314a	-288	1	6.24	TATATA
PF10_0314a	-350	1	6.24	TATATA
PF10_0314a	-356	1	6.24	TATATA
PF10_0314a	-440	1	6.24	TATATA
PF10_0314a	-446	1	6.24	TATATA
PF10_0314a	-452	1	6.24	TATATA
PF10_0314a	-458	1	6.24	TATATA
PF10_0314a	-464	1	6.24	TATATA
PF10_0314a	-470	1	6.24	TATATA
PF10_0314a	-476	1	6.24	TATATA
PF10_0314a	-499	1	6.24	TATATA
PF14_0071	-47	1	6.24	TATATA
PF14_0071	-53	1	6.24	TATATA
PF14_0071	-91	1	6.24	TATATA
PF14_0071	-97	1	6.24	TATATA
PF14_0071	-148	1	6.24	TATATA
PF14_0071	-279	1	6.24	TATATA
PF14_0071	-285	1	6.24	TATATA
PF14_0071	-291	1	6.24	TATATA
PF14_0071	-297	1	6.24	TATATA
PF14_0071	-309	1	6.24	TATATA
PF14_0071	-322	1	6.24	TATATA
PF14_0071	-490	1	6.24	TATATA
PF14_0071	-508	1	6.24	TATATA
PF14_0071	-514	1	6.24	TATATA
PF14_0071	-520	1	6.24	TATATA
PF14_0071	-526	1	6.24	TATATA
PF14_0071	-532	1	6.24	TATATA
PF14_0071	-685	1	6.24	TATATA
PF14_0071	-1016	1	6.24	TATATA
PF14_0071	-1074	1	6.24	TATATA
PF14_0071	-1121	1	6.24	TATATA
PF14_0071	-1127	1	6.24	TATATA
PF14_0071	-1133	1	6.24	TATATA
PF14_0071	-1139	1	6.24	TATATA
PF14_0071	-1175	1	6.24	TATATA
PFI1350c	-96	1	6.24	TATATA
PFI1350c	-127	1	6.24	TATATA
PFI1350c	-133	1	6.24	TATATA
PFI1350c	-371	1	6.24	TATATA
PFI1350c	-430	1	6.24	TATATA
PFI1350c	-436	1	6.24	TATATA
PFI1350c	-903	1	6.24	TATATA
PFI1350c	-910	1	6.24	TATATA
PFI1350c	-916	1	6.24	TATATA
PFI1350c	-922	1	6.24	TATATA
PFI1350c	-928	1	6.24	TATATA
PFI1350c	-1231	1	6.24	TATATA
PFI1350c	-1237	1	6.24	TATATA
PFI1350c	-1358	1	6.24	TATATA
PFI1350c	-1371	1	6.24	TATATA
PFI1350c	-1380	1	6.24	TATATA
PFI1350c	-1389	1	6.24	TATATA
PFI1350c	-1411	1	6.24	TATATA
PFI1350c	-1535	1	6.24	TATATA
PFI1350c	-1541	1	6.24	TATATA
PFI1350c	-1630	1	6.24	TATATA
PFI1350c	-1677	1	6.24	TATATA
PFI1350c	-1859	1	6.24	TATATA
PFI1350c	-1865	1	6.24	TATATA
PFI1350c	-1871	1	6.24	TATATA
PFI1350c	-1969	1	6.24	TATATA
PFA0050c	-114	1	6.24	TATATA
PFA0050c	-835	1	6.24	TATATA
PFA0050c	-841	1	6.24	TATATA
PFA0050c	-847	1	6.24	TATATA
PFA0050c	-853	1	6.24	TATATA
PFA0050c	-1163	1	6.24	TATATA
PFA0050c	-1569	1	6.24	TATATA
PFA0050c	-1575	1	6.24	TATATA
PFA0050c	-1914	1	6.24	TATATA
PF08_0020	-82	1	6.24	TATATA
PF08_0020	-156	1	6.24	TATATA
PF08_0020	-169	1	6.24	TATATA
PF08_0020	-175	1	6.24	TATATA
PF08_0020	-181	1	6.24	TATATA
PF08_0020	-260	1	6.24	TATATA
PF08_0020	-266	1	6.24	TATATA
PF08_0020	-272	1	6.24	TATATA
PF08_0020	-278	1	6.24	TATATA
PF08_0020	-308	1	6.24	TATATA
PF08_0020	-375	1	6.24	TATATA
PF08_0020	-381	1	6.24	TATATA
PF08_0020	-387	1	6.24	TATATA
PF08_0020	-393	1	6.24	TATATA
PF08_0020	-399	1	6.24	TATATA
PF08_0020	-540	1	6.24	TATATA
PF08_0020	-640	1	6.24	TATATA
PF08_0020	-646	1	6.24	TATATA
PF08_0020	-665	1	6.24	TATATA
PF08_0020	-706	1	6.24	TATATA
PF08_0020	-736	1	6.24	TATATA
PF08_0020	-901	1	6.24	TATATA
PF08_0020	-1023	1	6.24	TATATA
PF08_0020	-1029	1	6.24	TATATA
PF08_0020	-1035	1	6.24	TATATA
PF08_0020	-1158	1	6.24	TATATA
PF08_0020	-1215	1	6.24	TATATA
PF08_0020	-1290	1	6.24	TATATA
PF08_0020	-1296	1	6.24	TATATA
PF08_0020	-1302	1	6.24	TATATA
PF08_0020	-1309	1	6.24	TATATA
PF08_0020	-1321	1	6.24	TATATA
PF08_0020	-1548	1	6.24	TATATA
PF08_0020	-1578	1	6.24	TATATA
PF08_0020	-1584	1	6.24	TATATA
PF08_0020	-1590	1	6.24	TATATA
PF08_0020	-1596	1	6.24	TATATA
PF08_0020	-1602	1	6.24	TATATA
PF08_0020	-1608	1	6.24	TATATA
PF08_0020	-1730	1	6.24	TATATA
PFL0620c	-321	1	6.24	TATATA
PFL0620c	-345	1	6.24	TATATA
PFL0620c	-409	1	6.24	TATATA
PFL0620c	-415	1	6.24	TATATA
PFL0620c	-502	1	6.24	TATATA
PFL0620c	-574	1	6.24	TATATA
PFL0620c	-580	1	6.24	TATATA
PFL0620c	-673	1	6.24	TATATA
PFL0620c	-680	1	6.24	TATATA
PFL0620c	-767	1	6.24	TATATA
PFL0620c	-802	1	6.24	TATATA
PFL0620c	-815	1	6.24	TATATA
PFL0620c	-833	1	6.24	TATATA
PFL0620c	-861	1	6.24	TATATA
PFL0620c	-870	1	6.24	TATATA
PFL0620c	-876	1	6.24	TATATA
PFL0620c	-882	1	6.24	TATATA
PFL0620c	-915	1	6.24	TATATA
PFL0620c	-929	1	6.24	TATATA
PFL0620c	-1295	1	6.24	TATATA
PFL0620c	-1554	1	6.24	TATATA
PFL0620c	-1560	1	6.24	TATATA
PFL0620c	-1566	1	6.24	TATATA
PFL0620c	-1572	1	6.24	TATATA
PFL0620c	-1578	1	6.24	TATATA
PFL0620c	-1808	1	6.24	TATATA
PFL0620c	-1845	1	6.24	TATATA
PFL0620c	-1851	1	6.24	TATATA
PFL0620c	-1864	1	6.24	TATATA
PFL0620c	-1870	1	6.24	TATATA
PFL0620c	-1876	1	6.24	TATATA
PFD0115c	-10	1	6.24	TATATA
PFD0115c	-16	1	6.24	TATATA
PFD0115c	-168	1	6.24	TATATA
PFD0115c	-174	1	6.24	TATATA
PFD0115c	-430	1	6.24	TATATA
PFD0115c	-461	1	6.24	TATATA
PFD0115c	-527	1	6.24	TATATA
PFD0115c	-533	1	6.24	TATATA
PFD0115c	-600	1	6.24	TATATA
PFD0115c	-606	1	6.24	TATATA
PFD0115c	-612	1	6.24	TATATA
PFD0115c	-618	1	6.24	TATATA
PFD0115c	-714	1	6.24	TATATA
PFD0115c	-720	1	6.24	TATATA
PFD0115c	-736	1	6.24	TATATA
PFD0115c	-742	1	6.24	TATATA
PFD0115c	-754	1	6.24	TATATA
PFD0115c	-798	1	6.24	TATATA
PFD0115c	-835	1	6.24	TATATA
PFD0115c	-927	1	6.24	TATATA
PFD0115c	-1196	1	6.24	TATATA
PFD0115c	-1299	1	6.24	TATATA
PFD0115c	-1305	1	6.24	TATATA
PFD0115c	-1311	1	6.24	TATATA
PFD0115c	-1441	1	6.24	TATATA
PF11_0250	-127	1	6.24	TATATA
PF11_0250	-133	1	6.24	TATATA
PF11_0250	-139	1	6.24	TATATA
PF11_0250	-145	1	6.24	TATATA
PF11_0250	-151	1	6.24	TATATA
PF11_0250	-210	1	6.24	TATATA
PF11_0250	-216	1	6.24	TATATA
PF11_0250	-222	1	6.24	TATATA
PF11_0250	-264	1	6.24	TATATA
PF11_0250	-452	1	6.24	TATATA
PF11_0250	-464	1	6.24	TATATA
PF11_0250	-730	1	6.24	TATATA
PF11_0250	-762	1	6.24	TATATA
PF11_0250	-768	1	6.24	TATATA
PF11_0250	-774	1	6.24	TATATA
PF11_0250	-780	1	6.24	TATATA
PF11_0250	-786	1	6.24	TATATA
PF11_0250	-800	1	6.24	TATATA
PFB0190c	-143	1	6.24	TATATA
PFB0190c	-149	1	6.24	TATATA
PFB0190c	-155	1	6.24	TATATA
PFB0190c	-161	1	6.24	TATATA
PFB0190c	-167	1	6.24	TATATA
PFB0190c	-173	1	6.24	TATATA
PFB0190c	-179	1	6.24	TATATA
PFB0190c	-459	1	6.24	TATATA
PFB0190c	-542	1	6.24	TATATA
PFB0190c	-548	1	6.24	TATATA
PFB0190c	-554	1	6.24	TATATA
PFB0190c	-627	1	6.24	TATATA
PFB0190c	-748	1	6.24	TATATA
PFB0190c	-815	1	6.24	TATATA
PFB0190c	-921	1	6.24	TATATA
PFB0190c	-928	1	6.24	TATATA
PFB0190c	-934	1	6.24	TATATA
PFB0190c	-1002	1	6.24	TATATA
PFB0190c	-1092	1	6.24	TATATA
PFB0190c	-1222	1	6.24	TATATA
PFB0190c	-1228	1	6.24	TATATA
PFB0190c	-1234	1	6.24	TATATA
PFB0190c	-1240	1	6.24	TATATA
PFB0190c	-1247	1	6.24	TATATA
PFB0190c	-1562	1	6.24	TATATA
PFB0190c	-1584	1	6.24	TATATA
PFB0190c	-1734	1	6.24	TATATA
PFB0190c	-1740	1	6.24	TATATA
PFB0190c	-1746	1	6.24	TATATA
PFE1590w	-124	1	6.24	TATATA
PFE1590w	-214	1	6.24	TATATA
PFE1590w	-220	1	6.24	TATATA
PFE1590w	-226	1	6.24	TATATA
PFE1590w	-232	1	6.24	TATATA
PFE1590w	-262	1	6.24	TATATA
PFE1590w	-375	1	6.24	TATATA
PFE1590w	-396	1	6.24	TATATA
PFE1590w	-402	1	6.24	TATATA
PFE1590w	-408	1	6.24	TATATA
PFE1590w	-414	1	6.24	TATATA
PFE1590w	-420	1	6.24	TATATA
PFE1590w	-467	1	6.24	TATATA
PFE1590w	-532	1	6.24	TATATA
PFE1590w	-549	1	6.24	TATATA
PFE1590w	-615	1	6.24	TATATA
PFE1590w	-657	1	6.24	TATATA
PFE1590w	-663	1	6.24	TATATA
PFE1590w	-681	1	6.24	TATATA
PFE1590w	-690	1	6.24	TATATA
PFE1590w	-760	1	6.24	TATATA
PFE1590w	-815	1	6.24	TATATA
PFE1590w	-1107	1	6.24	TATATA
PFE1590w	-1113	1	6.24	TATATA
PFE1590w	-1359	1	6.24	TATATA
PFE1590w	-1450	1	6.24	TATATA
PFE1590w	-1753	1	6.24	TATATA
PFE1590w	-1759	1	6.24	TATATA
PFE1590w	-1765	1	6.24	TATATA
PFE1590w	-1771	1	6.24	TATATA
PFE1590w	-1806	1	6.24	TATATA
PFE1590w	-1812	1	6.24	TATATA
PFE1590w	-1818	1	6.24	TATATA
PFE1590w	-1824	1	6.24	TATATA
PFE1590w	-1830	1	6.24	TATATA
PFB0687c	-67	1	6.24	TATATA
PFB0687c	-73	1	6.24	TATATA
PFB0687c	-79	1	6.24	TATATA
PFB0687c	-124	1	6.24	TATATA
PFB0687c	-130	1	6.24	TATATA
PFB0687c	-358	1	6.24	TATATA
PFB0687c	-684	1	6.24	TATATA
PFB0687c	-693	1	6.24	TATATA
PFB0687c	-699	1	6.24	TATATA
PFB0687c	-763	1	6.24	TATATA
PFB0687c	-779	1	6.24	TATATA
PFB0687c	-791	1	6.24	TATATA
PFB0687c	-800	1	6.24	TATATA
PFB0687c	-1113	1	6.24	TATATA
PFB0687c	-1119	1	6.24	TATATA
PFB0687c	-1369	1	6.24	TATATA
PFB0687c	-1375	1	6.24	TATATA
PFB0687c	-1399	1	6.24	TATATA
PFB0687c	-1506	1	6.24	TATATA
PFB0687c	-1639	1	6.24	TATATA
PFB0687c	-1645	1	6.24	TATATA
PFB0687c	-1651	1	6.24	TATATA
PFB0687c	-1657	1	6.24	TATATA
PFB0687c	-1850	1	6.24	TATATA
PFB0687c	-1903	1	6.24	TATATA
PFB0687c	-1909	1	6.24	TATATA
PFB0687c	-1915	1	6.24	TATATA
PFB0687c	-1938	1	6.24	TATATA
MAL13P1.277	-110	1	6.24	TATATA
MAL13P1.277	-142	1	6.24	TATATA
MAL13P1.277	-407	1	6.24	TATATA
MAL13P1.277	-440	1	6.24	TATATA
MAL13P1.277	-453	1	6.24	TATATA
MAL13P1.277	-572	1	6.24	TATATA
MAL13P1.277	-578	1	6.24	TATATA
MAL13P1.277	-585	1	6.24	TATATA
MAL13P1.277	-598	1	6.24	TATATA
MAL13P1.277	-848	1	6.24	TATATA
MAL13P1.277	-854	1	6.24	TATATA
MAL13P1.277	-863	1	6.24	TATATA
MAL13P1.277	-889	1	6.24	TATATA
MAL13P1.277	-902	1	6.24	TATATA
MAL13P1.277	-1018	1	6.24	TATATA
MAL13P1.277	-1024	1	6.24	TATATA
MAL13P1.277	-1030	1	6.24	TATATA
MAL13P1.277	-1036	1	6.24	TATATA
MAL13P1.277	-1317	1	6.24	TATATA
MAL13P1.277	-1323	1	6.24	TATATA
MAL13P1.277	-1329	1	6.24	TATATA
MAL13P1.277	-1449	1	6.24	TATATA
MAL13P1.277	-1455	1	6.24	TATATA
MAL13P1.277	-1461	1	6.24	TATATA
MAL13P1.277	-1467	1	6.24	TATATA
MAL13P1.277	-1473	1	6.24	TATATA
MAL13P1.277	-1864	1	6.24	TATATA
MAL13P1.277	-1870	1	6.24	TATATA
PFF1580c	-147	1	6.24	TATATA
PFF1580c	-153	1	6.24	TATATA
PFF1580c	-164	1	6.24	TATATA
PFF1580c	-178	1	6.24	TATATA
PFF1580c	-217	1	6.24	TATATA
PFF1580c	-256	1	6.24	TATATA
PFF1580c	-571	1	6.24	TATATA
PFF1580c	-675	1	6.24	TATATA
PFF1580c	-681	1	6.24	TATATA
PFF1580c	-687	1	6.24	TATATA
PFF1580c	-786	1	6.24	TATATA
PFF1580c	-821	1	6.24	TATATA
PFF1580c	-943	1	6.24	TATATA
PFF1580c	-991	1	6.24	TATATA
PFF1580c	-1059	1	6.24	TATATA
PFF1580c	-1328	1	6.24	TATATA
PF14_0170	-74	1	6.24	TATATA
PF14_0170	-80	1	6.24	TATATA
PF14_0170	-86	1	6.24	TATATA
PF14_0170	-118	1	6.24	TATATA
PF14_0170	-124	1	6.24	TATATA
PF14_0170	-130	1	6.24	TATATA
PF14_0170	-136	1	6.24	TATATA
PF14_0170	-285	1	6.24	TATATA
PF14_0170	-291	1	6.24	TATATA
PF14_0170	-297	1	6.24	TATATA
PF14_0170	-303	1	6.24	TATATA
PF14_0170	-309	1	6.24	TATATA
PF14_0170	-492	1	6.24	TATATA
PF14_0170	-505	1	6.24	TATATA
PF14_0170	-630	1	6.24	TATATA
PF14_0170	-636	1	6.24	TATATA
PF14_0170	-642	1	6.24	TATATA
PF14_0170	-651	1	6.24	TATATA
PF14_0170	-657	1	6.24	TATATA
PF14_0170	-701	1	6.24	TATATA
PF14_0170	-759	1	6.24	TATATA
PF14_0170	-765	1	6.24	TATATA
PF14_0170	-813	1	6.24	TATATA
PF14_0170	-885	1	6.24	TATATA
PF14_0170	-1189	1	6.24	TATATA
PF14_0170	-1196	1	6.24	TATATA
PF14_0170	-1352	1	6.24	TATATA
PF14_0170	-1364	1	6.24	TATATA
PF14_0170	-1370	1	6.24	TATATA
PF14_0170	-1756	1	6.24	TATATA
PF14_0170	-1768	1	6.24	TATATA
PF14_0170	-1953	1	6.24	TATATA
PF14_0737	-42	1	6.24	TATATA
PF14_0737	-48	1	6.24	TATATA
PF14_0737	-100	1	6.24	TATATA
PF14_0737	-256	1	6.24	TATATA
PF14_0737	-262	1	6.24	TATATA
PF14_0737	-277	1	6.24	TATATA
PF14_0737	-325	1	6.24	TATATA
PF14_0737	-331	1	6.24	TATATA
PF14_0737	-632	1	6.24	TATATA
PF14_0737	-676	1	6.24	TATATA
PF14_0737	-682	1	6.24	TATATA
PF14_0737	-688	1	6.24	TATATA
PF14_0737	-800	1	6.24	TATATA
PF14_0737	-1033	1	6.24	TATATA
PF14_0737	-1112	1	6.24	TATATA
PF14_0737	-1166	1	6.24	TATATA
PF14_0737	-1172	1	6.24	TATATA
PF14_0737	-1178	1	6.24	TATATA
PF14_0737	-1710	1	6.24	TATATA
PF14_0737	-1717	1	6.24	TATATA
PF14_0737	-1723	1	6.24	TATATA
PF14_0737	-1729	1	6.24	TATATA
PF14_0737	-1735	1	6.24	TATATA
PF14_0737	-1741	1	6.24	TATATA
PF14_0737	-1818	1	6.24	TATATA
PF14_0636	-268	1	6.24	TATATA
PF14_0636	-280	1	6.24	TATATA
PF14_0636	-602	1	6.24	TATATA
PF14_0636	-723	1	6.24	TATATA
PF14_0636	-729	1	6.24	TATATA
PF14_0636	-936	1	6.24	TATATA
PF14_0636	-962	1	6.24	TATATA
PF14_0636	-968	1	6.24	TATATA
PF14_0636	-974	1	6.24	TATATA
PF14_0636	-980	1	6.24	TATATA
PF13_0282	-39	1	6.24	TATATA
PF13_0282	-45	1	6.24	TATATA
PF13_0282	-51	1	6.24	TATATA
PF13_0282	-57	1	6.24	TATATA
PF13_0282	-107	1	6.24	TATATA
PF13_0282	-113	1	6.24	TATATA
PF13_0282	-119	1	6.24	TATATA
PF13_0282	-125	1	6.24	TATATA
PF13_0282	-185	1	6.24	TATATA
PF13_0282	-245	1	6.24	TATATA
PF13_0282	-251	1	6.24	TATATA
PF13_0282	-263	1	6.24	TATATA
PF13_0282	-368	1	6.24	TATATA
PF13_0282	-398	1	6.24	TATATA
PF13_0282	-522	1	6.24	TATATA
PF13_0282	-528	1	6.24	TATATA
PF13_0282	-534	1	6.24	TATATA
PF13_0282	-557	1	6.24	TATATA
PF13_0282	-738	1	6.24	TATATA
PF13_0282	-744	1	6.24	TATATA
PF13_0282	-860	1	6.24	TATATA
PF13_0282	-1081	1	6.24	TATATA
PF13_0282	-1091	1	6.24	TATATA
PF13_0282	-1097	1	6.24	TATATA
PF13_0282	-1103	1	6.24	TATATA
PF13_0282	-1109	1	6.24	TATATA
PF13_0282	-1141	1	6.24	TATATA
PF13_0282	-1440	1	6.24	TATATA
PF13_0282	-1644	1	6.24	TATATA
PF13_0282	-1650	1	6.24	TATATA
PF13_0282	-1656	1	6.24	TATATA
PF13_0282	-1662	1	6.24	TATATA
PF13_0282	-1668	1	6.24	TATATA
PF13_0282	-1674	1	6.24	TATATA
PF13_0196	-220	1	6.24	TATATA
PF13_0196	-226	1	6.24	TATATA
PF13_0196	-232	1	6.24	TATATA
PF13_0196	-238	1	6.24	TATATA
PF13_0196	-894	1	6.24	TATATA
PF13_0196	-1373	1	6.24	TATATA
PF13_0196	-1379	1	6.24	TATATA
PF13_0196	-1385	1	6.24	TATATA
PF13_0196	-1391	1	6.24	TATATA
PF13_0196	-1397	1	6.24	TATATA
PF13_0196	-1403	1	6.24	TATATA
PF13_0196	-1427	1	6.24	TATATA
PF13_0196	-1451	1	6.24	TATATA
PF13_0196	-1581	1	6.24	TATATA
PF13_0196	-1587	1	6.24	TATATA
PFC0990c	-266	1	6.24	TATATA
PFC0990c	-272	1	6.24	TATATA
PFC0990c	-278	1	6.24	TATATA
PFC0990c	-284	1	6.24	TATATA
PFC0990c	-508	1	6.24	TATATA
PFC0990c	-514	1	6.24	TATATA
PFC0990c	-520	1	6.24	TATATA
PFC0990c	-808	1	6.24	TATATA
PFC0990c	-834	1	6.24	TATATA
PFC0990c	-990	1	6.24	TATATA
PFC0990c	-1011	1	6.24	TATATA
MAL8P1.102	-374	1	6.24	TATATA
MAL8P1.102	-380	1	6.24	TATATA
MAL8P1.102	-386	1	6.24	TATATA
MAL8P1.102	-392	1	6.24	TATATA
MAL8P1.102	-398	1	6.24	TATATA
MAL8P1.102	-621	1	6.24	TATATA
PFE1140c	-447	1	6.24	TATATA
PFE1140c	-470	1	6.24	TATATA
PFE1140c	-826	1	6.24	TATATA
PFE1140c	-979	1	6.24	TATATA
PFE1140c	-1009	1	6.24	TATATA
PFE1140c	-1015	1	6.24	TATATA
PFE1140c	-1021	1	6.24	TATATA
PFE1140c	-1027	1	6.24	TATATA
PFE1140c	-1138	1	6.24	TATATA
PFE1140c	-1659	1	6.24	TATATA
PFE1140c	-1678	1	6.24	TATATA
PFE1140c	-1989	1	6.24	TATATA
PF10_0252	-318	1	6.24	TATATA
PF10_0252	-332	1	6.24	TATATA
PF10_0252	-338	1	6.24	TATATA
PF10_0252	-344	1	6.24	TATATA
PF10_0252	-350	1	6.24	TATATA
PF10_0252	-444	1	6.24	TATATA
PF10_0252	-531	1	6.24	TATATA
PF10_0252	-537	1	6.24	TATATA
PF10_0252	-543	1	6.24	TATATA
PF10_0252	-571	1	6.24	TATATA
PF10_0252	-661	1	6.24	TATATA
PF10_0252	-696	1	6.24	TATATA
PF10_0252	-702	1	6.24	TATATA
PF10_0252	-708	1	6.24	TATATA
PF10_0252	-728	1	6.24	TATATA
PF10_0252	-757	1	6.24	TATATA
PF10_0252	-813	1	6.24	TATATA
PF10_0252	-819	1	6.24	TATATA
PF10_0252	-1044	1	6.24	TATATA
PF10_0252	-1050	1	6.24	TATATA
PF10_0252	-1056	1	6.24	TATATA
PF10_0252	-1062	1	6.24	TATATA
PF10_0252	-1068	1	6.24	TATATA
PF10_0252	-1074	1	6.24	TATATA
PF10_0252	-1080	1	6.24	TATATA
PF10_0252	-1087	1	6.24	TATATA
PF10_0252	-1094	1	6.24	TATATA
PFC0030c	-21	1	6.24	TATATA
PFC0030c	-373	1	6.24	TATATA
PFC0030c	-470	1	6.24	TATATA
PFC0030c	-776	1	6.24	TATATA
PFC0030c	-964	1	6.24	TATATA
PFC0030c	-970	1	6.24	TATATA
PFC0030c	-976	1	6.24	TATATA
PFC0030c	-982	1	6.24	TATATA
PFC0030c	-988	1	6.24	TATATA
PFC0030c	-994	1	6.24	TATATA
PFC0030c	-1008	1	6.24	TATATA
PFC0030c	-1599	1	6.24	TATATA
PFC0030c	-1675	1	6.24	TATATA
MAL8P1.47	-147	1	6.24	TATATA
MAL8P1.47	-153	1	6.24	TATATA
MAL8P1.47	-159	1	6.24	TATATA
MAL8P1.47	-165	1	6.24	TATATA
MAL8P1.47	-485	1	6.24	TATATA
MAL8P1.47	-491	1	6.24	TATATA
MAL8P1.47	-497	1	6.24	TATATA
MAL8P1.47	-981	1	6.24	TATATA
MAL8P1.47	-1016	1	6.24	TATATA
MAL8P1.47	-1062	1	6.24	TATATA
MAL8P1.47	-1068	1	6.24	TATATA
MAL8P1.47	-1074	1	6.24	TATATA
MAL8P1.47	-1080	1	6.24	TATATA
MAL8P1.47	-1086	1	6.24	TATATA
MAL8P1.47	-1117	1	6.24	TATATA
MAL8P1.47	-1123	1	6.24	TATATA
MAL8P1.47	-1129	1	6.24	TATATA
MAL8P1.47	-1135	1	6.24	TATATA
PFB1000w	-114	1	6.24	TATATA
PFB1000w	-832	1	6.24	TATATA
PFB1000w	-838	1	6.24	TATATA
PFB1000w	-844	1	6.24	TATATA
PFB1000w	-850	1	6.24	TATATA
PFB1000w	-1160	1	6.24	TATATA
PFB1000w	-1565	1	6.24	TATATA
PFB1000w	-1571	1	6.24	TATATA
PFB1000w	-1910	1	6.24	TATATA
PFI1310w	-87	1	6.24	TATATA
PFI1310w	-93	1	6.24	TATATA
PFI1310w	-107	1	6.24	TATATA
PFI1310w	-113	1	6.24	TATATA
PFI1310w	-119	1	6.24	TATATA
PFI1310w	-125	1	6.24	TATATA
PFI1310w	-131	1	6.24	TATATA
PFI1310w	-137	1	6.24	TATATA
PFI1310w	-143	1	6.24	TATATA
PFI1310w	-149	1	6.24	TATATA
PFI1310w	-386	1	6.24	TATATA
PFI1310w	-508	1	6.24	TATATA
PFI1310w	-514	1	6.24	TATATA
PFI1310w	-736	1	6.24	TATATA
PFL2045w	-40	1	6.24	TATATA
PFL2045w	-46	1	6.24	TATATA
PFL2045w	-746	1	6.24	TATATA
PFL2045w	-752	1	6.24	TATATA
PFL2045w	-758	1	6.24	TATATA
PFL2045w	-764	1	6.24	TATATA
MAL13P1.510	-97	1	6.24	TATATA
MAL13P1.510	-117	1	6.24	TATATA
MAL13P1.510	-428	1	6.24	TATATA
MAL13P1.510	-610	1	6.24	TATATA
MAL13P1.510	-628	1	6.24	TATATA
MAL13P1.510	-690	1	6.24	TATATA
PF14_0060	-77	1	6.24	TATATA
PF14_0060	-83	1	6.24	TATATA
PF14_0060	-151	1	6.24	TATATA
PF14_0060	-158	1	6.24	TATATA
PF14_0060	-343	1	6.24	TATATA
PF14_0060	-715	1	6.24	TATATA
PF14_0060	-721	1	6.24	TATATA
PF14_0060	-727	1	6.24	TATATA
PF14_0060	-805	1	6.24	TATATA
PF14_0060	-970	1	6.24	TATATA
PF14_0060	-983	1	6.24	TATATA
PF14_0060	-1060	1	6.24	TATATA
PF14_0060	-1066	1	6.24	TATATA
PF14_0060	-1208	1	6.24	TATATA
PF14_0060	-1334	1	6.24	TATATA
PF14_0060	-1441	1	6.24	TATATA
PF14_0060	-1447	1	6.24	TATATA
PF14_0060	-1486	1	6.24	TATATA
PF14_0060	-1508	1	6.24	TATATA
PF14_0060	-1541	1	6.24	TATATA
PF14_0060	-1547	1	6.24	TATATA
PF14_0060	-1553	1	6.24	TATATA
PF14_0060	-1559	1	6.24	TATATA
PF14_0060	-1631	1	6.24	TATATA
PF14_0060	-1637	1	6.24	TATATA
PF14_0060	-1765	1	6.24	TATATA
PF14_0060	-1845	1	6.24	TATATA
PF14_0060	-1851	1	6.24	TATATA
PF10_0299	-42	1	6.24	TATATA
PF10_0299	-48	1	6.24	TATATA
PF10_0299	-54	1	6.24	TATATA
PF10_0299	-60	1	6.24	TATATA
PF10_0299	-75	1	6.24	TATATA
PF10_0299	-280	1	6.24	TATATA
PF10_0299	-311	1	6.24	TATATA
PF10_0299	-317	1	6.24	TATATA
PF10_0299	-323	1	6.24	TATATA
PF10_0299	-329	1	6.24	TATATA
PF10_0299	-461	1	6.24	TATATA
PF10_0299	-575	1	6.24	TATATA
PF10_0299	-674	1	6.24	TATATA
PF10_0299	-680	1	6.24	TATATA
PF10_0299	-686	1	6.24	TATATA
PF10_0299	-692	1	6.24	TATATA
PF10_0299	-698	1	6.24	TATATA
PF10_0299	-805	1	6.24	TATATA
PF10_0299	-811	1	6.24	TATATA
PF10_0299	-817	1	6.24	TATATA
PF10_0299	-1659	1	6.24	TATATA
PF10_0299	-1665	1	6.24	TATATA
PF10_0299	-1671	1	6.24	TATATA
PF10_0299	-1689	1	6.24	TATATA
PF10_0299	-1746	1	6.24	TATATA
PF10_0299	-1752	1	6.24	TATATA
PF14_0480	-15	1	6.24	TATATA
PF14_0480	-21	1	6.24	TATATA
PF14_0480	-27	1	6.24	TATATA
PF14_0480	-474	1	6.24	TATATA
PF14_0480	-558	1	6.24	TATATA
PF14_0480	-613	1	6.24	TATATA
PF14_0480	-619	1	6.24	TATATA
PF14_0480	-625	1	6.24	TATATA
PF14_0480	-935	1	6.24	TATATA
PF14_0480	-1041	1	6.24	TATATA
PF14_0480	-1148	1	6.24	TATATA
PF14_0480	-1273	1	6.24	TATATA
PF14_0480	-1279	1	6.24	TATATA
PF14_0480	-1285	1	6.24	TATATA
PF14_0480	-1291	1	6.24	TATATA
PF14_0480	-1469	1	6.24	TATATA
PF11_0390	-61	1	6.24	TATATA
PF11_0390	-264	1	6.24	TATATA
PF11_0390	-270	1	6.24	TATATA
PF11_0390	-276	1	6.24	TATATA
PF11_0390	-458	1	6.24	TATATA
PF11_0390	-464	1	6.24	TATATA
PF11_0390	-470	1	6.24	TATATA
PF11_0390	-476	1	6.24	TATATA
PF11_0390	-734	1	6.24	TATATA
PF11_0390	-1002	1	6.24	TATATA
PF11_0390	-1083	1	6.24	TATATA
PF11_0390	-1091	1	6.24	TATATA
PF11_0390	-1615	1	6.24	TATATA
PF11_0390	-1740	1	6.24	TATATA
PFI0805w	-464	1	6.24	TATATA
PFI0805w	-479	1	6.24	TATATA
PFI0805w	-493	1	6.24	TATATA
PFI0805w	-662	1	6.24	TATATA
PFI0805w	-674	1	6.24	TATATA
PFI0805w	-680	1	6.24	TATATA
PFI0805w	-686	1	6.24	TATATA
PFI0805w	-845	1	6.24	TATATA
PFI0805w	-931	1	6.24	TATATA
PFI0805w	-937	1	6.24	TATATA
PFI0805w	-1191	1	6.24	TATATA
PFI0805w	-1197	1	6.24	TATATA
PFI0805w	-1211	1	6.24	TATATA
MAL7P1.122	-12	1	6.24	TATATA
MAL7P1.122	-75	1	6.24	TATATA
MAL7P1.122	-81	1	6.24	TATATA
MAL7P1.122	-87	1	6.24	TATATA
MAL7P1.122	-397	1	6.24	TATATA
MAL7P1.122	-404	1	6.24	TATATA
MAL7P1.122	-410	1	6.24	TATATA
MAL7P1.122	-416	1	6.24	TATATA
MAL7P1.122	-428	1	6.24	TATATA
MAL7P1.122	-434	1	6.24	TATATA
MAL7P1.122	-448	1	6.24	TATATA
MAL7P1.122	-500	1	6.24	TATATA
MAL7P1.122	-520	1	6.24	TATATA
MAL7P1.122	-526	1	6.24	TATATA
MAL7P1.122	-532	1	6.24	TATATA
MAL7P1.122	-581	1	6.24	TATATA
MAL7P1.122	-1027	1	6.24	TATATA
MAL7P1.122	-1328	1	6.24	TATATA
MAL7P1.122	-1341	1	6.24	TATATA
MAL7P1.122	-1382	1	6.24	TATATA
MAL7P1.122	-1388	1	6.24	TATATA
MAL7P1.122	-1394	1	6.24	TATATA
MAL7P1.122	-1636	1	6.24	TATATA
MAL7P1.122	-1642	1	6.24	TATATA
MAL7P1.179	-412	1	6.24	TATATA
MAL7P1.179	-537	1	6.24	TATATA
MAL7P1.179	-556	1	6.24	TATATA
MAL7P1.179	-824	1	6.24	TATATA
MAL7P1.179	-948	1	6.24	TATATA
MAL7P1.179	-954	1	6.24	TATATA
MAL7P1.179	-1214	1	6.24	TATATA
MAL7P1.179	-1220	1	6.24	TATATA
MAL7P1.179	-1226	1	6.24	TATATA
MAL7P1.179	-1232	1	6.24	TATATA
MAL7P1.179	-1238	1	6.24	TATATA
MAL7P1.179	-1244	1	6.24	TATATA
MAL7P1.179	-1455	1	6.24	TATATA
MAL7P1.179	-1608	1	6.24	TATATA
MAL7P1.179	-1614	1	6.24	TATATA
PFF1150w	-346	1	6.24	TATATA
PFF1150w	-352	1	6.24	TATATA
PFF1150w	-358	1	6.24	TATATA
PFF1150w	-364	1	6.24	TATATA
PFF1150w	-370	1	6.24	TATATA
PFF1150w	-376	1	6.24	TATATA
PFF1150w	-396	1	6.24	TATATA
PFF1150w	-510	1	6.24	TATATA
PFF1150w	-519	1	6.24	TATATA
PFF1150w	-525	1	6.24	TATATA
PFF1150w	-531	1	6.24	TATATA
PFF1150w	-537	1	6.24	TATATA
PFF1150w	-543	1	6.24	TATATA
PFF1150w	-549	1	6.24	TATATA
PFF1150w	-555	1	6.24	TATATA
PFF1150w	-748	1	6.24	TATATA
PFF1150w	-929	1	6.24	TATATA
PFF1150w	-1133	1	6.24	TATATA
PFF1150w	-1174	1	6.24	TATATA
PFF1150w	-1180	1	6.24	TATATA
PFF1150w	-1272	1	6.24	TATATA
PFF1150w	-1293	1	6.24	TATATA
PFF1150w	-1451	1	6.24	TATATA
PFF1150w	-1457	1	6.24	TATATA
PFF1150w	-1463	1	6.24	TATATA
PFF1150w	-1469	1	6.24	TATATA
PFF1150w	-1475	1	6.24	TATATA
PFF1150w	-1620	1	6.24	TATATA
PFF1150w	-1938	1	6.24	TATATA
PFF1150w	-1944	1	6.24	TATATA
PFF1150w	-1950	1	6.24	TATATA
PFF1150w	-1957	1	6.24	TATATA
PF13_0289	-40	1	6.24	TATATA
PF13_0289	-46	1	6.24	TATATA
PF13_0289	-52	1	6.24	TATATA
PF13_0289	-64	1	6.24	TATATA
PF13_0289	-409	1	6.24	TATATA
PF13_0289	-687	1	6.24	TATATA
PF13_0289	-766	1	6.24	TATATA
PF13_0289	-775	1	6.24	TATATA
PF13_0289	-781	1	6.24	TATATA
PF13_0289	-794	1	6.24	TATATA
PF13_0289	-848	1	6.24	TATATA
PF13_0289	-1001	1	6.24	TATATA
PF13_0289	-1181	1	6.24	TATATA
PF13_0289	-1196	1	6.24	TATATA
PF13_0289	-1214	1	6.24	TATATA
MAL13P1.360	-8	1	6.24	TATATA
MAL13P1.360	-69	1	6.24	TATATA
MAL13P1.360	-75	1	6.24	TATATA
MAL13P1.360	-81	1	6.24	TATATA
MAL13P1.360	-87	1	6.24	TATATA
MAL13P1.360	-93	1	6.24	TATATA
MAL13P1.360	-99	1	6.24	TATATA
MAL13P1.360	-105	1	6.24	TATATA
MAL13P1.360	-145	1	6.24	TATATA
MAL13P1.360	-359	1	6.24	TATATA
MAL13P1.360	-365	1	6.24	TATATA
MAL13P1.360	-371	1	6.24	TATATA
MAL13P1.360	-377	1	6.24	TATATA
MAL13P1.360	-538	1	6.24	TATATA
MAL13P1.360	-773	1	6.24	TATATA
MAL13P1.360	-780	1	6.24	TATATA
MAL13P1.360	-786	1	6.24	TATATA
MAL13P1.360	-792	1	6.24	TATATA
MAL13P1.360	-939	1	6.24	TATATA
MAL13P1.360	-979	1	6.24	TATATA
MAL13P1.360	-985	1	6.24	TATATA
MAL13P1.360	-997	1	6.24	TATATA
MAL13P1.360	-1038	1	6.24	TATATA
MAL13P1.360	-1044	1	6.24	TATATA
MAL13P1.360	-1339	1	6.24	TATATA
MAL13P1.360	-1345	1	6.24	TATATA
MAL13P1.360	-1351	1	6.24	TATATA
MAL13P1.360	-1364	1	6.24	TATATA
MAL13P1.360	-1379	1	6.24	TATATA
MAL13P1.360	-1394	1	6.24	TATATA
MAL13P1.360	-1409	1	6.24	TATATA
MAL13P1.360	-1602	1	6.24	TATATA
MAL13P1.360	-1608	1	6.24	TATATA
MAL13P1.360	-1614	1	6.24	TATATA
MAL13P1.360	-1620	1	6.24	TATATA
MAL13P1.360	-1645	1	6.24	TATATA
MAL13P1.360	-1716	1	6.24	TATATA
MAL13P1.360	-1722	1	6.24	TATATA
MAL13P1.360	-1932	1	6.24	TATATA
PF14_0582	-29	1	6.24	TATATA
PF14_0582	-35	1	6.24	TATATA
PF14_0582	-63	1	6.24	TATATA
PF14_0582	-82	1	6.24	TATATA
PF14_0582	-105	1	6.24	TATATA
PF14_0582	-111	1	6.24	TATATA
PF14_0582	-117	1	6.24	TATATA
PF14_0582	-318	1	6.24	TATATA
PF14_0582	-480	1	6.24	TATATA
PF14_0582	-573	1	6.24	TATATA
PF14_0582	-594	1	6.24	TATATA
PF14_0582	-678	1	6.24	TATATA
PF14_0582	-687	1	6.24	TATATA
PF14_0582	-693	1	6.24	TATATA
PF14_0582	-763	1	6.24	TATATA
PF14_0582	-769	1	6.24	TATATA
PF14_0582	-775	1	6.24	TATATA
MAL8P1.97	-20	1	6.24	TATATA
MAL8P1.97	-26	1	6.24	TATATA
MAL8P1.97	-99	1	6.24	TATATA
MAL8P1.97	-105	1	6.24	TATATA
MAL8P1.97	-111	1	6.24	TATATA
MAL8P1.97	-117	1	6.24	TATATA
MAL8P1.97	-123	1	6.24	TATATA
MAL8P1.97	-129	1	6.24	TATATA
MAL8P1.97	-135	1	6.24	TATATA
MAL8P1.97	-141	1	6.24	TATATA
MAL8P1.97	-649	1	6.24	TATATA
MAL8P1.97	-781	1	6.24	TATATA
MAL8P1.97	-1220	1	6.24	TATATA
MAL8P1.97	-1226	1	6.24	TATATA
MAL8P1.97	-1232	1	6.24	TATATA
MAL8P1.97	-1238	1	6.24	TATATA
MAL8P1.97	-1244	1	6.24	TATATA
MAL8P1.97	-1537	1	6.24	TATATA
MAL8P1.97	-1589	1	6.24	TATATA
MAL8P1.97	-1595	1	6.24	TATATA
PF11_0026	-182	1	6.24	TATATA
PF11_0026	-429	1	6.24	TATATA
PF11_0026	-988	1	6.24	TATATA
PF11_0026	-1345	1	6.24	TATATA
PF11_0026	-1454	1	6.24	TATATA
PF11_0026	-1606	1	6.24	TATATA
PF08_0118	-83	1	6.24	TATATA
PF08_0118	-95	1	6.24	TATATA
PF08_0118	-341	1	6.24	TATATA
PF08_0118	-389	1	6.24	TATATA
PF08_0118	-424	1	6.24	TATATA
PF08_0118	-430	1	6.24	TATATA
PF08_0118	-506	1	6.24	TATATA
PF08_0118	-639	1	6.24	TATATA
PF08_0118	-866	1	6.24	TATATA
PF08_0118	-873	1	6.24	TATATA
PF08_0118	-1215	1	6.24	TATATA
PF08_0118	-1404	1	6.24	TATATA
PF10_0057a	-23	1	6.24	TATATA
PF10_0057a	-48	1	6.24	TATATA
PF10_0057a	-66	1	6.24	TATATA
PF10_0057a	-72	1	6.24	TATATA
PF10_0057a	-78	1	6.24	TATATA
PF10_0057a	-242	1	6.24	TATATA
PF10_0057a	-248	1	6.24	TATATA
PF10_0057a	-408	1	6.24	TATATA
PF10_0057a	-421	1	6.24	TATATA
PF10_0057a	-427	1	6.24	TATATA
PF10_0057a	-433	1	6.24	TATATA
PF10_0057a	-439	1	6.24	TATATA
PF10_0057a	-445	1	6.24	TATATA
PF10_0057a	-578	1	6.24	TATATA
PF10_0057a	-618	1	6.24	TATATA
PF10_0057a	-673	1	6.24	TATATA
PF10_0057a	-679	1	6.24	TATATA
PF10_0057a	-685	1	6.24	TATATA
PF10_0057a	-692	1	6.24	TATATA
PF10_0057a	-698	1	6.24	TATATA
PF10_0057a	-751	1	6.24	TATATA
PF10_0057a	-838	1	6.24	TATATA
PF10_0057a	-844	1	6.24	TATATA
PF10_0057a	-850	1	6.24	TATATA
PF10_0057a	-856	1	6.24	TATATA
PF10_0057a	-875	1	6.24	TATATA
PF10_0057a	-901	1	6.24	TATATA
PF10_0057a	-949	1	6.24	TATATA
PF10_0057a	-955	1	6.24	TATATA
PFI1770w	-158	1	6.24	TATATA
PFI1770w	-170	1	6.24	TATATA
PFI1770w	-176	1	6.24	TATATA
PFI1770w	-188	1	6.24	TATATA
PFI1770w	-194	1	6.24	TATATA
PFI1770w	-311	1	6.24	TATATA
PFI1770w	-656	1	6.24	TATATA
PFI1770w	-662	1	6.24	TATATA
PFI1770w	-668	1	6.24	TATATA
PFI1770w	-1092	1	6.24	TATATA
PFI1770w	-1220	1	6.24	TATATA
PFI1770w	-1359	1	6.24	TATATA
PFI1770w	-1365	1	6.24	TATATA
PFI1770w	-1524	1	6.24	TATATA
PFI1770w	-1565	1	6.24	TATATA
PFI1770w	-1571	1	6.24	TATATA
PFI1770w	-1790	1	6.24	TATATA
PFI1770w	-1796	1	6.24	TATATA
PFI1770w	-1802	1	6.24	TATATA
PFI1770w	-1924	1	6.24	TATATA
PFD0860w	-55	1	6.24	TATATA
PFD0860w	-114	1	6.24	TATATA
PFD0860w	-191	1	6.24	TATATA
PFD0860w	-225	1	6.24	TATATA
PFD0860w	-231	1	6.24	TATATA
PFD0860w	-237	1	6.24	TATATA
PFD0860w	-265	1	6.24	TATATA
PFD0860w	-362	1	6.24	TATATA
PFD0860w	-368	1	6.24	TATATA
PFD0860w	-374	1	6.24	TATATA
PFD0860w	-380	1	6.24	TATATA
PFD0860w	-534	1	6.24	TATATA
PFD0860w	-552	1	6.24	TATATA
PFD0860w	-718	1	6.24	TATATA
PFD0860w	-724	1	6.24	TATATA
PFD0860w	-730	1	6.24	TATATA
PFD0860w	-736	1	6.24	TATATA
PFD0860w	-782	1	6.24	TATATA
PFD0860w	-913	1	6.24	TATATA
PFC0120w	-71	1	6.24	TATATA
PFC0120w	-191	1	6.24	TATATA
PFC0120w	-443	1	6.24	TATATA
PFC0120w	-849	1	6.24	TATATA
PFC0120w	-1032	1	6.24	TATATA
PFC0120w	-1701	1	6.24	TATATA
PFC0120w	-1997	1	6.24	TATATA
PFC0166w	-28	1	6.24	TATATA
PFC0166w	-34	1	6.24	TATATA
PFC0166w	-40	1	6.24	TATATA
PFC0166w	-46	1	6.24	TATATA
PFC0166w	-53	1	6.24	TATATA
PFC0166w	-137	1	6.24	TATATA
PFC0166w	-143	1	6.24	TATATA
PFC0166w	-149	1	6.24	TATATA
PFC0166w	-266	1	6.24	TATATA
PFC0166w	-272	1	6.24	TATATA
PFC0166w	-372	1	6.24	TATATA
PFC0166w	-450	1	6.24	TATATA
PFC0166w	-456	1	6.24	TATATA
PFC0166w	-462	1	6.24	TATATA
PFC0166w	-468	1	6.24	TATATA
PFC0166w	-474	1	6.24	TATATA
PFC0166w	-480	1	6.24	TATATA
PFC0166w	-524	1	6.24	TATATA
PFC0166w	-576	1	6.24	TATATA
PFC0166w	-672	1	6.24	TATATA
PFC0166w	-678	1	6.24	TATATA
PF14_0729	-89	1	6.24	TATATA
PF14_0729	-95	1	6.24	TATATA
PF14_0729	-101	1	6.24	TATATA
PF14_0729	-107	1	6.24	TATATA
PF14_0729	-113	1	6.24	TATATA
PF14_0729	-127	1	6.24	TATATA
PF14_0729	-540	1	6.24	TATATA
PF14_0729	-546	1	6.24	TATATA
PF14_0729	-552	1	6.24	TATATA
PF14_0729	-558	1	6.24	TATATA
PF14_0729	-564	1	6.24	TATATA
PF14_0729	-738	1	6.24	TATATA
PF14_0729	-754	1	6.24	TATATA
PF14_0729	-778	1	6.24	TATATA
PF14_0729	-784	1	6.24	TATATA
PF14_0729	-790	1	6.24	TATATA
PF14_0729	-1318	1	6.24	TATATA
PF14_0729	-1324	1	6.24	TATATA
PF14_0729	-1330	1	6.24	TATATA
PF14_0729	-1336	1	6.24	TATATA
PF14_0729	-1521	1	6.24	TATATA
PF14_0729	-1564	1	6.24	TATATA
PF14_0729	-1927	1	6.24	TATATA
PF14_0729	-1938	1	6.24	TATATA
PFB0260w	-88	1	6.24	TATATA
PFB0260w	-100	1	6.24	TATATA
PFB0260w	-106	1	6.24	TATATA
PFB0260w	-262	1	6.24	TATATA
PFB0260w	-268	1	6.24	TATATA
PFB0260w	-697	1	6.24	TATATA
PFB0260w	-723	1	6.24	TATATA
PFB0260w	-729	1	6.24	TATATA
PFB0260w	-735	1	6.24	TATATA
PFB0260w	-741	1	6.24	TATATA
PFB0260w	-869	1	6.24	TATATA
PFB0260w	-875	1	6.24	TATATA
PFB0260w	-884	1	6.24	TATATA
PFB0260w	-890	1	6.24	TATATA
PFB0260w	-896	1	6.24	TATATA
PFB0260w	-902	1	6.24	TATATA
PFB0260w	-908	1	6.24	TATATA
PFB0260w	-914	1	6.24	TATATA
PFB0260w	-920	1	6.24	TATATA
PFB0260w	-926	1	6.24	TATATA
PFB0260w	-998	1	6.24	TATATA
PFB0260w	-1158	1	6.24	TATATA
PFB0260w	-1170	1	6.24	TATATA
PFB0260w	-1183	1	6.24	TATATA
PFB0260w	-1218	1	6.24	TATATA
PFB0260w	-1224	1	6.24	TATATA
PFB0260w	-1230	1	6.24	TATATA
PFB0260w	-1352	1	6.24	TATATA
PFB0260w	-1601	1	6.24	TATATA
PF14_0117	-109	1	6.24	TATATA
PF14_0117	-115	1	6.24	TATATA
PF14_0117	-145	1	6.24	TATATA
PF14_0117	-318	1	6.24	TATATA
PF14_0117	-524	1	6.24	TATATA
PF14_0117	-588	1	6.24	TATATA
PF14_0117	-594	1	6.24	TATATA
PF14_0117	-847	1	6.24	TATATA
PF14_0117	-853	1	6.24	TATATA
PF14_0117	-859	1	6.24	TATATA
PF14_0117	-902	1	6.24	TATATA
PF14_0117	-1111	1	6.24	TATATA
PF14_0117	-1525	1	6.24	TATATA
PF13_0017	-58	1	6.24	TATATA
PF13_0017	-230	1	6.24	TATATA
PF13_0017	-412	1	6.24	TATATA
PF13_0017	-430	1	6.24	TATATA
PF13_0017	-453	1	6.24	TATATA
PF13_0017	-492	1	6.24	TATATA
PF13_0017	-504	1	6.24	TATATA
PF13_0017	-510	1	6.24	TATATA
PF13_0017	-995	1	6.24	TATATA
PF13_0017	-1001	1	6.24	TATATA
PF13_0017	-1047	1	6.24	TATATA
PF13_0017	-1053	1	6.24	TATATA
PF13_0017	-1115	1	6.24	TATATA
MAL8P1.67	-164	1	6.24	TATATA
MAL8P1.67	-170	1	6.24	TATATA
MAL8P1.67	-245	1	6.24	TATATA
MAL8P1.67	-251	1	6.24	TATATA
MAL8P1.67	-257	1	6.24	TATATA
MAL8P1.67	-263	1	6.24	TATATA
MAL8P1.67	-348	1	6.24	TATATA
MAL8P1.67	-354	1	6.24	TATATA
MAL8P1.67	-360	1	6.24	TATATA
MAL8P1.67	-366	1	6.24	TATATA
MAL8P1.67	-701	1	6.24	TATATA
MAL8P1.67	-780	1	6.24	TATATA
MAL8P1.67	-786	1	6.24	TATATA
MAL8P1.67	-792	1	6.24	TATATA
MAL8P1.67	-846	1	6.24	TATATA
MAL8P1.67	-893	1	6.24	TATATA
MAL8P1.67	-899	1	6.24	TATATA
MAL8P1.67	-905	1	6.24	TATATA
MAL8P1.67	-911	1	6.24	TATATA
MAL8P1.67	-917	1	6.24	TATATA
MAL8P1.67	-963	1	6.24	TATATA
MAL8P1.67	-1051	1	6.24	TATATA
MAL8P1.67	-1057	1	6.24	TATATA
MAL8P1.67	-1063	1	6.24	TATATA
MAL8P1.67	-1421	1	6.24	TATATA
MAL8P1.67	-1439	1	6.24	TATATA
MAL8P1.67	-1445	1	6.24	TATATA
MAL8P1.67	-1451	1	6.24	TATATA
MAL8P1.67	-1457	1	6.24	TATATA
MAL8P1.67	-1463	1	6.24	TATATA
MAL8P1.67	-1469	1	6.24	TATATA
MAL8P1.67	-1740	1	6.24	TATATA
MAL8P1.67	-1746	1	6.24	TATATA
MAL8P1.67	-1827	1	6.24	TATATA
MAL8P1.67	-1898	1	6.24	TATATA
MAL8P1.67	-1948	1	6.24	TATATA
PFL2080c	-284	1	6.24	TATATA
PFL2080c	-290	1	6.24	TATATA
PFL2080c	-522	1	6.24	TATATA
PFL2080c	-528	1	6.24	TATATA
PFL2080c	-534	1	6.24	TATATA
PFL2080c	-540	1	6.24	TATATA
PFL2080c	-546	1	6.24	TATATA
PFL2080c	-701	1	6.24	TATATA
PFL2080c	-707	1	6.24	TATATA
PFL2080c	-797	1	6.24	TATATA
PFL2080c	-810	1	6.24	TATATA
PFL2080c	-816	1	6.24	TATATA
PFL2080c	-822	1	6.24	TATATA
PFL2080c	-828	1	6.24	TATATA
PFL2080c	-946	1	6.24	TATATA
PFL2080c	-1114	1	6.24	TATATA
PFL2080c	-1176	1	6.24	TATATA
PFL2080c	-1430	1	6.24	TATATA
PFL2080c	-1436	1	6.24	TATATA
PFL2080c	-1442	1	6.24	TATATA
PFL2080c	-1448	1	6.24	TATATA
PFL2080c	-1454	1	6.24	TATATA
PFL2080c	-1460	1	6.24	TATATA
PFL2080c	-1468	1	6.24	TATATA
PFL2080c	-1727	1	6.24	TATATA
PFL2080c	-1736	1	6.24	TATATA
PFL2080c	-1831	1	6.24	TATATA
PFL2080c	-1843	1	6.24	TATATA
PFL2080c	-1855	1	6.24	TATATA
PFL2080c	-1936	1	6.24	TATATA
PF13_0154	-132	1	6.24	TATATA
PF13_0154	-176	1	6.24	TATATA
PF13_0154	-189	1	6.24	TATATA
PF13_0154	-319	1	6.24	TATATA
PF13_0154	-325	1	6.24	TATATA
PF13_0154	-331	1	6.24	TATATA
PF13_0154	-338	1	6.24	TATATA
PF13_0154	-429	1	6.24	TATATA
PF13_0154	-435	1	6.24	TATATA
PF13_0154	-441	1	6.24	TATATA
PF13_0154	-447	1	6.24	TATATA
PF13_0154	-453	1	6.24	TATATA
PF13_0154	-459	1	6.24	TATATA
PF13_0154	-512	1	6.24	TATATA
PF13_0154	-553	1	6.24	TATATA
PF13_0154	-712	1	6.24	TATATA
PF13_0154	-830	1	6.24	TATATA
PF13_0154	-836	1	6.24	TATATA
PF13_0154	-842	1	6.24	TATATA
PF13_0154	-848	1	6.24	TATATA
PF13_0154	-1029	1	6.24	TATATA
PF13_0154	-1056	1	6.24	TATATA
PF13_0154	-1252	1	6.24	TATATA
PF13_0154	-1258	1	6.24	TATATA
PF13_0154	-1264	1	6.24	TATATA
PF13_0154	-1270	1	6.24	TATATA
PF13_0154	-1276	1	6.24	TATATA
PF13_0154	-1303	1	6.24	TATATA
PF13_0154	-1348	1	6.24	TATATA
PF13_0154	-1612	1	6.24	TATATA
PF13_0154	-1618	1	6.24	TATATA
PF13_0154	-1879	1	6.24	TATATA
PF13_0154	-1987	1	6.24	TATATA
PF13_0154	-1993	1	6.24	TATATA
PF13_0154	-1999	1	6.24	TATATA
PF07_0095	-106	1	6.24	TATATA
PF07_0095	-112	1	6.24	TATATA
PF07_0095	-118	1	6.24	TATATA
PF07_0095	-124	1	6.24	TATATA
PF07_0095	-130	1	6.24	TATATA
PF07_0095	-136	1	6.24	TATATA
PF07_0095	-142	1	6.24	TATATA
PF07_0095	-420	1	6.24	TATATA
PF07_0095	-479	1	6.24	TATATA
PF07_0095	-485	1	6.24	TATATA
PF07_0095	-491	1	6.24	TATATA
PF07_0095	-497	1	6.24	TATATA
PF07_0095	-503	1	6.24	TATATA
PF07_0095	-509	1	6.24	TATATA
PF07_0095	-618	1	6.24	TATATA
PF07_0095	-624	1	6.24	TATATA
PF07_0095	-630	1	6.24	TATATA
PF07_0095	-636	1	6.24	TATATA
PF07_0095	-642	1	6.24	TATATA
PF07_0095	-649	1	6.24	TATATA
PF07_0095	-732	1	6.24	TATATA
PF07_0095	-738	1	6.24	TATATA
PF07_0095	-744	1	6.24	TATATA
PF07_0095	-750	1	6.24	TATATA
PFC0200w	-100	1	6.24	TATATA
PFC0200w	-156	1	6.24	TATATA
PFC0200w	-444	1	6.24	TATATA
PFC0200w	-450	1	6.24	TATATA
PFC0200w	-456	1	6.24	TATATA
PFC0200w	-577	1	6.24	TATATA
PFC0200w	-592	1	6.24	TATATA
PFC0200w	-612	1	6.24	TATATA
PFC0200w	-628	1	6.24	TATATA
PFC0200w	-671	1	6.24	TATATA
PFC0200w	-693	1	6.24	TATATA
PFC0200w	-867	1	6.24	TATATA
PFC0200w	-879	1	6.24	TATATA
PFC0200w	-1081	1	6.24	TATATA
PFC0200w	-1189	1	6.24	TATATA
PFC0200w	-1195	1	6.24	TATATA
PFC0200w	-1201	1	6.24	TATATA
PFC0200w	-1207	1	6.24	TATATA
PFC0200w	-1250	1	6.24	TATATA
PFC0200w	-1256	1	6.24	TATATA
PFC0200w	-1262	1	6.24	TATATA
PFC0200w	-1268	1	6.24	TATATA
MAL7P1.340	-80	1	6.24	TATATA
MAL7P1.340	-190	1	6.24	TATATA
MAL7P1.340	-196	1	6.24	TATATA
MAL7P1.340	-599	1	6.24	TATATA
MAL7P1.340	-644	1	6.24	TATATA
MAL7P1.340	-650	1	6.24	TATATA
MAL7P1.340	-674	1	6.24	TATATA
MAL7P1.340	-700	1	6.24	TATATA
MAL7P1.340	-719	1	6.24	TATATA
MAL7P1.340	-788	1	6.24	TATATA
MAL7P1.340	-821	1	6.24	TATATA
MAL7P1.340	-856	1	6.24	TATATA
MAL7P1.340	-863	1	6.24	TATATA
MAL7P1.340	-869	1	6.24	TATATA
MAL7P1.340	-875	1	6.24	TATATA
MAL7P1.340	-881	1	6.24	TATATA
MAL7P1.340	-1006	1	6.24	TATATA
MAL7P1.340	-1174	1	6.24	TATATA
MAL7P1.340	-1293	1	6.24	TATATA
MAL7P1.340	-1330	1	6.24	TATATA
MAL7P1.340	-1399	1	6.24	TATATA
MAL7P1.340	-1405	1	6.24	TATATA
MAL7P1.340	-1458	1	6.24	TATATA
MAL7P1.340	-1588	1	6.24	TATATA
MAL7P1.340	-1594	1	6.24	TATATA
MAL7P1.340	-1601	1	6.24	TATATA
MAL7P1.340	-1841	1	6.24	TATATA
MAL7P1.340	-1847	1	6.24	TATATA
MAL7P1.340	-1853	1	6.24	TATATA
MAL7P1.340	-1859	1	6.24	TATATA
MAL7P1.340	-1865	1	6.24	TATATA
MAL7P1.340	-1871	1	6.24	TATATA
MAL7P1.340	-1981	1	6.24	TATATA
PF07_0058	-37	1	6.24	TATATA
PF07_0058	-50	1	6.24	TATATA
PF07_0058	-403	1	6.24	TATATA
PF07_0058	-409	1	6.24	TATATA
PF07_0058	-415	1	6.24	TATATA
PF07_0058	-577	1	6.24	TATATA
PF07_0058	-583	1	6.24	TATATA
PF07_0058	-595	1	6.24	TATATA
PF07_0058	-802	1	6.24	TATATA
PF07_0058	-926	1	6.24	TATATA
PF07_0058	-1296	1	6.24	TATATA
PF07_0058	-1358	1	6.24	TATATA
PF07_0058	-1566	1	6.24	TATATA
PFA0635c	-325	1	6.24	TATATA
PFA0635c	-397	1	6.24	TATATA
PFA0635c	-519	1	6.24	TATATA
PFA0635c	-525	1	6.24	TATATA
PFA0635c	-534	1	6.24	TATATA
PFA0635c	-579	1	6.24	TATATA
PFA0635c	-585	1	6.24	TATATA
PFA0635c	-709	1	6.24	TATATA
PFA0635c	-716	1	6.24	TATATA
PFA0635c	-860	1	6.24	TATATA
PFA0635c	-866	1	6.24	TATATA
PFA0635c	-872	1	6.24	TATATA
PFA0635c	-1024	1	6.24	TATATA
PFA0635c	-1105	1	6.24	TATATA
PFA0635c	-1359	1	6.24	TATATA
PFI0145w	-170	1	6.24	TATATA
PFI0145w	-176	1	6.24	TATATA
PFI0145w	-288	1	6.24	TATATA
PFI0145w	-294	1	6.24	TATATA
PFI0145w	-537	1	6.24	TATATA
PFI0145w	-543	1	6.24	TATATA
PFI0145w	-549	1	6.24	TATATA
PFI0145w	-555	1	6.24	TATATA
PFI0145w	-632	1	6.24	TATATA
PFI0145w	-638	1	6.24	TATATA
PFI0145w	-1082	1	6.24	TATATA
PFI0145w	-1355	1	6.24	TATATA
PFI0145w	-1361	1	6.24	TATATA
PFI0145w	-1367	1	6.24	TATATA
PFI0145w	-1466	1	6.24	TATATA
PFI0690c	-55	1	6.24	TATATA
PFI0690c	-61	1	6.24	TATATA
PFI0690c	-67	1	6.24	TATATA
PFI0690c	-419	1	6.24	TATATA
PFI0690c	-425	1	6.24	TATATA
PFI0690c	-431	1	6.24	TATATA
PFI0690c	-437	1	6.24	TATATA
PFI0690c	-738	1	6.24	TATATA
PFI0690c	-843	1	6.24	TATATA
PFI0690c	-915	1	6.24	TATATA
PFI0690c	-921	1	6.24	TATATA
PFI0690c	-927	1	6.24	TATATA
PFI0690c	-933	1	6.24	TATATA
PFI0690c	-1070	1	6.24	TATATA
PFI0690c	-1114	1	6.24	TATATA
PFI0690c	-1120	1	6.24	TATATA
PFI0690c	-1126	1	6.24	TATATA
PFI0690c	-1132	1	6.24	TATATA
PFI0690c	-1138	1	6.24	TATATA
PFI0690c	-1287	1	6.24	TATATA
PFI0690c	-1293	1	6.24	TATATA
PFI0690c	-1299	1	6.24	TATATA
PFI0690c	-1496	1	6.24	TATATA
PFI0690c	-1502	1	6.24	TATATA
PFI0690c	-1832	1	6.24	TATATA
MAL8P1.85	-15	1	6.24	TATATA
MAL8P1.85	-78	1	6.24	TATATA
MAL8P1.85	-84	1	6.24	TATATA
MAL8P1.85	-90	1	6.24	TATATA
MAL8P1.85	-96	1	6.24	TATATA
MAL8P1.85	-195	1	6.24	TATATA
MAL8P1.85	-207	1	6.24	TATATA
MAL8P1.85	-287	1	6.24	TATATA
MAL8P1.85	-325	1	6.24	TATATA
MAL8P1.85	-331	1	6.24	TATATA
MAL8P1.85	-337	1	6.24	TATATA
MAL8P1.85	-409	1	6.24	TATATA
MAL8P1.85	-985	1	6.24	TATATA
MAL8P1.85	-1000	1	6.24	TATATA
MAL8P1.85	-1006	1	6.24	TATATA
MAL8P1.85	-1012	1	6.24	TATATA
MAL8P1.85	-1018	1	6.24	TATATA
MAL8P1.85	-1024	1	6.24	TATATA
MAL8P1.85	-1110	1	6.24	TATATA
PFI0095c	-250	1	6.24	TATATA
PFI0095c	-256	1	6.24	TATATA
PFI0095c	-262	1	6.24	TATATA
PFI0095c	-268	1	6.24	TATATA
PFI0095c	-274	1	6.24	TATATA
PFI0095c	-280	1	6.24	TATATA
PFI0095c	-286	1	6.24	TATATA
PFI0095c	-292	1	6.24	TATATA
PFI0095c	-403	1	6.24	TATATA
PFI0095c	-442	1	6.24	TATATA
PFI0095c	-599	1	6.24	TATATA
PFI0095c	-809	1	6.24	TATATA
PFI0095c	-843	1	6.24	TATATA
PFI0095c	-902	1	6.24	TATATA
PFI0095c	-971	1	6.24	TATATA
PFI0095c	-1000	1	6.24	TATATA
PFI0095c	-1046	1	6.24	TATATA
PFI0095c	-1064	1	6.24	TATATA
PFI0095c	-1078	1	6.24	TATATA
PFI0095c	-1628	1	6.24	TATATA
PFI0095c	-1659	1	6.24	TATATA
PFI0095c	-1665	1	6.24	TATATA
PFI0095c	-1671	1	6.24	TATATA
PFI0095c	-1827	1	6.24	TATATA
PFI0095c	-1850	1	6.24	TATATA
PFI0095c	-1856	1	6.24	TATATA
PFI0095c	-1876	1	6.24	TATATA
PFI0095c	-1913	1	6.24	TATATA
PF13_0297	-187	1	6.24	TATATA
PF13_0297	-193	1	6.24	TATATA
PF13_0297	-199	1	6.24	TATATA
PF13_0297	-299	1	6.24	TATATA
PF13_0297	-305	1	6.24	TATATA
PF13_0297	-311	1	6.24	TATATA
PF13_0297	-317	1	6.24	TATATA
PF13_0297	-730	1	6.24	TATATA
PF13_0297	-911	1	6.24	TATATA
PF13_0297	-923	1	6.24	TATATA
PF13_0297	-1115	1	6.24	TATATA
PF13_0297	-1150	1	6.24	TATATA
PF13_0297	-1156	1	6.24	TATATA
PF13_0297	-1162	1	6.24	TATATA
PF13_0297	-1168	1	6.24	TATATA
PF13_0297	-1216	1	6.24	TATATA
PF13_0297	-2000	1	6.24	TATATA
PF11_0049	-168	1	6.24	TATATA
PF11_0049	-188	1	6.24	TATATA
PF11_0049	-227	1	6.24	TATATA
PF11_0049	-233	1	6.24	TATATA
PF11_0049	-239	1	6.24	TATATA
PF11_0049	-245	1	6.24	TATATA
PF11_0049	-251	1	6.24	TATATA
PF11_0049	-257	1	6.24	TATATA
PF11_0049	-403	1	6.24	TATATA
PF11_0049	-409	1	6.24	TATATA
PF11_0049	-415	1	6.24	TATATA
PF11_0049	-421	1	6.24	TATATA
PF11_0049	-427	1	6.24	TATATA
PF11_0049	-433	1	6.24	TATATA
PF11_0049	-439	1	6.24	TATATA
PF11_0049	-498	1	6.24	TATATA
PF11_0049	-658	1	6.24	TATATA
PF11_0049	-914	1	6.24	TATATA
PF11_0049	-920	1	6.24	TATATA
PF11_0049	-955	1	6.24	TATATA
PF11_0049	-1011	1	6.24	TATATA
PF11_0049	-1177	1	6.24	TATATA
PF11_0049	-1183	1	6.24	TATATA
PF11_0049	-1189	1	6.24	TATATA
PF11_0049	-1196	1	6.24	TATATA
PF11_0049	-1852	1	6.24	TATATA
PF13_0175	-87	1	6.24	TATATA
PF13_0175	-93	1	6.24	TATATA
PF13_0175	-99	1	6.24	TATATA
PF13_0175	-105	1	6.24	TATATA
PF13_0175	-401	1	6.24	TATATA
PF13_0175	-504	1	6.24	TATATA
PF13_0175	-510	1	6.24	TATATA
PF13_0175	-516	1	6.24	TATATA
PF13_0175	-590	1	6.24	TATATA
PF13_0175	-667	1	6.24	TATATA
PF13_0175	-673	1	6.24	TATATA
PF13_0175	-679	1	6.24	TATATA
PF13_0175	-710	1	6.24	TATATA
PF13_0175	-735	1	6.24	TATATA
PF13_0175	-783	1	6.24	TATATA
PF13_0175	-837	1	6.24	TATATA
PF13_0175	-843	1	6.24	TATATA
PF13_0175	-849	1	6.24	TATATA
PF13_0175	-855	1	6.24	TATATA
PF13_0175	-861	1	6.24	TATATA
PF13_0175	-1001	1	6.24	TATATA
PF13_0175	-1019	1	6.24	TATATA
PF13_0175	-1042	1	6.24	TATATA
PF13_0175	-1054	1	6.24	TATATA
PF13_0175	-1060	1	6.24	TATATA
PF07_0126	-65	1	6.24	TATATA
PF07_0126	-71	1	6.24	TATATA
PF07_0126	-77	1	6.24	TATATA
PF07_0126	-83	1	6.24	TATATA
PF07_0126	-89	1	6.24	TATATA
PF07_0126	-95	1	6.24	TATATA
PF07_0126	-187	1	6.24	TATATA
PF07_0126	-247	1	6.24	TATATA
PF07_0126	-253	1	6.24	TATATA
PF07_0126	-259	1	6.24	TATATA
PF07_0126	-265	1	6.24	TATATA
PF07_0126	-346	1	6.24	TATATA
PF07_0126	-448	1	6.24	TATATA
PF07_0126	-461	1	6.24	TATATA
PF07_0126	-664	1	6.24	TATATA
PF07_0126	-683	1	6.24	TATATA
PF07_0126	-705	1	6.24	TATATA
PF07_0126	-730	1	6.24	TATATA
PF07_0126	-852	1	6.24	TATATA
PF07_0126	-948	1	6.24	TATATA
PF07_0126	-976	1	6.24	TATATA
PF07_0126	-982	1	6.24	TATATA
PF07_0126	-1062	1	6.24	TATATA
PF07_0126	-1068	1	6.24	TATATA
PF07_0126	-1074	1	6.24	TATATA
PF07_0126	-1080	1	6.24	TATATA
PF07_0126	-1303	1	6.24	TATATA
PF07_0126	-1309	1	6.24	TATATA
PF07_0126	-1315	1	6.24	TATATA
PF07_0126	-1340	1	6.24	TATATA
PF07_0126	-1346	1	6.24	TATATA
PF07_0126	-1460	1	6.24	TATATA
PF07_0126	-1481	1	6.24	TATATA
PFF0915w	-50	1	6.24	TATATA
PFF0915w	-56	1	6.24	TATATA
PFF0915w	-62	1	6.24	TATATA
PFF0915w	-68	1	6.24	TATATA
PFF0915w	-74	1	6.24	TATATA
PFF0915w	-463	1	6.24	TATATA
PFF0915w	-469	1	6.24	TATATA
PFF0915w	-475	1	6.24	TATATA
PFF0915w	-481	1	6.24	TATATA
PFF0915w	-710	1	6.24	TATATA
PFL0805w	-335	1	6.24	TATATA
PFL0805w	-341	1	6.24	TATATA
PFL0805w	-347	1	6.24	TATATA
PFL0805w	-353	1	6.24	TATATA
PFL0805w	-359	1	6.24	TATATA
PFL0805w	-365	1	6.24	TATATA
PFL0805w	-385	1	6.24	TATATA
PFL0805w	-541	1	6.24	TATATA
PFL0805w	-711	1	6.24	TATATA
PFL0805w	-800	1	6.24	TATATA
PFL0805w	-806	1	6.24	TATATA
PFL0805w	-812	1	6.24	TATATA
PFL0805w	-818	1	6.24	TATATA
PFL0805w	-824	1	6.24	TATATA
PFL0805w	-830	1	6.24	TATATA
PFL0805w	-836	1	6.24	TATATA
PFL0805w	-873	1	6.24	TATATA
PFL0805w	-879	1	6.24	TATATA
PFL0805w	-1211	1	6.24	TATATA
PFL0805w	-1217	1	6.24	TATATA
PFL0805w	-1223	1	6.24	TATATA
PFL0805w	-1229	1	6.24	TATATA
PFL0805w	-1306	1	6.24	TATATA
PFL0805w	-1668	1	6.24	TATATA
PFL0805w	-1674	1	6.24	TATATA
PFL0805w	-1680	1	6.24	TATATA
PFL0805w	-1686	1	6.24	TATATA
PFL0805w	-1912	1	6.24	TATATA
PF10_0163	-178	1	6.24	TATATA
PF10_0163	-444	1	6.24	TATATA
PF10_0163	-537	1	6.24	TATATA
PF10_0163	-671	1	6.24	TATATA
PF10_0163	-677	1	6.24	TATATA
PF10_0163	-968	1	6.24	TATATA
PF10_0163	-974	1	6.24	TATATA
PF10_0163	-1143	1	6.24	TATATA
PF10_0163	-1385	1	6.24	TATATA
PF10_0163	-1456	1	6.24	TATATA
PF10_0163	-1541	1	6.24	TATATA
PF10_0163	-1556	1	6.24	TATATA
PF10_0163	-1563	1	6.24	TATATA
PF10_0163	-1698	1	6.24	TATATA
PF10_0163	-1710	1	6.24	TATATA
PF10_0163	-1767	1	6.24	TATATA
PF10_0163	-1781	1	6.24	TATATA
PF10_0163	-1787	1	6.24	TATATA
PF10_0163	-1987	1	6.24	TATATA
PF10_0163	-1993	1	6.24	TATATA
PF10_0163	-1999	1	6.24	TATATA
PFI0340c	-16	1	6.24	TATATA
PFI0340c	-156	1	6.24	TATATA
PFI0340c	-162	1	6.24	TATATA
PFI0340c	-168	1	6.24	TATATA
PFI0340c	-299	1	6.24	TATATA
PFI0340c	-305	1	6.24	TATATA
PFI0340c	-311	1	6.24	TATATA
PFI0340c	-317	1	6.24	TATATA
PFI0340c	-797	1	6.24	TATATA
PFI0340c	-921	1	6.24	TATATA
PFI0340c	-927	1	6.24	TATATA
PFI0340c	-985	1	6.24	TATATA
PFI0340c	-1079	1	6.24	TATATA
PFI0340c	-1186	1	6.24	TATATA
PFI0340c	-1192	1	6.24	TATATA
PFI0340c	-1198	1	6.24	TATATA
PFI0340c	-1204	1	6.24	TATATA
PFI0340c	-1366	1	6.24	TATATA
PFI0340c	-1384	1	6.24	TATATA
PFI0340c	-1401	1	6.24	TATATA
PFI0340c	-1407	1	6.24	TATATA
PFI0340c	-1413	1	6.24	TATATA
PFI0340c	-1419	1	6.24	TATATA
PFI0340c	-1700	1	6.24	TATATA
PFI0340c	-1849	1	6.24	TATATA
PFE0070w	-14	1	6.24	TATATA
PFE0070w	-266	1	6.24	TATATA
PFE0070w	-712	1	6.24	TATATA
PFE0070w	-718	1	6.24	TATATA
PFE0070w	-795	1	6.24	TATATA
PFE0070w	-801	1	6.24	TATATA
PFE0070w	-826	1	6.24	TATATA
PFE0070w	-960	1	6.24	TATATA
PFE0070w	-1363	1	6.24	TATATA
PFE0070w	-1503	1	6.24	TATATA
PFE0070w	-1598	1	6.24	TATATA
PFE0070w	-1705	1	6.24	TATATA
PFF1275c	-258	1	6.24	TATATA
PFF1275c	-264	1	6.24	TATATA
PFF1275c	-270	1	6.24	TATATA
PFF1275c	-276	1	6.24	TATATA
PFF1275c	-646	1	6.24	TATATA
PFF1275c	-676	1	6.24	TATATA
PFF1275c	-682	1	6.24	TATATA
PFF1275c	-1005	1	6.24	TATATA
PFF1275c	-1011	1	6.24	TATATA
PFF1275c	-1017	1	6.24	TATATA
PFF1275c	-1085	1	6.24	TATATA
PFF1275c	-1211	1	6.24	TATATA
PFF1275c	-1318	1	6.24	TATATA
PFF1275c	-1324	1	6.24	TATATA
PFF1275c	-1392	1	6.24	TATATA
PFF1275c	-1398	1	6.24	TATATA
PFF1275c	-1631	1	6.24	TATATA
PFF1275c	-1807	1	6.24	TATATA
PFF1275c	-1813	1	6.24	TATATA
PFF1275c	-1819	1	6.24	TATATA
PF11_0131	-33	1	6.24	TATATA
PF11_0131	-49	1	6.24	TATATA
PF11_0131	-198	1	6.24	TATATA
PF11_0131	-204	1	6.24	TATATA
PF11_0131	-210	1	6.24	TATATA
PF11_0131	-216	1	6.24	TATATA
PF11_0131	-327	1	6.24	TATATA
PF11_0131	-339	1	6.24	TATATA
PF11_0131	-345	1	6.24	TATATA
PF11_0131	-351	1	6.24	TATATA
PF11_0131	-357	1	6.24	TATATA
PF11_0131	-363	1	6.24	TATATA
PF11_0131	-408	1	6.24	TATATA
PF11_0131	-680	1	6.24	TATATA
PF11_0131	-686	1	6.24	TATATA
PF11_0131	-692	1	6.24	TATATA
PF11_0131	-698	1	6.24	TATATA
PF11_0131	-704	1	6.24	TATATA
PF11_0131	-809	1	6.24	TATATA
PF11_0131	-815	1	6.24	TATATA
PFI0080w	-217	1	6.24	TATATA
PFI0080w	-319	1	6.24	TATATA
PFI0080w	-376	1	6.24	TATATA
PFI0080w	-382	1	6.24	TATATA
PFI0080w	-388	1	6.24	TATATA
PFI0080w	-394	1	6.24	TATATA
PFI0080w	-400	1	6.24	TATATA
PFI0080w	-406	1	6.24	TATATA
PFI0080w	-665	1	6.24	TATATA
PFI0080w	-942	1	6.24	TATATA
PFI0080w	-1019	1	6.24	TATATA
PFI0080w	-1498	1	6.24	TATATA
PFI0080w	-1656	1	6.24	TATATA
PFI0080w	-1730	1	6.24	TATATA
PFI0080w	-1737	1	6.24	TATATA
PFI0080w	-1952	1	6.24	TATATA
PFL2580w	-67	1	6.24	TATATA
PFL2580w	-73	1	6.24	TATATA
PFL2580w	-79	1	6.24	TATATA
PFL2580w	-85	1	6.24	TATATA
PFL2580w	-91	1	6.24	TATATA
PFL2580w	-97	1	6.24	TATATA
PFL2580w	-608	1	6.24	TATATA
PFL2580w	-614	1	6.24	TATATA
PFL2580w	-748	1	6.24	TATATA
PFL2580w	-1086	1	6.24	TATATA
PFL2580w	-1416	1	6.24	TATATA
PFL2580w	-1506	1	6.24	TATATA
PFL2580w	-1659	1	6.24	TATATA
PFL2580w	-1724	1	6.24	TATATA
PFL2580w	-1900	1	6.24	TATATA
PFL2580w	-1906	1	6.24	TATATA
PFL2580w	-1912	1	6.24	TATATA
PFL2580w	-1918	1	6.24	TATATA
PFL2580w	-1924	1	6.24	TATATA
PFC0270w	-42	1	6.24	TATATA
PFC0270w	-48	1	6.24	TATATA
PFC0270w	-54	1	6.24	TATATA
PFC0270w	-60	1	6.24	TATATA
PFC0270w	-66	1	6.24	TATATA
PFC0270w	-145	1	6.24	TATATA
PFC0270w	-157	1	6.24	TATATA
PFC0270w	-163	1	6.24	TATATA
PFC0270w	-169	1	6.24	TATATA
PFC0270w	-175	1	6.24	TATATA
PFC0270w	-261	1	6.24	TATATA
PFC0270w	-507	1	6.24	TATATA
PFC0270w	-650	1	6.24	TATATA
PFC0270w	-656	1	6.24	TATATA
PFC0270w	-662	1	6.24	TATATA
PFC0270w	-729	1	6.24	TATATA
PFC0270w	-743	1	6.24	TATATA
PFC0270w	-819	1	6.24	TATATA
PFC0270w	-957	1	6.24	TATATA
PFC0270w	-1107	1	6.24	TATATA
PFC0270w	-1113	1	6.24	TATATA
PFC0270w	-1175	1	6.24	TATATA
PFC0270w	-1191	1	6.24	TATATA
PFC0270w	-1241	1	6.24	TATATA
PFC0270w	-1250	1	6.24	TATATA
PFC0270w	-1350	1	6.24	TATATA
PFC0270w	-1357	1	6.24	TATATA
PFC0270w	-1363	1	6.24	TATATA
PFC0270w	-1373	1	6.24	TATATA
PFC0270w	-1379	1	6.24	TATATA
PFC0270w	-1449	1	6.24	TATATA
PFC0270w	-1506	1	6.24	TATATA
PFC0270w	-1512	1	6.24	TATATA
PFC0270w	-1518	1	6.24	TATATA
PFC0270w	-1524	1	6.24	TATATA
PFC0270w	-1573	1	6.24	TATATA
PFC0270w	-1598	1	6.24	TATATA
PFC0270w	-1633	1	6.24	TATATA
PFC0270w	-1647	1	6.24	TATATA
PFC0270w	-1857	1	6.24	TATATA
PFC0270w	-1870	1	6.24	TATATA
PFC0270w	-1876	1	6.24	TATATA
PFC0270w	-1882	1	6.24	TATATA
PFC0270w	-1888	1	6.24	TATATA
PF11_0518	-34	1	6.24	TATATA
PF11_0518	-40	1	6.24	TATATA
PF11_0518	-46	1	6.24	TATATA
PF11_0518	-84	1	6.24	TATATA
PF11_0518	-145	1	6.24	TATATA
PF11_0518	-151	1	6.24	TATATA
PF11_0518	-157	1	6.24	TATATA
PF11_0518	-743	1	6.24	TATATA
PF11_0518	-811	1	6.24	TATATA
PF11_0518	-849	1	6.24	TATATA
PF11_0518	-1252	1	6.24	TATATA
PF11_0518	-1929	1	6.24	TATATA
PF11_0518	-1935	1	6.24	TATATA
PF11_0518	-1958	1	6.24	TATATA
PF11_0518	-1978	1	6.24	TATATA
PF08_0130	-85	1	6.24	TATATA
PF08_0130	-138	1	6.24	TATATA
PF08_0130	-174	1	6.24	TATATA
PF08_0130	-180	1	6.24	TATATA
PF08_0130	-186	1	6.24	TATATA
PF08_0130	-287	1	6.24	TATATA
PF08_0130	-299	1	6.24	TATATA
PF08_0130	-305	1	6.24	TATATA
PF08_0130	-311	1	6.24	TATATA
PF08_0130	-317	1	6.24	TATATA
PF08_0130	-323	1	6.24	TATATA
PF08_0130	-597	1	6.24	TATATA
PF08_0130	-603	1	6.24	TATATA
PF08_0130	-643	1	6.24	TATATA
PF08_0130	-652	1	6.24	TATATA
PF08_0130	-676	1	6.24	TATATA
PF08_0130	-710	1	6.24	TATATA
PF08_0130	-716	1	6.24	TATATA
PF08_0130	-835	1	6.24	TATATA
PF08_0130	-998	1	6.24	TATATA
PF08_0130	-1167	1	6.24	TATATA
PF08_0130	-1366	1	6.24	TATATA
PFC0910w	-178	1	6.24	TATATA
PFC0910w	-293	1	6.24	TATATA
PFC0910w	-299	1	6.24	TATATA
PFC0910w	-305	1	6.24	TATATA
PFC0910w	-311	1	6.24	TATATA
PFC0910w	-317	1	6.24	TATATA
PFC0910w	-323	1	6.24	TATATA
PFC0910w	-402	1	6.24	TATATA
PFC0910w	-425	1	6.24	TATATA
PFC0910w	-431	1	6.24	TATATA
PFC0910w	-450	1	6.24	TATATA
PFC0910w	-572	1	6.24	TATATA
PFC0910w	-626	1	6.24	TATATA
PFC0910w	-632	1	6.24	TATATA
PFC0910w	-679	1	6.24	TATATA
PFC0910w	-941	1	6.24	TATATA
PFC0910w	-947	1	6.24	TATATA
PFC0910w	-953	1	6.24	TATATA
PFC0910w	-1034	1	6.24	TATATA
PFC0910w	-1046	1	6.24	TATATA
PFC0910w	-1086	1	6.24	TATATA
PFC0910w	-1600	1	6.24	TATATA
PFC0910w	-1633	1	6.24	TATATA
PFC0910w	-1642	1	6.24	TATATA
PFC0910w	-1988	1	6.24	TATATA
PFC0910w	-1994	1	6.24	TATATA
PFC0910w	-2000	1	6.24	TATATA
PF14_0532	-516	1	6.24	TATATA
PF14_0532	-904	1	6.24	TATATA
PF14_0532	-919	1	6.24	TATATA
PF14_0532	-925	1	6.24	TATATA
PF14_0532	-931	1	6.24	TATATA
PF14_0532	-937	1	6.24	TATATA
PF14_0532	-943	1	6.24	TATATA
PF14_0532	-949	1	6.24	TATATA
PF14_0532	-1082	1	6.24	TATATA
PF14_0532	-1244	1	6.24	TATATA
PF14_0532	-1262	1	6.24	TATATA
PF14_0532	-1274	1	6.24	TATATA
PF14_0532	-1286	1	6.24	TATATA
PF14_0532	-1292	1	6.24	TATATA
PF14_0532	-1298	1	6.24	TATATA
PF14_0532	-1414	1	6.24	TATATA
PF14_0532	-1826	1	6.24	TATATA
PF14_0532	-1916	1	6.24	TATATA
PF14_0532	-1922	1	6.24	TATATA
PF13_0310	-66	1	6.24	TATATA
PF13_0310	-193	1	6.24	TATATA
PF13_0310	-199	1	6.24	TATATA
PF13_0310	-205	1	6.24	TATATA
PF13_0310	-225	1	6.24	TATATA
PF13_0310	-261	1	6.24	TATATA
PF13_0310	-402	1	6.24	TATATA
PF13_0310	-408	1	6.24	TATATA
PF13_0310	-421	1	6.24	TATATA
PF13_0310	-428	1	6.24	TATATA
PF13_0310	-547	1	6.24	TATATA
PF13_0310	-553	1	6.24	TATATA
PF13_0310	-559	1	6.24	TATATA
PF13_0310	-679	1	6.24	TATATA
PF13_0310	-769	1	6.24	TATATA
PF13_0310	-775	1	6.24	TATATA
PF13_0310	-781	1	6.24	TATATA
PF13_0310	-850	1	6.24	TATATA
PF13_0310	-1217	1	6.24	TATATA
PF13_0310	-1223	1	6.24	TATATA
PF13_0310	-1229	1	6.24	TATATA
PF13_0310	-1244	1	6.24	TATATA
PF11_0097	-251	1	6.24	TATATA
PF11_0097	-283	1	6.24	TATATA
PF11_0097	-289	1	6.24	TATATA
PF11_0097	-295	1	6.24	TATATA
PF11_0097	-365	1	6.24	TATATA
PF11_0097	-674	1	6.24	TATATA
PF11_0097	-680	1	6.24	TATATA
PF11_0097	-686	1	6.24	TATATA
PF11_0097	-828	1	6.24	TATATA
PF11_0097	-834	1	6.24	TATATA
PF11_0097	-840	1	6.24	TATATA
PF11_0097	-846	1	6.24	TATATA
PF11_0097	-1014	1	6.24	TATATA
PF11_0097	-1110	1	6.24	TATATA
PF11_0097	-1126	1	6.24	TATATA
PF11_0097	-1149	1	6.24	TATATA
PF11_0097	-1155	1	6.24	TATATA
PF11_0097	-1181	1	6.24	TATATA
PF11_0097	-1187	1	6.24	TATATA
PFE1220w	-30	1	6.24	TATATA
PFE1220w	-36	1	6.24	TATATA
PFE1220w	-42	1	6.24	TATATA
PFE1220w	-48	1	6.24	TATATA
PFE1220w	-373	1	6.24	TATATA
PFE1220w	-380	1	6.24	TATATA
PFE1220w	-511	1	6.24	TATATA
PFE1220w	-517	1	6.24	TATATA
PFE1220w	-636	1	6.24	TATATA
PFE1220w	-672	1	6.24	TATATA
PFE1220w	-678	1	6.24	TATATA
PFE1220w	-684	1	6.24	TATATA
PFE1220w	-690	1	6.24	TATATA
PFE1220w	-716	1	6.24	TATATA
PFE1220w	-729	1	6.24	TATATA
PFE1220w	-775	1	6.24	TATATA
PFE1220w	-848	1	6.24	TATATA
PFE1220w	-854	1	6.24	TATATA
PFE1220w	-974	1	6.24	TATATA
PFE1220w	-1002	1	6.24	TATATA
PFE1220w	-1008	1	6.24	TATATA
PFE1220w	-1014	1	6.24	TATATA
PFE1220w	-1395	1	6.24	TATATA
PFE1220w	-1402	1	6.24	TATATA
PFE1220w	-1408	1	6.24	TATATA
PFE1220w	-1417	1	6.24	TATATA
PFE1220w	-1424	1	6.24	TATATA
PFE1220w	-1551	1	6.24	TATATA
PFE1220w	-1557	1	6.24	TATATA
PFD0405c	-20	1	6.24	TATATA
PFD0405c	-26	1	6.24	TATATA
PFD0405c	-177	1	6.24	TATATA
PFD0405c	-183	1	6.24	TATATA
PFD0405c	-189	1	6.24	TATATA
PFD0405c	-201	1	6.24	TATATA
PFD0405c	-207	1	6.24	TATATA
PFD0405c	-214	1	6.24	TATATA
PFD0405c	-410	1	6.24	TATATA
PFD0405c	-428	1	6.24	TATATA
PFD0405c	-434	1	6.24	TATATA
PFD0405c	-440	1	6.24	TATATA
PFD0405c	-447	1	6.24	TATATA
PFD0405c	-651	1	6.24	TATATA
PFD0405c	-657	1	6.24	TATATA
PFD0405c	-663	1	6.24	TATATA
PFD0405c	-675	1	6.24	TATATA
PFD0405c	-759	1	6.24	TATATA
PFD0405c	-788	1	6.24	TATATA
PFC0745c	-309	1	6.24	TATATA
PFC0745c	-454	1	6.24	TATATA
PFC0745c	-466	1	6.24	TATATA
PFC0745c	-619	1	6.24	TATATA
PFC0745c	-628	1	6.24	TATATA
PFC0745c	-634	1	6.24	TATATA
PFC0745c	-640	1	6.24	TATATA
PFC0745c	-797	1	6.24	TATATA
PFC0745c	-803	1	6.24	TATATA
PFC0745c	-962	1	6.24	TATATA
PFC0745c	-968	1	6.24	TATATA
PFC0745c	-974	1	6.24	TATATA
PFC0745c	-1047	1	6.24	TATATA
PFC0745c	-1085	1	6.24	TATATA
PFC0745c	-1092	1	6.24	TATATA
PFC0745c	-1098	1	6.24	TATATA
PFC0745c	-1382	1	6.24	TATATA
PFC0745c	-1388	1	6.24	TATATA
PFC0745c	-1394	1	6.24	TATATA
PFC0745c	-1494	1	6.24	TATATA
PFC0745c	-1500	1	6.24	TATATA
PFC0745c	-1649	1	6.24	TATATA
PFC0745c	-1667	1	6.24	TATATA
PFC0745c	-1918	1	6.24	TATATA
PFC0745c	-1924	1	6.24	TATATA
MAL8P1.219	-64	1	6.24	TATATA
MAL8P1.219	-391	1	6.24	TATATA
MAL8P1.219	-466	1	6.24	TATATA
MAL8P1.219	-479	1	6.24	TATATA
MAL8P1.219	-810	1	6.24	TATATA
MAL8P1.219	-1480	1	6.24	TATATA
MAL8P1.219	-1748	1	6.24	TATATA
MAL8P1.219	-1754	1	6.24	TATATA
MAL8P1.219	-1777	1	6.24	TATATA
MAL8P1.219	-1791	1	6.24	TATATA
PFC0282w	-23	1	6.24	TATATA
PFC0282w	-29	1	6.24	TATATA
PFC0282w	-115	1	6.24	TATATA
PFC0282w	-121	1	6.24	TATATA
PFC0282w	-127	1	6.24	TATATA
PFC0282w	-428	1	6.24	TATATA
PFC0282w	-434	1	6.24	TATATA
PFC0282w	-440	1	6.24	TATATA
PFC0282w	-478	1	6.24	TATATA
PFC0282w	-504	1	6.24	TATATA
PFC0282w	-513	1	6.24	TATATA
PFC0282w	-585	1	6.24	TATATA
PFC0282w	-844	1	6.24	TATATA
PFC0282w	-927	1	6.24	TATATA
PFC0282w	-933	1	6.24	TATATA
PFC0282w	-939	1	6.24	TATATA
PFC0282w	-1210	1	6.24	TATATA
PFC0282w	-1564	1	6.24	TATATA
PFC0282w	-1570	1	6.24	TATATA
PFC0282w	-1576	1	6.24	TATATA
PFC0282w	-1582	1	6.24	TATATA
PFC0282w	-1891	1	6.24	TATATA
PFC0282w	-1897	1	6.24	TATATA
PFC0282w	-1903	1	6.24	TATATA
PFC0282w	-1909	1	6.24	TATATA
PFF1530c	-292	1	6.24	TATATA
PFF1530c	-531	1	6.24	TATATA
PFF1530c	-621	1	6.24	TATATA
PFF1530c	-633	1	6.24	TATATA
PFF1530c	-639	1	6.24	TATATA
PFF1530c	-645	1	6.24	TATATA
PFF1530c	-651	1	6.24	TATATA
PFF1530c	-657	1	6.24	TATATA
PFF1530c	-673	1	6.24	TATATA
PFF1530c	-730	1	6.24	TATATA
PFF1530c	-758	1	6.24	TATATA
PFF1530c	-764	1	6.24	TATATA
PFF1530c	-770	1	6.24	TATATA
PFF1530c	-776	1	6.24	TATATA
PFF1530c	-1034	1	6.24	TATATA
PFI1335w	-141	1	6.24	TATATA
PFI1335w	-161	1	6.24	TATATA
PFI1335w	-167	1	6.24	TATATA
PFI1335w	-173	1	6.24	TATATA
PFI1335w	-179	1	6.24	TATATA
PFI1335w	-262	1	6.24	TATATA
PFI1335w	-268	1	6.24	TATATA
PFI1335w	-804	1	6.24	TATATA
PFI1335w	-810	1	6.24	TATATA
PFI1335w	-816	1	6.24	TATATA
PFI1335w	-849	1	6.24	TATATA
PFI1335w	-864	1	6.24	TATATA
PFI1335w	-1046	1	6.24	TATATA
PFI1335w	-1052	1	6.24	TATATA
PFI1335w	-1058	1	6.24	TATATA
PFI1335w	-1064	1	6.24	TATATA
PFI1335w	-1070	1	6.24	TATATA
PFI1335w	-1131	1	6.24	TATATA
PFI1335w	-1137	1	6.24	TATATA
PFI1335w	-1143	1	6.24	TATATA
PFI1335w	-1149	1	6.24	TATATA
PFI1335w	-1155	1	6.24	TATATA
PFI1335w	-1161	1	6.24	TATATA
PFI1335w	-1167	1	6.24	TATATA
PFI1335w	-1305	1	6.24	TATATA
PFI1335w	-1330	1	6.24	TATATA
PFI1335w	-1354	1	6.24	TATATA
PFI1335w	-1360	1	6.24	TATATA
PFI1335w	-1366	1	6.24	TATATA
PFI1335w	-1372	1	6.24	TATATA
PFI1335w	-1378	1	6.24	TATATA
PFI1335w	-1384	1	6.24	TATATA
PFI1335w	-1584	1	6.24	TATATA
PFI1335w	-1681	1	6.24	TATATA
PFI1335w	-1888	1	6.24	TATATA
PFI1335w	-1964	1	6.24	TATATA
PFI1335w	-1984	1	6.24	TATATA
PFI1335w	-1993	1	6.24	TATATA
PF13_0141	-603	1	6.24	TATATA
PF13_0141	-654	1	6.24	TATATA
PF13_0141	-660	1	6.24	TATATA
PF13_0141	-795	1	6.24	TATATA
PF13_0141	-994	1	6.24	TATATA
PF13_0141	-1013	1	6.24	TATATA
PF13_0141	-1019	1	6.24	TATATA
PF13_0141	-1201	1	6.24	TATATA
PF13_0141	-1207	1	6.24	TATATA
PF13_0141	-1262	1	6.24	TATATA
PF13_0141	-1268	1	6.24	TATATA
PF13_0141	-1309	1	6.24	TATATA
PF13_0141	-1315	1	6.24	TATATA
PF13_0141	-1321	1	6.24	TATATA
PF13_0141	-1327	1	6.24	TATATA
PF13_0141	-1437	1	6.24	TATATA
PF13_0141	-1564	1	6.24	TATATA
PF13_0141	-1748	1	6.24	TATATA
PF13_0141	-1754	1	6.24	TATATA
PF13_0141	-1760	1	6.24	TATATA
PF13_0141	-1766	1	6.24	TATATA
PF10_0215	-63	1	6.24	TATATA
PF10_0215	-69	1	6.24	TATATA
PF10_0215	-75	1	6.24	TATATA
PF10_0215	-105	1	6.24	TATATA
PF10_0215	-140	1	6.24	TATATA
PF10_0215	-304	1	6.24	TATATA
PF10_0215	-515	1	6.24	TATATA
PF10_0215	-738	1	6.24	TATATA
PF10_0215	-744	1	6.24	TATATA
PF10_0215	-750	1	6.24	TATATA
PF10_0215	-930	1	6.24	TATATA
PF10_0215	-1268	1	6.24	TATATA
PF10_0215	-1274	1	6.24	TATATA
PF10_0215	-1573	1	6.24	TATATA
PF10_0215	-1613	1	6.24	TATATA
PF14_0289	-74	1	6.24	TATATA
PF14_0289	-80	1	6.24	TATATA
PF14_0289	-86	1	6.24	TATATA
PF14_0289	-92	1	6.24	TATATA
PF14_0289	-98	1	6.24	TATATA
PF14_0289	-104	1	6.24	TATATA
PF14_0289	-319	1	6.24	TATATA
PF14_0289	-378	1	6.24	TATATA
PF14_0289	-599	1	6.24	TATATA
PF14_0289	-605	1	6.24	TATATA
PF14_0289	-611	1	6.24	TATATA
PF14_0289	-807	1	6.24	TATATA
PF14_0289	-813	1	6.24	TATATA
PF14_0289	-819	1	6.24	TATATA
PF14_0289	-825	1	6.24	TATATA
PF14_0289	-831	1	6.24	TATATA
PF14_0289	-837	1	6.24	TATATA
PF14_0289	-932	1	6.24	TATATA
PF14_0289	-938	1	6.24	TATATA
PF14_0289	-944	1	6.24	TATATA
PF14_0289	-1144	1	6.24	TATATA
PF14_0289	-1150	1	6.24	TATATA
PF14_0289	-1370	1	6.24	TATATA
PF14_0289	-1608	1	6.24	TATATA
PF14_0289	-1614	1	6.24	TATATA
PF14_0289	-1867	1	6.24	TATATA
PF14_0289	-1896	1	6.24	TATATA
PF14_0289	-1902	1	6.24	TATATA
PF14_0289	-1980	1	6.24	TATATA
PFB0950w	-73	1	6.24	TATATA
PFB0950w	-282	1	6.24	TATATA
PFB0950w	-288	1	6.24	TATATA
PFB0950w	-352	1	6.24	TATATA
PFB0950w	-465	1	6.24	TATATA
PFB0950w	-505	1	6.24	TATATA
PFB0950w	-757	1	6.24	TATATA
PFB0950w	-763	1	6.24	TATATA
PFB0950w	-769	1	6.24	TATATA
PFB0950w	-799	1	6.24	TATATA
PFB0950w	-811	1	6.24	TATATA
PFB0950w	-817	1	6.24	TATATA
PFB0950w	-823	1	6.24	TATATA
PFB0950w	-941	1	6.24	TATATA
PFB0950w	-1213	1	6.24	TATATA
PFB0950w	-1304	1	6.24	TATATA
PFB0950w	-1310	1	6.24	TATATA
PFB0950w	-1316	1	6.24	TATATA
PFB0950w	-1322	1	6.24	TATATA
PFB0950w	-1328	1	6.24	TATATA
PFB0950w	-1334	1	6.24	TATATA
PFD1045c	-30	1	6.24	TATATA
PFD1045c	-229	1	6.24	TATATA
PFD1045c	-243	1	6.24	TATATA
PFD1045c	-249	1	6.24	TATATA
PFD1045c	-255	1	6.24	TATATA
PFD1045c	-269	1	6.24	TATATA
PFD1045c	-533	1	6.24	TATATA
PFD1045c	-540	1	6.24	TATATA
PFD1045c	-547	1	6.24	TATATA
PFD1045c	-554	1	6.24	TATATA
PFD1045c	-658	1	6.24	TATATA
PFD1045c	-829	1	6.24	TATATA
PFD1045c	-835	1	6.24	TATATA
PFD1045c	-841	1	6.24	TATATA
PFD1045c	-847	1	6.24	TATATA
PFD1045c	-853	1	6.24	TATATA
PFD1045c	-1047	1	6.24	TATATA
PFD1045c	-1053	1	6.24	TATATA
PFD1045c	-1059	1	6.24	TATATA
PFD1045c	-1071	1	6.24	TATATA
PFD1045c	-1114	1	6.24	TATATA
PFD1045c	-1340	1	6.24	TATATA
PFD1045c	-1433	1	6.24	TATATA
PFD1045c	-1439	1	6.24	TATATA
PFD1045c	-1445	1	6.24	TATATA
PFD1045c	-1522	1	6.24	TATATA
PFD1045c	-1528	1	6.24	TATATA
PFD1045c	-1615	1	6.24	TATATA
PFD1045c	-1705	1	6.24	TATATA
PFD1045c	-1711	1	6.24	TATATA
PFD1045c	-1717	1	6.24	TATATA
PFD1045c	-1723	1	6.24	TATATA
PFD1045c	-1969	1	6.24	TATATA
PFD1045c	-1981	1	6.24	TATATA
PFD1045c	-1987	1	6.24	TATATA
PFD1045c	-1993	1	6.24	TATATA
PFD1045c	-1999	1	6.24	TATATA
PFF1560c	-64	1	6.24	TATATA
PFF1560c	-462	1	6.24	TATATA
PFF1560c	-475	1	6.24	TATATA
PFF1560c	-508	1	6.24	TATATA
PFF1560c	-624	1	6.24	TATATA
PFF1560c	-630	1	6.24	TATATA
PFF1560c	-636	1	6.24	TATATA
PFF1560c	-814	1	6.24	TATATA
PFF1560c	-960	1	6.24	TATATA
PFF1560c	-1564	1	6.24	TATATA
PFF1560c	-1624	1	6.24	TATATA
PFF1560c	-1634	1	6.24	TATATA
PFF1560c	-1765	1	6.24	TATATA
PF11_0362a	-92	1	6.24	TATATA
PF11_0362a	-168	1	6.24	TATATA
PF11_0362a	-174	1	6.24	TATATA
PF11_0362a	-431	1	6.24	TATATA
PF11_0362a	-544	1	6.24	TATATA
PF11_0362a	-613	1	6.24	TATATA
PF11_0362a	-699	1	6.24	TATATA
PF11_0362a	-800	1	6.24	TATATA
PF11_0362a	-1010	1	6.24	TATATA
PF11_0362a	-1016	1	6.24	TATATA
PF11_0362a	-1022	1	6.24	TATATA
PF11_0362a	-1028	1	6.24	TATATA
PF11_0362a	-1034	1	6.24	TATATA
PFF1545w	-83	1	6.24	TATATA
PFF1545w	-235	1	6.24	TATATA
PFF1545w	-295	1	6.24	TATATA
PFF1545w	-450	1	6.24	TATATA
PFF1545w	-580	1	6.24	TATATA
PFF1545w	-677	1	6.24	TATATA
PFF1545w	-1321	1	6.24	TATATA
PFE0205w	-17	1	6.24	TATATA
PFE0205w	-38	1	6.24	TATATA
PFE0205w	-44	1	6.24	TATATA
PFE0205w	-238	1	6.24	TATATA
PFE0205w	-251	1	6.24	TATATA
PFE0205w	-257	1	6.24	TATATA
PFE0205w	-263	1	6.24	TATATA
PFE0205w	-269	1	6.24	TATATA
PFE0205w	-275	1	6.24	TATATA
PFE0205w	-489	1	6.24	TATATA
PFE0205w	-495	1	6.24	TATATA
PFE0205w	-501	1	6.24	TATATA
PFE0205w	-541	1	6.24	TATATA
PFE0205w	-948	1	6.24	TATATA
PFE0205w	-954	1	6.24	TATATA
PFE0205w	-960	1	6.24	TATATA
PFE0205w	-966	1	6.24	TATATA
PFD1245c	-182	1	6.24	TATATA
PFD1245c	-193	1	6.24	TATATA
PFD1245c	-211	1	6.24	TATATA
PFD1245c	-280	1	6.24	TATATA
PFD1245c	-300	1	6.24	TATATA
PFD1245c	-402	1	6.24	TATATA
PFD1245c	-594	1	6.24	TATATA
PFD1245c	-697	1	6.24	TATATA
PFD1245c	-703	1	6.24	TATATA
PFD1245c	-804	1	6.24	TATATA
PFD1245c	-811	1	6.24	TATATA
PFD1245c	-839	1	6.24	TATATA
PFD1245c	-976	1	6.24	TATATA
PFD1245c	-988	1	6.24	TATATA
PFD1245c	-1000	1	6.24	TATATA
PFD1245c	-1029	1	6.24	TATATA
PFD1245c	-1070	1	6.24	TATATA
PFD1245c	-1076	1	6.24	TATATA
PFD1245c	-1131	1	6.24	TATATA
PFD1245c	-1389	1	6.24	TATATA
PFD1245c	-1485	1	6.24	TATATA
PFD1245c	-1566	1	6.24	TATATA
PF14_0180	-151	1	6.24	TATATA
PF14_0180	-157	1	6.24	TATATA
PF14_0180	-163	1	6.24	TATATA
PF14_0180	-188	1	6.24	TATATA
PF14_0180	-379	1	6.24	TATATA
PF14_0180	-403	1	6.24	TATATA
PF14_0180	-409	1	6.24	TATATA
PF14_0180	-421	1	6.24	TATATA
PF14_0180	-427	1	6.24	TATATA
PF14_0180	-433	1	6.24	TATATA
PF14_0180	-442	1	6.24	TATATA
PF14_0180	-449	1	6.24	TATATA
PF14_0180	-853	1	6.24	TATATA
PF14_0180	-859	1	6.24	TATATA
PF14_0180	-865	1	6.24	TATATA
PF14_0180	-871	1	6.24	TATATA
PF14_0180	-1016	1	6.24	TATATA
PF14_0180	-1022	1	6.24	TATATA
PF14_0180	-1278	1	6.24	TATATA
PF14_0180	-1284	1	6.24	TATATA
PF14_0180	-1290	1	6.24	TATATA
PF14_0180	-1514	1	6.24	TATATA
PF14_0180	-1866	1	6.24	TATATA
PF14_0180	-1872	1	6.24	TATATA
PFF1485w	-123	1	6.24	TATATA
PFF1485w	-136	1	6.24	TATATA
PFF1485w	-148	1	6.24	TATATA
PFF1485w	-158	1	6.24	TATATA
PFF1485w	-292	1	6.24	TATATA
PFF1485w	-298	1	6.24	TATATA
PFF1485w	-304	1	6.24	TATATA
PFF1485w	-310	1	6.24	TATATA
PFF1485w	-316	1	6.24	TATATA
PFF1485w	-322	1	6.24	TATATA
PFF1485w	-342	1	6.24	TATATA
PFF1485w	-349	1	6.24	TATATA
PFF1485w	-377	1	6.24	TATATA
PFF1485w	-671	1	6.24	TATATA
PFF1485w	-677	1	6.24	TATATA
PFF1485w	-683	1	6.24	TATATA
PFF1485w	-689	1	6.24	TATATA
PFF1485w	-752	1	6.24	TATATA
PFF1485w	-765	1	6.24	TATATA
PFF1485w	-978	1	6.24	TATATA
PFF1485w	-1165	1	6.24	TATATA
PFF1485w	-1171	1	6.24	TATATA
PFF1485w	-1177	1	6.24	TATATA
PFF1485w	-1183	1	6.24	TATATA
PFF1485w	-1361	1	6.24	TATATA
PFF1485w	-1367	1	6.24	TATATA
PFF1485w	-1373	1	6.24	TATATA
PFF1485w	-1775	1	6.24	TATATA
PFF1485w	-1871	1	6.24	TATATA
PF14_0343	-74	1	6.24	TATATA
PF14_0343	-93	1	6.24	TATATA
PF14_0343	-99	1	6.24	TATATA
PF14_0343	-105	1	6.24	TATATA
PF14_0343	-235	1	6.24	TATATA
PF14_0343	-241	1	6.24	TATATA
PF14_0343	-247	1	6.24	TATATA
PF14_0343	-253	1	6.24	TATATA
PF14_0343	-433	1	6.24	TATATA
PF14_0343	-485	1	6.24	TATATA
PF14_0343	-538	1	6.24	TATATA
PF14_0343	-544	1	6.24	TATATA
PF14_0343	-550	1	6.24	TATATA
PF14_0343	-1129	1	6.24	TATATA
PF14_0343	-1135	1	6.24	TATATA
PF14_0343	-1229	1	6.24	TATATA
PF14_0343	-1749	1	6.24	TATATA
PF11_0100	-17	1	6.24	TATATA
PF11_0100	-23	1	6.24	TATATA
PF11_0100	-29	1	6.24	TATATA
PF11_0100	-35	1	6.24	TATATA
PF11_0100	-48	1	6.24	TATATA
PF11_0100	-426	1	6.24	TATATA
PF11_0100	-432	1	6.24	TATATA
PF11_0100	-438	1	6.24	TATATA
PF11_0100	-444	1	6.24	TATATA
PF11_0100	-602	1	6.24	TATATA
PF11_0100	-692	1	6.24	TATATA
PF11_0100	-698	1	6.24	TATATA
PF11_0100	-829	1	6.24	TATATA
PF11_0100	-835	1	6.24	TATATA
PF11_0100	-841	1	6.24	TATATA
PF11_0100	-847	1	6.24	TATATA
PF11_0100	-853	1	6.24	TATATA
PF11_0100	-1093	1	6.24	TATATA
PF11_0100	-1166	1	6.24	TATATA
PF11_0100	-1172	1	6.24	TATATA
PF11_0100	-1178	1	6.24	TATATA
PF11_0100	-1184	1	6.24	TATATA
PF11_0100	-1190	1	6.24	TATATA
PF11_0100	-1245	1	6.24	TATATA
PF11_0100	-1308	1	6.24	TATATA
PF11_0100	-1337	1	6.24	TATATA
PF11_0100	-1534	1	6.24	TATATA
PF11_0100	-1662	1	6.24	TATATA
PF11_0100	-1668	1	6.24	TATATA
PF11_0100	-1678	1	6.24	TATATA
PF11_0100	-1684	1	6.24	TATATA
PF11_0100	-1690	1	6.24	TATATA
PF11_0100	-1706	1	6.24	TATATA
PF11_0100	-1829	1	6.24	TATATA
PF11_0100	-1835	1	6.24	TATATA
PF11_0100	-1841	1	6.24	TATATA
PF11_0100	-1857	1	6.24	TATATA
PF11_0100	-1879	1	6.24	TATATA
PF11_0243	-11	1	6.24	TATATA
PF11_0243	-17	1	6.24	TATATA
PF11_0243	-23	1	6.24	TATATA
PF11_0243	-263	1	6.24	TATATA
PF11_0243	-345	1	6.24	TATATA
PF11_0243	-357	1	6.24	TATATA
PF11_0243	-596	1	6.24	TATATA
PF11_0243	-936	1	6.24	TATATA
PF11_0243	-946	1	6.24	TATATA
PF11_0243	-952	1	6.24	TATATA
PF11_0243	-967	1	6.24	TATATA
PF11_0243	-980	1	6.24	TATATA
PF11_0243	-1090	1	6.24	TATATA
PF11_0243	-1280	1	6.24	TATATA
PF11_0243	-1418	1	6.24	TATATA
PF11_0243	-1424	1	6.24	TATATA
PF11_0243	-1430	1	6.24	TATATA
PF11_0243	-1543	1	6.24	TATATA
PF11_0243	-1549	1	6.24	TATATA
PF11_0243	-1719	1	6.24	TATATA
PF11_0243	-1725	1	6.24	TATATA
PF11_0243	-1731	1	6.24	TATATA
PF11_0243	-1737	1	6.24	TATATA
PF11_0243	-1743	1	6.24	TATATA
PF11_0243	-1749	1	6.24	TATATA
PF11_0243	-1783	1	6.24	TATATA
PF11_0243	-1789	1	6.24	TATATA
PF11_0243	-1795	1	6.24	TATATA
PFF1330c	-124	1	6.24	TATATA
PFF1330c	-130	1	6.24	TATATA
PFF1330c	-176	1	6.24	TATATA
PFF1330c	-272	1	6.24	TATATA
PFF1330c	-378	1	6.24	TATATA
PFF1330c	-384	1	6.24	TATATA
PFF1330c	-390	1	6.24	TATATA
PFF1330c	-405	1	6.24	TATATA
PFF1330c	-412	1	6.24	TATATA
PFF1330c	-421	1	6.24	TATATA
PFF1330c	-427	1	6.24	TATATA
PFF1330c	-634	1	6.24	TATATA
PFF1330c	-818	1	6.24	TATATA
PFF1330c	-824	1	6.24	TATATA
PFF1330c	-830	1	6.24	TATATA
PFF1330c	-836	1	6.24	TATATA
PFF1330c	-850	1	6.24	TATATA
PF14_0587	-46	1	6.24	TATATA
PF14_0587	-52	1	6.24	TATATA
PF14_0587	-510	1	6.24	TATATA
PF14_0587	-516	1	6.24	TATATA
PF14_0587	-532	1	6.24	TATATA
PF14_0587	-538	1	6.24	TATATA
PF14_0587	-544	1	6.24	TATATA
PF14_0587	-550	1	6.24	TATATA
PF14_0587	-556	1	6.24	TATATA
PF14_0587	-562	1	6.24	TATATA
PF14_0587	-657	1	6.24	TATATA
PF14_0587	-706	1	6.24	TATATA
PF14_0587	-861	1	6.24	TATATA
PFF1300w	-214	1	6.24	TATATA
PFF1300w	-250	1	6.24	TATATA
PFF1300w	-257	1	6.24	TATATA
PFF1300w	-263	1	6.24	TATATA
PFF1300w	-651	1	6.24	TATATA
PFF1300w	-664	1	6.24	TATATA
PFF1300w	-670	1	6.24	TATATA
PFF1300w	-677	1	6.24	TATATA
PFF1300w	-683	1	6.24	TATATA
PFF1300w	-689	1	6.24	TATATA
PFF1300w	-695	1	6.24	TATATA
PFF1300w	-701	1	6.24	TATATA
PFF1300w	-841	1	6.24	TATATA
PFF1300w	-864	1	6.24	TATATA
PFF1300w	-870	1	6.24	TATATA
PFF1300w	-913	1	6.24	TATATA
PFF1300w	-922	1	6.24	TATATA
PFF1300w	-1059	1	6.24	TATATA
PFF1300w	-1065	1	6.24	TATATA
PFF1300w	-1071	1	6.24	TATATA
PFF1300w	-1077	1	6.24	TATATA
PFF1300w	-1090	1	6.24	TATATA
PFF1300w	-1141	1	6.24	TATATA
PFF1300w	-1191	1	6.24	TATATA
PFF1300w	-1230	1	6.24	TATATA
PFF1300w	-1299	1	6.24	TATATA
PFF1300w	-1306	1	6.24	TATATA
PFF1300w	-1312	1	6.24	TATATA
PFF1300w	-1561	1	6.24	TATATA
PFF1300w	-1567	1	6.24	TATATA
PFF1300w	-1596	1	6.24	TATATA
PFF1300w	-1602	1	6.24	TATATA
PFF1300w	-1608	1	6.24	TATATA
PFF1300w	-1649	1	6.24	TATATA
PFF1300w	-1663	1	6.24	TATATA
PFF1300w	-1719	1	6.24	TATATA
PFF1300w	-1860	1	6.24	TATATA
PFF1300w	-1866	1	6.24	TATATA
PFF1300w	-1965	1	6.24	TATATA
PF10_0095	-41	1	6.24	TATATA
PF10_0095	-47	1	6.24	TATATA
PF10_0095	-132	1	6.24	TATATA
PF10_0095	-180	1	6.24	TATATA
PF10_0095	-186	1	6.24	TATATA
PF10_0095	-192	1	6.24	TATATA
PF10_0095	-198	1	6.24	TATATA
PF10_0095	-204	1	6.24	TATATA
PF10_0095	-210	1	6.24	TATATA
PF10_0095	-288	1	6.24	TATATA
PF10_0095	-294	1	6.24	TATATA
PF10_0095	-315	1	6.24	TATATA
PF10_0095	-510	1	6.24	TATATA
PF10_0095	-530	1	6.24	TATATA
PF10_0095	-536	1	6.24	TATATA
PF10_0095	-542	1	6.24	TATATA
PF10_0095	-548	1	6.24	TATATA
PF10_0095	-554	1	6.24	TATATA
PF10_0095	-591	1	6.24	TATATA
PF10_0095	-604	1	6.24	TATATA
PF10_0095	-641	1	6.24	TATATA
PF10_0095	-647	1	6.24	TATATA
PF10_0095	-685	1	6.24	TATATA
PF10_0095	-835	1	6.24	TATATA
PF10_0095	-842	1	6.24	TATATA
PF10_0095	-948	1	6.24	TATATA
PF10_0095	-957	1	6.24	TATATA
PF10_0095	-1118	1	6.24	TATATA
PF10_0095	-1124	1	6.24	TATATA
PF10_0095	-1130	1	6.24	TATATA
PF14_0397	-521	1	6.24	TATATA
PF14_0397	-527	1	6.24	TATATA
PF14_0397	-701	1	6.24	TATATA
PF14_0397	-707	1	6.24	TATATA
PF14_0397	-1128	1	6.24	TATATA
PF14_0397	-1134	1	6.24	TATATA
PF14_0465	-14	1	6.24	TATATA
PF14_0465	-20	1	6.24	TATATA
PF14_0465	-80	1	6.24	TATATA
PF14_0465	-107	1	6.24	TATATA
PF14_0465	-169	1	6.24	TATATA
PF14_0465	-175	1	6.24	TATATA
PF14_0465	-181	1	6.24	TATATA
PF14_0465	-187	1	6.24	TATATA
PF14_0465	-193	1	6.24	TATATA
PF14_0465	-225	1	6.24	TATATA
PF14_0465	-486	1	6.24	TATATA
PF14_0465	-619	1	6.24	TATATA
PF14_0465	-625	1	6.24	TATATA
PF14_0465	-631	1	6.24	TATATA
PF14_0465	-836	1	6.24	TATATA
PF14_0465	-865	1	6.24	TATATA
PF14_0465	-928	1	6.24	TATATA
PF14_0465	-1014	1	6.24	TATATA
PF14_0465	-1020	1	6.24	TATATA
PF14_0465	-1026	1	6.24	TATATA
PF14_0465	-1032	1	6.24	TATATA
PF14_0465	-1038	1	6.24	TATATA
PF14_0465	-1118	1	6.24	TATATA
PF14_0465	-1192	1	6.24	TATATA
PF14_0465	-1210	1	6.24	TATATA
PF14_0465	-1216	1	6.24	TATATA
PF14_0465	-1228	1	6.24	TATATA
PF14_0465	-1250	1	6.24	TATATA
PF11_0154	-77	1	6.24	TATATA
PF11_0154	-83	1	6.24	TATATA
PF11_0154	-250	1	6.24	TATATA
PF11_0154	-256	1	6.24	TATATA
PF11_0154	-300	1	6.24	TATATA
PF11_0154	-396	1	6.24	TATATA
PF11_0154	-402	1	6.24	TATATA
PF11_0154	-408	1	6.24	TATATA
PF11_0154	-414	1	6.24	TATATA
PF11_0154	-420	1	6.24	TATATA
PF14_0218	-240	1	6.24	TATATA
PF14_0218	-346	1	6.24	TATATA
PF14_0218	-352	1	6.24	TATATA
PF14_0218	-358	1	6.24	TATATA
PF14_0218	-367	1	6.24	TATATA
PF14_0218	-383	1	6.24	TATATA
PF14_0218	-449	1	6.24	TATATA
PF14_0218	-622	1	6.24	TATATA
PF14_0218	-628	1	6.24	TATATA
PF14_0218	-634	1	6.24	TATATA
PF14_0218	-708	1	6.24	TATATA
PF14_0218	-714	1	6.24	TATATA
PF14_0218	-720	1	6.24	TATATA
PF14_0218	-726	1	6.24	TATATA
PF14_0218	-732	1	6.24	TATATA
PF14_0218	-738	1	6.24	TATATA
PF14_0218	-1049	1	6.24	TATATA
PF14_0218	-1601	1	6.24	TATATA
PF14_0218	-1607	1	6.24	TATATA
PF14_0218	-1613	1	6.24	TATATA
PF14_0218	-1619	1	6.24	TATATA
PF14_0218	-1625	1	6.24	TATATA
PF14_0218	-1925	1	6.24	TATATA
PFD1170c	-99	1	6.24	TATATA
PFD1170c	-205	1	6.24	TATATA
PFD1170c	-211	1	6.24	TATATA
PFD1170c	-278	1	6.24	TATATA
PFD1170c	-284	1	6.24	TATATA
PFD1170c	-290	1	6.24	TATATA
PFD1170c	-296	1	6.24	TATATA
PFD1170c	-302	1	6.24	TATATA
PFD1170c	-308	1	6.24	TATATA
PFD1170c	-354	1	6.24	TATATA
PFD1170c	-417	1	6.24	TATATA
PFD1170c	-446	1	6.24	TATATA
PFD1170c	-466	1	6.24	TATATA
PFD1170c	-639	1	6.24	TATATA
PFD1170c	-833	1	6.24	TATATA
PFD1170c	-839	1	6.24	TATATA
PFD1170c	-845	1	6.24	TATATA
PFD1170c	-851	1	6.24	TATATA
PFD1170c	-857	1	6.24	TATATA
PFD1170c	-987	1	6.24	TATATA
PFD1170c	-1173	1	6.24	TATATA
PFD1170c	-1179	1	6.24	TATATA
PFD1170c	-1185	1	6.24	TATATA
PFD1170c	-1191	1	6.24	TATATA
PFD1170c	-1204	1	6.24	TATATA
PFD1170c	-1252	1	6.24	TATATA
PFD1170c	-1308	1	6.24	TATATA
PFD1170c	-1432	1	6.24	TATATA
PFD1170c	-1438	1	6.24	TATATA
PFD1170c	-1444	1	6.24	TATATA
PFD1170c	-1450	1	6.24	TATATA
PFD1170c	-1702	1	6.24	TATATA
PFD1170c	-1725	1	6.24	TATATA
PFD1170c	-1750	1	6.24	TATATA
PFD1170c	-1767	1	6.24	TATATA
PFD1170c	-1779	1	6.24	TATATA
PFD1170c	-1785	1	6.24	TATATA
PFD1170c	-1791	1	6.24	TATATA
PFD1170c	-1998	1	6.24	TATATA
PF10_0197	-64	1	6.24	TATATA
PF10_0197	-76	1	6.24	TATATA
PF10_0197	-82	1	6.24	TATATA
PF10_0197	-285	1	6.24	TATATA
PF10_0197	-321	1	6.24	TATATA
PF10_0197	-351	1	6.24	TATATA
PF10_0197	-371	1	6.24	TATATA
PF10_0197	-417	1	6.24	TATATA
PF10_0197	-423	1	6.24	TATATA
PF10_0197	-454	1	6.24	TATATA
PF10_0197	-551	1	6.24	TATATA
PF10_0197	-557	1	6.24	TATATA
PF10_0197	-563	1	6.24	TATATA
PF10_0197	-693	1	6.24	TATATA
PF10_0197	-699	1	6.24	TATATA
PF10_0197	-771	1	6.24	TATATA
PF10_0197	-783	1	6.24	TATATA
PF10_0197	-789	1	6.24	TATATA
PF10_0197	-795	1	6.24	TATATA
PF10_0197	-801	1	6.24	TATATA
PF10_0197	-807	1	6.24	TATATA
PF10_0197	-835	1	6.24	TATATA
PFF0240c	-70	1	6.24	TATATA
PFF0240c	-93	1	6.24	TATATA
PFF0240c	-99	1	6.24	TATATA
PFF0240c	-296	1	6.24	TATATA
PFF0240c	-393	1	6.24	TATATA
PFF0240c	-1159	1	6.24	TATATA
PFF0240c	-1165	1	6.24	TATATA
PFF0240c	-1171	1	6.24	TATATA
PFF0240c	-1177	1	6.24	TATATA
PFF0240c	-1206	1	6.24	TATATA
PFF0240c	-1934	1	6.24	TATATA
PFF0240c	-1940	1	6.24	TATATA
PFF0240c	-1967	1	6.24	TATATA
PFF0240c	-1978	1	6.24	TATATA
PFD0460c	-88	1	6.24	TATATA
PFD0460c	-94	1	6.24	TATATA
PFD0460c	-100	1	6.24	TATATA
PFD0460c	-150	1	6.24	TATATA
PFD0460c	-201	1	6.24	TATATA
PFD0460c	-207	1	6.24	TATATA
PFD0460c	-213	1	6.24	TATATA
PFD0460c	-606	1	6.24	TATATA
PFD0460c	-634	1	6.24	TATATA
PFD0460c	-640	1	6.24	TATATA
PFD0460c	-646	1	6.24	TATATA
PFD0460c	-766	1	6.24	TATATA
PFD0460c	-772	1	6.24	TATATA
PFD0460c	-778	1	6.24	TATATA
PFD0460c	-805	1	6.24	TATATA
PFD0460c	-991	1	6.24	TATATA
PFD0460c	-1013	1	6.24	TATATA
PFD0460c	-1019	1	6.24	TATATA
PFD0460c	-1025	1	6.24	TATATA
PFD0460c	-1031	1	6.24	TATATA
PFD0460c	-1037	1	6.24	TATATA
PFD0460c	-1043	1	6.24	TATATA
PFD0460c	-1049	1	6.24	TATATA
PFD0460c	-1123	1	6.24	TATATA
PFD0460c	-1397	1	6.24	TATATA
PFD0460c	-1429	1	6.24	TATATA
PFD0460c	-1435	1	6.24	TATATA
PFD0460c	-1447	1	6.24	TATATA
PFD0460c	-1639	1	6.24	TATATA
PFD0460c	-1657	1	6.24	TATATA
PFD0460c	-1671	1	6.24	TATATA
PFD0460c	-1683	1	6.24	TATATA
PFD0460c	-1689	1	6.24	TATATA
PFD0460c	-1695	1	6.24	TATATA
PFD0460c	-1757	1	6.24	TATATA
PF14_0260	-120	1	6.24	TATATA
PF14_0260	-126	1	6.24	TATATA
PF14_0260	-135	1	6.24	TATATA
PF14_0260	-141	1	6.24	TATATA
PF14_0260	-300	1	6.24	TATATA
PF14_0260	-651	1	6.24	TATATA
PF14_0260	-657	1	6.24	TATATA
PF14_0260	-663	1	6.24	TATATA
PF14_0260	-669	1	6.24	TATATA
PF14_0260	-765	1	6.24	TATATA
PF14_0260	-773	1	6.24	TATATA
PF14_0260	-779	1	6.24	TATATA
PF14_0260	-785	1	6.24	TATATA
PF14_0260	-800	1	6.24	TATATA
PF14_0260	-806	1	6.24	TATATA
PF14_0260	-829	1	6.24	TATATA
PF14_0260	-931	1	6.24	TATATA
PF14_0260	-963	1	6.24	TATATA
PF14_0260	-999	1	6.24	TATATA
PF14_0260	-1005	1	6.24	TATATA
PF14_0260	-1011	1	6.24	TATATA
PF14_0260	-1017	1	6.24	TATATA
PF14_0260	-1023	1	6.24	TATATA
PF14_0260	-1081	1	6.24	TATATA
PF14_0260	-1466	1	6.24	TATATA
PF14_0260	-1472	1	6.24	TATATA
PF14_0260	-1478	1	6.24	TATATA
PF14_0260	-1484	1	6.24	TATATA
PF14_0260	-1490	1	6.24	TATATA
PF14_0260	-1706	1	6.24	TATATA
PF14_0260	-1778	1	6.24	TATATA
PF14_0260	-1784	1	6.24	TATATA
PF14_0260	-1790	1	6.24	TATATA
PF14_0260	-1796	1	6.24	TATATA
PF14_0260	-1964	1	6.24	TATATA
PF14_0260	-1970	1	6.24	TATATA
PF14_0260	-1976	1	6.24	TATATA
PF14_0260	-1982	1	6.24	TATATA
PF13_0296	-101	1	6.24	TATATA
PF13_0296	-107	1	6.24	TATATA
PF13_0296	-113	1	6.24	TATATA
PF13_0296	-241	1	6.24	TATATA
PF13_0296	-247	1	6.24	TATATA
PF13_0296	-253	1	6.24	TATATA
PF13_0296	-259	1	6.24	TATATA
PF13_0296	-265	1	6.24	TATATA
PF13_0296	-383	1	6.24	TATATA
PF13_0296	-448	1	6.24	TATATA
PF13_0296	-653	1	6.24	TATATA
PF13_0296	-679	1	6.24	TATATA
PF13_0296	-685	1	6.24	TATATA
PF13_0296	-691	1	6.24	TATATA
PF13_0296	-770	1	6.24	TATATA
PF13_0296	-970	1	6.24	TATATA
PF13_0296	-977	1	6.24	TATATA
PF13_0296	-991	1	6.24	TATATA
PF13_0296	-1299	1	6.24	TATATA
PF13_0296	-1314	1	6.24	TATATA
PF13_0296	-1359	1	6.24	TATATA
PF13_0296	-1414	1	6.24	TATATA
PF13_0296	-1497	1	6.24	TATATA
PF13_0296	-1528	1	6.24	TATATA
PF13_0296	-1534	1	6.24	TATATA
PF13_0296	-1540	1	6.24	TATATA
PF13_0296	-1619	1	6.24	TATATA
PF13_0296	-1654	1	6.24	TATATA
PF13_0296	-1674	1	6.24	TATATA
PF13_0296	-1702	1	6.24	TATATA
PF13_0296	-1744	1	6.24	TATATA
PF14_0078	-92	1	6.24	TATATA
PF14_0078	-98	1	6.24	TATATA
PF14_0078	-104	1	6.24	TATATA
PF14_0078	-117	1	6.24	TATATA
PF14_0078	-172	1	6.24	TATATA
PF14_0078	-178	1	6.24	TATATA
PF14_0078	-184	1	6.24	TATATA
PF14_0078	-190	1	6.24	TATATA
PF14_0078	-352	1	6.24	TATATA
PF14_0078	-366	1	6.24	TATATA
PF14_0078	-378	1	6.24	TATATA
PF14_0078	-384	1	6.24	TATATA
PF14_0078	-414	1	6.24	TATATA
PF14_0078	-478	1	6.24	TATATA
PF14_0078	-570	1	6.24	TATATA
PF14_0078	-576	1	6.24	TATATA
PF14_0078	-582	1	6.24	TATATA
PF14_0078	-594	1	6.24	TATATA
PF14_0078	-782	1	6.24	TATATA
PF14_0078	-797	1	6.24	TATATA
PF14_0078	-803	1	6.24	TATATA
PF14_0078	-810	1	6.24	TATATA
PF14_0078	-1006	1	6.24	TATATA
PF14_0078	-1012	1	6.24	TATATA
PF14_0078	-1269	1	6.24	TATATA
PF14_0078	-1321	1	6.24	TATATA
PF14_0078	-1723	1	6.24	TATATA
PF14_0078	-1752	1	6.24	TATATA
PF14_0078	-1758	1	6.24	TATATA
PF14_0078	-1764	1	6.24	TATATA
PF14_0078	-1770	1	6.24	TATATA
PF14_0078	-1776	1	6.24	TATATA
PF14_0078	-1977	1	6.24	TATATA
PF14_0078	-1983	1	6.24	TATATA
PF14_0078	-1999	1	6.24	TATATA
PFD0825c	-338	1	6.24	TATATA
PFD0825c	-380	1	6.24	TATATA
PFD0825c	-386	1	6.24	TATATA
PFD0825c	-438	1	6.24	TATATA
PFD0825c	-450	1	6.24	TATATA
PFD0825c	-456	1	6.24	TATATA
PFD0825c	-469	1	6.24	TATATA
PFD0825c	-903	1	6.24	TATATA
PFD0825c	-1277	1	6.24	TATATA
PFD0825c	-1290	1	6.24	TATATA
PFD0825c	-1318	1	6.24	TATATA
PFD0825c	-1324	1	6.24	TATATA
PFD0825c	-1330	1	6.24	TATATA
PFD0825c	-1336	1	6.24	TATATA
PFD0825c	-1342	1	6.24	TATATA
PFD0825c	-1767	1	6.24	TATATA
PFD0825c	-1978	1	6.24	TATATA
PFD0825c	-1984	1	6.24	TATATA
PFL0160w	-305	1	6.24	TATATA
PFL0160w	-373	1	6.24	TATATA
PFL0160w	-407	1	6.24	TATATA
PFL0160w	-420	1	6.24	TATATA
PFL0160w	-504	1	6.24	TATATA
PFL0160w	-583	1	6.24	TATATA
PFL0160w	-597	1	6.24	TATATA
PFL0160w	-1479	1	6.24	TATATA
PFL0160w	-1551	1	6.24	TATATA
PFL0160w	-1635	1	6.24	TATATA
PFL0160w	-1641	1	6.24	TATATA
PF07_0010	-274	1	6.24	TATATA
PF07_0010	-292	1	6.24	TATATA
PF07_0010	-420	1	6.24	TATATA
PF07_0010	-426	1	6.24	TATATA
PF07_0010	-432	1	6.24	TATATA
PF07_0010	-515	1	6.24	TATATA
PF07_0010	-728	1	6.24	TATATA
PF07_0010	-747	1	6.24	TATATA
PF07_0010	-753	1	6.24	TATATA
PF07_0010	-759	1	6.24	TATATA
PF07_0010	-931	1	6.24	TATATA
PF07_0010	-937	1	6.24	TATATA
PF07_0010	-943	1	6.24	TATATA
PF07_0010	-949	1	6.24	TATATA
PF07_0010	-955	1	6.24	TATATA
PF07_0010	-961	1	6.24	TATATA
PF07_0010	-1011	1	6.24	TATATA
PF11_0316	-33	1	6.24	TATATA
PF11_0316	-39	1	6.24	TATATA
PF11_0316	-63	1	6.24	TATATA
PF11_0316	-350	1	6.24	TATATA
PF11_0316	-459	1	6.24	TATATA
PF11_0316	-475	1	6.24	TATATA
PF11_0316	-487	1	6.24	TATATA
PF11_0316	-527	1	6.24	TATATA
PF11_0316	-575	1	6.24	TATATA
PF11_0316	-599	1	6.24	TATATA
PF11_0316	-690	1	6.24	TATATA
PF11_0316	-697	1	6.24	TATATA
PF11_0316	-703	1	6.24	TATATA
PF14_0048	-95	1	6.24	TATATA
PF14_0048	-101	1	6.24	TATATA
PF14_0048	-107	1	6.24	TATATA
PF14_0048	-113	1	6.24	TATATA
PF14_0048	-119	1	6.24	TATATA
PF14_0048	-478	1	6.24	TATATA
PF14_0048	-484	1	6.24	TATATA
PF14_0048	-490	1	6.24	TATATA
PF14_0048	-496	1	6.24	TATATA
PF14_0048	-502	1	6.24	TATATA
PF14_0048	-635	1	6.24	TATATA
PF14_0048	-655	1	6.24	TATATA
PF14_0048	-1055	1	6.24	TATATA
PF14_0048	-1067	1	6.24	TATATA
PF14_0048	-1073	1	6.24	TATATA
PF14_0048	-1079	1	6.24	TATATA
PF14_0048	-1085	1	6.24	TATATA
PF14_0048	-1091	1	6.24	TATATA
PFL1985c	-53	1	6.24	TATATA
PFL1985c	-79	1	6.24	TATATA
PFL1985c	-201	1	6.24	TATATA
PFL1985c	-255	1	6.24	TATATA
PFL1985c	-318	1	6.24	TATATA
PFL1985c	-616	1	6.24	TATATA
PFL1985c	-631	1	6.24	TATATA
PFL1985c	-720	1	6.24	TATATA
PFL1985c	-742	1	6.24	TATATA
PFL1985c	-748	1	6.24	TATATA
PFL1985c	-754	1	6.24	TATATA
PFL1985c	-760	1	6.24	TATATA
PFL1985c	-766	1	6.24	TATATA
PFL1985c	-867	1	6.24	TATATA
PFL1985c	-873	1	6.24	TATATA
PFL1985c	-879	1	6.24	TATATA
PFL1985c	-925	1	6.24	TATATA
PFL1985c	-1082	1	6.24	TATATA
PFL1985c	-1088	1	6.24	TATATA
PFL1985c	-1094	1	6.24	TATATA
PFL1985c	-1100	1	6.24	TATATA
PFL1985c	-1189	1	6.24	TATATA
PFL1985c	-1195	1	6.24	TATATA
PFL0310c	-65	1	6.24	TATATA
PFL0310c	-106	1	6.24	TATATA
PFL0310c	-112	1	6.24	TATATA
PFL0310c	-118	1	6.24	TATATA
PFL0310c	-124	1	6.24	TATATA
PFL0310c	-194	1	6.24	TATATA
PFL0310c	-247	1	6.24	TATATA
PFL0310c	-269	1	6.24	TATATA
PFL0310c	-493	1	6.24	TATATA
PFL0310c	-506	1	6.24	TATATA
PFL0310c	-571	1	6.24	TATATA
PFL0310c	-577	1	6.24	TATATA
PFL0310c	-583	1	6.24	TATATA
PFL0310c	-590	1	6.24	TATATA
PFL0310c	-596	1	6.24	TATATA
PFL0310c	-631	1	6.24	TATATA
PFL0310c	-637	1	6.24	TATATA
PFL0310c	-710	1	6.24	TATATA
PFL0310c	-716	1	6.24	TATATA
PFL0310c	-822	1	6.24	TATATA
PFL0310c	-917	1	6.24	TATATA
PFL0310c	-1181	1	6.24	TATATA
PFL0310c	-1230	1	6.24	TATATA
PFL0310c	-1236	1	6.24	TATATA
PFL0310c	-1242	1	6.24	TATATA
PFL0310c	-1248	1	6.24	TATATA
PFL0310c	-1254	1	6.24	TATATA
PF11_0313	-305	1	6.24	TATATA
PF11_0313	-311	1	6.24	TATATA
PF11_0313	-317	1	6.24	TATATA
PF11_0313	-1019	1	6.24	TATATA
PF11_0313	-1025	1	6.24	TATATA
PF11_0313	-1032	1	6.24	TATATA
PF11_0313	-1038	1	6.24	TATATA
PF11_0313	-1044	1	6.24	TATATA
PF11_0313	-1050	1	6.24	TATATA
PF11_0313	-1056	1	6.24	TATATA
PF11_0313	-1100	1	6.24	TATATA
PF11_0313	-1137	1	6.24	TATATA
PF11_0313	-1143	1	6.24	TATATA
PF11_0313	-1149	1	6.24	TATATA
PF11_0313	-1155	1	6.24	TATATA
PF11_0313	-1161	1	6.24	TATATA
PF11_0313	-1167	1	6.24	TATATA
PF11_0313	-1181	1	6.24	TATATA
PF11_0313	-1286	1	6.24	TATATA
PF11_0313	-1342	1	6.24	TATATA
PF11_0313	-1489	1	6.24	TATATA
PF11_0313	-1519	1	6.24	TATATA
PF11_0313	-1526	1	6.24	TATATA
PF11_0313	-1533	1	6.24	TATATA
PF11_0313	-1539	1	6.24	TATATA
PF11_0313	-1545	1	6.24	TATATA
PF11_0313	-1551	1	6.24	TATATA
PF11_0313	-1840	1	6.24	TATATA
PF11_0313	-1846	1	6.24	TATATA
PFB0205c	-73	1	6.24	TATATA
PFB0205c	-79	1	6.24	TATATA
PFB0205c	-85	1	6.24	TATATA
PFB0205c	-264	1	6.24	TATATA
PFB0205c	-270	1	6.24	TATATA
PFB0205c	-276	1	6.24	TATATA
PFB0205c	-282	1	6.24	TATATA
PFB0205c	-288	1	6.24	TATATA
PFB0205c	-294	1	6.24	TATATA
PFB0205c	-506	1	6.24	TATATA
PFB0205c	-530	1	6.24	TATATA
PFB0205c	-661	1	6.24	TATATA
PFB0205c	-667	1	6.24	TATATA
PFB0205c	-685	1	6.24	TATATA
PFB0205c	-691	1	6.24	TATATA
PFB0205c	-697	1	6.24	TATATA
PFB0205c	-703	1	6.24	TATATA
PFB0205c	-709	1	6.24	TATATA
PFB0205c	-993	1	6.24	TATATA
PFB0205c	-999	1	6.24	TATATA
PFB0205c	-1017	1	6.24	TATATA
PFB0205c	-1023	1	6.24	TATATA
PFB0205c	-1035	1	6.24	TATATA
PFB0205c	-1041	1	6.24	TATATA
PFB0205c	-1047	1	6.24	TATATA
PFB0205c	-1244	1	6.24	TATATA
PFB0205c	-1250	1	6.24	TATATA
PFB0205c	-1256	1	6.24	TATATA
PFB0205c	-1262	1	6.24	TATATA
PFB0205c	-1343	1	6.24	TATATA
PFB0205c	-1362	1	6.24	TATATA
PFB0205c	-1430	1	6.24	TATATA
PFB0205c	-1453	1	6.24	TATATA
PFB0205c	-1459	1	6.24	TATATA
PFB0205c	-1465	1	6.24	TATATA
PFB0205c	-1471	1	6.24	TATATA
PFB0205c	-1738	1	6.24	TATATA
PFB0205c	-1754	1	6.24	TATATA
PFB0205c	-1804	1	6.24	TATATA
PFB0205c	-1810	1	6.24	TATATA
PFB0205c	-1816	1	6.24	TATATA
PFB0205c	-1822	1	6.24	TATATA
PFB0205c	-1828	1	6.24	TATATA
PFB0205c	-1834	1	6.24	TATATA
PFB0205c	-1840	1	6.24	TATATA
MAL8P1.109	-166	1	6.24	TATATA
MAL8P1.109	-563	1	6.24	TATATA
MAL8P1.109	-569	1	6.24	TATATA
MAL8P1.109	-575	1	6.24	TATATA
MAL8P1.109	-667	1	6.24	TATATA
MAL8P1.109	-797	1	6.24	TATATA
MAL8P1.109	-859	1	6.24	TATATA
MAL8P1.109	-865	1	6.24	TATATA
MAL8P1.109	-919	1	6.24	TATATA
MAL8P1.109	-925	1	6.24	TATATA
MAL8P1.109	-931	1	6.24	TATATA
MAL8P1.109	-1019	1	6.24	TATATA
MAL8P1.109	-1237	1	6.24	TATATA
MAL8P1.109	-1393	1	6.24	TATATA
MAL8P1.109	-1468	1	6.24	TATATA
MAL8P1.109	-1513	1	6.24	TATATA
MAL8P1.109	-1543	1	6.24	TATATA
MAL8P1.109	-1573	1	6.24	TATATA
MAL8P1.109	-1645	1	6.24	TATATA
MAL8P1.109	-1745	1	6.24	TATATA
MAL8P1.109	-1827	1	6.24	TATATA
MAL8P1.109	-1833	1	6.24	TATATA
MAL8P1.109	-1839	1	6.24	TATATA
MAL8P1.109	-1906	1	6.24	TATATA
MAL8P1.109	-1975	1	6.24	TATATA
PFL2355w	-228	1	6.24	TATATA
PFL2355w	-234	1	6.24	TATATA
PFL2355w	-419	1	6.24	TATATA
PFL2355w	-425	1	6.24	TATATA
PFL2355w	-431	1	6.24	TATATA
PFL2355w	-437	1	6.24	TATATA
PFL2355w	-443	1	6.24	TATATA
PFL2355w	-450	1	6.24	TATATA
PFL2355w	-461	1	6.24	TATATA
PFL2355w	-527	1	6.24	TATATA
PFL2355w	-533	1	6.24	TATATA
PFL2355w	-561	1	6.24	TATATA
PFL2355w	-681	1	6.24	TATATA
PFL2355w	-914	1	6.24	TATATA
PFL2355w	-920	1	6.24	TATATA
PFL2355w	-926	1	6.24	TATATA
PFL2355w	-932	1	6.24	TATATA
PFL2355w	-938	1	6.24	TATATA
PF11_0177	-328	1	6.24	TATATA
PF11_0177	-454	1	6.24	TATATA
PF11_0177	-460	1	6.24	TATATA
PF11_0177	-466	1	6.24	TATATA
PF11_0177	-472	1	6.24	TATATA
PF11_0177	-478	1	6.24	TATATA
PF11_0177	-591	1	6.24	TATATA
PF11_0177	-597	1	6.24	TATATA
PF11_0177	-603	1	6.24	TATATA
PF11_0177	-775	1	6.24	TATATA
PF11_0177	-875	1	6.24	TATATA
PF11_0177	-1051	1	6.24	TATATA
PF11_0177	-1064	1	6.24	TATATA
PF11_0177	-1071	1	6.24	TATATA
PF11_0177	-1077	1	6.24	TATATA
PF11_0177	-1090	1	6.24	TATATA
PF11_0177	-1096	1	6.24	TATATA
PFF0190c	-81	1	6.24	TATATA
PFF0190c	-87	1	6.24	TATATA
PFF0190c	-93	1	6.24	TATATA
PFF0190c	-99	1	6.24	TATATA
PFF0190c	-183	1	6.24	TATATA
PFF0190c	-189	1	6.24	TATATA
PFF0190c	-195	1	6.24	TATATA
PFF0190c	-210	1	6.24	TATATA
PFF0190c	-314	1	6.24	TATATA
PFF0190c	-431	1	6.24	TATATA
PFF0190c	-437	1	6.24	TATATA
PFF0190c	-443	1	6.24	TATATA
PFF0190c	-549	1	6.24	TATATA
PFF0190c	-567	1	6.24	TATATA
PFF0190c	-649	1	6.24	TATATA
PFF0190c	-655	1	6.24	TATATA
PFF0190c	-661	1	6.24	TATATA
PFF0190c	-667	1	6.24	TATATA
PFF0190c	-1129	1	6.24	TATATA
PFF0190c	-1147	1	6.24	TATATA
PFF0190c	-1212	1	6.24	TATATA
PFF0190c	-1218	1	6.24	TATATA
PFF0190c	-1331	1	6.24	TATATA
PFL1030w	-217	1	6.24	TATATA
PFL1030w	-587	1	6.24	TATATA
PFL1030w	-593	1	6.24	TATATA
PFL1030w	-599	1	6.24	TATATA
PFL1030w	-676	1	6.24	TATATA
PFL1030w	-692	1	6.24	TATATA
PFL1030w	-842	1	6.24	TATATA
PFL1030w	-848	1	6.24	TATATA
PFL1030w	-854	1	6.24	TATATA
PFL1030w	-860	1	6.24	TATATA
PFL1030w	-1215	1	6.24	TATATA
PFL1030w	-1438	1	6.24	TATATA
PFL1030w	-1737	1	6.24	TATATA
PFL1030w	-1743	1	6.24	TATATA
PFL1030w	-1749	1	6.24	TATATA
PFL1030w	-1898	1	6.24	TATATA
PF13_0323	-74	1	6.24	TATATA
PF13_0323	-80	1	6.24	TATATA
PF13_0323	-86	1	6.24	TATATA
PF13_0323	-307	1	6.24	TATATA
PF13_0323	-313	1	6.24	TATATA
PF13_0323	-319	1	6.24	TATATA
PF13_0323	-325	1	6.24	TATATA
PF13_0323	-331	1	6.24	TATATA
PF13_0323	-337	1	6.24	TATATA
PF13_0323	-502	1	6.24	TATATA
PF13_0323	-508	1	6.24	TATATA
PF13_0323	-514	1	6.24	TATATA
PF13_0323	-653	1	6.24	TATATA
PF13_0323	-659	1	6.24	TATATA
PF13_0323	-807	1	6.24	TATATA
PF13_0323	-862	1	6.24	TATATA
PF13_0323	-919	1	6.24	TATATA
PF13_0323	-925	1	6.24	TATATA
PF13_0323	-931	1	6.24	TATATA
PF13_0323	-937	1	6.24	TATATA
PF13_0323	-1406	1	6.24	TATATA
PF13_0323	-1412	1	6.24	TATATA
PF13_0323	-1418	1	6.24	TATATA
PF13_0323	-1424	1	6.24	TATATA
PF13_0323	-1441	1	6.24	TATATA
PF13_0323	-1683	1	6.24	TATATA
PF13_0323	-1703	1	6.24	TATATA
PF13_0323	-1709	1	6.24	TATATA
PF13_0323	-1718	1	6.24	TATATA
PF13_0323	-1727	1	6.24	TATATA
PF13_0323	-1871	1	6.24	TATATA
PF13_0323	-1903	1	6.24	TATATA
PF13_0323	-1909	1	6.24	TATATA
PF13_0323	-1925	1	6.24	TATATA
PF13_0323	-1932	1	6.24	TATATA
PF13_0323	-1938	1	6.24	TATATA
PF10_0042	-96	1	6.24	TATATA
PF10_0042	-105	1	6.24	TATATA
PF10_0042	-111	1	6.24	TATATA
PF10_0042	-117	1	6.24	TATATA
PF10_0042	-270	1	6.24	TATATA
PF10_0042	-431	1	6.24	TATATA
PF10_0042	-489	1	6.24	TATATA
PF10_0042	-810	1	6.24	TATATA
PF10_0042	-828	1	6.24	TATATA
PF10_0042	-998	1	6.24	TATATA
PF10_0042	-1280	1	6.24	TATATA
PF10_0042	-1286	1	6.24	TATATA
PF10_0042	-1292	1	6.24	TATATA
PFD1055w	-254	1	6.24	TATATA
PFD1055w	-260	1	6.24	TATATA
PFD1055w	-290	1	6.24	TATATA
PFD1055w	-297	1	6.24	TATATA
PFD1055w	-370	1	6.24	TATATA
PFD1055w	-377	1	6.24	TATATA
PFD1055w	-467	1	6.24	TATATA
PFD1055w	-474	1	6.24	TATATA
PFD1055w	-483	1	6.24	TATATA
PFD1055w	-551	1	6.24	TATATA
PFD1055w	-557	1	6.24	TATATA
PFD1055w	-563	1	6.24	TATATA
PFD1055w	-622	1	6.24	TATATA
PFD1055w	-648	1	6.24	TATATA
PFD1055w	-671	1	6.24	TATATA
PFD1055w	-822	1	6.24	TATATA
PFD1055w	-828	1	6.24	TATATA
PFD1055w	-845	1	6.24	TATATA
PFD1055w	-985	1	6.24	TATATA
PFD1055w	-1002	1	6.24	TATATA
PFD1055w	-1019	1	6.24	TATATA
PFD1055w	-1036	1	6.24	TATATA
PFD1055w	-1053	1	6.24	TATATA
PFD1055w	-1070	1	6.24	TATATA
PFD1055w	-1087	1	6.24	TATATA
PFD1055w	-1104	1	6.24	TATATA
PFD1055w	-1121	1	6.24	TATATA
PFD1055w	-1170	1	6.24	TATATA
PFD1055w	-1342	1	6.24	TATATA
PFD1055w	-1357	1	6.24	TATATA
PFD1055w	-1413	1	6.24	TATATA
PFD1055w	-1419	1	6.24	TATATA
PFD1055w	-1635	1	6.24	TATATA
PFD1055w	-1667	1	6.24	TATATA
PFD1055w	-1900	1	6.24	TATATA
PFD1055w	-1906	1	6.24	TATATA
PFD1055w	-1949	1	6.24	TATATA
PFB0985c	-428	1	6.24	TATATA
PFB0985c	-434	1	6.24	TATATA
PFB0985c	-440	1	6.24	TATATA
PFB0985c	-446	1	6.24	TATATA
PFB0985c	-452	1	6.24	TATATA
PFB0985c	-458	1	6.24	TATATA
PFB0985c	-650	1	6.24	TATATA
PFB0985c	-656	1	6.24	TATATA
PFB0985c	-662	1	6.24	TATATA
PFB0985c	-668	1	6.24	TATATA
PFB0985c	-674	1	6.24	TATATA
PFB0985c	-680	1	6.24	TATATA
PFB0985c	-686	1	6.24	TATATA
PFB0985c	-692	1	6.24	TATATA
PFB0985c	-965	1	6.24	TATATA
PFB0985c	-1009	1	6.24	TATATA
PFB0985c	-1060	1	6.24	TATATA
PFB0985c	-1090	1	6.24	TATATA
PFB0985c	-1096	1	6.24	TATATA
PFB0985c	-1102	1	6.24	TATATA
PFB0985c	-1151	1	6.24	TATATA
PFB0985c	-1190	1	6.24	TATATA
PFB0985c	-1215	1	6.24	TATATA
PFB0985c	-1301	1	6.24	TATATA
PFB0985c	-1441	1	6.24	TATATA
PFB0985c	-1447	1	6.24	TATATA
PFB0985c	-1453	1	6.24	TATATA
PFB0985c	-1459	1	6.24	TATATA
PFB0985c	-1804	1	6.24	TATATA
PFB0985c	-1810	1	6.24	TATATA
PFB0985c	-1926	1	6.24	TATATA
PFD0920w	-63	1	6.24	TATATA
PFD0920w	-69	1	6.24	TATATA
PFD0920w	-139	1	6.24	TATATA
PFD0920w	-299	1	6.24	TATATA
PFD0920w	-305	1	6.24	TATATA
PFD0920w	-312	1	6.24	TATATA
PFD0920w	-318	1	6.24	TATATA
PFD0920w	-324	1	6.24	TATATA
PFD0920w	-330	1	6.24	TATATA
PFD0920w	-465	1	6.24	TATATA
PFD0920w	-638	1	6.24	TATATA
PFD0920w	-644	1	6.24	TATATA
PFD0920w	-650	1	6.24	TATATA
PFD0920w	-656	1	6.24	TATATA
PFD0920w	-662	1	6.24	TATATA
PFD0920w	-668	1	6.24	TATATA
PFD0920w	-674	1	6.24	TATATA
PFD0920w	-680	1	6.24	TATATA
PFD0850c	-82	1	6.24	TATATA
PFD0850c	-110	1	6.24	TATATA
PFD0850c	-191	1	6.24	TATATA
PFD0850c	-197	1	6.24	TATATA
PFD0850c	-203	1	6.24	TATATA
PFD0850c	-374	1	6.24	TATATA
PFD0850c	-471	1	6.24	TATATA
PFD0850c	-477	1	6.24	TATATA
PFD0850c	-631	1	6.24	TATATA
PFD0850c	-730	1	6.24	TATATA
PFD0850c	-736	1	6.24	TATATA
PFD0850c	-742	1	6.24	TATATA
PFD0850c	-748	1	6.24	TATATA
PFD0850c	-754	1	6.24	TATATA
PFD0850c	-760	1	6.24	TATATA
PFD0850c	-766	1	6.24	TATATA
PFI0355c	-145	1	6.24	TATATA
PFI0355c	-151	1	6.24	TATATA
PFI0355c	-240	1	6.24	TATATA
PFI0355c	-410	1	6.24	TATATA
PFI0355c	-416	1	6.24	TATATA
PFI0355c	-422	1	6.24	TATATA
PFI0355c	-458	1	6.24	TATATA
PFI0355c	-467	1	6.24	TATATA
PFI0355c	-473	1	6.24	TATATA
PFI0355c	-480	1	6.24	TATATA
PFI0355c	-487	1	6.24	TATATA
PFI0355c	-698	1	6.24	TATATA
PFI0355c	-792	1	6.24	TATATA
PFI0355c	-798	1	6.24	TATATA
PFI0355c	-804	1	6.24	TATATA
PFI0355c	-1069	1	6.24	TATATA
PFI0355c	-1102	1	6.24	TATATA
PFI0355c	-1108	1	6.24	TATATA
PFI0355c	-1114	1	6.24	TATATA
PFI0355c	-1120	1	6.24	TATATA
PFI0355c	-1126	1	6.24	TATATA
PFI0355c	-1132	1	6.24	TATATA
PFI0355c	-1139	1	6.24	TATATA
PFI0355c	-1493	1	6.24	TATATA
PFI0355c	-1499	1	6.24	TATATA
PFI0355c	-1505	1	6.24	TATATA
PFI0355c	-1511	1	6.24	TATATA
PFI0355c	-1517	1	6.24	TATATA
PFI0355c	-1528	1	6.24	TATATA
PFI0355c	-1625	1	6.24	TATATA
PFI0355c	-1683	1	6.24	TATATA
PFI0355c	-1904	1	6.24	TATATA
PFI0355c	-1910	1	6.24	TATATA
PFI0355c	-1916	1	6.24	TATATA
PFC0080c	-26	1	6.24	TATATA
PFC0080c	-32	1	6.24	TATATA
PFC0080c	-55	1	6.24	TATATA
PFC0080c	-61	1	6.24	TATATA
PFC0080c	-67	1	6.24	TATATA
PFC0080c	-114	1	6.24	TATATA
PFC0080c	-566	1	6.24	TATATA
PFC0080c	-658	1	6.24	TATATA
PFC0080c	-700	1	6.24	TATATA
PFC0080c	-948	1	6.24	TATATA
PFC0080c	-1047	1	6.24	TATATA
PFC0080c	-1069	1	6.24	TATATA
PFC0080c	-1117	1	6.24	TATATA
PFC0080c	-1123	1	6.24	TATATA
PFC0080c	-1136	1	6.24	TATATA
PFC0080c	-1198	1	6.24	TATATA
PFC0080c	-1204	1	6.24	TATATA
PFC0080c	-1210	1	6.24	TATATA
PFC0080c	-1568	1	6.24	TATATA
PFC0080c	-1574	1	6.24	TATATA
PFC0080c	-1580	1	6.24	TATATA
PFC0080c	-1586	1	6.24	TATATA
PFC0080c	-1592	1	6.24	TATATA
PFC0080c	-1638	1	6.24	TATATA
PFC0080c	-1771	1	6.24	TATATA
PFC0080c	-1968	1	6.24	TATATA
MAL7P1.59	-294	1	6.24	TATATA
MAL7P1.59	-312	1	6.24	TATATA
MAL7P1.59	-629	1	6.24	TATATA
MAL7P1.59	-714	1	6.24	TATATA
MAL7P1.59	-754	1	6.24	TATATA
MAL7P1.59	-760	1	6.24	TATATA
MAL7P1.59	-766	1	6.24	TATATA
MAL7P1.59	-772	1	6.24	TATATA
MAL7P1.59	-897	1	6.24	TATATA
MAL7P1.59	-1032	1	6.24	TATATA
MAL7P1.59	-1038	1	6.24	TATATA
MAL7P1.59	-1256	1	6.24	TATATA
MAL7P1.59	-1302	1	6.24	TATATA
MAL7P1.59	-1308	1	6.24	TATATA
PF14_0677	-70	1	6.24	TATATA
PF14_0677	-76	1	6.24	TATATA
PF14_0677	-82	1	6.24	TATATA
PF14_0677	-94	1	6.24	TATATA
PF14_0677	-207	1	6.24	TATATA
PF14_0677	-213	1	6.24	TATATA
PF14_0677	-227	1	6.24	TATATA
PF14_0677	-233	1	6.24	TATATA
PF14_0677	-239	1	6.24	TATATA
PF14_0677	-320	1	6.24	TATATA
PF14_0677	-523	1	6.24	TATATA
PF14_0677	-614	1	6.24	TATATA
PF14_0677	-632	1	6.24	TATATA
PF14_0677	-638	1	6.24	TATATA
PF14_0677	-702	1	6.24	TATATA
PF14_0677	-783	1	6.24	TATATA
PF14_0677	-824	1	6.24	TATATA
PF14_0677	-830	1	6.24	TATATA
PF14_0677	-836	1	6.24	TATATA
PF14_0677	-842	1	6.24	TATATA
PF14_0677	-848	1	6.24	TATATA
PF14_0677	-916	1	6.24	TATATA
PF14_0677	-1066	1	6.24	TATATA
PF14_0677	-1289	1	6.24	TATATA
PF14_0677	-1368	1	6.24	TATATA
PF14_0677	-1374	1	6.24	TATATA
PF14_0677	-1380	1	6.24	TATATA
PF14_0677	-1386	1	6.24	TATATA
PF14_0677	-1535	1	6.24	TATATA
PF14_0677	-1568	1	6.24	TATATA
PF14_0677	-1574	1	6.24	TATATA
PF14_0677	-1580	1	6.24	TATATA
PF14_0677	-1586	1	6.24	TATATA
PF14_0677	-1592	1	6.24	TATATA
PF14_0677	-1772	1	6.24	TATATA
PF14_0677	-1778	1	6.24	TATATA
PF14_0677	-1849	1	6.24	TATATA
PF14_0677	-1965	1	6.24	TATATA
PF14_0677	-1971	1	6.24	TATATA
PFI0135c	-106	1	6.24	TATATA
PFI0135c	-112	1	6.24	TATATA
PFI0135c	-166	1	6.24	TATATA
PFI0135c	-442	1	6.24	TATATA
PFI0135c	-656	1	6.24	TATATA
PFI0135c	-720	1	6.24	TATATA
PFI0135c	-750	1	6.24	TATATA
PFI0135c	-790	1	6.24	TATATA
PFI0135c	-1000	1	6.24	TATATA
PFI0135c	-1171	1	6.24	TATATA
PFI0135c	-1335	1	6.24	TATATA
PFI0135c	-1341	1	6.24	TATATA
PFI0135c	-1347	1	6.24	TATATA
PFI0135c	-1353	1	6.24	TATATA
PFI0135c	-1359	1	6.24	TATATA
PFI0135c	-1744	1	6.24	TATATA
PFI0135c	-1750	1	6.24	TATATA
PFI0135c	-1756	1	6.24	TATATA
PFL2010c	-178	1	6.24	TATATA
PFL2010c	-322	1	6.24	TATATA
PFL2010c	-338	1	6.24	TATATA
PFL2010c	-400	1	6.24	TATATA
PFL2010c	-525	1	6.24	TATATA
PFL2010c	-631	1	6.24	TATATA
PFL2010c	-700	1	6.24	TATATA
PFL2010c	-748	1	6.24	TATATA
PFL2010c	-879	1	6.24	TATATA
PFL2010c	-955	1	6.24	TATATA
PFL2010c	-961	1	6.24	TATATA
PFL2010c	-982	1	6.24	TATATA
PFL2010c	-1020	1	6.24	TATATA
PFL2010c	-1181	1	6.24	TATATA
PFL2010c	-1193	1	6.24	TATATA
PFL2010c	-1242	1	6.24	TATATA
PFL2010c	-1284	1	6.24	TATATA
PFL2010c	-1290	1	6.24	TATATA
PFL2010c	-1296	1	6.24	TATATA
PFL2010c	-1308	1	6.24	TATATA
PFL2010c	-1393	1	6.24	TATATA
PFL2010c	-1406	1	6.24	TATATA
PFL2010c	-1412	1	6.24	TATATA
PFL2010c	-1552	1	6.24	TATATA
PFL2010c	-1711	1	6.24	TATATA
PFL2010c	-1729	1	6.24	TATATA
PF13_0090	-297	1	6.24	TATATA
PF13_0090	-303	1	6.24	TATATA
PF13_0090	-309	1	6.24	TATATA
PF13_0090	-315	1	6.24	TATATA
PF13_0090	-426	1	6.24	TATATA
PF13_0090	-432	1	6.24	TATATA
PF13_0090	-463	1	6.24	TATATA
PF13_0090	-493	1	6.24	TATATA
PF13_0090	-500	1	6.24	TATATA
PF13_0090	-796	1	6.24	TATATA
PF13_0090	-1160	1	6.24	TATATA
PF13_0090	-1166	1	6.24	TATATA
PF13_0090	-1172	1	6.24	TATATA
PF13_0090	-1178	1	6.24	TATATA
PF13_0090	-1184	1	6.24	TATATA
PF13_0090	-1225	1	6.24	TATATA
PF13_0090	-1317	1	6.24	TATATA
PF13_0090	-1347	1	6.24	TATATA
PF10_0363	-142	1	6.24	TATATA
PF10_0363	-148	1	6.24	TATATA
PF10_0363	-270	1	6.24	TATATA
PF10_0363	-353	1	6.24	TATATA
PF10_0363	-371	1	6.24	TATATA
PF10_0363	-377	1	6.24	TATATA
PF10_0363	-383	1	6.24	TATATA
PF10_0363	-482	1	6.24	TATATA
PF10_0363	-604	1	6.24	TATATA
PF10_0363	-719	1	6.24	TATATA
PF10_0363	-940	1	6.24	TATATA
PF10_0363	-1128	1	6.24	TATATA
PF10_0363	-1154	1	6.24	TATATA
PF10_0363	-1160	1	6.24	TATATA
PF10_0363	-1166	1	6.24	TATATA
PFC0795w	-18	1	6.24	TATATA
PFC0795w	-435	1	6.24	TATATA
PFC0795w	-441	1	6.24	TATATA
PFC0795w	-447	1	6.24	TATATA
MAL7P1.158	-116	1	6.24	TATATA
MAL7P1.158	-122	1	6.24	TATATA
MAL7P1.158	-378	1	6.24	TATATA
MAL7P1.158	-384	1	6.24	TATATA
MAL7P1.158	-390	1	6.24	TATATA
MAL7P1.158	-396	1	6.24	TATATA
MAL7P1.158	-402	1	6.24	TATATA
MAL7P1.158	-408	1	6.24	TATATA
MAL7P1.158	-610	1	6.24	TATATA
MAL7P1.158	-616	1	6.24	TATATA
MAL7P1.158	-638	1	6.24	TATATA
MAL7P1.158	-670	1	6.24	TATATA
MAL7P1.158	-714	1	6.24	TATATA
MAL7P1.158	-723	1	6.24	TATATA
MAL7P1.158	-837	1	6.24	TATATA
MAL7P1.158	-930	1	6.24	TATATA
MAL7P1.158	-936	1	6.24	TATATA
MAL7P1.158	-994	1	6.24	TATATA
PF14_0417	-331	1	6.24	TATATA
PF14_0417	-541	1	6.24	TATATA
PF14_0417	-547	1	6.24	TATATA
PF14_0417	-553	1	6.24	TATATA
PF14_0417	-640	1	6.24	TATATA
PF14_0417	-647	1	6.24	TATATA
PF14_0417	-653	1	6.24	TATATA
PF14_0417	-667	1	6.24	TATATA
PF14_0417	-698	1	6.24	TATATA
PF14_0417	-704	1	6.24	TATATA
PF14_0417	-1004	1	6.24	TATATA
PF14_0417	-1010	1	6.24	TATATA
PF14_0417	-1016	1	6.24	TATATA
PF14_0417	-1022	1	6.24	TATATA
PF14_0417	-1041	1	6.24	TATATA
PF14_0417	-1268	1	6.24	TATATA
PF14_0417	-1274	1	6.24	TATATA
PF14_0417	-1280	1	6.24	TATATA
PF14_0417	-1292	1	6.24	TATATA
PF14_0042	-35	1	6.24	TATATA
PF14_0042	-41	1	6.24	TATATA
PF14_0042	-47	1	6.24	TATATA
PF14_0042	-378	1	6.24	TATATA
PF14_0042	-400	1	6.24	TATATA
PF14_0042	-406	1	6.24	TATATA
PF14_0042	-419	1	6.24	TATATA
PF14_0042	-431	1	6.24	TATATA
PF14_0042	-775	1	6.24	TATATA
PF14_0042	-781	1	6.24	TATATA
PF14_0042	-787	1	6.24	TATATA
PF14_0042	-1446	1	6.24	TATATA
PF14_0042	-1458	1	6.24	TATATA
PF14_0042	-1464	1	6.24	TATATA
PF14_0042	-1470	1	6.24	TATATA
PF14_0042	-1476	1	6.24	TATATA
PF14_0042	-1482	1	6.24	TATATA
PF14_0042	-1488	1	6.24	TATATA
PF14_0042	-1565	1	6.24	TATATA
PF14_0042	-1571	1	6.24	TATATA
PF14_0042	-1577	1	6.24	TATATA
PF14_0042	-1583	1	6.24	TATATA
PF14_0042	-1589	1	6.24	TATATA
PF14_0042	-1595	1	6.24	TATATA
PF14_0042	-1747	1	6.24	TATATA
PF14_0042	-1837	1	6.24	TATATA
PF14_0042	-1923	1	6.24	TATATA
PF14_0042	-1981	1	6.24	TATATA
PF14_0042	-1987	1	6.24	TATATA
PF14_0042	-1993	1	6.24	TATATA
PF14_0042	-1999	1	6.24	TATATA
PF08_0001	-103	1	6.24	TATATA
PF08_0001	-344	1	6.24	TATATA
PF08_0001	-350	1	6.24	TATATA
PF08_0001	-356	1	6.24	TATATA
PF08_0001	-622	1	6.24	TATATA
PF08_0001	-637	1	6.24	TATATA
PF08_0001	-647	1	6.24	TATATA
PF08_0001	-653	1	6.24	TATATA
PF08_0001	-675	1	6.24	TATATA
PF08_0001	-738	1	6.24	TATATA
PF08_0001	-749	1	6.24	TATATA
PF08_0001	-825	1	6.24	TATATA
PF08_0001	-831	1	6.24	TATATA
PF08_0001	-837	1	6.24	TATATA
PF08_0001	-843	1	6.24	TATATA
PF08_0001	-1070	1	6.24	TATATA
PF08_0001	-1076	1	6.24	TATATA
PF08_0001	-1082	1	6.24	TATATA
PF08_0001	-1125	1	6.24	TATATA
PF08_0001	-1180	1	6.24	TATATA
PF08_0001	-1524	1	6.24	TATATA
PF08_0001	-1642	1	6.24	TATATA
PF08_0001	-1860	1	6.24	TATATA
PF08_0001	-1866	1	6.24	TATATA
PF08_0001	-1872	1	6.24	TATATA
PF08_0001	-1878	1	6.24	TATATA
PFB0840w	-30	1	6.24	TATATA
PFB0840w	-36	1	6.24	TATATA
PFB0840w	-42	1	6.24	TATATA
PFB0840w	-48	1	6.24	TATATA
PFB0840w	-54	1	6.24	TATATA
PFB0840w	-60	1	6.24	TATATA
PFB0840w	-66	1	6.24	TATATA
PFB0840w	-116	1	6.24	TATATA
PFB0840w	-173	1	6.24	TATATA
PFB0840w	-309	1	6.24	TATATA
PFB0840w	-315	1	6.24	TATATA
PFB0840w	-743	1	6.24	TATATA
PFB0840w	-770	1	6.24	TATATA
PFB0840w	-855	1	6.24	TATATA
PFB0840w	-1180	1	6.24	TATATA
PFB0840w	-1308	1	6.24	TATATA
PFB0840w	-1543	1	6.24	TATATA
PFB0840w	-1549	1	6.24	TATATA
PFB0840w	-1732	1	6.24	TATATA
PFB0840w	-1738	1	6.24	TATATA
PFB0840w	-1744	1	6.24	TATATA
PF10_0154	-362	1	6.24	TATATA
PF10_0154	-368	1	6.24	TATATA
PF10_0154	-473	1	6.24	TATATA
PF10_0154	-479	1	6.24	TATATA
PF10_0154	-485	1	6.24	TATATA
PF10_0154	-585	1	6.24	TATATA
PF10_0154	-649	1	6.24	TATATA
PF10_0154	-655	1	6.24	TATATA
PF10_0154	-720	1	6.24	TATATA
PF10_0154	-726	1	6.24	TATATA
PF10_0154	-732	1	6.24	TATATA
PF10_0154	-860	1	6.24	TATATA
PF10_0154	-1019	1	6.24	TATATA
PF10_0154	-1060	1	6.24	TATATA
PF10_0154	-1066	1	6.24	TATATA
PF10_0154	-1137	1	6.24	TATATA
PF10_0154	-1336	1	6.24	TATATA
PF10_0154	-1420	1	6.24	TATATA
PF10_0154	-1426	1	6.24	TATATA
PF10_0154	-1433	1	6.24	TATATA
MAL13P1.177	-100	1	6.24	TATATA
MAL13P1.177	-106	1	6.24	TATATA
MAL13P1.177	-112	1	6.24	TATATA
MAL13P1.177	-193	1	6.24	TATATA
MAL13P1.177	-199	1	6.24	TATATA
MAL13P1.177	-205	1	6.24	TATATA
MAL13P1.177	-411	1	6.24	TATATA
MAL13P1.177	-785	1	6.24	TATATA
MAL13P1.177	-989	1	6.24	TATATA
PFB0970c	-7	1	6.24	TATATA
PFB0970c	-13	1	6.24	TATATA
PFB0970c	-19	1	6.24	TATATA
PFB0970c	-80	1	6.24	TATATA
PFB0970c	-186	1	6.24	TATATA
PFB0970c	-192	1	6.24	TATATA
PFB0970c	-351	1	6.24	TATATA
PFB0970c	-432	1	6.24	TATATA
PFB0970c	-547	1	6.24	TATATA
PFB0970c	-553	1	6.24	TATATA
PFB0970c	-977	1	6.24	TATATA
PFB0970c	-1185	1	6.24	TATATA
PFB0970c	-1191	1	6.24	TATATA
PFB0970c	-1222	1	6.24	TATATA
PFB0970c	-1244	1	6.24	TATATA
PFB0970c	-1345	1	6.24	TATATA
PFB0970c	-1351	1	6.24	TATATA
PFB0970c	-1386	1	6.24	TATATA
PFB0970c	-1458	1	6.24	TATATA
PFB0970c	-1491	1	6.24	TATATA
PFB0970c	-1687	1	6.24	TATATA
PFB0970c	-1693	1	6.24	TATATA
PF14_0250	-225	1	6.24	TATATA
PF14_0250	-231	1	6.24	TATATA
PF14_0250	-262	1	6.24	TATATA
PF14_0250	-268	1	6.24	TATATA
PF14_0250	-274	1	6.24	TATATA
PF14_0250	-319	1	6.24	TATATA
PF14_0250	-433	1	6.24	TATATA
PF14_0250	-464	1	6.24	TATATA
PF14_0250	-476	1	6.24	TATATA
PF14_0250	-482	1	6.24	TATATA
PF14_0250	-649	1	6.24	TATATA
PF14_0250	-689	1	6.24	TATATA
PF14_0250	-874	1	6.24	TATATA
PF14_0250	-958	1	6.24	TATATA
PF14_0250	-1173	1	6.24	TATATA
PF14_0250	-1179	1	6.24	TATATA
PF14_0250	-1185	1	6.24	TATATA
PF14_0250	-1201	1	6.24	TATATA
PF14_0250	-1460	1	6.24	TATATA
PF14_0250	-1475	1	6.24	TATATA
PF14_0250	-1488	1	6.24	TATATA
PFD0395c	-251	1	6.24	TATATA
PFD0395c	-381	1	6.24	TATATA
PFD0395c	-403	1	6.24	TATATA
PFD0395c	-419	1	6.24	TATATA
PFD0395c	-548	1	6.24	TATATA
PFD0395c	-632	1	6.24	TATATA
PFD0395c	-639	1	6.24	TATATA
PFD0395c	-726	1	6.24	TATATA
PFD0395c	-937	1	6.24	TATATA
PFD0395c	-943	1	6.24	TATATA
PFD0395c	-949	1	6.24	TATATA
PFD0395c	-955	1	6.24	TATATA
PFD0395c	-965	1	6.24	TATATA
PFD0395c	-987	1	6.24	TATATA
PFD0395c	-1363	1	6.24	TATATA
PFD0395c	-1369	1	6.24	TATATA
PFD0395c	-1375	1	6.24	TATATA
PFD0395c	-1381	1	6.24	TATATA
PFD0395c	-1387	1	6.24	TATATA
PFD0395c	-1468	1	6.24	TATATA
PFD0395c	-1548	1	6.24	TATATA
PFD0395c	-1725	1	6.24	TATATA
PFD0395c	-1731	1	6.24	TATATA
PFD0395c	-1889	1	6.24	TATATA
PFI0150c	-15	1	6.24	TATATA
PFI0150c	-21	1	6.24	TATATA
PFI0150c	-34	1	6.24	TATATA
PFI0150c	-46	1	6.24	TATATA
PFI0150c	-95	1	6.24	TATATA
PFI0150c	-186	1	6.24	TATATA
PFI0150c	-192	1	6.24	TATATA
PFI0150c	-198	1	6.24	TATATA
PFI0150c	-497	1	6.24	TATATA
PFI0150c	-544	1	6.24	TATATA
PFI0150c	-682	1	6.24	TATATA
PFI0150c	-688	1	6.24	TATATA
PFI0150c	-694	1	6.24	TATATA
PFI0150c	-700	1	6.24	TATATA
PFI0150c	-706	1	6.24	TATATA
PFI0150c	-712	1	6.24	TATATA
PFI0150c	-955	1	6.24	TATATA
PFI0150c	-961	1	6.24	TATATA
PFI0150c	-1015	1	6.24	TATATA
PFI0150c	-1180	1	6.24	TATATA
PFI0150c	-1214	1	6.24	TATATA
PFI0150c	-1220	1	6.24	TATATA
PFI0150c	-1226	1	6.24	TATATA
PFI0150c	-1232	1	6.24	TATATA
PFI0150c	-1473	1	6.24	TATATA
PFI0150c	-1611	1	6.24	TATATA
PFI0150c	-1629	1	6.24	TATATA
PFI0150c	-1635	1	6.24	TATATA
PFI0150c	-1641	1	6.24	TATATA
PFI0150c	-1647	1	6.24	TATATA
PFI0150c	-1668	1	6.24	TATATA
PFI0150c	-1713	1	6.24	TATATA
PFI0150c	-1786	1	6.24	TATATA
PFI0150c	-1931	1	6.24	TATATA
PFI0150c	-1937	1	6.24	TATATA
PFI0150c	-1963	1	6.24	TATATA
PF14_0509	-51	1	6.24	TATATA
PF14_0509	-118	1	6.24	TATATA
PF14_0509	-130	1	6.24	TATATA
PF14_0509	-211	1	6.24	TATATA
PF14_0509	-414	1	6.24	TATATA
PF14_0509	-420	1	6.24	TATATA
PF14_0509	-426	1	6.24	TATATA
PF14_0509	-432	1	6.24	TATATA
PF14_0509	-710	1	6.24	TATATA
PF14_0509	-893	1	6.24	TATATA
PF14_0509	-899	1	6.24	TATATA
PF14_0509	-905	1	6.24	TATATA
PF14_0509	-911	1	6.24	TATATA
PF14_0509	-1172	1	6.24	TATATA
PF14_0509	-1178	1	6.24	TATATA
PF14_0509	-1184	1	6.24	TATATA
PF14_0509	-1190	1	6.24	TATATA
PF14_0509	-1328	1	6.24	TATATA
PF14_0509	-1334	1	6.24	TATATA
PF14_0509	-1341	1	6.24	TATATA
PF14_0509	-1347	1	6.24	TATATA
PF14_0509	-1542	1	6.24	TATATA
PF14_0509	-1618	1	6.24	TATATA
PF14_0509	-1624	1	6.24	TATATA
PF14_0509	-1686	1	6.24	TATATA
PF14_0509	-1871	1	6.24	TATATA
PF14_0509	-1877	1	6.24	TATATA
PF14_0509	-1932	1	6.24	TATATA
PF14_0509	-1938	1	6.24	TATATA
PF14_0509	-1944	1	6.24	TATATA
PF11_0325	-300	1	6.24	TATATA
PF11_0325	-522	1	6.24	TATATA
PF11_0325	-528	1	6.24	TATATA
PF11_0325	-534	1	6.24	TATATA
PF11_0325	-540	1	6.24	TATATA
PF11_0325	-546	1	6.24	TATATA
PF11_0325	-552	1	6.24	TATATA
PF11_0325	-1009	1	6.24	TATATA
PF11_0325	-1093	1	6.24	TATATA
PF11_0325	-1099	1	6.24	TATATA
PF11_0325	-1105	1	6.24	TATATA
PF11_0325	-1111	1	6.24	TATATA
PF11_0325	-1220	1	6.24	TATATA
PF11_0325	-1226	1	6.24	TATATA
PF11_0325	-1232	1	6.24	TATATA
PF11_0325	-1238	1	6.24	TATATA
PF11_0325	-1275	1	6.24	TATATA
PF11_0325	-1366	1	6.24	TATATA
PF11_0325	-1439	1	6.24	TATATA
PF11_0325	-1445	1	6.24	TATATA
PF11_0325	-1451	1	6.24	TATATA
PF11_0325	-1457	1	6.24	TATATA
PF11_0325	-1463	1	6.24	TATATA
PF11_0325	-1469	1	6.24	TATATA
PF11_0325	-1628	1	6.24	TATATA
PF11_0325	-1634	1	6.24	TATATA
PF11_0325	-1640	1	6.24	TATATA
PF11_0325	-1646	1	6.24	TATATA
PF11_0325	-1819	1	6.24	TATATA
PF11_0325	-1895	1	6.24	TATATA
PF11_0325	-1902	1	6.24	TATATA
PF11_0325	-1908	1	6.24	TATATA
PF11_0325	-1914	1	6.24	TATATA
MAL13P1.24	-119	1	6.24	TATATA
MAL13P1.24	-396	1	6.24	TATATA
MAL13P1.24	-402	1	6.24	TATATA
MAL13P1.24	-439	1	6.24	TATATA
MAL13P1.24	-445	1	6.24	TATATA
MAL13P1.24	-741	1	6.24	TATATA
MAL13P1.24	-747	1	6.24	TATATA
MAL13P1.24	-753	1	6.24	TATATA
MAL13P1.24	-759	1	6.24	TATATA
MAL13P1.24	-909	1	6.24	TATATA
MAL13P1.24	-916	1	6.24	TATATA
MAL13P1.24	-1009	1	6.24	TATATA
MAL13P1.24	-1015	1	6.24	TATATA
MAL13P1.24	-1021	1	6.24	TATATA
MAL13P1.24	-1027	1	6.24	TATATA
MAL13P1.24	-1182	1	6.24	TATATA
MAL13P1.24	-1188	1	6.24	TATATA
MAL13P1.24	-1194	1	6.24	TATATA
MAL13P1.24	-1200	1	6.24	TATATA
MAL13P1.24	-1206	1	6.24	TATATA
MAL13P1.24	-1212	1	6.24	TATATA
MAL13P1.24	-1218	1	6.24	TATATA
MAL13P1.24	-1224	1	6.24	TATATA
MAL13P1.24	-1233	1	6.24	TATATA
MAL13P1.24	-1242	1	6.24	TATATA
MAL13P1.24	-1251	1	6.24	TATATA
MAL13P1.24	-1335	1	6.24	TATATA
MAL13P1.24	-1356	1	6.24	TATATA
MAL13P1.24	-1362	1	6.24	TATATA
MAL13P1.24	-1368	1	6.24	TATATA
MAL13P1.24	-1374	1	6.24	TATATA
MAL13P1.24	-1457	1	6.24	TATATA
MAL13P1.24	-1695	1	6.24	TATATA
MAL13P1.24	-1701	1	6.24	TATATA
MAL13P1.24	-1707	1	6.24	TATATA
MAL13P1.24	-1891	1	6.24	TATATA
MAL13P1.24	-1897	1	6.24	TATATA
PFC1065w	-41	1	6.24	TATATA
PFC1065w	-47	1	6.24	TATATA
PFC1065w	-132	1	6.24	TATATA
PFC1065w	-152	1	6.24	TATATA
PFC1065w	-204	1	6.24	TATATA
PFC1065w	-275	1	6.24	TATATA
PFC1065w	-281	1	6.24	TATATA
PFC1065w	-287	1	6.24	TATATA
PFC1065w	-294	1	6.24	TATATA
PFC1065w	-350	1	6.24	TATATA
PFC1065w	-463	1	6.24	TATATA
PFC1065w	-471	1	6.24	TATATA
PFC1065w	-487	1	6.24	TATATA
PFC1065w	-589	1	6.24	TATATA
PFC1065w	-596	1	6.24	TATATA
PFC1065w	-700	1	6.24	TATATA
PFC1065w	-706	1	6.24	TATATA
PFC1065w	-785	1	6.24	TATATA
PFC1065w	-791	1	6.24	TATATA
PFC1065w	-833	1	6.24	TATATA
PFC1065w	-951	1	6.24	TATATA
PFC1065w	-957	1	6.24	TATATA
PFC1065w	-970	1	6.24	TATATA
PFC1065w	-1046	1	6.24	TATATA
PFC1065w	-1135	1	6.24	TATATA
PFC1065w	-1176	1	6.24	TATATA
PFC1065w	-1227	1	6.24	TATATA
PFC1065w	-1447	1	6.24	TATATA
PFC1065w	-1547	1	6.24	TATATA
PFC1065w	-1599	1	6.24	TATATA
PFC1065w	-1605	1	6.24	TATATA
PFC1065w	-1611	1	6.24	TATATA
PFC1065w	-1617	1	6.24	TATATA
PFC1065w	-1623	1	6.24	TATATA
PFC1065w	-1629	1	6.24	TATATA
PFC1065w	-1680	1	6.24	TATATA
PFC1065w	-1751	1	6.24	TATATA
PFC1065w	-1784	1	6.24	TATATA
PFC1065w	-1888	1	6.24	TATATA
PFC1065w	-1911	1	6.24	TATATA
PFC1065w	-1917	1	6.24	TATATA
PFC1065w	-1923	1	6.24	TATATA
PFC1065w	-1929	1	6.24	TATATA
PFC1065w	-1935	1	6.24	TATATA
PFC1065w	-1941	1	6.24	TATATA
PFF1390w	-139	1	6.24	TATATA
PFF1390w	-300	1	6.24	TATATA
PFF1390w	-306	1	6.24	TATATA
PFF1390w	-312	1	6.24	TATATA
PFF1390w	-443	1	6.24	TATATA
PFF1390w	-457	1	6.24	TATATA
PFF1390w	-463	1	6.24	TATATA
PFF1390w	-469	1	6.24	TATATA
PFF1390w	-598	1	6.24	TATATA
PFF1390w	-791	1	6.24	TATATA
PFF1390w	-797	1	6.24	TATATA
PFF1390w	-803	1	6.24	TATATA
PFF1390w	-1280	1	6.24	TATATA
PFF1390w	-1288	1	6.24	TATATA
PF11_0156	-63	1	6.24	TATATA
PF11_0156	-69	1	6.24	TATATA
PF11_0156	-75	1	6.24	TATATA
PF11_0156	-90	1	6.24	TATATA
PF11_0156	-96	1	6.24	TATATA
PF11_0156	-102	1	6.24	TATATA
PF11_0156	-280	1	6.24	TATATA
PF11_0156	-286	1	6.24	TATATA
PF11_0156	-292	1	6.24	TATATA
PF11_0156	-298	1	6.24	TATATA
PF11_0156	-304	1	6.24	TATATA
PF11_0156	-493	1	6.24	TATATA
PF11_0156	-499	1	6.24	TATATA
PF11_0156	-505	1	6.24	TATATA
PF11_0156	-710	1	6.24	TATATA
PF11_0156	-716	1	6.24	TATATA
PF11_0156	-722	1	6.24	TATATA
PF11_0156	-757	1	6.24	TATATA
PF11_0156	-763	1	6.24	TATATA
PF11_0156	-769	1	6.24	TATATA
PF11_0156	-775	1	6.24	TATATA
PF11_0156	-900	1	6.24	TATATA
PF11_0156	-1109	1	6.24	TATATA
PF11_0156	-1134	1	6.24	TATATA
PF11_0156	-1428	1	6.24	TATATA
PF11_0156	-1434	1	6.24	TATATA
PF11_0156	-1448	1	6.24	TATATA
PF11_0156	-1634	1	6.24	TATATA
PF11_0156	-1645	1	6.24	TATATA
PF11_0156	-1664	1	6.24	TATATA
PF11_0156	-1670	1	6.24	TATATA
PF11_0156	-1676	1	6.24	TATATA
PF11_0156	-1683	1	6.24	TATATA
PF11_0156	-1689	1	6.24	TATATA
PF11_0156	-1904	1	6.24	TATATA
PF11_0156	-1983	1	6.24	TATATA
PFA0500w	-99	1	6.24	TATATA
PFA0500w	-121	1	6.24	TATATA
PFA0500w	-208	1	6.24	TATATA
PFL1745c	-55	1	6.24	TATATA
PFL1745c	-61	1	6.24	TATATA
PFL1745c	-307	1	6.24	TATATA
PFL1745c	-325	1	6.24	TATATA
PFL1745c	-578	1	6.24	TATATA
PFL1745c	-606	1	6.24	TATATA
PFL1745c	-643	1	6.24	TATATA
PFL1745c	-649	1	6.24	TATATA
PFL1745c	-723	1	6.24	TATATA
PFL1745c	-729	1	6.24	TATATA
PFL1745c	-757	1	6.24	TATATA
PFL1745c	-1037	1	6.24	TATATA
PFL1745c	-1077	1	6.24	TATATA
PFL1745c	-1097	1	6.24	TATATA
PFL1745c	-1103	1	6.24	TATATA
PFL1745c	-1109	1	6.24	TATATA
PFL1745c	-1189	1	6.24	TATATA
PFL1745c	-1214	1	6.24	TATATA
PFL1745c	-1220	1	6.24	TATATA
PFL1745c	-1226	1	6.24	TATATA
PFL1745c	-1232	1	6.24	TATATA
PFL1745c	-1342	1	6.24	TATATA
PFL1745c	-1361	1	6.24	TATATA
PFL1745c	-1380	1	6.24	TATATA
PFL1745c	-1386	1	6.24	TATATA
PFL1745c	-1495	1	6.24	TATATA
PFL1745c	-1510	1	6.24	TATATA
PFL1745c	-1735	1	6.24	TATATA
PFL1745c	-1741	1	6.24	TATATA
PFL1745c	-1747	1	6.24	TATATA
PFL1745c	-1753	1	6.24	TATATA
PFL1745c	-1906	1	6.24	TATATA
PFL1745c	-1912	1	6.24	TATATA
PFL1745c	-1918	1	6.24	TATATA
PFL1745c	-1934	1	6.24	TATATA
PF13_0166	-110	1	6.24	TATATA
PF13_0166	-116	1	6.24	TATATA
PF13_0166	-213	1	6.24	TATATA
PF13_0166	-225	1	6.24	TATATA
PF13_0166	-511	1	6.24	TATATA
PF13_0166	-579	1	6.24	TATATA
PF13_0166	-585	1	6.24	TATATA
PF13_0166	-591	1	6.24	TATATA
PF13_0166	-597	1	6.24	TATATA
PF10_0328	-108	1	6.24	TATATA
PF10_0328	-114	1	6.24	TATATA
PF10_0328	-120	1	6.24	TATATA
PF10_0328	-126	1	6.24	TATATA
PF10_0328	-132	1	6.24	TATATA
PF10_0328	-263	1	6.24	TATATA
PF10_0328	-279	1	6.24	TATATA
PF10_0328	-387	1	6.24	TATATA
PF10_0328	-400	1	6.24	TATATA
PF10_0328	-407	1	6.24	TATATA
PF10_0328	-465	1	6.24	TATATA
PF10_0328	-516	1	6.24	TATATA
PF10_0328	-611	1	6.24	TATATA
PF10_0328	-659	1	6.24	TATATA
PF10_0328	-665	1	6.24	TATATA
PF10_0328	-683	1	6.24	TATATA
PF10_0328	-795	1	6.24	TATATA
PF10_0328	-816	1	6.24	TATATA
PF10_0328	-867	1	6.24	TATATA
PF10_0328	-919	1	6.24	TATATA
PF10_0328	-926	1	6.24	TATATA
PF10_0328	-932	1	6.24	TATATA
PF10_0328	-1086	1	6.24	TATATA
PF10_0328	-1137	1	6.24	TATATA
PF10_0328	-1143	1	6.24	TATATA
PF10_0328	-1177	1	6.24	TATATA
PF10_0328	-1188	1	6.24	TATATA
PF10_0328	-1194	1	6.24	TATATA
PF10_0328	-1442	1	6.24	TATATA
PF10_0328	-1448	1	6.24	TATATA
PF10_0328	-1454	1	6.24	TATATA
PF10_0328	-1460	1	6.24	TATATA
PF11_0109	-228	1	6.24	TATATA
PF11_0109	-268	1	6.24	TATATA
PF11_0109	-348	1	6.24	TATATA
PF11_0109	-354	1	6.24	TATATA
PF11_0109	-360	1	6.24	TATATA
PF11_0109	-366	1	6.24	TATATA
PF11_0109	-481	1	6.24	TATATA
PF11_0109	-517	1	6.24	TATATA
PF11_0109	-652	1	6.24	TATATA
PF11_0109	-658	1	6.24	TATATA
PF11_0109	-664	1	6.24	TATATA
PF11_0109	-670	1	6.24	TATATA
PF11_0109	-820	1	6.24	TATATA
PF11_0109	-847	1	6.24	TATATA
PF11_0109	-860	1	6.24	TATATA
PF11_0109	-866	1	6.24	TATATA
PF11_0109	-872	1	6.24	TATATA
PF11_0109	-878	1	6.24	TATATA
PF11_0109	-937	1	6.24	TATATA
PF11_0109	-943	1	6.24	TATATA
PF11_0109	-949	1	6.24	TATATA
PF11_0109	-1021	1	6.24	TATATA
PF11_0109	-1027	1	6.24	TATATA
PF11_0109	-1033	1	6.24	TATATA
PF11_0109	-1039	1	6.24	TATATA
PF11_0109	-1089	1	6.24	TATATA
PF11_0109	-1102	1	6.24	TATATA
PF11_0109	-1275	1	6.24	TATATA
PF11_0109	-1281	1	6.24	TATATA
PF11_0109	-1381	1	6.24	TATATA
PF11_0109	-1387	1	6.24	TATATA
PF11_0109	-1407	1	6.24	TATATA
PF11_0109	-1413	1	6.24	TATATA
PF11_0109	-1534	1	6.24	TATATA
PF11_0109	-1556	1	6.24	TATATA
PF11_0109	-1562	1	6.24	TATATA
PF11_0109	-1568	1	6.24	TATATA
PF11_0109	-1827	1	6.24	TATATA
PF11_0109	-1833	1	6.24	TATATA
PF11_0109	-1988	1	6.24	TATATA
PF11_0109	-1994	1	6.24	TATATA
PF11_0109	-2000	1	6.24	TATATA
MAL13P1.237	-68	1	6.24	TATATA
MAL13P1.237	-134	1	6.24	TATATA
MAL13P1.237	-140	1	6.24	TATATA
MAL13P1.237	-146	1	6.24	TATATA
MAL13P1.237	-392	1	6.24	TATATA
MAL13P1.237	-457	1	6.24	TATATA
MAL13P1.237	-471	1	6.24	TATATA
MAL13P1.237	-477	1	6.24	TATATA
MAL13P1.237	-483	1	6.24	TATATA
MAL13P1.237	-489	1	6.24	TATATA
MAL13P1.237	-562	1	6.24	TATATA
MAL13P1.237	-583	1	6.24	TATATA
MAL13P1.237	-667	1	6.24	TATATA
MAL13P1.237	-680	1	6.24	TATATA
MAL13P1.237	-686	1	6.24	TATATA
MAL13P1.237	-764	1	6.24	TATATA
MAL13P1.237	-835	1	6.24	TATATA
MAL13P1.237	-850	1	6.24	TATATA
MAL13P1.237	-857	1	6.24	TATATA
MAL13P1.237	-1009	1	6.24	TATATA
MAL13P1.237	-1029	1	6.24	TATATA
MAL13P1.237	-1035	1	6.24	TATATA
MAL13P1.237	-1041	1	6.24	TATATA
MAL13P1.237	-1047	1	6.24	TATATA
MAL13P1.237	-1100	1	6.24	TATATA
MAL13P1.237	-1365	1	6.24	TATATA
MAL13P1.237	-1371	1	6.24	TATATA
MAL13P1.237	-1393	1	6.24	TATATA
MAL13P1.237	-1399	1	6.24	TATATA
MAL13P1.237	-1405	1	6.24	TATATA
MAL13P1.237	-1445	1	6.24	TATATA
MAL13P1.237	-1451	1	6.24	TATATA
MAL13P1.237	-1481	1	6.24	TATATA
MAL13P1.237	-1488	1	6.24	TATATA
MAL13P1.237	-1542	1	6.24	TATATA
MAL13P1.237	-1627	1	6.24	TATATA
MAL13P1.237	-1670	1	6.24	TATATA
MAL13P1.237	-1676	1	6.24	TATATA
MAL13P1.237	-1682	1	6.24	TATATA
MAL13P1.237	-1796	1	6.24	TATATA
MAL13P1.237	-1805	1	6.24	TATATA
MAL13P1.237	-1811	1	6.24	TATATA
MAL13P1.237	-1817	1	6.24	TATATA
MAL13P1.237	-1823	1	6.24	TATATA
MAL13P1.237	-1829	1	6.24	TATATA
MAL13P1.237	-1835	1	6.24	TATATA
MAL13P1.237	-1845	1	6.24	TATATA
MAL13P1.237	-1898	1	6.24	TATATA
MAL13P1.237	-1910	1	6.24	TATATA
MAL13P1.237	-1980	1	6.24	TATATA
MAL13P1.237	-1986	1	6.24	TATATA
MAL13P1.237	-1992	1	6.24	TATATA
MAL13P1.237	-1999	1	6.24	TATATA
MAL13P1.202	-53	1	6.24	TATATA
MAL13P1.202	-59	1	6.24	TATATA
MAL13P1.202	-65	1	6.24	TATATA
MAL13P1.202	-71	1	6.24	TATATA
MAL13P1.202	-208	1	6.24	TATATA
MAL13P1.202	-254	1	6.24	TATATA
MAL13P1.202	-267	1	6.24	TATATA
MAL13P1.202	-407	1	6.24	TATATA
MAL13P1.202	-447	1	6.24	TATATA
MAL13P1.202	-460	1	6.24	TATATA
MAL13P1.202	-466	1	6.24	TATATA
MAL13P1.202	-621	1	6.24	TATATA
MAL13P1.202	-627	1	6.24	TATATA
MAL13P1.202	-633	1	6.24	TATATA
MAL13P1.202	-639	1	6.24	TATATA
MAL13P1.202	-645	1	6.24	TATATA
MAL13P1.202	-651	1	6.24	TATATA
MAL13P1.202	-657	1	6.24	TATATA
MAL13P1.202	-707	1	6.24	TATATA
MAL13P1.202	-1014	1	6.24	TATATA
MAL13P1.202	-1061	1	6.24	TATATA
MAL13P1.202	-1067	1	6.24	TATATA
MAL13P1.202	-1073	1	6.24	TATATA
MAL13P1.202	-1323	1	6.24	TATATA
MAL13P1.202	-1335	1	6.24	TATATA
MAL13P1.202	-1341	1	6.24	TATATA
MAL13P1.202	-1396	1	6.24	TATATA
MAL13P1.202	-1402	1	6.24	TATATA
MAL13P1.202	-1408	1	6.24	TATATA
MAL13P1.202	-1587	1	6.24	TATATA
MAL13P1.202	-1593	1	6.24	TATATA
MAL13P1.202	-1599	1	6.24	TATATA
MAL13P1.202	-1757	1	6.24	TATATA
MAL13P1.202	-1986	1	6.24	TATATA
MAL13P1.303	-57	1	6.24	TATATA
MAL13P1.303	-63	1	6.24	TATATA
MAL13P1.303	-80	1	6.24	TATATA
MAL13P1.303	-215	1	6.24	TATATA
MAL13P1.303	-221	1	6.24	TATATA
MAL13P1.303	-309	1	6.24	TATATA
MAL13P1.303	-396	1	6.24	TATATA
MAL13P1.303	-402	1	6.24	TATATA
MAL13P1.303	-408	1	6.24	TATATA
MAL13P1.303	-414	1	6.24	TATATA
MAL13P1.303	-483	1	6.24	TATATA
MAL13P1.303	-489	1	6.24	TATATA
MAL13P1.303	-495	1	6.24	TATATA
MAL13P1.303	-501	1	6.24	TATATA
MAL13P1.303	-507	1	6.24	TATATA
MAL13P1.303	-513	1	6.24	TATATA
MAL13P1.303	-519	1	6.24	TATATA
MAL13P1.303	-526	1	6.24	TATATA
MAL13P1.303	-532	1	6.24	TATATA
MAL13P1.303	-538	1	6.24	TATATA
MAL13P1.303	-665	1	6.24	TATATA
MAL13P1.303	-677	1	6.24	TATATA
MAL13P1.303	-683	1	6.24	TATATA
MAL13P1.303	-689	1	6.24	TATATA
MAL13P1.303	-695	1	6.24	TATATA
MAL13P1.303	-701	1	6.24	TATATA
MAL13P1.303	-707	1	6.24	TATATA
MAL13P1.303	-724	1	6.24	TATATA
MAL13P1.303	-809	1	6.24	TATATA
MAL13P1.303	-822	1	6.24	TATATA
MAL13P1.303	-894	1	6.24	TATATA
MAL13P1.303	-1140	1	6.24	TATATA
MAL13P1.303	-1153	1	6.24	TATATA
MAL13P1.303	-1159	1	6.24	TATATA
MAL13P1.303	-1165	1	6.24	TATATA
MAL13P1.303	-1171	1	6.24	TATATA
MAL13P1.303	-1177	1	6.24	TATATA
MAL13P1.303	-1183	1	6.24	TATATA
MAL13P1.303	-1197	1	6.24	TATATA
MAL13P1.303	-1412	1	6.24	TATATA
MAL13P1.303	-1696	1	6.24	TATATA
MAL13P1.303	-1702	1	6.24	TATATA
MAL13P1.303	-1708	1	6.24	TATATA
MAL13P1.303	-1937	1	6.24	TATATA
MAL13P1.303	-1943	1	6.24	TATATA
PFD0145c	-158	1	6.24	TATATA
PFD0145c	-234	1	6.24	TATATA
PFD0145c	-260	1	6.24	TATATA
PFD0145c	-315	1	6.24	TATATA
PFD0145c	-321	1	6.24	TATATA
PFD0145c	-327	1	6.24	TATATA
PFD0145c	-333	1	6.24	TATATA
PFD0145c	-340	1	6.24	TATATA
PFD0145c	-396	1	6.24	TATATA
PFD0145c	-402	1	6.24	TATATA
PFD0145c	-466	1	6.24	TATATA
PFD0145c	-606	1	6.24	TATATA
PFD0145c	-649	1	6.24	TATATA
PFD0145c	-679	1	6.24	TATATA
PFD0145c	-691	1	6.24	TATATA
PFD0145c	-749	1	6.24	TATATA
PFD0145c	-825	1	6.24	TATATA
PFD0145c	-1005	1	6.24	TATATA
PFD0145c	-1011	1	6.24	TATATA
PFD0145c	-1017	1	6.24	TATATA
PFD0145c	-1050	1	6.24	TATATA
PFD0145c	-1228	1	6.24	TATATA
PFD0145c	-1237	1	6.24	TATATA
MAL13P1.87	-80	1	6.24	TATATA
MAL13P1.87	-180	1	6.24	TATATA
MAL13P1.87	-312	1	6.24	TATATA
MAL13P1.87	-318	1	6.24	TATATA
MAL13P1.87	-324	1	6.24	TATATA
MAL13P1.87	-330	1	6.24	TATATA
MAL13P1.87	-336	1	6.24	TATATA
MAL13P1.87	-420	1	6.24	TATATA
MAL13P1.87	-426	1	6.24	TATATA
MAL13P1.87	-432	1	6.24	TATATA
MAL13P1.87	-714	1	6.24	TATATA
MAL13P1.87	-761	1	6.24	TATATA
MAL13P1.87	-920	1	6.24	TATATA
MAL13P1.87	-1080	1	6.24	TATATA
MAL13P1.87	-1086	1	6.24	TATATA
MAL13P1.87	-1092	1	6.24	TATATA
MAL13P1.87	-1098	1	6.24	TATATA
MAL13P1.87	-1104	1	6.24	TATATA
PFI0790w	-113	1	6.24	TATATA
PFI0790w	-119	1	6.24	TATATA
PFI0790w	-125	1	6.24	TATATA
PFI0790w	-131	1	6.24	TATATA
PFI0790w	-137	1	6.24	TATATA
PFI0790w	-143	1	6.24	TATATA
PFI0790w	-250	1	6.24	TATATA
PFI0790w	-256	1	6.24	TATATA
PFI0790w	-430	1	6.24	TATATA
PFI0790w	-481	1	6.24	TATATA
PFI0790w	-731	1	6.24	TATATA
PFI0790w	-744	1	6.24	TATATA
PFI0790w	-805	1	6.24	TATATA
PFI0790w	-811	1	6.24	TATATA
PFI0790w	-1027	1	6.24	TATATA
PFI0790w	-1033	1	6.24	TATATA
PFI0790w	-1147	1	6.24	TATATA
PFI0790w	-1303	1	6.24	TATATA
PFI0790w	-1366	1	6.24	TATATA
PFI0790w	-1419	1	6.24	TATATA
PFI0790w	-1425	1	6.24	TATATA
PFI0790w	-1573	1	6.24	TATATA
PFI0790w	-1579	1	6.24	TATATA
PFI0790w	-1585	1	6.24	TATATA
PFI0790w	-1591	1	6.24	TATATA
PFI0790w	-1597	1	6.24	TATATA
PFI0790w	-1603	1	6.24	TATATA
PFI0790w	-1925	1	6.24	TATATA
PFI0790w	-1931	1	6.24	TATATA
PFI0790w	-1937	1	6.24	TATATA
PFI0790w	-1943	1	6.24	TATATA
PF11_0359	-60	1	6.24	TATATA
PF11_0359	-86	1	6.24	TATATA
PF11_0359	-92	1	6.24	TATATA
PF11_0359	-99	1	6.24	TATATA
PF11_0359	-247	1	6.24	TATATA
PF11_0359	-277	1	6.24	TATATA
PF11_0359	-346	1	6.24	TATATA
PF11_0359	-380	1	6.24	TATATA
PF11_0359	-386	1	6.24	TATATA
PF11_0359	-551	1	6.24	TATATA
PF11_0359	-614	1	6.24	TATATA
PF11_0359	-626	1	6.24	TATATA
PF11_0359	-633	1	6.24	TATATA
PF11_0359	-640	1	6.24	TATATA
PF11_0359	-646	1	6.24	TATATA
PF11_0359	-827	1	6.24	TATATA
PF11_0359	-955	1	6.24	TATATA
PF11_0359	-1060	1	6.24	TATATA
PF11_0359	-1094	1	6.24	TATATA
PF11_0359	-1100	1	6.24	TATATA
PF11_0359	-1106	1	6.24	TATATA
PF11_0359	-1112	1	6.24	TATATA
PF11_0359	-1414	1	6.24	TATATA
PF11_0359	-1420	1	6.24	TATATA
PF11_0359	-1426	1	6.24	TATATA
PF11_0359	-1493	1	6.24	TATATA
PF11_0359	-1506	1	6.24	TATATA
PF11_0359	-1757	1	6.24	TATATA
PF11_0359	-1763	1	6.24	TATATA
PFE0910w	-40	1	6.24	TATATA
PFE0910w	-46	1	6.24	TATATA
PFE0910w	-70	1	6.24	TATATA
PFE0910w	-76	1	6.24	TATATA
PFE0910w	-100	1	6.24	TATATA
PFE0910w	-220	1	6.24	TATATA
PFE0910w	-255	1	6.24	TATATA
PFE0910w	-310	1	6.24	TATATA
PFE0910w	-316	1	6.24	TATATA
PFE0910w	-322	1	6.24	TATATA
PFE0910w	-328	1	6.24	TATATA
PFE0910w	-462	1	6.24	TATATA
PFE0910w	-468	1	6.24	TATATA
PFE0910w	-474	1	6.24	TATATA
PFE0910w	-592	1	6.24	TATATA
PFE0910w	-598	1	6.24	TATATA
PFE0910w	-604	1	6.24	TATATA
PFE0910w	-713	1	6.24	TATATA
PFE0910w	-719	1	6.24	TATATA
PFE0910w	-725	1	6.24	TATATA
PFE0910w	-870	1	6.24	TATATA
PFE0910w	-876	1	6.24	TATATA
PFE0910w	-882	1	6.24	TATATA
PFD0470c	-15	1	6.24	TATATA
PFD0470c	-21	1	6.24	TATATA
PFD0470c	-33	1	6.24	TATATA
PFD0470c	-156	1	6.24	TATATA
PFD0470c	-202	1	6.24	TATATA
PFD0470c	-208	1	6.24	TATATA
PFD0470c	-214	1	6.24	TATATA
PFD0470c	-220	1	6.24	TATATA
PFD0470c	-290	1	6.24	TATATA
PFD0470c	-377	1	6.24	TATATA
PFD0470c	-383	1	6.24	TATATA
PFD0470c	-405	1	6.24	TATATA
PFD0470c	-411	1	6.24	TATATA
PFD0470c	-494	1	6.24	TATATA
PFD0470c	-519	1	6.24	TATATA
PFD0470c	-525	1	6.24	TATATA
PFD0470c	-531	1	6.24	TATATA
PFD0470c	-537	1	6.24	TATATA
PFD0470c	-543	1	6.24	TATATA
PFD0470c	-549	1	6.24	TATATA
PFD0470c	-564	1	6.24	TATATA
PFD0470c	-657	1	6.24	TATATA
PFD0470c	-928	1	6.24	TATATA
PFD0470c	-934	1	6.24	TATATA
PFD0470c	-940	1	6.24	TATATA
PFD0470c	-1062	1	6.24	TATATA
PFD0470c	-1068	1	6.24	TATATA
PFD0470c	-1074	1	6.24	TATATA
PFD0470c	-1080	1	6.24	TATATA
PFD0470c	-1243	1	6.24	TATATA
PFD0470c	-1351	1	6.24	TATATA
PFB0640c	-79	1	6.24	TATATA
PFB0640c	-85	1	6.24	TATATA
PFB0640c	-91	1	6.24	TATATA
PFB0640c	-159	1	6.24	TATATA
PFB0640c	-267	1	6.24	TATATA
PFB0640c	-273	1	6.24	TATATA
PFB0640c	-279	1	6.24	TATATA
PFB0640c	-289	1	6.24	TATATA
PFB0640c	-295	1	6.24	TATATA
PFB0640c	-407	1	6.24	TATATA
PFB0640c	-426	1	6.24	TATATA
PFB0640c	-682	1	6.24	TATATA
PFB0640c	-688	1	6.24	TATATA
PFB0640c	-694	1	6.24	TATATA
PFB0640c	-703	1	6.24	TATATA
PFB0640c	-725	1	6.24	TATATA
PFB0640c	-756	1	6.24	TATATA
PFB0640c	-762	1	6.24	TATATA
PFB0640c	-768	1	6.24	TATATA
PFB0640c	-907	1	6.24	TATATA
PFB0640c	-1004	1	6.24	TATATA
PFB0640c	-1010	1	6.24	TATATA
PFB0640c	-1113	1	6.24	TATATA
PFB0640c	-1159	1	6.24	TATATA
PFB0640c	-1185	1	6.24	TATATA
PFB0640c	-1274	1	6.24	TATATA
PFB0640c	-1280	1	6.24	TATATA
PFB0640c	-1372	1	6.24	TATATA
PFB0640c	-1378	1	6.24	TATATA
PFB0640c	-1384	1	6.24	TATATA
PFB0640c	-1390	1	6.24	TATATA
PFB0640c	-1404	1	6.24	TATATA
PFB0640c	-1605	1	6.24	TATATA
PFB0640c	-1611	1	6.24	TATATA
PFB0640c	-1617	1	6.24	TATATA
PFB0640c	-1794	1	6.24	TATATA
PFB0640c	-1800	1	6.24	TATATA
PFB0640c	-1806	1	6.24	TATATA
PFB0640c	-1818	1	6.24	TATATA
PFI0330c	-84	1	6.24	TATATA
PFI0330c	-90	1	6.24	TATATA
PFI0330c	-96	1	6.24	TATATA
PFI0330c	-102	1	6.24	TATATA
PFI0330c	-171	1	6.24	TATATA
PFI0330c	-242	1	6.24	TATATA
PFI0330c	-255	1	6.24	TATATA
PFI0330c	-358	1	6.24	TATATA
PFI0330c	-364	1	6.24	TATATA
PFI0330c	-370	1	6.24	TATATA
PFI1410c	-37	1	6.24	TATATA
PFI1410c	-112	1	6.24	TATATA
PFI1410c	-118	1	6.24	TATATA
PFI1410c	-124	1	6.24	TATATA
PFI1410c	-130	1	6.24	TATATA
PFI1410c	-136	1	6.24	TATATA
PFI1410c	-433	1	6.24	TATATA
PFI1410c	-439	1	6.24	TATATA
PFI1410c	-445	1	6.24	TATATA
PFI1410c	-451	1	6.24	TATATA
PFI1410c	-457	1	6.24	TATATA
PFI1410c	-463	1	6.24	TATATA
PFI1410c	-469	1	6.24	TATATA
PFI1410c	-742	1	6.24	TATATA
PFI1410c	-971	1	6.24	TATATA
PFI1410c	-977	1	6.24	TATATA
PFI1410c	-1025	1	6.24	TATATA
PFI1410c	-1031	1	6.24	TATATA
PFI1410c	-1037	1	6.24	TATATA
PFI1410c	-1043	1	6.24	TATATA
PF14_0387	-200	1	6.24	TATATA
PF14_0387	-206	1	6.24	TATATA
PF14_0387	-212	1	6.24	TATATA
PF14_0387	-218	1	6.24	TATATA
PF14_0387	-224	1	6.24	TATATA
PF14_0387	-236	1	6.24	TATATA
PF14_0387	-242	1	6.24	TATATA
PF14_0387	-257	1	6.24	TATATA
PF14_0387	-263	1	6.24	TATATA
PF14_0387	-269	1	6.24	TATATA
PF14_0387	-943	1	6.24	TATATA
PF14_0387	-949	1	6.24	TATATA
PF14_0387	-959	1	6.24	TATATA
PF14_0387	-965	1	6.24	TATATA
PF14_0387	-971	1	6.24	TATATA
PF14_0387	-989	1	6.24	TATATA
PF14_0387	-1073	1	6.24	TATATA
PF14_0387	-1150	1	6.24	TATATA
PF14_0387	-1175	1	6.24	TATATA
PF14_0387	-1181	1	6.24	TATATA
PF14_0387	-1247	1	6.24	TATATA
PF14_0387	-1292	1	6.24	TATATA
PF14_0387	-1450	1	6.24	TATATA
PF14_0387	-1463	1	6.24	TATATA
PF14_0387	-1469	1	6.24	TATATA
PF14_0387	-1623	1	6.24	TATATA
PF14_0387	-1739	1	6.24	TATATA
PFD0820w	-187	1	6.24	TATATA
PFD0820w	-450	1	6.24	TATATA
PFD0820w	-512	1	6.24	TATATA
PFD0820w	-647	1	6.24	TATATA
PFD0820w	-868	1	6.24	TATATA
PFD0820w	-1108	1	6.24	TATATA
PFD0820w	-1114	1	6.24	TATATA
PFD0820w	-1258	1	6.24	TATATA
PFD0820w	-1292	1	6.24	TATATA
PFD0820w	-1369	1	6.24	TATATA
PFD0820w	-1376	1	6.24	TATATA
PFD0820w	-1382	1	6.24	TATATA
PFD0820w	-1388	1	6.24	TATATA
PFD0820w	-1394	1	6.24	TATATA
PFD0820w	-1526	1	6.24	TATATA
PFD0820w	-1532	1	6.24	TATATA
PFD0820w	-1538	1	6.24	TATATA
PFD0820w	-1544	1	6.24	TATATA
PFD0820w	-1550	1	6.24	TATATA
PFD0820w	-1636	1	6.24	TATATA
PFD0820w	-1642	1	6.24	TATATA
PFD0820w	-1648	1	6.24	TATATA
PFD0820w	-1654	1	6.24	TATATA
PFD0820w	-1795	1	6.24	TATATA
PFD0820w	-1801	1	6.24	TATATA
PFD0820w	-1982	1	6.24	TATATA
PF11_0421	-178	1	6.24	TATATA
PF11_0421	-184	1	6.24	TATATA
PF11_0421	-220	1	6.24	TATATA
PF11_0421	-226	1	6.24	TATATA
PF11_0421	-232	1	6.24	TATATA
PF11_0421	-238	1	6.24	TATATA
PF11_0421	-339	1	6.24	TATATA
PF11_0421	-362	1	6.24	TATATA
PF11_0421	-515	1	6.24	TATATA
PF11_0421	-521	1	6.24	TATATA
PF11_0421	-527	1	6.24	TATATA
PF11_0421	-538	1	6.24	TATATA
PF11_0421	-697	1	6.24	TATATA
PF11_0421	-703	1	6.24	TATATA
PF11_0421	-709	1	6.24	TATATA
PF11_0421	-803	1	6.24	TATATA
PF11_0421	-809	1	6.24	TATATA
PF11_0421	-815	1	6.24	TATATA
PF11_0421	-821	1	6.24	TATATA
PF11_0421	-827	1	6.24	TATATA
PF11_0421	-1027	1	6.24	TATATA
PF11_0421	-1033	1	6.24	TATATA
PF11_0421	-1149	1	6.24	TATATA
PF11_0421	-1335	1	6.24	TATATA
PF11_0421	-1341	1	6.24	TATATA
PF11_0421	-1347	1	6.24	TATATA
PF11_0421	-1353	1	6.24	TATATA
PF11_0421	-1359	1	6.24	TATATA
PF11_0421	-1365	1	6.24	TATATA
PF11_0421	-1371	1	6.24	TATATA
PF11_0421	-1395	1	6.24	TATATA
MAL13P1.342	-77	1	6.24	TATATA
MAL13P1.342	-417	1	6.24	TATATA
MAL13P1.342	-423	1	6.24	TATATA
MAL13P1.342	-429	1	6.24	TATATA
MAL13P1.342	-435	1	6.24	TATATA
MAL13P1.342	-649	1	6.24	TATATA
MAL13P1.342	-827	1	6.24	TATATA
MAL13P1.342	-833	1	6.24	TATATA
MAL13P1.342	-839	1	6.24	TATATA
MAL13P1.342	-991	1	6.24	TATATA
MAL13P1.342	-1055	1	6.24	TATATA
MAL13P1.342	-1061	1	6.24	TATATA
MAL13P1.342	-1067	1	6.24	TATATA
MAL13P1.342	-1073	1	6.24	TATATA
MAL13P1.342	-1079	1	6.24	TATATA
MAL13P1.342	-1335	1	6.24	TATATA
MAL13P1.342	-1341	1	6.24	TATATA
MAL13P1.342	-1347	1	6.24	TATATA
MAL13P1.342	-1353	1	6.24	TATATA
MAL13P1.342	-1445	1	6.24	TATATA
MAL13P1.342	-1650	1	6.24	TATATA
MAL13P1.342	-1656	1	6.24	TATATA
MAL13P1.342	-1662	1	6.24	TATATA
MAL13P1.342	-1668	1	6.24	TATATA
MAL8P1.149	-59	1	6.24	TATATA
MAL8P1.149	-65	1	6.24	TATATA
MAL8P1.149	-71	1	6.24	TATATA
MAL8P1.149	-293	1	6.24	TATATA
MAL8P1.149	-349	1	6.24	TATATA
PFA0615w	-258	1	6.24	TATATA
PFA0615w	-264	1	6.24	TATATA
PFA0615w	-321	1	6.24	TATATA
PFA0615w	-455	1	6.24	TATATA
PFA0615w	-468	1	6.24	TATATA
PFA0615w	-474	1	6.24	TATATA
PFA0615w	-480	1	6.24	TATATA
PFA0615w	-656	1	6.24	TATATA
PFA0615w	-685	1	6.24	TATATA
PFA0615w	-704	1	6.24	TATATA
PFA0615w	-711	1	6.24	TATATA
PFA0615w	-717	1	6.24	TATATA
PFA0615w	-872	1	6.24	TATATA
PFA0615w	-878	1	6.24	TATATA
PFA0615w	-884	1	6.24	TATATA
PFA0615w	-890	1	6.24	TATATA
PFA0615w	-896	1	6.24	TATATA
PFA0615w	-963	1	6.24	TATATA
PFA0615w	-1125	1	6.24	TATATA
PFA0615w	-1138	1	6.24	TATATA
PFA0615w	-1144	1	6.24	TATATA
PFA0615w	-1150	1	6.24	TATATA
PFA0615w	-1156	1	6.24	TATATA
PFA0615w	-1162	1	6.24	TATATA
PFA0615w	-1168	1	6.24	TATATA
PFA0615w	-1269	1	6.24	TATATA
PFA0615w	-1282	1	6.24	TATATA
PFA0615w	-1288	1	6.24	TATATA
PFA0615w	-1294	1	6.24	TATATA
PFA0615w	-1497	1	6.24	TATATA
PFA0615w	-1591	1	6.24	TATATA
PFA0615w	-1597	1	6.24	TATATA
PFA0615w	-1603	1	6.24	TATATA
PFA0615w	-1876	1	6.24	TATATA
PFA0615w	-1882	1	6.24	TATATA
PFA0615w	-1888	1	6.24	TATATA
PF14_0086	-88	1	6.24	TATATA
PF14_0086	-94	1	6.24	TATATA
PF14_0086	-213	1	6.24	TATATA
PF14_0086	-219	1	6.24	TATATA
PF14_0086	-225	1	6.24	TATATA
PF14_0086	-231	1	6.24	TATATA
PF14_0086	-237	1	6.24	TATATA
PF14_0086	-298	1	6.24	TATATA
PF14_0086	-394	1	6.24	TATATA
PF14_0086	-400	1	6.24	TATATA
PF14_0086	-434	1	6.24	TATATA
PF14_0086	-499	1	6.24	TATATA
PF14_0086	-505	1	6.24	TATATA
PF14_0086	-530	1	6.24	TATATA
PF14_0086	-577	1	6.24	TATATA
PF14_0086	-678	1	6.24	TATATA
PF14_0086	-684	1	6.24	TATATA
PF14_0086	-810	1	6.24	TATATA
PF14_0086	-859	1	6.24	TATATA
PF14_0086	-960	1	6.24	TATATA
PF14_0543	-272	1	6.24	TATATA
PF14_0543	-340	1	6.24	TATATA
PF14_0543	-346	1	6.24	TATATA
PF14_0543	-352	1	6.24	TATATA
PF14_0543	-494	1	6.24	TATATA
PF14_0543	-586	1	6.24	TATATA
PF14_0543	-766	1	6.24	TATATA
PF14_0543	-772	1	6.24	TATATA
PF14_0543	-778	1	6.24	TATATA
PF14_0543	-784	1	6.24	TATATA
PF14_0543	-790	1	6.24	TATATA
PF14_0543	-819	1	6.24	TATATA
PF14_0543	-875	1	6.24	TATATA
PF14_0543	-1053	1	6.24	TATATA
PF14_0543	-1141	1	6.24	TATATA
PF14_0543	-1180	1	6.24	TATATA
PF14_0543	-1215	1	6.24	TATATA
PF14_0543	-1242	1	6.24	TATATA
PF14_0543	-1248	1	6.24	TATATA
PF14_0543	-1254	1	6.24	TATATA
PF14_0543	-1260	1	6.24	TATATA
PF14_0543	-1266	1	6.24	TATATA
PF14_0543	-1272	1	6.24	TATATA
PF14_0543	-1338	1	6.24	TATATA
PF14_0543	-1347	1	6.24	TATATA
PF14_0543	-1498	1	6.24	TATATA
PF14_0543	-1510	1	6.24	TATATA
MAL13P1.33	-43	1	6.24	TATATA
MAL13P1.33	-49	1	6.24	TATATA
MAL13P1.33	-97	1	6.24	TATATA
MAL13P1.33	-140	1	6.24	TATATA
MAL13P1.33	-197	1	6.24	TATATA
MAL13P1.33	-203	1	6.24	TATATA
MAL13P1.33	-209	1	6.24	TATATA
MAL13P1.33	-215	1	6.24	TATATA
MAL13P1.33	-221	1	6.24	TATATA
MAL13P1.33	-345	1	6.24	TATATA
MAL13P1.33	-469	1	6.24	TATATA
MAL13P1.33	-495	1	6.24	TATATA
MAL13P1.33	-809	1	6.24	TATATA
MAL13P1.33	-1046	1	6.24	TATATA
PF14_0193	-80	1	6.24	TATATA
PF14_0193	-86	1	6.24	TATATA
PF14_0193	-317	1	6.24	TATATA
PF14_0193	-323	1	6.24	TATATA
PF14_0193	-555	1	6.24	TATATA
PF14_0193	-570	1	6.24	TATATA
PF14_0193	-576	1	6.24	TATATA
PF14_0193	-642	1	6.24	TATATA
PF14_0193	-660	1	6.24	TATATA
PF14_0193	-841	1	6.24	TATATA
PF14_0193	-871	1	6.24	TATATA
PF14_0193	-877	1	6.24	TATATA
PF14_0193	-883	1	6.24	TATATA
PF14_0193	-889	1	6.24	TATATA
PF14_0193	-895	1	6.24	TATATA
PF14_0193	-901	1	6.24	TATATA
PF14_0193	-907	1	6.24	TATATA
PF14_0193	-1380	1	6.24	TATATA
PF14_0622	-134	1	6.24	TATATA
PF14_0622	-189	1	6.24	TATATA
PF14_0622	-195	1	6.24	TATATA
PF14_0622	-201	1	6.24	TATATA
PF14_0622	-207	1	6.24	TATATA
PF14_0622	-368	1	6.24	TATATA
PF14_0622	-374	1	6.24	TATATA
PF14_0622	-380	1	6.24	TATATA
PF14_0622	-386	1	6.24	TATATA
PF14_0622	-398	1	6.24	TATATA
PF14_0622	-410	1	6.24	TATATA
PF14_0622	-635	1	6.24	TATATA
PF14_0622	-724	1	6.24	TATATA
PF14_0622	-797	1	6.24	TATATA
PF14_0622	-803	1	6.24	TATATA
PF14_0622	-809	1	6.24	TATATA
PF14_0622	-815	1	6.24	TATATA
PF14_0622	-821	1	6.24	TATATA
PF14_0622	-827	1	6.24	TATATA
PF14_0622	-896	1	6.24	TATATA
PF14_0622	-1082	1	6.24	TATATA
PF14_0622	-1126	1	6.24	TATATA
PF14_0622	-1132	1	6.24	TATATA
PF14_0622	-1138	1	6.24	TATATA
PF14_0622	-1183	1	6.24	TATATA
PF14_0622	-1578	1	6.24	TATATA
PF14_0622	-1681	1	6.24	TATATA
PF14_0622	-1687	1	6.24	TATATA
PF14_0622	-1693	1	6.24	TATATA
PF14_0622	-1805	1	6.24	TATATA
PF14_0622	-1933	1	6.24	TATATA
PFB0545c	-128	1	6.24	TATATA
PFB0545c	-134	1	6.24	TATATA
PFB0545c	-141	1	6.24	TATATA
PFB0545c	-147	1	6.24	TATATA
PFB0545c	-153	1	6.24	TATATA
PFB0545c	-159	1	6.24	TATATA
PFB0545c	-165	1	6.24	TATATA
PFB0545c	-231	1	6.24	TATATA
PFB0545c	-237	1	6.24	TATATA
PFB0545c	-249	1	6.24	TATATA
PFB0545c	-255	1	6.24	TATATA
PFB0545c	-511	1	6.24	TATATA
PFB0545c	-526	1	6.24	TATATA
PFB0545c	-533	1	6.24	TATATA
PFB0545c	-539	1	6.24	TATATA
PFB0545c	-545	1	6.24	TATATA
PFB0545c	-557	1	6.24	TATATA
PFB0545c	-618	1	6.24	TATATA
PFB0545c	-635	1	6.24	TATATA
PFB0545c	-641	1	6.24	TATATA
PFB0545c	-771	1	6.24	TATATA
PFB0545c	-867	1	6.24	TATATA
PFB0545c	-874	1	6.24	TATATA
PFB0545c	-916	1	6.24	TATATA
PFB0545c	-1209	1	6.24	TATATA
PFB0545c	-1224	1	6.24	TATATA
PFB0545c	-1230	1	6.24	TATATA
PFB0545c	-1236	1	6.24	TATATA
PFB0545c	-1242	1	6.24	TATATA
PFB0545c	-1356	1	6.24	TATATA
PFB0545c	-1379	1	6.24	TATATA
PFB0545c	-1423	1	6.24	TATATA
PFB0545c	-1429	1	6.24	TATATA
PFB0545c	-1455	1	6.24	TATATA
PFB0545c	-1724	1	6.24	TATATA
PFC1110w	-97	1	6.24	TATATA
PFC1110w	-117	1	6.24	TATATA
PFC1110w	-426	1	6.24	TATATA
PFC1110w	-608	1	6.24	TATATA
PFC1110w	-626	1	6.24	TATATA
PFC1110w	-688	1	6.24	TATATA
PF10_0020	-88	1	6.24	TATATA
PF10_0020	-177	1	6.24	TATATA
PF10_0020	-268	1	6.24	TATATA
PF10_0020	-274	1	6.24	TATATA
PF10_0020	-280	1	6.24	TATATA
PF10_0020	-286	1	6.24	TATATA
PF10_0020	-553	1	6.24	TATATA
PF10_0020	-559	1	6.24	TATATA
PF10_0020	-565	1	6.24	TATATA
PF10_0020	-630	1	6.24	TATATA
PF10_0020	-650	1	6.24	TATATA
PF10_0020	-668	1	6.24	TATATA
PF10_0020	-674	1	6.24	TATATA
PF10_0020	-723	1	6.24	TATATA
PF10_0020	-739	1	6.24	TATATA
PF10_0020	-1147	1	6.24	TATATA
PF10_0020	-1154	1	6.24	TATATA
PF10_0020	-1226	1	6.24	TATATA
PF10_0020	-1232	1	6.24	TATATA
PF10_0020	-1238	1	6.24	TATATA
PF10_0020	-1244	1	6.24	TATATA
PF10_0020	-1379	1	6.24	TATATA
PF10_0020	-1477	1	6.24	TATATA
PF10_0020	-1483	1	6.24	TATATA
PF10_0020	-1598	1	6.24	TATATA
PF10_0020	-1612	1	6.24	TATATA
PF10_0020	-1685	1	6.24	TATATA
PF10_0020	-1691	1	6.24	TATATA
PF10_0020	-1697	1	6.24	TATATA
PF10_0020	-1703	1	6.24	TATATA
PF10_0020	-1709	1	6.24	TATATA
PF10_0020	-1715	1	6.24	TATATA
PF10_0020	-1721	1	6.24	TATATA
PFF1505w	-60	1	6.24	TATATA
PFF1505w	-66	1	6.24	TATATA
PFF1505w	-72	1	6.24	TATATA
PFF1505w	-78	1	6.24	TATATA
PFF1505w	-324	1	6.24	TATATA
PFF1505w	-330	1	6.24	TATATA
PFF1505w	-407	1	6.24	TATATA
PFF1505w	-413	1	6.24	TATATA
PFF1505w	-419	1	6.24	TATATA
PFF1505w	-425	1	6.24	TATATA
PFF1505w	-431	1	6.24	TATATA
PFF1505w	-750	1	6.24	TATATA
PFF1505w	-775	1	6.24	TATATA
PFF1505w	-781	1	6.24	TATATA
PFF1505w	-787	1	6.24	TATATA
PFF1505w	-1113	1	6.24	TATATA
PFF1505w	-1159	1	6.24	TATATA
PFF1505w	-1307	1	6.24	TATATA
PFF1505w	-1313	1	6.24	TATATA
PFF1505w	-1435	1	6.24	TATATA
PFF1505w	-1976	1	6.24	TATATA
PFF1505w	-1982	1	6.24	TATATA
PFF1505w	-1988	1	6.24	TATATA
PFF1505w	-1994	1	6.24	TATATA
PFF1505w	-2000	1	6.24	TATATA
PFC0880c	-300	1	6.24	TATATA
PFC0880c	-418	1	6.24	TATATA
PFC0880c	-752	1	6.24	TATATA
PFC0880c	-758	1	6.24	TATATA
PFC0880c	-764	1	6.24	TATATA
PFC0880c	-908	1	6.24	TATATA
PFC0880c	-914	1	6.24	TATATA
PFC0880c	-920	1	6.24	TATATA
PFC0880c	-926	1	6.24	TATATA
PFC0880c	-932	1	6.24	TATATA
PFC0880c	-1139	1	6.24	TATATA
PFL2260w	-108	1	6.24	TATATA
PFL2260w	-114	1	6.24	TATATA
PFL2260w	-120	1	6.24	TATATA
PFL2260w	-126	1	6.24	TATATA
PFL2260w	-293	1	6.24	TATATA
PFL2260w	-408	1	6.24	TATATA
PFL2260w	-414	1	6.24	TATATA
PFL2260w	-555	1	6.24	TATATA
PFL2260w	-594	1	6.24	TATATA
PFL2260w	-600	1	6.24	TATATA
PFL2260w	-606	1	6.24	TATATA
PFL2260w	-624	1	6.24	TATATA
PFL2260w	-722	1	6.24	TATATA
PFL2260w	-728	1	6.24	TATATA
PF08_0089	-177	1	6.24	TATATA
PF08_0089	-183	1	6.24	TATATA
PF08_0089	-189	1	6.24	TATATA
PF08_0089	-195	1	6.24	TATATA
PF08_0089	-201	1	6.24	TATATA
PF08_0089	-281	1	6.24	TATATA
PF08_0089	-324	1	6.24	TATATA
PF08_0089	-330	1	6.24	TATATA
PF08_0089	-336	1	6.24	TATATA
PF08_0089	-349	1	6.24	TATATA
PF08_0089	-463	1	6.24	TATATA
PF08_0089	-552	1	6.24	TATATA
PF08_0089	-697	1	6.24	TATATA
PF08_0089	-848	1	6.24	TATATA
PF08_0089	-854	1	6.24	TATATA
PF08_0089	-860	1	6.24	TATATA
PF08_0089	-930	1	6.24	TATATA
PF08_0089	-1190	1	6.24	TATATA
PF08_0089	-1241	1	6.24	TATATA
PF08_0089	-1296	1	6.24	TATATA
PF08_0089	-1714	1	6.24	TATATA
PF08_0089	-1720	1	6.24	TATATA
PF08_0089	-1758	1	6.24	TATATA
PF08_0089	-1854	1	6.24	TATATA
PF08_0089	-1878	1	6.24	TATATA
PF10_0150	-167	1	6.24	TATATA
PF10_0150	-234	1	6.24	TATATA
PF10_0150	-284	1	6.24	TATATA
PF10_0150	-290	1	6.24	TATATA
PF10_0150	-296	1	6.24	TATATA
PF10_0150	-302	1	6.24	TATATA
PF10_0150	-308	1	6.24	TATATA
PF10_0150	-336	1	6.24	TATATA
PF10_0150	-343	1	6.24	TATATA
PF10_0150	-349	1	6.24	TATATA
PF10_0150	-570	1	6.24	TATATA
PF10_0150	-663	1	6.24	TATATA
PF10_0150	-669	1	6.24	TATATA
PFL0920c	-64	1	6.24	TATATA
PFL0920c	-158	1	6.24	TATATA
PFL0920c	-165	1	6.24	TATATA
PFL0920c	-171	1	6.24	TATATA
PFL0920c	-177	1	6.24	TATATA
PFL0920c	-368	1	6.24	TATATA
PFL0920c	-464	1	6.24	TATATA
PFL0920c	-470	1	6.24	TATATA
PFL0920c	-476	1	6.24	TATATA
PFL0920c	-482	1	6.24	TATATA
PFL0920c	-488	1	6.24	TATATA
PFL0920c	-494	1	6.24	TATATA
PFL0920c	-601	1	6.24	TATATA
PFL0920c	-738	1	6.24	TATATA
PFL0920c	-744	1	6.24	TATATA
PFL0920c	-750	1	6.24	TATATA
PFL0920c	-756	1	6.24	TATATA
PFL0920c	-988	1	6.24	TATATA
PFL0920c	-994	1	6.24	TATATA
PFL0920c	-1007	1	6.24	TATATA
PFL0920c	-1087	1	6.24	TATATA
PFL0920c	-1145	1	6.24	TATATA
PFL0920c	-1151	1	6.24	TATATA
PFL0920c	-1157	1	6.24	TATATA
PFL0920c	-1350	1	6.24	TATATA
PFL0920c	-1389	1	6.24	TATATA
PFL0920c	-1480	1	6.24	TATATA
PFL0920c	-1486	1	6.24	TATATA
PFL0920c	-1706	1	6.24	TATATA
PFL0920c	-1752	1	6.24	TATATA
PFL0920c	-1993	1	6.24	TATATA
PFE0105c	-61	1	6.24	TATATA
PFE0105c	-75	1	6.24	TATATA
PFE0105c	-81	1	6.24	TATATA
PFE0105c	-87	1	6.24	TATATA
PFE0105c	-99	1	6.24	TATATA
PFE0105c	-215	1	6.24	TATATA
PFE0105c	-450	1	6.24	TATATA
PFE0105c	-523	1	6.24	TATATA
PFE0105c	-535	1	6.24	TATATA
PFE0105c	-541	1	6.24	TATATA
PFE0105c	-547	1	6.24	TATATA
PFE0105c	-817	1	6.24	TATATA
PFE0105c	-829	1	6.24	TATATA
PFE0105c	-835	1	6.24	TATATA
PFE0105c	-1282	1	6.24	TATATA
PFE0105c	-1302	1	6.24	TATATA
PFE0105c	-1333	1	6.24	TATATA
PF11_0511	-220	1	6.24	TATATA
PF11_0511	-226	1	6.24	TATATA
PF11_0511	-232	1	6.24	TATATA
PF11_0511	-238	1	6.24	TATATA
PF11_0511	-244	1	6.24	TATATA
PF11_0511	-250	1	6.24	TATATA
PF11_0511	-327	1	6.24	TATATA
PF11_0511	-382	1	6.24	TATATA
PF11_0511	-388	1	6.24	TATATA
PF11_0511	-394	1	6.24	TATATA
PF11_0511	-583	1	6.24	TATATA
PF11_0511	-589	1	6.24	TATATA
PF11_0511	-595	1	6.24	TATATA
PF11_0511	-635	1	6.24	TATATA
PF11_0511	-720	1	6.24	TATATA
PF11_0511	-947	1	6.24	TATATA
PF11_0511	-974	1	6.24	TATATA
PF11_0511	-991	1	6.24	TATATA
PF11_0511	-1287	1	6.24	TATATA
PF11_0511	-1301	1	6.24	TATATA
PF11_0511	-1436	1	6.24	TATATA
PF11_0511	-1626	1	6.24	TATATA
PF11_0511	-1632	1	6.24	TATATA
PF11_0511	-1638	1	6.24	TATATA
PF11_0511	-1771	1	6.24	TATATA
PFE1635w	-81	1	6.24	TATATA
PFE1635w	-115	1	6.24	TATATA
PFE1635w	-171	1	6.24	TATATA
PFE1635w	-352	1	6.24	TATATA
PFE1635w	-1056	1	6.24	TATATA
PFE1635w	-1276	1	6.24	TATATA
PFE1635w	-1489	1	6.24	TATATA
PFE1635w	-1633	1	6.24	TATATA
PFE1635w	-1769	1	6.24	TATATA
PFE1635w	-1775	1	6.24	TATATA
PFE1635w	-1781	1	6.24	TATATA
PFE1635w	-1787	1	6.24	TATATA
PFE1635w	-1793	1	6.24	TATATA
PFE1635w	-1799	1	6.24	TATATA
PFE1635w	-1951	1	6.24	TATATA
MAL7P1.224	-71	1	6.24	TATATA
MAL7P1.224	-197	1	6.24	TATATA
MAL7P1.224	-203	1	6.24	TATATA
MAL7P1.224	-392	1	6.24	TATATA
MAL7P1.224	-502	1	6.24	TATATA
MAL7P1.224	-779	1	6.24	TATATA
MAL7P1.224	-785	1	6.24	TATATA
MAL7P1.224	-791	1	6.24	TATATA
MAL7P1.224	-797	1	6.24	TATATA
MAL7P1.224	-803	1	6.24	TATATA
MAL7P1.224	-873	1	6.24	TATATA
MAL7P1.224	-919	1	6.24	TATATA
MAL7P1.224	-1108	1	6.24	TATATA
MAL7P1.224	-1131	1	6.24	TATATA
MAL7P1.224	-1247	1	6.24	TATATA
MAL7P1.224	-1387	1	6.24	TATATA
MAL7P1.224	-1409	1	6.24	TATATA
MAL7P1.224	-1465	1	6.24	TATATA
MAL7P1.224	-1952	1	6.24	TATATA
MAL7P1.224	-1958	1	6.24	TATATA
MAL7P1.224	-1964	1	6.24	TATATA
MAL7P1.224	-1970	1	6.24	TATATA
PFE1100w	-358	1	6.24	TATATA
PFE1100w	-666	1	6.24	TATATA
PFE1100w	-708	1	6.24	TATATA
PFE1100w	-714	1	6.24	TATATA
PFE1100w	-720	1	6.24	TATATA
PFE1100w	-870	1	6.24	TATATA
PFE1100w	-1031	1	6.24	TATATA
PFE1100w	-1037	1	6.24	TATATA
PFE1100w	-1043	1	6.24	TATATA
PFE1100w	-1105	1	6.24	TATATA
PFE1100w	-1211	1	6.24	TATATA
MAL13P1.43	-61	1	6.24	TATATA
MAL13P1.43	-67	1	6.24	TATATA
MAL13P1.43	-73	1	6.24	TATATA
MAL13P1.43	-125	1	6.24	TATATA
MAL13P1.43	-192	1	6.24	TATATA
MAL13P1.43	-213	1	6.24	TATATA
MAL13P1.43	-219	1	6.24	TATATA
MAL13P1.43	-225	1	6.24	TATATA
MAL13P1.43	-231	1	6.24	TATATA
MAL13P1.43	-237	1	6.24	TATATA
MAL13P1.43	-312	1	6.24	TATATA
MAL13P1.43	-477	1	6.24	TATATA
MAL13P1.43	-521	1	6.24	TATATA
MAL13P1.43	-527	1	6.24	TATATA
MAL13P1.43	-533	1	6.24	TATATA
MAL13P1.43	-540	1	6.24	TATATA
MAL13P1.43	-547	1	6.24	TATATA
MAL13P1.43	-610	1	6.24	TATATA
MAL13P1.43	-758	1	6.24	TATATA
MAL13P1.43	-764	1	6.24	TATATA
MAL13P1.43	-776	1	6.24	TATATA
MAL13P1.43	-782	1	6.24	TATATA
MAL13P1.43	-788	1	6.24	TATATA
MAL13P1.43	-794	1	6.24	TATATA
MAL13P1.43	-852	1	6.24	TATATA
MAL13P1.43	-878	1	6.24	TATATA
MAL13P1.43	-884	1	6.24	TATATA
MAL13P1.43	-909	1	6.24	TATATA
MAL13P1.43	-915	1	6.24	TATATA
MAL13P1.43	-921	1	6.24	TATATA
MAL13P1.43	-974	1	6.24	TATATA
MAL13P1.43	-980	1	6.24	TATATA
MAL13P1.43	-986	1	6.24	TATATA
MAL13P1.43	-992	1	6.24	TATATA
MAL13P1.43	-1045	1	6.24	TATATA
MAL13P1.43	-1217	1	6.24	TATATA
MAL13P1.43	-1503	1	6.24	TATATA
MAL13P1.43	-1509	1	6.24	TATATA
MAL13P1.43	-1515	1	6.24	TATATA
MAL13P1.43	-1521	1	6.24	TATATA
MAL13P1.43	-1680	1	6.24	TATATA
MAL13P1.43	-1819	1	6.24	TATATA
PFD0035c	-95	1	6.24	TATATA
PFD0035c	-331	1	6.24	TATATA
PFD0035c	-384	1	6.24	TATATA
PFD0035c	-390	1	6.24	TATATA
PFD0035c	-759	1	6.24	TATATA
PFD0035c	-771	1	6.24	TATATA
PFD0035c	-999	1	6.24	TATATA
PFD0035c	-1084	1	6.24	TATATA
PFD0035c	-1197	1	6.24	TATATA
PFD0035c	-1203	1	6.24	TATATA
PFD0035c	-1209	1	6.24	TATATA
PFD0035c	-1495	1	6.24	TATATA
PFD0035c	-1501	1	6.24	TATATA
PFD0035c	-1507	1	6.24	TATATA
PFD0035c	-1607	1	6.24	TATATA
PFD0035c	-1613	1	6.24	TATATA
PFD0035c	-1851	1	6.24	TATATA
PF14_0367	-279	1	6.24	TATATA
PF14_0367	-495	1	6.24	TATATA
PF14_0367	-622	1	6.24	TATATA
PF14_0367	-628	1	6.24	TATATA
PF14_0367	-634	1	6.24	TATATA
PF14_0367	-705	1	6.24	TATATA
PF14_0367	-852	1	6.24	TATATA
PF14_0367	-883	1	6.24	TATATA
PF14_0367	-1087	1	6.24	TATATA
PF14_0367	-1094	1	6.24	TATATA
PF14_0367	-1100	1	6.24	TATATA
PF14_0367	-1121	1	6.24	TATATA
PF14_0367	-1128	1	6.24	TATATA
PF14_0367	-1179	1	6.24	TATATA
PF14_0367	-1301	1	6.24	TATATA
PF14_0367	-1548	1	6.24	TATATA
PF14_0367	-1573	1	6.24	TATATA
PF14_0367	-1579	1	6.24	TATATA
PF14_0367	-1585	1	6.24	TATATA
PF14_0367	-1591	1	6.24	TATATA
PF14_0367	-1597	1	6.24	TATATA
PF14_0367	-1603	1	6.24	TATATA
PF14_0367	-1609	1	6.24	TATATA
PF14_0367	-1665	1	6.24	TATATA
PF14_0367	-1740	1	6.24	TATATA
PF14_0367	-1856	1	6.24	TATATA
PF14_0293	-99	1	6.24	TATATA
PF14_0293	-113	1	6.24	TATATA
PF14_0293	-143	1	6.24	TATATA
PF14_0293	-149	1	6.24	TATATA
PF14_0293	-155	1	6.24	TATATA
PF14_0293	-161	1	6.24	TATATA
PF14_0293	-386	1	6.24	TATATA
PF14_0293	-392	1	6.24	TATATA
PF14_0293	-398	1	6.24	TATATA
PF14_0293	-404	1	6.24	TATATA
PF14_0293	-475	1	6.24	TATATA
PF14_0293	-702	1	6.24	TATATA
PF14_0293	-723	1	6.24	TATATA
PF14_0293	-729	1	6.24	TATATA
PF14_0293	-735	1	6.24	TATATA
PF14_0293	-882	1	6.24	TATATA
PF14_0293	-888	1	6.24	TATATA
PF14_0293	-894	1	6.24	TATATA
PF14_0293	-1138	1	6.24	TATATA
PF14_0293	-1165	1	6.24	TATATA
PF14_0293	-1171	1	6.24	TATATA
PF14_0293	-1177	1	6.24	TATATA
PF14_0293	-1183	1	6.24	TATATA
PF14_0293	-1189	1	6.24	TATATA
PF14_0293	-1505	1	6.24	TATATA
PF14_0293	-1511	1	6.24	TATATA
PF11_0218	-30	1	6.24	TATATA
PF11_0218	-41	1	6.24	TATATA
PF11_0218	-270	1	6.24	TATATA
PF11_0218	-282	1	6.24	TATATA
PF11_0218	-366	1	6.24	TATATA
PF11_0218	-457	1	6.24	TATATA
PF11_0218	-463	1	6.24	TATATA
PF11_0218	-479	1	6.24	TATATA
PF11_0218	-515	1	6.24	TATATA
PF11_0218	-599	1	6.24	TATATA
PF11_0218	-605	1	6.24	TATATA
PF11_0218	-732	1	6.24	TATATA
PF11_0218	-923	1	6.24	TATATA
PF11_0218	-998	1	6.24	TATATA
PF11_0218	-1013	1	6.24	TATATA
PF11_0218	-1105	1	6.24	TATATA
PF11_0218	-1155	1	6.24	TATATA
PF11_0218	-1928	1	6.24	TATATA
PF11_0218	-1934	1	6.24	TATATA
PF11_0218	-1940	1	6.24	TATATA
PF11_0218	-1946	1	6.24	TATATA
PF11_0218	-1952	1	6.24	TATATA
PF11_0218	-1958	1	6.24	TATATA
PFD0895c	-197	1	6.24	TATATA
PFD0895c	-288	1	6.24	TATATA
PFD0895c	-427	1	6.24	TATATA
PFD0895c	-450	1	6.24	TATATA
PFD0895c	-456	1	6.24	TATATA
PFD0895c	-505	1	6.24	TATATA
PFD0895c	-511	1	6.24	TATATA
PFD0895c	-517	1	6.24	TATATA
PFD0895c	-523	1	6.24	TATATA
PFD0895c	-529	1	6.24	TATATA
PFD0895c	-544	1	6.24	TATATA
PFD0895c	-559	1	6.24	TATATA
PFD0895c	-1251	1	6.24	TATATA
PFD0895c	-1257	1	6.24	TATATA
PFD0895c	-1263	1	6.24	TATATA
PFD0895c	-1465	1	6.24	TATATA
PFD0895c	-1471	1	6.24	TATATA
PFD0895c	-1495	1	6.24	TATATA
PFD0895c	-1501	1	6.24	TATATA
PFD0895c	-1507	1	6.24	TATATA
PFD0895c	-1631	1	6.24	TATATA
PFD0895c	-1749	1	6.24	TATATA
PFD0895c	-1756	1	6.24	TATATA
PFD0895c	-1886	1	6.24	TATATA
PFD0895c	-1900	1	6.24	TATATA
PF14_0745	-21	1	6.24	TATATA
PF14_0745	-55	1	6.24	TATATA
PF14_0745	-258	1	6.24	TATATA
PF14_0745	-307	1	6.24	TATATA
PF14_0745	-313	1	6.24	TATATA
PF14_0745	-669	1	6.24	TATATA
PF14_0745	-675	1	6.24	TATATA
PF14_0745	-824	1	6.24	TATATA
PF14_0745	-830	1	6.24	TATATA
PF14_0745	-837	1	6.24	TATATA
PF14_0745	-877	1	6.24	TATATA
PF14_0745	-902	1	6.24	TATATA
PF14_0745	-1259	1	6.24	TATATA
PF14_0745	-1265	1	6.24	TATATA
PF14_0745	-1271	1	6.24	TATATA
PF14_0745	-1277	1	6.24	TATATA
PF14_0745	-1406	1	6.24	TATATA
PF14_0745	-1412	1	6.24	TATATA
PF14_0745	-1442	1	6.24	TATATA
PF14_0745	-1589	1	6.24	TATATA
PF14_0745	-1642	1	6.24	TATATA
PF14_0745	-1914	1	6.24	TATATA
PF14_0745	-1957	1	6.24	TATATA
PFE0390w	-364	1	6.24	TATATA
PFE0390w	-370	1	6.24	TATATA
PFE0390w	-377	1	6.24	TATATA
PFE0390w	-383	1	6.24	TATATA
PFE0390w	-389	1	6.24	TATATA
PFE0390w	-395	1	6.24	TATATA
PFE0390w	-401	1	6.24	TATATA
PFE0390w	-407	1	6.24	TATATA
PFE0390w	-415	1	6.24	TATATA
PFE0390w	-556	1	6.24	TATATA
PFE0390w	-698	1	6.24	TATATA
PFE0390w	-704	1	6.24	TATATA
PFE0390w	-710	1	6.24	TATATA
PFE0390w	-716	1	6.24	TATATA
MAL13P1.13	-72	1	6.24	TATATA
MAL13P1.13	-78	1	6.24	TATATA
MAL13P1.13	-84	1	6.24	TATATA
MAL13P1.13	-90	1	6.24	TATATA
MAL13P1.13	-125	1	6.24	TATATA
MAL13P1.13	-131	1	6.24	TATATA
MAL13P1.13	-161	1	6.24	TATATA
MAL13P1.13	-256	1	6.24	TATATA
MAL13P1.13	-262	1	6.24	TATATA
MAL13P1.13	-268	1	6.24	TATATA
MAL13P1.13	-274	1	6.24	TATATA
MAL13P1.13	-280	1	6.24	TATATA
MAL13P1.13	-323	1	6.24	TATATA
MAL13P1.13	-722	1	6.24	TATATA
MAL13P1.13	-751	1	6.24	TATATA
MAL13P1.13	-912	1	6.24	TATATA
MAL13P1.13	-1226	1	6.24	TATATA
MAL13P1.13	-1232	1	6.24	TATATA
MAL13P1.13	-1316	1	6.24	TATATA
MAL13P1.13	-1452	1	6.24	TATATA
MAL13P1.13	-1464	1	6.24	TATATA
MAL13P1.13	-1617	1	6.24	TATATA
MAL13P1.13	-1623	1	6.24	TATATA
MAL13P1.13	-1629	1	6.24	TATATA
MAL13P1.13	-1635	1	6.24	TATATA
MAL13P1.13	-1641	1	6.24	TATATA
MAL13P1.13	-1701	1	6.24	TATATA
MAL13P1.13	-1732	1	6.24	TATATA
MAL13P1.13	-1889	1	6.24	TATATA
MAL13P1.13	-1998	1	6.24	TATATA
PF14_0791	-68	1	6.24	TATATA
PF14_0791	-74	1	6.24	TATATA
PF14_0791	-226	1	6.24	TATATA
PF14_0791	-534	1	6.24	TATATA
PF14_0791	-541	1	6.24	TATATA
PF14_0791	-591	1	6.24	TATATA
PF14_0791	-1165	1	6.24	TATATA
PF14_0791	-1171	1	6.24	TATATA
PF14_0791	-1177	1	6.24	TATATA
PF14_0791	-1246	1	6.24	TATATA
PF14_0791	-1252	1	6.24	TATATA
PF14_0791	-1258	1	6.24	TATATA
PF14_0791	-1389	1	6.24	TATATA
PF14_0791	-1473	1	6.24	TATATA
PF14_0791	-1590	1	6.24	TATATA
PF14_0791	-1596	1	6.24	TATATA
PF14_0791	-1602	1	6.24	TATATA
PF14_0791	-1608	1	6.24	TATATA
PF14_0791	-1614	1	6.24	TATATA
PF14_0791	-1887	1	6.24	TATATA
PFE0825w	-32	1	6.24	TATATA
PFE0825w	-66	1	6.24	TATATA
PFE0825w	-72	1	6.24	TATATA
PFE0825w	-78	1	6.24	TATATA
PFE0825w	-84	1	6.24	TATATA
PFE0825w	-90	1	6.24	TATATA
PFE0825w	-96	1	6.24	TATATA
PFE0825w	-301	1	6.24	TATATA
PFE0825w	-559	1	6.24	TATATA
PFE0825w	-565	1	6.24	TATATA
PFE0825w	-590	1	6.24	TATATA
PFE0825w	-596	1	6.24	TATATA
PFE0825w	-602	1	6.24	TATATA
PFE0825w	-608	1	6.24	TATATA
PFE0825w	-614	1	6.24	TATATA
PFE0825w	-735	1	6.24	TATATA
PFE0825w	-780	1	6.24	TATATA
PFE0825w	-1196	1	6.24	TATATA
PFE0825w	-1208	1	6.24	TATATA
PFE0825w	-1214	1	6.24	TATATA
PFE0825w	-1220	1	6.24	TATATA
PFI1210w	-282	1	6.24	TATATA
PFI1210w	-288	1	6.24	TATATA
PFI1210w	-294	1	6.24	TATATA
PFI1210w	-443	1	6.24	TATATA
PFI1210w	-449	1	6.24	TATATA
PFI1210w	-507	1	6.24	TATATA
PFI1210w	-513	1	6.24	TATATA
PFI1210w	-588	1	6.24	TATATA
PFI1210w	-595	1	6.24	TATATA
PFI1210w	-731	1	6.24	TATATA
PFI1210w	-742	1	6.24	TATATA
PFI1210w	-1208	1	6.24	TATATA
PFI1210w	-1240	1	6.24	TATATA
PFI1210w	-1632	1	6.24	TATATA
PFI1210w	-1647	1	6.24	TATATA
PFI1210w	-1662	1	6.24	TATATA
PFI1210w	-1692	1	6.24	TATATA
PFI1210w	-1713	1	6.24	TATATA
PFI1210w	-1725	1	6.24	TATATA
MAL8P1.77	-49	1	6.24	TATATA
MAL8P1.77	-55	1	6.24	TATATA
MAL8P1.77	-498	1	6.24	TATATA
MAL8P1.77	-505	1	6.24	TATATA
MAL8P1.77	-517	1	6.24	TATATA
MAL8P1.77	-572	1	6.24	TATATA
MAL8P1.77	-578	1	6.24	TATATA
MAL8P1.77	-584	1	6.24	TATATA
MAL8P1.77	-590	1	6.24	TATATA
MAL8P1.77	-664	1	6.24	TATATA
MAL8P1.77	-862	1	6.24	TATATA
MAL8P1.77	-868	1	6.24	TATATA
MAL8P1.77	-874	1	6.24	TATATA
MAL8P1.77	-880	1	6.24	TATATA
MAL8P1.77	-886	1	6.24	TATATA
MAL8P1.77	-892	1	6.24	TATATA
MAL8P1.77	-898	1	6.24	TATATA
MAL8P1.77	-982	1	6.24	TATATA
MAL8P1.77	-1003	1	6.24	TATATA
MAL8P1.77	-1016	1	6.24	TATATA
MAL8P1.77	-1031	1	6.24	TATATA
MAL8P1.77	-1040	1	6.24	TATATA
MAL8P1.77	-1241	1	6.24	TATATA
MAL8P1.77	-1448	1	6.24	TATATA
MAL8P1.77	-1482	1	6.24	TATATA
MAL8P1.77	-1597	1	6.24	TATATA
MAL8P1.77	-1603	1	6.24	TATATA
MAL8P1.77	-1609	1	6.24	TATATA
MAL8P1.77	-1703	1	6.24	TATATA
MAL8P1.77	-1709	1	6.24	TATATA
MAL8P1.77	-1715	1	6.24	TATATA
MAL8P1.77	-1721	1	6.24	TATATA
PF11_0528	-125	1	6.24	TATATA
PF11_0528	-131	1	6.24	TATATA
PF11_0528	-137	1	6.24	TATATA
PF11_0528	-143	1	6.24	TATATA
PF11_0528	-149	1	6.24	TATATA
PF11_0528	-452	1	6.24	TATATA
PF11_0528	-499	1	6.24	TATATA
PF11_0528	-505	1	6.24	TATATA
PF11_0528	-511	1	6.24	TATATA
PF11_0528	-679	1	6.24	TATATA
PF11_0528	-876	1	6.24	TATATA
PF11_0528	-943	1	6.24	TATATA
PF11_0528	-988	1	6.24	TATATA
PF11_0528	-994	1	6.24	TATATA
PF11_0528	-1000	1	6.24	TATATA
PF11_0528	-1006	1	6.24	TATATA
PF11_0528	-1122	1	6.24	TATATA
PF11_0528	-1164	1	6.24	TATATA
PF11_0528	-1170	1	6.24	TATATA
PF11_0528	-1325	1	6.24	TATATA
PF11_0528	-1331	1	6.24	TATATA
PF11_0528	-1480	1	6.24	TATATA
PF11_0528	-1486	1	6.24	TATATA
PF11_0528	-1492	1	6.24	TATATA
PF11_0528	-1498	1	6.24	TATATA
PF11_0528	-1504	1	6.24	TATATA
PF11_0528	-1510	1	6.24	TATATA
PF11_0528	-1516	1	6.24	TATATA
PF11_0528	-1558	1	6.24	TATATA
PF11_0528	-1564	1	6.24	TATATA
PF11_0528	-1570	1	6.24	TATATA
PF11_0528	-1576	1	6.24	TATATA
PF11_0528	-1770	1	6.24	TATATA
PF11_0528	-1789	1	6.24	TATATA
PF11_0528	-1795	1	6.24	TATATA
PF11_0528	-1801	1	6.24	TATATA
PF11_0528	-1807	1	6.24	TATATA
PF11_0528	-1813	1	6.24	TATATA
PF11_0528	-1819	1	6.24	TATATA
PFL2185w	-24	1	6.24	TATATA
PFL2185w	-164	1	6.24	TATATA
PFL2185w	-176	1	6.24	TATATA
PFL2185w	-182	1	6.24	TATATA
PFL2185w	-288	1	6.24	TATATA
PFL2185w	-294	1	6.24	TATATA
PFL2185w	-300	1	6.24	TATATA
PFL2185w	-393	1	6.24	TATATA
PFL2185w	-856	1	6.24	TATATA
PFL2185w	-874	1	6.24	TATATA
PFL2185w	-2000	1	6.24	TATATA
MAL13P1.295	-59	1	6.24	TATATA
MAL13P1.295	-65	1	6.24	TATATA
MAL13P1.295	-71	1	6.24	TATATA
MAL13P1.295	-127	1	6.24	TATATA
MAL13P1.295	-176	1	6.24	TATATA
MAL13P1.295	-194	1	6.24	TATATA
MAL13P1.295	-200	1	6.24	TATATA
MAL13P1.295	-272	1	6.24	TATATA
MAL13P1.295	-278	1	6.24	TATATA
MAL13P1.295	-284	1	6.24	TATATA
MAL13P1.295	-412	1	6.24	TATATA
MAL13P1.295	-874	1	6.24	TATATA
MAL13P1.295	-880	1	6.24	TATATA
MAL13P1.295	-886	1	6.24	TATATA
MAL13P1.295	-1057	1	6.24	TATATA
MAL13P1.295	-1063	1	6.24	TATATA
MAL13P1.295	-1244	1	6.24	TATATA
MAL13P1.295	-1363	1	6.24	TATATA
MAL13P1.295	-1369	1	6.24	TATATA
MAL13P1.295	-1793	1	6.24	TATATA
MAL13P1.295	-1853	1	6.24	TATATA
MAL13P1.295	-1859	1	6.24	TATATA
PFL2570w	-96	1	6.24	TATATA
PFL2570w	-102	1	6.24	TATATA
PFL2570w	-148	1	6.24	TATATA
PFL2570w	-344	1	6.24	TATATA
PFL2570w	-350	1	6.24	TATATA
PFL2570w	-418	1	6.24	TATATA
PFL2570w	-562	1	6.24	TATATA
PFL2570w	-568	1	6.24	TATATA
PFL2570w	-574	1	6.24	TATATA
PFL2570w	-580	1	6.24	TATATA
PFL2570w	-586	1	6.24	TATATA
PFL2570w	-876	1	6.24	TATATA
PFL2570w	-882	1	6.24	TATATA
PFL2570w	-1162	1	6.24	TATATA
PFL2570w	-1499	1	6.24	TATATA
PFL2570w	-1505	1	6.24	TATATA
PFL2570w	-1511	1	6.24	TATATA
PFL2570w	-1517	1	6.24	TATATA
PFL2570w	-1539	1	6.24	TATATA
PFL2570w	-1633	1	6.24	TATATA
PFA0550w	-300	1	6.24	TATATA
PFA0550w	-306	1	6.24	TATATA
PFA0550w	-312	1	6.24	TATATA
PFA0550w	-318	1	6.24	TATATA
PFA0550w	-324	1	6.24	TATATA
PFA0550w	-330	1	6.24	TATATA
PFA0550w	-343	1	6.24	TATATA
PFA0550w	-539	1	6.24	TATATA
PFA0550w	-545	1	6.24	TATATA
PFA0550w	-557	1	6.24	TATATA
PFA0550w	-764	1	6.24	TATATA
PFA0550w	-770	1	6.24	TATATA
PFA0550w	-859	1	6.24	TATATA
PFA0550w	-955	1	6.24	TATATA
PFA0550w	-961	1	6.24	TATATA
PFA0550w	-967	1	6.24	TATATA
PFA0550w	-973	1	6.24	TATATA
PFA0550w	-1126	1	6.24	TATATA
PFA0550w	-1132	1	6.24	TATATA
PFA0550w	-1138	1	6.24	TATATA
MAL13P1.227	-82	1	6.24	TATATA
MAL13P1.227	-88	1	6.24	TATATA
MAL13P1.227	-592	1	6.24	TATATA
MAL13P1.227	-602	1	6.24	TATATA
MAL13P1.227	-608	1	6.24	TATATA
MAL13P1.227	-717	1	6.24	TATATA
MAL13P1.227	-723	1	6.24	TATATA
MAL13P1.227	-729	1	6.24	TATATA
MAL13P1.227	-735	1	6.24	TATATA
MAL13P1.227	-800	1	6.24	TATATA
MAL13P1.227	-985	1	6.24	TATATA
MAL13P1.227	-994	1	6.24	TATATA
MAL13P1.227	-1058	1	6.24	TATATA
MAL13P1.227	-1232	1	6.24	TATATA
MAL13P1.227	-1239	1	6.24	TATATA
MAL13P1.227	-1315	1	6.24	TATATA
MAL13P1.227	-1326	1	6.24	TATATA
MAL13P1.227	-1332	1	6.24	TATATA
MAL13P1.227	-1338	1	6.24	TATATA
MAL13P1.227	-1344	1	6.24	TATATA
MAL13P1.227	-1396	1	6.24	TATATA
MAL13P1.227	-1755	1	6.24	TATATA
MAL13P1.227	-1761	1	6.24	TATATA
MAL13P1.227	-1767	1	6.24	TATATA
PF07_0102	-182	1	6.24	TATATA
PF07_0102	-228	1	6.24	TATATA
PF07_0102	-236	1	6.24	TATATA
PF07_0102	-307	1	6.24	TATATA
PF07_0102	-313	1	6.24	TATATA
PF07_0102	-384	1	6.24	TATATA
PF07_0102	-393	1	6.24	TATATA
PF07_0102	-491	1	6.24	TATATA
PF07_0102	-556	1	6.24	TATATA
PF07_0102	-565	1	6.24	TATATA
PF07_0102	-571	1	6.24	TATATA
PF07_0102	-577	1	6.24	TATATA
PF07_0102	-765	1	6.24	TATATA
PF07_0102	-771	1	6.24	TATATA
PF07_0102	-783	1	6.24	TATATA
PF07_0102	-789	1	6.24	TATATA
PF07_0102	-1988	1	6.24	TATATA
PF07_0102	-1994	1	6.24	TATATA
PF07_0102	-2000	1	6.24	TATATA
PF14_0257	-40	1	6.24	TATATA
PF14_0257	-46	1	6.24	TATATA
PF14_0257	-52	1	6.24	TATATA
PF14_0257	-70	1	6.24	TATATA
PF14_0257	-169	1	6.24	TATATA
PF14_0257	-186	1	6.24	TATATA
PF14_0257	-193	1	6.24	TATATA
PF14_0257	-200	1	6.24	TATATA
PF14_0257	-206	1	6.24	TATATA
PF14_0257	-334	1	6.24	TATATA
PF14_0257	-414	1	6.24	TATATA
PF14_0257	-420	1	6.24	TATATA
PF14_0257	-492	1	6.24	TATATA
PF14_0257	-508	1	6.24	TATATA
PF14_0257	-514	1	6.24	TATATA
PF14_0257	-564	1	6.24	TATATA
PF14_0257	-570	1	6.24	TATATA
PF14_0257	-661	1	6.24	TATATA
PF14_0257	-668	1	6.24	TATATA
PF14_0257	-743	1	6.24	TATATA
PF14_0257	-756	1	6.24	TATATA
PF14_0257	-762	1	6.24	TATATA
PF14_0257	-768	1	6.24	TATATA
PF14_0257	-774	1	6.24	TATATA
PF14_0257	-850	1	6.24	TATATA
PF14_0257	-1041	1	6.24	TATATA
PF14_0257	-1047	1	6.24	TATATA
PF14_0257	-1104	1	6.24	TATATA
PF14_0257	-1114	1	6.24	TATATA
PF14_0257	-1120	1	6.24	TATATA
PF14_0257	-1126	1	6.24	TATATA
PF14_0257	-1270	1	6.24	TATATA
PF14_0257	-1596	1	6.24	TATATA
PF14_0257	-1602	1	6.24	TATATA
PF14_0257	-1609	1	6.24	TATATA
PF14_0257	-1615	1	6.24	TATATA
PF14_0257	-1650	1	6.24	TATATA
PF14_0257	-1841	1	6.24	TATATA
PF14_0257	-1847	1	6.24	TATATA
PF14_0257	-1853	1	6.24	TATATA
PFA0490w	-58	1	6.24	TATATA
PFA0490w	-89	1	6.24	TATATA
PFA0490w	-285	1	6.24	TATATA
PFA0490w	-291	1	6.24	TATATA
PFA0490w	-297	1	6.24	TATATA
PFA0490w	-303	1	6.24	TATATA
PFA0490w	-309	1	6.24	TATATA
PFA0490w	-315	1	6.24	TATATA
PF14_0410	-35	1	6.24	TATATA
PF14_0410	-41	1	6.24	TATATA
PF14_0410	-47	1	6.24	TATATA
PF14_0410	-53	1	6.24	TATATA
PF14_0410	-377	1	6.24	TATATA
PF14_0410	-383	1	6.24	TATATA
PF14_0410	-389	1	6.24	TATATA
PF14_0410	-448	1	6.24	TATATA
PF14_0410	-478	1	6.24	TATATA
PF14_0410	-654	1	6.24	TATATA
PF14_0410	-664	1	6.24	TATATA
PF14_0410	-895	1	6.24	TATATA
PF14_0410	-913	1	6.24	TATATA
PF14_0410	-919	1	6.24	TATATA
PF14_0410	-925	1	6.24	TATATA
PF14_0410	-931	1	6.24	TATATA
PF14_0410	-1319	1	6.24	TATATA
PF14_0410	-1325	1	6.24	TATATA
PF14_0410	-1331	1	6.24	TATATA
PF14_0410	-1338	1	6.24	TATATA
PF14_0410	-1540	1	6.24	TATATA
PF14_0410	-1546	1	6.24	TATATA
PF14_0410	-1567	1	6.24	TATATA
PF14_0410	-1573	1	6.24	TATATA
PF14_0410	-1582	1	6.24	TATATA
PF14_0410	-1666	1	6.24	TATATA
PF14_0410	-1710	1	6.24	TATATA
PF14_0410	-1914	1	6.24	TATATA
PFE0115c	-58	1	6.24	TATATA
PFE0115c	-64	1	6.24	TATATA
PFE0115c	-128	1	6.24	TATATA
PFE0115c	-168	1	6.24	TATATA
PFE0115c	-196	1	6.24	TATATA
PFE0115c	-202	1	6.24	TATATA
PFE0115c	-208	1	6.24	TATATA
PFE0115c	-214	1	6.24	TATATA
PFE0115c	-220	1	6.24	TATATA
PFE0115c	-305	1	6.24	TATATA
PFE0115c	-311	1	6.24	TATATA
PFE0115c	-317	1	6.24	TATATA
PFE0115c	-323	1	6.24	TATATA
PFE0115c	-483	1	6.24	TATATA
PFE0115c	-489	1	6.24	TATATA
PFE0115c	-495	1	6.24	TATATA
PFE0115c	-801	1	6.24	TATATA
PFE0115c	-971	1	6.24	TATATA
PFE0115c	-977	1	6.24	TATATA
PFE0115c	-983	1	6.24	TATATA
PFE0115c	-1130	1	6.24	TATATA
PFE0115c	-1207	1	6.24	TATATA
PFE0115c	-1470	1	6.24	TATATA
PFE0115c	-1643	1	6.24	TATATA
PFE0115c	-1649	1	6.24	TATATA
PFE0115c	-1655	1	6.24	TATATA
PFE0115c	-1778	1	6.24	TATATA
PFE0115c	-1883	1	6.24	TATATA
PFE0115c	-1889	1	6.24	TATATA
PFE0115c	-1895	1	6.24	TATATA
PFD0180c	-251	1	6.24	TATATA
PFD0180c	-257	1	6.24	TATATA
PFD0180c	-263	1	6.24	TATATA
PFD0180c	-269	1	6.24	TATATA
PFD0180c	-275	1	6.24	TATATA
PFD0180c	-281	1	6.24	TATATA
PFD0180c	-319	1	6.24	TATATA
PFD0180c	-637	1	6.24	TATATA
PFD0180c	-822	1	6.24	TATATA
PFD0180c	-831	1	6.24	TATATA
PFD0180c	-837	1	6.24	TATATA
PFD0180c	-1258	1	6.24	TATATA
PFD0180c	-1291	1	6.24	TATATA
PFD0180c	-1297	1	6.24	TATATA
PFD0180c	-1374	1	6.24	TATATA
PFD0180c	-1706	1	6.24	TATATA
PFD0180c	-1824	1	6.24	TATATA
PFD0180c	-1840	1	6.24	TATATA
PFD0180c	-1846	1	6.24	TATATA
PFD0180c	-1852	1	6.24	TATATA
PFD0180c	-1864	1	6.24	TATATA
PF10_0086	-58	1	6.24	TATATA
PF10_0086	-200	1	6.24	TATATA
PF10_0086	-214	1	6.24	TATATA
PF10_0086	-246	1	6.24	TATATA
PF10_0086	-253	1	6.24	TATATA
PF10_0086	-259	1	6.24	TATATA
PF10_0086	-265	1	6.24	TATATA
PF10_0086	-293	1	6.24	TATATA
PF10_0086	-371	1	6.24	TATATA
PF10_0086	-377	1	6.24	TATATA
PF10_0086	-490	1	6.24	TATATA
PF10_0086	-496	1	6.24	TATATA
PF10_0086	-502	1	6.24	TATATA
PF10_0086	-569	1	6.24	TATATA
PF10_0086	-576	1	6.24	TATATA
PF10_0086	-644	1	6.24	TATATA
PF10_0086	-812	1	6.24	TATATA
PF10_0086	-861	1	6.24	TATATA
PF10_0086	-867	1	6.24	TATATA
PF10_0086	-873	1	6.24	TATATA
PF10_0086	-879	1	6.24	TATATA
PF10_0086	-885	1	6.24	TATATA
PF10_0086	-897	1	6.24	TATATA
PF10_0086	-903	1	6.24	TATATA
PF10_0086	-909	1	6.24	TATATA
PF10_0086	-1979	1	6.24	TATATA
PF10_0086	-1985	1	6.24	TATATA
PF10_0086	-1991	1	6.24	TATATA
PF10_0086	-1997	1	6.24	TATATA
MAL7P1.86	-225	1	6.24	TATATA
MAL7P1.86	-231	1	6.24	TATATA
MAL7P1.86	-237	1	6.24	TATATA
MAL7P1.86	-409	1	6.24	TATATA
MAL7P1.86	-433	1	6.24	TATATA
MAL7P1.86	-465	1	6.24	TATATA
MAL7P1.86	-475	1	6.24	TATATA
MAL7P1.86	-733	1	6.24	TATATA
MAL7P1.86	-817	1	6.24	TATATA
MAL7P1.86	-823	1	6.24	TATATA
MAL7P1.86	-829	1	6.24	TATATA
MAL7P1.86	-835	1	6.24	TATATA
MAL7P1.86	-841	1	6.24	TATATA
MAL7P1.86	-847	1	6.24	TATATA
MAL7P1.86	-906	1	6.24	TATATA
MAL7P1.86	-912	1	6.24	TATATA
MAL7P1.86	-921	1	6.24	TATATA
MAL7P1.86	-934	1	6.24	TATATA
MAL7P1.86	-987	1	6.24	TATATA
MAL7P1.86	-993	1	6.24	TATATA
MAL7P1.86	-1084	1	6.24	TATATA
MAL7P1.86	-1199	1	6.24	TATATA
MAL7P1.86	-1205	1	6.24	TATATA
MAL7P1.86	-1214	1	6.24	TATATA
MAL7P1.86	-1266	1	6.24	TATATA
MAL7P1.86	-1272	1	6.24	TATATA
MAL7P1.86	-1278	1	6.24	TATATA
MAL7P1.86	-1284	1	6.24	TATATA
MAL7P1.86	-1315	1	6.24	TATATA
MAL7P1.86	-1321	1	6.24	TATATA
MAL7P1.86	-1327	1	6.24	TATATA
MAL7P1.86	-1340	1	6.24	TATATA
MAL7P1.86	-1347	1	6.24	TATATA
MAL7P1.86	-1354	1	6.24	TATATA
MAL7P1.86	-1392	1	6.24	TATATA
MAL7P1.86	-1575	1	6.24	TATATA
MAL7P1.86	-1590	1	6.24	TATATA
MAL7P1.86	-1596	1	6.24	TATATA
MAL7P1.86	-1602	1	6.24	TATATA
MAL7P1.86	-1608	1	6.24	TATATA
MAL7P1.86	-1754	1	6.24	TATATA
MAL7P1.86	-1760	1	6.24	TATATA
PFE0610c	-34	1	6.24	TATATA
PFE0610c	-40	1	6.24	TATATA
PFE0610c	-46	1	6.24	TATATA
PFE0610c	-52	1	6.24	TATATA
PFE0610c	-168	1	6.24	TATATA
PFE0610c	-329	1	6.24	TATATA
PFE0610c	-335	1	6.24	TATATA
PFE0610c	-341	1	6.24	TATATA
PFE0610c	-347	1	6.24	TATATA
PFE0610c	-473	1	6.24	TATATA
PFE0610c	-576	1	6.24	TATATA
PFE0610c	-583	1	6.24	TATATA
PFE0610c	-589	1	6.24	TATATA
PFE0610c	-898	1	6.24	TATATA
PFE0610c	-910	1	6.24	TATATA
PFE0610c	-925	1	6.24	TATATA
PFE0610c	-931	1	6.24	TATATA
PFE0610c	-949	1	6.24	TATATA
PFE0610c	-1281	1	6.24	TATATA
PFE0610c	-1287	1	6.24	TATATA
PFE0610c	-1491	1	6.24	TATATA
PFE0610c	-1497	1	6.24	TATATA
PFE0610c	-1503	1	6.24	TATATA
PFE0610c	-1664	1	6.24	TATATA
PF14_0760	-48	1	6.24	TATATA
PF14_0760	-64	1	6.24	TATATA
PF14_0760	-70	1	6.24	TATATA
PF14_0760	-106	1	6.24	TATATA
PF14_0760	-226	1	6.24	TATATA
PF14_0760	-283	1	6.24	TATATA
PF14_0760	-296	1	6.24	TATATA
PF14_0760	-343	1	6.24	TATATA
PF14_0760	-368	1	6.24	TATATA
PF14_0760	-396	1	6.24	TATATA
PF14_0760	-515	1	6.24	TATATA
PF14_0760	-522	1	6.24	TATATA
PF14_0760	-528	1	6.24	TATATA
PF14_0760	-623	1	6.24	TATATA
PF14_0760	-840	1	6.24	TATATA
PF14_0760	-885	1	6.24	TATATA
PF14_0760	-1046	1	6.24	TATATA
PF14_0760	-1312	1	6.24	TATATA
PF14_0760	-1474	1	6.24	TATATA
PF14_0760	-1503	1	6.24	TATATA
PF14_0760	-1550	1	6.24	TATATA
PF14_0760	-1556	1	6.24	TATATA
PF14_0760	-1715	1	6.24	TATATA
PF14_0760	-1868	1	6.24	TATATA
PF14_0760	-1874	1	6.24	TATATA
PF14_0760	-1880	1	6.24	TATATA
PF14_0760	-1886	1	6.24	TATATA
PF14_0760	-1962	1	6.24	TATATA
PFC0860w	-502	1	6.24	TATATA
PFC0860w	-508	1	6.24	TATATA
PFC0860w	-514	1	6.24	TATATA
PFC0860w	-520	1	6.24	TATATA
PFC0860w	-581	1	6.24	TATATA
PFC0860w	-590	1	6.24	TATATA
PFC0860w	-596	1	6.24	TATATA
PFC0860w	-602	1	6.24	TATATA
PFC0860w	-608	1	6.24	TATATA
PFC0860w	-675	1	6.24	TATATA
PFC0860w	-681	1	6.24	TATATA
PFC0860w	-687	1	6.24	TATATA
PFC0860w	-716	1	6.24	TATATA
PFC0860w	-1108	1	6.24	TATATA
PFC0860w	-1114	1	6.24	TATATA
PFC0860w	-1120	1	6.24	TATATA
PFC0860w	-1222	1	6.24	TATATA
PFC0860w	-1409	1	6.24	TATATA
PFC0860w	-1484	1	6.24	TATATA
PFC0860w	-1490	1	6.24	TATATA
PFC0860w	-1496	1	6.24	TATATA
PFC0860w	-1502	1	6.24	TATATA
PFC0860w	-1508	1	6.24	TATATA
PFC0860w	-1514	1	6.24	TATATA
PFC0860w	-1584	1	6.24	TATATA
PFC0860w	-1590	1	6.24	TATATA
PFC0860w	-1596	1	6.24	TATATA
PFC0860w	-1949	1	6.24	TATATA
PFI0685w	-67	1	6.24	TATATA
PFI0685w	-75	1	6.24	TATATA
PFI0685w	-121	1	6.24	TATATA
PFI0685w	-127	1	6.24	TATATA
PFI0685w	-133	1	6.24	TATATA
PFI0685w	-190	1	6.24	TATATA
PFI0685w	-196	1	6.24	TATATA
PFI0685w	-202	1	6.24	TATATA
PFI0685w	-208	1	6.24	TATATA
PFI0685w	-214	1	6.24	TATATA
PFI0685w	-220	1	6.24	TATATA
PFI0685w	-226	1	6.24	TATATA
PFI0685w	-286	1	6.24	TATATA
PFC0735w	-43	1	6.24	TATATA
PFC0735w	-61	1	6.24	TATATA
PFC0735w	-67	1	6.24	TATATA
PFC0735w	-90	1	6.24	TATATA
PFC0735w	-115	1	6.24	TATATA
PFC0735w	-122	1	6.24	TATATA
PFC0735w	-249	1	6.24	TATATA
PFC0735w	-289	1	6.24	TATATA
PFC0735w	-663	1	6.24	TATATA
PFC0735w	-669	1	6.24	TATATA
PFC0735w	-675	1	6.24	TATATA
PFC0735w	-681	1	6.24	TATATA
PFC0735w	-687	1	6.24	TATATA
PFC0735w	-693	1	6.24	TATATA
PFC0735w	-709	1	6.24	TATATA
PFC0735w	-822	1	6.24	TATATA
PFC0735w	-955	1	6.24	TATATA
PFC0735w	-991	1	6.24	TATATA
PFC0735w	-1029	1	6.24	TATATA
PFC0735w	-1040	1	6.24	TATATA
PFC0735w	-1046	1	6.24	TATATA
PFC0735w	-1052	1	6.24	TATATA
PFC0735w	-1058	1	6.24	TATATA
PFC0735w	-1064	1	6.24	TATATA
PFC0735w	-1077	1	6.24	TATATA
PFC0735w	-1083	1	6.24	TATATA
PFC0735w	-1095	1	6.24	TATATA
PFC0735w	-1719	1	6.24	TATATA
PFC0735w	-1779	1	6.24	TATATA
PFC0735w	-1827	1	6.24	TATATA
PFC0735w	-1833	1	6.24	TATATA
PFC0735w	-1839	1	6.24	TATATA
PFC0735w	-1845	1	6.24	TATATA
PFC0735w	-1851	1	6.24	TATATA
PFC0735w	-1963	1	6.24	TATATA
PFD0075w	-565	1	6.24	TATATA
PFD0075w	-816	1	6.24	TATATA
PFD0075w	-822	1	6.24	TATATA
PFD0075w	-828	1	6.24	TATATA
PFD0075w	-834	1	6.24	TATATA
PFD0075w	-840	1	6.24	TATATA
PFD0075w	-970	1	6.24	TATATA
PFD0075w	-1014	1	6.24	TATATA
PFD0075w	-1196	1	6.24	TATATA
PFD0075w	-1240	1	6.24	TATATA
PFD0075w	-1252	1	6.24	TATATA
PFD0075w	-1399	1	6.24	TATATA
PFD0075w	-1405	1	6.24	TATATA
PFD0075w	-1411	1	6.24	TATATA
PFD0075w	-1417	1	6.24	TATATA
PFD0075w	-1434	1	6.24	TATATA
PFD0075w	-1574	1	6.24	TATATA
PFD0075w	-1580	1	6.24	TATATA
PFD0075w	-1670	1	6.24	TATATA
PFD0075w	-1743	1	6.24	TATATA
PFD0075w	-1999	1	6.24	TATATA
MAL7P1.6	-32	1	6.24	TATATA
MAL7P1.6	-131	1	6.24	TATATA
MAL7P1.6	-231	1	6.24	TATATA
MAL7P1.6	-291	1	6.24	TATATA
MAL7P1.6	-506	1	6.24	TATATA
MAL7P1.6	-615	1	6.24	TATATA
MAL7P1.6	-621	1	6.24	TATATA
MAL7P1.6	-627	1	6.24	TATATA
MAL7P1.6	-633	1	6.24	TATATA
MAL7P1.6	-639	1	6.24	TATATA
MAL7P1.6	-646	1	6.24	TATATA
MAL7P1.6	-811	1	6.24	TATATA
MAL7P1.6	-824	1	6.24	TATATA
MAL7P1.6	-874	1	6.24	TATATA
MAL7P1.6	-883	1	6.24	TATATA
MAL7P1.6	-1104	1	6.24	TATATA
MAL7P1.6	-1249	1	6.24	TATATA
MAL7P1.6	-1288	1	6.24	TATATA
MAL7P1.6	-1376	1	6.24	TATATA
MAL7P1.6	-1420	1	6.24	TATATA
MAL7P1.6	-1588	1	6.24	TATATA
MAL7P1.6	-1622	1	6.24	TATATA
MAL7P1.6	-1628	1	6.24	TATATA
MAL7P1.6	-1687	1	6.24	TATATA
PF14_0288	-132	1	6.24	TATATA
PF14_0288	-190	1	6.24	TATATA
PF14_0288	-196	1	6.24	TATATA
PF14_0288	-202	1	6.24	TATATA
PF14_0288	-219	1	6.24	TATATA
PF14_0288	-358	1	6.24	TATATA
PF14_0288	-364	1	6.24	TATATA
PF14_0288	-370	1	6.24	TATATA
PF14_0288	-376	1	6.24	TATATA
PF14_0288	-597	1	6.24	TATATA
PF14_0288	-682	1	6.24	TATATA
PF14_0288	-688	1	6.24	TATATA
PF14_0288	-694	1	6.24	TATATA
PF14_0288	-700	1	6.24	TATATA
PF14_0288	-834	1	6.24	TATATA
PF14_0288	-842	1	6.24	TATATA
PF14_0288	-889	1	6.24	TATATA
PF14_0288	-1902	1	6.24	TATATA
PF14_0288	-1908	1	6.24	TATATA
PF14_0288	-1914	1	6.24	TATATA
PF14_0288	-1920	1	6.24	TATATA
PF14_0288	-1926	1	6.24	TATATA
PF14_0288	-1932	1	6.24	TATATA
PF07_0048	-94	1	6.24	TATATA
PF07_0048	-330	1	6.24	TATATA
PF07_0048	-514	1	6.24	TATATA
PF07_0048	-531	1	6.24	TATATA
PF07_0048	-537	1	6.24	TATATA
PF07_0048	-543	1	6.24	TATATA
PF07_0048	-549	1	6.24	TATATA
PF07_0048	-706	1	6.24	TATATA
PF07_0048	-761	1	6.24	TATATA
PF07_0048	-775	1	6.24	TATATA
PF07_0048	-927	1	6.24	TATATA
PF07_0048	-1009	1	6.24	TATATA
PF07_0048	-1015	1	6.24	TATATA
PF07_0048	-1165	1	6.24	TATATA
PF07_0048	-1242	1	6.24	TATATA
PF07_0048	-1271	1	6.24	TATATA
PF07_0048	-1283	1	6.24	TATATA
PF07_0048	-1437	1	6.24	TATATA
PF07_0048	-1515	1	6.24	TATATA
PF07_0048	-1521	1	6.24	TATATA
PF07_0048	-1537	1	6.24	TATATA
PF07_0048	-1635	1	6.24	TATATA
PF07_0048	-1814	1	6.24	TATATA
PF07_0048	-1860	1	6.24	TATATA
PFA0575c	-279	1	6.24	TATATA
PFA0575c	-285	1	6.24	TATATA
PFA0575c	-412	1	6.24	TATATA
PFA0575c	-418	1	6.24	TATATA
PFA0575c	-485	1	6.24	TATATA
PFA0575c	-524	1	6.24	TATATA
PFB0145c	-83	1	6.24	TATATA
PFB0145c	-89	1	6.24	TATATA
PFB0145c	-95	1	6.24	TATATA
PFB0145c	-101	1	6.24	TATATA
PFB0145c	-107	1	6.24	TATATA
PFB0145c	-113	1	6.24	TATATA
PFB0145c	-121	1	6.24	TATATA
PFB0145c	-133	1	6.24	TATATA
PFB0145c	-139	1	6.24	TATATA
PFB0145c	-207	1	6.24	TATATA
PFB0145c	-254	1	6.24	TATATA
PFB0145c	-266	1	6.24	TATATA
PFB0145c	-272	1	6.24	TATATA
PFB0145c	-278	1	6.24	TATATA
PFB0145c	-489	1	6.24	TATATA
PFB0145c	-648	1	6.24	TATATA
PFB0145c	-655	1	6.24	TATATA
PFB0145c	-661	1	6.24	TATATA
PFB0145c	-667	1	6.24	TATATA
PFB0145c	-673	1	6.24	TATATA
PFB0145c	-679	1	6.24	TATATA
PFB0145c	-759	1	6.24	TATATA
PFB0145c	-841	1	6.24	TATATA
PFB0145c	-900	1	6.24	TATATA
PFB0145c	-906	1	6.24	TATATA
PFB0145c	-912	1	6.24	TATATA
PFB0145c	-918	1	6.24	TATATA
PFB0145c	-1147	1	6.24	TATATA
PFB0145c	-1158	1	6.24	TATATA
PFB0145c	-1275	1	6.24	TATATA
PFB0145c	-1479	1	6.24	TATATA
PFB0145c	-1485	1	6.24	TATATA
PFB0145c	-1494	1	6.24	TATATA
PFB0145c	-1500	1	6.24	TATATA
PFB0145c	-1507	1	6.24	TATATA
PFB0145c	-1513	1	6.24	TATATA
PFB0145c	-1519	1	6.24	TATATA
PFB0145c	-1525	1	6.24	TATATA
PFB0145c	-1531	1	6.24	TATATA
PFB0145c	-1564	1	6.24	TATATA
PFB0145c	-1716	1	6.24	TATATA
PFB0145c	-1722	1	6.24	TATATA
PFB0145c	-1796	1	6.24	TATATA
PFB0145c	-1802	1	6.24	TATATA
PFB0145c	-1860	1	6.24	TATATA
PFB0145c	-1910	1	6.24	TATATA
PFB0145c	-1916	1	6.24	TATATA
PFB0145c	-1922	1	6.24	TATATA
PF13_0033	-41	1	6.24	TATATA
PF13_0033	-216	1	6.24	TATATA
PF13_0033	-236	1	6.24	TATATA
PF13_0033	-260	1	6.24	TATATA
PF13_0033	-307	1	6.24	TATATA
PF13_0033	-464	1	6.24	TATATA
PF13_0033	-489	1	6.24	TATATA
PF13_0033	-495	1	6.24	TATATA
PF13_0033	-501	1	6.24	TATATA
PF13_0033	-669	1	6.24	TATATA
PF13_0033	-701	1	6.24	TATATA
PF13_0033	-710	1	6.24	TATATA
PF13_0033	-888	1	6.24	TATATA
PF13_0033	-914	1	6.24	TATATA
PF13_0033	-1074	1	6.24	TATATA
PF13_0033	-1095	1	6.24	TATATA
PF13_0033	-1110	1	6.24	TATATA
PF13_0033	-1183	1	6.24	TATATA
PF13_0033	-1283	1	6.24	TATATA
PF13_0033	-1433	1	6.24	TATATA
PF13_0033	-1439	1	6.24	TATATA
PF13_0033	-1445	1	6.24	TATATA
PF13_0033	-1451	1	6.24	TATATA
PF13_0033	-1628	1	6.24	TATATA
PF13_0033	-1676	1	6.24	TATATA
PF13_0033	-1682	1	6.24	TATATA
PF13_0033	-1688	1	6.24	TATATA
PF13_0033	-1694	1	6.24	TATATA
PF13_0033	-1987	1	6.24	TATATA
PF13_0033	-1993	1	6.24	TATATA
PF13_0033	-1999	1	6.24	TATATA
PF14_0736	-142	1	6.24	TATATA
PF14_0736	-267	1	6.24	TATATA
PF14_0736	-373	1	6.24	TATATA
PF14_0736	-440	1	6.24	TATATA
PF14_0736	-446	1	6.24	TATATA
PF14_0736	-452	1	6.24	TATATA
PF14_0736	-497	1	6.24	TATATA
PF14_0736	-668	1	6.24	TATATA
PF14_0736	-964	1	6.24	TATATA
PF14_0736	-970	1	6.24	TATATA
PF14_0736	-976	1	6.24	TATATA
PF14_0736	-982	1	6.24	TATATA
PF14_0736	-988	1	6.24	TATATA
PF14_0736	-1000	1	6.24	TATATA
PF14_0736	-1492	1	6.24	TATATA
PF14_0736	-1498	1	6.24	TATATA
PF14_0736	-1683	1	6.24	TATATA
PF14_0736	-1705	1	6.24	TATATA
PF14_0736	-1782	1	6.24	TATATA
PF14_0736	-1788	1	6.24	TATATA
PF14_0736	-1794	1	6.24	TATATA
PF14_0736	-1800	1	6.24	TATATA
PF14_0685	-266	1	6.24	TATATA
PF14_0685	-272	1	6.24	TATATA
PF14_0685	-278	1	6.24	TATATA
PF14_0685	-284	1	6.24	TATATA
PF14_0685	-325	1	6.24	TATATA
PF14_0685	-346	1	6.24	TATATA
PF14_0685	-352	1	6.24	TATATA
PF14_0685	-395	1	6.24	TATATA
MAL13P1.180	-221	1	6.24	TATATA
MAL13P1.180	-227	1	6.24	TATATA
MAL13P1.180	-233	1	6.24	TATATA
MAL13P1.180	-239	1	6.24	TATATA
MAL13P1.180	-315	1	6.24	TATATA
MAL13P1.180	-756	1	6.24	TATATA
MAL13P1.180	-861	1	6.24	TATATA
MAL13P1.180	-868	1	6.24	TATATA
MAL13P1.180	-954	1	6.24	TATATA
MAL13P1.180	-960	1	6.24	TATATA
MAL13P1.180	-966	1	6.24	TATATA
MAL13P1.180	-972	1	6.24	TATATA
MAL13P1.180	-1086	1	6.24	TATATA
MAL13P1.180	-1092	1	6.24	TATATA
MAL13P1.180	-1098	1	6.24	TATATA
MAL13P1.180	-1104	1	6.24	TATATA
PFB0501c	-132	1	6.24	TATATA
PFB0501c	-204	1	6.24	TATATA
PFB0501c	-223	1	6.24	TATATA
PFB0501c	-246	1	6.24	TATATA
PFB0501c	-252	1	6.24	TATATA
PFB0501c	-258	1	6.24	TATATA
PFB0501c	-264	1	6.24	TATATA
PFB0501c	-270	1	6.24	TATATA
PFB0501c	-276	1	6.24	TATATA
PFB0501c	-282	1	6.24	TATATA
PFB0501c	-288	1	6.24	TATATA
PFB0501c	-302	1	6.24	TATATA
PFB0501c	-357	1	6.24	TATATA
PFB0501c	-363	1	6.24	TATATA
PFB0501c	-369	1	6.24	TATATA
PFB0501c	-375	1	6.24	TATATA
PFB0501c	-381	1	6.24	TATATA
PFB0501c	-451	1	6.24	TATATA
PFB0501c	-457	1	6.24	TATATA
PFB0501c	-463	1	6.24	TATATA
PFE1285w	-93	1	6.24	TATATA
PFE1285w	-99	1	6.24	TATATA
PFE1285w	-113	1	6.24	TATATA
PFE1285w	-308	1	6.24	TATATA
PFE1285w	-314	1	6.24	TATATA
PFE1285w	-406	1	6.24	TATATA
PFE1285w	-430	1	6.24	TATATA
PFE1285w	-506	1	6.24	TATATA
PFE1285w	-512	1	6.24	TATATA
PFE1285w	-540	1	6.24	TATATA
PFE1285w	-552	1	6.24	TATATA
PFE1285w	-570	1	6.24	TATATA
PFE1285w	-576	1	6.24	TATATA
PFE1285w	-582	1	6.24	TATATA
PFE1285w	-588	1	6.24	TATATA
PFE1285w	-595	1	6.24	TATATA
PFE1285w	-821	1	6.24	TATATA
PFE1285w	-990	1	6.24	TATATA
PFE1285w	-1185	1	6.24	TATATA
PFE1285w	-1205	1	6.24	TATATA
PFE1285w	-1221	1	6.24	TATATA
PFE1285w	-1233	1	6.24	TATATA
PFE1285w	-1510	1	6.24	TATATA
PFE1285w	-1516	1	6.24	TATATA
PFE1285w	-1522	1	6.24	TATATA
PFE1285w	-1528	1	6.24	TATATA
PFE1285w	-1534	1	6.24	TATATA
PFE1285w	-1663	1	6.24	TATATA
PF14_0700	-96	1	6.24	TATATA
PF14_0700	-113	1	6.24	TATATA
PF14_0700	-156	1	6.24	TATATA
PF14_0700	-184	1	6.24	TATATA
PF14_0700	-264	1	6.24	TATATA
PF14_0700	-289	1	6.24	TATATA
PF14_0700	-310	1	6.24	TATATA
PF14_0700	-316	1	6.24	TATATA
PF14_0700	-322	1	6.24	TATATA
PF14_0700	-328	1	6.24	TATATA
PF14_0700	-343	1	6.24	TATATA
PF14_0700	-443	1	6.24	TATATA
PF14_0700	-455	1	6.24	TATATA
PF14_0700	-473	1	6.24	TATATA
PF14_0700	-500	1	6.24	TATATA
PF14_0700	-518	1	6.24	TATATA
PF14_0700	-537	1	6.24	TATATA
PF14_0700	-543	1	6.24	TATATA
PF14_0700	-569	1	6.24	TATATA
PF14_0700	-582	1	6.24	TATATA
PF14_0700	-589	1	6.24	TATATA
PF14_0700	-604	1	6.24	TATATA
PF14_0700	-610	1	6.24	TATATA
PF14_0700	-1074	1	6.24	TATATA
PF14_0700	-1086	1	6.24	TATATA
PF14_0700	-1092	1	6.24	TATATA
PF14_0700	-1201	1	6.24	TATATA
PF14_0700	-1207	1	6.24	TATATA
PF14_0700	-1361	1	6.24	TATATA
PF14_0700	-1419	1	6.24	TATATA
PF14_0700	-1446	1	6.24	TATATA
PF14_0700	-1481	1	6.24	TATATA
PF14_0700	-1559	1	6.24	TATATA
PF14_0700	-1715	1	6.24	TATATA
PF14_0700	-1721	1	6.24	TATATA
PF14_0700	-1854	1	6.24	TATATA
PF14_0700	-1874	1	6.24	TATATA
PF14_0700	-1880	1	6.24	TATATA
PF14_0700	-1928	1	6.24	TATATA
PF13_0242	-30	1	6.24	TATATA
PF13_0242	-36	1	6.24	TATATA
PF13_0242	-42	1	6.24	TATATA
PF13_0242	-312	1	6.24	TATATA
PF13_0242	-386	1	6.24	TATATA
PF13_0242	-392	1	6.24	TATATA
PF13_0242	-406	1	6.24	TATATA
PF13_0242	-597	1	6.24	TATATA
PF13_0242	-647	1	6.24	TATATA
PF13_0242	-719	1	6.24	TATATA
PF13_0242	-725	1	6.24	TATATA
PF13_0242	-770	1	6.24	TATATA
PF13_0242	-776	1	6.24	TATATA
PF13_0242	-782	1	6.24	TATATA
PF13_0242	-1037	1	6.24	TATATA
PF13_0242	-1043	1	6.24	TATATA
PF13_0242	-1156	1	6.24	TATATA
PF13_0242	-1162	1	6.24	TATATA
PF13_0242	-1168	1	6.24	TATATA
PF13_0242	-1174	1	6.24	TATATA
PF13_0242	-1180	1	6.24	TATATA
PF13_0242	-1186	1	6.24	TATATA
PF13_0242	-1308	1	6.24	TATATA
PF13_0242	-1390	1	6.24	TATATA
PF13_0242	-1396	1	6.24	TATATA
PF13_0242	-1453	1	6.24	TATATA
PF13_0242	-1657	1	6.24	TATATA
PF13_0242	-1692	1	6.24	TATATA
PF13_0242	-1900	1	6.24	TATATA
PFA0320w	-249	1	6.24	TATATA
PFA0320w	-255	1	6.24	TATATA
PFA0320w	-673	1	6.24	TATATA
PFA0320w	-679	1	6.24	TATATA
PFA0320w	-685	1	6.24	TATATA
PFA0320w	-691	1	6.24	TATATA
PFA0320w	-697	1	6.24	TATATA
PFA0320w	-703	1	6.24	TATATA
PFA0320w	-709	1	6.24	TATATA
PFA0320w	-1918	1	6.24	TATATA
PFB0888w-b	-242	1	6.24	TATATA
PFB0888w-b	-431	1	6.24	TATATA
PFB0888w-b	-486	1	6.24	TATATA
PFB0888w-b	-499	1	6.24	TATATA
PFB0888w-b	-545	1	6.24	TATATA
PFB0888w-b	-551	1	6.24	TATATA
PFB0888w-b	-584	1	6.24	TATATA
PFB0888w-b	-773	1	6.24	TATATA
PFB0888w-b	-779	1	6.24	TATATA
PFB0888w-b	-922	1	6.24	TATATA
PFB0888w-b	-928	1	6.24	TATATA
PFB0888w-b	-934	1	6.24	TATATA
PFB0888w-b	-990	1	6.24	TATATA
PFB0888w-b	-1498	1	6.24	TATATA
PFB0888w-b	-1504	1	6.24	TATATA
PFB0888w-b	-1516	1	6.24	TATATA
PFB0888w-b	-1533	1	6.24	TATATA
PFB0888w-b	-1539	1	6.24	TATATA
PFB0888w-b	-1545	1	6.24	TATATA
PFB0888w-b	-1551	1	6.24	TATATA
PFB0888w-b	-1692	1	6.24	TATATA
PFB0888w-b	-1811	1	6.24	TATATA
PFB0888w-b	-1817	1	6.24	TATATA
PFB0888w-b	-1913	1	6.24	TATATA
PFB0888w-b	-1919	1	6.24	TATATA
PFB0888w-b	-1925	1	6.24	TATATA
PFD0905w	-70	1	6.24	TATATA
PFD0905w	-76	1	6.24	TATATA
PFD0905w	-82	1	6.24	TATATA
PFD0905w	-88	1	6.24	TATATA
PFD0905w	-149	1	6.24	TATATA
PFD0905w	-155	1	6.24	TATATA
PFD0905w	-226	1	6.24	TATATA
PFD0905w	-232	1	6.24	TATATA
PFD0905w	-333	1	6.24	TATATA
PFD0905w	-350	1	6.24	TATATA
PFD0905w	-558	1	6.24	TATATA
PFD0905w	-727	1	6.24	TATATA
PFD0905w	-733	1	6.24	TATATA
PFD0905w	-739	1	6.24	TATATA
PFD0905w	-745	1	6.24	TATATA
MAL13P1.170	-36	1	6.24	TATATA
MAL13P1.170	-42	1	6.24	TATATA
MAL13P1.170	-48	1	6.24	TATATA
MAL13P1.170	-79	1	6.24	TATATA
MAL13P1.170	-97	1	6.24	TATATA
MAL13P1.170	-235	1	6.24	TATATA
MAL13P1.170	-241	1	6.24	TATATA
MAL13P1.170	-247	1	6.24	TATATA
MAL13P1.170	-253	1	6.24	TATATA
MAL13P1.170	-259	1	6.24	TATATA
MAL13P1.170	-361	1	6.24	TATATA
MAL13P1.170	-367	1	6.24	TATATA
MAL13P1.170	-388	1	6.24	TATATA
MAL13P1.170	-419	1	6.24	TATATA
MAL13P1.170	-425	1	6.24	TATATA
MAL13P1.170	-431	1	6.24	TATATA
MAL13P1.170	-445	1	6.24	TATATA
MAL13P1.170	-508	1	6.24	TATATA
MAL13P1.170	-582	1	6.24	TATATA
MAL13P1.170	-588	1	6.24	TATATA
MAL13P1.170	-594	1	6.24	TATATA
MAL13P1.170	-699	1	6.24	TATATA
MAL13P1.170	-993	1	6.24	TATATA
MAL13P1.170	-999	1	6.24	TATATA
MAL13P1.170	-1005	1	6.24	TATATA
MAL13P1.170	-1011	1	6.24	TATATA
MAL13P1.170	-1784	1	6.24	TATATA
MAL13P1.170	-1790	1	6.24	TATATA
MAL13P1.170	-1796	1	6.24	TATATA
MAL13P1.170	-1802	1	6.24	TATATA
PFB0300c	-151	1	6.24	TATATA
PFB0300c	-163	1	6.24	TATATA
PFB0300c	-169	1	6.24	TATATA
PFB0300c	-304	1	6.24	TATATA
PFB0300c	-355	1	6.24	TATATA
PFB0300c	-574	1	6.24	TATATA
PFB0300c	-618	1	6.24	TATATA
PFB0300c	-895	1	6.24	TATATA
PFB0300c	-921	1	6.24	TATATA
PFI0875w	-79	1	6.24	TATATA
PFI0875w	-85	1	6.24	TATATA
PFI0875w	-103	1	6.24	TATATA
PFI0875w	-193	1	6.24	TATATA
PFI0875w	-251	1	6.24	TATATA
PFI0875w	-257	1	6.24	TATATA
PFI0875w	-263	1	6.24	TATATA
PFI0875w	-369	1	6.24	TATATA
PFI0875w	-452	1	6.24	TATATA
PFI0875w	-458	1	6.24	TATATA
PFI0875w	-515	1	6.24	TATATA
PFI0875w	-565	1	6.24	TATATA
PFI0875w	-626	1	6.24	TATATA
PFI0875w	-663	1	6.24	TATATA
PFI0875w	-870	1	6.24	TATATA
PFI0875w	-876	1	6.24	TATATA
PFI0875w	-882	1	6.24	TATATA
PFI0875w	-888	1	6.24	TATATA
PFI0875w	-1135	1	6.24	TATATA
PFI0875w	-1153	1	6.24	TATATA
PFI0875w	-1177	1	6.24	TATATA
PFI0875w	-1183	1	6.24	TATATA
PFI0875w	-1224	1	6.24	TATATA
PFI0875w	-1230	1	6.24	TATATA
PFI0875w	-1449	1	6.24	TATATA
PFI0875w	-1487	1	6.24	TATATA
PFI0875w	-1493	1	6.24	TATATA
PFI0875w	-1499	1	6.24	TATATA
PFI0875w	-1554	1	6.24	TATATA
PFI0875w	-1596	1	6.24	TATATA
PFI0875w	-1602	1	6.24	TATATA
PFI0875w	-1608	1	6.24	TATATA
PFI0875w	-1754	1	6.24	TATATA
PFI0875w	-1825	1	6.24	TATATA
PFI0875w	-1846	1	6.24	TATATA
PFI0875w	-1982	1	6.24	TATATA
PFI0875w	-1988	1	6.24	TATATA
PFI0875w	-1994	1	6.24	TATATA
PF11_0142	-74	1	6.24	TATATA
PF11_0142	-328	1	6.24	TATATA
PF11_0142	-486	1	6.24	TATATA
PF11_0142	-574	1	6.24	TATATA
PF11_0142	-604	1	6.24	TATATA
PF11_0142	-610	1	6.24	TATATA
PF11_0142	-616	1	6.24	TATATA
PF11_0142	-628	1	6.24	TATATA
PF11_0142	-640	1	6.24	TATATA
PF11_0142	-793	1	6.24	TATATA
PF11_0142	-899	1	6.24	TATATA
PF11_0142	-905	1	6.24	TATATA
PF11_0142	-1057	1	6.24	TATATA
PF11_0142	-1119	1	6.24	TATATA
PF11_0142	-1125	1	6.24	TATATA
PF11_0142	-1131	1	6.24	TATATA
PF11_0142	-1137	1	6.24	TATATA
PF11_0142	-1155	1	6.24	TATATA
PF11_0142	-1416	1	6.24	TATATA
PF11_0142	-1422	1	6.24	TATATA
PF11_0142	-1428	1	6.24	TATATA
PF11_0142	-1434	1	6.24	TATATA
PF11_0142	-1622	1	6.24	TATATA
PF08_0034	-88	1	6.24	TATATA
PF08_0034	-94	1	6.24	TATATA
PF08_0034	-100	1	6.24	TATATA
PF08_0034	-106	1	6.24	TATATA
PF08_0034	-112	1	6.24	TATATA
PF08_0034	-130	1	6.24	TATATA
PF08_0034	-229	1	6.24	TATATA
PF08_0034	-238	1	6.24	TATATA
PF08_0034	-518	1	6.24	TATATA
PF08_0034	-550	1	6.24	TATATA
PF08_0034	-564	1	6.24	TATATA
PF08_0034	-570	1	6.24	TATATA
PF08_0034	-599	1	6.24	TATATA
PF08_0034	-653	1	6.24	TATATA
PF08_0034	-822	1	6.24	TATATA
PF08_0034	-926	1	6.24	TATATA
PF08_0034	-932	1	6.24	TATATA
PF08_0034	-938	1	6.24	TATATA
PF08_0034	-1028	1	6.24	TATATA
PF08_0034	-1034	1	6.24	TATATA
PF08_0034	-1040	1	6.24	TATATA
PF08_0034	-1046	1	6.24	TATATA
PF08_0034	-1138	1	6.24	TATATA
PF08_0034	-1144	1	6.24	TATATA
PF08_0034	-1150	1	6.24	TATATA
PF08_0034	-1156	1	6.24	TATATA
PF08_0034	-1162	1	6.24	TATATA
PF08_0034	-1321	1	6.24	TATATA
PF08_0034	-1327	1	6.24	TATATA
PF08_0034	-1333	1	6.24	TATATA
PF08_0034	-1339	1	6.24	TATATA
PF08_0034	-1624	1	6.24	TATATA
PF08_0034	-1630	1	6.24	TATATA
PF08_0034	-1636	1	6.24	TATATA
PF08_0034	-1642	1	6.24	TATATA
PF08_0034	-1648	1	6.24	TATATA
PF08_0034	-1907	1	6.24	TATATA
PF08_0034	-1913	1	6.24	TATATA
PF08_0034	-1919	1	6.24	TATATA
PF08_0034	-1925	1	6.24	TATATA
PF08_0034	-1983	1	6.24	TATATA
PFC0155c	-14	1	6.24	TATATA
PFC0155c	-174	1	6.24	TATATA
PFC0155c	-342	1	6.24	TATATA
PFC0155c	-348	1	6.24	TATATA
PFC0155c	-354	1	6.24	TATATA
PFC0155c	-363	1	6.24	TATATA
PFC0155c	-479	1	6.24	TATATA
PFC0155c	-485	1	6.24	TATATA
PFC0155c	-491	1	6.24	TATATA
PFC0155c	-497	1	6.24	TATATA
PFC0155c	-503	1	6.24	TATATA
PFC0155c	-553	1	6.24	TATATA
PFC0155c	-559	1	6.24	TATATA
PFC0155c	-568	1	6.24	TATATA
PFC0155c	-796	1	6.24	TATATA
PFC0155c	-1515	1	6.24	TATATA
PFC0155c	-1542	1	6.24	TATATA
PFC0155c	-1677	1	6.24	TATATA
PFC0155c	-1729	1	6.24	TATATA
PFC0155c	-1805	1	6.24	TATATA
PFC0155c	-1811	1	6.24	TATATA
PFC0155c	-1833	1	6.24	TATATA
PFC0155c	-1889	1	6.24	TATATA
PFC0155c	-1895	1	6.24	TATATA
PFC0155c	-1901	1	6.24	TATATA
PFC0155c	-1907	1	6.24	TATATA
PFC0155c	-1913	1	6.24	TATATA
PFC0155c	-1919	1	6.24	TATATA
PFC0155c	-1925	1	6.24	TATATA
PFC0155c	-1981	1	6.24	TATATA
PF11_0545	-224	1	6.24	TATATA
PF11_0545	-763	1	6.24	TATATA
PF11_0545	-856	1	6.24	TATATA
PF11_0545	-874	1	6.24	TATATA
PF11_0545	-921	1	6.24	TATATA
PF11_0545	-1120	1	6.24	TATATA
PF11_0545	-1374	1	6.24	TATATA
PF11_0545	-1380	1	6.24	TATATA
PF11_0545	-1386	1	6.24	TATATA
PF11_0545	-1392	1	6.24	TATATA
PF11_0545	-1398	1	6.24	TATATA
PF11_0545	-1576	1	6.24	TATATA
PF11_0545	-1582	1	6.24	TATATA
PF11_0545	-1588	1	6.24	TATATA
PF11_0545	-1692	1	6.24	TATATA
PF11_0545	-1785	1	6.24	TATATA
PF13_0317	-206	1	6.24	TATATA
PF13_0317	-212	1	6.24	TATATA
PF13_0317	-218	1	6.24	TATATA
PF13_0317	-406	1	6.24	TATATA
PF13_0317	-716	1	6.24	TATATA
PF13_0317	-827	1	6.24	TATATA
PF13_0317	-833	1	6.24	TATATA
PF13_0317	-996	1	6.24	TATATA
PF13_0317	-1202	1	6.24	TATATA
PFI1281w	-285	1	6.24	TATATA
PFI1281w	-303	1	6.24	TATATA
PFI1281w	-410	1	6.24	TATATA
PFI1281w	-440	1	6.24	TATATA
PFI1281w	-455	1	6.24	TATATA
PFI1281w	-461	1	6.24	TATATA
PFI1281w	-481	1	6.24	TATATA
PFI1281w	-695	1	6.24	TATATA
PFI1281w	-701	1	6.24	TATATA
PFI1281w	-707	1	6.24	TATATA
PFI1281w	-713	1	6.24	TATATA
PFI1281w	-791	1	6.24	TATATA
PFI1281w	-803	1	6.24	TATATA
PFI1281w	-809	1	6.24	TATATA
PFI1281w	-942	1	6.24	TATATA
PFI1281w	-948	1	6.24	TATATA
PFI1281w	-1062	1	6.24	TATATA
PFI1281w	-1068	1	6.24	TATATA
PFI1281w	-1385	1	6.24	TATATA
PFI1281w	-1392	1	6.24	TATATA
PFI1281w	-1398	1	6.24	TATATA
PFI1281w	-1443	1	6.24	TATATA
PFI1281w	-1506	1	6.24	TATATA
PFI1281w	-1513	1	6.24	TATATA
PFI1281w	-1519	1	6.24	TATATA
PFI1281w	-1543	1	6.24	TATATA
PFI1281w	-1686	1	6.24	TATATA
PFI1281w	-1692	1	6.24	TATATA
PFI1281w	-1698	1	6.24	TATATA
PFI1281w	-1713	1	6.24	TATATA
PFI1281w	-1821	1	6.24	TATATA
PFI1281w	-1864	1	6.24	TATATA
PFI1281w	-1870	1	6.24	TATATA
PFI1281w	-1876	1	6.24	TATATA
MAL7P1.69	-22	1	6.24	TATATA
MAL7P1.69	-28	1	6.24	TATATA
MAL7P1.69	-34	1	6.24	TATATA
MAL7P1.69	-40	1	6.24	TATATA
MAL7P1.69	-482	1	6.24	TATATA
MAL7P1.69	-488	1	6.24	TATATA
MAL7P1.69	-494	1	6.24	TATATA
MAL7P1.69	-500	1	6.24	TATATA
MAL7P1.69	-506	1	6.24	TATATA
MAL7P1.69	-746	1	6.24	TATATA
MAL7P1.69	-772	1	6.24	TATATA
MAL7P1.69	-996	1	6.24	TATATA
MAL7P1.69	-1002	1	6.24	TATATA
MAL7P1.69	-1008	1	6.24	TATATA
MAL7P1.69	-1014	1	6.24	TATATA
MAL7P1.69	-1277	1	6.24	TATATA
MAL7P1.69	-1401	1	6.24	TATATA
MAL7P1.69	-1407	1	6.24	TATATA
MAL7P1.69	-1413	1	6.24	TATATA
MAL7P1.69	-1419	1	6.24	TATATA
MAL7P1.69	-1425	1	6.24	TATATA
MAL7P1.69	-1431	1	6.24	TATATA
MAL7P1.69	-1458	1	6.24	TATATA
PFC0195w	-150	1	6.24	TATATA
PFC0195w	-169	1	6.24	TATATA
PFC0195w	-392	1	6.24	TATATA
PFC0195w	-398	1	6.24	TATATA
PFC0195w	-404	1	6.24	TATATA
PFC0195w	-410	1	6.24	TATATA
PFC0195w	-416	1	6.24	TATATA
PFC0195w	-1190	1	6.24	TATATA
PFC0195w	-1333	1	6.24	TATATA
PFC0195w	-1339	1	6.24	TATATA
PFC0195w	-1345	1	6.24	TATATA
PFC0195w	-1581	1	6.24	TATATA
PFC0195w	-1587	1	6.24	TATATA
PFC0195w	-1696	1	6.24	TATATA
PFC0195w	-1919	1	6.24	TATATA
PFC0195w	-1999	1	6.24	TATATA
PFF0445w	-549	1	6.24	TATATA
PFF0445w	-587	1	6.24	TATATA
PFF0445w	-593	1	6.24	TATATA
PFF0445w	-599	1	6.24	TATATA
PFF0445w	-605	1	6.24	TATATA
PFF0445w	-817	1	6.24	TATATA
PFF0445w	-846	1	6.24	TATATA
PFF0445w	-852	1	6.24	TATATA
PFF0445w	-941	1	6.24	TATATA
PFF0445w	-1017	1	6.24	TATATA
PFF0445w	-1085	1	6.24	TATATA
PFF0445w	-1092	1	6.24	TATATA
PFF0445w	-1098	1	6.24	TATATA
PFF0445w	-1108	1	6.24	TATATA
PFF0445w	-1114	1	6.24	TATATA
PFF0445w	-1240	1	6.24	TATATA
PFF0445w	-1247	1	6.24	TATATA
PFF0445w	-1259	1	6.24	TATATA
PFF0445w	-1265	1	6.24	TATATA
PFF0445w	-1271	1	6.24	TATATA
PFF0445w	-1371	1	6.24	TATATA
PFF0445w	-1484	1	6.24	TATATA
PFF0445w	-1490	1	6.24	TATATA
PFF0445w	-1560	1	6.24	TATATA
PFF0445w	-1566	1	6.24	TATATA
PFF0445w	-1572	1	6.24	TATATA
PFF0445w	-1584	1	6.24	TATATA
PFF0445w	-1653	1	6.24	TATATA
PFF0445w	-1662	1	6.24	TATATA
PFF0445w	-1671	1	6.24	TATATA
PFF0445w	-1678	1	6.24	TATATA
PFF0445w	-1750	1	6.24	TATATA
PF08_0027	-233	1	6.24	TATATA
PF08_0027	-239	1	6.24	TATATA
PF08_0027	-245	1	6.24	TATATA
PF08_0027	-344	1	6.24	TATATA
PF08_0027	-350	1	6.24	TATATA
PF08_0027	-463	1	6.24	TATATA
PF08_0027	-493	1	6.24	TATATA
PF08_0027	-625	1	6.24	TATATA
PF08_0027	-637	1	6.24	TATATA
PF08_0027	-846	1	6.24	TATATA
PF08_0027	-852	1	6.24	TATATA
PF08_0027	-859	1	6.24	TATATA
PF08_0027	-1004	1	6.24	TATATA
PF08_0027	-1123	1	6.24	TATATA
PF08_0027	-1132	1	6.24	TATATA
PF08_0027	-1138	1	6.24	TATATA
PF08_0027	-1144	1	6.24	TATATA
PF08_0027	-1150	1	6.24	TATATA
PF08_0027	-1156	1	6.24	TATATA
PF08_0027	-1162	1	6.24	TATATA
PF08_0027	-1476	1	6.24	TATATA
PF08_0027	-1544	1	6.24	TATATA
PF08_0027	-1646	1	6.24	TATATA
PF08_0027	-1652	1	6.24	TATATA
PF08_0027	-1658	1	6.24	TATATA
PF08_0027	-1664	1	6.24	TATATA
PF08_0027	-1670	1	6.24	TATATA
PF08_0027	-1676	1	6.24	TATATA
PF08_0027	-1682	1	6.24	TATATA
PF08_0027	-1784	1	6.24	TATATA
PF08_0027	-1790	1	6.24	TATATA
PF08_0027	-1803	1	6.24	TATATA
PF08_0027	-1872	1	6.24	TATATA
PF08_0027	-1987	1	6.24	TATATA
PFL1915w	-71	1	6.24	TATATA
PFL1915w	-77	1	6.24	TATATA
PFL1915w	-83	1	6.24	TATATA
PFL1915w	-89	1	6.24	TATATA
PFL1915w	-343	1	6.24	TATATA
PFL1915w	-380	1	6.24	TATATA
PFL1915w	-386	1	6.24	TATATA
PFL1915w	-499	1	6.24	TATATA
PFL1915w	-505	1	6.24	TATATA
PFL1915w	-511	1	6.24	TATATA
PFL1915w	-517	1	6.24	TATATA
PFL1915w	-523	1	6.24	TATATA
PFL1915w	-728	1	6.24	TATATA
PFL1915w	-773	1	6.24	TATATA
PFL1915w	-972	1	6.24	TATATA
PFL1915w	-995	1	6.24	TATATA
PFL1915w	-1089	1	6.24	TATATA
PFL1915w	-1095	1	6.24	TATATA
PFL1915w	-1165	1	6.24	TATATA
PFL1915w	-1171	1	6.24	TATATA
PF13_0319	-203	1	6.24	TATATA
PF13_0319	-209	1	6.24	TATATA
PF13_0319	-215	1	6.24	TATATA
PF13_0319	-221	1	6.24	TATATA
PF13_0319	-227	1	6.24	TATATA
PF13_0319	-233	1	6.24	TATATA
PF13_0319	-239	1	6.24	TATATA
PF13_0319	-334	1	6.24	TATATA
PF13_0319	-341	1	6.24	TATATA
PF13_0319	-347	1	6.24	TATATA
PF13_0319	-353	1	6.24	TATATA
PF13_0319	-359	1	6.24	TATATA
PF13_0319	-365	1	6.24	TATATA
PF13_0319	-378	1	6.24	TATATA
PF13_0319	-557	1	6.24	TATATA
PF13_0319	-563	1	6.24	TATATA
PF13_0319	-569	1	6.24	TATATA
PF13_0319	-575	1	6.24	TATATA
PF13_0319	-581	1	6.24	TATATA
PF13_0319	-696	1	6.24	TATATA
PF13_0319	-831	1	6.24	TATATA
PF13_0319	-837	1	6.24	TATATA
PF13_0319	-843	1	6.24	TATATA
PF13_0319	-849	1	6.24	TATATA
PF13_0319	-855	1	6.24	TATATA
PF13_0319	-861	1	6.24	TATATA
PF10_0029	-187	1	6.24	TATATA
PF10_0029	-418	1	6.24	TATATA
PF10_0029	-435	1	6.24	TATATA
PF10_0029	-441	1	6.24	TATATA
PF10_0029	-752	1	6.24	TATATA
PF10_0029	-759	1	6.24	TATATA
PF10_0029	-867	1	6.24	TATATA
PF10_0029	-890	1	6.24	TATATA
PF10_0029	-896	1	6.24	TATATA
PF10_0029	-902	1	6.24	TATATA
PFD0610w	-42	1	6.24	TATATA
PFD0610w	-48	1	6.24	TATATA
PFD0610w	-157	1	6.24	TATATA
PFD0610w	-167	1	6.24	TATATA
PFD0610w	-173	1	6.24	TATATA
PFD0610w	-237	1	6.24	TATATA
PFD0610w	-272	1	6.24	TATATA
PFD0610w	-278	1	6.24	TATATA
PFD0610w	-404	1	6.24	TATATA
PFD0610w	-410	1	6.24	TATATA
PFD0610w	-473	1	6.24	TATATA
PFD0610w	-479	1	6.24	TATATA
PFD0610w	-502	1	6.24	TATATA
PFD0610w	-508	1	6.24	TATATA
PFD0610w	-514	1	6.24	TATATA
PFD0610w	-520	1	6.24	TATATA
PFD0610w	-526	1	6.24	TATATA
PFD0610w	-532	1	6.24	TATATA
PFD0610w	-538	1	6.24	TATATA
PFD0610w	-716	1	6.24	TATATA
PFD0610w	-722	1	6.24	TATATA
PFD0610w	-728	1	6.24	TATATA
PFD0610w	-742	1	6.24	TATATA
PF14_0108	-85	1	6.24	TATATA
PF14_0108	-97	1	6.24	TATATA
PF14_0108	-103	1	6.24	TATATA
PF14_0108	-109	1	6.24	TATATA
PF14_0108	-407	1	6.24	TATATA
PF14_0108	-413	1	6.24	TATATA
PF14_0108	-719	1	6.24	TATATA
PF14_0108	-725	1	6.24	TATATA
PF14_0108	-771	1	6.24	TATATA
PF14_0108	-794	1	6.24	TATATA
PF14_0108	-819	1	6.24	TATATA
PF14_0108	-888	1	6.24	TATATA
PF14_0108	-930	1	6.24	TATATA
PF14_0127	-180	1	6.24	TATATA
PF14_0127	-186	1	6.24	TATATA
PF14_0127	-192	1	6.24	TATATA
PF14_0127	-198	1	6.24	TATATA
PF14_0127	-454	1	6.24	TATATA
PF14_0127	-460	1	6.24	TATATA
PF14_0127	-687	1	6.24	TATATA
PF14_0127	-693	1	6.24	TATATA
PF14_0127	-699	1	6.24	TATATA
PF14_0127	-901	1	6.24	TATATA
PF14_0127	-921	1	6.24	TATATA
PF14_0127	-928	1	6.24	TATATA
PF14_0127	-979	1	6.24	TATATA
PF14_0127	-1016	1	6.24	TATATA
PF14_0127	-1173	1	6.24	TATATA
PF14_0127	-1179	1	6.24	TATATA
PF14_0127	-1200	1	6.24	TATATA
PF14_0127	-1216	1	6.24	TATATA
PF14_0127	-1264	1	6.24	TATATA
PF14_0127	-1270	1	6.24	TATATA
PF14_0127	-1276	1	6.24	TATATA
PF14_0127	-1661	1	6.24	TATATA
PF14_0127	-1683	1	6.24	TATATA
PF14_0127	-1689	1	6.24	TATATA
PF14_0127	-1695	1	6.24	TATATA
PF14_0127	-1837	1	6.24	TATATA
PF14_0127	-1843	1	6.24	TATATA
PF14_0127	-1849	1	6.24	TATATA
PF14_0127	-1855	1	6.24	TATATA
PF14_0127	-1862	1	6.24	TATATA
PF11_0232	-106	1	6.24	TATATA
PF11_0232	-112	1	6.24	TATATA
PF11_0232	-118	1	6.24	TATATA
PF11_0232	-124	1	6.24	TATATA
PF11_0232	-140	1	6.24	TATATA
PF11_0232	-146	1	6.24	TATATA
PF11_0232	-201	1	6.24	TATATA
PF11_0232	-256	1	6.24	TATATA
PF11_0232	-262	1	6.24	TATATA
PF11_0232	-268	1	6.24	TATATA
PF11_0232	-566	1	6.24	TATATA
PF11_0232	-674	1	6.24	TATATA
PF11_0232	-680	1	6.24	TATATA
PF11_0232	-880	1	6.24	TATATA
PF11_0232	-957	1	6.24	TATATA
PF11_0232	-976	1	6.24	TATATA
PF11_0232	-1079	1	6.24	TATATA
PF11_0232	-1222	1	6.24	TATATA
PF11_0232	-1228	1	6.24	TATATA
PF11_0232	-1234	1	6.24	TATATA
PF11_0232	-1240	1	6.24	TATATA
PF11_0232	-1246	1	6.24	TATATA
PFI1360c	-72	1	6.24	TATATA
PFI1360c	-187	1	6.24	TATATA
PFI1360c	-193	1	6.24	TATATA
PFI1360c	-199	1	6.24	TATATA
PFI1360c	-288	1	6.24	TATATA
PFI1360c	-301	1	6.24	TATATA
PFI1360c	-314	1	6.24	TATATA
PFI1360c	-323	1	6.24	TATATA
PFI1360c	-512	1	6.24	TATATA
PFI1360c	-587	1	6.24	TATATA
PFI1360c	-593	1	6.24	TATATA
PFI1360c	-599	1	6.24	TATATA
PFI1360c	-605	1	6.24	TATATA
PFI1360c	-611	1	6.24	TATATA
PFI1360c	-751	1	6.24	TATATA
PFI1360c	-757	1	6.24	TATATA
PFI1360c	-874	1	6.24	TATATA
PFI1360c	-890	1	6.24	TATATA
MAL13P1.278	-80	1	6.24	TATATA
MAL13P1.278	-246	1	6.24	TATATA
MAL13P1.278	-329	1	6.24	TATATA
MAL13P1.278	-364	1	6.24	TATATA
MAL13P1.278	-466	1	6.24	TATATA
MAL13P1.278	-474	1	6.24	TATATA
MAL13P1.278	-480	1	6.24	TATATA
MAL13P1.278	-486	1	6.24	TATATA
MAL13P1.278	-955	1	6.24	TATATA
MAL13P1.278	-991	1	6.24	TATATA
MAL13P1.278	-997	1	6.24	TATATA
MAL13P1.278	-1003	1	6.24	TATATA
MAL13P1.278	-1335	1	6.24	TATATA
MAL13P1.278	-1342	1	6.24	TATATA
MAL13P1.278	-1577	1	6.24	TATATA
MAL13P1.278	-1730	1	6.24	TATATA
MAL13P1.278	-1902	1	6.24	TATATA
MAL13P1.278	-1989	1	6.24	TATATA
PF13_0253	-47	1	6.24	TATATA
PF13_0253	-53	1	6.24	TATATA
PF13_0253	-59	1	6.24	TATATA
PF13_0253	-229	1	6.24	TATATA
PF13_0253	-364	1	6.24	TATATA
PF13_0253	-370	1	6.24	TATATA
PF13_0253	-604	1	6.24	TATATA
PF13_0253	-669	1	6.24	TATATA
PF13_0253	-682	1	6.24	TATATA
PF13_0253	-931	1	6.24	TATATA
PF13_0253	-1043	1	6.24	TATATA
PF13_0253	-1049	1	6.24	TATATA
PF13_0253	-1055	1	6.24	TATATA
PF13_0253	-1061	1	6.24	TATATA
PF13_0253	-1203	1	6.24	TATATA
PF13_0253	-1209	1	6.24	TATATA
PF13_0253	-1236	1	6.24	TATATA
PF13_0253	-1242	1	6.24	TATATA
PF13_0253	-1248	1	6.24	TATATA
PF13_0253	-1272	1	6.24	TATATA
PF13_0253	-1278	1	6.24	TATATA
PF13_0253	-1601	1	6.24	TATATA
PF13_0253	-1608	1	6.24	TATATA
PF13_0253	-1641	1	6.24	TATATA
MAL13P1.220	-104	1	6.24	TATATA
MAL13P1.220	-110	1	6.24	TATATA
MAL13P1.220	-116	1	6.24	TATATA
MAL13P1.220	-316	1	6.24	TATATA
MAL13P1.220	-322	1	6.24	TATATA
MAL13P1.220	-328	1	6.24	TATATA
MAL13P1.220	-334	1	6.24	TATATA
MAL13P1.220	-340	1	6.24	TATATA
MAL13P1.220	-346	1	6.24	TATATA
MAL13P1.220	-433	1	6.24	TATATA
MAL13P1.220	-439	1	6.24	TATATA
MAL13P1.220	-445	1	6.24	TATATA
MAL13P1.220	-451	1	6.24	TATATA
MAL13P1.220	-1944	1	6.24	TATATA
PF07_0109	-164	1	6.24	TATATA
PF07_0109	-170	1	6.24	TATATA
PF07_0109	-176	1	6.24	TATATA
PF07_0109	-182	1	6.24	TATATA
PF07_0109	-968	1	6.24	TATATA
PF07_0109	-1113	1	6.24	TATATA
PF07_0109	-1133	1	6.24	TATATA
PF07_0109	-1251	1	6.24	TATATA
PF07_0109	-1277	1	6.24	TATATA
PF07_0109	-1283	1	6.24	TATATA
PF07_0109	-1296	1	6.24	TATATA
PF07_0109	-1409	1	6.24	TATATA
PF07_0109	-1415	1	6.24	TATATA
PF07_0109	-1442	1	6.24	TATATA
PF07_0109	-1651	1	6.24	TATATA
PF07_0109	-1663	1	6.24	TATATA
PF07_0109	-1669	1	6.24	TATATA
PF07_0109	-1675	1	6.24	TATATA
PF07_0109	-1823	1	6.24	TATATA
PFB0650w	-248	1	6.24	TATATA
PFB0650w	-305	1	6.24	TATATA
PFB0650w	-311	1	6.24	TATATA
PFB0650w	-317	1	6.24	TATATA
PFB0650w	-464	1	6.24	TATATA
PFB0650w	-651	1	6.24	TATATA
PFB0650w	-657	1	6.24	TATATA
PFB0650w	-671	1	6.24	TATATA
PFB0650w	-687	1	6.24	TATATA
PFB0650w	-729	1	6.24	TATATA
PFB0650w	-754	1	6.24	TATATA
PFB0650w	-760	1	6.24	TATATA
PFB0650w	-772	1	6.24	TATATA
PFB0650w	-778	1	6.24	TATATA
PFB0650w	-784	1	6.24	TATATA
PFB0650w	-790	1	6.24	TATATA
PFB0650w	-796	1	6.24	TATATA
PFB0650w	-834	1	6.24	TATATA
PFB0650w	-846	1	6.24	TATATA
PFB0650w	-890	1	6.24	TATATA
PFB0650w	-942	1	6.24	TATATA
PFB0650w	-1010	1	6.24	TATATA
PFB0650w	-1336	1	6.24	TATATA
PFB0650w	-1525	1	6.24	TATATA
PFB0650w	-1552	1	6.24	TATATA
PFB0650w	-1650	1	6.24	TATATA
PFB0650w	-1701	1	6.24	TATATA
PFB0650w	-1761	1	6.24	TATATA
PFB0650w	-1767	1	6.24	TATATA
PFB0650w	-1773	1	6.24	TATATA
PFB0650w	-1779	1	6.24	TATATA
PFB0650w	-1785	1	6.24	TATATA
PFB0650w	-1791	1	6.24	TATATA
PFB0650w	-1797	1	6.24	TATATA
PFB0650w	-1803	1	6.24	TATATA
PFB0650w	-1875	1	6.24	TATATA
PFB0650w	-1881	1	6.24	TATATA
PFB0650w	-1982	1	6.24	TATATA
PFB0650w	-1988	1	6.24	TATATA
PFB0650w	-1994	1	6.24	TATATA
PFB0650w	-2000	1	6.24	TATATA
PF14_0022	-28	1	6.24	TATATA
PF14_0022	-34	1	6.24	TATATA
PF14_0022	-268	1	6.24	TATATA
PF14_0022	-274	1	6.24	TATATA
PF14_0022	-300	1	6.24	TATATA
PF14_0022	-321	1	6.24	TATATA
PF14_0022	-335	1	6.24	TATATA
PF14_0022	-474	1	6.24	TATATA
PF14_0022	-653	1	6.24	TATATA
PF14_0022	-659	1	6.24	TATATA
PF14_0022	-665	1	6.24	TATATA
PF14_0022	-671	1	6.24	TATATA
PFD0487c	-326	1	6.24	TATATA
PFD0487c	-365	1	6.24	TATATA
PFD0487c	-371	1	6.24	TATATA
PFD0487c	-411	1	6.24	TATATA
PFD0487c	-486	1	6.24	TATATA
PFD0487c	-492	1	6.24	TATATA
PFD0487c	-498	1	6.24	TATATA
PFD0487c	-633	1	6.24	TATATA
PFD0487c	-647	1	6.24	TATATA
PFD0487c	-661	1	6.24	TATATA
PFD0487c	-675	1	6.24	TATATA
PFD0487c	-689	1	6.24	TATATA
PF14_0635	-91	1	6.24	TATATA
PF14_0635	-98	1	6.24	TATATA
PF14_0635	-186	1	6.24	TATATA
PF14_0635	-192	1	6.24	TATATA
PF14_0635	-202	1	6.24	TATATA
PF14_0635	-587	1	6.24	TATATA
PF14_0635	-593	1	6.24	TATATA
PF14_0635	-599	1	6.24	TATATA
PF14_0635	-605	1	6.24	TATATA
PF14_0635	-611	1	6.24	TATATA
PF14_0635	-617	1	6.24	TATATA
PF14_0635	-680	1	6.24	TATATA
PF14_0635	-686	1	6.24	TATATA
PF14_0635	-692	1	6.24	TATATA
PF14_0635	-915	1	6.24	TATATA
PF14_0635	-1162	1	6.24	TATATA
PF14_0635	-1185	1	6.24	TATATA
PF14_0635	-1191	1	6.24	TATATA
PF10_0178	-108	1	6.24	TATATA
PF10_0178	-114	1	6.24	TATATA
PF10_0178	-120	1	6.24	TATATA
PF10_0178	-126	1	6.24	TATATA
PF10_0178	-333	1	6.24	TATATA
PF10_0178	-339	1	6.24	TATATA
PF10_0178	-541	1	6.24	TATATA
PF10_0178	-547	1	6.24	TATATA
PF10_0178	-553	1	6.24	TATATA
PF10_0178	-597	1	6.24	TATATA
PF10_0178	-603	1	6.24	TATATA
PF10_0178	-643	1	6.24	TATATA
PF10_0178	-679	1	6.24	TATATA
PF10_0178	-1115	1	6.24	TATATA
PF10_0178	-1134	1	6.24	TATATA
PF10_0178	-1274	1	6.24	TATATA
PF10_0178	-1280	1	6.24	TATATA
PF10_0178	-1286	1	6.24	TATATA
PF10_0178	-1357	1	6.24	TATATA
PF10_0178	-1363	1	6.24	TATATA
PF10_0178	-1369	1	6.24	TATATA
PF10_0178	-1375	1	6.24	TATATA
PF10_0178	-1381	1	6.24	TATATA
PF10_0178	-1571	1	6.24	TATATA
PF10_0178	-1578	1	6.24	TATATA
PF10_0178	-1584	1	6.24	TATATA
PF10_0178	-1634	1	6.24	TATATA
PF10_0178	-1646	1	6.24	TATATA
PF10_0178	-1737	1	6.24	TATATA
PF10_0178	-1807	1	6.24	TATATA
PF10_0178	-1819	1	6.24	TATATA
PF10_0130	-97	1	6.24	TATATA
PF10_0130	-152	1	6.24	TATATA
PF10_0130	-158	1	6.24	TATATA
PF10_0130	-164	1	6.24	TATATA
PF10_0130	-170	1	6.24	TATATA
PF10_0130	-176	1	6.24	TATATA
PF10_0130	-314	1	6.24	TATATA
PF10_0130	-320	1	6.24	TATATA
PF10_0130	-332	1	6.24	TATATA
PF10_0130	-338	1	6.24	TATATA
PF10_0130	-503	1	6.24	TATATA
PF10_0130	-558	1	6.24	TATATA
PF10_0130	-885	1	6.24	TATATA
PF10_0130	-891	1	6.24	TATATA
PF10_0130	-988	1	6.24	TATATA
PF10_0130	-994	1	6.24	TATATA
PF10_0130	-1000	1	6.24	TATATA
PF10_0130	-1006	1	6.24	TATATA
PF10_0130	-1012	1	6.24	TATATA
PF10_0130	-1236	1	6.24	TATATA
PFC0370w	-179	1	6.24	TATATA
PFC0370w	-262	1	6.24	TATATA
PFC0370w	-268	1	6.24	TATATA
PFC0370w	-586	1	6.24	TATATA
PFC0370w	-592	1	6.24	TATATA
PFC0370w	-686	1	6.24	TATATA
PFC0370w	-692	1	6.24	TATATA
PFC0370w	-832	1	6.24	TATATA
PFC0370w	-845	1	6.24	TATATA
PFC0370w	-851	1	6.24	TATATA
PFC0370w	-857	1	6.24	TATATA
PFC0370w	-863	1	6.24	TATATA
PFC0370w	-869	1	6.24	TATATA
PFC0370w	-875	1	6.24	TATATA
PFC0370w	-881	1	6.24	TATATA
PFC0370w	-887	1	6.24	TATATA
PFC0370w	-896	1	6.24	TATATA
PFC0370w	-1055	1	6.24	TATATA
PFC0370w	-1061	1	6.24	TATATA
PFC0370w	-1172	1	6.24	TATATA
PFC0370w	-1179	1	6.24	TATATA
PFC0370w	-1185	1	6.24	TATATA
PFC0370w	-1192	1	6.24	TATATA
PFC0370w	-1198	1	6.24	TATATA
PFC0370w	-1205	1	6.24	TATATA
PFC0370w	-1211	1	6.24	TATATA
PFC0370w	-1455	1	6.24	TATATA
PFC0370w	-1467	1	6.24	TATATA
PFC0370w	-1473	1	6.24	TATATA
PFC0370w	-1479	1	6.24	TATATA
PFC0370w	-1524	1	6.24	TATATA
PFF0315c	-219	1	6.24	TATATA
PFF0315c	-225	1	6.24	TATATA
PFF0315c	-231	1	6.24	TATATA
PFF0315c	-237	1	6.24	TATATA
PFF0315c	-379	1	6.24	TATATA
PFF0315c	-718	1	6.24	TATATA
PFF0315c	-724	1	6.24	TATATA
PFF0315c	-767	1	6.24	TATATA
PFF0315c	-773	1	6.24	TATATA
PFF0315c	-779	1	6.24	TATATA
PFF0315c	-785	1	6.24	TATATA
PF10_0390	-431	1	6.24	TATATA
PF10_0390	-437	1	6.24	TATATA
PF10_0390	-443	1	6.24	TATATA
PF10_0390	-639	1	6.24	TATATA
PF10_0390	-645	1	6.24	TATATA
PF10_0390	-651	1	6.24	TATATA
PF10_0390	-925	1	6.24	TATATA
PF10_0390	-969	1	6.24	TATATA
PF10_0390	-999	1	6.24	TATATA
PF10_0390	-1033	1	6.24	TATATA
PF10_0390	-1121	1	6.24	TATATA
PF10_0390	-1146	1	6.24	TATATA
PF10_0390	-1232	1	6.24	TATATA
PF10_0390	-1377	1	6.24	TATATA
PF10_0390	-1383	1	6.24	TATATA
PF10_0390	-1389	1	6.24	TATATA
PF10_0390	-1718	1	6.24	TATATA
PF10_0390	-1724	1	6.24	TATATA
PF10_0390	-1840	1	6.24	TATATA
PFB0510w	-215	1	6.24	TATATA
PFB0510w	-221	1	6.24	TATATA
PFB0510w	-235	1	6.24	TATATA
PFB0510w	-274	1	6.24	TATATA
PFB0510w	-280	1	6.24	TATATA
PFB0510w	-286	1	6.24	TATATA
PFB0510w	-503	1	6.24	TATATA
PFB0510w	-548	1	6.24	TATATA
PFB0510w	-582	1	6.24	TATATA
PFB0510w	-921	1	6.24	TATATA
PFB0510w	-927	1	6.24	TATATA
PFB0510w	-1120	1	6.24	TATATA
PFB0510w	-1293	1	6.24	TATATA
PFB0510w	-1299	1	6.24	TATATA
PFB0510w	-1305	1	6.24	TATATA
PFB0510w	-1373	1	6.24	TATATA
PFB0510w	-1544	1	6.24	TATATA
PFB0510w	-1592	1	6.24	TATATA
PFE0275w	-50	1	6.24	TATATA
PFE0275w	-56	1	6.24	TATATA
PFE0275w	-62	1	6.24	TATATA
PFE0275w	-140	1	6.24	TATATA
PFE0275w	-152	1	6.24	TATATA
PFE0275w	-304	1	6.24	TATATA
PFE0275w	-341	1	6.24	TATATA
PFE0275w	-348	1	6.24	TATATA
PFE0275w	-355	1	6.24	TATATA
PFE0275w	-361	1	6.24	TATATA
PFE0275w	-367	1	6.24	TATATA
PFE0275w	-694	1	6.24	TATATA
PFE0275w	-700	1	6.24	TATATA
PFE0275w	-706	1	6.24	TATATA
PFE0275w	-712	1	6.24	TATATA
PFE0275w	-814	1	6.24	TATATA
PFE0275w	-820	1	6.24	TATATA
PFE0275w	-826	1	6.24	TATATA
PFE0275w	-835	1	6.24	TATATA
PFE0275w	-848	1	6.24	TATATA
PFE0275w	-929	1	6.24	TATATA
PFE0275w	-967	1	6.24	TATATA
PFE0275w	-982	1	6.24	TATATA
PFE0275w	-1002	1	6.24	TATATA
PFE0275w	-1049	1	6.24	TATATA
PFE0275w	-1387	1	6.24	TATATA
PFE0275w	-1401	1	6.24	TATATA
PFE0275w	-1407	1	6.24	TATATA
PFE0275w	-1441	1	6.24	TATATA
PFE0275w	-1447	1	6.24	TATATA
PFE0275w	-1453	1	6.24	TATATA
PFE0275w	-1586	1	6.24	TATATA
PFE0275w	-1592	1	6.24	TATATA
PFE0275w	-1598	1	6.24	TATATA
PFE0275w	-1604	1	6.24	TATATA
PFE0275w	-1758	1	6.24	TATATA
PFE0275w	-1764	1	6.24	TATATA
PFE0275w	-1770	1	6.24	TATATA
PFE0275w	-1835	1	6.24	TATATA
PFE0275w	-1899	1	6.24	TATATA
PFE0275w	-1905	1	6.24	TATATA
PFE0275w	-1936	1	6.24	TATATA
PF10_0300	-45	1	6.24	TATATA
PF10_0300	-51	1	6.24	TATATA
PF10_0300	-57	1	6.24	TATATA
PF10_0300	-162	1	6.24	TATATA
PF10_0300	-168	1	6.24	TATATA
PF10_0300	-174	1	6.24	TATATA
PF10_0300	-180	1	6.24	TATATA
PF10_0300	-186	1	6.24	TATATA
PF10_0300	-287	1	6.24	TATATA
PF10_0300	-401	1	6.24	TATATA
PF10_0300	-537	1	6.24	TATATA
PF10_0300	-543	1	6.24	TATATA
PF10_0300	-549	1	6.24	TATATA
PF10_0300	-787	1	6.24	TATATA
PF10_0300	-802	1	6.24	TATATA
PF10_0300	-808	1	6.24	TATATA
PF10_0300	-814	1	6.24	TATATA
PF10_0300	-820	1	6.24	TATATA
PFL0090c	-36	1	6.24	TATATA
PFL0090c	-42	1	6.24	TATATA
PFL0090c	-144	1	6.24	TATATA
PFL0090c	-180	1	6.24	TATATA
PFL0090c	-186	1	6.24	TATATA
PFL0090c	-595	1	6.24	TATATA
PFL0090c	-616	1	6.24	TATATA
PFL0090c	-775	1	6.24	TATATA
PFL0090c	-878	1	6.24	TATATA
PFL0090c	-884	1	6.24	TATATA
PFL0090c	-890	1	6.24	TATATA
PFL0090c	-896	1	6.24	TATATA
PFL0090c	-902	1	6.24	TATATA
PFL0090c	-1951	1	6.24	TATATA
PFL0090c	-1957	1	6.24	TATATA
MAL8P1.103	-285	1	6.24	TATATA
MAL8P1.103	-291	1	6.24	TATATA
MAL8P1.103	-357	1	6.24	TATATA
MAL8P1.103	-401	1	6.24	TATATA
MAL8P1.103	-407	1	6.24	TATATA
MAL8P1.103	-559	1	6.24	TATATA
MAL8P1.103	-587	1	6.24	TATATA
MAL8P1.103	-593	1	6.24	TATATA
MAL8P1.103	-599	1	6.24	TATATA
MAL8P1.103	-618	1	6.24	TATATA
MAL8P1.103	-624	1	6.24	TATATA
MAL8P1.103	-630	1	6.24	TATATA
MAL8P1.103	-636	1	6.24	TATATA
MAL8P1.103	-716	1	6.24	TATATA
MAL8P1.103	-722	1	6.24	TATATA
MAL8P1.103	-756	1	6.24	TATATA
MAL8P1.103	-814	1	6.24	TATATA
MAL8P1.103	-820	1	6.24	TATATA
MAL8P1.103	-826	1	6.24	TATATA
MAL8P1.103	-852	1	6.24	TATATA
MAL8P1.103	-874	1	6.24	TATATA
MAL8P1.103	-910	1	6.24	TATATA
MAL8P1.103	-1564	1	6.24	TATATA
MAL8P1.103	-1570	1	6.24	TATATA
MAL8P1.103	-1858	1	6.24	TATATA
MAL8P1.103	-1864	1	6.24	TATATA
MAL8P1.103	-1870	1	6.24	TATATA
MAL8P1.103	-1876	1	6.24	TATATA
MAL8P1.103	-1882	1	6.24	TATATA
MAL8P1.103	-1888	1	6.24	TATATA
MAL8P1.103	-1894	1	6.24	TATATA
MAL8P1.103	-1947	1	6.24	TATATA
PF14_0280	-65	1	6.24	TATATA
PF14_0280	-71	1	6.24	TATATA
PF14_0280	-88	1	6.24	TATATA
PF14_0280	-184	1	6.24	TATATA
PF14_0280	-190	1	6.24	TATATA
PF14_0280	-196	1	6.24	TATATA
PF14_0280	-202	1	6.24	TATATA
PF14_0280	-208	1	6.24	TATATA
PF14_0280	-214	1	6.24	TATATA
PF14_0280	-445	1	6.24	TATATA
PF14_0280	-502	1	6.24	TATATA
PF14_0280	-508	1	6.24	TATATA
PF14_0280	-637	1	6.24	TATATA
PF14_0280	-759	1	6.24	TATATA
PF14_0280	-768	1	6.24	TATATA
PF14_0280	-774	1	6.24	TATATA
PF14_0280	-780	1	6.24	TATATA
PF14_0280	-1260	1	6.24	TATATA
PF14_0280	-1286	1	6.24	TATATA
PF14_0280	-1338	1	6.24	TATATA
PF14_0280	-1344	1	6.24	TATATA
PF14_0280	-1350	1	6.24	TATATA
PF14_0280	-1476	1	6.24	TATATA
PF14_0280	-1707	1	6.24	TATATA
PF14_0280	-1715	1	6.24	TATATA
PF14_0280	-1886	1	6.24	TATATA
PF11_0035	-170	1	6.24	TATATA
PF11_0035	-176	1	6.24	TATATA
PF11_0035	-401	1	6.24	TATATA
PF11_0035	-1163	1	6.24	TATATA
PF11_0035	-1178	1	6.24	TATATA
PF11_0035	-1198	1	6.24	TATATA
PF11_0035	-1204	1	6.24	TATATA
PF11_0035	-1210	1	6.24	TATATA
PF11_0035	-1216	1	6.24	TATATA
PF11_0035	-1398	1	6.24	TATATA
PF11_0035	-1754	1	6.24	TATATA
PFI1330c	-114	1	6.24	TATATA
PFI1330c	-120	1	6.24	TATATA
PFI1330c	-126	1	6.24	TATATA
PFI1330c	-293	1	6.24	TATATA
PFI1330c	-299	1	6.24	TATATA
PFI1330c	-305	1	6.24	TATATA
PFI1330c	-729	1	6.24	TATATA
PFI1330c	-738	1	6.24	TATATA
PFI1330c	-744	1	6.24	TATATA
PFI1330c	-757	1	6.24	TATATA
PFI1330c	-950	1	6.24	TATATA
PFI1330c	-1000	1	6.24	TATATA
PFI1330c	-1006	1	6.24	TATATA
PFI1330c	-1019	1	6.24	TATATA
PFI1330c	-1025	1	6.24	TATATA
PFI1330c	-1031	1	6.24	TATATA
PFI1330c	-1158	1	6.24	TATATA
PFI1330c	-1235	1	6.24	TATATA
PFI1330c	-1241	1	6.24	TATATA
PFI1330c	-1276	1	6.24	TATATA
PFI1330c	-1939	1	6.24	TATATA
PFI1330c	-1945	1	6.24	TATATA
PFI1330c	-1954	1	6.24	TATATA
PFI1330c	-1981	1	6.24	TATATA
PFI1330c	-1987	1	6.24	TATATA
PFI1330c	-1993	1	6.24	TATATA
PFI1330c	-1999	1	6.24	TATATA
PF11_0068	-109	1	6.24	TATATA
PF11_0068	-209	1	6.24	TATATA
PF11_0068	-215	1	6.24	TATATA
PF11_0068	-221	1	6.24	TATATA
PF11_0068	-245	1	6.24	TATATA
PF11_0068	-396	1	6.24	TATATA
PF11_0068	-448	1	6.24	TATATA
PF11_0068	-460	1	6.24	TATATA
PF11_0068	-466	1	6.24	TATATA
PF11_0068	-472	1	6.24	TATATA
PF11_0068	-478	1	6.24	TATATA
PF11_0068	-493	1	6.24	TATATA
PF11_0068	-499	1	6.24	TATATA
PF11_0068	-809	1	6.24	TATATA
PF11_0068	-920	1	6.24	TATATA
PF11_0068	-926	1	6.24	TATATA
PF11_0068	-938	1	6.24	TATATA
PF11_0068	-1015	1	6.24	TATATA
PF11_0068	-1022	1	6.24	TATATA
PF11_0068	-1188	1	6.24	TATATA
PF11_0068	-1234	1	6.24	TATATA
PF11_0068	-1240	1	6.24	TATATA
PF11_0068	-1246	1	6.24	TATATA
PF11_0068	-1252	1	6.24	TATATA
PF11_0068	-1258	1	6.24	TATATA
PF11_0068	-1264	1	6.24	TATATA
PF11_0068	-1360	1	6.24	TATATA
PF11_0068	-1366	1	6.24	TATATA
PF11_0068	-1373	1	6.24	TATATA
PF11_0068	-1473	1	6.24	TATATA
PF11_0068	-1567	1	6.24	TATATA
PF11_0068	-1573	1	6.24	TATATA
PF11_0068	-1579	1	6.24	TATATA
PF11_0068	-1585	1	6.24	TATATA
PF11_0068	-1677	1	6.24	TATATA
PF11_0068	-1683	1	6.24	TATATA
PF11_0068	-1692	1	6.24	TATATA
PF11_0068	-1699	1	6.24	TATATA
PF11_0068	-1798	1	6.24	TATATA
PF11_0068	-1930	1	6.24	TATATA
PF11_0068	-1936	1	6.24	TATATA
PF11_0068	-1942	1	6.24	TATATA
PF11_0068	-1948	1	6.24	TATATA
PF08_0119	-71	1	6.24	TATATA
PF08_0119	-130	1	6.24	TATATA
PF08_0119	-441	1	6.24	TATATA
PF08_0119	-447	1	6.24	TATATA
PF08_0119	-535	1	6.24	TATATA
PF08_0119	-629	1	6.24	TATATA
PF08_0119	-635	1	6.24	TATATA
PF08_0119	-641	1	6.24	TATATA
PF08_0119	-885	1	6.24	TATATA
PF08_0119	-892	1	6.24	TATATA
PF08_0119	-898	1	6.24	TATATA
PF08_0119	-904	1	6.24	TATATA
PF08_0119	-910	1	6.24	TATATA
PF08_0119	-1129	1	6.24	TATATA
PF08_0119	-1653	1	6.24	TATATA
PF08_0119	-1659	1	6.24	TATATA
PF08_0119	-1665	1	6.24	TATATA
PF08_0119	-1671	1	6.24	TATATA
PF08_0119	-1849	1	6.24	TATATA
PF08_0119	-1855	1	6.24	TATATA
PF08_0119	-1861	1	6.24	TATATA
PF08_0119	-1875	1	6.24	TATATA
PF08_0119	-1960	1	6.24	TATATA
PF14_0404	-235	1	6.24	TATATA
PF14_0404	-663	1	6.24	TATATA
PF14_0404	-669	1	6.24	TATATA
PF14_0404	-675	1	6.24	TATATA
PF14_0404	-681	1	6.24	TATATA
PF14_0404	-687	1	6.24	TATATA
PF14_0404	-1273	1	6.24	TATATA
PF14_0404	-1329	1	6.24	TATATA
PF14_0404	-1335	1	6.24	TATATA
PF14_0404	-1341	1	6.24	TATATA
PF14_0404	-1347	1	6.24	TATATA
PF14_0404	-1353	1	6.24	TATATA
PF14_0404	-1359	1	6.24	TATATA
PF14_0404	-1471	1	6.24	TATATA
PF14_0404	-1971	1	6.24	TATATA
PF14_0404	-1977	1	6.24	TATATA
PF14_0404	-1983	1	6.24	TATATA
PF14_0404	-1989	1	6.24	TATATA
PF14_0590	-46	1	6.24	TATATA
PF14_0590	-91	1	6.24	TATATA
PF14_0590	-117	1	6.24	TATATA
PF14_0590	-123	1	6.24	TATATA
PF14_0590	-129	1	6.24	TATATA
PF14_0590	-135	1	6.24	TATATA
PF14_0590	-329	1	6.24	TATATA
PF14_0590	-422	1	6.24	TATATA
PFE0900w	-65	1	6.24	TATATA
PFE0900w	-225	1	6.24	TATATA
PFE0900w	-287	1	6.24	TATATA
PFE0900w	-294	1	6.24	TATATA
PFE0900w	-300	1	6.24	TATATA
PFE0900w	-306	1	6.24	TATATA
PFE0900w	-320	1	6.24	TATATA
PFE0900w	-368	1	6.24	TATATA
PFE0900w	-382	1	6.24	TATATA
PFE0900w	-415	1	6.24	TATATA
PFE0900w	-421	1	6.24	TATATA
PFE0900w	-533	1	6.24	TATATA
PFE0900w	-806	1	6.24	TATATA
PFE0900w	-812	1	6.24	TATATA
PFE0900w	-818	1	6.24	TATATA
PFE0900w	-933	1	6.24	TATATA
PF14_0599	-58	1	6.24	TATATA
PF14_0599	-64	1	6.24	TATATA
PF14_0599	-70	1	6.24	TATATA
PF14_0599	-76	1	6.24	TATATA
PF14_0599	-130	1	6.24	TATATA
PF14_0599	-136	1	6.24	TATATA
PF14_0599	-142	1	6.24	TATATA
PF14_0599	-148	1	6.24	TATATA
PF14_0599	-154	1	6.24	TATATA
PF14_0599	-506	1	6.24	TATATA
PF14_0599	-512	1	6.24	TATATA
PF14_0599	-518	1	6.24	TATATA
PF14_0599	-524	1	6.24	TATATA
PF14_0599	-530	1	6.24	TATATA
PF14_0599	-634	1	6.24	TATATA
PF14_0599	-670	1	6.24	TATATA
PF14_0599	-867	1	6.24	TATATA
PF14_0599	-1066	1	6.24	TATATA
PF14_0599	-1072	1	6.24	TATATA
PF14_0599	-1078	1	6.24	TATATA
PF14_0599	-1157	1	6.24	TATATA
PF14_0599	-1338	1	6.24	TATATA
PF14_0599	-1627	1	6.24	TATATA
PF14_0599	-1633	1	6.24	TATATA
PF14_0599	-1639	1	6.24	TATATA
PF14_0599	-1747	1	6.24	TATATA
PF14_0599	-1753	1	6.24	TATATA
PF14_0599	-1759	1	6.24	TATATA
PF14_0599	-1765	1	6.24	TATATA
PF14_0599	-1771	1	6.24	TATATA
PF14_0599	-1777	1	6.24	TATATA
MAL8P1.27	-219	1	6.24	TATATA
MAL8P1.27	-269	1	6.24	TATATA
MAL8P1.27	-275	1	6.24	TATATA
MAL8P1.27	-282	1	6.24	TATATA
MAL8P1.27	-288	1	6.24	TATATA
MAL8P1.27	-451	1	6.24	TATATA
PFB0385w	-141	1	6.24	TATATA
PFB0385w	-168	1	6.24	TATATA
PFB0385w	-248	1	6.24	TATATA
PFB0385w	-254	1	6.24	TATATA
PFB0385w	-260	1	6.24	TATATA
PFB0385w	-266	1	6.24	TATATA
PFB0385w	-272	1	6.24	TATATA
PFB0385w	-278	1	6.24	TATATA
PFB0385w	-284	1	6.24	TATATA
PFB0385w	-403	1	6.24	TATATA
PFB0385w	-409	1	6.24	TATATA
PFB0385w	-519	1	6.24	TATATA
PFB0385w	-603	1	6.24	TATATA
PFB0385w	-611	1	6.24	TATATA
PFB0385w	-617	1	6.24	TATATA
PFB0385w	-662	1	6.24	TATATA
PFB0385w	-1174	1	6.24	TATATA
PFB0385w	-1180	1	6.24	TATATA
PFB0385w	-1240	1	6.24	TATATA
PFB0385w	-1352	1	6.24	TATATA
PFB0385w	-1458	1	6.24	TATATA
PFB0385w	-1573	1	6.24	TATATA
PFB0385w	-1615	1	6.24	TATATA
PFB0385w	-1673	1	6.24	TATATA
PFB0385w	-1786	1	6.24	TATATA
PFB0385w	-1792	1	6.24	TATATA
PFB0385w	-1863	1	6.24	TATATA
PFB0385w	-1869	1	6.24	TATATA
PFB0385w	-1875	1	6.24	TATATA
PFA0285c	-36	1	6.24	TATATA
PFA0285c	-42	1	6.24	TATATA
PFA0285c	-48	1	6.24	TATATA
PFA0285c	-54	1	6.24	TATATA
PFA0285c	-60	1	6.24	TATATA
PFA0285c	-66	1	6.24	TATATA
PFA0285c	-150	1	6.24	TATATA
PFA0285c	-172	1	6.24	TATATA
PFA0285c	-178	1	6.24	TATATA
PFA0285c	-302	1	6.24	TATATA
PFA0285c	-308	1	6.24	TATATA
PFA0285c	-314	1	6.24	TATATA
PFA0285c	-320	1	6.24	TATATA
PFA0285c	-337	1	6.24	TATATA
PFA0285c	-433	1	6.24	TATATA
PFA0285c	-439	1	6.24	TATATA
PFA0285c	-451	1	6.24	TATATA
PFA0285c	-457	1	6.24	TATATA
PFA0285c	-463	1	6.24	TATATA
PFA0285c	-555	1	6.24	TATATA
PFA0285c	-561	1	6.24	TATATA
PFA0285c	-567	1	6.24	TATATA
PFA0285c	-573	1	6.24	TATATA
PFA0285c	-579	1	6.24	TATATA
PFA0285c	-800	1	6.24	TATATA
PFA0285c	-806	1	6.24	TATATA
PFA0285c	-835	1	6.24	TATATA
PFA0285c	-841	1	6.24	TATATA
PFA0285c	-874	1	6.24	TATATA
PFA0285c	-977	1	6.24	TATATA
PFA0285c	-983	1	6.24	TATATA
PFA0285c	-996	1	6.24	TATATA
PFA0285c	-1054	1	6.24	TATATA
PFA0285c	-1061	1	6.24	TATATA
PFA0285c	-1252	1	6.24	TATATA
PFA0285c	-1276	1	6.24	TATATA
PFA0285c	-1282	1	6.24	TATATA
PFA0285c	-1295	1	6.24	TATATA
PFA0285c	-1384	1	6.24	TATATA
PFA0285c	-1391	1	6.24	TATATA
PFA0285c	-1398	1	6.24	TATATA
PFA0285c	-1404	1	6.24	TATATA
PFA0285c	-1410	1	6.24	TATATA
PFA0285c	-1416	1	6.24	TATATA
PFA0285c	-1484	1	6.24	TATATA
PFI1440w	-58	1	6.24	TATATA
PFI1440w	-76	1	6.24	TATATA
PFI1440w	-82	1	6.24	TATATA
PFI1440w	-88	1	6.24	TATATA
PFI1440w	-530	1	6.24	TATATA
PFI1440w	-857	1	6.24	TATATA
PFI1440w	-863	1	6.24	TATATA
PFI1440w	-1054	1	6.24	TATATA
PFI1440w	-1060	1	6.24	TATATA
PFI1440w	-1066	1	6.24	TATATA
PFI1440w	-1072	1	6.24	TATATA
PFI1440w	-1272	1	6.24	TATATA
PFI1440w	-1357	1	6.24	TATATA
PFI1440w	-1363	1	6.24	TATATA
PFI1440w	-1378	1	6.24	TATATA
PFF1115w	-96	1	6.24	TATATA
PFF1115w	-108	1	6.24	TATATA
PFF1115w	-504	1	6.24	TATATA
PFF1115w	-510	1	6.24	TATATA
PFF1115w	-516	1	6.24	TATATA
PFF1115w	-528	1	6.24	TATATA
PFF1115w	-561	1	6.24	TATATA
PFF1115w	-673	1	6.24	TATATA
PFF1115w	-679	1	6.24	TATATA
PFF1115w	-685	1	6.24	TATATA
PFF1115w	-691	1	6.24	TATATA
PFF1115w	-709	1	6.24	TATATA
PFF1115w	-1078	1	6.24	TATATA
PFF1115w	-1100	1	6.24	TATATA
PFF1115w	-1114	1	6.24	TATATA
PFF1115w	-1128	1	6.24	TATATA
PFF1115w	-1143	1	6.24	TATATA
PFF1115w	-1198	1	6.24	TATATA
PFF1115w	-1277	1	6.24	TATATA
PFF1115w	-1446	1	6.24	TATATA
PFF1115w	-1504	1	6.24	TATATA
PFF1115w	-1510	1	6.24	TATATA
PFF1115w	-1516	1	6.24	TATATA
PFF1115w	-1522	1	6.24	TATATA
PFF1115w	-1528	1	6.24	TATATA
PFF1115w	-1534	1	6.24	TATATA
PFF1115w	-1547	1	6.24	TATATA
PFF1115w	-1560	1	6.24	TATATA
PFF1115w	-1597	1	6.24	TATATA
PFF1115w	-1716	1	6.24	TATATA
PFF1115w	-1760	1	6.24	TATATA
PFF1115w	-1766	1	6.24	TATATA
PFF1115w	-1772	1	6.24	TATATA
PFF1115w	-1778	1	6.24	TATATA
PFF1115w	-1784	1	6.24	TATATA
PFF1115w	-1824	1	6.24	TATATA
PFF1115w	-1888	1	6.24	TATATA
PFF1115w	-1926	1	6.24	TATATA
PFF1115w	-1987	1	6.24	TATATA
PFF1115w	-1993	1	6.24	TATATA
PFF1115w	-1999	1	6.24	TATATA
PF14_0352	-48	1	6.24	TATATA
PF14_0352	-84	1	6.24	TATATA
PF14_0352	-90	1	6.24	TATATA
PF14_0352	-118	1	6.24	TATATA
PF14_0352	-124	1	6.24	TATATA
PF14_0352	-166	1	6.24	TATATA
PF14_0352	-455	1	6.24	TATATA
PF14_0352	-461	1	6.24	TATATA
PF14_0352	-467	1	6.24	TATATA
PF14_0352	-473	1	6.24	TATATA
PF14_0352	-776	1	6.24	TATATA
PF14_0352	-782	1	6.24	TATATA
PF14_0352	-788	1	6.24	TATATA
PF14_0352	-794	1	6.24	TATATA
PF14_0352	-800	1	6.24	TATATA
PF14_0352	-806	1	6.24	TATATA
PF14_0352	-815	1	6.24	TATATA
PF14_0352	-917	1	6.24	TATATA
PF14_0352	-1445	1	6.24	TATATA
PF14_0352	-1552	1	6.24	TATATA
PF14_0352	-1558	1	6.24	TATATA
PF14_0352	-1589	1	6.24	TATATA
PF14_0352	-1671	1	6.24	TATATA
PF14_0352	-1677	1	6.24	TATATA
PF14_0352	-1683	1	6.24	TATATA
PF14_0352	-1851	1	6.24	TATATA
PF14_0352	-1857	1	6.24	TATATA
PF14_0352	-1863	1	6.24	TATATA
PF14_0352	-1883	1	6.24	TATATA
PF14_0352	-1963	1	6.24	TATATA
PF14_0468	-239	1	6.24	TATATA
PF14_0468	-245	1	6.24	TATATA
PF14_0468	-296	1	6.24	TATATA
PF14_0468	-302	1	6.24	TATATA
PF14_0468	-308	1	6.24	TATATA
PF14_0468	-314	1	6.24	TATATA
PF14_0468	-459	1	6.24	TATATA
PF14_0468	-465	1	6.24	TATATA
PF14_0468	-471	1	6.24	TATATA
PF14_0468	-477	1	6.24	TATATA
PF14_0468	-483	1	6.24	TATATA
PF14_0468	-653	1	6.24	TATATA
PF14_0468	-659	1	6.24	TATATA
PF14_0468	-1132	1	6.24	TATATA
PF14_0468	-1239	1	6.24	TATATA
PF14_0468	-1245	1	6.24	TATATA
PF14_0468	-1251	1	6.24	TATATA
PF14_0468	-1328	1	6.24	TATATA
PF14_0468	-1630	1	6.24	TATATA
PF14_0468	-1636	1	6.24	TATATA
PF14_0468	-1968	1	6.24	TATATA
PF14_0468	-1982	1	6.24	TATATA
PFD0995c	-284	1	6.24	TATATA
PFD0995c	-317	1	6.24	TATATA
PFD0995c	-410	1	6.24	TATATA
PFD0995c	-416	1	6.24	TATATA
PFD0995c	-487	1	6.24	TATATA
PFD0995c	-519	1	6.24	TATATA
PFD0995c	-537	1	6.24	TATATA
PFD0995c	-574	1	6.24	TATATA
PFD0995c	-586	1	6.24	TATATA
PFD0995c	-732	1	6.24	TATATA
PFD0995c	-769	1	6.24	TATATA
PFD0995c	-775	1	6.24	TATATA
PFD0995c	-812	1	6.24	TATATA
PFD0995c	-964	1	6.24	TATATA
PFD0995c	-977	1	6.24	TATATA
PFD0995c	-983	1	6.24	TATATA
PFD0995c	-1078	1	6.24	TATATA
PFD0995c	-1196	1	6.24	TATATA
PFD0995c	-1202	1	6.24	TATATA
PFD0995c	-1208	1	6.24	TATATA
PFD0995c	-1214	1	6.24	TATATA
PFD0995c	-1230	1	6.24	TATATA
PFD0995c	-1507	1	6.24	TATATA
PFD0995c	-1549	1	6.24	TATATA
PFD0995c	-1561	1	6.24	TATATA
PFD0995c	-1800	1	6.24	TATATA
PFD0995c	-1860	1	6.24	TATATA
PFD0995c	-1866	1	6.24	TATATA
PFD0995c	-1938	1	6.24	TATATA
PF14_0441	-20	1	6.24	TATATA
PF14_0441	-26	1	6.24	TATATA
PF14_0441	-38	1	6.24	TATATA
PF14_0441	-44	1	6.24	TATATA
PF14_0441	-57	1	6.24	TATATA
PF14_0441	-63	1	6.24	TATATA
PF14_0441	-75	1	6.24	TATATA
PF14_0441	-116	1	6.24	TATATA
PF14_0441	-122	1	6.24	TATATA
PF14_0441	-128	1	6.24	TATATA
PF14_0441	-544	1	6.24	TATATA
PF14_0441	-550	1	6.24	TATATA
PF14_0441	-556	1	6.24	TATATA
PF14_0441	-593	1	6.24	TATATA
PF14_0441	-599	1	6.24	TATATA
PF14_0441	-729	1	6.24	TATATA
PF14_0441	-928	1	6.24	TATATA
PF14_0441	-934	1	6.24	TATATA
PF14_0441	-1142	1	6.24	TATATA
PF14_0441	-1148	1	6.24	TATATA
PF14_0441	-1214	1	6.24	TATATA
PF14_0441	-1514	1	6.24	TATATA
PF14_0441	-1520	1	6.24	TATATA
PF14_0441	-1606	1	6.24	TATATA
PF14_0441	-1705	1	6.24	TATATA
PF14_0441	-1844	1	6.24	TATATA
PFF0520w	-22	1	6.24	TATATA
PFF0520w	-34	1	6.24	TATATA
PFF0520w	-40	1	6.24	TATATA
PFF0520w	-46	1	6.24	TATATA
PFF0520w	-52	1	6.24	TATATA
PFF0520w	-504	1	6.24	TATATA
PFF0520w	-510	1	6.24	TATATA
PFF0520w	-516	1	6.24	TATATA
PFF0520w	-522	1	6.24	TATATA
PFF0520w	-529	1	6.24	TATATA
PFF0520w	-620	1	6.24	TATATA
PFF0520w	-675	1	6.24	TATATA
PFF0520w	-681	1	6.24	TATATA
PFF0520w	-687	1	6.24	TATATA
PFF0520w	-693	1	6.24	TATATA
PFF0520w	-699	1	6.24	TATATA
PFF0520w	-768	1	6.24	TATATA
PFF0520w	-971	1	6.24	TATATA
PFF0520w	-977	1	6.24	TATATA
PFF0520w	-983	1	6.24	TATATA
PFF0520w	-990	1	6.24	TATATA
PFF0520w	-1002	1	6.24	TATATA
PFF0520w	-1240	1	6.24	TATATA
PFF0520w	-1246	1	6.24	TATATA
PFF0520w	-1306	1	6.24	TATATA
PFF0520w	-1312	1	6.24	TATATA
PFF0520w	-1318	1	6.24	TATATA
PFF0520w	-1405	1	6.24	TATATA
PFF0520w	-1504	1	6.24	TATATA
PFF0520w	-1511	1	6.24	TATATA
PFF0520w	-1630	1	6.24	TATATA
PFF0520w	-1636	1	6.24	TATATA
PFF0520w	-1642	1	6.24	TATATA
PFF0520w	-1648	1	6.24	TATATA
PFF0520w	-1718	1	6.24	TATATA
PFF0520w	-1736	1	6.24	TATATA
MAL13P1.410	-9	1	6.24	TATATA
MAL13P1.410	-243	1	6.24	TATATA
MAL13P1.410	-249	1	6.24	TATATA
MAL13P1.410	-398	1	6.24	TATATA
MAL13P1.410	-696	1	6.24	TATATA
MAL13P1.410	-702	1	6.24	TATATA
MAL13P1.410	-708	1	6.24	TATATA
MAL13P1.410	-714	1	6.24	TATATA
MAL13P1.410	-858	1	6.24	TATATA
MAL13P1.410	-1098	1	6.24	TATATA
MAL13P1.410	-1251	1	6.24	TATATA
MAL13P1.410	-1367	1	6.24	TATATA
MAL13P1.410	-1475	1	6.24	TATATA
MAL13P1.410	-1684	1	6.24	TATATA
MAL13P1.410	-1718	1	6.24	TATATA
MAL13P1.410	-1724	1	6.24	TATATA
MAL13P1.410	-1799	1	6.24	TATATA
MAL13P1.410	-1805	1	6.24	TATATA
MAL13P1.410	-1811	1	6.24	TATATA
MAL13P1.410	-1859	1	6.24	TATATA
MAL13P1.410	-1865	1	6.24	TATATA
MAL13P1.410	-1881	1	6.24	TATATA
MAL13P1.410	-1893	1	6.24	TATATA
PFE1082c	-93	1	6.24	TATATA
PFE1082c	-99	1	6.24	TATATA
PFE1082c	-105	1	6.24	TATATA
PFE1082c	-111	1	6.24	TATATA
PFE1082c	-117	1	6.24	TATATA
PFE1082c	-186	1	6.24	TATATA
PFE1082c	-267	1	6.24	TATATA
PFE1082c	-487	1	6.24	TATATA
PFE1082c	-662	1	6.24	TATATA
PFE1082c	-668	1	6.24	TATATA
PFE1082c	-674	1	6.24	TATATA
PFE1082c	-680	1	6.24	TATATA
PFE1082c	-686	1	6.24	TATATA
PFE1082c	-692	1	6.24	TATATA
PFE1082c	-851	1	6.24	TATATA
PFE1082c	-958	1	6.24	TATATA
PFE1082c	-1016	1	6.24	TATATA
PFE1082c	-1022	1	6.24	TATATA
PFE1082c	-1086	1	6.24	TATATA
PFE1082c	-1092	1	6.24	TATATA
PFE1082c	-1098	1	6.24	TATATA
PFE1082c	-1104	1	6.24	TATATA
PFE1082c	-1327	1	6.24	TATATA
PFE1082c	-1346	1	6.24	TATATA
PFE1082c	-1352	1	6.24	TATATA
PFE1082c	-1465	1	6.24	TATATA
PFE1082c	-1471	1	6.24	TATATA
PFE1082c	-1477	1	6.24	TATATA
PFE1082c	-1508	1	6.24	TATATA
PFE1082c	-1514	1	6.24	TATATA
PFE1082c	-1632	1	6.24	TATATA
PFE1082c	-1638	1	6.24	TATATA
PFE1082c	-1802	1	6.24	TATATA
MAL8P1.82	-43	1	6.24	TATATA
MAL8P1.82	-49	1	6.24	TATATA
MAL8P1.82	-55	1	6.24	TATATA
MAL8P1.82	-296	1	6.24	TATATA
MAL8P1.82	-302	1	6.24	TATATA
MAL8P1.82	-308	1	6.24	TATATA
MAL8P1.82	-314	1	6.24	TATATA
MAL8P1.82	-320	1	6.24	TATATA
MAL8P1.82	-326	1	6.24	TATATA
MAL8P1.82	-424	1	6.24	TATATA
MAL8P1.82	-430	1	6.24	TATATA
MAL8P1.82	-521	1	6.24	TATATA
MAL8P1.82	-678	1	6.24	TATATA
MAL8P1.82	-684	1	6.24	TATATA
MAL8P1.82	-690	1	6.24	TATATA
MAL8P1.82	-793	1	6.24	TATATA
MAL8P1.82	-799	1	6.24	TATATA
MAL8P1.82	-805	1	6.24	TATATA
MAL8P1.82	-811	1	6.24	TATATA
MAL8P1.82	-901	1	6.24	TATATA
MAL8P1.82	-907	1	6.24	TATATA
MAL8P1.82	-913	1	6.24	TATATA
MAL8P1.82	-922	1	6.24	TATATA
MAL8P1.82	-1003	1	6.24	TATATA
MAL8P1.82	-1009	1	6.24	TATATA
MAL8P1.82	-1023	1	6.24	TATATA
MAL8P1.82	-1180	1	6.24	TATATA
MAL8P1.82	-1186	1	6.24	TATATA
MAL8P1.82	-1192	1	6.24	TATATA
MAL8P1.82	-1198	1	6.24	TATATA
MAL8P1.82	-1204	1	6.24	TATATA
MAL8P1.82	-1210	1	6.24	TATATA
MAL8P1.82	-1507	1	6.24	TATATA
MAL8P1.82	-1625	1	6.24	TATATA
MAL8P1.82	-1715	1	6.24	TATATA
MAL8P1.82	-1860	1	6.24	TATATA
MAL8P1.82	-1866	1	6.24	TATATA
MAL8P1.82	-1872	1	6.24	TATATA
MAL8P1.82	-1913	1	6.24	TATATA
MAL8P1.82	-1925	1	6.24	TATATA
MAL8P1.82	-1931	1	6.24	TATATA
PFD0700c	-296	1	6.24	TATATA
PFD0700c	-302	1	6.24	TATATA
PFD0700c	-309	1	6.24	TATATA
PFD0700c	-425	1	6.24	TATATA
PFD0700c	-499	1	6.24	TATATA
PFD0700c	-505	1	6.24	TATATA
PFD0700c	-562	1	6.24	TATATA
PFD0700c	-568	1	6.24	TATATA
PFD0700c	-574	1	6.24	TATATA
PFD0700c	-935	1	6.24	TATATA
PFD0700c	-941	1	6.24	TATATA
PFD0700c	-947	1	6.24	TATATA
PFD0700c	-1239	1	6.24	TATATA
PFD0700c	-1245	1	6.24	TATATA
PFD0700c	-1251	1	6.24	TATATA
PFD0700c	-1257	1	6.24	TATATA
PF10_0048	-109	1	6.24	TATATA
PF10_0048	-178	1	6.24	TATATA
PF10_0048	-223	1	6.24	TATATA
PF10_0048	-229	1	6.24	TATATA
PF10_0048	-235	1	6.24	TATATA
PF10_0048	-241	1	6.24	TATATA
PF10_0048	-247	1	6.24	TATATA
PF10_0048	-253	1	6.24	TATATA
PF10_0048	-259	1	6.24	TATATA
PF10_0048	-515	1	6.24	TATATA
PF10_0048	-570	1	6.24	TATATA
PF10_0048	-629	1	6.24	TATATA
PF10_0048	-635	1	6.24	TATATA
PF10_0048	-641	1	6.24	TATATA
PF10_0048	-647	1	6.24	TATATA
PF10_0048	-653	1	6.24	TATATA
PF10_0048	-659	1	6.24	TATATA
PF10_0048	-665	1	6.24	TATATA
PF10_0048	-693	1	6.24	TATATA
MAL8P1.70	-17	1	6.24	TATATA
MAL8P1.70	-35	1	6.24	TATATA
MAL8P1.70	-41	1	6.24	TATATA
MAL8P1.70	-47	1	6.24	TATATA
MAL8P1.70	-53	1	6.24	TATATA
MAL8P1.70	-83	1	6.24	TATATA
MAL8P1.70	-89	1	6.24	TATATA
MAL8P1.70	-98	1	6.24	TATATA
MAL8P1.70	-104	1	6.24	TATATA
MAL8P1.70	-527	1	6.24	TATATA
MAL8P1.70	-533	1	6.24	TATATA
MAL8P1.70	-539	1	6.24	TATATA
MAL8P1.70	-545	1	6.24	TATATA
MAL8P1.70	-551	1	6.24	TATATA
MAL8P1.70	-613	1	6.24	TATATA
MAL8P1.70	-860	1	6.24	TATATA
MAL8P1.70	-1038	1	6.24	TATATA
MAL8P1.70	-1117	1	6.24	TATATA
MAL8P1.70	-1193	1	6.24	TATATA
MAL8P1.70	-1274	1	6.24	TATATA
MAL8P1.70	-1292	1	6.24	TATATA
MAL8P1.70	-1298	1	6.24	TATATA
MAL8P1.70	-1742	1	6.24	TATATA
MAL8P1.70	-1822	1	6.24	TATATA
MAL8P1.70	-1915	1	6.24	TATATA
MAL8P1.70	-1921	1	6.24	TATATA
PFD0695w	-81	1	6.24	TATATA
PFD0695w	-207	1	6.24	TATATA
PFD0695w	-623	1	6.24	TATATA
PFD0695w	-742	1	6.24	TATATA
PFD0695w	-1204	1	6.24	TATATA
PFD0695w	-1210	1	6.24	TATATA
PFD0695w	-1216	1	6.24	TATATA
PFD0695w	-1222	1	6.24	TATATA
PFD0695w	-1228	1	6.24	TATATA
PFD0695w	-1234	1	6.24	TATATA
PFD0695w	-1356	1	6.24	TATATA
PFD0695w	-1363	1	6.24	TATATA
MAL13P1.313	-398	1	6.24	TATATA
MAL13P1.313	-421	1	6.24	TATATA
MAL13P1.313	-427	1	6.24	TATATA
MAL13P1.313	-433	1	6.24	TATATA
MAL13P1.313	-439	1	6.24	TATATA
MAL13P1.313	-490	1	6.24	TATATA
MAL13P1.313	-753	1	6.24	TATATA
MAL13P1.313	-759	1	6.24	TATATA
MAL13P1.313	-765	1	6.24	TATATA
MAL13P1.313	-792	1	6.24	TATATA
MAL13P1.313	-920	1	6.24	TATATA
MAL13P1.313	-927	1	6.24	TATATA
MAL13P1.313	-934	1	6.24	TATATA
MAL13P1.313	-1021	1	6.24	TATATA
MAL13P1.313	-1147	1	6.24	TATATA
MAL13P1.313	-1153	1	6.24	TATATA
MAL13P1.313	-1159	1	6.24	TATATA
MAL13P1.313	-1165	1	6.24	TATATA
MAL13P1.313	-1171	1	6.24	TATATA
MAL13P1.313	-1177	1	6.24	TATATA
MAL13P1.313	-1461	1	6.24	TATATA
MAL13P1.313	-1473	1	6.24	TATATA
MAL13P1.313	-1479	1	6.24	TATATA
MAL13P1.313	-1589	1	6.24	TATATA
MAL13P1.313	-1673	1	6.24	TATATA
MAL13P1.313	-1791	1	6.24	TATATA
MAL13P1.313	-1804	1	6.24	TATATA
MAL13P1.313	-1878	1	6.24	TATATA
MAL13P1.313	-1896	1	6.24	TATATA
MAL13P1.313	-1902	1	6.24	TATATA
MAL13P1.313	-1908	1	6.24	TATATA
MAL13P1.313	-1914	1	6.24	TATATA
MAL13P1.313	-1920	1	6.24	TATATA
MAL13P1.313	-2000	1	6.24	TATATA
PF10_0041	-202	1	6.24	TATATA
PF10_0041	-208	1	6.24	TATATA
PF10_0041	-214	1	6.24	TATATA
PF10_0041	-220	1	6.24	TATATA
PF10_0041	-498	1	6.24	TATATA
PF10_0041	-621	1	6.24	TATATA
PF10_0041	-1065	1	6.24	TATATA
PF10_0041	-1100	1	6.24	TATATA
PF10_0041	-1226	1	6.24	TATATA
PF10_0041	-1375	1	6.24	TATATA
PF10_0041	-1381	1	6.24	TATATA
PF10_0041	-1387	1	6.24	TATATA
PFI1005w	-74	1	6.24	TATATA
PFI1005w	-80	1	6.24	TATATA
PFI1005w	-86	1	6.24	TATATA
PFI1005w	-92	1	6.24	TATATA
PFI1005w	-260	1	6.24	TATATA
PFI1005w	-266	1	6.24	TATATA
PFI1005w	-524	1	6.24	TATATA
PFI1005w	-784	1	6.24	TATATA
PFI1005w	-790	1	6.24	TATATA
PFI1005w	-796	1	6.24	TATATA
PFI1005w	-802	1	6.24	TATATA
PFI1005w	-808	1	6.24	TATATA
PFI1005w	-1096	1	6.24	TATATA
PFI1005w	-1102	1	6.24	TATATA
PFI1005w	-1206	1	6.24	TATATA
PFI1005w	-1212	1	6.24	TATATA
PFI1005w	-1347	1	6.24	TATATA
PFI1005w	-1353	1	6.24	TATATA
PFI1005w	-1359	1	6.24	TATATA
PFI1005w	-1365	1	6.24	TATATA
PFI1005w	-1430	1	6.24	TATATA
PFI1005w	-1436	1	6.24	TATATA
PFI1005w	-1442	1	6.24	TATATA
PFI1005w	-1448	1	6.24	TATATA
PFI1005w	-1454	1	6.24	TATATA
PFI1005w	-1722	1	6.24	TATATA
PFI1005w	-1728	1	6.24	TATATA
PFI1005w	-1734	1	6.24	TATATA
PFI1005w	-1740	1	6.24	TATATA
PFI1005w	-1746	1	6.24	TATATA
PFI1005w	-1752	1	6.24	TATATA
PFI1005w	-1969	1	6.24	TATATA
PFD0100c	-36	1	6.24	TATATA
PFD0100c	-42	1	6.24	TATATA
PFD0100c	-279	1	6.24	TATATA
PFD0100c	-392	1	6.24	TATATA
PFD0100c	-626	1	6.24	TATATA
PFD0100c	-747	1	6.24	TATATA
PFD0100c	-808	1	6.24	TATATA
PFD0100c	-814	1	6.24	TATATA
PFD0100c	-820	1	6.24	TATATA
PFD0100c	-826	1	6.24	TATATA
PFD0100c	-1225	1	6.24	TATATA
PFD0100c	-1353	1	6.24	TATATA
PFD0100c	-1359	1	6.24	TATATA
PFD0100c	-1365	1	6.24	TATATA
PFD0100c	-1753	1	6.24	TATATA
PFD0100c	-1759	1	6.24	TATATA
PFD0100c	-1888	1	6.24	TATATA
PFD0100c	-1929	1	6.24	TATATA
PFD0100c	-1935	1	6.24	TATATA
PFD0100c	-1941	1	6.24	TATATA
PFD0100c	-1947	1	6.24	TATATA
PF14_0771	-115	1	6.24	TATATA
PF14_0771	-340	1	6.24	TATATA
PF14_0771	-436	1	6.24	TATATA
PF14_0771	-725	1	6.24	TATATA
PF14_0771	-731	1	6.24	TATATA
PF14_0771	-952	1	6.24	TATATA
PF14_0771	-965	1	6.24	TATATA
PF14_0771	-1061	1	6.24	TATATA
PF14_0771	-1167	1	6.24	TATATA
PF14_0771	-1457	1	6.24	TATATA
PF14_0771	-1463	1	6.24	TATATA
PF14_0771	-1606	1	6.24	TATATA
PF14_0771	-1688	1	6.24	TATATA
PF14_0771	-1872	1	6.24	TATATA
PFI0855w	-30	1	6.24	TATATA
PFI0855w	-116	1	6.24	TATATA
PFI0855w	-122	1	6.24	TATATA
PFI0855w	-128	1	6.24	TATATA
PFI0855w	-299	1	6.24	TATATA
PFI0855w	-305	1	6.24	TATATA
PFI0855w	-344	1	6.24	TATATA
PFI0855w	-350	1	6.24	TATATA
PFI0855w	-356	1	6.24	TATATA
PFI0855w	-362	1	6.24	TATATA
PFI0855w	-430	1	6.24	TATATA
PFI0855w	-436	1	6.24	TATATA
PFI0855w	-442	1	6.24	TATATA
PFI0855w	-450	1	6.24	TATATA
PFI0855w	-471	1	6.24	TATATA
PFI0855w	-713	1	6.24	TATATA
PFI0855w	-728	1	6.24	TATATA
PFI0855w	-743	1	6.24	TATATA
PFI0855w	-756	1	6.24	TATATA
PFI0855w	-867	1	6.24	TATATA
PFI0855w	-963	1	6.24	TATATA
PFI0855w	-969	1	6.24	TATATA
PFI0855w	-975	1	6.24	TATATA
PFI0855w	-1329	1	6.24	TATATA
PFI0855w	-1336	1	6.24	TATATA
PFI0855w	-1347	1	6.24	TATATA
PFI0855w	-1353	1	6.24	TATATA
PFI0855w	-1359	1	6.24	TATATA
PFI0855w	-1434	1	6.24	TATATA
PFI0855w	-1493	1	6.24	TATATA
PFI0855w	-1692	1	6.24	TATATA
PFI0855w	-1698	1	6.24	TATATA
PFI0855w	-1704	1	6.24	TATATA
PFI0855w	-1710	1	6.24	TATATA
PF13_0043	-55	1	6.24	TATATA
PF13_0043	-113	1	6.24	TATATA
PF13_0043	-174	1	6.24	TATATA
PF13_0043	-180	1	6.24	TATATA
PF13_0043	-186	1	6.24	TATATA
PF13_0043	-276	1	6.24	TATATA
PF13_0043	-374	1	6.24	TATATA
PF13_0043	-446	1	6.24	TATATA
PF13_0043	-452	1	6.24	TATATA
PF13_0043	-561	1	6.24	TATATA
PF13_0043	-567	1	6.24	TATATA
PF13_0043	-573	1	6.24	TATATA
PF13_0043	-644	1	6.24	TATATA
PF13_0043	-650	1	6.24	TATATA
PF13_0043	-656	1	6.24	TATATA
PF13_0043	-662	1	6.24	TATATA
PF13_0043	-668	1	6.24	TATATA
PF13_0043	-674	1	6.24	TATATA
PF13_0043	-786	1	6.24	TATATA
PF13_0043	-800	1	6.24	TATATA
PF13_0043	-864	1	6.24	TATATA
PF13_0043	-873	1	6.24	TATATA
PF13_0043	-879	1	6.24	TATATA
PF13_0043	-885	1	6.24	TATATA
PF13_0043	-891	1	6.24	TATATA
PF13_0043	-897	1	6.24	TATATA
PF10_0340	-25	1	6.24	TATATA
PF10_0340	-31	1	6.24	TATATA
PF10_0340	-37	1	6.24	TATATA
PF10_0340	-183	1	6.24	TATATA
PF10_0340	-444	1	6.24	TATATA
PF10_0340	-474	1	6.24	TATATA
PF10_0340	-661	1	6.24	TATATA
PF10_0340	-714	1	6.24	TATATA
PF10_0340	-913	1	6.24	TATATA
PF10_0340	-1035	1	6.24	TATATA
MAL7P1.114	-116	1	6.24	TATATA
MAL7P1.114	-224	1	6.24	TATATA
MAL7P1.114	-232	1	6.24	TATATA
MAL7P1.114	-301	1	6.24	TATATA
MAL7P1.114	-307	1	6.24	TATATA
MAL7P1.114	-313	1	6.24	TATATA
MAL7P1.114	-319	1	6.24	TATATA
MAL7P1.114	-325	1	6.24	TATATA
MAL7P1.114	-331	1	6.24	TATATA
MAL7P1.114	-337	1	6.24	TATATA
MAL7P1.114	-377	1	6.24	TATATA
MAL7P1.114	-912	1	6.24	TATATA
MAL7P1.114	-1479	1	6.24	TATATA
MAL7P1.114	-1485	1	6.24	TATATA
MAL7P1.114	-1491	1	6.24	TATATA
MAL7P1.114	-1497	1	6.24	TATATA
MAL7P1.114	-1503	1	6.24	TATATA
MAL7P1.114	-1509	1	6.24	TATATA
MAL7P1.114	-1603	1	6.24	TATATA
MAL7P1.114	-1609	1	6.24	TATATA
MAL7P1.114	-1615	1	6.24	TATATA
MAL7P1.114	-1621	1	6.24	TATATA
MAL7P1.154a	-43	1	6.24	TATATA
MAL7P1.154a	-125	1	6.24	TATATA
MAL7P1.154a	-131	1	6.24	TATATA
MAL7P1.154a	-137	1	6.24	TATATA
MAL7P1.154a	-178	1	6.24	TATATA
MAL7P1.154a	-249	1	6.24	TATATA
MAL7P1.154a	-510	1	6.24	TATATA
MAL7P1.154a	-516	1	6.24	TATATA
MAL7P1.154a	-522	1	6.24	TATATA
MAL7P1.154a	-528	1	6.24	TATATA
MAL7P1.154a	-734	1	6.24	TATATA
MAL7P1.154a	-779	1	6.24	TATATA
MAL7P1.154a	-785	1	6.24	TATATA
MAL7P1.154a	-827	1	6.24	TATATA
MAL7P1.154a	-899	1	6.24	TATATA
MAL7P1.154a	-942	1	6.24	TATATA
MAL7P1.154a	-948	1	6.24	TATATA
MAL7P1.154a	-1125	1	6.24	TATATA
MAL7P1.154a	-1131	1	6.24	TATATA
MAL7P1.154a	-1137	1	6.24	TATATA
MAL7P1.154a	-1143	1	6.24	TATATA
MAL7P1.154a	-1149	1	6.24	TATATA
MAL8P1.200	-26	1	6.24	TATATA
MAL8P1.200	-400	1	6.24	TATATA
MAL8P1.200	-453	1	6.24	TATATA
MAL8P1.200	-459	1	6.24	TATATA
MAL8P1.200	-488	1	6.24	TATATA
MAL8P1.200	-494	1	6.24	TATATA
MAL8P1.200	-503	1	6.24	TATATA
PF13_0342	-92	1	6.24	TATATA
PF13_0342	-125	1	6.24	TATATA
PF13_0342	-155	1	6.24	TATATA
PF13_0342	-161	1	6.24	TATATA
PF13_0342	-167	1	6.24	TATATA
PF13_0342	-173	1	6.24	TATATA
PF13_0342	-214	1	6.24	TATATA
PF13_0342	-223	1	6.24	TATATA
PF13_0342	-325	1	6.24	TATATA
PF13_0342	-331	1	6.24	TATATA
PF11_0039	-60	1	6.24	TATATA
PF11_0039	-66	1	6.24	TATATA
PF11_0039	-72	1	6.24	TATATA
PF11_0039	-78	1	6.24	TATATA
PF11_0039	-84	1	6.24	TATATA
PF11_0039	-90	1	6.24	TATATA
PF11_0039	-96	1	6.24	TATATA
PF11_0039	-123	1	6.24	TATATA
PF11_0039	-180	1	6.24	TATATA
PF11_0039	-192	1	6.24	TATATA
PF11_0039	-198	1	6.24	TATATA
PF11_0039	-204	1	6.24	TATATA
PF11_0039	-210	1	6.24	TATATA
PF11_0039	-628	1	6.24	TATATA
PF11_0039	-634	1	6.24	TATATA
PF11_0039	-640	1	6.24	TATATA
PF11_0039	-646	1	6.24	TATATA
PF11_0039	-652	1	6.24	TATATA
PF11_0039	-664	1	6.24	TATATA
PF11_0039	-753	1	6.24	TATATA
PF11_0039	-954	1	6.24	TATATA
PF11_0039	-1066	1	6.24	TATATA
PF11_0039	-1073	1	6.24	TATATA
PF11_0039	-1080	1	6.24	TATATA
PF11_0039	-1086	1	6.24	TATATA
PF11_0039	-1092	1	6.24	TATATA
PF11_0039	-1098	1	6.24	TATATA
PF11_0039	-1193	1	6.24	TATATA
PF11_0039	-1254	1	6.24	TATATA
PF11_0039	-1260	1	6.24	TATATA
PF11_0039	-1352	1	6.24	TATATA
PF11_0039	-1358	1	6.24	TATATA
PF11_0039	-1410	1	6.24	TATATA
PF11_0039	-1416	1	6.24	TATATA
PF11_0039	-1563	1	6.24	TATATA
PF11_0039	-1852	1	6.24	TATATA
PF11_0039	-1870	1	6.24	TATATA
PF11_0039	-1900	1	6.24	TATATA
PF11_0039	-1952	1	6.24	TATATA
PF11_0039	-1970	1	6.24	TATATA
PFA0175w	-196	1	6.24	TATATA
PFA0175w	-202	1	6.24	TATATA
PFA0175w	-208	1	6.24	TATATA
PFA0175w	-214	1	6.24	TATATA
PFA0175w	-279	1	6.24	TATATA
PFA0175w	-339	1	6.24	TATATA
PFA0175w	-395	1	6.24	TATATA
PFA0175w	-542	1	6.24	TATATA
PFA0175w	-548	1	6.24	TATATA
PFA0175w	-554	1	6.24	TATATA
PFA0175w	-560	1	6.24	TATATA
PFA0175w	-566	1	6.24	TATATA
PFA0175w	-572	1	6.24	TATATA
PFA0175w	-578	1	6.24	TATATA
PFA0175w	-719	1	6.24	TATATA
PFA0175w	-759	1	6.24	TATATA
PFA0175w	-911	1	6.24	TATATA
PFA0175w	-917	1	6.24	TATATA
PFA0175w	-923	1	6.24	TATATA
PFA0175w	-930	1	6.24	TATATA
PFA0175w	-1039	1	6.24	TATATA
PFA0175w	-1045	1	6.24	TATATA
PFA0175w	-1051	1	6.24	TATATA
PFA0175w	-1157	1	6.24	TATATA
PFA0175w	-1163	1	6.24	TATATA
PFA0175w	-1169	1	6.24	TATATA
PFA0175w	-1175	1	6.24	TATATA
PFA0175w	-1298	1	6.24	TATATA
PFA0175w	-1341	1	6.24	TATATA
PFA0175w	-1347	1	6.24	TATATA
PFB0235w	-112	1	6.24	TATATA
PFB0235w	-393	1	6.24	TATATA
PFB0235w	-399	1	6.24	TATATA
PFB0235w	-405	1	6.24	TATATA
PFB0235w	-411	1	6.24	TATATA
PFB0235w	-417	1	6.24	TATATA
PFB0235w	-473	1	6.24	TATATA
PFB0235w	-718	1	6.24	TATATA
PFB0235w	-724	1	6.24	TATATA
PFB0235w	-730	1	6.24	TATATA
PFB0235w	-736	1	6.24	TATATA
PFB0235w	-742	1	6.24	TATATA
PFB0235w	-748	1	6.24	TATATA
PFB0235w	-754	1	6.24	TATATA
PFB0235w	-1858	1	6.24	TATATA
PFB0235w	-1864	1	6.24	TATATA
PFB0235w	-1870	1	6.24	TATATA
PFB0235w	-1876	1	6.24	TATATA
PFB0235w	-1882	1	6.24	TATATA
PFB0235w	-1888	1	6.24	TATATA
PFB0235w	-1980	1	6.24	TATATA
PF14_0473	-120	1	6.24	TATATA
PF14_0473	-126	1	6.24	TATATA
PF14_0473	-498	1	6.24	TATATA
PF14_0473	-519	1	6.24	TATATA
PF14_0473	-525	1	6.24	TATATA
PF14_0473	-531	1	6.24	TATATA
PF14_0473	-708	1	6.24	TATATA
PF14_0473	-721	1	6.24	TATATA
PF14_0473	-727	1	6.24	TATATA
PF14_0473	-1005	1	6.24	TATATA
PF14_0473	-1011	1	6.24	TATATA
PF14_0473	-1017	1	6.24	TATATA
PF14_0473	-1023	1	6.24	TATATA
PF14_0473	-1029	1	6.24	TATATA
PF14_0473	-1115	1	6.24	TATATA
PF14_0473	-1138	1	6.24	TATATA
PF14_0473	-1153	1	6.24	TATATA
PF14_0473	-1237	1	6.24	TATATA
PF14_0473	-1243	1	6.24	TATATA
PF14_0473	-1249	1	6.24	TATATA
PF14_0473	-1255	1	6.24	TATATA
PF14_0473	-1437	1	6.24	TATATA
PFL1430c	-112	1	6.24	TATATA
PFL1430c	-144	1	6.24	TATATA
PFL1430c	-150	1	6.24	TATATA
PFL1430c	-156	1	6.24	TATATA
PFL1430c	-162	1	6.24	TATATA
PFL1430c	-168	1	6.24	TATATA
PFL1430c	-174	1	6.24	TATATA
PFL1430c	-231	1	6.24	TATATA
PFL1430c	-237	1	6.24	TATATA
PFL1430c	-243	1	6.24	TATATA
PFL1430c	-313	1	6.24	TATATA
PFL1430c	-1329	1	6.24	TATATA
PFL1430c	-1368	1	6.24	TATATA
PFL1430c	-1544	1	6.24	TATATA
PFL1430c	-1550	1	6.24	TATATA
PFL1430c	-1556	1	6.24	TATATA
PFL1430c	-1562	1	6.24	TATATA
PFL1430c	-1828	1	6.24	TATATA
PFL1430c	-1834	1	6.24	TATATA
PFL1430c	-1840	1	6.24	TATATA
PFL1430c	-1846	1	6.24	TATATA
PFL1430c	-1852	1	6.24	TATATA
PFL1430c	-1858	1	6.24	TATATA
PFL1430c	-1872	1	6.24	TATATA
PFI1110w	-354	1	6.24	TATATA
PFI1110w	-360	1	6.24	TATATA
PFI1110w	-372	1	6.24	TATATA
PFI1110w	-378	1	6.24	TATATA
PFI1110w	-390	1	6.24	TATATA
PFI1110w	-493	1	6.24	TATATA
PFI1110w	-559	1	6.24	TATATA
PFI1110w	-659	1	6.24	TATATA
PFI1110w	-702	1	6.24	TATATA
PFI1110w	-708	1	6.24	TATATA
PFI1110w	-714	1	6.24	TATATA
PFI1110w	-720	1	6.24	TATATA
PFI1110w	-739	1	6.24	TATATA
PFI1110w	-1032	1	6.24	TATATA
PFI1110w	-1038	1	6.24	TATATA
PFI1110w	-1044	1	6.24	TATATA
PFI1110w	-1050	1	6.24	TATATA
PFI1110w	-1056	1	6.24	TATATA
PFI1110w	-1123	1	6.24	TATATA
PFI1110w	-1130	1	6.24	TATATA
PFI1110w	-1283	1	6.24	TATATA
PFI1110w	-1289	1	6.24	TATATA
PFI1110w	-1295	1	6.24	TATATA
PFI1110w	-1308	1	6.24	TATATA
PFI1110w	-1326	1	6.24	TATATA
PFI1110w	-1387	1	6.24	TATATA
PFI1110w	-1393	1	6.24	TATATA
PFI1110w	-1399	1	6.24	TATATA
PFI1110w	-1405	1	6.24	TATATA
PF11_0186	-52	1	6.24	TATATA
PF11_0186	-192	1	6.24	TATATA
PF11_0186	-232	1	6.24	TATATA
PF11_0186	-238	1	6.24	TATATA
PF11_0186	-340	1	6.24	TATATA
PF11_0186	-354	1	6.24	TATATA
PF11_0186	-360	1	6.24	TATATA
PF11_0186	-981	1	6.24	TATATA
PF11_0186	-1382	1	6.24	TATATA
PF11_0186	-1477	1	6.24	TATATA
PF11_0186	-1483	1	6.24	TATATA
PF11_0186	-1489	1	6.24	TATATA
PF11_0186	-1495	1	6.24	TATATA
PF11_0186	-1524	1	6.24	TATATA
PF11_0186	-1573	1	6.24	TATATA
PF11_0186	-1624	1	6.24	TATATA
PF11_0186	-1630	1	6.24	TATATA
PF11_0186	-1636	1	6.24	TATATA
PF11_0186	-1642	1	6.24	TATATA
PF11_0186	-1822	1	6.24	TATATA
PF11_0186	-1885	1	6.24	TATATA
PF11_0186	-1892	1	6.24	TATATA
PFC0725c	-20	1	6.24	TATATA
PFC0725c	-40	1	6.24	TATATA
PFC0725c	-46	1	6.24	TATATA
PFC0725c	-52	1	6.24	TATATA
PFC0725c	-59	1	6.24	TATATA
PFC0725c	-66	1	6.24	TATATA
PFC0725c	-72	1	6.24	TATATA
PFC0725c	-78	1	6.24	TATATA
PFC0725c	-128	1	6.24	TATATA
PFC0725c	-301	1	6.24	TATATA
PFC0725c	-416	1	6.24	TATATA
PFC0725c	-595	1	6.24	TATATA
PFC0725c	-732	1	6.24	TATATA
PFC0725c	-739	1	6.24	TATATA
PFC0725c	-755	1	6.24	TATATA
PFC0725c	-767	1	6.24	TATATA
PFC0725c	-773	1	6.24	TATATA
PFC0725c	-786	1	6.24	TATATA
PFC0725c	-999	1	6.24	TATATA
PFC0725c	-1030	1	6.24	TATATA
PFC0725c	-1144	1	6.24	TATATA
PFC0725c	-1221	1	6.24	TATATA
PFC0725c	-1227	1	6.24	TATATA
PFC0725c	-1374	1	6.24	TATATA
PFC0725c	-1393	1	6.24	TATATA
PFC0725c	-1433	1	6.24	TATATA
PFC0725c	-1540	1	6.24	TATATA
PFC0725c	-1546	1	6.24	TATATA
PFC0725c	-1752	1	6.24	TATATA
PFC0725c	-1758	1	6.24	TATATA
PFC0725c	-1764	1	6.24	TATATA
PFC0725c	-1770	1	6.24	TATATA
PFC0725c	-1981	1	6.24	TATATA
PFC0725c	-1987	1	6.24	TATATA
MAL8P1.310	-126	1	6.24	TATATA
MAL8P1.310	-132	1	6.24	TATATA
MAL8P1.310	-758	1	6.24	TATATA
MAL8P1.310	-764	1	6.24	TATATA
MAL8P1.310	-770	1	6.24	TATATA
MAL8P1.310	-887	1	6.24	TATATA
MAL8P1.310	-893	1	6.24	TATATA
MAL8P1.310	-899	1	6.24	TATATA
MAL8P1.310	-905	1	6.24	TATATA
MAL8P1.310	-911	1	6.24	TATATA
MAL8P1.310	-1118	1	6.24	TATATA
MAL8P1.310	-1212	1	6.24	TATATA
MAL8P1.310	-1218	1	6.24	TATATA
MAL8P1.310	-1224	1	6.24	TATATA
MAL8P1.310	-1297	1	6.24	TATATA
MAL8P1.310	-1318	1	6.24	TATATA
MAL8P1.310	-1379	1	6.24	TATATA
MAL8P1.310	-1533	1	6.24	TATATA
MAL8P1.310	-1539	1	6.24	TATATA
MAL8P1.310	-1545	1	6.24	TATATA
MAL8P1.310	-1551	1	6.24	TATATA
MAL8P1.310	-1567	1	6.24	TATATA
PF11_0265	-148	1	6.24	TATATA
PF11_0265	-154	1	6.24	TATATA
PF11_0265	-160	1	6.24	TATATA
PF11_0265	-518	1	6.24	TATATA
PF11_0265	-524	1	6.24	TATATA
PF11_0265	-530	1	6.24	TATATA
PF11_0265	-536	1	6.24	TATATA
PF11_0265	-612	1	6.24	TATATA
PF11_0265	-623	1	6.24	TATATA
PF11_0265	-629	1	6.24	TATATA
PF11_0265	-635	1	6.24	TATATA
PF11_0265	-641	1	6.24	TATATA
PF11_0265	-647	1	6.24	TATATA
PF11_0265	-742	1	6.24	TATATA
PF11_0265	-748	1	6.24	TATATA
PF11_0265	-754	1	6.24	TATATA
PF11_0265	-760	1	6.24	TATATA
PF11_0265	-939	1	6.24	TATATA
PF11_0265	-945	1	6.24	TATATA
PF11_0265	-951	1	6.24	TATATA
PF11_0265	-1024	1	6.24	TATATA
PF11_0265	-1074	1	6.24	TATATA
PF11_0265	-1092	1	6.24	TATATA
PF11_0265	-1098	1	6.24	TATATA
PF11_0265	-1104	1	6.24	TATATA
PF11_0265	-1110	1	6.24	TATATA
PF11_0265	-1116	1	6.24	TATATA
PF11_0265	-1352	1	6.24	TATATA
PF11_0265	-1417	1	6.24	TATATA
PF11_0265	-1423	1	6.24	TATATA
PF11_0265	-1429	1	6.24	TATATA
PF11_0265	-1435	1	6.24	TATATA
PF11_0265	-1516	1	6.24	TATATA
PF11_0265	-1522	1	6.24	TATATA
PF11_0265	-1528	1	6.24	TATATA
PF10_0097	-41	1	6.24	TATATA
PF10_0097	-47	1	6.24	TATATA
PF10_0097	-186	1	6.24	TATATA
PF10_0097	-192	1	6.24	TATATA
PF10_0097	-198	1	6.24	TATATA
PF10_0097	-265	1	6.24	TATATA
PF10_0097	-286	1	6.24	TATATA
PF10_0097	-303	1	6.24	TATATA
PF10_0097	-309	1	6.24	TATATA
PF10_0097	-315	1	6.24	TATATA
PF10_0097	-321	1	6.24	TATATA
PF10_0097	-327	1	6.24	TATATA
PF10_0097	-475	1	6.24	TATATA
PF10_0097	-515	1	6.24	TATATA
PF10_0097	-617	1	6.24	TATATA
PF10_0097	-687	1	6.24	TATATA
PF10_0097	-735	1	6.24	TATATA
PF10_0097	-741	1	6.24	TATATA
PF10_0097	-747	1	6.24	TATATA
PF10_0097	-753	1	6.24	TATATA
PF10_0097	-759	1	6.24	TATATA
PF10_0097	-765	1	6.24	TATATA
PF10_0097	-771	1	6.24	TATATA
PF10_0097	-777	1	6.24	TATATA
PF10_0097	-783	1	6.24	TATATA
PF10_0097	-789	1	6.24	TATATA
PF10_0097	-795	1	6.24	TATATA
PFA0160c	-253	1	6.24	TATATA
PFA0160c	-259	1	6.24	TATATA
PFA0160c	-272	1	6.24	TATATA
PFA0160c	-278	1	6.24	TATATA
PFA0160c	-284	1	6.24	TATATA
PFA0160c	-290	1	6.24	TATATA
PFA0160c	-296	1	6.24	TATATA
PFA0160c	-302	1	6.24	TATATA
PFA0160c	-383	1	6.24	TATATA
PFA0160c	-389	1	6.24	TATATA
PFA0160c	-395	1	6.24	TATATA
PFA0160c	-401	1	6.24	TATATA
PFA0160c	-407	1	6.24	TATATA
PFA0160c	-413	1	6.24	TATATA
PFA0160c	-419	1	6.24	TATATA
PFA0160c	-496	1	6.24	TATATA
PFA0160c	-648	1	6.24	TATATA
PFA0160c	-655	1	6.24	TATATA
PFA0160c	-661	1	6.24	TATATA
PFA0160c	-779	1	6.24	TATATA
PFA0160c	-985	1	6.24	TATATA
PFA0160c	-1101	1	6.24	TATATA
PFA0160c	-1107	1	6.24	TATATA
PFA0160c	-1113	1	6.24	TATATA
PFA0160c	-1119	1	6.24	TATATA
PFA0160c	-1125	1	6.24	TATATA
PFA0160c	-1143	1	6.24	TATATA
PFA0160c	-1211	1	6.24	TATATA
PFA0160c	-1217	1	6.24	TATATA
MAL13P1.74	-11	1	6.24	TATATA
MAL13P1.74	-43	1	6.24	TATATA
MAL13P1.74	-49	1	6.24	TATATA
MAL13P1.74	-55	1	6.24	TATATA
MAL13P1.74	-138	1	6.24	TATATA
MAL13P1.74	-177	1	6.24	TATATA
MAL13P1.74	-228	1	6.24	TATATA
MAL13P1.74	-313	1	6.24	TATATA
MAL13P1.74	-427	1	6.24	TATATA
MAL13P1.74	-521	1	6.24	TATATA
MAL13P1.74	-535	1	6.24	TATATA
MAL13P1.74	-589	1	6.24	TATATA
MAL13P1.74	-595	1	6.24	TATATA
MAL13P1.74	-601	1	6.24	TATATA
MAL13P1.74	-607	1	6.24	TATATA
MAL13P1.74	-733	1	6.24	TATATA
MAL13P1.74	-1385	1	6.24	TATATA
MAL13P1.74	-1645	1	6.24	TATATA
MAL13P1.74	-1651	1	6.24	TATATA
MAL13P1.74	-1772	1	6.24	TATATA
MAL13P1.74	-1857	1	6.24	TATATA
PF07_0116	-12	1	6.24	TATATA
PF07_0116	-86	1	6.24	TATATA
PF07_0116	-242	1	6.24	TATATA
PF07_0116	-254	1	6.24	TATATA
PF07_0116	-260	1	6.24	TATATA
PF07_0116	-266	1	6.24	TATATA
PF07_0116	-272	1	6.24	TATATA
PF07_0116	-278	1	6.24	TATATA
PF07_0116	-562	1	6.24	TATATA
PF07_0116	-599	1	6.24	TATATA
PF07_0116	-729	1	6.24	TATATA
PF07_0116	-876	1	6.24	TATATA
PF07_0116	-882	1	6.24	TATATA
PF07_0116	-917	1	6.24	TATATA
PF07_0116	-924	1	6.24	TATATA
PF07_0116	-950	1	6.24	TATATA
PF07_0116	-964	1	6.24	TATATA
PF07_0116	-1001	1	6.24	TATATA
PF07_0116	-1019	1	6.24	TATATA
PF07_0116	-1025	1	6.24	TATATA
PF07_0116	-1031	1	6.24	TATATA
PF07_0116	-1037	1	6.24	TATATA
PF07_0116	-1043	1	6.24	TATATA
PF07_0116	-1049	1	6.24	TATATA
PF07_0116	-1111	1	6.24	TATATA
PF07_0116	-1118	1	6.24	TATATA
PF07_0116	-1131	1	6.24	TATATA
PF07_0116	-1174	1	6.24	TATATA
PF07_0116	-1211	1	6.24	TATATA
PF07_0116	-1217	1	6.24	TATATA
PF07_0116	-1289	1	6.24	TATATA
PF07_0116	-1452	1	6.24	TATATA
PF07_0116	-1465	1	6.24	TATATA
PF07_0116	-1471	1	6.24	TATATA
PF07_0116	-1477	1	6.24	TATATA
PF07_0116	-1565	1	6.24	TATATA
PF07_0116	-1674	1	6.24	TATATA
PF07_0116	-1680	1	6.24	TATATA
PF07_0116	-1686	1	6.24	TATATA
PF07_0116	-1940	1	6.24	TATATA
PFD0660w	-369	1	6.24	TATATA
PFD0660w	-375	1	6.24	TATATA
PFD0660w	-460	1	6.24	TATATA
PFD0660w	-466	1	6.24	TATATA
PFD0660w	-646	1	6.24	TATATA
PFD0660w	-652	1	6.24	TATATA
PFD0660w	-658	1	6.24	TATATA
PFD0660w	-744	1	6.24	TATATA
PFD0660w	-750	1	6.24	TATATA
PFD0660w	-891	1	6.24	TATATA
PFD0660w	-1046	1	6.24	TATATA
PFD0660w	-1069	1	6.24	TATATA
PFD0660w	-1094	1	6.24	TATATA
PF14_0568	-211	1	6.24	TATATA
PF14_0568	-217	1	6.24	TATATA
PF14_0568	-223	1	6.24	TATATA
PF14_0568	-314	1	6.24	TATATA
PF14_0568	-577	1	6.24	TATATA
PF14_0568	-902	1	6.24	TATATA
PF14_0568	-908	1	6.24	TATATA
PF14_0568	-914	1	6.24	TATATA
PF14_0568	-937	1	6.24	TATATA
PF14_0568	-1088	1	6.24	TATATA
PF14_0568	-1094	1	6.24	TATATA
PF14_0568	-1107	1	6.24	TATATA
PF14_0568	-1128	1	6.24	TATATA
PF14_0568	-1190	1	6.24	TATATA
PF14_0568	-1238	1	6.24	TATATA
PF14_0568	-1393	1	6.24	TATATA
PF14_0568	-1400	1	6.24	TATATA
PF14_0568	-1628	1	6.24	TATATA
PF14_0568	-1634	1	6.24	TATATA
PF14_0568	-1640	1	6.24	TATATA
PF14_0568	-1662	1	6.24	TATATA
PF14_0568	-1694	1	6.24	TATATA
PF14_0568	-1977	1	6.24	TATATA
PF14_0568	-1983	1	6.24	TATATA
MAL13P1.331	-56	1	6.24	TATATA
MAL13P1.331	-62	1	6.24	TATATA
MAL13P1.331	-74	1	6.24	TATATA
MAL13P1.331	-150	1	6.24	TATATA
MAL13P1.331	-266	1	6.24	TATATA
MAL13P1.331	-383	1	6.24	TATATA
MAL13P1.331	-413	1	6.24	TATATA
MAL13P1.331	-419	1	6.24	TATATA
MAL13P1.331	-425	1	6.24	TATATA
MAL13P1.331	-473	1	6.24	TATATA
MAL13P1.331	-655	1	6.24	TATATA
MAL13P1.331	-661	1	6.24	TATATA
MAL13P1.331	-667	1	6.24	TATATA
MAL13P1.331	-898	1	6.24	TATATA
MAL13P1.331	-904	1	6.24	TATATA
MAL13P1.331	-1132	1	6.24	TATATA
MAL13P1.331	-1138	1	6.24	TATATA
MAL13P1.331	-1144	1	6.24	TATATA
MAL13P1.331	-1162	1	6.24	TATATA
MAL13P1.331	-1571	1	6.24	TATATA
MAL13P1.331	-1577	1	6.24	TATATA
MAL13P1.331	-1669	1	6.24	TATATA
MAL13P1.331	-1675	1	6.24	TATATA
MAL13P1.331	-1681	1	6.24	TATATA
MAL13P1.331	-1687	1	6.24	TATATA
MAL13P1.331	-1693	1	6.24	TATATA
MAL13P1.331	-1878	1	6.24	TATATA
MAL13P1.331	-1940	1	6.24	TATATA
MAL13P1.331	-1992	1	6.24	TATATA
PF13_0357	-273	1	6.24	TATATA
PF13_0357	-279	1	6.24	TATATA
PF13_0357	-285	1	6.24	TATATA
PF13_0357	-291	1	6.24	TATATA
PF13_0357	-669	1	6.24	TATATA
PF13_0357	-676	1	6.24	TATATA
PF13_0357	-874	1	6.24	TATATA
PF13_0357	-880	1	6.24	TATATA
PF13_0357	-886	1	6.24	TATATA
PF13_0357	-898	1	6.24	TATATA
PF13_0357	-1005	1	6.24	TATATA
PF13_0357	-1040	1	6.24	TATATA
PF13_0357	-1084	1	6.24	TATATA
PF13_0357	-1090	1	6.24	TATATA
PF13_0357	-1096	1	6.24	TATATA
PF13_0357	-1102	1	6.24	TATATA
PF13_0357	-1108	1	6.24	TATATA
PF13_0357	-1114	1	6.24	TATATA
PF13_0357	-1171	1	6.24	TATATA
PF13_0357	-1177	1	6.24	TATATA
PF13_0357	-1229	1	6.24	TATATA
PF07_0132	-481	1	6.24	TATATA
PF07_0132	-1177	1	6.24	TATATA
PF07_0132	-1276	1	6.24	TATATA
PF07_0132	-1335	1	6.24	TATATA
PF07_0132	-1388	1	6.24	TATATA
PF07_0132	-1587	1	6.24	TATATA
PF07_0132	-1593	1	6.24	TATATA
PF07_0132	-1599	1	6.24	TATATA
PF10_0032	-101	1	6.24	TATATA
PF10_0032	-107	1	6.24	TATATA
PF10_0032	-113	1	6.24	TATATA
PF10_0032	-119	1	6.24	TATATA
PF10_0032	-249	1	6.24	TATATA
PF10_0032	-255	1	6.24	TATATA
PF10_0032	-696	1	6.24	TATATA
PF10_0032	-786	1	6.24	TATATA
PF10_0032	-792	1	6.24	TATATA
MAL7P1.20	-161	1	6.24	TATATA
MAL7P1.20	-194	1	6.24	TATATA
MAL7P1.20	-254	1	6.24	TATATA
MAL7P1.20	-260	1	6.24	TATATA
MAL7P1.20	-266	1	6.24	TATATA
MAL7P1.20	-272	1	6.24	TATATA
MAL7P1.20	-278	1	6.24	TATATA
MAL7P1.20	-392	1	6.24	TATATA
MAL7P1.20	-566	1	6.24	TATATA
MAL7P1.20	-663	1	6.24	TATATA
MAL7P1.20	-780	1	6.24	TATATA
MAL7P1.20	-974	1	6.24	TATATA
MAL7P1.20	-1022	1	6.24	TATATA
MAL7P1.20	-1028	1	6.24	TATATA
MAL7P1.20	-1034	1	6.24	TATATA
MAL7P1.20	-1143	1	6.24	TATATA
MAL7P1.20	-1248	1	6.24	TATATA
MAL7P1.20	-1254	1	6.24	TATATA
MAL7P1.20	-1260	1	6.24	TATATA
PFD0375w	-189	1	6.24	TATATA
PFD0375w	-317	1	6.24	TATATA
PFD0375w	-510	1	6.24	TATATA
PFD0375w	-516	1	6.24	TATATA
PFD0375w	-522	1	6.24	TATATA
PFD0375w	-628	1	6.24	TATATA
PFD0375w	-770	1	6.24	TATATA
PFD0375w	-1154	1	6.24	TATATA
PFD0375w	-1160	1	6.24	TATATA
PFD0375w	-1248	1	6.24	TATATA
PFD0375w	-1254	1	6.24	TATATA
PFD0375w	-1260	1	6.24	TATATA
PFD0375w	-1267	1	6.24	TATATA
PFD0375w	-1486	1	6.24	TATATA
PFD0375w	-1492	1	6.24	TATATA
PFD0375w	-1506	1	6.24	TATATA
PFD0375w	-1512	1	6.24	TATATA
PFD0375w	-1739	1	6.24	TATATA
MAL7P1.27	-221	1	6.24	TATATA
MAL7P1.27	-233	1	6.24	TATATA
MAL7P1.27	-239	1	6.24	TATATA
MAL7P1.27	-245	1	6.24	TATATA
MAL7P1.27	-251	1	6.24	TATATA
MAL7P1.27	-257	1	6.24	TATATA
MAL7P1.27	-370	1	6.24	TATATA
MAL7P1.27	-389	1	6.24	TATATA
MAL7P1.27	-450	1	6.24	TATATA
MAL7P1.27	-555	1	6.24	TATATA
MAL7P1.27	-567	1	6.24	TATATA
MAL7P1.27	-573	1	6.24	TATATA
MAL7P1.27	-579	1	6.24	TATATA
MAL7P1.27	-593	1	6.24	TATATA
MAL7P1.27	-606	1	6.24	TATATA
MAL7P1.27	-680	1	6.24	TATATA
MAL7P1.27	-692	1	6.24	TATATA
MAL7P1.27	-792	1	6.24	TATATA
MAL7P1.27	-950	1	6.24	TATATA
MAL7P1.27	-956	1	6.24	TATATA
MAL7P1.27	-968	1	6.24	TATATA
MAL7P1.27	-991	1	6.24	TATATA
MAL7P1.27	-997	1	6.24	TATATA
MAL7P1.27	-1090	1	6.24	TATATA
MAL7P1.27	-1162	1	6.24	TATATA
MAL7P1.27	-1259	1	6.24	TATATA
MAL7P1.27	-1358	1	6.24	TATATA
MAL7P1.27	-1380	1	6.24	TATATA
MAL7P1.27	-1646	1	6.24	TATATA
MAL7P1.27	-1652	1	6.24	TATATA
MAL7P1.27	-1658	1	6.24	TATATA
MAL7P1.27	-1698	1	6.24	TATATA
MAL7P1.27	-1704	1	6.24	TATATA
MAL7P1.27	-1717	1	6.24	TATATA
MAL7P1.27	-1723	1	6.24	TATATA
MAL7P1.27	-1729	1	6.24	TATATA
MAL7P1.27	-1738	1	6.24	TATATA
MAL7P1.27	-1744	1	6.24	TATATA
MAL7P1.27	-1750	1	6.24	TATATA
MAL7P1.27	-1756	1	6.24	TATATA
MAL7P1.27	-1769	1	6.24	TATATA
MAL7P1.27	-1807	1	6.24	TATATA
MAL7P1.27	-1813	1	6.24	TATATA
MAL7P1.27	-1819	1	6.24	TATATA
MAL7P1.27	-1825	1	6.24	TATATA
MAL7P1.27	-1886	1	6.24	TATATA
MAL7P1.27	-1902	1	6.24	TATATA
MAL7P1.27	-1908	1	6.24	TATATA
PFI0525w	-40	1	6.24	TATATA
PFI0525w	-46	1	6.24	TATATA
PFI0525w	-52	1	6.24	TATATA
PFI0525w	-58	1	6.24	TATATA
PFI0525w	-298	1	6.24	TATATA
PFI0525w	-304	1	6.24	TATATA
PFI0525w	-402	1	6.24	TATATA
PFI0525w	-494	1	6.24	TATATA
PFI0525w	-563	1	6.24	TATATA
PFI0525w	-569	1	6.24	TATATA
PFI0525w	-575	1	6.24	TATATA
PFI0525w	-581	1	6.24	TATATA
PFI0525w	-664	1	6.24	TATATA
PFI0525w	-670	1	6.24	TATATA
PFI0525w	-676	1	6.24	TATATA
PFI0525w	-682	1	6.24	TATATA
PFI0525w	-688	1	6.24	TATATA
PFI0525w	-810	1	6.24	TATATA
PFI0525w	-816	1	6.24	TATATA
PFI0525w	-930	1	6.24	TATATA
PFI0525w	-936	1	6.24	TATATA
PFI0525w	-1020	1	6.24	TATATA
PFI0525w	-1026	1	6.24	TATATA
PFI0525w	-1032	1	6.24	TATATA
PFI0525w	-1038	1	6.24	TATATA
PFI0525w	-1144	1	6.24	TATATA
PFI0525w	-1220	1	6.24	TATATA
PFD0955w	-56	1	6.24	TATATA
PFD0955w	-62	1	6.24	TATATA
PFD0955w	-68	1	6.24	TATATA
PFD0955w	-249	1	6.24	TATATA
PFD0955w	-255	1	6.24	TATATA
PFD0955w	-464	1	6.24	TATATA
PFD0955w	-540	1	6.24	TATATA
PFD0955w	-546	1	6.24	TATATA
PFD0955w	-552	1	6.24	TATATA
PFD0955w	-558	1	6.24	TATATA
PFD0955w	-564	1	6.24	TATATA
PFD0955w	-737	1	6.24	TATATA
PFD0955w	-743	1	6.24	TATATA
PFD0955w	-749	1	6.24	TATATA
PFD0955w	-755	1	6.24	TATATA
PFD0955w	-904	1	6.24	TATATA
PFD0955w	-1166	1	6.24	TATATA
PFD0955w	-1215	1	6.24	TATATA
PFD0955w	-1221	1	6.24	TATATA
PFD0955w	-1227	1	6.24	TATATA
PFD0955w	-1233	1	6.24	TATATA
PFD0955w	-1239	1	6.24	TATATA
MAL7P1.50	-156	1	6.24	TATATA
MAL7P1.50	-162	1	6.24	TATATA
MAL7P1.50	-173	1	6.24	TATATA
MAL7P1.50	-191	1	6.24	TATATA
MAL7P1.50	-224	1	6.24	TATATA
MAL7P1.50	-230	1	6.24	TATATA
MAL7P1.50	-265	1	6.24	TATATA
MAL7P1.50	-288	1	6.24	TATATA
MAL7P1.50	-586	1	6.24	TATATA
MAL7P1.50	-688	1	6.24	TATATA
MAL7P1.50	-694	1	6.24	TATATA
MAL7P1.50	-799	1	6.24	TATATA
MAL7P1.50	-989	1	6.24	TATATA
MAL7P1.50	-1028	1	6.24	TATATA
MAL7P1.50	-1059	1	6.24	TATATA
MAL7P1.50	-1099	1	6.24	TATATA
MAL7P1.50	-1105	1	6.24	TATATA
MAL7P1.50	-1111	1	6.24	TATATA
MAL7P1.50	-1117	1	6.24	TATATA
MAL7P1.50	-1360	1	6.24	TATATA
MAL7P1.50	-1443	1	6.24	TATATA
MAL7P1.50	-1449	1	6.24	TATATA
MAL7P1.50	-1613	1	6.24	TATATA
MAL7P1.50	-1619	1	6.24	TATATA
MAL7P1.50	-1637	1	6.24	TATATA
PFL0660w	-322	1	6.24	TATATA
PFL0660w	-384	1	6.24	TATATA
PFL0660w	-398	1	6.24	TATATA
PFL0660w	-476	1	6.24	TATATA
PFL0660w	-579	1	6.24	TATATA
PFL0660w	-592	1	6.24	TATATA
PFL0660w	-1102	1	6.24	TATATA
MAL7P1.105	-191	1	6.24	TATATA
MAL7P1.105	-419	1	6.24	TATATA
MAL7P1.105	-477	1	6.24	TATATA
MAL7P1.105	-503	1	6.24	TATATA
MAL7P1.105	-641	1	6.24	TATATA
MAL7P1.105	-647	1	6.24	TATATA
MAL7P1.105	-653	1	6.24	TATATA
MAL7P1.105	-659	1	6.24	TATATA
MAL7P1.105	-912	1	6.24	TATATA
MAL7P1.105	-918	1	6.24	TATATA
MAL7P1.105	-924	1	6.24	TATATA
MAL7P1.105	-930	1	6.24	TATATA
MAL7P1.105	-971	1	6.24	TATATA
MAL7P1.105	-1054	1	6.24	TATATA
MAL7P1.105	-1420	1	6.24	TATATA
MAL7P1.105	-1657	1	6.24	TATATA
MAL7P1.105	-1690	1	6.24	TATATA
MAL7P1.105	-1696	1	6.24	TATATA
MAL7P1.105	-1731	1	6.24	TATATA
MAL7P1.105	-1895	1	6.24	TATATA
MAL7P1.105	-1901	1	6.24	TATATA
MAL7P1.105	-1935	1	6.24	TATATA
PF13_0086	-523	1	6.24	TATATA
PF13_0086	-798	1	6.24	TATATA
PF13_0086	-1156	1	6.24	TATATA
PF13_0086	-1164	1	6.24	TATATA
PF13_0086	-1666	1	6.24	TATATA
PF13_0086	-1789	1	6.24	TATATA
PFI1665w	-124	1	6.24	TATATA
PFI1665w	-165	1	6.24	TATATA
PFI1665w	-248	1	6.24	TATATA
PFI1665w	-339	1	6.24	TATATA
PFI1665w	-345	1	6.24	TATATA
PFI1665w	-351	1	6.24	TATATA
PFI1665w	-357	1	6.24	TATATA
PFI1665w	-363	1	6.24	TATATA
PFI1665w	-823	1	6.24	TATATA
PFI1665w	-1024	1	6.24	TATATA
PFI1665w	-1207	1	6.24	TATATA
PFI1665w	-1213	1	6.24	TATATA
PFI1665w	-1220	1	6.24	TATATA
PFI1665w	-1226	1	6.24	TATATA
PFI1665w	-1232	1	6.24	TATATA
PFI1665w	-1238	1	6.24	TATATA
PFI1665w	-1244	1	6.24	TATATA
PFI1665w	-1329	1	6.24	TATATA
PFI1665w	-1826	1	6.24	TATATA
PFI1665w	-1838	1	6.24	TATATA
PFI1665w	-1844	1	6.24	TATATA
PFI1665w	-1910	1	6.24	TATATA
PFI1665w	-1916	1	6.24	TATATA
PFI1665w	-1922	1	6.24	TATATA
PFI1665w	-1928	1	6.24	TATATA
PFI1665w	-1934	1	6.24	TATATA
PFI1665w	-1946	1	6.24	TATATA
PF14_0645	-30	1	6.24	TATATA
PF14_0645	-36	1	6.24	TATATA
PF14_0645	-140	1	6.24	TATATA
PF14_0645	-146	1	6.24	TATATA
PF14_0645	-152	1	6.24	TATATA
PF14_0645	-158	1	6.24	TATATA
PF14_0645	-293	1	6.24	TATATA
PF14_0645	-683	1	6.24	TATATA
PF14_0645	-689	1	6.24	TATATA
PF14_0645	-695	1	6.24	TATATA
PF14_0645	-701	1	6.24	TATATA
PF14_0645	-887	1	6.24	TATATA
PF14_0645	-1096	1	6.24	TATATA
PF14_0645	-1280	1	6.24	TATATA
PF14_0645	-1301	1	6.24	TATATA
PF14_0645	-1465	1	6.24	TATATA
PF14_0645	-1471	1	6.24	TATATA
PF14_0645	-1477	1	6.24	TATATA
PF14_0645	-1491	1	6.24	TATATA
PF14_0645	-1497	1	6.24	TATATA
PF14_0645	-1578	1	6.24	TATATA
PF14_0645	-1584	1	6.24	TATATA
PF14_0645	-1623	1	6.24	TATATA
PF14_0645	-1691	1	6.24	TATATA
PF14_0645	-1721	1	6.24	TATATA
PF14_0645	-1727	1	6.24	TATATA
PF14_0645	-1745	1	6.24	TATATA
PF14_0645	-1808	1	6.24	TATATA
PF14_0645	-1869	1	6.24	TATATA
PF14_0645	-1875	1	6.24	TATATA
PFL0957w	-41	1	6.24	TATATA
PFL0957w	-361	1	6.24	TATATA
PFL0957w	-540	1	6.24	TATATA
PFL0957w	-583	1	6.24	TATATA
PFL0957w	-887	1	6.24	TATATA
PFL0957w	-893	1	6.24	TATATA
PFL0957w	-899	1	6.24	TATATA
PFL0957w	-905	1	6.24	TATATA
PFL0957w	-911	1	6.24	TATATA
PFL0957w	-1122	1	6.24	TATATA
PFL0957w	-1135	1	6.24	TATATA
PFL0957w	-1370	1	6.24	TATATA
PFL0957w	-1453	1	6.24	TATATA
PFL0957w	-1459	1	6.24	TATATA
PFL0957w	-1548	1	6.24	TATATA
PFL0957w	-1581	1	6.24	TATATA
PF14_0457	-49	1	6.24	TATATA
PF14_0457	-55	1	6.24	TATATA
PF14_0457	-61	1	6.24	TATATA
PF14_0457	-263	1	6.24	TATATA
PF14_0457	-331	1	6.24	TATATA
PF14_0457	-347	1	6.24	TATATA
PF14_0457	-436	1	6.24	TATATA
PF14_0457	-442	1	6.24	TATATA
PF14_0457	-448	1	6.24	TATATA
PF14_0457	-454	1	6.24	TATATA
PF14_0457	-460	1	6.24	TATATA
PF14_0457	-466	1	6.24	TATATA
PF14_0457	-541	1	6.24	TATATA
PF14_0457	-547	1	6.24	TATATA
PF14_0457	-755	1	6.24	TATATA
PF14_0457	-767	1	6.24	TATATA
PF14_0457	-773	1	6.24	TATATA
PF14_0457	-779	1	6.24	TATATA
PF14_0457	-785	1	6.24	TATATA
PF14_0457	-791	1	6.24	TATATA
PF14_0457	-797	1	6.24	TATATA
PF14_0457	-803	1	6.24	TATATA
PF14_0457	-928	1	6.24	TATATA
PF14_0457	-941	1	6.24	TATATA
PFI1625c	-85	1	6.24	TATATA
PFI1625c	-91	1	6.24	TATATA
PFI1625c	-97	1	6.24	TATATA
PFI1625c	-103	1	6.24	TATATA
PFI1625c	-109	1	6.24	TATATA
PFI1625c	-115	1	6.24	TATATA
PFI1625c	-128	1	6.24	TATATA
PFI1625c	-134	1	6.24	TATATA
PFI1625c	-498	1	6.24	TATATA
PFI1625c	-504	1	6.24	TATATA
PFI1625c	-510	1	6.24	TATATA
PFI1625c	-516	1	6.24	TATATA
PFI1625c	-547	1	6.24	TATATA
PFI1625c	-736	1	6.24	TATATA
PFI1625c	-851	1	6.24	TATATA
PFI1625c	-932	1	6.24	TATATA
PFI1625c	-938	1	6.24	TATATA
PFI1625c	-944	1	6.24	TATATA
PFI1625c	-950	1	6.24	TATATA
PFI1625c	-1010	1	6.24	TATATA
PFI1625c	-1191	1	6.24	TATATA
PFI1625c	-1197	1	6.24	TATATA
PFI1625c	-1203	1	6.24	TATATA
PFI1625c	-1209	1	6.24	TATATA
PFI1625c	-1215	1	6.24	TATATA
PF10_0306	-166	1	6.24	TATATA
PF10_0306	-513	1	6.24	TATATA
PF10_0306	-519	1	6.24	TATATA
PF10_0306	-525	1	6.24	TATATA
PF10_0306	-722	1	6.24	TATATA
PF10_0306	-728	1	6.24	TATATA
PF10_0306	-734	1	6.24	TATATA
PF10_0306	-1232	1	6.24	TATATA
PF10_0306	-1254	1	6.24	TATATA
PF10_0306	-1385	1	6.24	TATATA
PF10_0306	-1391	1	6.24	TATATA
PF10_0306	-1397	1	6.24	TATATA
PF10_0306	-1674	1	6.24	TATATA
PF10_0306	-1680	1	6.24	TATATA
PF10_0306	-1686	1	6.24	TATATA
PF10_0306	-1692	1	6.24	TATATA
PF10_0306	-1698	1	6.24	TATATA
PF10_0306	-1722	1	6.24	TATATA
PF10_0126	-120	1	6.24	TATATA
PF10_0126	-126	1	6.24	TATATA
PF10_0126	-260	1	6.24	TATATA
PF10_0126	-330	1	6.24	TATATA
PF10_0126	-368	1	6.24	TATATA
PF10_0126	-374	1	6.24	TATATA
PF10_0126	-496	1	6.24	TATATA
PF10_0126	-505	1	6.24	TATATA
PF10_0126	-511	1	6.24	TATATA
PF10_0126	-517	1	6.24	TATATA
PF10_0126	-523	1	6.24	TATATA
PF10_0126	-529	1	6.24	TATATA
PF10_0126	-535	1	6.24	TATATA
PF10_0126	-549	1	6.24	TATATA
PF10_0126	-695	1	6.24	TATATA
PF10_0126	-701	1	6.24	TATATA
PF10_0126	-707	1	6.24	TATATA
PF10_0126	-725	1	6.24	TATATA
PF10_0126	-731	1	6.24	TATATA
PF10_0126	-849	1	6.24	TATATA
PF10_0126	-855	1	6.24	TATATA
PF10_0126	-890	1	6.24	TATATA
PF10_0126	-1096	1	6.24	TATATA
PF10_0126	-1159	1	6.24	TATATA
PF10_0126	-1253	1	6.24	TATATA
PF10_0126	-1271	1	6.24	TATATA
PF10_0126	-1295	1	6.24	TATATA
PF10_0126	-1393	1	6.24	TATATA
PF10_0126	-1558	1	6.24	TATATA
PF10_0126	-1572	1	6.24	TATATA
PF10_0126	-1578	1	6.24	TATATA
PF10_0126	-1584	1	6.24	TATATA
PF10_0126	-1590	1	6.24	TATATA
PF10_0126	-1622	1	6.24	TATATA
PF10_0126	-1698	1	6.24	TATATA
PF10_0126	-1841	1	6.24	TATATA
PF10_0126	-1898	1	6.24	TATATA
PFI0675w	-46	1	6.24	TATATA
PFI0675w	-52	1	6.24	TATATA
PFI0675w	-58	1	6.24	TATATA
PFI0675w	-64	1	6.24	TATATA
PFI0675w	-185	1	6.24	TATATA
PFI0675w	-210	1	6.24	TATATA
PFI0675w	-216	1	6.24	TATATA
PFI0675w	-222	1	6.24	TATATA
PFI0675w	-271	1	6.24	TATATA
PFI0675w	-445	1	6.24	TATATA
PFI0675w	-451	1	6.24	TATATA
PFI0675w	-643	1	6.24	TATATA
PFI0675w	-649	1	6.24	TATATA
PFI0675w	-660	1	6.24	TATATA
PFI0675w	-666	1	6.24	TATATA
PFI0675w	-672	1	6.24	TATATA
PFI0675w	-678	1	6.24	TATATA
PFI0675w	-684	1	6.24	TATATA
PFI0675w	-690	1	6.24	TATATA
PFI0675w	-955	1	6.24	TATATA
PFI0675w	-1280	1	6.24	TATATA
PFI0675w	-1286	1	6.24	TATATA
PFI0675w	-1292	1	6.24	TATATA
PFI0675w	-1298	1	6.24	TATATA
PFI0675w	-1336	1	6.24	TATATA
PFI0675w	-1673	1	6.24	TATATA
PFI0675w	-1680	1	6.24	TATATA
PFI0675w	-1686	1	6.24	TATATA
PFI0675w	-1775	1	6.24	TATATA
PFI0675w	-1781	1	6.24	TATATA
PFI0675w	-1787	1	6.24	TATATA
PFI0675w	-1793	1	6.24	TATATA
PF11_0348	-29	1	6.24	TATATA
PF11_0348	-46	1	6.24	TATATA
PF11_0348	-52	1	6.24	TATATA
PF11_0348	-58	1	6.24	TATATA
PF11_0348	-64	1	6.24	TATATA
PF11_0348	-113	1	6.24	TATATA
PF11_0348	-210	1	6.24	TATATA
PF11_0348	-292	1	6.24	TATATA
PF11_0348	-298	1	6.24	TATATA
PF11_0348	-304	1	6.24	TATATA
PF11_0348	-310	1	6.24	TATATA
PF11_0348	-316	1	6.24	TATATA
PF11_0348	-352	1	6.24	TATATA
PF11_0348	-359	1	6.24	TATATA
PF11_0348	-376	1	6.24	TATATA
PF11_0348	-388	1	6.24	TATATA
PF11_0348	-394	1	6.24	TATATA
PF11_0348	-484	1	6.24	TATATA
PF11_0348	-491	1	6.24	TATATA
PF11_0348	-515	1	6.24	TATATA
PF11_0348	-604	1	6.24	TATATA
PF11_0348	-737	1	6.24	TATATA
PF11_0348	-865	1	6.24	TATATA
PF11_0348	-936	1	6.24	TATATA
PF11_0348	-988	1	6.24	TATATA
PF11_0348	-1429	1	6.24	TATATA
PF11_0348	-1569	1	6.24	TATATA
PF11_0348	-1740	1	6.24	TATATA
PF11_0348	-1783	1	6.24	TATATA
PF11_0348	-1814	1	6.24	TATATA
PF11_0348	-1826	1	6.24	TATATA
PF11_0348	-1954	1	6.24	TATATA
PF11_0515	-398	1	6.24	TATATA
PF11_0515	-498	1	6.24	TATATA
PF11_0515	-983	1	6.24	TATATA
PF11_0515	-1578	1	6.24	TATATA
PF11_0515	-1632	1	6.24	TATATA
PF11_0515	-1650	1	6.24	TATATA
PF11_0515	-1686	1	6.24	TATATA
PFI0420c	-56	1	6.24	TATATA
PFI0420c	-62	1	6.24	TATATA
PFI0420c	-68	1	6.24	TATATA
PFI0420c	-129	1	6.24	TATATA
PFI0420c	-213	1	6.24	TATATA
PFI0420c	-231	1	6.24	TATATA
PFI0420c	-237	1	6.24	TATATA
PFI0420c	-243	1	6.24	TATATA
PFI0420c	-249	1	6.24	TATATA
PFI0420c	-255	1	6.24	TATATA
PFI0420c	-261	1	6.24	TATATA
PFI0420c	-365	1	6.24	TATATA
PFI0420c	-371	1	6.24	TATATA
PFI0420c	-381	1	6.24	TATATA
PFI0420c	-387	1	6.24	TATATA
PFI0420c	-452	1	6.24	TATATA
PFI0420c	-458	1	6.24	TATATA
PFI0420c	-464	1	6.24	TATATA
PFI0420c	-470	1	6.24	TATATA
PFI0420c	-479	1	6.24	TATATA
PFI0420c	-498	1	6.24	TATATA
PFI0420c	-519	1	6.24	TATATA
PFI0420c	-779	1	6.24	TATATA
PFI0420c	-791	1	6.24	TATATA
PFI0420c	-797	1	6.24	TATATA
PFI0420c	-804	1	6.24	TATATA
MAL13P1.66	-48	1	6.24	TATATA
MAL13P1.66	-298	1	6.24	TATATA
MAL13P1.66	-1075	1	6.24	TATATA
MAL13P1.66	-1244	1	6.24	TATATA
MAL13P1.66	-1430	1	6.24	TATATA
MAL13P1.66	-1436	1	6.24	TATATA
MAL13P1.66	-1611	1	6.24	TATATA
MAL13P1.66	-1649	1	6.24	TATATA
MAL13P1.66	-1655	1	6.24	TATATA
MAL13P1.66	-1661	1	6.24	TATATA
MAL13P1.66	-1667	1	6.24	TATATA
MAL13P1.66	-1885	1	6.24	TATATA
MAL13P1.66	-1891	1	6.24	TATATA
PF07_0006	-97	1	6.24	TATATA
PF07_0006	-109	1	6.24	TATATA
PF07_0006	-326	1	6.24	TATATA
PF07_0006	-444	1	6.24	TATATA
PF07_0006	-463	1	6.24	TATATA
PF07_0006	-563	1	6.24	TATATA
PF07_0006	-575	1	6.24	TATATA
PF07_0006	-694	1	6.24	TATATA
PF07_0006	-700	1	6.24	TATATA
PF07_0006	-706	1	6.24	TATATA
PF07_0006	-836	1	6.24	TATATA
PF07_0006	-902	1	6.24	TATATA
PF07_0006	-908	1	6.24	TATATA
PF07_0006	-914	1	6.24	TATATA
PF07_0006	-920	1	6.24	TATATA
PF07_0006	-1011	1	6.24	TATATA
PF07_0006	-1017	1	6.24	TATATA
PF07_0006	-1023	1	6.24	TATATA
PF07_0006	-1138	1	6.24	TATATA
PF07_0006	-1275	1	6.24	TATATA
PF07_0006	-1384	1	6.24	TATATA
PF07_0006	-1390	1	6.24	TATATA
PF07_0006	-1396	1	6.24	TATATA
PF07_0006	-1402	1	6.24	TATATA
PF07_0006	-1602	1	6.24	TATATA
PF07_0006	-1844	1	6.24	TATATA
PF07_0006	-1977	1	6.24	TATATA
PFE0725c	-71	1	6.24	TATATA
PFE0725c	-77	1	6.24	TATATA
PFE0725c	-83	1	6.24	TATATA
PFE0725c	-89	1	6.24	TATATA
PFE0725c	-479	1	6.24	TATATA
PFE0725c	-743	1	6.24	TATATA
PFE0725c	-749	1	6.24	TATATA
PFE0725c	-755	1	6.24	TATATA
PFE0725c	-761	1	6.24	TATATA
PF14_0325	-166	1	6.24	TATATA
PF14_0325	-177	1	6.24	TATATA
PF14_0325	-217	1	6.24	TATATA
PF14_0325	-235	1	6.24	TATATA
PF14_0325	-241	1	6.24	TATATA
PF14_0325	-247	1	6.24	TATATA
PF14_0325	-253	1	6.24	TATATA
PF14_0325	-548	1	6.24	TATATA
PF14_0325	-554	1	6.24	TATATA
PF14_0325	-560	1	6.24	TATATA
PF14_0325	-566	1	6.24	TATATA
PF14_0325	-740	1	6.24	TATATA
PF14_0325	-746	1	6.24	TATATA
PF14_0325	-752	1	6.24	TATATA
PF14_0325	-758	1	6.24	TATATA
PF14_0325	-764	1	6.24	TATATA
PF14_0325	-770	1	6.24	TATATA
PF14_0325	-855	1	6.24	TATATA
PF14_0325	-861	1	6.24	TATATA
PF14_0325	-867	1	6.24	TATATA
PF14_0325	-873	1	6.24	TATATA
PF14_0325	-908	1	6.24	TATATA
PF14_0325	-955	1	6.24	TATATA
PF14_0325	-1117	1	6.24	TATATA
PF14_0325	-1123	1	6.24	TATATA
PF14_0325	-1135	1	6.24	TATATA
PF14_0325	-1141	1	6.24	TATATA
PF14_0325	-1428	1	6.24	TATATA
PF14_0325	-1434	1	6.24	TATATA
PF14_0325	-1440	1	6.24	TATATA
PF14_0325	-1446	1	6.24	TATATA
PF14_0325	-1452	1	6.24	TATATA
PF14_0325	-1458	1	6.24	TATATA
PF14_0325	-1464	1	6.24	TATATA
PF10_0195a	-266	1	6.24	TATATA
PF10_0195a	-272	1	6.24	TATATA
PF10_0195a	-278	1	6.24	TATATA
PF10_0195a	-284	1	6.24	TATATA
PF10_0195a	-387	1	6.24	TATATA
PF10_0195a	-584	1	6.24	TATATA
PF10_0195a	-590	1	6.24	TATATA
PF10_0195a	-875	1	6.24	TATATA
PF10_0195a	-881	1	6.24	TATATA
PF10_0195a	-887	1	6.24	TATATA
PF10_0195a	-893	1	6.24	TATATA
PF10_0195a	-899	1	6.24	TATATA
PF10_0195a	-1056	1	6.24	TATATA
PF10_0195a	-1062	1	6.24	TATATA
PF10_0195a	-1068	1	6.24	TATATA
PF10_0195a	-1074	1	6.24	TATATA
PF10_0195a	-1080	1	6.24	TATATA
PFL2565w	-30	1	6.24	TATATA
PFL2565w	-36	1	6.24	TATATA
PFL2565w	-42	1	6.24	TATATA
PFL2565w	-48	1	6.24	TATATA
PFL2565w	-54	1	6.24	TATATA
PFL2565w	-115	1	6.24	TATATA
PFL2565w	-200	1	6.24	TATATA
PFL2565w	-229	1	6.24	TATATA
PFL2565w	-367	1	6.24	TATATA
PFL2565w	-374	1	6.24	TATATA
PFL2565w	-386	1	6.24	TATATA
PFL2565w	-430	1	6.24	TATATA
PFL2565w	-527	1	6.24	TATATA
PFL2565w	-627	1	6.24	TATATA
PFL2565w	-644	1	6.24	TATATA
PFL2565w	-650	1	6.24	TATATA
PFL2565w	-683	1	6.24	TATATA
PFL2565w	-690	1	6.24	TATATA
PFL2565w	-848	1	6.24	TATATA
PFL2565w	-920	1	6.24	TATATA
PFL2565w	-926	1	6.24	TATATA
PFL2565w	-932	1	6.24	TATATA
PFL2565w	-938	1	6.24	TATATA
PFL2565w	-944	1	6.24	TATATA
PFL2565w	-1830	1	6.24	TATATA
PFL2565w	-1843	1	6.24	TATATA
PFL2565w	-1872	1	6.24	TATATA
PFL2565w	-1968	1	6.24	TATATA
PFL2565w	-1994	1	6.24	TATATA
PFL1435c	-47	1	6.24	TATATA
PFL1435c	-59	1	6.24	TATATA
PFL1435c	-65	1	6.24	TATATA
PFL1435c	-77	1	6.24	TATATA
PFL1435c	-134	1	6.24	TATATA
PFL1435c	-294	1	6.24	TATATA
PFL1435c	-300	1	6.24	TATATA
PFL1435c	-439	1	6.24	TATATA
PFL1435c	-504	1	6.24	TATATA
PFL1435c	-510	1	6.24	TATATA
PFL1435c	-536	1	6.24	TATATA
PFL1435c	-542	1	6.24	TATATA
PFL1435c	-946	1	6.24	TATATA
PFL1435c	-952	1	6.24	TATATA
PFL1435c	-958	1	6.24	TATATA
PFL1435c	-964	1	6.24	TATATA
PFL1435c	-970	1	6.24	TATATA
PFL1435c	-1040	1	6.24	TATATA
PFL1435c	-1046	1	6.24	TATATA
PFL1435c	-1318	1	6.24	TATATA
PFL1435c	-1324	1	6.24	TATATA
PFL1435c	-1330	1	6.24	TATATA
PFL1435c	-1336	1	6.24	TATATA
PFL1435c	-1342	1	6.24	TATATA
PFL1435c	-1349	1	6.24	TATATA
PFL1435c	-1423	1	6.24	TATATA
PFL1435c	-1432	1	6.24	TATATA
PFL1435c	-1438	1	6.24	TATATA
PFL1435c	-1444	1	6.24	TATATA
PFL1435c	-1510	1	6.24	TATATA
PFL1435c	-1516	1	6.24	TATATA
PFL1435c	-1580	1	6.24	TATATA
PFL1435c	-1586	1	6.24	TATATA
PFB0550w	-75	1	6.24	TATATA
PFB0550w	-81	1	6.24	TATATA
PFB0550w	-163	1	6.24	TATATA
PFB0550w	-358	1	6.24	TATATA
PFB0550w	-370	1	6.24	TATATA
PFB0550w	-376	1	6.24	TATATA
PFB0550w	-449	1	6.24	TATATA
PFB0550w	-565	1	6.24	TATATA
PFB0550w	-571	1	6.24	TATATA
PFB0550w	-577	1	6.24	TATATA
PFB0550w	-583	1	6.24	TATATA
PFB0550w	-590	1	6.24	TATATA
PFB0550w	-889	1	6.24	TATATA
PFB0550w	-896	1	6.24	TATATA
PFB0550w	-929	1	6.24	TATATA
PFB0550w	-1032	1	6.24	TATATA
PFB0550w	-1166	1	6.24	TATATA
PFB0550w	-1185	1	6.24	TATATA
PFB0550w	-1248	1	6.24	TATATA
PFB0550w	-1262	1	6.24	TATATA
PFB0550w	-1268	1	6.24	TATATA
PFB0550w	-1281	1	6.24	TATATA
PFB0550w	-1290	1	6.24	TATATA
PFB0550w	-1548	1	6.24	TATATA
PFB0550w	-1554	1	6.24	TATATA
PFB0550w	-1566	1	6.24	TATATA
PFB0550w	-1572	1	6.24	TATATA
PFB0550w	-1638	1	6.24	TATATA
PFB0550w	-1644	1	6.24	TATATA
PFB0550w	-1650	1	6.24	TATATA
PFB0550w	-1656	1	6.24	TATATA
PFB0550w	-1662	1	6.24	TATATA
PFB0550w	-1669	1	6.24	TATATA
PFB0550w	-1675	1	6.24	TATATA
PF08_0064	-68	1	6.24	TATATA
PF08_0064	-74	1	6.24	TATATA
PF08_0064	-80	1	6.24	TATATA
PF08_0064	-86	1	6.24	TATATA
PF08_0064	-92	1	6.24	TATATA
PF08_0064	-98	1	6.24	TATATA
PF08_0064	-532	1	6.24	TATATA
PF08_0064	-538	1	6.24	TATATA
PF08_0064	-544	1	6.24	TATATA
PF08_0064	-550	1	6.24	TATATA
PF08_0064	-556	1	6.24	TATATA
PF08_0064	-862	1	6.24	TATATA
PF08_0064	-868	1	6.24	TATATA
PF08_0064	-874	1	6.24	TATATA
PF08_0064	-880	1	6.24	TATATA
PF08_0064	-1013	1	6.24	TATATA
PFD0060w	-67	1	6.24	TATATA
PFD0060w	-392	1	6.24	TATATA
PFD0060w	-482	1	6.24	TATATA
PFD0060w	-631	1	6.24	TATATA
PFD0060w	-637	1	6.24	TATATA
PFD0060w	-815	1	6.24	TATATA
PFD0060w	-956	1	6.24	TATATA
PFD0060w	-1102	1	6.24	TATATA
PFD0060w	-1488	1	6.24	TATATA
PFD0060w	-1564	1	6.24	TATATA
PFD0060w	-1570	1	6.24	TATATA
PFD0060w	-1697	1	6.24	TATATA
PFL0255c	-206	1	6.24	TATATA
PFL0255c	-582	1	6.24	TATATA
PFL0255c	-588	1	6.24	TATATA
PFL0255c	-594	1	6.24	TATATA
PFL0255c	-763	1	6.24	TATATA
PFL0255c	-968	1	6.24	TATATA
PFL0255c	-974	1	6.24	TATATA
PFL0255c	-980	1	6.24	TATATA
PF14_0316	-61	1	6.24	TATATA
PF14_0316	-67	1	6.24	TATATA
PF14_0316	-73	1	6.24	TATATA
PF14_0316	-101	1	6.24	TATATA
PF14_0316	-134	1	6.24	TATATA
PF14_0316	-169	1	6.24	TATATA
PF14_0316	-192	1	6.24	TATATA
PF14_0316	-198	1	6.24	TATATA
PF14_0316	-204	1	6.24	TATATA
PF14_0316	-210	1	6.24	TATATA
PF14_0316	-216	1	6.24	TATATA
PF14_0316	-222	1	6.24	TATATA
PF14_0316	-234	1	6.24	TATATA
PF14_0316	-460	1	6.24	TATATA
PF14_0316	-466	1	6.24	TATATA
PF14_0316	-472	1	6.24	TATATA
PF14_0316	-478	1	6.24	TATATA
PF14_0316	-538	1	6.24	TATATA
PF14_0316	-687	1	6.24	TATATA
PF14_0316	-693	1	6.24	TATATA
PF14_0316	-764	1	6.24	TATATA
PF14_0316	-770	1	6.24	TATATA
PF14_0316	-776	1	6.24	TATATA
PF14_0316	-789	1	6.24	TATATA
PF14_0316	-847	1	6.24	TATATA
PF14_0316	-853	1	6.24	TATATA
PF14_0316	-859	1	6.24	TATATA
PF14_0316	-865	1	6.24	TATATA
PF14_0316	-871	1	6.24	TATATA
PF14_0316	-877	1	6.24	TATATA
PF14_0316	-904	1	6.24	TATATA
PF14_0316	-946	1	6.24	TATATA
PF14_0316	-952	1	6.24	TATATA
PF14_0316	-958	1	6.24	TATATA
PF14_0316	-964	1	6.24	TATATA
PF14_0316	-970	1	6.24	TATATA
PF14_0316	-1087	1	6.24	TATATA
PF14_0316	-1094	1	6.24	TATATA
PF14_0316	-1100	1	6.24	TATATA
PF14_0316	-1157	1	6.24	TATATA
PF14_0316	-1163	1	6.24	TATATA
PF14_0316	-1169	1	6.24	TATATA
PF14_0316	-1175	1	6.24	TATATA
PF14_0316	-1524	1	6.24	TATATA
PF14_0316	-1580	1	6.24	TATATA
PF14_0316	-1589	1	6.24	TATATA
PF14_0316	-1736	1	6.24	TATATA
PF14_0316	-1742	1	6.24	TATATA
PF14_0316	-1748	1	6.24	TATATA
PF14_0316	-1754	1	6.24	TATATA
PF14_0316	-1783	1	6.24	TATATA
PF14_0316	-1858	1	6.24	TATATA
PF14_0316	-1879	1	6.24	TATATA
PF14_0316	-1886	1	6.24	TATATA
PF14_0316	-1895	1	6.24	TATATA
PF14_0316	-1902	1	6.24	TATATA
PF14_0316	-1908	1	6.24	TATATA
PF14_0316	-1914	1	6.24	TATATA
PF14_0316	-1969	1	6.24	TATATA
PFF0285c	-86	1	6.24	TATATA
PFF0285c	-93	1	6.24	TATATA
PFF0285c	-99	1	6.24	TATATA
PFF0285c	-232	1	6.24	TATATA
PFF0285c	-243	1	6.24	TATATA
PFF0285c	-338	1	6.24	TATATA
PFF0285c	-344	1	6.24	TATATA
PFF0285c	-461	1	6.24	TATATA
PFF0285c	-467	1	6.24	TATATA
PFF0285c	-473	1	6.24	TATATA
PFF0285c	-479	1	6.24	TATATA
PFF0285c	-485	1	6.24	TATATA
PFF0285c	-491	1	6.24	TATATA
PFF0285c	-497	1	6.24	TATATA
PFF0285c	-567	1	6.24	TATATA
PFF0285c	-580	1	6.24	TATATA
PFF0285c	-593	1	6.24	TATATA
PFF0285c	-605	1	6.24	TATATA
PFF0285c	-611	1	6.24	TATATA
PFF0285c	-905	1	6.24	TATATA
PFF0285c	-911	1	6.24	TATATA
PFF0285c	-1015	1	6.24	TATATA
PFF0285c	-1021	1	6.24	TATATA
PFF0285c	-1311	1	6.24	TATATA
PFF0285c	-1317	1	6.24	TATATA
PFF0285c	-1323	1	6.24	TATATA
PFF0285c	-1329	1	6.24	TATATA
PFF0285c	-1467	1	6.24	TATATA
PFF0285c	-1590	1	6.24	TATATA
PFF0285c	-1596	1	6.24	TATATA
PFF0285c	-1602	1	6.24	TATATA
PFF0285c	-1691	1	6.24	TATATA
PFF0285c	-1697	1	6.24	TATATA
PFF0285c	-1703	1	6.24	TATATA
PFF0285c	-1709	1	6.24	TATATA
PFF0285c	-1730	1	6.24	TATATA
PFF0285c	-1787	1	6.24	TATATA
PFF0285c	-1916	1	6.24	TATATA
PFF0285c	-1935	1	6.24	TATATA
PFF0285c	-1970	1	6.24	TATATA
PFF0285c	-1976	1	6.24	TATATA
PF11_0061	-19	1	6.24	TATATA
PF11_0061	-25	1	6.24	TATATA
[truncated: 11,057,441 more chars]
