# Supplementary material for: Identification and Genome-Wide Prediction of DNA Binding Specificities for the ApiAP2 Family of Regulators from the Malaria Parasite
Source: PLoS Pathog. 2010 Oct 28;6(10):e1001165. doi: 10.1371/journal.ppat.1001165 (PMC2965767; doi:10.1371/journal.ppat.1001165)
Supplement: Dataset S3 — ScanACE results for all AP2 motifs. ScanACE results for all ApiAP2 motifs. The location, orientation, and sequence of each motif match in upstream regions are indicated. (8.80 MB ZIP) [file ppat.1001165.s021.zip › Dataset S3_revised/PFL1085w_ScanACE pwm matches.xls]

## Sheet: GTGTAC_PFL1085w_pwm.txt.matches
Dataset S3x. ScanACE results for the PFL1085w motif.
Searches were done using the position weight matrix trimmed to the 6 most informative consecutive motif positions.
Data is sorted by score from highest to lowest.
Column 1 - PlasmoDB gene IDs. Genes listed multiple times have more than one match to the motif in their upstream regions
Column 2 - Position of the motif upstream from the ATG start codon.
Column 3 - Orientation of the motif in the genome. 1 indicates the plus strand and -1 indicates the minus strand.
Column 4 - ScanACE score. Higher scores reflect better better matches to the position weight matrix.
Column 5 - Sequence of the motif match. All sequences are 5' to 3' from the plus strand.
Gene ID	Position	Orientation	Score	Sequence
PF14_0664	-1046	1	15.21	GCGTAC
PF11_0342	-818	-1	15.21	GTACGC
PFL0515w	-1416	-1	15.21	GTACGC
PF14_0719	-661	1	15.21	GCGTAC
MAL13P1.196	-82	-1	15.21	GTACGC
PFD0710w	-454	1	15.21	GCGTAC
PFI1350c	-644	-1	15.21	GTACGC
PFI1350c	-1465	1	15.21	GCGTAC
PF11_0362a	-652	1	15.21	GCGTAC
PF14_0078	-451	1	15.21	GCGTAC
PFL1985c	-304	-1	15.21	GTACGC
PFL1985c	-570	1	15.21	GCGTAC
PF14_0677	-1278	1	15.21	GCGTAC
PFA0500w	-235	1	15.21	GCGTAC
PFE0115c	-285	1	15.21	GCGTAC
PF13_0033	-1874	-1	15.21	GTACGC
MAL13P1.220	-1723	1	15.21	GCGTAC
PF11_0515	-1260	1	15.21	GCGTAC
PF14_0325	-676	1	15.21	GCGTAC
PF11_0209	-1654	1	15.21	GCGTAC
MAL7P1.34	-1308	1	15.21	GCGTAC
PFF0835w	-886	1	15.21	GCGTAC
PFE0270c	-1950	1	15.21	GCGTAC
PF10_0274	-995	1	15.21	GCGTAC
PFI0180w	-1156	1	15.21	GCGTAC
PFE0280c	-941	1	15.21	GCGTAC
PF14_0259	-1155	1	15.21	GCGTAC
PF14_0327	-152	1	15.21	GCGTAC
PFF0175c	-664	-1	15.21	GTACGC
PFF0175c	-737	1	15.21	GCGTAC
PF14_0047	-240	1	15.21	GCGTAC
PFL2265c	-320	-1	15.21	GTACGC
PFI1250w	-1339	1	15.21	GCGTAC
PFB0946c	-749	1	15.21	GCGTAC
PF14_0090	-1082	-1	15.21	GTACGC
PFB0120w	-1606	-1	15.21	GTACGC
PF14_0644	-1761	1	15.21	GCGTAC
PF10_0232	-967	-1	15.21	GTACGC
PF14_0449	-728	1	15.21	GCGTAC
PFA0585w	-1555	1	15.21	GCGTAC
MAL13P1.133	-1757	1	15.21	GCGTAC
PFE0405c	-1092	1	15.21	GCGTAC
PFA0455c	-638	-1	15.21	GTACGC
PF14_0755	-1562	1	15.21	GCGTAC
PF11_0042	-569	1	15.21	GCGTAC
PFL0100c	-835	1	15.21	GCGTAC
PFL2170c	-1960	1	15.21	GCGTAC
PFL1310c	-751	-1	15.21	GTACGC
MAL13P1.475	-1318	1	15.21	GCGTAC
MAL13P1.475	-1475	1	15.21	GCGTAC
PFE0750c	-1066	1	15.21	GCGTAC
PFI0980w	-1561	1	15.21	GCGTAC
PF10_0132	-1841	1	15.21	GCGTAC
PFE0375w	-127	1	15.21	GCGTAC
PFI0705w	-1041	1	15.21	GCGTAC
PFL2090c	-43	-1	15.21	GTACGC
MAL13P1.40	-1595	1	15.21	GCGTAC
PFI0715w	-747	1	15.21	GCGTAC
PFE0285c	-1263	1	15.21	GCGTAC
PFF0180w	-1453	1	15.21	GCGTAC
PF10_0213	-1523	1	15.21	GCGTAC
PF10_0336	-551	-1	15.21	GTACGC
PF14_0232	-714	1	15.21	GCGTAC
PF10_0068	-1361	-1	15.21	GTACGC
PF13_0336	-159	1	15.21	GCGTAC
PFA0645c	-418	1	15.21	GCGTAC
PFC0275w	-562	1	15.21	GCGTAC
PFC0315c	-993	-1	15.21	GTACGC
PFI1455c	-998	1	15.21	GCGTAC
PFA0310c	-1743	1	15.21	GCGTAC
PFL1735c	-212	-1	15.21	GTACGC
PF14_0447	-1635	1	15.21	GCGTAC
PF10_0177a	-266	1	15.21	GCGTAC
PFC0780w	-860	1	15.21	GCGTAC
PFC0595c	-259	1	15.21	GCGTAC
PFL1690w	-1890	-1	15.21	GTACGC
PF14_0542	-1456	1	15.21	GCGTAC
MAL13P1.236	-477	1	15.21	GCGTAC
PFF0345w	-577	1	15.21	GCGTAC
PFF0345w	-782	1	15.21	GCGTAC
PF14_0089	-476	1	15.21	GCGTAC
MAL13P1.32	-760	1	15.21	GCGTAC
PF14_0689	-534	1	15.21	GCGTAC
PFD1025w	-517	1	15.21	GCGTAC
PFL2450c	-370	1	15.21	GCGTAC
PF13_0209	-117	1	15.21	GCGTAC
PF11_0094	-793	1	15.21	GCGTAC
PF11_0338	-949	1	15.21	GCGTAC
PFC1016w	-63	1	15.21	GCGTAC
PF13_0138	-454	-1	15.21	GTACGC
PFE1465w	-1145	1	15.21	GCGTAC
PFE0875c	-1218	-1	15.21	GTACGC
PFL1070c	-1233	1	15.21	GCGTAC
PF14_0338	-1605	1	15.21	GCGTAC
PFF1030w	-635	-1	15.21	GTACGC
PF10_0258	-392	1	15.21	GCGTAC
PFL0200c	-312	1	15.21	GCGTAC
PFL1315w	-1612	1	15.21	GCGTAC
PFA0625w	-1313	1	15.21	GCGTAC
PFA0625w	-1328	1	15.21	GCGTAC
PF14_0744	-766	-1	15.21	GTACGC
PF07_0030	-1139	-1	15.21	GTACGC
PF10_0367	-426	1	15.21	GCGTAC
PF13_0201	-72	1	15.21	GCGTAC
MAL13P1.334	-1665	1	15.21	GCGTAC
PFC0320w	-98	1	15.21	GCGTAC
PF11_0183	-1628	-1	15.21	GTACGC
PF13_0099	-631	1	15.21	GCGTAC
PF14_0124	-1500	1	15.21	GCGTAC
PFB0930w	-1290	1	15.21	GCGTAC
PF13_0233	-1042	-1	15.21	GTACGC
PFD1150c	-469	1	15.21	GCGTAC
PFC0225c	-608	-1	15.21	GTACGC
PF14_0389	-7	1	15.21	GCGTAC
PF07_0064	-1951	1	15.21	GCGTAC
PFA0640c	-1476	1	15.21	GCGTAC
PFL1740w	-1222	-1	15.21	GTACGC
PFF1295w	-1112	1	15.21	GCGTAC
PFL2270w	-740	1	15.21	GCGTAC
PFB0075c	-970	-1	15.21	GTACGC
PFF1310c	-1092	1	15.21	GCGTAC
PF13_0010	-1409	1	15.21	GCGTAC
PF08_0057	-313	1	15.21	GCGTAC
PFE0830c	-591	1	15.21	GCGTAC
PF14_0233	-186	-1	15.21	GTACGC
PFE0625w	-1111	1	15.21	GCGTAC
PFB0125c	-1921	1	15.21	GCGTAC
PFI1530c	-1882	1	15.21	GCGTAC
PF14_0159	-299	1	15.21	GCGTAC
PF07_0066	-810	1	15.21	GCGTAC
PFB0210c	-1311	1	15.21	GCGTAC
PF13_0266	-99	1	15.21	GCGTAC
PFL1685w	-290	-1	15.21	GTACGC
PFE0765w	-942	-1	15.21	GTACGC
MAL13P1.17	-784	1	15.21	GCGTAC
PFI0336w	-284	1	15.21	GCGTAC
PFC0330w	-1568	1	15.21	GCGTAC
PF14_0234	-1284	1	15.21	GCGTAC
MAL13P1.292	-252	1	15.21	GCGTAC
PFE0755c	-1563	1	15.21	GCGTAC
PF11_0041	-888	1	15.21	GCGTAC
PF10_0040	-177	1	15.21	GCGTAC
PF14_0718	-7	1	15.21	GCGTAC
MAL13P1.212	-1706	1	15.21	GCGTAC
PFF1290c	-16	-1	15.21	GTACGC
PFF1025c	-978	1	15.21	GCGTAC
PFC0110w	-1227	1	14.09	GGGTAC
MAL8P1.14	-623	1	14.09	GGGTAC
PF14_0815	-177	1	14.09	GGGTAC
PFC1075w	-1672	1	14.09	GGGTAC
PFB0935w	-42	1	14.09	GGGTAC
PFE1455w	-582	1	14.09	GGGTAC
PF14_0561	-644	1	14.09	GGGTAC
PFI0745w	-1397	1	14.09	GGGTAC
PF08_0033	-949	1	14.09	GGGTAC
PF11_0192	-632	1	14.09	GGGTAC
PFL0280c	-1551	1	14.09	GGGTAC
MAL13P1.485	-674	1	14.09	GGGTAC
PF14_0545	-355	-1	14.09	GTACCC
PF14_0545	-1147	1	14.09	GGGTAC
PFD0710w	-957	1	14.09	GGGTAC
PFL0620c	-74	1	14.09	GGGTAC
PFI0805w	-889	-1	14.09	GTACCC
PF11_0026	-1666	1	14.09	GGGTAC
PF14_0117	-645	1	14.09	GGGTAC
PF14_0289	-470	1	14.09	GGGTAC
PF14_0289	-486	1	14.09	GGGTAC
PFF1485w	-952	1	14.09	GGGTAC
PFL2570w	-660	1	14.09	GGGTAC
PF11_0142	-975	-1	14.09	GTACCC
PFC0155c	-1100	1	14.09	GGGTAC
PF08_0027	-7	-1	14.09	GTACCC
PF14_0441	-90	1	14.09	GGGTAC
MAL8P1.70	-278	1	14.09	GGGTAC
PF14_0568	-1032	-1	14.09	GTACCC
PFA0380w	-847	1	14.09	GGGTAC
PFL2485c	-581	1	14.09	GGGTAC
PF07_0060	-708	1	14.09	GGGTAC
PFB0770c	-868	1	14.09	GGGTAC
PF14_0016	-94	-1	14.09	GTACCC
PF14_0529	-352	1	14.09	GGGTAC
MAL13P1.188	-926	1	14.09	GGGTAC
PF10_0196	-666	-1	14.09	GTACCC
PF10_0144	-1627	1	14.09	GGGTAC
PFC0180c	-1867	1	14.09	GGGTAC
PFC0185w	-1096	-1	14.09	GTACCC
PF11_0143	-698	1	14.09	GGGTAC
PF14_0262	-815	1	14.09	GGGTAC
PFC0965w	-155	1	14.09	GGGTAC
PFI0800c	-741	1	14.09	GGGTAC
PF07_0054	-1528	1	14.09	GGGTAC
PF13_0316	-1240	-1	14.09	GTACCC
MAL13P1.171	-1211	1	14.09	GGGTAC
PFL2000w	-1291	1	14.09	GGGTAC
PFL0870w	-141	1	14.09	GGGTAC
PF14_0562	-316	-1	14.09	GTACCC
PF10_0147	-895	1	14.09	GGGTAC
PF11_0523	-896	-1	14.09	GTACCC
PF11_0034	-597	1	14.09	GGGTAC
PFB0980w	-1673	1	14.09	GGGTAC
PFI1425w	-324	1	14.09	GGGTAC
PF10_0229	-91	1	14.09	GGGTAC
PFE0810c	-1006	-1	14.09	GTACCC
PF11_0015	-1664	1	14.09	GGGTAC
PF14_0376	-445	1	14.09	GGGTAC
PFB0750w	-14	-1	14.09	GTACCC
PF08_0035	-723	1	14.09	GGGTAC
PFB0490c	-1320	1	14.09	GGGTAC
PF11_0452	-975	1	14.09	GGGTAC
PF11_0216	-1033	1	14.09	GGGTAC
PFF0320c	-968	1	14.09	GGGTAC
PFB0973c	-1205	-1	14.09	GTACCC
PF14_0466	-1444	1	14.09	GGGTAC
PF11_0037	-1285	1	14.09	GGGTAC
PFD1130w	-1731	-1	14.09	GTACCC
PFL0755c	-1875	1	14.09	GGGTAC
PF11_0063	-414	1	14.09	GGGTAC
PF11_0033	-211	1	14.09	GGGTAC
PF11_0033	-262	1	14.09	GGGTAC
PF11_0033	-313	1	14.09	GGGTAC
PF11_0033	-364	1	14.09	GGGTAC
PF11_0033	-415	1	14.09	GGGTAC
PF11_0033	-466	1	14.09	GGGTAC
PF11_0033	-517	1	14.09	GGGTAC
PF11_0033	-568	1	14.09	GGGTAC
PF11_0033	-619	1	14.09	GGGTAC
PF11_0033	-670	1	14.09	GGGTAC
PF11_0033	-721	1	14.09	GGGTAC
PF11_0033	-770	1	14.09	GGGTAC
PF11_0033	-821	1	14.09	GGGTAC
PF11_0033	-872	1	14.09	GGGTAC
PF11_0033	-923	1	14.09	GGGTAC
PF11_0033	-974	1	14.09	GGGTAC
PF11_0033	-1025	1	14.09	GGGTAC
PF11_0033	-1076	1	14.09	GGGTAC
PF11_0033	-1127	1	14.09	GGGTAC
PF11_0033	-1228	1	14.09	GGGTAC
PF11_0033	-1279	1	14.09	GGGTAC
PF11_0033	-1330	1	14.09	GGGTAC
PF11_0033	-1381	1	14.09	GGGTAC
PF11_0033	-1432	1	14.09	GGGTAC
PF11_0033	-1481	1	14.09	GGGTAC
PF11_0033	-1532	1	14.09	GGGTAC
PF11_0033	-1583	1	14.09	GGGTAC
PF11_0033	-1634	1	14.09	GGGTAC
PF11_0033	-1685	1	14.09	GGGTAC
PF11_0033	-1736	1	14.09	GGGTAC
PF11_0033	-1787	1	14.09	GGGTAC
PF11_0033	-1838	1	14.09	GGGTAC
PF11_0033	-1889	1	14.09	GGGTAC
PF11_0033	-1940	1	14.09	GGGTAC
PF11_0033	-1989	1	14.09	GGGTAC
PF14_0188	-210	1	14.09	GGGTAC
MAL13P1.415	-1547	1	14.09	GGGTAC
MAL13P1.138	-273	1	14.09	GGGTAC
PFE0380c	-948	1	14.09	GGGTAC
PF10_0381	-585	1	14.09	GGGTAC
PFE1230c	-1100	1	14.09	GGGTAC
PF13_0021	-340	1	14.09	GGGTAC
PF13_0168	-29	-1	14.09	GTACCC
PF11_0050	-1136	1	14.09	GGGTAC
PF07_0046	-402	1	14.09	GGGTAC
PFL0470w	-1475	1	14.09	GGGTAC
PFD1145c	-429	-1	14.09	GTACCC
PFE1450c	-714	-1	14.09	GTACCC
PF10_0383	-109	1	14.09	GGGTAC
PF10_0383	-160	1	14.09	GGGTAC
PF10_0383	-262	1	14.09	GGGTAC
PF10_0383	-313	1	14.09	GGGTAC
PF10_0383	-364	1	14.09	GGGTAC
PF10_0383	-415	1	14.09	GGGTAC
PF10_0383	-466	1	14.09	GGGTAC
PF10_0383	-517	1	14.09	GGGTAC
PF10_0383	-566	1	14.09	GGGTAC
PF10_0383	-615	1	14.09	GGGTAC
PF10_0383	-664	1	14.09	GGGTAC
PF10_0383	-713	1	14.09	GGGTAC
PF10_0383	-762	1	14.09	GGGTAC
PF10_0383	-813	1	14.09	GGGTAC
PF10_0383	-864	1	14.09	GGGTAC
PF10_0383	-915	1	14.09	GGGTAC
PF10_0383	-966	1	14.09	GGGTAC
PF10_0383	-1017	1	14.09	GGGTAC
PF10_0383	-1066	1	14.09	GGGTAC
PF10_0383	-1115	1	14.09	GGGTAC
PF10_0383	-1164	1	14.09	GGGTAC
PF10_0383	-1215	1	14.09	GGGTAC
PF13_0276	-1382	1	14.09	GGGTAC
PF11_0466	-453	1	14.09	GGGTAC
MAL13P1.420	-186	-1	14.09	GTACCC
PF10_0146	-604	-1	14.09	GTACCC
PF10_0359	-687	-1	14.09	GTACCC
PF13_0089	-1970	1	14.09	GGGTAC
PFA0230c	-231	1	14.09	GGGTAC
PF13_0121	-697	1	14.09	GGGTAC
PF13_0069a	-1000	-1	14.09	GTACCC
PFB0240w	-179	-1	14.09	GTACCC
PF11_0434	-1294	1	14.09	GGGTAC
PFL1375w	-991	-1	14.09	GTACCC
PFL1375w	-1797	1	14.09	GGGTAC
PFA0310c	-297	-1	14.09	GTACCC
PFL0715w	-45	1	14.09	GGGTAC
PF10_0053	-516	1	14.09	GGGTAC
PFL0285w	-210	-1	14.09	GTACCC
PF14_0096	-1207	-1	14.09	GTACCC
PF14_0285	-530	-1	14.09	GTACCC
MAL13P1.274	-1926	1	14.09	GGGTAC
PFF0590c	-74	1	14.09	GGGTAC
PF14_0073	-728	1	14.09	GGGTAC
MAL13P1.345	-1994	1	14.09	GGGTAC
PFC1070c	-221	-1	14.09	GTACCC
PF10_0019	-1885	1	14.09	GGGTAC
PFI0710c	-865	1	14.09	GGGTAC
PF14_0383	-1896	1	14.09	GGGTAC
PFI0445c	-160	-1	14.09	GTACCC
PFL0970w	-29	1	14.09	GGGTAC
MAL7P1.87	-709	1	14.09	GGGTAC
PFL1885c	-200	1	14.09	GGGTAC
PF13_0020	-222	-1	14.09	GTACCC
PFB0975c	-505	-1	14.09	GTACCC
PF11_0224	-1066	-1	14.09	GTACCC
PFL1995c	-357	-1	14.09	GTACCC
PF14_0095	-1804	1	14.09	GGGTAC
PF07_0063	-732	1	14.09	GGGTAC
PFB0645c	-24	1	14.09	GGGTAC
PFE1465w	-1720	1	14.09	GGGTAC
PF14_0401	-1298	1	14.09	GGGTAC
PFA0235w	-555	-1	14.09	GTACCC
PFB0405w	-1895	1	14.09	GGGTAC
MAL8P1.18	-684	1	14.09	GGGTAC
PFE1010w	-674	-1	14.09	GTACCC
PF13_0059	-198	1	14.09	GGGTAC
MAL7P1.11	-222	1	14.09	GGGTAC
PF10_0338	-549	1	14.09	GGGTAC
PF11_0215	-777	1	14.09	GGGTAC
MAL13P1.2	-1864	1	14.09	GGGTAC
PFL2385c	-130	-1	14.09	GTACCC
PFA0555c	-1106	1	14.09	GGGTAC
PFF0750w	-154	-1	14.09	GTACCC
PF14_0283	-198	1	14.09	GGGTAC
PF14_0223	-1739	1	14.09	GGGTAC
PF14_0425	-1780	1	14.09	GGGTAC
PFL0765w	-803	-1	14.09	GTACCC
PF11_0384	-771	-1	14.09	GTACCC
PF14_0034	-1404	1	14.09	GGGTAC
MAL13P1.425	-690	-1	14.09	GTACCC
PFB0930w	-1308	-1	14.09	GTACCC
PF13_0233	-1347	1	14.09	GGGTAC
MAL7P1.156	-1451	1	14.09	GGGTAC
PF10_0330	-1311	1	14.09	GGGTAC
PFE0990w	-228	1	14.09	GGGTAC
PF10_0066	-691	1	14.09	GGGTAC
PF14_0540	-68	1	14.09	GGGTAC
PF14_0241	-244	1	14.09	GGGTAC
PFL2005w	-720	1	14.09	GGGTAC
PF10_0230	-913	-1	14.09	GTACCC
PF14_0727	-540	-1	14.09	GTACCC
PF11_0385	-196	1	14.09	GGGTAC
PFB0974c	-991	-1	14.09	GTACCC
PF10_0382	-1997	1	14.09	GGGTAC
PF14_0567	-1285	1	14.09	GGGTAC
PFE0745w	-414	1	14.09	GGGTAC
PF14_0069	-905	1	14.09	GGGTAC
PF14_0527	-1978	1	14.09	GGGTAC
PF14_0282	-1636	-1	14.09	GTACCC
PFI0125c	-1193	1	14.09	GGGTAC
PFL0955c	-1647	1	14.09	GGGTAC
PF11_0522	-1013	-1	14.09	GTACCC
PF10_0378	-1500	-1	14.09	GTACCC
PF08_0008	-475	1	14.09	GGGTAC
PFF0615c	-994	1	14.09	GGGTAC
MAL7P1.300	-1239	1	14.09	GGGTAC
PFB0775w	-821	-1	14.09	GTACCC
PF10_0195	-197	1	14.09	GGGTAC
PF11_0472	-1455	-1	14.09	GTACCC
PFE0815w	-1295	1	14.09	GGGTAC
MAL13P1.189	-491	1	14.09	GGGTAC
PF10_0377	-682	1	14.09	GGGTAC
PFB0110w	-956	-1	14.09	GTACCC
PFB0110w	-1543	1	14.09	GGGTAC
PFB0110w	-1636	1	14.09	GGGTAC
PFD0705c	-134	-1	14.09	GTACCC
MAL13P1.121	-273	1	14.09	GGGTAC
PF14_0589	-606	1	14.09	GGGTAC
PFC0770c	-1634	1	14.09	GGGTAC
PFE1065w	-506	1	14.09	GGGTAC
PFF1450w	-1374	1	14.09	GGGTAC
PFD0760c	-1189	1	14.09	GGGTAC
PF14_0226	-657	-1	14.09	GTACCC
PF14_0116	-904	-1	14.09	GTACCC
PF08_0085	-1254	1	14.09	GGGTAC
PFI0405w	-1469	1	14.09	GGGTAC
PF14_0152	-1441	1	14.09	GGGTAC
PFF0235c	-63	-1	14.09	GTACCC
PF07_0055	-714	1	14.09	GGGTAC
PF11_0429	-1153	1	14.09	GGGTAC
PF10_0323	-1712	1	14.09	GGGTAC
PF08_0032	-1995	1	14.09	GGGTAC
PFL0465c	-1742	-1	14.09	GTACCC
MAL7P1.108	-864	1	14.09	GGGTAC
PF07_0012	-1197	-1	14.09	GTACCC
PF14_0070	-1404	-1	14.09	GTACCC
PF13_0070	-1921	1	14.09	GGGTAC
PF11_0473	-242	-1	14.09	GTACCC
PF13_0217	-778	1	14.09	GGGTAC
PFD0520c	-123	1	14.09	GGGTAC
PFL1455w	-1847	1	14.09	GGGTAC
MAL7P1.209	-1081	-1	14.09	GTACCC
MAL13P1.212	-1401	-1	14.09	GTACCC
MAL8P1.134	-473	1	14.09	GGGTAC
PF11_0284	-1218	1	13.75	GTGTAC
PF13_0204	-1279	1	13.75	GTGTAC
PFC0110w	-170	1	13.75	GTGTAC
PF14_0722	-997	-1	13.75	GTACAC
PFC0700c	-113	1	13.75	GTGTAC
PFC0700c	-1485	-1	13.75	GTACAC
PFB0227c	-337	1	13.75	GTGTAC
PFD1015c	-41	1	13.75	GTGTAC
PFI1205c	-717	1	13.75	GTGTAC
PFF0100w	-1527	1	13.75	GTGTAC
PFF0100w	-1866	-1	13.75	GTACAC
MAL8P1.78	-594	1	13.75	GTGTAC
MAL13P1.112	-514	1	13.75	GTGTAC
PFL1910c	-301	1	13.75	GTGTAC
PFL1910c	-908	1	13.75	GTGTAC
PFL1910c	-1191	1	13.75	GTGTAC
PF13_0054	-467	1	13.75	GTGTAC
PF13_0054	-1769	1	13.75	GTGTAC
PFL1540c	-413	-1	13.75	GTACAC
PFI1380c	-398	1	13.75	GTGTAC
PF13_0268	-906	1	13.75	GTGTAC
PF13_0134	-67	1	13.75	GTGTAC
PF13_0134	-549	-1	13.75	GTACAC
PFD0190w	-1085	1	13.75	GTGTAC
PF14_0128	-969	1	13.75	GTGTAC
PFI1675w	-1041	1	13.75	GTGTAC
PF11_0257	-345	1	13.75	GTGTAC
PF11_0257	-433	1	13.75	GTGTAC
MAL7P1.18	-733	1	13.75	GTGTAC
MAL7P1.18	-1332	1	13.75	GTGTAC
PFD0900w	-279	-1	13.75	GTACAC
PF14_0719	-750	1	13.75	GTGTAC
PF14_0719	-766	1	13.75	GTGTAC
MAL13P1.196	-112	1	13.75	GTGTAC
PF11_0361-a	-440	1	13.75	GTGTAC
PF14_0328	-614	1	13.75	GTGTAC
PF13_0335	-1129	1	13.75	GTGTAC
PFL0280c	-1386	-1	13.75	GTACAC
PF11_0442	-1782	-1	13.75	GTACAC
PFD1115c	-1406	1	13.75	GTGTAC
PFL1075w	-1995	1	13.75	GTGTAC
MAL7P1.147	-373	1	13.75	GTGTAC
PF07_0015	-1336	-1	13.75	GTACAC
PF07_0015	-1395	1	13.75	GTGTAC
PFB0265c	-185	-1	13.75	GTACAC
PF14_0545	-704	1	13.75	GTGTAC
PF14_0545	-1195	1	13.75	GTGTAC
PF14_0545	-1712	1	13.75	GTGTAC
MAL13P1.162	-1211	1	13.75	GTGTAC
PFI0920c	-1101	1	13.75	GTGTAC
PFI0910w	-514	1	13.75	GTGTAC
PFI0910w	-1412	1	13.75	GTGTAC
PF08_0080	-376	1	13.75	GTGTAC
PF13_0152	-284	1	13.75	GTGTAC
PF10_0314a	-218	1	13.75	GTGTAC
PFB0190c	-1431	1	13.75	GTGTAC
PF14_0170	-1682	1	13.75	GTGTAC
PF14_0170	-1703	-1	13.75	GTACAC
PF13_0196	-634	1	13.75	GTGTAC
PF13_0196	-1517	1	13.75	GTGTAC
PF10_0252	-795	-1	13.75	GTACAC
PF14_0060	-61	1	13.75	GTGTAC
PF10_0299	-1959	1	13.75	GTGTAC
MAL7P1.179	-1504	1	13.75	GTGTAC
PFF1150w	-1566	1	13.75	GTGTAC
PF08_0118	-446	1	13.75	GTGTAC
PF08_0118	-1326	-1	13.75	GTACAC
PFD0860w	-480	1	13.75	GTGTAC
PFC0120w	-47	1	13.75	GTGTAC
PFC0120w	-166	1	13.75	GTGTAC
PF13_0017	-891	1	13.75	GTGTAC
PFL2080c	-1902	-1	13.75	GTACAC
PF13_0154	-155	1	13.75	GTGTAC
MAL7P1.340	-560	1	13.75	GTGTAC
PFI0145w	-1250	1	13.75	GTGTAC
PF11_0049	-88	1	13.75	GTGTAC
PFF0915w	-192	1	13.75	GTGTAC
PFL0805w	-1741	1	13.75	GTGTAC
PF10_0163	-1050	1	13.75	GTGTAC
PF10_0163	-1328	-1	13.75	GTACAC
PFI0340c	-523	1	13.75	GTGTAC
PFI0340c	-536	1	13.75	GTGTAC
PFF1275c	-1244	1	13.75	GTGTAC
PF11_0518	-243	1	13.75	GTGTAC
PFC0910w	-1729	1	13.75	GTGTAC
PFE1220w	-1073	-1	13.75	GTACAC
PFC0745c	-1150	1	13.75	GTGTAC
PFC0282w	-904	1	13.75	GTGTAC
PFI1335w	-1704	1	13.75	GTGTAC
PF10_0215	-1057	1	13.75	GTGTAC
PFF1545w	-950	1	13.75	GTGTAC
PF14_0180	-1299	1	13.75	GTGTAC
PF11_0243	-696	-1	13.75	GTACAC
PF11_0243	-1149	1	13.75	GTGTAC
PF11_0243	-1176	-1	13.75	GTACAC
PF14_0218	-1206	-1	13.75	GTACAC
PF14_0218	-1496	1	13.75	GTGTAC
PF14_0260	-1601	1	13.75	GTGTAC
PF14_0260	-1739	1	13.75	GTGTAC
PF14_0078	-1948	1	13.75	GTGTAC
PF11_0313	-1255	-1	13.75	GTACAC
PF11_0177	-667	1	13.75	GTGTAC
PFF0190c	-321	1	13.75	GTGTAC
PFF0190c	-586	1	13.75	GTGTAC
PF14_0677	-1249	1	13.75	GTGTAC
PF14_0042	-1404	1	13.75	GTGTAC
PF10_0154	-626	1	13.75	GTGTAC
PF14_0250	-1497	1	13.75	GTGTAC
PFD0395c	-189	1	13.75	GTGTAC
PF13_0166	-389	1	13.75	GTGTAC
PFI0790w	-1336	-1	13.75	GTACAC
PFE0910w	-635	-1	13.75	GTACAC
PF14_0387	-720	1	13.75	GTGTAC
PF11_0421	-930	1	13.75	GTGTAC
MAL13P1.342	-494	1	13.75	GTGTAC
MAL13P1.342	-967	1	13.75	GTGTAC
PFA0615w	-1651	1	13.75	GTGTAC
PFA0615w	-1849	1	13.75	GTGTAC
PF14_0622	-913	1	13.75	GTGTAC
MAL7P1.224	-1166	1	13.75	GTGTAC
PFE1100w	-863	-1	13.75	GTACAC
PFD0895c	-1692	1	13.75	GTGTAC
PFE0390w	-758	-1	13.75	GTACAC
PFL2185w	-845	1	13.75	GTGTAC
MAL13P1.295	-669	1	13.75	GTGTAC
PF14_0257	-1021	1	13.75	GTGTAC
PFE0115c	-874	1	13.75	GTGTAC
PF07_0048	-1824	1	13.75	GTGTAC
PFA0575c	-291	1	13.75	GTGTAC
PF14_0736	-1160	1	13.75	GTGTAC
MAL13P1.180	-151	1	13.75	GTGTAC
PFE1285w	-877	1	13.75	GTGTAC
PF14_0700	-1501	1	13.75	GTGTAC
PFB0888w-b	-1618	-1	13.75	GTACAC
PFI1281w	-734	1	13.75	GTGTAC
PFL1915w	-613	-1	13.75	GTACAC
PF14_0108	-454	1	13.75	GTGTAC
PFD0487c	-597	1	13.75	GTGTAC
MAL8P1.103	-206	1	13.75	GTGTAC
MAL8P1.103	-447	-1	13.75	GTACAC
PF14_0280	-888	-1	13.75	GTACAC
PF14_0280	-904	-1	13.75	GTACAC
PF11_0035	-1620	-1	13.75	GTACAC
PFI1330c	-528	1	13.75	GTGTAC
PFI1330c	-711	-1	13.75	GTACAC
PF14_0404	-1714	1	13.75	GTGTAC
PFB0385w	-70	-1	13.75	GTACAC
PFB0385w	-217	1	13.75	GTGTAC
PF14_0352	-1001	1	13.75	GTGTAC
PF14_0468	-1959	-1	13.75	GTACAC
PFF0520w	-1883	1	13.75	GTGTAC
MAL13P1.410	-59	-1	13.75	GTACAC
MAL8P1.82	-1647	1	13.75	GTGTAC
MAL13P1.313	-1936	1	13.75	GTGTAC
PFI1005w	-1833	-1	13.75	GTACAC
PFD0100c	-1213	1	13.75	GTGTAC
PFD0100c	-1380	-1	13.75	GTACAC
PF14_0771	-809	-1	13.75	GTACAC
MAL7P1.154a	-711	1	13.75	GTGTAC
PFA0175w	-850	1	13.75	GTGTAC
PFL1430c	-1690	1	13.75	GTGTAC
PF11_0186	-1026	1	13.75	GTGTAC
PF10_0032	-622	1	13.75	GTGTAC
PFL0660w	-229	1	13.75	GTGTAC
PF14_0645	-870	1	13.75	GTGTAC
PFL0957w	-761	1	13.75	GTGTAC
PF10_0306	-617	1	13.75	GTGTAC
PF10_0126	-173	1	13.75	GTGTAC
PF11_0515	-486	-1	13.75	GTACAC
PF14_0325	-281	1	13.75	GTGTAC
PF14_0325	-942	1	13.75	GTGTAC
PFI1050c	-15	1	13.75	GTGTAC
PF10_0373	-173	1	13.75	GTGTAC
PFF0835w	-375	1	13.75	GTGTAC
PFF0835w	-489	1	13.75	GTGTAC
PFC1020c	-1665	1	13.75	GTGTAC
PFC0625w	-184	1	13.75	GTGTAC
PFI1745c	-1104	1	13.75	GTGTAC
PF10_0118	-788	1	13.75	GTGTAC
PFC0885c	-1142	-1	13.75	GTACAC
PFB0830w	-1584	1	13.75	GTGTAC
MAL13P1.243	-1498	1	13.75	GTGTAC
PF11_0246	-514	1	13.75	GTGTAC
PF14_0035	-645	1	13.75	GTGTAC
MAL8P1.151	-1439	1	13.75	GTGTAC
PF10_0397	-1988	1	13.75	GTGTAC
MAL13P1.349	-1037	1	13.75	GTGTAC
MAL13P1.349	-1287	1	13.75	GTGTAC
MAL13P1.91	-601	1	13.75	GTGTAC
PF08_0128	-1947	1	13.75	GTGTAC
PF11_0220	-1714	-1	13.75	GTACAC
PFE0280c	-959	1	13.75	GTGTAC
PFB0530c	-483	1	13.75	GTGTAC
PFI0835c	-697	1	13.75	GTGTAC
PFI1790w	-898	1	13.75	GTGTAC
PFI1790w	-1195	-1	13.75	GTACAC
PFA0380w	-286	1	13.75	GTGTAC
PF13_0334	-1702	1	13.75	GTGTAC
PF14_0617	-1922	1	13.75	GTGTAC
PFL1545c	-1012	-1	13.75	GTACAC
PFL1545c	-1498	1	13.75	GTGTAC
PFE0680w	-463	1	13.75	GTGTAC
PFE0680w	-495	1	13.75	GTGTAC
PFE0680w	-1658	1	13.75	GTGTAC
PF14_0259	-273	-1	13.75	GTACAC
MAL13P1.440	-329	-1	13.75	GTACAC
MAL13P1.440	-1046	1	13.75	GTGTAC
PFL0540w	-408	1	13.75	GTGTAC
PFD0390c	-1418	1	13.75	GTGTAC
PFF0940c	-163	1	13.75	GTGTAC
PFF0940c	-803	-1	13.75	GTACAC
PFI0240c	-275	1	13.75	GTGTAC
PF11_0283	-1219	1	13.75	GTGTAC
PFF0860c	-1350	1	13.75	GTGTAC
PFF0860c	-1802	1	13.75	GTGTAC
PF14_0759	-1831	-1	13.75	GTACAC
PFI0725c	-1486	1	13.75	GTGTAC
PF14_0667	-55	1	13.75	GTGTAC
PFE1115c	-1959	1	13.75	GTGTAC
PFI0085c	-1076	1	13.75	GTGTAC
PFE0510c	-958	1	13.75	GTGTAC
PFC0510w	-173	-1	13.75	GTACAC
PF14_0440	-1658	1	13.75	GTGTAC
PF14_0310	-439	1	13.75	GTGTAC
PFB0770c	-428	-1	13.75	GTACAC
PF11_0204	-155	1	13.75	GTGTAC
PF11_0418	-524	1	13.75	GTGTAC
MAL7P1.184	-1694	1	13.75	GTGTAC
MAL13P1.288	-665	1	13.75	GTGTAC
PF10_0054a	-288	1	13.75	GTGTAC
PFE0950c	-2000	1	13.75	GTGTAC
MAL8P1.113	-861	1	13.75	GTGTAC
MAL13P1.188	-117	1	13.75	GTGTAC
PF11_0309	-1350	1	13.75	GTGTAC
MAL13P1.350	-599	1	13.75	GTGTAC
PF07_0101	-1366	-1	13.75	GTACAC
PF07_0101	-1474	1	13.75	GTGTAC
PF07_0101	-1846	1	13.75	GTGTAC
PF10_0191	-1584	1	13.75	GTGTAC
PF10_0280	-1983	1	13.75	GTGTAC
PF14_0572	-1271	1	13.75	GTGTAC
PF07_0033	-1910	1	13.75	GTGTAC
PF08_0131	-862	1	13.75	GTGTAC
PFD0110w	-1798	1	13.75	GTGTAC
PFD0110w	-1965	-1	13.75	GTACAC
PFL1525c	-200	1	13.75	GTGTAC
PFD0465c	-1280	1	13.75	GTGTAC
PFL1680w	-1643	1	13.75	GTGTAC
PF14_0571	-1506	-1	13.75	GTACAC
PF13_0153	-1728	-1	13.75	GTACAC
PF14_0279	-1029	1	13.75	GTGTAC
PF14_0279	-1045	1	13.75	GTGTAC
PF14_0749	-1088	1	13.75	GTGTAC
PF14_0749	-1637	1	13.75	GTGTAC
PF14_0047	-992	1	13.75	GTGTAC
PFB0860c	-1809	1	13.75	GTGTAC
PFB0860c	-1928	1	13.75	GTGTAC
PF14_0245	-447	1	13.75	GTGTAC
PF14_0245	-536	1	13.75	GTGTAC
PFE1060c	-810	1	13.75	GTGTAC
PF11_0176	-574	-1	13.75	GTACAC
PFD0655w	-46	-1	13.75	GTACAC
PF13_0151	-336	-1	13.75	GTACAC
PF11_0139	-244	1	13.75	GTGTAC
PF11_0139	-890	1	13.75	GTGTAC
PF11_0139	-993	1	13.75	GTGTAC
PFL0375w	-929	1	13.75	GTGTAC
PF11_0453	-1525	1	13.75	GTGTAC
PFL2435w	-632	1	13.75	GTGTAC
PF07_0053	-221	1	13.75	GTGTAC
PF10_0373a	-650	-1	13.75	GTACAC
PF11_0193	-184	-1	13.75	GTACAC
PFF0785w	-109	1	13.75	GTGTAC
PFI1250w	-1837	-1	13.75	GTACAC
MAL13P1.346	-1558	1	13.75	GTGTAC
MAL13P1.346	-1612	-1	13.75	GTACAC
PF10_0283	-738	-1	13.75	GTACAC
PFF1510w	-554	1	13.75	GTGTAC
PFE0255w	-1207	1	13.75	GTGTAC
PFC1030w	-97	1	13.75	GTGTAC
PFL2415w	-1713	1	13.75	GTGTAC
PF14_0270	-236	1	13.75	GTGTAC
PFF0505c	-1939	1	13.75	GTGTAC
PF11_0468	-102	1	13.75	GTGTAC
PFI0615w	-1093	-1	13.75	GTACAC
PF11_0345	-286	1	13.75	GTGTAC
PF11_0259	-1609	1	13.75	GTGTAC
PF10_0347	-187	1	13.75	GTGTAC
PFC0262c	-234	1	13.75	GTGTAC
PFC0262c	-561	1	13.75	GTGTAC
PF08_0021	-1134	-1	13.75	GTACAC
PFD1035w	-397	1	13.75	GTGTAC
PFD1035w	-1721	1	13.75	GTGTAC
PFD0285c	-315	1	13.75	GTGTAC
PFF0090w	-1559	1	13.75	GTGTAC
PF14_0488	-1730	-1	13.75	GTACAC
PFI1670c	-1616	-1	13.75	GTACAC
PFI1670c	-1903	1	13.75	GTGTAC
PF10_0021	-138	1	13.75	GTGTAC
MAL13P1.195	-375	1	13.75	GTGTAC
PF10_0399	-1975	-1	13.75	GTACAC
MAL13P1.294	-974	1	13.75	GTGTAC
PFC0571c	-72	1	13.75	GTGTAC
PF07_0054	-1771	1	13.75	GTGTAC
PFB0390w	-1855	-1	13.75	GTACAC
PFI1800w	-1772	1	13.75	GTGTAC
PFD0250c	-1780	-1	13.75	GTACAC
PFL2635w	-402	1	13.75	GTGTAC
PFB0150c	-294	1	13.75	GTGTAC
PF07_0034	-376	-1	13.75	GTACAC
PF14_0287	-464	1	13.75	GTGTAC
PF11_0225	-666	1	13.75	GTGTAC
PFC0271c	-1867	1	13.75	GTGTAC
PFI0700c	-1437	1	13.75	GTGTAC
PFI0700c	-1776	1	13.75	GTGTAC
PF11_0297	-1047	-1	13.75	GTACAC
PFI0595c	-535	1	13.75	GTGTAC
MAL13P1.62	-407	1	13.75	GTGTAC
MAL13P1.62	-698	1	13.75	GTGTAC
PF08_0002	-1304	-1	13.75	GTACAC
PF08_0002	-1340	1	13.75	GTGTAC
PF08_0002	-1353	1	13.75	GTGTAC
MAL7P1.159	-365	1	13.75	GTGTAC
MAL7P1.159	-637	-1	13.75	GTACAC
PF07_0130	-1864	-1	13.75	GTACAC
PFF1430c	-124	1	13.75	GTGTAC
PFL0870w	-1341	-1	13.75	GTACAC
PF14_0386	-849	-1	13.75	GTACAC
PF11_0420	-594	-1	13.75	GTACAC
PFL0500w	-1145	1	13.75	GTGTAC
PF14_0644	-1093	-1	13.75	GTACAC
PF10_0317	-1173	1	13.75	GTGTAC
MAL13P1.435	-97	1	13.75	GTGTAC
PFL1755w	-1673	1	13.75	GTGTAC
PF10_0147	-523	1	13.75	GTGTAC
PFF1130c	-499	1	13.75	GTGTAC
PF13_0117	-762	-1	13.75	GTACAC
PFA0260c	-68	-1	13.75	GTACAC
MAL7P1.320	-1610	1	13.75	GTGTAC
PFD0144c	-1732	1	13.75	GTGTAC
MAL13P1.395	-448	1	13.75	GTGTAC
PF13_0183	-318	1	13.75	GTGTAC
PF14_0468a	-750	1	13.75	GTGTAC
PF11_0476	-1243	1	13.75	GTGTAC
PF11_0476	-1266	1	13.75	GTGTAC
PF11_0476	-1350	1	13.75	GTGTAC
PF11_0056	-184	1	13.75	GTGTAC
PF14_0041	-30	1	13.75	GTGTAC
PF14_0041	-798	1	13.75	GTGTAC
PFF1175c	-356	-1	13.75	GTACAC
PFF1175c	-1811	-1	13.75	GTACAC
PF08_0129	-1540	-1	13.75	GTACAC
PFL0855c	-1556	-1	13.75	GTACAC
PF10_0398	-1888	1	13.75	GTGTAC
PFL1105c	-663	1	13.75	GTGTAC
PFL1105c	-1105	1	13.75	GTGTAC
PFI1730w	-945	1	13.75	GTGTAC
PF14_0351	-152	1	13.75	GTGTAC
PFC1035w	-1064	-1	13.75	GTACAC
PFA0725w	-849	1	13.75	GTGTAC
PFA0725w	-1068	1	13.75	GTGTAC
PFE0970w	-1170	1	13.75	GTGTAC
PFL0585w	-1414	1	13.75	GTGTAC
PF11_0187	-1598	-1	13.75	GTACAC
PF11_0125	-604	1	13.75	GTGTAC
PF14_0553	-347	1	13.75	GTGTAC
PF14_0553	-1529	1	13.75	GTGTAC
PF11_0378	-26	1	13.75	GTGTAC
PF14_0805	-592	1	13.75	GTGTAC
PFF1100c	-1835	1	13.75	GTGTAC
PFD0195c	-245	1	13.75	GTGTAC
PF13_0343	-1355	1	13.75	GTGTAC
MAL13P1.319	-1649	1	13.75	GTGTAC
PF11_0512	-1993	-1	13.75	GTACAC
PFI1425w	-1555	1	13.75	GTGTAC
PFL0370w	-1045	-1	13.75	GTACAC
MAL8P1.163	-1990	1	13.75	GTGTAC
PFE0260w	-822	1	13.75	GTGTAC
PFE0260w	-1065	1	13.75	GTGTAC
PF10_0085	-1636	-1	13.75	GTACAC
PF14_0463	-332	1	13.75	GTGTAC
PFB0925w	-313	1	13.75	GTGTAC
MAL13P1.119	-505	-1	13.75	GTACAC
PFA0300c	-302	-1	13.75	GTACAC
PF14_0220	-1443	-1	13.75	GTACAC
PF14_0220	-1733	1	13.75	GTGTAC
PF11_0311	-1783	1	13.75	GTGTAC
PFC0715c	-1202	-1	13.75	GTACAC
PFL2110c	-666	1	13.75	GTGTAC
PFL2110c	-1212	-1	13.75	GTACAC
PFC0055w	-561	-1	13.75	GTACAC
PFC0055w	-812	-1	13.75	GTACAC
PF10_0254	-387	1	13.75	GTGTAC
PF10_0254	-435	1	13.75	GTGTAC
PFL0365c	-521	1	13.75	GTGTAC
PFD1120c	-929	1	13.75	GTGTAC
PFD1120c	-1023	1	13.75	GTGTAC
PFD1120c	-1581	1	13.75	GTGTAC
PF07_0013	-571	1	13.75	GTGTAC
PFE0405c	-896	1	13.75	GTGTAC
MAL7P1.230	-1121	1	13.75	GTGTAC
PFE0585c	-405	-1	13.75	GTACAC
PF14_0573	-416	-1	13.75	GTACAC
MAL8P1.12	-77	1	13.75	GTGTAC
PFB0605w	-1942	1	13.75	GTGTAC
MAL13P1.167	-1070	-1	13.75	GTACAC
PF10_0116	-932	1	13.75	GTGTAC
PFA0455c	-907	1	13.75	GTGTAC
PFF0790c	-771	1	13.75	GTGTAC
PFC0505c	-1987	1	13.75	GTGTAC
MAL13P1.455	-486	1	13.75	GTGTAC
PFF0920c	-639	1	13.75	GTGTAC
PFC0385c	-1198	1	13.75	GTGTAC
PFC0385c	-1345	1	13.75	GTGTAC
MAL13P1.351	-1165	-1	13.75	GTACAC
PF14_0755	-488	1	13.75	GTGTAC
PF14_0694	-344	1	13.75	GTGTAC
PFB0495w	-349	-1	13.75	GTACAC
PF11_0465	-1386	1	13.75	GTGTAC
PFD0530c	-1830	1	13.75	GTGTAC
PF11_0286	-469	1	13.75	GTGTAC
PF11_0286	-1433	-1	13.75	GTACAC
PF14_0246	-809	-1	13.75	GTACAC
PF14_0534	-260	1	13.75	GTGTAC
PF11_0042	-36	1	13.75	GTGTAC
PF08_0116	-290	1	13.75	GTGTAC
PFI1655c	-347	1	13.75	GTGTAC
PFB0360c	-526	1	13.75	GTGTAC
PFB0525w	-1042	1	13.75	GTGTAC
PF10_0324	-1857	-1	13.75	GTACAC
PFA0255c	-1887	-1	13.75	GTACAC
PF13_0066	-1198	1	13.75	GTGTAC
PFE0090w	-1368	1	13.75	GTGTAC
PF14_0706	-671	1	13.75	GTGTAC
PFI1590c	-773	-1	13.75	GTACAC
PF11_0308	-516	-1	13.75	GTACAC
PF11_0374	-1485	1	13.75	GTGTAC
PFF1480w	-1078	1	13.75	GTGTAC
PFF1480w	-1894	-1	13.75	GTACAC
PF08_0035	-163	1	13.75	GTGTAC
PF08_0035	-770	1	13.75	GTGTAC
MAL13P1.15	-251	1	13.75	GTGTAC
PF11_0216	-1006	1	13.75	GTGTAC
PF13_0269	-663	1	13.75	GTGTAC
PFD0805w	-231	-1	13.75	GTACAC
PF10_0344	-1171	1	13.75	GTGTAC
PFD1105w	-1600	1	13.75	GTGTAC
MAL8P1.53	-250	1	13.75	GTGTAC
PF13_0162	-1806	1	13.75	GTGTAC
PF13_0254	-655	1	13.75	GTGTAC
PF14_0098	-72	1	13.75	GTGTAC
PF14_0098	-1219	1	13.75	GTGTAC
PF14_0666	-63	-1	13.75	GTACAC
PFI0175w-b	-1529	1	13.75	GTGTAC
PFE0010c	-108	1	13.75	GTGTAC
PF14_0586	-825	1	13.75	GTGTAC
PF11_0078	-344	1	13.75	GTGTAC
MAL13P1.475	-937	1	13.75	GTGTAC
MAL13P1.475	-965	1	13.75	GTGTAC
MAL13P1.475	-1245	1	13.75	GTGTAC
PFI0160w	-39	1	13.75	GTGTAC
PF13_0146	-1434	-1	13.75	GTACAC
PFA0190c	-53	1	13.75	GTGTAC
PFA0190c	-1325	-1	13.75	GTACAC
PF10_0233	-1214	1	13.75	GTGTAC
PFE0785c	-961	1	13.75	GTGTAC
PFI0295c	-503	1	13.75	GTGTAC
PF11_0037	-1254	1	13.75	GTGTAC
PF11_0395	-82	1	13.75	GTGTAC
PF14_0255	-813	1	13.75	GTGTAC
PF13_0015	-502	1	13.75	GTGTAC
PFL1550w	-270	-1	13.75	GTACAC
PFL1550w	-756	1	13.75	GTGTAC
PF07_0038	-10	-1	13.75	GTACAC
PF07_0038	-259	-1	13.75	GTACAC
PF07_0038	-1135	-1	13.75	GTACAC
PFI0175w-a	-1529	1	13.75	GTGTAC
PFC0755c	-961	1	13.75	GTGTAC
PFC0755c	-1852	-1	13.75	GTACAC
PF11_0033	-51	1	13.75	GTGTAC
PF11_0033	-102	1	13.75	GTGTAC
PF11_0033	-153	1	13.75	GTGTAC
PF11_0033	-663	1	13.75	GTGTAC
PF11_0033	-1018	1	13.75	GTGTAC
PF11_0033	-1221	1	13.75	GTGTAC
PF11_0033	-1323	1	13.75	GTGTAC
PF11_0033	-1374	1	13.75	GTGTAC
PF11_0033	-1678	1	13.75	GTGTAC
PF11_0033	-1729	1	13.75	GTGTAC
PFI0980w	-835	-1	13.75	GTACAC
PFF0430w	-1516	-1	13.75	GTACAC
PFE0920c	-458	1	13.75	GTGTAC
PFE1395c	-1119	1	13.75	GTGTAC
PF14_0753	-1173	-1	13.75	GTACAC
PF14_0753	-1542	-1	13.75	GTACAC
PF14_0753	-1644	1	13.75	GTGTAC
PF14_0753	-1808	1	13.75	GTGTAC
PF11_0114	-473	-1	13.75	GTACAC
PFB0130w	-46	1	13.75	GTGTAC
PFB0130w	-179	1	13.75	GTGTAC
PFF0155w	-105	-1	13.75	GTACAC
PFI1180w	-555	1	13.75	GTGTAC
PFI1180w	-1846	1	13.75	GTGTAC
PFE0960w	-1839	-1	13.75	GTACAC
PF14_0240	-1022	1	13.75	GTGTAC
PF14_0240	-1553	-1	13.75	GTACAC
PF13_0349	-914	1	13.75	GTGTAC
PF14_0535	-353	1	13.75	GTGTAC
PF14_0535	-466	-1	13.75	GTACAC
PF14_0031b	-314	-1	13.75	GTACAC
PFA0715c	-1694	1	13.75	GTGTAC
PF14_0037	-246	1	13.75	GTGTAC
MAL7P1.73	-183	1	13.75	GTGTAC
PFE0380c	-814	-1	13.75	GTACAC
PF10_0279	-824	1	13.75	GTGTAC
MAL13P1.141	-668	1	13.75	GTGTAC
MAL13P1.166	-70	1	13.75	GTGTAC
MAL7P1.208	-138	1	13.75	GTGTAC
PFI1535w	-387	1	13.75	GTGTAC
PFL0845w	-1996	-1	13.75	GTACAC
PFF0690c	-277	1	13.75	GTGTAC
PFC0905c	-1585	-1	13.75	GTACAC
MAL13P1.40	-1776	1	13.75	GTGTAC
PF11_0239	-89	1	13.75	GTGTAC
PF11_0239	-441	-1	13.75	GTACAC
PFE0700c	-361	1	13.75	GTGTAC
PFI0840w	-444	-1	13.75	GTACAC
PFE1225w	-486	1	13.75	GTGTAC
PFE1225w	-1090	-1	13.75	GTACAC
PFD0960c	-1866	1	13.75	GTGTAC
PFA0660w	-147	-1	13.75	GTACAC
MAL13P1.344	-430	1	13.75	GTGTAC
PF14_0080	-1171	-1	13.75	GTACAC
PFD0800c	-1797	1	13.75	GTGTAC
PF14_0365	-1993	-1	13.75	GTACAC
PFI0785c	-1012	1	13.75	GTGTAC
PFB0080c	-845	1	13.75	GTGTAC
PF11_0463	-1865	1	13.75	GTGTAC
PF14_0348	-1667	-1	13.75	GTACAC
PF14_0348	-1787	-1	13.75	GTACAC
PFC0915w	-1724	-1	13.75	GTACAC
PFA0195w	-271	1	13.75	GTGTAC
MAL13P1.61	-693	-1	13.75	GTACAC
PF13_0184	-1579	1	13.75	GTGTAC
PFF0770c	-592	-1	13.75	GTACAC
PF11_0050	-1056	1	13.75	GTGTAC
PFC0115c	-1019	-1	13.75	GTACAC
PFA0485w	-836	1	13.75	GTGTAC
PFA0395w	-486	1	13.75	GTGTAC
PF14_0156	-1496	-1	13.75	GTACAC
PF11_0188	-634	1	13.75	GTGTAC
PFL1590c	-27	1	13.75	GTGTAC
PF10_0084	-1139	1	13.75	GTGTAC
MAL8P1.75	-116	-1	13.75	GTACAC
MAL8P1.75	-583	1	13.75	GTGTAC
MAL8P1.75	-1957	1	13.75	GTGTAC
PFE1545c	-895	-1	13.75	GTACAC
PFC0145c	-1938	1	13.75	GTGTAC
PF10_0218	-555	-1	13.75	GTACAC
PFL0210c	-1303	1	13.75	GTGTAC
PF11_0178	-749	1	13.75	GTGTAC
PFL0470w	-281	1	13.75	GTGTAC
PFL0470w	-802	1	13.75	GTGTAC
MAL7P1.33	-70	1	13.75	GTGTAC
PF11_0153	-302	1	13.75	GTGTAC
PF14_0747	-1002	1	13.75	GTGTAC
PF14_0277	-1292	-1	13.75	GTACAC
PF08_0023	-136	1	13.75	GTGTAC
MAL13P1.348	-1208	1	13.75	GTGTAC
PF10_0383	-51	1	13.75	GTGTAC
PF10_0383	-153	1	13.75	GTGTAC
PF10_0383	-306	1	13.75	GTGTAC
PF10_0383	-408	1	13.75	GTGTAC
PF10_0383	-857	1	13.75	GTGTAC
MAL13P1.111	-498	1	13.75	GTGTAC
PFL1790w	-1213	1	13.75	GTGTAC
PF11_0312	-614	1	13.75	GTGTAC
PFL0335c	-980	1	13.75	GTGTAC
PFL0335c	-1751	1	13.75	GTGTAC
PFL0335c	-1805	-1	13.75	GTACAC
MAL13P1.267	-10	1	13.75	GTGTAC
PFI1620c	-361	1	13.75	GTGTAC
PFF0180w	-1382	1	13.75	GTGTAC
PFF1475c	-908	1	13.75	GTGTAC
PFF1475c	-1724	-1	13.75	GTACAC
PF07_0016	-1452	1	13.75	GTGTAC
PFI0470w	-379	-1	13.75	GTACAC
PFI0470w	-1004	1	13.75	GTGTAC
PFB0955w	-352	1	13.75	GTGTAC
PFI1615w	-316	1	13.75	GTGTAC
PFC0720w	-657	1	13.75	GTGTAC
PF14_0165	-1209	1	13.75	GTGTAC
MAL13P1.146	-1860	1	13.75	GTGTAC
PFL2300w	-306	1	13.75	GTGTAC
PFL2300w	-439	-1	13.75	GTACAC
PF10_0253	-393	1	13.75	GTGTAC
PF10_0253	-1512	-1	13.75	GTACAC
PF11_0298	-14	1	13.75	GTGTAC
PF11_0298	-839	1	13.75	GTGTAC
MAL13P1.325	-167	1	13.75	GTGTAC
MAL8P1.205	-875	1	13.75	GTGTAC
MAL8P1.205	-1545	1	13.75	GTGTAC
MAL8P1.205	-1572	1	13.75	GTGTAC
PFC0845c	-950	1	13.75	GTGTAC
PF10_0213	-1680	1	13.75	GTGTAC
PF10_0336	-278	1	13.75	GTGTAC
PF10_0336	-1905	1	13.75	GTGTAC
PFB0826c	-381	-1	13.75	GTACAC
PFE0020c	-837	-1	13.75	GTACAC
PF14_0349	-194	-1	13.75	GTACAC
PF14_0349	-314	-1	13.75	GTACAC
PFL0130c	-338	-1	13.75	GTACAC
PF07_0057	-1716	1	13.75	GTGTAC
PFL0020w	-988	1	13.75	GTGTAC
PF13_0178	-470	1	13.75	GTGTAC
PF13_0336	-139	1	13.75	GTGTAC
PFF1090c	-108	1	13.75	GTGTAC
PFI1420w	-351	1	13.75	GTGTAC
PF13_0161	-1205	-1	13.75	GTACAC
PFB0270w	-1382	1	13.75	GTGTAC
PF14_0239	-1777	-1	13.75	GTACAC
PF13_0322	-1378	1	13.75	GTGTAC
PF13_0322	-1793	1	13.75	GTGTAC
PFF0335c	-545	-1	13.75	GTACAC
PFF0335c	-1113	1	13.75	GTGTAC
MAL13P1.139	-358	-1	13.75	GTACAC
PFL1880w	-1727	-1	13.75	GTACAC
PF14_0695	-1324	-1	13.75	GTACAC
PF13_0144	-32	1	13.75	GTGTAC
PFL1960w	-1905	1	13.75	GTGTAC
PF14_0438	-931	1	13.75	GTGTAC
PF11_0353	-1665	1	13.75	GTGTAC
PFC0275w	-1051	1	13.75	GTGTAC
PFD0525w	-1396	1	13.75	GTGTAC
PF08_0117	-218	-1	13.75	GTACAC
PF11_0377-a	-839	1	13.75	GTGTAC
PFE1120w	-1039	-1	13.75	GTACAC
PF14_0171	-876	-1	13.75	GTACAC
MAL13P1.105	-369	1	13.75	GTGTAC
PFB1015w	-1977	-1	13.75	GTACAC
MAL7P1.186	-111	1	13.75	GTGTAC
PFC0315c	-648	1	13.75	GTGTAC
PF14_0384	-464	1	13.75	GTGTAC
PF08_0014	-431	-1	13.75	GTACAC
PFE0565w	-479	1	13.75	GTGTAC
PFE0450w	-16	1	13.75	GTGTAC
PF10_0234	-585	1	13.75	GTGTAC
PF11_0285	-21	-1	13.75	GTACAC
PFE0865c	-266	-1	13.75	GTACAC
PFE0328w	-1372	1	13.75	GTGTAC
MAL8P1.144	-1477	1	13.75	GTGTAC
PF11_0478	-401	1	13.75	GTGTAC
PF14_0294	-954	1	13.75	GTGTAC
PF10_0098	-846	1	13.75	GTGTAC
PFB0815w	-1856	1	13.75	GTGTAC
PF08_0088	-401	1	13.75	GTGTAC
PFB0635w	-285	1	13.75	GTGTAC
PFE1185w	-800	1	13.75	GTGTAC
MAL7P1.141	-840	1	13.75	GTGTAC
MAL7P1.141	-1020	-1	13.75	GTACAC
PF14_0522	-512	1	13.75	GTGTAC
MAL7P1.229	-934	-1	13.75	GTACAC
MAL13P1.266	-161	-1	13.75	GTACAC
MAL13P1.266	-189	1	13.75	GTGTAC
PF08_0108	-282	1	13.75	GTGTAC
PFF1010c	-103	1	13.75	GTGTAC
PFD0240c	-270	1	13.75	GTGTAC
PF11_0053	-863	1	13.75	GTGTAC
PFI0245c	-504	-1	13.75	GTACAC
PFC0886w	-1393	1	13.75	GTGTAC
PFD1195c	-1183	1	13.75	GTGTAC
PFE1215c	-580	1	13.75	GTGTAC
PF14_0754	-174	-1	13.75	GTACAC
PFL0285w	-375	1	13.75	GTGTAC
MAL8P1.32	-1536	1	13.75	GTGTAC
PF11_0362	-1488	1	13.75	GTGTAC
PFA0565c	-802	-1	13.75	GTACAC
PFA0565c	-1207	1	13.75	GTGTAC
PF10_0119	-660	-1	13.75	GTACAC
PF11_0071	-1247	1	13.75	GTGTAC
PFL0505c	-200	1	13.75	GTGTAC
PFL0505c	-706	1	13.75	GTGTAC
PFB0665w	-1361	1	13.75	GTGTAC
PF14_0096	-885	1	13.75	GTGTAC
MAL7P1.21	-222	1	13.75	GTGTAC
PF11_0080	-126	1	13.75	GTGTAC
PF08_0065	-17	-1	13.75	GTACAC
PFF1375c	-138	-1	13.75	GTACAC
PFE0915c	-409	1	13.75	GTGTAC
PF14_0405	-751	1	13.75	GTGTAC
PFE0240w	-1461	1	13.75	GTGTAC
PFF0950w	-115	1	13.75	GTGTAC
PF14_0276	-206	1	13.75	GTGTAC
PFL1620w	-817	1	13.75	GTGTAC
PFL1620w	-936	1	13.75	GTGTAC
PFL1620w	-1616	1	13.75	GTGTAC
PFF0675c	-93	1	13.75	GTGTAC
PFA0570w	-885	-1	13.75	GTACAC
PFA0570w	-1290	1	13.75	GTGTAC
MAL8P1.114	-923	1	13.75	GTGTAC
PF11_0332	-1470	1	13.75	GTGTAC
PFL1395c	-870	1	13.75	GTGTAC
PFI0205w	-357	-1	13.75	GTACAC
MAL13P1.46	-304	-1	13.75	GTACAC
PF07_0036	-288	1	13.75	GTGTAC
PF14_0674	-275	-1	13.75	GTACAC
MAL13P1.228	-124	1	13.75	GTGTAC
PFC0261c	-1441	1	13.75	GTGTAC
PFC0261c	-1768	1	13.75	GTGTAC
MAL7P1.149	-706	-1	13.75	GTACAC
PF11_0403	-1122	1	13.75	GTGTAC
MAL13P1.197	-514	1	13.75	GTGTAC
PFB0990c	-1169	-1	13.75	GTACAC
PF14_0155	-198	-1	13.75	GTACAC
PF14_0155	-1399	-1	13.75	GTACAC
PFL1370w	-1855	1	13.75	GTGTAC
MAL13P1.176	-895	1	13.75	GTGTAC
MAL13P1.176	-1915	-1	13.75	GTACAC
PF14_0210	-456	1	13.75	GTGTAC
PF10_0290	-635	1	13.75	GTGTAC
PFF0590c	-1376	1	13.75	GTGTAC
PFC0595c	-1693	1	13.75	GTGTAC
PF14_0748	-1554	-1	13.75	GTACAC
PF14_0748	-1819	1	13.75	GTGTAC
PFF0085w	-685	-1	13.75	GTACAC
PFL2510w	-1914	-1	13.75	GTACAC
PF10_0400	-838	-1	13.75	GTACAC
PF08_0022	-731	1	13.75	GTGTAC
PFF0125c	-1938	1	13.75	GTGTAC
PFL2405c	-332	1	13.75	GTGTAC
PFL2405c	-752	1	13.75	GTGTAC
PFL2405c	-985	1	13.75	GTGTAC
PFD0590c	-1202	1	13.75	GTGTAC
PF10_0133	-156	1	13.75	GTGTAC
PF07_0052	-552	1	13.75	GTGTAC
PF14_0100	-130	-1	13.75	GTACAC
PF14_0100	-253	1	13.75	GTGTAC
PF14_0267	-118	1	13.75	GTGTAC
PF14_0267	-1605	1	13.75	GTGTAC
PF14_0317	-837	1	13.75	GTGTAC
PFF0095c	-720	1	13.75	GTGTAC
PF14_0542	-1204	1	13.75	GTGTAC
PF14_0542	-1529	1	13.75	GTGTAC
MAL13P1.21	-705	1	13.75	GTGTAC
PF10_0368	-14	1	13.75	GTGTAC
PF14_0699	-1989	1	13.75	GTGTAC
PFI0520w	-117	1	13.75	GTGTAC
PF14_0512	-1782	-1	13.75	GTACAC
PFD1007w	-314	1	13.75	GTGTAC
PFF0450c	-209	1	13.75	GTGTAC
PF14_0602	-404	1	13.75	GTGTAC
PF11_0242	-1692	-1	13.75	GTACAC
PF14_0690	-1811	-1	13.75	GTACAC
PF14_0690	-1929	1	13.75	GTGTAC
PF08_0029	-564	1	13.75	GTGTAC
PFL2085w	-393	1	13.75	GTGTAC
PFB0655c	-773	1	13.75	GTGTAC
PF13_0012	-1520	1	13.75	GTGTAC
MAL13P1.37	-634	1	13.75	GTGTAC
MAL13P1.225	-1561	1	13.75	GTGTAC
PFL0035c	-1087	1	13.75	GTGTAC
MAL8P1.145	-1107	-1	13.75	GTACAC
MAL8P1.145	-1596	-1	13.75	GTACAC
MAL13P1.90	-434	1	13.75	GTGTAC
PFD1210w	-1488	1	13.75	GTGTAC
PFE0930w	-814	1	13.75	GTGTAC
PF11_0400	-1254	1	13.75	GTGTAC
PFB0870w	-1758	-1	13.75	GTACAC
PFL2525c	-1064	1	13.75	GTGTAC
PF13_0359	-568	-1	13.75	GTACAC
MAL13P1.32	-124	1	13.75	GTGTAC
MAL13P1.32	-271	1	13.75	GTGTAC
MAL13P1.47	-485	-1	13.75	GTACAC
MAL13P1.47	-1787	-1	13.75	GTACAC
PF14_0689	-597	1	13.75	GTGTAC
PF14_0364	-87	1	13.75	GTGTAC
MAL7P1.87	-1818	1	13.75	GTGTAC
PFL1885c	-394	1	13.75	GTGTAC
PFL1885c	-1061	-1	13.75	GTACAC
PFB0570w	-417	1	13.75	GTGTAC
PFC0190c	-66	1	13.75	GTGTAC
PFF0710w	-899	-1	13.75	GTACAC
PFC0530w	-1674	1	13.75	GTGTAC
MAL8P1.110	-432	1	13.75	GTGTAC
MAL8P1.130	-331	1	13.75	GTGTAC
PFE0165w	-623	-1	13.75	GTACAC
PF14_0137	-513	1	13.75	GTGTAC
PFD1025w	-1230	1	13.75	GTGTAC
PFI0735c	-552	1	13.75	GTGTAC
MAL8P1.62	-1928	1	13.75	GTGTAC
PF11_0344	-434	-1	13.75	GTACAC
PFL0475w	-65	-1	13.75	GTACAC
PF10_0214	-504	1	13.75	GTGTAC
MAL13P1.247	-1495	-1	13.75	GTACAC
PF07_0039	-359	1	13.75	GTGTAC
PF07_0039	-1235	1	13.75	GTGTAC
PF07_0039	-1484	1	13.75	GTGTAC
PFA0560c	-1451	-1	13.75	GTACAC
PFA0560c	-1856	1	13.75	GTGTAC
PFD0585c	-1164	1	13.75	GTGTAC
PF14_0658	-590	1	13.75	GTGTAC
PFI1065c	-410	1	13.75	GTGTAC
PFL0185c	-1801	-1	13.75	GTACAC
PFI1245c	-41	1	13.75	GTGTAC
PFI1245c	-378	1	13.75	GTGTAC
PFI1245c	-541	1	13.75	GTGTAC
PFD1005c	-1017	1	13.75	GTGTAC
PF10_0051	-141	1	13.75	GTGTAC
PF10_0143	-1390	1	13.75	GTGTAC
PFC0230c	-163	1	13.75	GTGTAC
MAL7P1.214	-831	1	13.75	GTGTAC
PFL2220w	-788	1	13.75	GTGTAC
PF13_0185	-676	1	13.75	GTGTAC
PFL2535w	-1645	1	13.75	GTGTAC
PF14_0151	-1491	1	13.75	GTGTAC
PFE0365c	-447	1	13.75	GTGTAC
PF10_0072	-394	1	13.75	GTGTAC
PF10_0052	-493	1	13.75	GTGTAC
PF14_0355	-703	1	13.75	GTGTAC
PFL1505c	-1631	-1	13.75	GTACAC
PFL1995c	-1098	1	13.75	GTGTAC
PF13_0220	-1030	1	13.75	GTGTAC
PFE0715w	-602	1	13.75	GTGTAC
PF10_0296	-1207	1	13.75	GTGTAC
PF10_0296	-1472	-1	13.75	GTACAC
PFA0545c	-252	1	13.75	GTGTAC
PF08_0060	-894	1	13.75	GTGTAC
PFB0845w	-588	1	13.75	GTGTAC
PFL2590w	-1706	1	13.75	GTGTAC
PFL2315c	-1271	1	13.75	GTGTAC
MAL13P1.215	-1232	1	13.75	GTGTAC
DUP1-PF14_0504	-304	1	13.75	GTGTAC
PF11_0377-b	-839	1	13.75	GTGTAC
PF11_0338	-989	1	13.75	GTGTAC
MAL8P1.214	-15	-1	13.75	GTACAC
PF10_0326	-976	1	13.75	GTGTAC
PFL1815c	-567	1	13.75	GTGTAC
PFB0535w	-531	-1	13.75	GTACAC
PFF0635w	-1509	1	13.75	GTGTAC
MAL8P1.162	-1055	1	13.75	GTGTAC
PFI0880c	-296	1	13.75	GTGTAC
PFI0880c	-888	1	13.75	GTGTAC
PF13_0164	-365	1	13.75	GTGTAC
PF10_0268	-331	1	13.75	GTGTAC
PFD0134c	-1773	1	13.75	GTGTAC
PFB0380c	-238	1	13.75	GTGTAC
PFC1016w	-1634	1	13.75	GTGTAC
PF10_0375	-563	-1	13.75	GTACAC
PF10_0063a	-213	1	13.75	GTGTAC
PF10_0026	-1396	1	13.75	GTGTAC
PF10_0026	-1438	1	13.75	GTGTAC
PF10_0026	-1479	1	13.75	GTGTAC
PF10_0026	-1520	1	13.75	GTGTAC
MAL13P1.296	-1774	1	13.75	GTGTAC
PF14_0550	-1365	1	13.75	GTGTAC
PF10_0219	-1838	1	13.75	GTGTAC
PF10_0062	-1196	-1	13.75	GTACAC
PFF0660w	-1113	1	13.75	GTGTAC
PF08_0109	-802	1	13.75	GTGTAC
MAL13P1.103	-267	-1	13.75	GTACAC
MAL8P1.3	-1913	1	13.75	GTGTAC
PFL1070c	-1378	1	13.75	GTGTAC
PFL1070c	-1506	1	13.75	GTGTAC
PF14_0338	-1652	-1	13.75	GTACAC
PFB0905c	-1232	1	13.75	GTGTAC
PFL2305w	-1936	1	13.75	GTGTAC
MAL8P1.13	-372	1	13.75	GTGTAC
MAL8P1.13	-1168	-1	13.75	GTACAC
PF14_0461	-511	1	13.75	GTGTAC
PFF0705c	-475	1	13.75	GTGTAC
PF10_0193	-174	1	13.75	GTGTAC
PF07_0120	-667	1	13.75	GTGTAC
MAL8P1.106	-829	1	13.75	GTGTAC
MAL8P1.106	-1891	1	13.75	GTGTAC
PFF0945c	-800	-1	13.75	GTACAC
PF08_0096	-323	-1	13.75	GTACAC
MAL13P1.131	-558	1	13.75	GTGTAC
PFB0895c	-265	-1	13.75	GTACAC
PF14_0329	-155	1	13.75	GTGTAC
PF14_0329	-1784	-1	13.75	GTACAC
PFE1010w	-1599	1	13.75	GTGTAC
PF13_0340	-1379	1	13.75	GTGTAC
PF10_0258	-423	-1	13.75	GTACAC
PF10_0258	-1863	1	13.75	GTGTAC
PFI0730w	-940	-1	13.75	GTACAC
MAL13P1.122	-1938	1	13.75	GTGTAC
MAL8P1.143	-240	1	13.75	GTGTAC
MAL13P1.322	-1755	1	13.75	GTGTAC
PFL1015w	-293	-1	13.75	GTACAC
PFL1015w	-1215	-1	13.75	GTACAC
PFL1015w	-1278	-1	13.75	GTACAC
PF13_0071	-77	1	13.75	GTGTAC
PFF0375c	-1230	-1	13.75	GTACAC
PFF1470c	-53	1	13.75	GTGTAC
PFL0535c	-1820	-1	13.75	GTACAC
PF11_0474	-149	-1	13.75	GTACAC
PF11_0474	-172	-1	13.75	GTACAC
PFC0765c	-470	1	13.75	GTGTAC
PFF1080w	-346	1	13.75	GTGTAC
PF11_0480a	-811	1	13.75	GTGTAC
MAL13P1.114	-298	1	13.75	GTGTAC
MAL13P1.265	-1679	-1	13.75	GTACAC
MAL13P1.265	-1707	1	13.75	GTGTAC
PFE1490c	-1551	-1	13.75	GTACAC
MAL7P1.29a	-837	-1	13.75	GTACAC
PFL1710c	-297	1	13.75	GTGTAC
PF07_0007	-1025	1	13.75	GTGTAC
PF07_0007	-1767	1	13.75	GTGTAC
MAL13P1.48	-275	1	13.75	GTGTAC
MAL13P1.48	-1994	-1	13.75	GTACAC
PF11_0215	-750	1	13.75	GTGTAC
PF13_0038	-468	1	13.75	GTGTAC
PFL1725w	-104	1	13.75	GTGTAC
PF10_0037	-423	-1	13.75	GTACAC
PF11_0373	-1193	-1	13.75	GTACAC
PFA0405w	-813	1	13.75	GTGTAC
MAL7P1.205	-182	-1	13.75	GTACAC
MAL7P1.205	-1761	1	13.75	GTGTAC
PFB0470w	-356	1	13.75	GTGTAC
PFL2385c	-1418	1	13.75	GTGTAC
PFL0795c	-123	-1	13.75	GTACAC
PFL0795c	-1548	-1	13.75	GTACAC
PFD0230c	-787	1	13.75	GTGTAC
PF10_0318	-175	1	13.75	GTGTAC
PFL0655w	-1223	1	13.75	GTGTAC
PFC0325c	-119	-1	13.75	GTACAC
PFA0340w	-1232	1	13.75	GTGTAC
PF10_0367	-1566	1	13.75	GTGTAC
PF11_0464	-1562	-1	13.75	GTACAC
PFD0795w	-335	1	13.75	GTGTAC
PFE0780w	-978	1	13.75	GTGTAC
PF11_0519	-1765	1	13.75	GTGTAC
PF11_0519	-1844	-1	13.75	GTACAC
MAL13P1.29	-759	1	13.75	GTGTAC
PF07_0108	-1647	1	13.75	GTGTAC
PFF0815w	-608	-1	13.75	GTACAC
PFI0325c	-41	1	13.75	GTGTAC
PFI0325c	-1749	1	13.75	GTGTAC
PFI0300w	-393	-1	13.75	GTACAC
PF11_0462	-595	1	13.75	GTGTAC
PF14_0138	-624	1	13.75	GTGTAC
PFE1515w	-1592	1	13.75	GTGTAC
PFL1605w	-1752	1	13.75	GTGTAC
PF13_0067	-346	-1	13.75	GTACAC
PF10_0236	-1410	-1	13.75	GTACAC
MAL13P1.148	-219	-1	13.75	GTACAC
PFC0875w	-1148	1	13.75	GTGTAC
PFC0875w	-1272	1	13.75	GTGTAC
PFL1870c	-79	-1	13.75	GTACAC
PFL1870c	-150	-1	13.75	GTACAC
PFL1870c	-861	1	13.75	GTGTAC
PFL1870c	-979	1	13.75	GTGTAC
PF14_0705	-463	1	13.75	GTGTAC
PF08_0068	-68	1	13.75	GTGTAC
PF08_0068	-657	1	13.75	GTGTAC
PFE0955w	-39	-1	13.75	GTACAC
PFE1150w	-134	1	13.75	GTGTAC
PF11_0354	-227	1	13.75	GTGTAC
PFI0395w	-1136	1	13.75	GTGTAC
PFI0395w	-1904	1	13.75	GTGTAC
PFL1325c	-566	1	13.75	GTGTAC
PFL0860c	-1000	-1	13.75	GTACAC
PF14_0707	-1896	1	13.75	GTGTAC
PF13_0259	-304	-1	13.75	GTACAC
PFD0715c	-1873	1	13.75	GTGTAC
PF14_0421	-389	1	13.75	GTGTAC
PF14_0541	-226	1	13.75	GTGTAC
PF14_0541	-1177	-1	13.75	GTACAC
PF13_0208	-1471	1	13.75	GTGTAC
PFE1210c	-802	1	13.75	GTGTAC
PFL1610c	-1717	-1	13.75	GTACAC
PF14_0266	-696	-1	13.75	GTACAC
PFL0775w	-296	1	13.75	GTGTAC
PFE1205c	-693	-1	13.75	GTACAC
PFF1210w	-359	1	13.75	GTGTAC
PF11_0384	-1963	-1	13.75	GTACAC
PFF0485c	-608	1	13.75	GTGTAC
PFF0425w	-467	1	13.75	GTGTAC
PF14_0034	-1125	1	13.75	GTGTAC
PF14_0034	-1191	1	13.75	GTGTAC
PF11_0183	-1758	1	13.75	GTGTAC
MAL13P1.191	-691	-1	13.75	GTACAC
MAL7P1.119	-82	1	13.75	GTGTAC
MAL7P1.19	-1837	1	13.75	GTGTAC
PFB0050c	-787	-1	13.75	GTACAC
PF14_0166	-168	-1	13.75	GTACAC
PFD0980w	-523	1	13.75	GTGTAC
MAL13P1.150	-1127	1	13.75	GTGTAC
MAL13P1.150	-1404	1	13.75	GTGTAC
MAL13P1.500	-983	1	13.75	GTGTAC
PF13_0114	-599	1	13.75	GTGTAC
PF14_0673	-579	1	13.75	GTGTAC
PF11_0417	-1342	-1	13.75	GTACAC
PFA0150c	-655	1	13.75	GTGTAC
PFI0200c	-1688	1	13.75	GTGTAC
PF14_0075	-778	1	13.75	GTGTAC
PFB0930w	-1675	1	13.75	GTGTAC
PF14_0672	-698	-1	13.75	GTACAC
PFE0925c	-1598	-1	13.75	GTACAC
PFI1520w	-1113	-1	13.75	GTACAC
PFL2325c	-212	1	13.75	GTGTAC
PFL2325c	-314	-1	13.75	GTACAC
PFE1305c	-211	1	13.75	GTGTAC
MAL8P1.4	-1696	1	13.75	GTGTAC
PF11_0482	-1311	-1	13.75	GTACAC
PF11_0482	-1467	1	13.75	GTGTAC
PFD0480w	-308	1	13.75	GTGTAC
MAL13P1.192	-410	1	13.75	GTGTAC
PF10_0105	-303	1	13.75	GTGTAC
PFB0820c	-132	1	13.75	GTGTAC
PF10_0295	-743	1	13.75	GTGTAC
PF10_0276	-348	1	13.75	GTGTAC
PF10_0057	-829	1	13.75	GTGTAC
PF10_0057	-1148	1	13.75	GTGTAC
MAL7P1.156	-1140	1	13.75	GTGTAC
PF10_0138	-1278	1	13.75	GTGTAC
PFB0345c	-456	1	13.75	GTGTAC
PFD0985w	-126	1	13.75	GTGTAC
PFI0385c	-538	-1	13.75	GTACAC
PFA0630c	-22	1	13.75	GTGTAC
PFA0630c	-1649	1	13.75	GTGTAC
PF10_0330	-1705	-1	13.75	GTACAC
PFE0120c	-1543	1	13.75	GTGTAC
PFE0120c	-1678	1	13.75	GTGTAC
PF14_0540	-439	-1	13.75	GTACAC
MAL13P1.57	-440	1	13.75	GTGTAC
PF14_0241	-418	1	13.75	GTGTAC
PF14_0241	-1578	-1	13.75	GTACAC
PF10_0281	-798	1	13.75	GTGTAC
PF10_0281	-1178	-1	13.75	GTACAC
PFC0225c	-752	1	13.75	GTGTAC
PF07_0040	-873	1	13.75	GTGTAC
PF11_0377-c	-839	1	13.75	GTGTAC
PF08_0048	-1446	1	13.75	GTGTAC
PF07_0064	-1440	1	13.75	GTGTAC
PFL2005w	-1347	1	13.75	GTGTAC
PFE0485w	-140	1	13.75	GTGTAC
PF13_0058	-1843	1	13.75	GTGTAC
PFB0995w	-21	1	13.75	GTGTAC
PFL0270c	-416	-1	13.75	GTACAC
PF10_0117	-573	-1	13.75	GTACAC
PF13_0072	-1033	1	13.75	GTGTAC
PF13_0072	-1427	1	13.75	GTGTAC
PFI1610c	-566	-1	13.75	GTACAC
MAL13P1.129	-275	1	13.75	GTGTAC
PFE0370c	-625	-1	13.75	GTACAC
PFF0910c	-873	1	13.75	GTGTAC
PFE1165c	-839	1	13.75	GTGTAC
PF14_0222	-1869	1	13.75	GTGTAC
PF14_0339	-431	1	13.75	GTGTAC
PF14_0339	-1466	1	13.75	GTGTAC
MAL7P1.174	-413	-1	13.75	GTACAC
PFF1255w	-908	1	13.75	GTGTAC
PF14_0600	-208	1	13.75	GTGTAC
PF10_0031	-1273	1	13.75	GTGTAC
PFI0195c	-1297	1	13.75	GTGTAC
PFC0460w	-721	1	13.75	GTGTAC
PFD0965W	-642	-1	13.75	GTACAC
MAL8P1.81	-1153	1	13.75	GTGTAC
PF14_0631	-794	1	13.75	GTGTAC
PFF1365c	-71	1	13.75	GTGTAC
PF11_0147	-911	1	13.75	GTGTAC
PFE0980c	-1949	1	13.75	GTGTAC
PFE0840c	-1811	1	13.75	GTGTAC
PFF1295w	-1869	1	13.75	GTGTAC
PF11_0253	-1015	1	13.75	GTGTAC
MAL8P1.215	-1409	1	13.75	GTGTAC
PFF0030c	-108	1	13.75	GTGTAC
PFE0125w	-785	-1	13.75	GTACAC
PFE0125w	-920	-1	13.75	GTACAC
PFI1200w	-1008	1	13.75	GTGTAC
PF10_0376	-630	-1	13.75	GTACAC
PF14_0094	-1647	-1	13.75	GTACAC
MAL8P1.124	-26	1	13.75	GTGTAC
PF10_0257	-78	-1	13.75	GTACAC
PF10_0257	-1518	1	13.75	GTGTAC
PFD0028w	-103	1	13.75	GTGTAC
MAL8P1.150	-223	-1	13.75	GTACAC
PFL0720w	-1309	-1	13.75	GTACAC
PFD0735c	-81	1	13.75	GTGTAC
PF14_0527	-1165	-1	13.75	GTACAC
PF14_0527	-1257	1	13.75	GTGTAC
PFL0615w	-926	-1	13.75	GTACAC
PFL0615w	-1177	-1	13.75	GTACAC
PF11_0361-b	-1181	1	13.75	GTGTAC
PFL2365w	-1329	1	13.75	GTGTAC
PF14_0004	-827	-1	13.75	GTACAC
PF14_0511	-609	1	13.75	GTGTAC
PFL1050w	-520	1	13.75	GTGTAC
PFD0135c	-1057	1	13.75	GTGTAC
PFB0310c	-460	1	13.75	GTGTAC
PFB0310c	-1310	-1	13.75	GTACAC
PF10_0038	-1198	1	13.75	GTGTAC
PFB0225c	-265	1	13.75	GTGTAC
PFE1630w	-1656	1	13.75	GTGTAC
PFL0495c	-116	-1	13.75	GTACAC
PFL0110c	-865	1	13.75	GTGTAC
MAL8P1.37	-141	-1	13.75	GTACAC
PFL0930w	-1413	1	13.75	GTGTAC
PFI0460w	-753	1	13.75	GTGTAC
PFC0240c	-1213	1	13.75	GTGTAC
MAL13P1.232	-796	1	13.75	GTGTAC
MAL13P1.139a	-1082	1	13.75	GTGTAC
PF10_0366	-735	1	13.75	GTGTAC
PFF0605c	-624	1	13.75	GTGTAC
MAL13P1.145	-274	1	13.75	GTGTAC
PF14_0093	-1361	-1	13.75	GTACAC
PF11_0522	-668	1	13.75	GTGTAC
PFL2460w	-909	1	13.75	GTGTAC
PF08_0062	-335	1	13.75	GTGTAC
PFC0175w	-480	1	13.75	GTGTAC
PFL1280w	-353	-1	13.75	GTACAC
PF14_0184	-1423	-1	13.75	GTACAC
PF14_0184	-1729	1	13.75	GTGTAC
PF14_0413	-363	1	13.75	GTGTAC
PF11_0271	-1150	1	13.75	GTGTAC
PFL1110c	-311	1	13.75	GTGTAC
PF07_0090a	-470	1	13.75	GTGTAC
PF13_0302	-144	1	13.75	GTGTAC
PFB0100c	-1051	1	13.75	GTGTAC
PFB0800c	-54	1	13.75	GTGTAC
PFL1570w	-698	1	13.75	GTGTAC
PF07_0107	-1523	-1	13.75	GTACAC
PF11_0382	-620	1	13.75	GTGTAC
PF13_0010	-1617	1	13.75	GTGTAC
PFF1455c	-692	1	13.75	GTGTAC
PFF0615c	-94	1	13.75	GTGTAC
PF10_0156	-257	1	13.75	GTGTAC
PF13_0080	-132	1	13.75	GTGTAC
PFL2505c	-911	-1	13.75	GTACAC
PFL2505c	-1039	1	13.75	GTGTAC
PF14_0353	-335	1	13.75	GTGTAC
PFF1135w	-1423	-1	13.75	GTACAC
MAL8P1.217	-1900	-1	13.75	GTACAC
PFC0465c	-874	1	13.75	GTGTAC
PFL1390w	-1564	1	13.75	GTGTAC
MAL13P1.347	-770	1	13.75	GTGTAC
MAL13P1.347	-1600	1	13.75	GTGTAC
PF14_0194	-1385	1	13.75	GTGTAC
PF13_0075	-1094	-1	13.75	GTACAC
PF14_0723	-886	1	13.75	GTGTAC
PFE0775c	-1001	-1	13.75	GTACAC
PFE0775c	-1591	1	13.75	GTGTAC
PF10_0186	-953	-1	13.75	GTACAC
MAL13P1.89	-236	-1	13.75	GTACAC
PF14_0020	-376	-1	13.75	GTACAC
PFB0590w	-311	1	13.75	GTGTAC
PFB0590w	-327	-1	13.75	GTACAC
PFB0590w	-1068	1	13.75	GTGTAC
PFB0590w	-1085	1	13.75	GTGTAC
PFB0590w	-1102	1	13.75	GTGTAC
PFB0590w	-1119	1	13.75	GTGTAC
PFF0683c	-188	1	13.75	GTGTAC
PFF0683c	-407	1	13.75	GTGTAC
PFF0683c	-509	1	13.75	GTGTAC
PFD0255w	-477	1	13.75	GTGTAC
PF10_0190	-648	1	13.75	GTGTAC
PF14_0298	-118	-1	13.75	GTACAC
PF14_0295	-1476	1	13.75	GTGTAC
PFE1565w	-301	-1	13.75	GTACAC
PF14_0369	-182	-1	13.75	GTACAC
PF13_0197	-1838	1	13.75	GTGTAC
PFE0695w	-358	1	13.75	GTGTAC
MAL7P1.157	-711	1	13.75	GTGTAC
PF13_0180	-360	1	13.75	GTGTAC
PFB0775w	-1261	1	13.75	GTGTAC
MAL13P1.76	-1842	1	13.75	GTGTAC
PFB0125c	-1788	1	13.75	GTGTAC
PFA0520c	-1051	1	13.75	GTGTAC
PFL1875w	-1439	1	13.75	GTGTAC
PF08_0094	-123	-1	13.75	GTACAC
PFL2095w	-1564	1	13.75	GTGTAC
PFD0640c	-1820	-1	13.75	GTACAC
PF14_0272	-384	1	13.75	GTGTAC
PF14_0273	-1589	-1	13.75	GTACAC
PFF1280w	-295	1	13.75	GTGTAC
PFF1280w	-1019	1	13.75	GTGTAC
PF10_0165	-1939	1	13.75	GTGTAC
MAL13P1.52	-1030	1	13.75	GTGTAC
MAL7P1.32	-932	1	13.75	GTGTAC
PF14_0652	-197	1	13.75	GTGTAC
PF14_0652	-509	1	13.75	GTGTAC
PF11_0304	-325	1	13.75	GTGTAC
PF13_0295	-962	1	13.75	GTGTAC
PF14_0547	-252	1	13.75	GTGTAC
PF13_0300	-185	-1	13.75	GTACAC
PF13_0300	-783	1	13.75	GTGTAC
PF14_0143	-1191	1	13.75	GTGTAC
PF07_0086	-21	1	13.75	GTGTAC
PF10_0248	-86	-1	13.75	GTACAC
PFL2225w	-1325	1	13.75	GTGTAC
PF14_0261	-1312	-1	13.75	GTACAC
PFF0225w	-150	1	13.75	GTGTAC
PF08_0132	-525	1	13.75	GTGTAC
PFF0075c	-554	1	13.75	GTGTAC
PF14_0530	-214	1	13.75	GTGTAC
PF14_0740	-895	1	13.75	GTGTAC
MAL13P1.189	-1069	-1	13.75	GTACAC
PF13_0303	-216	1	13.75	GTGTAC
MAL13P1.580	-171	1	13.75	GTGTAC
PFE0820c	-902	1	13.75	GTGTAC
PFF0080c	-575	1	13.75	GTGTAC
PFL0865w	-523	1	13.75	GTGTAC
PF14_0538	-748	1	13.75	GTGTAC
PFL1526c	-787	1	13.75	GTGTAC
PFL1526c	-1513	1	13.75	GTGTAC
MAL13P1.239	-574	1	13.75	GTGTAC
PFC0630w	-539	-1	13.75	GTACAC
PF13_0144a	-1529	-1	13.75	GTACAC
PF14_0330	-1753	1	13.75	GTGTAC
PF10_0024	-530	1	13.75	GTGTAC
PF14_0044	-865	-1	13.75	GTACAC
PF14_0044	-1106	-1	13.75	GTACAC
PF13_0124	-43	1	13.75	GTGTAC
PF13_0125	-1747	-1	13.75	GTACAC
PFL1385c	-989	-1	13.75	GTACAC
MAL8P1.133	-52	1	13.75	GTGTAC
PFL1275c	-802	1	13.75	GTGTAC
PF13_0173	-1150	1	13.75	GTGTAC
MAL13P1.460	-1200	1	13.75	GTGTAC
PFD1160w	-797	1	13.75	GTGTAC
PFD1160w	-839	1	13.75	GTGTAC
PFL2430c	-1524	-1	13.75	GTACAC
PF14_0663	-1614	1	13.75	GTGTAC
PF14_0663	-1813	1	13.75	GTGTAC
PF11_0455	-71	1	13.75	GTGTAC
MAL13P1.121	-81	-1	13.75	GTACAC
PF14_0577	-1642	1	13.75	GTGTAC
PF07_0061	-1168	1	13.75	GTGTAC
PF11_0012	-1411	1	13.75	GTGTAC
PFL2180w	-549	1	13.75	GTGTAC
PF07_0074	-309	1	13.75	GTGTAC
PF10_0159	-1092	1	13.75	GTGTAC
PF10_0159	-1475	1	13.75	GTGTAC
PF10_0159	-1664	1	13.75	GTGTAC
PF10_0159	-1990	1	13.75	GTGTAC
PF14_0601	-1014	1	13.75	GTGTAC
PFF0745c	-1508	-1	13.75	GTACAC
PFE1370w	-1831	1	13.75	GTGTAC
PF14_0185	-1570	-1	13.75	GTACAC
PF14_0185	-1876	1	13.75	GTGTAC
PFE1550w	-770	1	13.75	GTGTAC
PF14_0773	-43	1	13.75	GTGTAC
PFL1090w	-1127	-1	13.75	GTACAC
PF11_0066	-76	1	13.75	GTGTAC
PF11_0066	-429	1	13.75	GTGTAC
PFC0701w	-311	1	13.75	GTGTAC
PF11_0185	-1193	1	13.75	GTGTAC
PFD0290w	-243	1	13.75	GTGTAC
PF11_0560	-1526	1	13.75	GTGTAC
MAL8P1.20	-486	1	13.75	GTGTAC
PF10_0004	-1878	-1	13.75	GTACAC
MAL8P1.152	-1314	1	13.75	GTGTAC
PFL0650c	-546	-1	13.75	GTACAC
PFI1445w	-617	1	13.75	GTGTAC
PFE0235c	-262	-1	13.75	GTACAC
PFB0580w	-980	1	13.75	GTGTAC
PFB0580w	-1285	1	13.75	GTGTAC
PFD1060w	-1484	1	13.75	GTGTAC
PF14_0320	-817	1	13.75	GTGTAC
MAL13P1.248	-170	-1	13.75	GTACAC
MAL8P1.111	-1324	-1	13.75	GTACAC
PF10_0039	-1140	1	13.75	GTGTAC
PF11_0488	-1129	-1	13.75	GTACAC
PFC0670c	-618	-1	13.75	GTACAC
PFD0340c	-324	1	13.75	GTGTAC
PF14_0092	-1763	1	13.75	GTGTAC
PFA0710c	-475	1	13.75	GTGTAC
PF14_0671	-1061	1	13.75	GTGTAC
MAL13P1.332	-622	1	13.75	GTGTAC
PFA0225w	-454	1	13.75	GTGTAC
PFA0225w	-1070	1	13.75	GTGTAC
PFC0330w	-1796	1	13.75	GTGTAC
PF13_0097	-378	-1	13.75	GTACAC
PF13_0097	-772	1	13.75	GTGTAC
PF13_0097	-1925	-1	13.75	GTACAC
PF11_0361-c	-1181	1	13.75	GTGTAC
PF11_0222	-1420	1	13.75	GTGTAC
PF11_0294	-479	1	13.75	GTGTAC
PFL0637c	-795	1	13.75	GTGTAC
MAL13P1.38	-1262	-1	13.75	GTACAC
PFI1685w	-1094	1	13.75	GTGTAC
PFF0775w	-1418	1	13.75	GTGTAC
PF07_0032	-1618	-1	13.75	GTACAC
PF11_0371	-694	-1	13.75	GTACAC
PFI1545c	-169	-1	13.75	GTACAC
MAL8P1.146	-199	1	13.75	GTGTAC
MAL8P1.146	-688	1	13.75	GTGTAC
PF14_0739a	-657	-1	13.75	GTACAC
PFL0925w	-17	1	13.75	GTGTAC
PFC0335c	-860	1	13.75	GTGTAC
PFL0595c	-924	1	13.75	GTGTAC
PF13_0198	-456	1	13.75	GTGTAC
PF13_0198	-1476	-1	13.75	GTACAC
MAL13P1.306	-346	1	13.75	GTGTAC
PFF0515c	-1050	-1	13.75	GTACAC
PF10_0137	-1501	1	13.75	GTGTAC
PFB0460c	-232	1	13.75	GTGTAC
PF14_0638	-131	1	13.75	GTGTAC
PF13_0218	-1745	1	13.75	GTGTAC
PF08_0098	-769	-1	13.75	GTACAC
PFI1795c	-636	1	13.75	GTGTAC
PFI1795c	-667	-1	13.75	GTACAC
MAL7P1.88	-366	-1	13.75	GTACAC
PF10_0323	-1874	-1	13.75	GTACAC
PF07_0024	-437	-1	13.75	GTACAC
PF11_0407	-126	1	13.75	GTGTAC
PFD0225w	-35	1	13.75	GTGTAC
PFD0225w	-1929	-1	13.75	GTACAC
PFE0590w	-1933	1	13.75	GTGTAC
PF14_0526	-1086	-1	13.75	GTACAC
PFD0170c	-1141	-1	13.75	GTACAC
PFL1565c	-256	-1	13.75	GTACAC
PFC0831w	-492	-1	13.75	GTACAC
PFE0870w	-788	1	13.75	GTGTAC
PFE0870w	-1719	1	13.75	GTGTAC
PFL0325w	-223	1	13.75	GTGTAC
PF11_0113	-1030	1	13.75	GTGTAC
PFE1560c	-394	1	13.75	GTGTAC
PF14_0174	-1453	1	13.75	GTGTAC
PF13_0362	-850	-1	13.75	GTACAC
PF10_0335	-538	1	13.75	GTGTAC
PF11_0310	-1238	-1	13.75	GTACAC
PFA0650w	-869	1	13.75	GTGTAC
PF07_0094	-505	1	13.75	GTGTAC
MAL13P1.327	-736	-1	13.75	GTACAC
PF10_0250	-432	1	13.75	GTGTAC
PFI1030c	-1310	1	13.75	GTGTAC
PF11_0315	-1288	1	13.75	GTGTAC
PF11_0245	-957	1	13.75	GTGTAC
PFF1180w	-173	1	13.75	GTGTAC
PFF1180w	-280	1	13.75	GTGTAC
PFF1180w	-1735	1	13.75	GTGTAC
PFD0690c	-1023	1	13.75	GTGTAC
PFF1165c	-658	1	13.75	GTGTAC
PFD0550c	-117	-1	13.75	GTACAC
PF11_0238	-260	-1	13.75	GTACAC
PF13_0273	-1900	1	13.75	GTGTAC
PFB1010w	-1011	1	13.75	GTGTAC
MAL13P1.285	-15	1	13.75	GTGTAC
PF14_0224	-365	-1	13.75	GTACAC
PFA0445w	-895	1	13.75	GTGTAC
PFE0415w	-352	1	13.75	GTGTAC
PF07_0017	-1239	1	13.75	GTGTAC
PF14_0337	-1327	1	13.75	GTGTAC
PFC0280c	-1512	-1	13.75	GTACAC
PFE1310c	-954	1	13.75	GTGTAC
PFE1310c	-1820	1	13.75	GTGTAC
PFL1895w	-322	-1	13.75	GTACAC
PF10_0040	-1293	1	13.75	GTGTAC
PF14_0724	-1622	1	13.75	GTGTAC
PF14_0467	-1021	1	13.75	GTGTAC
PF14_0331	-458	-1	13.75	GTACAC
PF14_0718	-96	1	13.75	GTGTAC
PF14_0718	-112	1	13.75	GTGTAC
PF14_0551	-567	1	13.75	GTGTAC
PFL0950c	-1955	-1	13.75	GTACAC
PFB0450w	-1640	-1	13.75	GTACAC
PFC0345w	-643	1	13.75	GTGTAC
MAL8P1.75a	-1847	-1	13.75	GTACAC
PF13_0016	-1131	1	13.75	GTGTAC
PF10_0078	-688	1	13.75	GTGTAC
PF10_0078	-1142	1	13.75	GTGTAC
PFI0320w	-370	1	13.75	GTGTAC
PFI0320w	-440	1	13.75	GTGTAC
MAL13P1.320	-662	1	13.75	GTGTAC
PFE0770w	-723	1	13.75	GTGTAC
PFE0770w	-1943	1	13.75	GTGTAC
PFA0025c	-108	1	13.75	GTGTAC
PFI1365w	-1971	1	13.75	GTGTAC
PF11_0473	-1312	1	13.75	GTGTAC
PFB0445c	-1993	1	13.75	GTGTAC
PF14_0350	-1374	1	13.75	GTGTAC
PF14_0350	-1494	1	13.75	GTGTAC
PF14_0430	-813	1	13.75	GTGTAC
PFF0150c	-1705	1	13.75	GTGTAC
PFI1055w	-635	-1	13.75	GTACAC
PFF0900c	-288	1	13.75	GTGTAC
PFE0400w	-1103	1	13.75	GTGTAC
PFE0400w	-1504	1	13.75	GTGTAC
PFE0645w	-430	1	13.75	GTGTAC
PFF0865w	-1673	1	13.75	GTGTAC
MAL8P1.72	-685	1	13.75	GTGTAC
PF08_0111	-831	-1	13.75	GTACAC
PF14_0414	-328	-1	13.75	GTACAC
PFD0595w	-1092	-1	13.75	GTACAC
PF14_0192	-975	1	13.75	GTGTAC
PF13_0140	-1753	1	13.75	GTGTAC
PF13_0140	-1861	1	13.75	GTGTAC
PF11_0148	-242	-1	13.75	GTACAC
PFC0390w	-1319	1	13.75	GTGTAC
MAL13P1.106	-1979	-1	13.75	GTACAC
PF14_0099	-946	-1	13.75	GTACAC
PFD1155w	-1845	1	13.75	GTGTAC
PF14_0665	-91	1	13.75	GTGTAC
PF14_0319	-811	-1	13.75	GTACAC
PF14_0319	-842	1	13.75	GTGTAC
PFB0480w	-147	1	13.75	GTGTAC
PF10_0320a	-467	-1	13.75	GTACAC
PF10_0164	-1138	1	13.75	GTGTAC
PFB0423c	-657	1	13.75	GTGTAC
PF11_0438	-1115	1	13.75	GTGTAC
PF13_0226	-285	1	13.75	GTGTAC
PF11_0013	-15	-1	13.75	GTACAC
PF11_0404	-862	-1	13.75	GTACAC
PF11_0404	-1237	-1	13.75	GTACAC
PFF0560c	-902	1	13.75	GTGTAC
MAL8P1.134	-1950	1	13.75	GTGTAC
PF08_0139	-1930	-1	13.53	GTCCAC
PF14_0722	-944	-1	13.53	GTCCAC
MAL8P1.131	-1217	-1	13.53	GGACAC
PFB0227c	-1783	1	13.53	GTGTCC
PFI1205c	-1614	-1	13.53	GGACAC
MAL8P1.78	-937	-1	13.53	GTCCAC
PF11_0397	-1028	-1	13.53	GTCCAC
PFC0970w	-1288	1	13.53	GTGTCC
PF14_0561	-1888	1	13.53	GTGTCC
PFB0660w	-383	-1	13.53	GGACAC
PF10_0271	-514	-1	13.53	GTCCAC
PF08_0033	-409	-1	13.53	GGACAC
PF08_0033	-975	1	13.53	GTGTCC
PF07_0072	-450	1	13.53	GTGGAC
PF13_0100	-328	-1	13.53	GTCCAC
PFC0820w	-1747	-1	13.53	GTCCAC
PFI1675w	-1082	1	13.53	GTGTCC
PFB0105c	-1261	-1	13.53	GGACAC
PFF1385c	-129	-1	13.53	GTCCAC
PFI1070c	-1954	-1	13.53	GTCCAC
PF11_0442	-651	1	13.53	GTGTCC
PFE1170w	-1290	1	13.53	GTGGAC
MAL7P1.102	-271	1	13.53	GTGGAC
PFB0265c	-309	1	13.53	GTGTCC
PFA0135w	-1535	1	13.53	GTGGAC
PF08_0080	-1177	-1	13.53	GGACAC
PFI1350c	-467	-1	13.53	GTCCAC
PFB0190c	-1474	-1	13.53	GTCCAC
MAL13P1.277	-47	-1	13.53	GGACAC
PF14_0737	-1850	1	13.53	GTGTCC
PF13_0196	-664	-1	13.53	GTCCAC
PFC0990c	-311	-1	13.53	GTCCAC
PFC0990c	-926	-1	13.53	GGACAC
PF11_0390	-24	1	13.53	GTGTCC
PFC0120w	-264	1	13.53	GTGGAC
PF14_0729	-837	-1	13.53	GGACAC
PFL2080c	-764	1	13.53	GTGTCC
MAL7P1.340	-1708	-1	13.53	GTCCAC
PFI0690c	-834	1	13.53	GTGTCC
PF07_0126	-419	-1	13.53	GGACAC
PFD0405c	-454	1	13.53	GTGTCC
PFI1335w	-391	1	13.53	GTGTCC
PFD1245c	-1157	-1	13.53	GGACAC
PFD0825c	-610	1	13.53	GTGTCC
PFB0205c	-1669	-1	13.53	GGACAC
PFB0985c	-1287	-1	13.53	GGACAC
PFD0395c	-1702	1	13.53	GTGTCC
PFF1390w	-1419	1	13.53	GTGGAC
MAL13P1.87	-931	-1	13.53	GGACAC
PFI0790w	-705	1	13.53	GTGTCC
PFB0640c	-1653	-1	13.53	GTCCAC
PFI1410c	-620	1	13.53	GTGTCC
PF14_0387	-94	-1	13.53	GGACAC
PF14_0387	-1503	-1	13.53	GTCCAC
PF14_0622	-960	-1	13.53	GTCCAC
PF14_0293	-973	1	13.53	GTGTCC
PFI1210w	-179	1	13.53	GTGTCC
PFL2185w	-791	-1	13.53	GGACAC
PFD0180c	-1655	1	13.53	GTGTCC
PFD0905w	-545	-1	13.53	GTCCAC
PF11_0545	-1830	-1	13.53	GGACAC
PFC0195w	-1222	1	13.53	GTGTCC
PFC0195w	-1568	1	13.53	GTGGAC
PF10_0390	-1218	-1	13.53	GGACAC
PF14_0280	-285	-1	13.53	GGACAC
PFI1330c	-621	-1	13.53	GTCCAC
PF14_0590	-56	-1	13.53	GGACAC
PFA0175w	-523	1	13.53	GTGTCC
PFB0235w	-564	-1	13.53	GGACAC
PF14_0473	-1359	-1	13.53	GTCCAC
PFL1430c	-1376	1	13.53	GTGTCC
PF11_0515	-1511	1	13.53	GTGTCC
PFL1435c	-121	-1	13.53	GTCCAC
PFL1435c	-481	-1	13.53	GTCCAC
PFC0250c	-972	1	13.53	GTGTCC
PF14_0030	-553	1	13.53	GTGGAC
PFI1745c	-1546	1	13.53	GTGTCC
PFI1745c	-1819	1	13.53	GTGTCC
PF10_0118	-996	1	13.53	GTGGAC
PFC0885c	-1372	1	13.53	GTGTCC
PFI0165c	-1737	-1	13.53	GGACAC
PFL0746c	-179	1	13.53	GTGGAC
PFB0830w	-1743	1	13.53	GTGTCC
PF14_0396	-1421	1	13.53	GTGTCC
MAL8P1.151	-25	1	13.53	GTGTCC
MAL7P1.203	-1913	1	13.53	GTGGAC
PF13_0060	-1942	1	13.53	GTGGAC
PFB0730w	-682	1	13.53	GTGTCC
PFI1010w	-127	-1	13.53	GGACAC
PFB0475c	-839	-1	13.53	GGACAC
PFA0385w	-675	-1	13.53	GTCCAC
PF13_0142	-1251	-1	13.53	GTCCAC
PFE0495w	-88	1	13.53	GTGTCC
PF11_0334	-1322	-1	13.53	GTCCAC
PF11_0283	-354	1	13.53	GTGTCC
PF14_0206	-131	-1	13.53	GTCCAC
PFC0510w	-442	-1	13.53	GGACAC
PF14_0199	-571	1	13.53	GTGTCC
MAL7P1.124	-241	-1	13.53	GGACAC
PF08_0052	-83	-1	13.53	GTCCAC
PF11_0418	-1132	-1	13.53	GGACAC
MAL8P1.113	-220	1	13.53	GTGTCC
PFA0170c	-881	-1	13.53	GGACAC
MAL13P1.350	-1747	-1	13.53	GGACAC
PF07_0096	-545	1	13.53	GTGTCC
MAL13P1.125	-694	-1	13.53	GTCCAC
PFB0370c	-125	1	13.53	GTGTCC
PFL0340w	-1046	1	13.53	GTGGAC
PFE0465c	-1736	-1	13.53	GTCCAC
PF14_0571	-1347	-1	13.53	GGACAC
PF14_0279	-1648	1	13.53	GTGTCC
MAL13P1.256	-653	1	13.53	GTGGAC
PF14_0563	-1414	-1	13.53	GGACAC
PFD0655w	-377	1	13.53	GTGGAC
PF13_0229	-741	-1	13.53	GGACAC
PF13_0229	-889	-1	13.53	GTCCAC
PFI1555w	-148	-1	13.53	GTCCAC
PFI1555w	-268	-1	13.53	GTCCAC
MAL7P1.123	-497	1	13.53	GTGGAC
MAL8P1.96	-118	-1	13.53	GTCCAC
PF13_0133	-402	1	13.53	GTGGAC
MAL7P1.203a	-596	-1	13.53	GTCCAC
PFI0615w	-1141	-1	13.53	GGACAC
PF11_0259	-891	-1	13.53	GGACAC
MAL8P1.46	-593	1	13.53	GTGTCC
PFD1035w	-669	1	13.53	GTGTCC
PFD0285c	-204	-1	13.53	GTCCAC
MAL7P1.7	-1274	-1	13.53	GGACAC
PFI1670c	-1575	-1	13.53	GGACAC
PF07_0034	-486	-1	13.53	GGACAC
PF11_0180	-1712	-1	13.53	GGACAC
PFI0580c	-836	-1	13.53	GGACAC
PF13_0177	-1991	1	13.53	GTGTCC
PF11_0455a	-1693	1	13.53	GTGGAC
PFF1490w	-1727	-1	13.53	GGACAC
PF07_0130	-1521	-1	13.53	GGACAC
PF14_0386	-1669	1	13.53	GTGGAC
MAL7P1.212	-1171	-1	13.53	GGACAC
PF14_0119	-95	1	13.53	GTGTCC
PF14_0621	-1472	-1	13.53	GTCCAC
PF08_0004	-1749	-1	13.53	GTCCAC
PF08_0004	-1867	1	13.53	GTGGAC
MAL13P1.88	-1821	1	13.53	GTGGAC
MAL13P1.330	-153	1	13.53	GTGGAC
PFA0680c	-1235	-1	13.53	GGACAC
MAL13P1.268	-396	-1	13.53	GGACAC
MAL13P1.268	-659	1	13.53	GTGGAC
PFL1755w	-1266	1	13.53	GTGGAC
PFD0065w	-1849	1	13.53	GTGGAC
PF14_0036	-1873	1	13.53	GTGGAC
PF14_0036	-1934	-1	13.53	GTCCAC
PFD0450c	-327	1	13.53	GTGTCC
PF11_0111	-816	1	13.53	GTGGAC
PF14_0468a	-1392	1	13.53	GTGTCC
PF14_0491	-330	1	13.53	GTGTCC
MAL8P1.7	-1941	1	13.53	GTGGAC
PF13_0132	-1970	-1	13.53	GTCCAC
PFA0005w	-1185	-1	13.53	GGACAC
PF10_0217	-1697	-1	13.53	GGACAC
PF11_0340	-555	-1	13.53	GTCCAC
PF11_0038	-829	1	13.53	GTGTCC
PF07_0043	-1600	1	13.53	GTGTCC
PFF0735w	-386	-1	13.53	GTCCAC
PFD0165w	-725	-1	13.53	GTCCAC
PFL0630w	-633	-1	13.53	GGACAC
PFF1200w	-115	1	13.53	GTGGAC
PFF1575w	-1515	-1	13.53	GGACAC
PF08_0142	-1168	-1	13.53	GGACAC
MAL8P1.45	-925	1	13.53	GTGGAC
PFI1415w	-481	1	13.53	GTGGAC
MAL13P1.505	-1751	1	13.53	GTGGAC
PF13_0299	-750	-1	13.53	GGACAC
PFL1785c	-168	-1	13.53	GTCCAC
[truncated: 10,108 more rows]
