# Supplementary material for: Identification and Genome-Wide Prediction of DNA Binding Specificities for the ApiAP2 Family of Regulators from the Malaria Parasite
Source: PLoS Pathog. 2010 Oct 28;6(10):e1001165. doi: 10.1371/journal.ppat.1001165 (PMC2965767; doi:10.1371/journal.ppat.1001165)
Supplement: Dataset S3 — ScanACE results for all AP2 motifs. ScanACE results for all ApiAP2 motifs. The location, orientation, and sequence of each motif match in upstream regions are indicated. (8.80 MB ZIP) [file ppat.1001165.s021.zip › Dataset S3_revised/PFL1900w_DLD_ScanACE pwm matches.txt]

Dataset S3l.  ScanACE results for the PFL1900w_DLD motif.				
Searches were done using the position weight matrix trimmed to the 6 most informative consecutive motif positions.				
Data is sorted by score from highest to lowest.				
Column 1 - PlasmoDB gene IDs.  Genes listed multiple times have more than one match to the motif in their upstream regions				
Column 2 - Position of the motif upstream from the ATG start codon.   				
Column 3 - Orientation of the motif in the genome.  1 indicates the plus strand and -1 indicates the minus strand.				
Column 4 - ScanACE score.  Higher scores reflect better better matches to the position weight matrix.				
Column 5 - Sequence of the motif match.  All sequences are 5' to 3' from the plus strand.				

Gene ID	Position	Orientation	Score	Sequence
PF14_0518	-107	-1	11.69	TGTAGA
PFD0210c	-393	1	11.69	TCTACA
PFB0610c	-433	1	11.69	TCTACA
PF08_0139	-1635	-1	11.69	TGTAGA
PF08_0139	-1961	-1	11.69	TGTAGA
PF11_0091	-866	-1	11.69	TGTAGA
PF11_0091	-1281	1	11.69	TCTACA
PF11_0091	-1769	-1	11.69	TGTAGA
PF14_0164	-1659	-1	11.69	TGTAGA
PF14_0722	-950	1	11.69	TCTACA
PF14_0722	-1215	-1	11.69	TGTAGA
MAL7P1.172	-198	-1	11.69	TGTAGA
MAL7P1.172	-910	-1	11.69	TGTAGA
MAL7P1.172	-1106	-1	11.69	TGTAGA
MAL7P1.172	-1258	-1	11.69	TGTAGA
PFB0185w	-261	1	11.69	TCTACA
PFC0700c	-177	1	11.69	TCTACA
PFC0700c	-921	1	11.69	TCTACA
PFC0700c	-1443	1	11.69	TCTACA
PFC0700c	-1571	1	11.69	TCTACA
PFB0227c	-77	1	11.69	TCTACA
PFB0227c	-167	1	11.69	TCTACA
PFB0227c	-1817	1	11.69	TCTACA
PFD1015c	-857	1	11.69	TCTACA
PFD1015c	-1470	-1	11.69	TGTAGA
PFD1015c	-1794	1	11.69	TCTACA
PFI1205c	-967	1	11.69	TCTACA
PFL2620w	-449	1	11.69	TCTACA
PF14_0664	-472	-1	11.69	TGTAGA
MAL8P1.78	-973	-1	11.69	TGTAGA
MAL8P1.78	-1203	-1	11.69	TGTAGA
MAL13P1.281	-9	-1	11.69	TGTAGA
PF14_0757	-40	-1	11.69	TGTAGA
PF14_0757	-428	-1	11.69	TGTAGA
PF14_0757	-1834	1	11.69	TCTACA
PF14_0015	-373	-1	11.69	TGTAGA
PF14_0015	-533	1	11.69	TCTACA
PF14_0015	-780	-1	11.69	TGTAGA
PFI1640c	-667	1	11.69	TCTACA
PF13_0230	-309	1	11.69	TCTACA
PFL2135c	-785	1	11.69	TCTACA
PFL2135c	-1120	-1	11.69	TGTAGA
PFL0895c	-407	-1	11.69	TGTAGA
PFL0895c	-1803	-1	11.69	TGTAGA
PFC1075w	-937	-1	11.69	TGTAGA
PF11_0331	-1226	1	11.69	TCTACA
PF08_0053	-659	-1	11.69	TGTAGA
PFL1910c	-606	-1	11.69	TGTAGA
PFE0350c	-288	-1	11.69	TGTAGA
PF13_0054	-188	-1	11.69	TGTAGA
PFC0970w	-263	-1	11.69	TGTAGA
PFC0970w	-1427	-1	11.69	TGTAGA
PF14_0578	-472	-1	11.69	TGTAGA
PF14_0578	-1161	1	11.69	TCTACA
PF14_0578	-1769	-1	11.69	TGTAGA
PFL0025c	-743	-1	11.69	TGTAGA
PFI1380c	-349	-1	11.69	TGTAGA
PFI1380c	-569	1	11.69	TCTACA
PFI1380c	-618	-1	11.69	TGTAGA
PFI0475w	-676	1	11.69	TCTACA
PF10_0223	-988	-1	11.69	TGTAGA
PF08_0105	-1839	1	11.69	TCTACA
PFF1235w	-968	-1	11.69	TGTAGA
PFF1235w	-1100	-1	11.69	TGTAGA
PF14_0561	-230	-1	11.69	TGTAGA
PFB0177c	-450	1	11.69	TCTACA
PFB0177c	-1182	1	11.69	TCTACA
PFB0177c	-1645	-1	11.69	TGTAGA
PF13_0243	-234	1	11.69	TCTACA
PF13_0134	-709	-1	11.69	TGTAGA
PFD0190w	-1681	-1	11.69	TGTAGA
PFL0515w	-1764	-1	11.69	TGTAGA
PF08_0033	-1129	1	11.69	TCTACA
PFC0820w	-182	1	11.69	TCTACA
PFC0820w	-1065	1	11.69	TCTACA
PFB0105c	-1820	1	11.69	TCTACA
PF14_0435	-992	-1	11.69	TGTAGA
PFD0900w	-586	-1	11.69	TGTAGA
PFD0900w	-1048	-1	11.69	TGTAGA
PFF0645c	-79	-1	11.69	TGTAGA
PFF0645c	-371	-1	11.69	TGTAGA
PFF0645c	-1402	-1	11.69	TGTAGA
PF11_0192	-939	1	11.69	TCTACA
PFL2210w	-244	-1	11.69	TGTAGA
MAL13P1.49	-248	1	11.69	TCTACA
PFL0670c	-349	1	11.69	TCTACA
PFE0795c	-1894	1	11.69	TCTACA
PF14_0154	-952	-1	11.69	TGTAGA
PF14_0328	-344	-1	11.69	TGTAGA
PF14_0328	-1642	1	11.69	TCTACA
PFI1070c	-265	1	11.69	TCTACA
PF11_0454	-1568	1	11.69	TCTACA
PF11_0454	-1732	-1	11.69	TGTAGA
PFF1095w	-1778	1	11.69	TCTACA
PF14_0378	-1804	1	11.69	TCTACA
PF14_0378	-1818	-1	11.69	TGTAGA
PF11_0442	-1868	1	11.69	TCTACA
PFI1820w	-124	-1	11.69	TGTAGA
PFI1820w	-1882	-1	11.69	TGTAGA
PFL2015w	-880	1	11.69	TCTACA
PFL2015w	-1281	-1	11.69	TGTAGA
PFL2015w	-1663	1	11.69	TCTACA
PFC0680w	-1905	1	11.69	TCTACA
PFC0680w	-1940	1	11.69	TCTACA
PFD0765w	-276	1	11.69	TCTACA
PFD0765w	-435	1	11.69	TCTACA
PF10_0346	-156	1	11.69	TCTACA
PF10_0346	-528	-1	11.69	TGTAGA
PF10_0346	-626	-1	11.69	TGTAGA
PFI0485c	-396	-1	11.69	TGTAGA
PFI1135c	-661	1	11.69	TCTACA
PFF0575c	-273	-1	11.69	TGTAGA
PFD1115c	-954	1	11.69	TCTACA
PFA0390w	-588	-1	11.69	TGTAGA
PFE1170w	-34	-1	11.69	TGTAGA
PFE1170w	-1531	-1	11.69	TGTAGA
PFL0260c	-1951	1	11.69	TCTACA
PFA0440w	-1110	-1	11.69	TGTAGA
PFA0440w	-1685	1	11.69	TCTACA
PFI0955w	-778	-1	11.69	TGTAGA
PFL1075w	-985	-1	11.69	TGTAGA
PFB0875c	-581	-1	11.69	TGTAGA
PF07_0015	-275	1	11.69	TCTACA
PF14_0767	-428	1	11.69	TCTACA
PFI1485c	-1866	-1	11.69	TGTAGA
PF14_0545	-1267	1	11.69	TCTACA
MAL13P1.162	-741	1	11.69	TCTACA
PFI0920c	-437	1	11.69	TCTACA
PFI0920c	-1948	1	11.69	TCTACA
MAL7P1.131	-1155	-1	11.69	TGTAGA
PF08_0020	-829	-1	11.69	TGTAGA
PF11_0250	-232	-1	11.69	TGTAGA
PFB0687c	-1490	-1	11.69	TGTAGA
MAL13P1.277	-119	-1	11.69	TGTAGA
MAL13P1.277	-629	1	11.69	TCTACA
PFF1580c	-648	-1	11.69	TGTAGA
PF14_0737	-750	-1	11.69	TGTAGA
PF13_0196	-909	-1	11.69	TGTAGA
PFC0030c	-436	1	11.69	TCTACA
PFC0030c	-1908	1	11.69	TCTACA
PFC0030c	-1953	1	11.69	TCTACA
MAL8P1.47	-915	-1	11.69	TGTAGA
PF10_0299	-356	-1	11.69	TGTAGA
PF11_0390	-769	-1	11.69	TGTAGA
MAL7P1.122	-1314	-1	11.69	TGTAGA
MAL7P1.179	-475	1	11.69	TCTACA
MAL13P1.360	-923	-1	11.69	TGTAGA
MAL8P1.97	-235	-1	11.69	TGTAGA
PF11_0026	-929	-1	11.69	TGTAGA
PF08_0118	-556	-1	11.69	TGTAGA
PF08_0118	-903	1	11.69	TCTACA
PFI1770w	-1740	1	11.69	TCTACA
PFI1770w	-1996	-1	11.69	TGTAGA
PFC0166w	-568	-1	11.69	TGTAGA
PFC0166w	-710	-1	11.69	TGTAGA
PFC0166w	-742	1	11.69	TCTACA
PF14_0729	-290	-1	11.69	TGTAGA
PF14_0117	-927	-1	11.69	TGTAGA
PF13_0017	-172	1	11.69	TCTACA
MAL8P1.67	-26	-1	11.69	TGTAGA
MAL8P1.67	-1091	1	11.69	TCTACA
MAL8P1.67	-1210	-1	11.69	TGTAGA
PFL2080c	-396	1	11.69	TCTACA
PFL2080c	-1293	-1	11.69	TGTAGA
PFL2080c	-1895	1	11.69	TCTACA
PFA0635c	-650	-1	11.69	TGTAGA
PFI0690c	-625	1	11.69	TCTACA
PF07_0126	-1251	1	11.69	TCTACA
PFL0805w	-756	1	11.69	TCTACA
PFF1275c	-729	-1	11.69	TGTAGA
PF11_0131	-290	-1	11.69	TGTAGA
PFL2580w	-415	1	11.69	TCTACA
PFL2580w	-1135	-1	11.69	TGTAGA
PFC0270w	-367	1	11.69	TCTACA
PFC0270w	-919	1	11.69	TCTACA
PF11_0518	-709	1	11.69	TCTACA
PF08_0130	-49	-1	11.69	TGTAGA
PFC0910w	-661	1	11.69	TCTACA
PFC0910w	-1836	1	11.69	TCTACA
PFC0910w	-1964	1	11.69	TCTACA
PF14_0532	-570	1	11.69	TCTACA
PF11_0097	-745	-1	11.69	TGTAGA
PFC0282w	-818	1	11.69	TCTACA
PFC0282w	-1092	-1	11.69	TGTAGA
PFF1530c	-306	-1	11.69	TGTAGA
PFI1335w	-557	-1	11.69	TGTAGA
PF10_0215	-1903	1	11.69	TCTACA
PF14_0289	-1950	1	11.69	TCTACA
PFD1045c	-23	1	11.69	TCTACA
PF11_0362a	-189	1	11.69	TCTACA
PF11_0362a	-745	-1	11.69	TGTAGA
PFD1245c	-671	-1	11.69	TGTAGA
PF14_0180	-1918	-1	11.69	TGTAGA
PF14_0343	-11	-1	11.69	TGTAGA
PF14_0343	-1065	-1	11.69	TGTAGA
PF14_0343	-1090	-1	11.69	TGTAGA
PF14_0343	-1917	-1	11.69	TGTAGA
PF14_0587	-1158	1	11.69	TCTACA
PF10_0095	-770	-1	11.69	TGTAGA
PF14_0465	-344	-1	11.69	TGTAGA
PFF0240c	-341	-1	11.69	TGTAGA
PFD0460c	-1461	-1	11.69	TGTAGA
PF14_0260	-1995	-1	11.69	TGTAGA
PF14_0078	-499	1	11.69	TCTACA
PFD0825c	-854	1	11.69	TCTACA
PF14_0048	-518	1	11.69	TCTACA
PFL1985c	-430	-1	11.69	TGTAGA
PFL0310c	-83	1	11.69	TCTACA
PFB0205c	-580	-1	11.69	TGTAGA
PFB0205c	-605	-1	11.69	TGTAGA
PFL2355w	-750	1	11.69	TCTACA
PF13_0323	-1567	-1	11.69	TGTAGA
PFD1055w	-1627	-1	11.69	TGTAGA
PFD1055w	-1987	-1	11.69	TGTAGA
PFB0985c	-1511	1	11.69	TCTACA
PFC0080c	-1820	1	11.69	TCTACA
MAL7P1.59	-838	-1	11.69	TGTAGA
PF14_0677	-982	-1	11.69	TGTAGA
PFI0135c	-1440	-1	11.69	TGTAGA
PFI0135c	-1837	-1	11.69	TGTAGA
PFL2010c	-74	-1	11.69	TGTAGA
PFL2010c	-456	1	11.69	TCTACA
PFL2010c	-857	-1	11.69	TGTAGA
PF13_0090	-770	1	11.69	TCTACA
PF13_0090	-1265	1	11.69	TCTACA
PF10_0363	-1232	-1	11.69	TGTAGA
MAL13P1.177	-77	1	11.69	TCTACA
PFB0970c	-709	-1	11.69	TGTAGA
PFD0395c	-60	1	11.69	TCTACA
PFI0150c	-1240	1	11.69	TCTACA
PFI0150c	-1955	-1	11.69	TGTAGA
PF11_0325	-677	-1	11.69	TGTAGA
MAL13P1.24	-808	-1	11.69	TGTAGA
MAL13P1.24	-1976	-1	11.69	TGTAGA
PFC1065w	-1589	-1	11.69	TGTAGA
PF11_0156	-837	-1	11.69	TGTAGA
MAL13P1.237	-88	-1	11.69	TGTAGA
MAL13P1.303	-1419	1	11.69	TCTACA
PFI0790w	-866	-1	11.69	TGTAGA
PFI0790w	-981	1	11.69	TCTACA
PFI0790w	-1782	-1	11.69	TGTAGA
PF11_0421	-300	1	11.69	TCTACA
MAL13P1.342	-177	-1	11.69	TGTAGA
MAL13P1.342	-1116	-1	11.69	TGTAGA
PF14_0086	-1023	1	11.69	TCTACA
PF14_0543	-1029	1	11.69	TCTACA
PF14_0543	-1376	-1	11.69	TGTAGA
PF14_0543	-1439	-1	11.69	TGTAGA
PF14_0622	-315	1	11.69	TCTACA
PF14_0622	-1063	-1	11.69	TGTAGA
PFB0545c	-321	-1	11.69	TGTAGA
PFC0880c	-1307	1	11.69	TCTACA
PF08_0089	-727	-1	11.69	TGTAGA
PFL0920c	-718	1	11.69	TCTACA
PFL0920c	-855	1	11.69	TCTACA
PFL0920c	-1681	-1	11.69	TGTAGA
PFL0920c	-1894	-1	11.69	TGTAGA
MAL13P1.43	-85	-1	11.69	TGTAGA
PFD0035c	-450	1	11.69	TCTACA
PF14_0367	-235	-1	11.69	TGTAGA
PF14_0367	-466	1	11.69	TCTACA
PF14_0367	-921	1	11.69	TCTACA
PF14_0367	-1199	1	11.69	TCTACA
PFD0895c	-923	1	11.69	TCTACA
PFD0895c	-1385	1	11.69	TCTACA
PF14_0745	-1428	-1	11.69	TGTAGA
PF14_0745	-1830	-1	11.69	TGTAGA
PFI1210w	-826	-1	11.69	TGTAGA
MAL8P1.77	-793	1	11.69	TCTACA
MAL8P1.77	-1363	1	11.69	TCTACA
PF11_0528	-77	-1	11.69	TGTAGA
PF11_0528	-645	-1	11.69	TGTAGA
MAL13P1.295	-926	-1	11.69	TGTAGA
PFA0550w	-1035	-1	11.69	TGTAGA
PF14_0257	-1965	-1	11.69	TGTAGA
PF14_0410	-414	1	11.69	TCTACA
PFE0115c	-89	-1	11.69	TGTAGA
PFD0180c	-1927	-1	11.69	TGTAGA
PFC0860w	-1462	-1	11.69	TGTAGA
PFD0075w	-675	-1	11.69	TGTAGA
PFD0075w	-1116	1	11.69	TCTACA
PFD0075w	-1927	-1	11.69	TGTAGA
MAL7P1.6	-1270	1	11.69	TCTACA
PF07_0048	-497	1	11.69	TCTACA
PF07_0048	-913	1	11.69	TCTACA
PF07_0048	-1892	1	11.69	TCTACA
PFB0145c	-216	1	11.69	TCTACA
PF13_0033	-1616	-1	11.69	TGTAGA
MAL13P1.180	-30	1	11.69	TCTACA
PFE1285w	-684	-1	11.69	TGTAGA
PFE1285w	-1072	1	11.69	TCTACA
PF13_0242	-1924	-1	11.69	TGTAGA
MAL13P1.170	-1767	-1	11.69	TGTAGA
PF11_0142	-1645	-1	11.69	TGTAGA
PFC0155c	-1175	1	11.69	TCTACA
PF11_0545	-1085	1	11.69	TCTACA
PFC0195w	-1754	-1	11.69	TGTAGA
PF08_0027	-181	-1	11.69	TGTAGA
PF08_0027	-367	1	11.69	TCTACA
PF08_0027	-679	-1	11.69	TGTAGA
PFL1915w	-915	1	11.69	TCTACA
PF14_0108	-1022	-1	11.69	TGTAGA
MAL13P1.278	-1029	-1	11.69	TGTAGA
MAL13P1.278	-1761	1	11.69	TCTACA
MAL13P1.278	-1879	-1	11.69	TGTAGA
PF13_0253	-543	-1	11.69	TGTAGA
PF13_0253	-1786	-1	11.69	TGTAGA
PFB0650w	-1435	1	11.69	TCTACA
PF14_0022	-430	1	11.69	TCTACA
PFD0487c	-124	1	11.69	TCTACA
PF14_0635	-632	1	11.69	TCTACA
PF10_0178	-1715	-1	11.69	TGTAGA
PF10_0130	-1184	-1	11.69	TGTAGA
PFC0370w	-530	1	11.69	TCTACA
PF10_0390	-1425	1	11.69	TCTACA
PFB0510w	-748	-1	11.69	TGTAGA
PFE0275w	-431	-1	11.69	TGTAGA
PF10_0300	-506	1	11.69	TCTACA
PF14_0280	-518	-1	11.69	TGTAGA
PF11_0068	-264	-1	11.69	TGTAGA
PF14_0404	-1837	-1	11.69	TGTAGA
PF14_0599	-176	1	11.69	TCTACA
PF14_0599	-725	-1	11.69	TGTAGA
PFI1440w	-1102	1	11.69	TCTACA
PFD0995c	-718	1	11.69	TCTACA
PFD0995c	-1593	1	11.69	TCTACA
PF14_0441	-1650	1	11.69	TCTACA
MAL13P1.410	-568	-1	11.69	TGTAGA
PFE1082c	-11	1	11.69	TCTACA
PFD0700c	-989	1	11.69	TCTACA
PFD0700c	-1065	-1	11.69	TGTAGA
MAL8P1.70	-431	1	11.69	TCTACA
MAL8P1.70	-1201	1	11.69	TCTACA
PF14_0771	-400	1	11.69	TCTACA
MAL7P1.114	-1264	1	11.69	TCTACA
PF13_0342	-181	1	11.69	TCTACA
PF11_0039	-139	1	11.69	TCTACA
PFB0235w	-530	-1	11.69	TGTAGA
PF14_0473	-1346	-1	11.69	TGTAGA
PFI1110w	-517	-1	11.69	TGTAGA
PFI1110w	-1495	-1	11.69	TGTAGA
PF11_0186	-1681	1	11.69	TCTACA
PFC0725c	-1283	-1	11.69	TGTAGA
MAL8P1.310	-507	1	11.69	TCTACA
MAL8P1.310	-614	-1	11.69	TGTAGA
MAL8P1.310	-1272	1	11.69	TCTACA
PF11_0265	-473	1	11.69	TCTACA
PF11_0265	-710	1	11.69	TCTACA
PF11_0265	-1037	-1	11.69	TGTAGA
PF11_0265	-1536	1	11.69	TCTACA
PF10_0097	-1978	1	11.69	TCTACA
PF07_0116	-1964	-1	11.69	TGTAGA
PFD0660w	-1189	1	11.69	TCTACA
PF14_0568	-182	-1	11.69	TGTAGA
PF14_0568	-437	-1	11.69	TGTAGA
PF14_0568	-1207	-1	11.69	TGTAGA
MAL13P1.331	-189	1	11.69	TCTACA
MAL7P1.20	-744	1	11.69	TCTACA
PFI0525w	-828	1	11.69	TCTACA
PFD0955w	-154	1	11.69	TCTACA
MAL7P1.50	-663	-1	11.69	TGTAGA
PFL0660w	-1452	1	11.69	TCTACA
MAL7P1.105	-1443	1	11.69	TCTACA
PF13_0086	-1572	1	11.69	TCTACA
PF14_0645	-1181	1	11.69	TCTACA
PFL0957w	-344	1	11.69	TCTACA
PF14_0457	-680	-1	11.69	TGTAGA
PF14_0457	-1121	1	11.69	TCTACA
PF10_0306	-838	-1	11.69	TGTAGA
PF10_0306	-967	1	11.69	TCTACA
PFI0675w	-98	1	11.69	TCTACA
PFI0675w	-1049	-1	11.69	TGTAGA
PF11_0515	-464	1	11.69	TCTACA
PFE0725c	-399	-1	11.69	TGTAGA
PF14_0325	-121	1	11.69	TCTACA
PF10_0195a	-92	1	11.69	TCTACA
PFL1435c	-840	-1	11.69	TGTAGA
PFL1435c	-992	1	11.69	TCTACA
PFL1435c	-1016	1	11.69	TCTACA
PFL1435c	-1254	-1	11.69	TGTAGA
PFB0550w	-1482	1	11.69	TCTACA
PF08_0064	-788	1	11.69	TCTACA
PFL0255c	-81	-1	11.69	TGTAGA
PFF0285c	-1997	-1	11.69	TGTAGA
PFI1495w	-53	-1	11.69	TGTAGA
PFE0230w	-8	-1	11.69	TGTAGA
PFE0230w	-261	-1	11.69	TGTAGA
PFE0230w	-1083	1	11.69	TCTACA
PFL1630c	-927	-1	11.69	TGTAGA
PFF0835w	-213	-1	11.69	TGTAGA
PFF0835w	-653	-1	11.69	TGTAGA
PF11_0524	-965	1	11.69	TCTACA
PF13_0270	-235	-1	11.69	TGTAGA
PFE0580w	-273	1	11.69	TCTACA
PFE0580w	-655	1	11.69	TCTACA
PFC1020c	-1525	-1	11.69	TGTAGA
PFE0270c	-1627	1	11.69	TCTACA
PFI1745c	-855	1	11.69	TCTACA
PFA0200w	-249	1	11.69	TCTACA
PF10_0118	-238	-1	11.69	TGTAGA
PF10_0118	-381	-1	11.69	TGTAGA
PFF1225c	-960	1	11.69	TCTACA
PFF1185w	-1498	-1	11.69	TGTAGA
PFF1185w	-1979	1	11.69	TCTACA
PFL0105w	-288	1	11.69	TCTACA
PFL0105w	-583	1	11.69	TCTACA
PF10_0209	-139	1	11.69	TCTACA
PF10_0209	-849	1	11.69	TCTACA
PF14_0227	-1242	-1	11.69	TGTAGA
PFI0165c	-435	-1	11.69	TGTAGA
PF11_0191	-209	-1	11.69	TGTAGA
PF11_0191	-804	-1	11.69	TGTAGA
PF11_0191	-1296	1	11.69	TCTACA
PF14_0396	-828	1	11.69	TCTACA
PF14_0396	-919	1	11.69	TCTACA
PF14_0521	-638	-1	11.69	TGTAGA
MAL13P1.525	-18	1	11.69	TCTACA
MAL13P1.525	-1975	-1	11.69	TGTAGA
PF10_0107	-44	1	11.69	TCTACA
PF10_0107	-1310	1	11.69	TCTACA
PF10_0107	-1851	-1	11.69	TGTAGA
MAL8P1.156	-118	-1	11.69	TGTAGA
MAL8P1.156	-641	1	11.69	TCTACA
PF13_0060	-774	-1	11.69	TGTAGA
PF10_0397	-427	1	11.69	TCTACA
MAL8P1.160	-233	1	11.69	TCTACA
MAL8P1.160	-1263	1	11.69	TCTACA
PFB0730w	-876	-1	11.69	TGTAGA
PF11_0057	-749	1	11.69	TCTACA
PF08_0010	-26	-1	11.69	TGTAGA
PF14_0380	-1815	-1	11.69	TGTAGA
PFE0280c	-620	1	11.69	TCTACA
PFI0860c	-144	-1	11.69	TGTAGA
PF13_0189	-1817	-1	11.69	TGTAGA
PF10_0006	-426	1	11.69	TCTACA
PF07_0097	-300	-1	11.69	TGTAGA
PF07_0097	-1100	1	11.69	TCTACA
PFI0835c	-850	1	11.69	TCTACA
PFL0625c	-648	-1	11.69	TGTAGA
PFL0625c	-1636	-1	11.69	TGTAGA
PFL2585c	-470	1	11.69	TCTACA
PFL2585c	-601	-1	11.69	TGTAGA
PFI1790w	-716	-1	11.69	TGTAGA
PFI1790w	-1176	-1	11.69	TGTAGA
PFB0475c	-735	1	11.69	TCTACA
PFB0475c	-754	-1	11.69	TGTAGA
PFA0515w	-1474	-1	11.69	TGTAGA
PF14_0597	-190	-1	11.69	TGTAGA
MAL7P1.47	-913	1	11.69	TCTACA
PFE0890c	-720	1	11.69	TCTACA
PFE0890c	-822	1	11.69	TCTACA
PFC0440c	-606	1	11.69	TCTACA
PFA0380w	-535	1	11.69	TCTACA
PFD0320c	-271	-1	11.69	TGTAGA
PF14_0603	-351	1	11.69	TCTACA
PFC0060c	-820	-1	11.69	TGTAGA
PFL1340c	-790	-1	11.69	TGTAGA
PFL1340c	-1877	1	11.69	TCTACA
PF13_0084	-408	1	11.69	TCTACA
PF14_0617	-916	-1	11.69	TGTAGA
PF14_0617	-1753	-1	11.69	TGTAGA
PFD0670c	-944	-1	11.69	TGTAGA
PFL2240w	-250	-1	11.69	TGTAGA
PF14_0259	-9	-1	11.69	TGTAGA
PF14_0259	-17	1	11.69	TCTACA
PF10_0055	-1485	1	11.69	TCTACA
MAL13P1.440	-1292	1	11.69	TCTACA
PF11_0334	-390	1	11.69	TCTACA
PF11_0334	-637	1	11.69	TCTACA
PF11_0334	-1077	1	11.69	TCTACA
PFD0390c	-1289	1	11.69	TCTACA
PF10_0242	-1864	1	11.69	TCTACA
PF10_0012	-97	1	11.69	TCTACA
PF10_0012	-548	-1	11.69	TGTAGA
PF08_0101	-1795	1	11.69	TCTACA
PF11_0283	-722	1	11.69	TCTACA
PF11_0090	-483	1	11.69	TCTACA
PFA0435w	-1376	-1	11.69	TGTAGA
PF13_0073	-1259	-1	11.69	TGTAGA
PFA0685c	-197	1	11.69	TCTACA
MAL13P1.260	-354	1	11.69	TCTACA
MAL13P1.260	-1892	-1	11.69	TGTAGA
PFE1115c	-273	-1	11.69	TGTAGA
PFE0510c	-118	1	11.69	TCTACA
PFE0510c	-482	-1	11.69	TGTAGA
PFE0510c	-1049	1	11.69	TCTACA
PFE0510c	-1359	-1	11.69	TGTAGA
PFB0151c	-1963	-1	11.69	TGTAGA
PF14_0440	-535	1	11.69	TCTACA
PF14_0440	-1858	1	11.69	TCTACA
PF07_0060	-778	1	11.69	TCTACA
PF11_0314	-1635	1	11.69	TCTACA
PFF1215w	-950	-1	11.69	TGTAGA
PF14_0310	-832	1	11.69	TCTACA
PF13_0211	-1494	1	11.69	TCTACA
PF14_0190	-440	1	11.69	TCTACA
PFL0420w	-1780	-1	11.69	TGTAGA
PFC0075c	-181	-1	11.69	TGTAGA
PF08_0052	-184	-1	11.69	TGTAGA
PFB0320c	-277	-1	11.69	TGTAGA
PFB0320c	-489	1	11.69	TCTACA
PFB0320c	-1143	-1	11.69	TGTAGA
PF11_0432	-951	-1	11.69	TGTAGA
PF11_0418	-724	1	11.69	TCTACA
PF11_0418	-1329	1	11.69	TCTACA
MAL7P1.184	-1795	-1	11.69	TGTAGA
PFB0056c	-18	1	11.69	TCTACA
PFC0590c	-332	-1	11.69	TGTAGA
PFE0950c	-104	-1	11.69	TGTAGA
PFE0950c	-713	1	11.69	TCTACA
PF08_0042	-339	-1	11.69	TGTAGA
PF08_0042	-1558	1	11.69	TCTACA
PF14_0304	-880	1	11.69	TCTACA
PFA0360c	-1712	-1	11.69	TGTAGA
PFL2275c	-490	-1	11.69	TGTAGA
PF10_0244	-44	1	11.69	TCTACA
PF10_0244	-135	-1	11.69	TGTAGA
PF10_0244	-255	1	11.69	TCTACA
MAL8P1.68	-74	1	11.69	TCTACA
MAL8P1.68	-570	-1	11.69	TGTAGA
PF10_0196	-658	-1	11.69	TGTAGA
PF11_0309	-342	-1	11.69	TGTAGA
PFL2290w	-1245	1	11.69	TCTACA
MAL13P1.350	-747	1	11.69	TCTACA
MAL7P1.56	-88	-1	11.69	TGTAGA
MAL7P1.56	-1053	-1	11.69	TGTAGA
PF10_0191	-244	1	11.69	TCTACA
PF14_0572	-942	-1	11.69	TGTAGA
PF07_0033	-73	1	11.69	TCTACA
PF07_0033	-236	-1	11.69	TGTAGA
PF07_0033	-1821	-1	11.69	TGTAGA
PFA0075w	-498	1	11.69	TCTACA
PFL1765c	-348	-1	11.69	TGTAGA
PFL1765c	-757	-1	11.69	TGTAGA
PF08_0131	-528	-1	11.69	TGTAGA
PF08_0131	-1949	-1	11.69	TGTAGA
PFB0505c	-902	1	11.69	TCTACA
PF10_0216	-261	-1	11.69	TGTAGA
PF10_0216	-456	1	11.69	TCTACA
PF10_0216	-1181	-1	11.69	TGTAGA
PF10_0216	-1779	-1	11.69	TGTAGA
PFA0060w	-306	-1	11.69	TGTAGA
PFL1680w	-1483	1	11.69	TCTACA
PFF0175c	-555	-1	11.69	TGTAGA
PFF0175c	-1674	-1	11.69	TGTAGA
MAL13P1.125	-1265	1	11.69	TCTACA
PFB0370c	-562	-1	11.69	TGTAGA
PF10_0155	-1232	1	11.69	TCTACA
PFL0340w	-188	-1	11.69	TGTAGA
PF10_0144	-1999	1	11.69	TCTACA
PF10_0211	-174	-1	11.69	TGTAGA
PF10_0211	-259	-1	11.69	TGTAGA
PFE0465c	-724	-1	11.69	TGTAGA
PFC0180c	-244	1	11.69	TCTACA
PFC0180c	-905	-1	11.69	TGTAGA
PFC0180c	-1356	-1	11.69	TGTAGA
PFC0180c	-1367	-1	11.69	TGTAGA
PFD0910w	-293	-1	11.69	TGTAGA
PF14_0279	-1415	1	11.69	TCTACA
PFD0270c	-95	1	11.69	TCTACA
PFC0185w	-301	1	11.69	TCTACA
PFC0185w	-1596	1	11.69	TCTACA
PFC0185w	-1607	1	11.69	TCTACA
MAL13P1.256	-1871	1	11.69	TCTACA
PF11_0143	-28	1	11.69	TCTACA
PFB0860c	-316	1	11.69	TCTACA
PFE1270c	-908	-1	11.69	TGTAGA
PF11_0101	-400	1	11.69	TCTACA
PF10_0309	-1199	-1	11.69	TGTAGA
PFE1060c	-285	-1	11.69	TGTAGA
PFF1465w	-571	-1	11.69	TGTAGA
PFA0705c	-424	1	11.69	TCTACA
PF08_0073	-784	1	11.69	TCTACA
PF10_0094	-728	-1	11.69	TGTAGA
PFD0655w	-140	-1	11.69	TGTAGA
PFD0655w	-1620	1	11.69	TCTACA
PF13_0229	-1548	-1	11.69	TGTAGA
PF11_0139	-1891	-1	11.69	TGTAGA
PF11_0453	-442	1	11.69	TCTACA
PF11_0453	-606	-1	11.69	TGTAGA
PFL2435w	-1685	-1	11.69	TGTAGA
PF07_0053	-1007	1	11.69	TCTACA
PF11_0193	-108	-1	11.69	TGTAGA
PFE1595c	-204	-1	11.69	TGTAGA
PFI1250w	-289	-1	11.69	TGTAGA
PFI1250w	-1033	1	11.69	TCTACA
MAL8P1.79	-650	1	11.69	TCTACA
PF10_0283	-641	1	11.69	TCTACA
PFI1555w	-1415	-1	11.69	TGTAGA
PF10_0022	-122	-1	11.69	TGTAGA
PFF0245w	-190	1	11.69	TCTACA
PFF0245w	-1652	1	11.69	TCTACA
PFF0245w	-1660	1	11.69	TCTACA
PFF0245w	-1871	1	11.69	TCTACA
PF11_0381	-371	1	11.69	TCTACA
PF11_0381	-1461	1	11.69	TCTACA
PFF1340w	-69	-1	11.69	TGTAGA
PFF1340w	-375	-1	11.69	TGTAGA
PFF1340w	-522	1	11.69	TCTACA
PFF1510w	-94	1	11.69	TCTACA
PFF1510w	-503	-1	11.69	TGTAGA
PFF1510w	-1077	-1	11.69	TGTAGA
PFC1030w	-246	1	11.69	TCTACA
PFC1030w	-356	-1	11.69	TGTAGA
MAL8P1.96	-549	-1	11.69	TGTAGA
PF13_0133	-426	-1	11.69	TGTAGA
PF08_0063	-423	-1	11.69	TGTAGA
PF08_0063	-993	-1	11.69	TGTAGA
PFC0545c	-384	-1	11.69	TGTAGA
PFC0675c	-107	-1	11.69	TGTAGA
PFC0675c	-142	-1	11.69	TGTAGA
PFF0505c	-929	1	11.69	TCTACA
PFF0505c	-1211	1	11.69	TCTACA
PFF0505c	-1262	-1	11.69	TGTAGA
PFI0510c	-1369	1	11.69	TCTACA
PF14_0481	-189	1	11.69	TCTACA
PF11_0259	-652	1	11.69	TCTACA
MAL8P1.46	-23	-1	11.69	TGTAGA
MAL8P1.46	-369	-1	11.69	TGTAGA
MAL8P1.46	-961	-1	11.69	TGTAGA
PF10_0347	-62	1	11.69	TCTACA
PFC0262c	-963	-1	11.69	TGTAGA
PFD1035w	-330	1	11.69	TCTACA
PFD1035w	-429	-1	11.69	TGTAGA
PFD1035w	-1597	1	11.69	TCTACA
PFD1035w	-1680	1	11.69	TCTACA
PFD1035w	-1767	-1	11.69	TGTAGA
MAL13P1.118	-1591	1	11.69	TCTACA
PFF1525c	-1497	1	11.69	TCTACA
PFF0090w	-155	-1	11.69	TGTAGA
PF14_0054	-858	1	11.69	TCTACA
PF14_0054	-873	-1	11.69	TGTAGA
PF14_0054	-975	1	11.69	TCTACA
PFD0295c	-644	-1	11.69	TGTAGA
PFD0295c	-669	-1	11.69	TGTAGA
PF14_0735	-1529	-1	11.69	TGTAGA
MAL13P1.312	-545	1	11.69	TCTACA
PF07_0115	-906	-1	11.69	TGTAGA
PF10_0262	-1689	1	11.69	TCTACA
PF10_0222	-257	-1	11.69	TGTAGA
MAL13P1.44	-1198	-1	11.69	TGTAGA
MAL7P1.201	-254	-1	11.69	TGTAGA
PFE0040c	-689	-1	11.69	TGTAGA
PFE0040c	-738	-1	11.69	TGTAGA
PFE0040c	-1779	-1	11.69	TGTAGA
MAL13P1.294	-814	-1	11.69	TGTAGA
PFF0325c	-878	-1	11.69	TGTAGA
PFF0325c	-1503	1	11.69	TCTACA
PFL0570c	-97	1	11.69	TCTACA
PFI1800w	-1571	1	11.69	TCTACA
PF13_0210	-1910	1	11.69	TCTACA
PFB0150c	-522	-1	11.69	TGTAGA
PFI1765c	-74	1	11.69	TCTACA
PFI1765c	-82	1	11.69	TCTACA
PFI1765c	-91	1	11.69	TCTACA
PFI1765c	-347	-1	11.69	TGTAGA
PFF0650w	-769	1	11.69	TCTACA
PFF0650w	-1800	1	11.69	TCTACA
PFD0125c	-480	1	11.69	TCTACA
PFD0125c	-1732	-1	11.69	TGTAGA
PFE1255w	-947	-1	11.69	TGTAGA
PF14_0287	-676	-1	11.69	TGTAGA
PF14_0287	-1003	-1	11.69	TGTAGA
MAL13P1.171	-79	-1	11.69	TGTAGA
MAL7P1.177	-395	-1	11.69	TGTAGA
PF11_0363	-369	-1	11.69	TGTAGA
PF14_0609	-113	-1	11.69	TGTAGA
PF13_0177	-290	-1	11.69	TGTAGA
PFF1035w	-778	-1	11.69	TGTAGA
PFF1035w	-889	-1	11.69	TGTAGA
PFF1035w	-986	1	11.69	TCTACA
PF13_0063	-1818	1	11.69	TCTACA
PFL2595w	-1012	-1	11.69	TGTAGA
PFI0700c	-411	-1	11.69	TGTAGA
PFE1520c	-154	-1	11.69	TGTAGA
PFE1520c	-347	1	11.69	TCTACA
PF13_0098	-1965	1	11.69	TCTACA
PFI0595c	-928	-1	11.69	TGTAGA
PF14_0456	-97	-1	11.69	TGTAGA
PF14_0456	-538	1	11.69	TCTACA
PF14_0456	-1811	-1	11.69	TGTAGA
PF11_0210	-851	-1	11.69	TGTAGA
PF11_0455a	-766	1	11.69	TCTACA
PF11_0455a	-1112	-1	11.69	TGTAGA
PF08_0002	-850	-1	11.69	TGTAGA
MAL7P1.164	-1744	1	11.69	TCTACA
PF08_0120	-612	1	11.69	TCTACA
PF10_0162	-252	-1	11.69	TGTAGA
PF10_0162	-1733	-1	11.69	TGTAGA
PF08_0011	-679	1	11.69	TCTACA
PF10_0113	-876	-1	11.69	TGTAGA
PF10_0113	-941	1	11.69	TCTACA
PFD1230c	-939	1	11.69	TCTACA
PF07_0130	-449	1	11.69	TCTACA
PF13_0003	-431	-1	11.69	TGTAGA
PF13_0003	-1908	-1	11.69	TGTAGA
PFL2030w	-1866	1	11.69	TCTACA
PFF1430c	-180	-1	11.69	TGTAGA
PF08_0072	-614	-1	11.69	TGTAGA
PF08_0045	-1114	1	11.69	TCTACA
MAL7P1.212	-660	-1	11.69	TGTAGA
PFD0720w	-1092	-1	11.69	TGTAGA
PFL2655w	-435	1	11.69	TCTACA
PFL2655w	-1927	1	11.69	TCTACA
PF14_0621	-743	-1	11.69	TGTAGA
MAL13P1.178	-990	1	11.69	TCTACA
PF14_0085	-523	-1	11.69	TGTAGA
PF14_0085	-672	1	11.69	TCTACA
PFC0835c	-1753	1	11.69	TCTACA
PFA0265c	-189	-1	11.69	TGTAGA
PF11_0420	-1224	-1	11.69	TGTAGA
PF11_0072	-1260	-1	11.69	TGTAGA
PFL1135c	-234	-1	11.69	TGTAGA
PF14_0562	-730	1	11.69	TCTACA
PF11_0527	-620	1	11.69	TCTACA
PF14_0644	-782	-1	11.69	TGTAGA
PF10_0317	-814	-1	11.69	TGTAGA
PFD0403w	-668	1	11.69	TCTACA
PFD0725c	-24	1	11.69	TCTACA
MAL13P1.330	-1305	1	11.69	TCTACA
PF14_0006	-492	1	11.69	TCTACA
PFL0330c	-1679	-1	11.69	TGTAGA
MAL13P1.268	-579	1	11.69	TCTACA
PFL1755w	-1214	1	11.69	TCTACA
PFL1755w	-1332	-1	11.69	TGTAGA
PFL0245w	-174	-1	11.69	TGTAGA
PFA0055c	-906	1	11.69	TCTACA
PF10_0147	-1179	1	11.69	TCTACA
PF10_0147	-1604	-1	11.69	TGTAGA
PF10_0232	-182	1	11.69	TCTACA
PF14_0036	-416	1	11.69	TCTACA
PF14_0036	-1880	-1	11.69	TGTAGA
MAL7P1.227	-490	1	11.69	TCTACA
PF11_0523	-524	-1	11.69	TGTAGA
PF11_0523	-1633	1	11.69	TCTACA
PFE0665c	-859	-1	11.69	TGTAGA
PFA0260c	-1695	-1	11.69	TGTAGA
PF07_0026	-1701	-1	11.69	TGTAGA
PF11_0268	-752	-1	11.69	TGTAGA
MAL7P1.320	-1517	-1	11.69	TGTAGA
MAL7P1.320	-1868	-1	11.69	TGTAGA
PF11_0398	-510	1	11.69	TCTACA
PF11_0060	-624	-1	11.69	TGTAGA
PF11_0060	-1813	-1	11.69	TGTAGA
MAL13P1.395	-168	-1	11.69	TGTAGA
PF10_0129	-1493	1	11.69	TCTACA
PF14_0228	-744	-1	11.69	TGTAGA
PFC0945w	-81	1	11.69	TCTACA
PFC0945w	-303	-1	11.69	TGTAGA
PFC0945w	-1655	1	11.69	TCTACA
PFC0945w	-1980	1	11.69	TCTACA
PF11_0034	-1130	-1	11.69	TGTAGA
PF11_0034	-1882	-1	11.69	TGTAGA
PF11_0476	-415	1	11.69	TCTACA
PF11_0476	-1005	1	11.69	TCTACA
PF11_0476	-1146	-1	11.69	TGTAGA
PF14_0491	-562	-1	11.69	TGTAGA
PFL1460c	-260	1	11.69	TCTACA
PFL1460c	-850	-1	11.69	TGTAGA
PF11_0056	-549	-1	11.69	TGTAGA
PF14_0490	-1373	-1	11.69	TGTAGA
PF13_0271	-1260	-1	11.69	TGTAGA
PF13_0271	-1448	1	11.69	TCTACA
MAL8P1.7	-187	1	11.69	TCTACA
PF13_0132	-1946	1	11.69	TCTACA
PFL0855c	-67	-1	11.69	TGTAGA
PFA0005w	-645	-1	11.69	TGTAGA
PF10_0374	-985	-1	11.69	TGTAGA
PF10_0374	-1612	-1	11.69	TGTAGA
PF10_0398	-406	1	11.69	TCTACA
PF11_0340	-1411	-1	11.69	TGTAGA
PF11_0340	-1483	1	11.69	TCTACA
PF11_0326	-978	-1	11.69	TGTAGA
PF10_0076	-740	-1	11.69	TGTAGA
PF10_0076	-865	-1	11.69	TGTAGA
PF11_0175	-698	1	11.69	TCTACA
PF11_0157	-138	-1	11.69	TGTAGA
PF11_0445	-9	-1	11.69	TGTAGA
PF11_0445	-160	-1	11.69	TGTAGA
PF11_0445	-522	-1	11.69	TGTAGA
PF10_0308	-252	-1	11.69	TGTAGA
PF10_0308	-599	1	11.69	TCTACA
PF10_0308	-612	1	11.69	TCTACA
PF10_0308	-1969	-1	11.69	TGTAGA
MAL8P1.154	-651	1	11.69	TCTACA
PFA0030c	-1905	1	11.69	TCTACA
PFA0115w	-1623	1	11.69	TCTACA
PF14_0449	-40	1	11.69	TCTACA
PF10_0131	-1913	-1	11.69	TGTAGA
PFA0725w	-66	-1	11.69	TGTAGA
PFA0725w	-834	-1	11.69	TGTAGA
MAL13P1.94	-1329	-1	11.69	TGTAGA
PF11_0451	-150	-1	11.69	TGTAGA
PF11_0451	-174	-1	11.69	TGTAGA
PF11_0451	-346	1	11.69	TCTACA
PFE0345c	-109	1	11.69	TCTACA
PF14_0403	-842	1	11.69	TCTACA
PFF0735w	-615	1	11.69	TCTACA
PF11_0187	-943	-1	11.69	TGTAGA
MAL8P1.26	-1879	1	11.69	TCTACA
PF10_0303	-633	-1	11.69	TGTAGA
PFL1535w	-412	-1	11.69	TGTAGA
PFF1100c	-1481	-1	11.69	TGTAGA
PFL0360c	-1880	-1	11.69	TGTAGA
PFD0195c	-232	1	11.69	TCTACA
PF13_0343	-349	-1	11.69	TGTAGA
PF08_0086	-1678	-1	11.69	TGTAGA
PF08_0086	-1687	1	11.69	TCTACA
PFB0980w	-938	-1	11.69	TGTAGA
PFC0340w	-1510	-1	11.69	TGTAGA
PFF0365c	-1429	1	11.69	TCTACA
PFF1200w	-1230	-1	11.69	TGTAGA
MAL13P1.55	-1329	-1	11.69	TGTAGA
PF10_0341	-576	1	11.69	TCTACA
PFB0700c	-168	-1	11.69	TGTAGA
PFB0700c	-290	-1	11.69	TGTAGA
PFB0620w	-140	1	11.69	TCTACA
PFI1425w	-1725	1	11.69	TCTACA
PFA0585w	-894	-1	11.69	TGTAGA
PF14_0546	-563	-1	11.69	TGTAGA
PFL0370w	-476	-1	11.69	TGTAGA
PF08_0142	-641	-1	11.69	TGTAGA
PFA0465c	-674	-1	11.69	TGTAGA
MAL8P1.45	-647	1	11.69	TCTACA
MAL13P1.133	-533	-1	11.69	TGTAGA
PFL1950w	-680	-1	11.69	TGTAGA
PFL1950w	-1949	-1	11.69	TGTAGA
PF10_0085	-43	-1	11.69	TGTAGA
PF10_0085	-470	-1	11.69	TGTAGA
PF10_0085	-571	1	11.69	TCTACA
PF10_0085	-661	-1	11.69	TGTAGA
PFB0925w	-1333	-1	11.69	TGTAGA
PFB0925w	-1691	-1	11.69	TGTAGA
PFB0925w	-1968	-1	11.69	TGTAGA
MAL13P1.119	-1348	-1	11.69	TGTAGA
PFA0300c	-438	-1	11.69	TGTAGA
PF10_0121	-863	-1	11.69	TGTAGA
PFL1785c	-496	-1	11.69	TGTAGA
PFL1785c	-647	-1	11.69	TGTAGA
PFL1785c	-1386	1	11.69	TCTACA
MAL7P1.82	-844	1	11.69	TCTACA
PFL1845c	-1384	1	11.69	TCTACA
PF14_0391	-394	1	11.69	TCTACA
MAL13P1.56	-936	-1	11.69	TGTAGA
MAL7P1.76	-879	-1	11.69	TGTAGA
MAL7P1.76	-904	-1	11.69	TGTAGA
MAL7P1.76	-1352	-1	11.69	TGTAGA
PF13_0169	-65	1	11.69	TCTACA
PF13_0169	-105	1	11.69	TCTACA
PF13_0169	-1256	-1	11.69	TGTAGA
PFL2110c	-113	-1	11.69	TGTAGA
PFC0055w	-450	1	11.69	TCTACA
PFB0725c	-925	1	11.69	TCTACA
PFL1010c	-1005	-1	11.69	TGTAGA
PFL2650w	-18	1	11.69	TCTACA
PF14_0135	-1527	1	11.69	TCTACA
PFL0365c	-1090	1	11.69	TCTACA
PF10_0265	-188	-1	11.69	TGTAGA
PF10_0265	-1817	1	11.69	TCTACA
PFD0865c	-1233	1	11.69	TCTACA
PFL1715w	-960	1	11.69	TCTACA
PFD0440w	-856	1	11.69	TCTACA
PFD0440w	-1006	1	11.69	TCTACA
PF07_0013	-433	1	11.69	TCTACA
PFF1250w	-1202	1	11.69	TCTACA
PFE0405c	-400	-1	11.69	TGTAGA
MAL7P1.230	-97	1	11.69	TCTACA
MAL7P1.230	-365	-1	11.69	TGTAGA
PF14_0110	-1781	1	11.69	TCTACA
PF14_0110	-1913	1	11.69	TCTACA
PF14_0110	-1984	1	11.69	TCTACA
PFE0585c	-36	1	11.69	TCTACA
PFE0585c	-1719	-1	11.69	TGTAGA
PF14_0573	-745	1	11.69	TCTACA
MAL13P1.317	-408	-1	11.69	TGTAGA
PFD0095c	-761	1	11.69	TCTACA
PF10_0246a	-543	-1	11.69	TGTAGA
PF10_0199	-338	1	11.69	TCTACA
PF08_0124	-1356	1	11.69	TCTACA
PFE0810c	-1450	1	11.69	TCTACA
PFE0810c	-1825	1	11.69	TCTACA
PFE0810c	-1842	1	11.69	TCTACA
PF07_0089	-1076	-1	11.69	TGTAGA
PF07_0089	-1273	1	11.69	TCTACA
PFE1160w	-1014	1	11.69	TCTACA
MAL7P1.216	-963	1	11.69	TCTACA
PFE0470w	-1721	1	11.69	TCTACA
PF10_0116	-1263	1	11.69	TCTACA
PFC0176c	-1028	1	11.69	TCTACA
PFA0455c	-860	-1	11.69	TGTAGA
MAL7P1.134	-268	-1	11.69	TGTAGA
MAL7P1.134	-337	-1	11.69	TGTAGA
MAL7P1.134	-1014	-1	11.69	TGTAGA
PF14_0341	-1403	-1	11.69	TGTAGA
PF14_0278	-284	-1	11.69	TGTAGA
PF14_0334	-256	1	11.69	TCTACA
PF14_0334	-654	1	11.69	TCTACA
PFE0245c	-711	-1	11.69	TGTAGA
PFE0245c	-1127	1	11.69	TCTACA
MAL7P1.228	-1519	1	11.69	TCTACA
MAL13P1.465	-70	1	11.69	TCTACA
MAL13P1.465	-744	-1	11.69	TGTAGA
PF14_0179	-140	1	11.69	TCTACA
PF11_0152	-995	-1	11.69	TGTAGA
PF10_0096	-449	1	11.69	TCTACA
PFE0190c	-301	1	11.69	TCTACA
PF10_0044	-572	1	11.69	TCTACA
PF10_0044	-1228	1	11.69	TCTACA
MAL13P1.97	-499	-1	11.69	TGTAGA
PF14_0200	-1413	-1	11.69	TGTAGA
MAL13P1.338	-173	-1	11.69	TGTAGA
PFB0400w	-116	1	11.69	TCTACA
PFB0400w	-402	1	11.69	TCTACA
PF10_0384	-595	1	11.69	TCTACA
PFC0385c	-644	-1	11.69	TGTAGA
MAL8P1.220	-657	-1	11.69	TGTAGA
PFL0075w	-197	-1	11.69	TGTAGA
PFL0075w	-1400	-1	11.69	TGTAGA
PF11_0170	-715	1	11.69	TCTACA
MAL13P1.351	-1017	-1	11.69	TGTAGA
PFC0220w	-1073	1	11.69	TCTACA
PF11_0277	-1271	-1	11.69	TGTAGA
PF11_0277	-1852	1	11.69	TCTACA
PF11_0015	-887	-1	11.69	TGTAGA
PF11_0015	-1479	1	11.69	TCTACA
PF11_0169	-416	-1	11.69	TGTAGA
PFB0495w	-1149	1	11.69	TCTACA
MAL8P1.58	-1867	-1	11.69	TGTAGA
PF11_0435	-103	-1	11.69	TGTAGA
PF10_0284	-194	-1	11.69	TGTAGA
PF10_0284	-512	-1	11.69	TGTAGA
PF10_0284	-635	1	11.69	TCTACA
PFI0310w	-851	-1	11.69	TGTAGA
PFD0530c	-297	1	11.69	TCTACA
PFL1750c	-293	1	11.69	TCTACA
PFL1750c	-613	1	11.69	TCTACA
PFL1750c	-700	1	11.69	TCTACA
PFL1750c	-1008	1	11.69	TCTACA
PFL1750c	-1095	1	11.69	TCTACA
PF14_0246	-1601	1	11.69	TCTACA
PF14_0534	-201	-1	11.69	TGTAGA
PF14_0534	-314	-1	11.69	TGTAGA
MAL8P1.137	-723	1	11.69	TCTACA
MAL8P1.76	-394	1	11.69	TCTACA
MAL8P1.76	-644	1	11.69	TCTACA
PFE1055c	-692	-1	11.69	TGTAGA
PF11_0042	-916	1	11.69	TCTACA
MAL7P1.185	-928	1	11.69	TCTACA
PF11_0207	-432	1	11.69	TCTACA
PF11_0207	-1108	1	11.69	TCTACA
PF11_0092	-1341	-1	11.69	TGTAGA
PFB0972w	-1225	1	11.69	TCTACA
PF10_0059	-280	-1	11.69	TGTAGA
PF13_0119	-1311	-1	11.69	TGTAGA
PF13_0119	-1597	1	11.69	TCTACA
PFL1635w	-784	1	11.69	TCTACA
PFF0275c	-31	1	11.69	TCTACA
PFF0275c	-722	1	11.69	TCTACA
PF13_0235	-1359	-1	11.69	TGTAGA
PF10_0015	-45	-1	11.69	TGTAGA
PF10_0015	-988	-1	11.69	TGTAGA
PF10_0015	-1234	-1	11.69	TGTAGA
PF10_0420	-1133	1	11.69	TCTACA
PF10_0420	-1774	1	11.69	TCTACA
PF08_0106	-667	-1	11.69	TGTAGA
MAL7P1.125	-155	1	11.69	TCTACA
MAL7P1.125	-594	1	11.69	TCTACA
PFA0255c	-890	1	11.69	TCTACA
PFB0885w	-849	-1	11.69	TGTAGA
PF08_0050	-363	-1	11.69	TGTAGA
PF08_0050	-739	-1	11.69	TGTAGA
PF08_0050	-804	1	11.69	TCTACA
PFF0025w	-938	1	11.69	TCTACA
PF13_0066	-659	1	11.69	TCTACA
MAL8P1.212	-618	-1	11.69	TGTAGA
MAL8P1.212	-1210	1	11.69	TCTACA
PF14_0516	-1414	-1	11.69	TGTAGA
PFI0065w	-926	1	11.69	TCTACA
PFL0100c	-568	-1	11.69	TGTAGA
PFL0100c	-863	-1	11.69	TGTAGA
PFC0265c	-1282	-1	11.69	TGTAGA
PFC0265c	-1834	-1	11.69	TGTAGA
PF14_0439	-1481	-1	11.69	TGTAGA
PFI1590c	-1469	1	11.69	TCTACA
PF11_0481	-374	1	11.69	TCTACA
PF11_0481	-1344	-1	11.69	TGTAGA
PFI0895c	-1132	1	11.69	TCTACA
PF10_0304	-836	-1	11.69	TGTAGA
PF10_0304	-965	1	11.69	TCTACA
PFF0300w	-688	1	11.69	TCTACA
PFL2170c	-349	1	11.69	TCTACA
PFL2170c	-1309	-1	11.69	TGTAGA
PF11_0308	-1524	1	11.69	TCTACA
PFF1480w	-706	-1	11.69	TGTAGA
PF14_0708	-1200	1	11.69	TCTACA
PFC0775w	-1541	1	11.69	TCTACA
PFB0490c	-1909	-1	11.69	TGTAGA
PF10_0177b	-156	1	11.69	TCTACA
PF07_0070	-1639	-1	11.69	TGTAGA
PF14_0489	-311	1	11.69	TCTACA
PF11_0216	-359	1	11.69	TCTACA
PF11_0216	-1650	-1	11.69	TGTAGA
PFE0605c	-269	-1	11.69	TGTAGA
PFE0605c	-619	1	11.69	TCTACA
PF13_0352	-892	1	11.69	TCTACA
MAL13P1.480	-705	1	11.69	TCTACA
MAL13P1.480	-1838	-1	11.69	TGTAGA
PF07_0069	-251	-1	11.69	TGTAGA
PF13_0269	-971	-1	11.69	TGTAGA
PF14_0058	-1931	-1	11.69	TGTAGA
PFI0435c	-387	1	11.69	TCTACA
PF10_0344	-221	1	11.69	TCTACA
PF10_0344	-539	1	11.69	TCTACA
PF10_0344	-783	-1	11.69	TGTAGA
PF10_0344	-1041	1	11.69	TCTACA
PF10_0344	-1263	1	11.69	TCTACA
PF10_0344	-1634	-1	11.69	TGTAGA
PF14_0743	-546	-1	11.69	TGTAGA
PF11_0107	-1090	1	11.69	TCTACA
PF10_0277	-242	1	11.69	TCTACA
PFD1105w	-1255	-1	11.69	TGTAGA
PFD1105w	-1666	-1	11.69	TGTAGA
MAL8P1.53	-89	-1	11.69	TGTAGA
PFF0060w	-1524	1	11.69	TCTACA
PF13_0162	-489	-1	11.69	TGTAGA
PF13_0254	-1664	-1	11.69	TGTAGA
PF13_0254	-1916	1	11.69	TCTACA
PFD1205w	-669	1	11.69	TCTACA
PFD1205w	-1072	-1	11.69	TGTAGA
PFF0405c	-306	1	11.69	TCTACA
MAL7P1.218	-391	1	11.69	TCTACA
MAL13P1.102	-339	-1	11.69	TGTAGA
MAL13P1.102	-641	-1	11.69	TGTAGA
MAL13P1.102	-809	-1	11.69	TGTAGA
MAL13P1.102	-1227	-1	11.69	TGTAGA
PFI0175w-b	-1552	1	11.69	TCTACA
PF14_0437	-532	-1	11.69	TGTAGA
PF14_0437	-1879	1	11.69	TCTACA
PF14_0709	-1566	-1	11.69	TGTAGA
PF14_0709	-1871	-1	11.69	TGTAGA
PF10_0401	-428	1	11.69	TCTACA
PF14_0446	-23	-1	11.69	TGTAGA
PF14_0446	-419	1	11.69	TCTACA
PF11_0070	-529	1	11.69	TCTACA
PF11_0070	-790	1	11.69	TCTACA
PFI0265c	-1657	1	11.69	TCTACA
PFB1055c	-657	-1	11.69	TGTAGA
MAL7P1.107	-1713	-1	11.69	TGTAGA
PF10_0043	-795	-1	11.69	TGTAGA
PF10_0043	-1451	-1	11.69	TGTAGA
PFB0973c	-834	-1	11.69	TGTAGA
PFB0973c	-1940	1	11.69	TCTACA
PF10_0371	-576	-1	11.69	TGTAGA
PFL1310c	-337	1	11.69	TCTACA
PF11_0078	-477	1	11.69	TCTACA
MAL13P1.475	-439	1	11.69	TCTACA
MAL13P1.475	-1969	1	11.69	TCTACA
PFF0540c	-986	-1	11.69	TGTAGA
PFC0525c	-1899	-1	11.69	TGTAGA
PFD0005w	-659	-1	11.69	TGTAGA
PF11_0346	-932	-1	11.69	TGTAGA
PF11_0346	-1158	-1	11.69	TGTAGA
PFI0160w	-687	1	11.69	TCTACA
PF08_0136b	-700	-1	11.69	TGTAGA
PF08_0136b	-816	-1	11.69	TGTAGA
PF08_0136b	-1083	-1	11.69	TGTAGA
PF13_0146	-416	1	11.69	TCTACA
PF13_0146	-1195	1	11.69	TCTACA
PFI0495w	-1262	1	11.69	TCTACA
PFA0065w	-1449	1	11.69	TCTACA
MAL13P1.245	-180	-1	11.69	TGTAGA
MAL13P1.245	-463	-1	11.69	TGTAGA
PF11_0037	-168	-1	11.69	TGTAGA
PF11_0037	-1593	-1	11.69	TGTAGA
PFI0275w	-133	-1	11.69	TGTAGA
PFI0275w	-598	-1	11.69	TGTAGA
PFA0280w	-890	-1	11.69	TGTAGA
PFA0280w	-1428	1	11.69	TCTACA
PFL1115w	-1510	1	11.69	TCTACA
PFL1115w	-1730	-1	11.69	TGTAGA
PFA0720w	-1396	-1	11.69	TGTAGA
PF14_0255	-866	-1	11.69	TGTAGA
PF13_0015	-277	1	11.69	TCTACA
PF13_0015	-314	-1	11.69	TGTAGA
PF13_0015	-791	-1	11.69	TGTAGA
PF13_0015	-843	1	11.69	TCTACA
PF14_0141	-879	-1	11.69	TGTAGA
PF14_0141	-1518	1	11.69	TCTACA
PF14_0141	-1584	-1	11.69	TGTAGA
PF14_0424	-1468	-1	11.69	TGTAGA
PFC0215c	-196	-1	11.69	TGTAGA
PFD1130w	-1187	-1	11.69	TGTAGA
PFL2175w	-27	-1	11.69	TGTAGA
MAL7P1.142	-1503	1	11.69	TCTACA
PF10_0099	-1025	1	11.69	TCTACA
PF10_0099	-1716	-1	11.69	TGTAGA
PFI0035c	-734	-1	11.69	TGTAGA
PFD0620c	-373	1	11.69	TCTACA
PFD0620c	-957	-1	11.69	TGTAGA
PFL0755c	-141	-1	11.69	TGTAGA
PFF1070c	-862	-1	11.69	TGTAGA
PFF1070c	-1382	1	11.69	TCTACA
PF10_0221	-1275	1	11.69	TCTACA
PF10_0221	-1712	-1	11.69	TGTAGA
PFL1140w	-1260	1	11.69	TCTACA
PFE0750c	-1354	-1	11.69	TGTAGA
PFI0175w-a	-1552	1	11.69	TCTACA
PF14_0523	-1301	-1	11.69	TGTAGA
PF11_0033	-181	1	11.69	TCTACA
PF11_0033	-232	1	11.69	TCTACA
PF11_0033	-283	1	11.69	TCTACA
PF11_0033	-334	1	11.69	TCTACA
PF11_0033	-385	1	11.69	TCTACA
PF11_0033	-436	1	11.69	TCTACA
PF11_0033	-487	1	11.69	TCTACA
PF11_0033	-538	1	11.69	TCTACA
PF11_0033	-589	1	11.69	TCTACA
PF11_0033	-640	1	11.69	TCTACA
PF11_0033	-691	1	11.69	TCTACA
PF11_0033	-791	1	11.69	TCTACA
PF11_0033	-842	1	11.69	TCTACA
PF11_0033	-893	1	11.69	TCTACA
PF11_0033	-944	1	11.69	TCTACA
PF11_0033	-995	1	11.69	TCTACA
PF11_0033	-1046	1	11.69	TCTACA
PF11_0033	-1148	1	11.69	TCTACA
PF11_0033	-1198	1	11.69	TCTACA
PF11_0033	-1249	1	11.69	TCTACA
PF11_0033	-1300	1	11.69	TCTACA
PF11_0033	-1351	1	11.69	TCTACA
PF11_0033	-1402	1	11.69	TCTACA
PF11_0033	-1502	1	11.69	TCTACA
PF11_0033	-1553	1	11.69	TCTACA
PF11_0033	-1604	1	11.69	TCTACA
PF11_0033	-1655	1	11.69	TCTACA
PF11_0033	-1706	1	11.69	TCTACA
PF11_0033	-1757	1	11.69	TCTACA
PF11_0033	-1808	1	11.69	TCTACA
PF11_0033	-1859	1	11.69	TCTACA
PF11_0033	-1910	1	11.69	TCTACA
MAL8P1.80	-406	-1	11.69	TGTAGA
PF11_0269	-1866	1	11.69	TCTACA
PFL1640c	-40	-1	11.69	TGTAGA
PFL1640c	-635	1	11.69	TCTACA
PFI0823w	-1752	-1	11.69	TGTAGA
PFF0430w	-208	1	11.69	TCTACA
PFF0430w	-1815	-1	11.69	TGTAGA
PF10_0141	-967	-1	11.69	TGTAGA
PFF1195c	-74	1	11.69	TCTACA
PFC0025c	-428	1	11.69	TCTACA
PFF0055w	-306	-1	11.69	TGTAGA
PFE0920c	-566	-1	11.69	TGTAGA
PFB0910w	-318	-1	11.69	TGTAGA
PFB0910w	-1498	-1	11.69	TGTAGA
PFB0910w	-1797	-1	11.69	TGTAGA
PF11_0479	-1614	-1	11.69	TGTAGA
PFF1055c	-927	1	11.69	TCTACA
PF14_0474	-126	1	11.69	TCTACA
PFI0620w	-129	-1	11.69	TGTAGA
PFI0575c	-1345	-1	11.69	TGTAGA
PF10_0182	-1089	-1	11.69	TGTAGA
PFB0130w	-8	1	11.69	TCTACA
PFB0130w	-1764	-1	11.69	TGTAGA
PFB0130w	-1880	1	11.69	TCTACA
PFB0130w	-1953	1	11.69	TCTACA
PF11_0059	-1093	1	11.69	TCTACA
PFL0935c	-678	-1	11.69	TGTAGA
PFL0935c	-981	-1	11.69	TGTAGA
PFI1180w	-795	-1	11.69	TGTAGA
PF11_0226	-790	1	11.69	TCTACA
PF11_0226	-1713	1	11.69	TCTACA
PFE0375w	-782	1	11.69	TCTACA
MAL13P1.385	-1046	1	11.69	TCTACA
PFL0115w	-186	1	11.69	TCTACA
MAL13P1.415	-253	1	11.69	TCTACA
PF14_0240	-581	-1	11.69	TGTAGA
PFF1370w	-615	-1	11.69	TGTAGA
PF14_0535	-412	1	11.69	TCTACA
PF14_0535	-525	1	11.69	TCTACA
MAL8P1.153	-287	1	11.69	TCTACA
MAL8P1.153	-517	-1	11.69	TGTAGA
PFL2035c	-162	-1	11.69	TGTAGA
PFA0715c	-324	1	11.69	TCTACA
PF10_0314	-141	-1	11.69	TGTAGA
PF10_0314	-716	-1	11.69	TGTAGA
PF11_0181	-438	-1	11.69	TGTAGA
PF14_0037	-435	-1	11.69	TGTAGA
PFC0470w	-393	1	11.69	TCTACA
PFC0470w	-892	1	11.69	TCTACA
PFC0470w	-1158	1	11.69	TCTACA
MAL13P1.138	-320	1	11.69	TCTACA
PF07_0125	-25	1	11.69	TCTACA
PFA0740w	-376	-1	11.69	TGTAGA
PFA0740w	-441	1	11.69	TCTACA
PFE0380c	-1510	-1	11.69	TGTAGA
PFE0380c	-1837	1	11.69	TCTACA
PFE0380c	-1989	-1	11.69	TGTAGA
PF10_0381	-1115	-1	11.69	TGTAGA
PF10_0381	-1872	-1	11.69	TGTAGA
PFF0280w	-845	-1	11.69	TGTAGA
PFF0280w	-1536	-1	11.69	TGTAGA
MAL13P1.166	-40	-1	11.69	TGTAGA
PFI1785w	-448	-1	11.69	TGTAGA
PF11_0270	-799	1	11.69	TCTACA
PFL2020c	-464	-1	11.69	TGTAGA
PFI1535w	-500	1	11.69	TCTACA
MAL13P1.283	-823	1	11.69	TCTACA
MAL13P1.283	-1371	1	11.69	TCTACA
PFF1460c	-1374	1	11.69	TCTACA
PF10_0272	-1811	-1	11.69	TGTAGA
PF08_0100	-732	-1	11.69	TGTAGA
PF14_0191	-1387	-1	11.69	TGTAGA
PF07_0106	-1777	1	11.69	TCTACA
PFE0575c	-594	-1	11.69	TGTAGA
PFE0575c	-976	-1	11.69	TGTAGA
PFL0545w	-224	1	11.69	TCTACA
PFF0625w	-1367	1	11.69	TCTACA
MAL13P1.340	-343	-1	11.69	TGTAGA
PFI0985c	-129	-1	11.69	TGTAGA
PFI1710w	-70	1	11.69	TCTACA
PFL1900w	-207	-1	11.69	TGTAGA
PFL1900w	-1541	-1	11.69	TGTAGA
PFL1900w	-1878	1	11.69	TCTACA
PFL1900w	-1948	1	11.69	TCTACA
PF13_0168	-326	-1	11.69	TGTAGA
PF13_0168	-587	-1	11.69	TGTAGA
PFF0360w	-403	1	11.69	TCTACA
PFC0905c	-145	-1	11.69	TGTAGA
PFC0905c	-1350	-1	11.69	TGTAGA
PFC0905c	-1478	-1	11.69	TGTAGA
MAL13P1.40	-207	-1	11.69	TGTAGA
MAL13P1.40	-984	-1	11.69	TGTAGA
PFE0700c	-323	-1	11.69	TGTAGA
PFL1555w	-324	-1	11.69	TGTAGA
PF07_0051	-892	1	11.69	TCTACA
PF07_0051	-1531	-1	11.69	TGTAGA
PF07_0051	-1847	1	11.69	TCTACA
PF14_0322	-318	-1	11.69	TGTAGA
PF14_0322	-402	1	11.69	TCTACA
PF14_0455	-1087	1	11.69	TCTACA
PFI1595c	-347	-1	11.69	TGTAGA
PFI0840w	-291	-1	11.69	TGTAGA
PFI1345c	-96	-1	11.69	TGTAGA
PF08_0005	-194	-1	11.69	TGTAGA
PF08_0005	-572	-1	11.69	TGTAGA
MAL13P1.344	-990	-1	11.69	TGTAGA
PFC1080c	-1459	1	11.69	TCTACA
PFE0215w	-1414	1	11.69	TCTACA
PF11_0255	-1001	1	11.69	TCTACA
PF11_0255	-1533	-1	11.69	TGTAGA
PFL2295w	-730	-1	11.69	TGTAGA
MAL13P1.153	-1289	-1	11.69	TGTAGA
PF13_0315	-391	-1	11.69	TGTAGA
PFC0486c	-1010	1	11.69	TCTACA
PFC0486c	-1916	-1	11.69	TGTAGA
PFL0590c	-1653	1	11.69	TCTACA
PFI0785c	-566	1	11.69	TCTACA
PFI0785c	-1367	-1	11.69	TGTAGA
PFI0785c	-1482	1	11.69	TCTACA
PF11_0402	-1335	1	11.69	TCTACA
PF11_0402	-1677	1	11.69	TCTACA
MAL13P1.45	-231	-1	11.69	TGTAGA
PFF1515c	-696	1	11.69	TCTACA
PF10_0264	-510	-1	11.69	TGTAGA
PF07_0104	-701	-1	11.69	TGTAGA
PF07_0104	-873	1	11.69	TCTACA
PF07_0104	-1259	-1	11.69	TGTAGA
PF07_0104	-1785	-1	11.69	TGTAGA
PF13_0255	-77	-1	11.69	TGTAGA
PF13_0255	-617	1	11.69	TCTACA
PFD0755c	-276	-1	11.69	TGTAGA
PFA0755w	-245	-1	11.69	TGTAGA
PFE0480c	-953	1	11.69	TCTACA
PFD0355c	-103	1	11.69	TCTACA
PFL0350c	-1372	1	11.69	TCTACA
PFL0350c	-1792	1	11.69	TCTACA
PFD0545w	-601	-1	11.69	TGTAGA
PFL0645c	-224	1	11.69	TCTACA
MAL7P1.89	-455	1	11.69	TCTACA
MAL13P1.61	-565	-1	11.69	TGTAGA
PF13_0184	-1709	-1	11.69	TGTAGA
PF10_0181	-685	-1	11.69	TGTAGA
PFF0770c	-309	1	11.69	TCTACA
PFF0770c	-1361	-1	11.69	TGTAGA
PF11_0234	-14	-1	11.69	TGTAGA
PF14_0129	-434	-1	11.69	TGTAGA
PF14_0129	-1565	-1	11.69	TGTAGA
PFC0495w	-78	1	11.69	TCTACA
MAL13P1.81	-558	1	11.69	TCTACA
PF11_0050	-772	1	11.69	TCTACA
PFC0115c	-15	-1	11.69	TGTAGA
PFC0115c	-1886	1	11.69	TCTACA
PFC0115c	-1923	-1	11.69	TGTAGA
PF14_0156	-514	1	11.69	TCTACA
PF11_0188	-1741	-1	11.69	TGTAGA
PF10_0357	-619	1	11.69	TCTACA
PF10_0357	-630	-1	11.69	TGTAGA
PF13_0031	-459	-1	11.69	TGTAGA
PF13_0031	-775	1	11.69	TCTACA
PF10_0084	-1420	1	11.69	TCTACA
MAL13P1.309	-888	-1	11.69	TGTAGA
PFC0145c	-545	-1	11.69	TGTAGA
PFC0145c	-1227	-1	11.69	TGTAGA
PFC0145c	-1738	1	11.69	TCTACA
PFB0055c	-430	1	11.69	TCTACA
PFB0055c	-1916	1	11.69	TCTACA
PF10_0034	-1639	-1	11.69	TGTAGA
PFE0940c	-326	1	11.69	TCTACA
PFE0940c	-1678	-1	11.69	TGTAGA
PF10_0218	-1812	-1	11.69	TGTAGA
PFB0025c	-1891	-1	11.69	TGTAGA
PFL0210c	-1661	-1	11.69	TGTAGA
PF11_0422	-367	1	11.69	TCTACA
PF11_0307	-212	-1	11.69	TGTAGA
PF14_0074	-1063	-1	11.69	TGTAGA
PF14_0074	-1531	-1	11.69	TGTAGA
PFL0470w	-387	-1	11.69	TGTAGA
PF11_0540	-217	-1	11.69	TGTAGA
MAL7P1.33	-263	1	11.69	TCTACA
MAL7P1.33	-711	1	11.69	TCTACA
PF10_0278	-746	-1	11.69	TGTAGA
PF13_0191	-289	1	11.69	TCTACA
PF14_0147	-244	-1	11.69	TGTAGA
PF14_0147	-304	1	11.69	TCTACA
PF14_0647	-21	-1	11.69	TGTAGA
PFE1240w	-768	1	11.69	TCTACA
PFE1240w	-1577	1	11.69	TCTACA
PF07_0077	-1533	1	11.69	TCTACA
PF14_0747	-668	-1	11.69	TGTAGA
PF14_0747	-1316	-1	11.69	TGTAGA
PFE0195w	-1272	-1	11.69	TGTAGA
PF07_0090	-195	-1	11.69	TGTAGA
PF08_0023	-377	-1	11.69	TGTAGA
PF08_0023	-696	-1	11.69	TGTAGA
PFE0535w	-215	-1	11.69	TGTAGA
PFE0535w	-1993	1	11.69	TCTACA
PFE0025c	-423	1	11.69	TCTACA
MAL7P1.220	-236	-1	11.69	TGTAGA
MAL7P1.220	-934	1	11.69	TCTACA
MAL7P1.220	-1051	-1	11.69	TGTAGA
PFL2025w	-1267	1	11.69	TCTACA
PF13_0283	-248	-1	11.69	TGTAGA
PF13_0283	-370	1	11.69	TCTACA
PF11_0144	-512	1	11.69	TCTACA
PFE0005w	-671	-1	11.69	TGTAGA
PFD1145c	-260	1	11.69	TCTACA
PFD1145c	-970	1	11.69	TCTACA
PFC0610c	-1036	1	11.69	TCTACA
PFC0610c	-1405	-1	11.69	TGTAGA
PFC0610c	-1863	-1	11.69	TGTAGA
PFC0610c	-1964	1	11.69	TCTACA
PFF1520w	-929	-1	11.69	TGTAGA
PF11_0007	-645	-1	11.69	TGTAGA
PF07_0114	-887	1	11.69	TCTACA
MAL13P1.348	-1340	-1	11.69	TGTAGA
PF10_0383	-79	1	11.69	TCTACA
PF10_0383	-130	1	11.69	TCTACA
PF10_0383	-181	1	11.69	TCTACA
PF10_0383	-232	1	11.69	TCTACA
PF10_0383	-283	1	11.69	TCTACA
PF10_0383	-334	1	11.69	TCTACA
PF10_0383	-385	1	11.69	TCTACA
PF10_0383	-436	1	11.69	TCTACA
PF10_0383	-487	1	11.69	TCTACA
PF10_0383	-783	1	11.69	TCTACA
PF10_0383	-834	1	11.69	TCTACA
PF10_0383	-885	1	11.69	TCTACA
PF10_0383	-936	1	11.69	TCTACA
PF10_0383	-987	1	11.69	TCTACA
PF10_0383	-1185	1	11.69	TCTACA
MAL13P1.77	-328	-1	11.69	TGTAGA
MAL13P1.77	-1660	-1	11.69	TGTAGA
PFL1790w	-878	-1	11.69	TGTAGA
PFL1790w	-1617	1	11.69	TCTACA
PFL1790w	-1768	1	11.69	TCTACA
PFE0885w	-169	-1	11.69	TGTAGA
PFE0885w	-851	1	11.69	TCTACA
PFE0885w	-965	-1	11.69	TGTAGA
PFE0885w	-1820	-1	11.69	TGTAGA
PF13_0276	-533	1	11.69	TCTACA
PF14_0132a	-736	1	11.69	TCTACA
PFE1335c	-215	1	11.69	TCTACA
PFE1335c	-234	-1	11.69	TGTAGA
MAL8P1.35	-429	-1	11.69	TGTAGA
PFL0880c	-671	-1	11.69	TGTAGA
PFL0880c	-1864	1	11.69	TCTACA
PFL0335c	-494	-1	11.69	TGTAGA
PFF0380w	-840	1	11.69	TCTACA
PF14_0764	-1012	-1	11.69	TGTAGA
MAL13P1.267	-50	-1	11.69	TGTAGA
MAL13P1.267	-185	1	11.69	TCTACA
PF08_0138	-372	-1	11.69	TGTAGA
PF08_0138	-437	1	11.69	TCTACA
PFL1055c	-1609	1	11.69	TCTACA
MAL7P1.81	-685	1	11.69	TCTACA
MAL7P1.81	-1240	1	11.69	TCTACA
PFF0455w	-1689	-1	11.69	TGTAGA
PFF0180w	-443	1	11.69	TCTACA
PFF0180w	-1562	1	11.69	TCTACA
PFF0580w	-516	-1	11.69	TGTAGA
PFF0580w	-605	-1	11.69	TGTAGA
PFF0070w	-696	1	11.69	TCTACA
PFB0095c	-285	-1	11.69	TGTAGA
MAL13P1.420	-1480	-1	11.69	TGTAGA
MAL13P1.130	-749	-1	11.69	TGTAGA
PF10_0074	-56	-1	11.69	TGTAGA
MAL8P1.15	-18	-1	11.69	TGTAGA
PF14_0610	-1201	-1	11.69	TGTAGA
PFI1615w	-625	-1	11.69	TGTAGA
PF10_0146	-978	-1	11.69	TGTAGA
PF10_0146	-1805	1	11.69	TCTACA
PFF0525w	-276	1	11.69	TCTACA
PFF0525w	-1159	1	11.69	TCTACA
PF14_0165	-1390	1	11.69	TCTACA
PF14_0165	-1652	-1	11.69	TGTAGA
PF10_0402	-444	1	11.69	TCTACA
MAL7P1.132	-1455	-1	11.69	TGTAGA
PF14_0399	-109	-1	11.69	TGTAGA
PF14_0399	-159	-1	11.69	TGTAGA
PF14_0464	-1006	1	11.69	TCTACA
PFL2300w	-1834	-1	11.69	TGTAGA
PF13_0055	-845	-1	11.69	TGTAGA
PFL2475w	-436	-1	11.69	TGTAGA
PFL1415w	-1901	1	11.69	TCTACA
PF10_0253	-51	1	11.69	TCTACA
MAL7P1.171	-917	-1	11.69	TGTAGA
PF14_0111	-7	-1	11.69	TGTAGA
PF14_0111	-286	-1	11.69	TGTAGA
PF14_0111	-1399	-1	11.69	TGTAGA
PF14_0111	-1938	-1	11.69	TGTAGA
PFF0870w	-317	-1	11.69	TGTAGA
PFF0870w	-587	1	11.69	TCTACA
PFF0870w	-872	1	11.69	TCTACA
PFL1240c	-113	1	11.69	TCTACA
PF14_0728	-115	-1	11.69	TGTAGA
MAL8P1.205	-341	1	11.69	TCTACA
PFC0750w	-191	-1	11.69	TGTAGA
PFC0750w	-205	-1	11.69	TGTAGA
PFC0750w	-219	-1	11.69	TGTAGA
PFC0750w	-233	-1	11.69	TGTAGA
PFC0750w	-247	-1	11.69	TGTAGA
PFC0750w	-261	-1	11.69	TGTAGA
PFC0750w	-275	-1	11.69	TGTAGA
MAL13P1.79	-1219	-1	11.69	TGTAGA
PFD1050w	-1355	1	11.69	TCTACA
PFE0020c	-435	1	11.69	TCTACA
PF11_0480	-659	1	11.69	TCTACA
PF11_0480	-1527	1	11.69	TCTACA
PFI0940c	-283	-1	11.69	TGTAGA
PFA0230c	-531	1	11.69	TCTACA
PF14_0746	-711	1	11.69	TCTACA
PF14_0746	-1509	-1	11.69	TGTAGA
PFC0285c	-1372	-1	11.69	TGTAGA
PF14_0040	-613	1	11.69	TCTACA
PF14_0040	-1301	-1	11.69	TGTAGA
PFL1205c	-312	1	11.69	TCTACA
PFL0020w	-623	-1	11.69	TGTAGA
PFA0375c	-402	1	11.69	TCTACA
PFF1090c	-613	-1	11.69	TGTAGA
PFD1140w	-148	1	11.69	TCTACA
PFD1140w	-361	1	11.69	TCTACA
PF14_0486	-1390	1	11.69	TCTACA
PF14_0486	-1942	1	11.69	TCTACA
PFC0221c	-108	1	11.69	TCTACA
PFL0840c	-255	1	11.69	TCTACA
PFL0840c	-1181	-1	11.69	TGTAGA
PFL0840c	-1376	1	11.69	TCTACA
PFL0195w	-11	1	11.69	TCTACA
PFL0195w	-1565	-1	11.69	TGTAGA
PFL0195w	-1760	-1	11.69	TGTAGA
PFL0565w	-753	1	11.69	TCTACA
PFB0140w	-208	-1	11.69	TGTAGA
PFI1420w	-521	1	11.69	TCTACA
PFD1020c	-418	1	11.69	TCTACA
PFD1020c	-814	-1	11.69	TGTAGA
PFF0685c	-181	-1	11.69	TGTAGA
PFF0685c	-500	-1	11.69	TGTAGA
PF13_0161	-965	-1	11.69	TGTAGA
PFE0385w	-1779	1	11.69	TCTACA
PFE0385w	-1894	1	11.69	TCTACA
DUP1-PFE0130c	-137	-1	11.69	TGTAGA
PF14_0239	-558	-1	11.69	TGTAGA
PF14_0239	-1736	1	11.69	TCTACA
PF13_0322	-1085	-1	11.69	TGTAGA
PF13_0267	-398	-1	11.69	TGTAGA
PF13_0267	-1813	1	11.69	TCTACA
PF10_0045	-1647	-1	11.69	TGTAGA
MAL13P1.316	-161	1	11.69	TCTACA
PF11_0008	-309	-1	11.69	TGTAGA
PFL1880w	-70	-1	11.69	TGTAGA
PFI1100w	-77	1	11.69	TCTACA
PF14_0758	-474	1	11.69	TCTACA
PF14_0517	-145	-1	11.69	TGTAGA
PF14_0517	-571	-1	11.69	TGTAGA
PF14_0517	-1761	1	11.69	TCTACA
PF14_0356	-659	-1	11.69	TGTAGA
PFA0645c	-480	-1	11.69	TGTAGA
MAL13P1.244	-1109	-1	11.69	TGTAGA
MAL13P1.244	-1361	1	11.69	TCTACA
PF11_0168	-174	-1	11.69	TGTAGA
PFB0440c	-1068	-1	11.69	TGTAGA
PFB0440c	-1294	1	11.69	TCTACA
PFB0440c	-1436	1	11.69	TCTACA
PF14_0594	-110	1	11.69	TCTACA
PF14_0594	-452	-1	11.69	TGTAGA
PFL1810w	-8	1	11.69	TCTACA
PFL1810w	-1205	-1	11.69	TGTAGA
PF14_0136	-386	-1	11.69	TGTAGA
MAL8P1.138	-1719	-1	11.69	TGTAGA
PFD0525w	-616	1	11.69	TCTACA
PFF0845c	-208	-1	11.69	TGTAGA
PFF0845c	-1436	-1	11.69	TGTAGA
PFF0845c	-1622	1	11.69	TCTACA
MAL13P1.59	-1776	-1	11.69	TGTAGA
PFL1185c	-680	-1	11.69	TGTAGA
PFL1185c	-1135	1	11.69	TCTACA
PFC1100w	-432	1	11.69	TCTACA
PF14_0171	-668	-1	11.69	TGTAGA
PFI0515w	-549	-1	11.69	TGTAGA
MAL13P1.105	-478	-1	11.69	TGTAGA
MAL13P1.105	-1970	-1	11.69	TGTAGA
PFD1180w	-709	-1	11.69	TGTAGA
PFD1180w	-879	-1	11.69	TGTAGA
PFB1015w	-461	1	11.69	TCTACA
PFI1435w	-223	-1	11.69	TGTAGA
PFL0305c	-619	1	11.69	TCTACA
PFC0550w	-560	1	11.69	TCTACA
PFC0305w	-159	1	11.69	TCTACA
PFC0305w	-794	1	11.69	TCTACA
PFI1455c	-1005	-1	11.69	TGTAGA
MAL8P1.211	-49	-1	11.69	TGTAGA
MAL8P1.211	-641	1	11.69	TCTACA
MAL8P1.64	-771	1	11.69	TCTACA
PF08_0107	-842	-1	11.69	TGTAGA
PF08_0107	-884	1	11.69	TCTACA
PF08_0107	-1436	-1	11.69	TGTAGA
PFI0370c	-436	-1	11.69	TGTAGA
PFI0370c	-511	-1	11.69	TGTAGA
PF10_0234	-1640	1	11.69	TCTACA
PF11_0434	-1272	1	11.69	TCTACA
PFE0865c	-38	1	11.69	TCTACA
PF14_0423	-1899	1	11.69	TCTACA
PFC0150w	-682	-1	11.69	TGTAGA
PFC0150w	-1193	1	11.69	TCTACA
PFC0150w	-1875	1	11.69	TCTACA
PFE0328w	-110	-1	11.69	TGTAGA
MAL13P1.67	-1033	-1	11.69	TGTAGA
PF11_0478	-8	1	11.69	TCTACA
PFE1435c	-1240	1	11.69	TCTACA
PF14_0294	-1511	1	11.69	TCTACA
PF14_0515	-1171	1	11.69	TCTACA
PFI0030c	-1639	-1	11.69	TGTAGA
PFI0030c	-1963	-1	11.69	TGTAGA
PFC0582c	-939	1	11.69	TCTACA
PFC0582c	-1253	-1	11.69	TGTAGA
PFL1835w	-868	-1	11.69	TGTAGA
PFB0575c	-218	1	11.69	TCTACA
PFB0575c	-1934	-1	11.69	TGTAGA
PF10_0315	-1577	1	11.69	TCTACA
PFE1185w	-1430	-1	11.69	TGTAGA
PF11_0369	-281	1	11.69	TCTACA
MAL7P1.141	-1868	-1	11.69	TGTAGA
PFC0355c	-1344	1	11.69	TCTACA
MAL13P1.337	-728	1	11.69	TCTACA
PF11_0058	-558	-1	11.69	TGTAGA
PFL0405w	-166	1	11.69	TCTACA
PF11_0514	-586	-1	11.69	TGTAGA
PF14_0431	-1815	-1	11.69	TGTAGA
MAL13P1.266	-1743	1	11.69	TCTACA
PF08_0108	-1421	-1	11.69	TGTAGA
PFE0515w	-9	1	11.69	TCTACA
PFE0515w	-294	-1	11.69	TGTAGA
PFE0515w	-318	1	11.69	TCTACA
PFE0515w	-1027	1	11.69	TCTACA
PFE0515w	-1337	-1	11.69	TGTAGA
PFE0515w	-1904	1	11.69	TCTACA
PFL0190w	-1797	1	11.69	TCTACA
MAL7P1.68	-196	1	11.69	TCTACA
MAL7P1.68	-1173	1	11.69	TCTACA
MAL7P1.68	-1481	1	11.69	TCTACA
MAL13P1.82	-1043	-1	11.69	TGTAGA
PF10_0153	-10	-1	11.69	TGTAGA
PF10_0153	-639	-1	11.69	TGTAGA
PFF1435w	-298	1	11.69	TCTACA
PF14_0291	-553	-1	11.69	TGTAGA
PF14_0291	-1637	1	11.69	TCTACA
MAL8P1.24	-36	-1	11.69	TGTAGA
MAL8P1.24	-78	-1	11.69	TGTAGA
MAL8P1.24	-199	1	11.69	TCTACA
MAL8P1.24	-1194	1	11.69	TCTACA
PF13_0143	-1537	-1	11.69	TGTAGA
PF14_0544	-197	1	11.69	TCTACA
PF14_0544	-260	1	11.69	TCTACA
PF14_0544	-607	-1	11.69	TGTAGA
PF11_0328	-256	1	11.69	TCTACA
PF11_0328	-573	-1	11.69	TGTAGA
PFI0900w	-748	-1	11.69	TGTAGA
PFD1195c	-383	-1	11.69	TGTAGA
PFL1890c	-1381	-1	11.69	TGTAGA
PF14_0754	-1908	1	11.69	TCTACA
PF10_0205	-1140	1	11.69	TCTACA
PF14_0029a	-175	1	11.69	TCTACA
PFL1735c	-450	1	11.69	TCTACA
PFC0300c	-159	-1	11.69	TGTAGA
PFC0300c	-1780	-1	11.69	TGTAGA
PFC1120c	-679	-1	11.69	TGTAGA
PFI1550c	-113	1	11.69	TCTACA
PFL1450c	-935	-1	11.69	TGTAGA
PFL1450c	-1038	1	11.69	TCTACA
MAL13P1.53	-732	1	11.69	TCTACA
PFL2050w	-693	1	11.69	TCTACA
PFA0565c	-505	-1	11.69	TGTAGA
PFA0565c	-1341	-1	11.69	TGTAGA
PF10_0119	-1067	1	11.69	TCTACA
PF10_0119	-1210	1	11.69	TCTACA
PF11_0071	-383	1	11.69	TCTACA
MAL13P1.34	-1113	1	11.69	TCTACA
MAL13P1.34	-1155	-1	11.69	TGTAGA
PFL0505c	-740	-1	11.69	TGTAGA
PFL0505c	-1570	-1	11.69	TGTAGA
PFB0665w	-1309	-1	11.69	TGTAGA
PFB0900c	-1875	1	11.69	TCTACA
PF11_0217	-1284	1	11.69	TCTACA
PF14_0096	-1026	-1	11.69	TGTAGA
PF11_0036	-389	-1	11.69	TGTAGA
PF07_0005	-145	-1	11.69	TGTAGA
PF07_0005	-466	-1	11.69	TGTAGA
PF07_0005	-952	-1	11.69	TGTAGA
PFF1375c	-1532	-1	11.69	TGTAGA
PFA0505c	-856	-1	11.69	TGTAGA
PFC0520w	-792	1	11.69	TCTACA
PFC0520w	-1059	1	11.69	TCTACA
PFC0520w	-1156	-1	11.69	TGTAGA
PF11_0201	-309	-1	11.69	TGTAGA
PFL1675c	-793	-1	11.69	TGTAGA
PFD0495c	-138	-1	11.69	TGTAGA
PFD0495c	-977	-1	11.69	TGTAGA
PF14_0586a	-196	1	11.69	TCTACA
PFB0200c	-565	1	11.69	TCTACA
PFL1620w	-858	1	11.69	TCTACA
PFL1620w	-977	1	11.69	TCTACA
PF13_0212	-467	-1	11.69	TGTAGA
PF13_0212	-1315	1	11.69	TCTACA
PFF0675c	-449	1	11.69	TCTACA
PFA0570w	-751	1	11.69	TCTACA
PFA0570w	-1587	1	11.69	TCTACA
PF11_0332	-1620	-1	11.69	TGTAGA
PFL1395c	-887	1	11.69	TCTACA
MAL13P1.46	-583	1	11.69	TCTACA
PF13_0079	-336	-1	11.69	TGTAGA
PF13_0079	-1285	1	11.69	TCTACA
MAL13P1.297	-831	-1	11.69	TGTAGA
PFF0935c	-773	1	11.69	TCTACA
MAL13P1.221	-958	-1	11.69	TGTAGA
PF11_0189	-1361	1	11.69	TCTACA
PF13_0030	-1278	-1	11.69	TGTAGA
PF13_0030	-1817	1	11.69	TCTACA
PF13_0029	-123	-1	11.69	TGTAGA
PF13_0029	-662	1	11.69	TCTACA
PFI1830c	-668	-1	11.69	TGTAGA
PFI1815c	-938	1	11.69	TCTACA
PFI1815c	-1982	1	11.69	TCTACA
PFF0140c	-1729	1	11.69	TCTACA
PFI1750c	-22	1	11.69	TCTACA
PFI1750c	-1222	-1	11.69	TGTAGA
PFI1750c	-1654	-1	11.69	TGTAGA
MAL13P1.222	-1718	-1	11.69	TGTAGA
PFC0065c	-291	1	11.69	TCTACA
PFC0065c	-387	1	11.69	TCTACA
PF11_0368a	-466	-1	11.69	TGTAGA
PFF1285w	-100	1	11.69	TCTACA
PFA0430c	-252	1	11.69	TCTACA
PF14_0686	-431	-1	11.69	TGTAGA
PF11_0504	-909	1	11.69	TCTACA
PFA0690w	-735	-1	11.69	TGTAGA
PFD1215w	-254	-1	11.69	TGTAGA
PFD1215w	-1692	-1	11.69	TGTAGA
PF13_0096	-875	1	11.69	TCTACA
PFB0990c	-306	-1	11.69	TGTAGA
PF13_0314	-42	1	11.69	TCTACA
PF14_0634	-1101	-1	11.69	TGTAGA
PF10_0289	-256	1	11.69	TCTACA
PF14_0155	-1254	-1	11.69	TGTAGA
PF14_0155	-1717	-1	11.69	TGTAGA
PF14_0792	-435	1	11.69	TCTACA
PFA0275c	-1072	-1	11.69	TGTAGA
PF13_0006	-429	1	11.69	TCTACA
PFL1370w	-95	-1	11.69	TGTAGA
PFI0170w	-1044	1	11.69	TCTACA
PFI0950w	-1093	1	11.69	TCTACA
MAL13P1.176	-856	-1	11.69	TGTAGA
MAL13P1.176	-1209	-1	11.69	TGTAGA
MAL13P1.176	-1599	1	11.69	TCTACA
PF14_0210	-280	1	11.69	TCTACA
PFE1130w	-484	-1	11.69	TGTAGA
PFC0940c	-351	-1	11.69	TGTAGA
PFC0940c	-676	-1	11.69	TGTAGA
PF10_0290	-301	1	11.69	TCTACA
PF10_0290	-312	-1	11.69	TGTAGA
PFC0780w	-1573	1	11.69	TCTACA
PFF0590c	-531	-1	11.69	TGTAGA
PFI1060w	-666	-1	11.69	TGTAGA
PF14_0073	-535	1	11.69	TCTACA
PF14_0073	-1003	1	11.69	TCTACA
PFC0595c	-1254	1	11.69	TCTACA
PFF0985c	-706	-1	11.69	TGTAGA
MAL13P1.345	-1432	1	11.69	TCTACA
PF14_0748	-804	-1	11.69	TGTAGA
PF07_0103	-134	-1	11.69	TGTAGA
PFL2510w	-195	1	11.69	TCTACA
PFL2510w	-1218	-1	11.69	TGTAGA
PFL1300c	-372	-1	11.69	TGTAGA
PF10_0400	-441	1	11.69	TCTACA
PFF1585w	-839	1	11.69	TCTACA
PFC0005w	-659	-1	11.69	TGTAGA
PFF1535w	-899	1	11.69	TCTACA
PFF0125c	-1148	-1	11.69	TGTAGA
PFL2405c	-733	-1	11.69	TGTAGA
PFL2405c	-1240	1	11.69	TCTACA
PFE1480c	-17	1	11.69	TCTACA
PFF1050w	-141	1	11.69	TCTACA
PFF1050w	-176	1	11.69	TCTACA
PF13_0167	-1325	1	11.69	TCTACA
PF07_0052	-1158	1	11.69	TCTACA
PFC0800w	-439	1	11.69	TCTACA
PF14_0100	-631	1	11.69	TCTACA
PFD0775c	-1583	1	11.69	TCTACA
MAL13P1.341	-420	-1	11.69	TGTAGA
PFL1690w	-72	-1	11.69	TGTAGA
PFI0060c	-18	1	11.69	TCTACA
PFI0060c	-1985	-1	11.69	TGTAGA
PFF0260w	-220	-1	11.69	TGTAGA
PFF0260w	-377	-1	11.69	TGTAGA
PFC1070c	-956	1	11.69	TCTACA
PF11_0290	-98	1	11.69	TCTACA
PF11_0290	-208	1	11.69	TCTACA
PF07_0113	-630	1	11.69	TCTACA
PF07_0113	-697	1	11.69	TCTACA
PFC0290w	-252	-1	11.69	TGTAGA
PFC0290w	-1579	1	11.69	TCTACA
PF10_0019	-1258	1	11.69	TCTACA
PF14_0422	-24	-1	11.69	TGTAGA
PFE0540w	-779	-1	11.69	TGTAGA
PFL0265w	-1522	-1	11.69	TGTAGA
PF10_0368	-1392	-1	11.69	TGTAGA
PF14_0752	-572	-1	11.69	TGTAGA
PF14_0752	-1697	1	11.69	TCTACA
MAL13P1.299	-70	-1	11.69	TGTAGA
PF10_0082	-1071	-1	11.69	TGTAGA
PFB0070w	-1059	1	11.69	TCTACA
PFF0345w	-570	1	11.69	TCTACA
PF14_0699	-742	1	11.69	TCTACA
PFF1060w	-287	-1	11.69	TGTAGA
PF14_0790	-225	1	11.69	TCTACA
PF14_0790	-1735	-1	11.69	TGTAGA
PF14_0512	-97	1	11.69	TCTACA
PFD0625c	-593	1	11.69	TCTACA
PFD0625c	-1000	1	11.69	TCTACA
PFA0750w	-489	1	11.69	TCTACA
PF11_0330	-1553	1	11.69	TCTACA
PFE0740c	-1998	-1	11.69	TGTAGA
PFD1007w	-190	1	11.69	TCTACA
PFD1007w	-273	1	11.69	TCTACA
PFD1007w	-360	-1	11.69	TGTAGA
PFD1007w	-1889	1	11.69	TCTACA
PFF0450c	-559	1	11.69	TCTACA
MAL13P1.151	-475	-1	11.69	TGTAGA
PFI0365w	-272	-1	11.69	TGTAGA
PFI0365w	-1175	1	11.69	TCTACA
PF14_0690	-280	-1	11.69	TGTAGA
PFL2350c	-256	-1	11.69	TGTAGA
PF08_0069	-1101	-1	11.69	TGTAGA
MAL7P1.118	-1156	1	11.69	TCTACA
MAL7P1.118	-1488	1	11.69	TCTACA
PFL2420w	-347	-1	11.69	TGTAGA
PFE0335w	-317	-1	11.69	TGTAGA
PFL2285c	-898	-1	11.69	TGTAGA
PF10_0158	-1558	-1	11.69	TGTAGA
PFA0530c	-621	-1	11.69	TGTAGA
PFL2085w	-400	-1	11.69	TGTAGA
PFL2085w	-1002	1	11.69	TCTACA
PFL2085w	-1899	-1	11.69	TGTAGA
PF14_0616	-1415	1	11.69	TCTACA
MAL8P1.320	-1360	-1	11.69	TGTAGA
MAL8P1.320	-1952	1	11.69	TCTACA
PFL2100w	-1033	1	11.69	TCTACA
PF13_0012	-747	1	11.69	TCTACA
PF13_0012	-1326	-1	11.69	TGTAGA
PF13_0012	-1608	1	11.69	TCTACA
MAL13P1.206	-97	-1	11.69	TGTAGA
MAL13P1.206	-1829	-1	11.69	TGTAGA
PF11_0200	-1853	1	11.69	TCTACA
MAL13P1.8	-126	-1	11.69	TGTAGA
MAL13P1.8	-452	1	11.69	TCTACA
PF13_0039	-710	1	11.69	TCTACA
PF13_0039	-757	-1	11.69	TGTAGA
PFE0055c	-1479	-1	11.69	TGTAGA
PFE1625c	-75	1	11.69	TCTACA
PFE1625c	-1405	-1	11.69	TGTAGA
PF14_0008	-458	1	11.69	TCTACA
PFL0035c	-924	-1	11.69	TGTAGA
MAL13P1.90	-1285	-1	11.69	TGTAGA
MAL13P1.380	-1685	-1	11.69	TGTAGA
PFD1210w	-254	-1	11.69	TGTAGA
PFD1210w	-350	-1	11.69	TGTAGA
PFD1210w	-914	1	11.69	TCTACA
PF11_0205	-1202	1	11.69	TCTACA
PFE0930w	-985	-1	11.69	TGTAGA
PFE0930w	-1675	1	11.69	TCTACA
PFE1315w	-1125	1	11.69	TCTACA
PFA0130c	-421	-1	11.69	TGTAGA
PFL2525c	-273	1	11.69	TCTACA
PFL2525c	-1848	-1	11.69	TGTAGA
PFF0255c	-554	1	11.69	TCTACA
PFF0255c	-711	1	11.69	TCTACA
PF11_0105	-286	-1	11.69	TGTAGA
PF11_0105	-879	-1	11.69	TGTAGA
PF11_0105	-1361	1	11.69	TCTACA
MAL13P1.32	-1018	1	11.69	TCTACA
PFI1760w	-1850	1	11.69	TCTACA
PF11_0470	-598	-1	11.69	TGTAGA
PF14_0104	-1364	1	11.69	TCTACA
PF11_0214	-272	1	11.69	TCTACA
PF11_0214	-1563	-1	11.69	TGTAGA
MAL13P1.78	-257	-1	11.69	TGTAGA
PF14_0235	-548	1	11.69	TCTACA
PFL1885c	-292	1	11.69	TCTACA
PFB0570w	-949	1	11.69	TCTACA
PFI1140w	-972	-1	11.69	TGTAGA
PFC0190c	-1588	1	11.69	TCTACA
PF14_0123	-1505	-1	11.69	TGTAGA
MAL13P1.1	-671	-1	11.69	TGTAGA
PFC0830w	-838	-1	11.69	TGTAGA
PFC0830w	-1147	-1	11.69	TGTAGA
PFC0830w	-1598	1	11.69	TCTACA
MAL8P1.43	-1439	-1	11.69	TGTAGA
MAL13P1.307	-1243	1	11.69	TCTACA
MAL7P1.150	-571	1	11.69	TCTACA
PF13_0091	-816	-1	11.69	TGTAGA
PF10_0283a	-248	-1	11.69	TGTAGA
PF10_0283a	-371	1	11.69	TCTACA
PF10_0283a	-689	1	11.69	TCTACA
PFF0710w	-1360	1	11.69	TCTACA
PFL1695c	-804	1	11.69	TCTACA
PFL1695c	-1001	1	11.69	TCTACA
PFC0530w	-705	1	11.69	TCTACA
MAL13P1.51	-292	-1	11.69	TGTAGA
MAL8P1.130	-606	-1	11.69	TGTAGA
PFF1555w	-760	1	11.69	TCTACA
MAL8P1.157	-1716	1	11.69	TCTACA
PF14_0137	-448	1	11.69	TCTACA
PFD1025w	-71	-1	11.69	TGTAGA
PFF0890c	-1234	1	11.69	TCTACA
PF11_0505	-231	1	11.69	TCTACA
PF11_0505	-592	1	11.69	TCTACA
PFF1445c	-53	-1	11.69	TGTAGA
PFF1445c	-1970	-1	11.69	TGTAGA
PFE0330w	-1289	1	11.69	TCTACA
PFD0415c	-203	1	11.69	TCTACA
PFD1010w	-824	1	11.69	TCTACA
MAL8P1.62	-204	-1	11.69	TGTAGA
PF10_0122	-545	1	11.69	TCTACA
PF14_0452	-209	1	11.69	TCTACA
PF14_0452	-1719	-1	11.69	TGTAGA
PF10_0036	-1462	1	11.69	TCTACA
PF11_0344	-960	-1	11.69	TGTAGA
PF11_0344	-1150	-1	11.69	TGTAGA
PF11_0344	-1729	1	11.69	TCTACA
PFI0260c	-1010	-1	11.69	TGTAGA
PF10_0220	-674	-1	11.69	TGTAGA
PF10_0220	-1160	1	11.69	TCTACA
PF10_0220	-1597	1	11.69	TCTACA
PFB0595w	-1184	1	11.69	TCTACA
PFL1210w	-351	-1	11.69	TGTAGA
PF11_0086	-616	1	11.69	TCTACA
PF10_0235	-381	1	11.69	TCTACA
PF11_0448	-431	1	11.69	TCTACA
PFD1200c	-344	1	11.69	TCTACA
PFD1200c	-747	-1	11.69	TGTAGA
PF10_0214	-603	-1	11.69	TGTAGA
MAL8P1.23	-782	1	11.69	TCTACA
MAL8P1.23	-1919	1	11.69	TCTACA
PFF0550w	-1824	1	11.69	TCTACA
PFA0560c	-1154	-1	11.69	TGTAGA
PFA0560c	-1990	-1	11.69	TGTAGA
PFL2450c	-206	-1	11.69	TGTAGA
PFC0825c	-695	-1	11.69	TGTAGA
PFC0825c	-1146	1	11.69	TCTACA
PFC0825c	-1455	1	11.69	TCTACA
PFE1485w	-1419	-1	11.69	TGTAGA
PFI1450c	-421	-1	11.69	TGTAGA
PF11_0182	-213	1	11.69	TCTACA
PFE0015c	-434	1	11.69	TCTACA
PFD0360w	-1348	-1	11.69	TGTAGA
PF14_0023	-273	-1	11.69	TGTAGA
PF14_0658	-1995	1	11.69	TCTACA
PFB0305c-b	-610	1	11.69	TCTACA
PFL1800w	-169	1	11.69	TCTACA
PFL1800w	-928	1	11.69	TCTACA
PFC0425w	-611	-1	11.69	TGTAGA
PFC0425w	-1674	-1	11.69	TGTAGA
PFI1600w	-1155	1	11.69	TCTACA
PFI1245c	-845	-1	11.69	TGTAGA
PFI1245c	-1589	1	11.69	TCTACA
PFL0220c	-119	-1	11.69	TGTAGA
PF14_0426	-47	-1	11.69	TGTAGA
PFB0975c	-134	-1	11.69	TGTAGA
PFB0975c	-1240	1	11.69	TCTACA
MAL13P1.173	-497	-1	11.69	TGTAGA
PFI0025c	-426	1	11.69	TCTACA
PF07_0127	-508	-1	11.69	TGTAGA
PF07_0127	-1085	-1	11.69	TGTAGA
PFD1005c	-657	-1	11.69	TGTAGA
PFI1465w	-565	1	11.69	TCTACA
PFB0020c	-70	-1	11.69	TGTAGA
PFI1780w	-1413	-1	11.69	TGTAGA
PFB0920w	-620	-1	11.69	TGTAGA
PF11_0224	-32	-1	11.69	TGTAGA
MAL13P1.335	-1305	-1	11.69	TGTAGA
PFC0565w	-287	1	11.69	TCTACA
PFC0230c	-831	-1	11.69	TGTAGA
PFF0065c	-938	-1	11.69	TGTAGA
PF11_0520	-938	1	11.69	TCTACA
MAL13P1.234	-1811	1	11.69	TCTACA
PFL2220w	-491	1	11.69	TCTACA
PF13_0222	-1442	1	11.69	TCTACA
PFB0675w	-782	1	11.69	TCTACA
PF13_0185	-1795	-1	11.69	TGTAGA
PF07_0019	-24	-1	11.69	TGTAGA
PF07_0019	-689	1	11.69	TCTACA
PF10_0194	-1565	1	11.69	TCTACA
PFB0710c	-146	1	11.69	TCTACA
PFB0710c	-1204	1	11.69	TCTACA
MAL13P1.86	-1485	-1	11.69	TGTAGA
PFC0205c	-1313	-1	11.69	TGTAGA
PFE1500c	-1324	1	11.69	TCTACA
PF10_0200	-624	-1	11.69	TGTAGA
PF10_0200	-778	1	11.69	TCTACA
PFL2535w	-109	-1	11.69	TGTAGA
PFL2535w	-176	1	11.69	TCTACA
PF13_0209	-925	1	11.69	TCTACA
PFB0976w	-25	1	11.69	TCTACA
PFL2555w	-879	-1	11.69	TGTAGA
PF14_0151	-7	-1	11.69	TGTAGA
PF14_0151	-338	1	11.69	TCTACA
PF14_0151	-726	-1	11.69	TGTAGA
PFA0070c	-939	-1	11.69	TGTAGA
PFL2470c	-576	1	11.69	TCTACA
PF14_0432	-386	1	11.69	TCTACA
PF14_0575	-1333	-1	11.69	TGTAGA
PF14_0575	-1388	-1	11.69	TGTAGA
PF10_0072	-1086	-1	11.69	TGTAGA
PF10_0072	-1135	-1	11.69	TGTAGA
PF10_0123	-178	-1	11.69	TGTAGA
PF10_0123	-364	1	11.69	TCTACA
PFL0320w	-8	1	11.69	TCTACA
PFF0040c	-417	1	11.69	TCTACA
PFF0040c	-881	-1	11.69	TGTAGA
PFE1200w	-639	-1	11.69	TGTAGA
PFC0255c	-405	1	11.69	TCTACA
PFC0255c	-1574	-1	11.69	TGTAGA
PFL1505c	-1125	-1	11.69	TGTAGA
MAL13P1.63	-1139	-1	11.69	TGTAGA
PF13_0220	-881	-1	11.69	TGTAGA
PF13_0257	-216	-1	11.69	TGTAGA
MAL7P1.43	-364	1	11.69	TCTACA
MAL7P1.43	-945	-1	11.69	TGTAGA
PF11_0094	-684	-1	11.69	TGTAGA
PF10_0070	-90	-1	11.69	TGTAGA
MAL13P1.23-a	-822	1	11.69	TCTACA
MAL13P1.23-a	-1990	1	11.69	TCTACA
PFI1755c	-778	1	11.69	TCTACA
PFI1755c	-957	-1	11.69	TGTAGA
PF10_0058	-1364	1	11.69	TCTACA
PFA0545c	-336	1	11.69	TCTACA
PF14_0160	-535	1	11.69	TCTACA
PF14_0703	-660	-1	11.69	TGTAGA
PF14_0703	-709	1	11.69	TCTACA
PFC0935c	-218	-1	11.69	TGTAGA
PFI0255c	-1427	-1	11.69	TGTAGA
PFD1095w	-1719	1	11.69	TCTACA
PF14_0167	-1330	1	11.69	TCTACA
PF11_0149	-850	1	11.69	TCTACA
MAL7P1.65	-66	-1	11.69	TGTAGA
PF13_0324	-1635	1	11.69	TCTACA
PF14_0247	-704	-1	11.69	TGTAGA
PF14_0247	-1314	-1	11.69	TGTAGA
PF14_0247	-1878	-1	11.69	TGTAGA
PFL2315c	-1102	1	11.69	TCTACA
PF11_0135	-1296	1	11.69	TCTACA
PF11_0135	-1864	1	11.69	TCTACA
PFA0120c	-315	-1	11.69	TGTAGA
PF14_0130	-267	1	11.69	TCTACA
PF14_0130	-1398	1	11.69	TCTACA
PF11_0437	-965	-1	11.69	TGTAGA
PFB0106c	-417	-1	11.69	TGTAGA
PFE1410c	-1540	-1	11.69	TGTAGA
MAL8P1.214	-629	1	11.69	TCTACA
PFE0975c	-1618	-1	11.69	TGTAGA
PFL1815c	-716	1	11.69	TCTACA
PF14_0095	-1985	1	11.69	TCTACA
PFF0635w	-1448	-1	11.69	TGTAGA
PF10_0331a	-1719	-1	11.69	TGTAGA
PFA0580c	-840	1	11.69	TCTACA
PFD0830w	-1602	-1	11.69	TGTAGA
MAL8P1.162	-56	-1	11.69	TGTAGA
MAL8P1.162	-823	-1	11.69	TGTAGA
PFD0310w	-305	1	11.69	TCTACA
PFD0310w	-555	-1	11.69	TGTAGA
PFD0310w	-1136	1	11.69	TCTACA
PFC0900w	-1342	-1	11.69	TGTAGA
PF14_0559	-34	1	11.69	TCTACA
PFE1610w	-979	1	11.69	TCTACA
PFE1610w	-1219	-1	11.69	TGTAGA
PFE1610w	-1717	1	11.69	TCTACA
PFL0965c	-78	-1	11.69	TGTAGA
PFL0965c	-551	-1	11.69	TGTAGA
PF14_0683	-724	1	11.69	TCTACA
PF14_0683	-1133	1	11.69	TCTACA
PF14_0683	-1155	-1	11.69	TGTAGA
MAL7P1.3	-911	1	11.69	TCTACA
PFB0645c	-1178	-1	11.69	TGTAGA
PFI0490c	-1984	-1	11.69	TGTAGA
PFD0134c	-1174	1	11.69	TCTACA
PFL1125w	-913	1	11.69	TCTACA
PFC0840w	-348	-1	11.69	TGTAGA
PF10_0026	-1673	1	11.69	TCTACA
PFD0435c	-341	-1	11.69	TGTAGA
PFD0435c	-491	-1	11.69	TGTAGA
PFC0430w	-1197	1	11.69	TCTACA
PF14_0550	-1125	-1	11.69	TGTAGA
PF10_0219	-72	1	11.69	TCTACA
PF10_0219	-581	1	11.69	TCTACA
PF13_0158	-356	-1	11.69	TGTAGA
PF13_0158	-951	-1	11.69	TGTAGA
PF13_0138	-1678	1	11.69	TCTACA
PF14_0536	-589	1	11.69	TCTACA
PFB0465c	-485	-1	11.69	TGTAGA
PF10_0062	-190	1	11.69	TCTACA
PF10_0062	-1391	1	11.69	TCTACA
PFF0660w	-531	-1	11.69	TGTAGA
PF11_0440	-906	-1	11.69	TGTAGA
PFE0875c	-564	1	11.69	TCTACA
PFE0875c	-1229	1	11.69	TCTACA
PF13_0028	-1282	-1	11.69	TGTAGA
PF13_0028	-1821	1	11.69	TCTACA
PF14_0444	-900	-1	11.69	TGTAGA
PF14_0444	-1296	1	11.69	TCTACA
PF14_0608	-1642	1	11.69	TCTACA
PF14_0675	-680	-1	11.69	TGTAGA
PF13_0309	-321	-1	11.69	TGTAGA
PF13_0309	-869	-1	11.69	TGTAGA
PF08_0037	-665	-1	11.69	TGTAGA
MAL8P1.3	-32	-1	11.69	TGTAGA
PF14_0338	-417	-1	11.69	TGTAGA
PF14_0338	-929	1	11.69	TCTACA
PF14_0742	-1356	1	11.69	TCTACA
PFB0905c	-972	1	11.69	TCTACA
PFB0905c	-1732	1	11.69	TCTACA
PFF1030w	-359	-1	11.69	TGTAGA
PFF1030w	-727	1	11.69	TCTACA
PFL2305w	-479	-1	11.69	TGTAGA
PF14_0145	-1547	1	11.69	TCTACA
MAL13P1.520	-933	1	11.69	TCTACA
PF11_0306	-802	-1	11.69	TGTAGA
PF11_0306	-1190	1	11.69	TCTACA
PFC1045c	-369	-1	11.69	TGTAGA
PFC1045c	-1062	1	11.69	TCTACA
PFC1045c	-1965	1	11.69	TCTACA
PFA0235w	-255	-1	11.69	TGTAGA
PFF0705c	-14	-1	11.69	TGTAGA
PFL0480w	-479	1	11.69	TCTACA
PF14_0778	-1262	-1	11.69	TGTAGA
PFB0405w	-531	1	11.69	TCTACA
PFB0405w	-882	1	11.69	TCTACA
PFB0405w	-996	-1	11.69	TGTAGA
PF10_0089	-678	1	11.69	TCTACA
MAL8P1.207	-435	-1	11.69	TGTAGA
PFE1190c	-1097	-1	11.69	TGTAGA
PFE1190c	-1247	-1	11.69	TGTAGA
PF08_0096	-1957	1	11.69	TCTACA
PFF0630c	-971	1	11.69	TCTACA
PF11_0076	-834	1	11.69	TCTACA
PF13_0293	-537	1	11.69	TCTACA
PF13_0293	-923	1	11.69	TCTACA
PF14_0345a	-792	-1	11.69	TGTAGA
PF13_0327	-194	-1	11.69	TGTAGA
PFA0700c	-1297	1	11.69	TCTACA
PFD0365c	-148	1	11.69	TCTACA
PFD0365c	-1403	1	11.69	TCTACA
PF14_0329	-756	-1	11.69	TGTAGA
PFI1035w	-473	1	11.69	TCTACA
PFI1035w	-784	1	11.69	TCTACA
PFE1010w	-419	1	11.69	TCTACA
PF13_0340	-781	-1	11.69	TGTAGA
PFB0135w	-732	1	11.69	TCTACA
PF11_0213	-637	-1	11.69	TGTAGA
PF10_0258	-514	-1	11.69	TGTAGA
PF10_0258	-1027	1	11.69	TCTACA
PFB0690w	-1185	1	11.69	TCTACA
PF10_0079	-112	-1	11.69	TGTAGA
PF13_0292	-420	-1	11.69	TGTAGA
PF13_0292	-806	-1	11.69	TGTAGA
PF08_0049	-1034	1	11.69	TCTACA
PFE1525w	-422	-1	11.69	TGTAGA
PFE1525w	-615	1	11.69	TCTACA
PF13_0059	-805	1	11.69	TCTACA
MAL13P1.122	-986	-1	11.69	TGTAGA
MAL8P1.143	-1177	1	11.69	TCTACA
PF08_0122	-379	1	11.69	TCTACA
PFE1015c	-209	-1	11.69	TGTAGA
PF13_0107	-327	1	11.69	TCTACA
PFE1390w	-1516	1	11.69	TCTACA
PF14_0112	-329	-1	11.69	TGTAGA
PF14_0112	-1083	1	11.69	TCTACA
PF14_0112	-1234	-1	11.69	TGTAGA
PF14_0112	-1415	1	11.69	TCTACA
PFA0020w	-954	1	11.69	TCTACA
MAL7P1.11	-434	1	11.69	TCTACA
PF08_0018	-293	-1	11.69	TGTAGA
PF08_0136	-84	-1	11.69	TGTAGA
PF08_0136	-469	1	11.69	TCTACA
PF13_0071	-616	1	11.69	TCTACA
PF13_0071	-1322	-1	11.69	TGTAGA
PFF1470c	-481	-1	11.69	TGTAGA
PFF1230c	-489	1	11.69	TCTACA
PFF1230c	-621	1	11.69	TCTACA
PF11_0474	-269	1	11.69	TCTACA
PF11_0474	-410	-1	11.69	TGTAGA
PF11_0474	-1000	-1	11.69	TGTAGA
PF08_0141	-434	-1	11.69	TGTAGA
PFL2040w	-853	1	11.69	TCTACA
PFC1050w	-339	-1	11.69	TGTAGA
PFC1050w	-1242	-1	11.69	TGTAGA
PFC1050w	-1935	1	11.69	TCTACA
PF11_0480a	-731	1	11.69	TCTACA
PF11_0480a	-1701	-1	11.69	TGTAGA
PF10_0067	-48	-1	11.69	TGTAGA
PF10_0067	-510	1	11.69	TCTACA
PF10_0067	-1084	1	11.69	TCTACA
MAL8P1.49	-188	1	11.69	TCTACA
MAL13P1.114	-767	1	11.69	TCTACA
MAL13P1.114	-1589	1	11.69	TCTACA
PF10_0103	-1303	-1	11.69	TGTAGA
MAL13P1.265	-125	-1	11.69	TGTAGA
PFE1490c	-990	-1	11.69	TGTAGA
PF11_0275	-350	1	11.69	TCTACA
PF11_0275	-547	-1	11.69	TGTAGA
PFL1710c	-33	-1	11.69	TGTAGA
PF07_0092	-626	-1	11.69	TGTAGA
PF08_0134	-1031	-1	11.69	TGTAGA
PF11_0215	-103	1	11.69	TCTACA
PF11_0215	-1394	-1	11.69	TGTAGA
PF13_0038	-1902	1	11.69	TCTACA
PF13_0038	-1949	-1	11.69	TGTAGA
PF14_0236	-685	-1	11.69	TGTAGA
PF14_0236	-968	-1	11.69	TGTAGA
PFI0655c	-620	1	11.69	TCTACA
PFA0625w	-658	-1	11.69	TGTAGA
PFA0625w	-950	1	11.69	TCTACA
PF14_0408	-256	1	11.69	TCTACA
PFC0490w	-327	1	11.69	TCTACA
PFC0490w	-1233	-1	11.69	TGTAGA
PF10_0037	-227	1	11.69	TCTACA
PF10_0037	-382	-1	11.69	TGTAGA
PF10_0037	-1617	-1	11.69	TGTAGA
PF14_0484	-184	1	11.69	TCTACA
PF14_0744	-394	1	11.69	TCTACA
MAL13P1.16	-1090	-1	11.69	TGTAGA
PF11_0198	-124	-1	11.69	TGTAGA
PF14_0363	-934	1	11.69	TCTACA
PF14_0363	-975	-1	11.69	TGTAGA
PF14_0382	-1412	1	11.69	TCTACA
MAL7P1.205	-103	-1	11.69	TGTAGA
MAL7P1.205	-255	-1	11.69	TGTAGA
MAL7P1.205	-924	1	11.69	TCTACA
MAL7P1.205	-1365	1	11.69	TCTACA
PFL0055c	-223	-1	11.69	TGTAGA
PF10_0169	-1569	-1	11.69	TGTAGA
PF10_0169	-1713	1	11.69	TCTACA
PF10_0169	-1891	-1	11.69	TGTAGA
PFL0690c	-119	1	11.69	TCTACA
PFL2385c	-728	-1	11.69	TGTAGA
PFL0795c	-337	-1	11.69	TGTAGA
PFL0795c	-963	-1	11.69	TGTAGA
PFF0050c	-928	1	11.69	TCTACA
PF10_0318	-532	1	11.69	TCTACA
MAL13P1.470	-301	1	11.69	TCTACA
PFF1120c	-537	-1	11.69	TGTAGA
PF14_0340	-1237	1	11.69	TCTACA
PFL0655w	-147	-1	11.69	TGTAGA
PFL0655w	-1095	1	11.69	TCTACA
PF14_0688	-273	1	11.69	TCTACA
MAL13P1.224	-774	-1	11.69	TGTAGA
PF10_0018	-213	-1	11.69	TGTAGA
PF10_0018	-737	-1	11.69	TGTAGA
PF10_0018	-1051	1	11.69	TCTACA
PF10_0018	-1800	-1	11.69	TGTAGA
PFF0750w	-175	1	11.69	TCTACA
PF10_0367	-315	1	11.69	TCTACA
PF10_0367	-1219	1	11.69	TCTACA
PFB0520w	-291	1	11.69	TCTACA
PFL1470c	-811	-1	11.69	TGTAGA
PF11_0093	-899	-1	11.69	TGTAGA
PF11_0093	-1869	1	11.69	TCTACA
PFL2480w	-333	1	11.69	TCTACA
MAL13P1.84	-371	-1	11.69	TGTAGA
MAL13P1.84	-679	-1	11.69	TGTAGA
PF08_0007	-1667	1	11.69	TCTACA
PF14_0081	-37	-1	11.69	TGTAGA
PF14_0513	-698	1	11.69	TCTACA
PFE0780w	-956	-1	11.69	TGTAGA
PFE0780w	-1209	1	11.69	TCTACA
PFE0780w	-1667	-1	11.69	TGTAGA
PF10_0114	-1093	-1	11.69	TGTAGA
PF10_0114	-1158	1	11.69	TCTACA
PF13_0004	-938	1	11.69	TCTACA
PFI0375w	-1511	1	11.69	TCTACA
PFI0375w	-1586	1	11.69	TCTACA
PF14_0283	-1033	-1	11.69	TGTAGA
PF14_0283	-1791	-1	11.69	TGTAGA
PF14_0678	-1166	1	11.69	TCTACA
MAL13P1.29	-1004	-1	11.69	TGTAGA
MAL13P1.29	-1320	1	11.69	TCTACA
PF13_0313	-1803	-1	11.69	TGTAGA
PF07_0108	-200	-1	11.69	TGTAGA
PF07_0108	-1541	-1	11.69	TGTAGA
PF14_0615	-117	1	11.69	TCTACA
PF14_0615	-1531	1	11.69	TCTACA
PFF0815w	-1429	-1	11.69	TGTAGA
PFL1805c	-92	1	11.69	TCTACA
PFL1805c	-1289	-1	11.69	TGTAGA
MAL7P1.55	-659	-1	11.69	TGTAGA
PFF1155w	-58	1	11.69	TCTACA
PFI0290c	-601	-1	11.69	TGTAGA
PF07_0050	-1234	1	11.69	TCTACA
PFD0645w	-431	1	11.69	TCTACA
PFD0645w	-722	-1	11.69	TGTAGA
PF10_0394	-425	1	11.69	TCTACA
MAL13P1.22	-844	-1	11.69	TGTAGA
PF11_0462	-177	-1	11.69	TGTAGA
PF11_0462	-292	1	11.69	TCTACA
PF11_0462	-378	-1	11.69	TGTAGA
PF10_0083	-1139	1	11.69	TCTACA
PFE1515w	-574	1	11.69	TCTACA
PF08_0051	-300	-1	11.69	TGTAGA
PFL1605w	-7	-1	11.69	TGTAGA
PFL1605w	-783	-1	11.69	TGTAGA
PFL1605w	-1304	1	11.69	TCTACA
PF10_0236	-355	-1	11.69	TGTAGA
PF10_0358	-153	-1	11.69	TGTAGA
MAL13P1.148	-287	-1	11.69	TGTAGA
PFC0875w	-691	1	11.69	TCTACA
PFD0305c	-275	-1	11.69	TGTAGA
PF14_0292	-296	-1	11.69	TGTAGA
PF14_0292	-1387	-1	11.69	TGTAGA
PFD0080c	-1490	1	11.69	TCTACA
PFL1425w	-917	-1	11.69	TGTAGA
PFL1425w	-1546	-1	11.69	TGTAGA
PFL1870c	-1838	-1	11.69	TGTAGA
PFD1100c	-998	1	11.69	TCTACA
PFD1100c	-1409	1	11.69	TCTACA
PFE0955w	-1326	-1	11.69	TGTAGA
PFE0955w	-1935	1	11.69	TCTACA
PFD0400w	-362	-1	11.69	TGTAGA
PF14_0050	-1737	-1	11.69	TGTAGA
PF13_0104	-779	1	11.69	TCTACA
PF13_0104	-965	-1	11.69	TGTAGA
PF13_0104	-1251	-1	11.69	TGTAGA
PFF0720w	-876	1	11.69	TCTACA
MAL8P1.25a	-1790	-1	11.69	TGTAGA
MAL8P1.25a	-1912	-1	11.69	TGTAGA
PFI1285w	-1109	1	11.69	TCTACA
PF11_0064	-39	1	11.69	TCTACA
PFF0310w	-611	1	11.69	TCTACA
PF14_0045	-404	-1	11.69	TGTAGA
PF14_0223	-697	1	11.69	TCTACA
PF14_0223	-1199	1	11.69	TCTACA
PF14_0223	-1553	-1	11.69	TGTAGA
MAL13P1.185	-659	1	11.69	TCTACA
PF14_0496	-163	-1	11.69	TGTAGA
PF11_0441a	-258	-1	11.69	TGTAGA
PFL1325c	-706	-1	11.69	TGTAGA
PFI1150w	-782	1	11.69	TCTACA
PF10_0139	-208	1	11.69	TCTACA
PF10_0139	-566	1	11.69	TCTACA
MAL13P1.334	-352	1	11.69	TCTACA
PFD0535w	-1649	-1	11.69	TGTAGA
PF13_0259	-884	-1	11.69	TGTAGA
PFC0045w	-453	1	11.69	TCTACA
PF14_0150	-363	1	11.69	TCTACA
PFA0370w	-1302	1	11.69	TCTACA
PF11_0320	-801	1	11.69	TCTACA
MAL13P1.284	-9	-1	11.69	TGTAGA
PFD0715c	-871	1	11.69	TCTACA
PF11_0023	-908	1	11.69	TCTACA
PF07_0002	-893	1	11.69	TCTACA
PFA0045c	-355	-1	11.69	TGTAGA
PFA0045c	-420	1	11.69	TCTACA
MAL8P1.22	-1648	1	11.69	TCTACA
PFF0895w	-794	-1	11.69	TGTAGA
PFF0825c	-520	1	11.69	TCTACA
PFF0825c	-591	1	11.69	TCTACA
PFF0825c	-1467	1	11.69	TCTACA
PFA0220w	-1950	1	11.69	TCTACA
PFD0740w	-308	-1	11.69	TGTAGA
PFC0350c	-830	1	11.69	TCTACA
PFC0350c	-1181	1	11.69	TCTACA
PF13_0208	-229	1	11.69	TCTACA
PFA0620c	-1948	-1	11.69	TGTAGA
PF08_0058	-869	-1	11.69	TGTAGA
PF08_0058	-1518	1	11.69	TCTACA
PFL1610c	-612	1	11.69	TCTACA
PF14_0266	-71	-1	11.69	TGTAGA
PFE1205c	-953	1	11.69	TCTACA
PFI0015c	-388	1	11.69	TCTACA
PFI0015c	-1820	1	11.69	TCTACA
PFF1210w	-645	1	11.69	TCTACA
PFB0230c	-258	1	11.69	TCTACA
PF10_0170	-37	1	11.69	TCTACA
PF10_0170	-215	-1	11.69	TGTAGA
PF10_0170	-359	1	11.69	TCTACA
PF11_0384	-1741	1	11.69	TCTACA
PFF0485c	-308	-1	11.69	TGTAGA
PFF0425w	-552	-1	11.69	TGTAGA
PFI1235w	-1110	1	11.69	TCTACA
PFI1235w	-1800	-1	11.69	TGTAGA
PF14_0766	-126	-1	11.69	TGTAGA
PF14_0766	-452	1	11.69	TCTACA
MAL13P1.413	-893	-1	11.69	TGTAGA
MAL7P1.95	-321	-1	11.69	TGTAGA
MAL7P1.95	-660	1	11.69	TCTACA
PF13_0358	-37	1	11.69	TCTACA
PF13_0358	-292	-1	11.69	TGTAGA
PF13_0358	-385	-1	11.69	TGTAGA
PF14_0324	-95	-1	11.69	TGTAGA
PF11_0449	-420	-1	11.69	TGTAGA
PF11_0449	-592	1	11.69	TCTACA
PF11_0449	-616	1	11.69	TCTACA
PFC1010w	-288	1	11.69	TCTACA
PFC1010w	-428	1	11.69	TCTACA
PFC1010w	-576	-1	11.69	TGTAGA
PF14_0034	-651	1	11.69	TCTACA
PF10_0407	-11	-1	11.69	TGTAGA
MAL13P1.264	-94	-1	11.69	TGTAGA
MAL13P1.264	-282	1	11.69	TCTACA
PF11_0506	-415	-1	11.69	TGTAGA
MAL8P1.100	-499	1	11.69	TCTACA
MAL8P1.100	-1954	1	11.69	TCTACA
MAL13P1.191	-248	-1	11.69	TGTAGA
MAL13P1.191	-780	-1	11.69	TGTAGA
MAL7P1.19	-52	1	11.69	TCTACA
MAL7P1.19	-1722	-1	11.69	TGTAGA
PFB0050c	-376	1	11.69	TCTACA
MAL13P1.246	-841	1	11.69	TCTACA
MAL13P1.246	-1124	1	11.69	TCTACA
PF11_0274	-708	-1	11.69	TGTAGA
PF14_0476	-293	-1	11.69	TGTAGA
MAL13P1.150	-423	-1	11.69	TGTAGA
PF13_0018	-598	-1	11.69	TGTAGA
MAL13P1.500	-401	1	11.69	TCTACA
PF11_0459	-930	1	11.69	TCTACA
PFC0815c	-1316	-1	11.69	TGTAGA
PFA0695c	-515	-1	11.69	TGTAGA
MAL13P1.425	-1984	-1	11.69	TGTAGA
PFB0090c	-587	-1	11.69	TGTAGA
PFA0610c	-1233	1	11.69	TCTACA
PFA0610c	-1598	1	11.69	TCTACA
PF10_0292	-454	1	11.69	TCTACA
PFE0800w	-526	-1	11.69	TGTAGA
PF14_0124	-1515	1	11.69	TCTACA
PF14_0113	-115	-1	11.69	TGTAGA
PF14_0113	-296	1	11.69	TCTACA
PF14_0113	-447	-1	11.69	TGTAGA
PF14_0113	-1201	1	11.69	TCTACA
PFI0925w	-232	1	11.69	TCTACA
PFI0925w	-1236	-1	11.69	TGTAGA
PFC0810c	-557	-1	11.69	TGTAGA
PFC0810c	-590	-1	11.69	TGTAGA
MAL13P1.461	-554	1	11.69	TCTACA
MAL13P1.461	-1228	-1	11.69	TGTAGA
MAL7P1.187	-663	-1	11.69	TGTAGA
PF11_0417	-437	1	11.69	TCTACA
PF14_0409	-1517	-1	11.69	TGTAGA
PFI0020w	-943	1	11.69	TCTACA
PFA0510w	-905	1	11.69	TCTACA
PFI0360c	-1682	-1	11.69	TGTAGA
MAL13P1.329	-303	-1	11.69	TGTAGA
PFL1245w	-1972	-1	11.69	TGTAGA
MAL7P1.120	-361	1	11.69	TCTACA
PFB0930w	-234	1	11.69	TCTACA
PF13_0354	-381	1	11.69	TCTACA
MAL13P1.115	-1349	-1	11.69	TGTAGA
PF13_0233	-531	1	11.69	TCTACA
PFD0615c	-884	1	11.69	TCTACA
PFD0615c	-1859	1	11.69	TCTACA
PFD0615c	-1914	1	11.69	TCTACA
PF10_0001	-654	-1	11.69	TGTAGA
PF10_0183	-1801	1	11.69	TCTACA
PFI1120c	-839	1	11.69	TCTACA
PFE0925c	-737	-1	11.69	TGTAGA
PFE0925c	-1427	1	11.69	TCTACA
PF14_0682	-427	1	11.69	TCTACA
PF14_0682	-449	-1	11.69	TGTAGA
PF14_0682	-858	-1	11.69	TGTAGA
PF13_0308	-1411	1	11.69	TCTACA
PF14_0452a	-418	1	11.69	TCTACA
PF13_0163	-14	-1	11.69	TGTAGA
PFF1075w	-318	-1	11.69	TGTAGA
PFF1075w	-838	1	11.69	TCTACA
PF13_0064	-1031	-1	11.69	TGTAGA
MAL8P1.48	-577	1	11.69	TCTACA
PF11_0482	-45	-1	11.69	TGTAGA
PF14_0443	-1218	1	11.69	TCTACA
PF11_0160	-375	-1	11.69	TGTAGA
PF11_0160	-1522	-1	11.69	TGTAGA
MAL13P1.192	-321	1	11.69	TCTACA
MAL13P1.192	-853	1	11.69	TCTACA
PF13_0137	-310	1	11.69	TCTACA
PF13_0137	-431	-1	11.69	TGTAGA
PFD0635c	-1208	1	11.69	TCTACA
PF14_0400	-291	-1	11.69	TGTAGA
PF11_0079	-403	-1	11.69	TGTAGA
PF13_0186	-1005	-1	11.69	TGTAGA
PF13_0186	-1220	1	11.69	TCTACA
PFL1160c	-115	1	11.69	TCTACA
PF14_0157	-940	-1	11.69	TGTAGA
PF14_0704	-83	-1	11.69	TGTAGA
PF14_0704	-207	-1	11.69	TGTAGA
PF14_0704	-869	1	11.69	TCTACA
PF10_0057	-1358	1	11.69	TCTACA
PF10_0057	-1662	-1	11.69	TGTAGA
MAL7P1.156	-1419	1	11.69	TCTACA
PF10_0138	-1134	1	11.69	TCTACA
PF10_0071	-1894	1	11.69	TCTACA
PF10_0071	-1943	1	11.69	TCTACA
PF14_0321	-469	-1	11.69	TGTAGA
PF14_0321	-553	1	11.69	TCTACA
PFA0210c	-763	1	11.69	TCTACA
PFA0210c	-829	1	11.69	TCTACA
PFL1945c	-218	1	11.69	TCTACA
MAL13P1.184	-297	-1	11.69	TGTAGA
PFI0385c	-1423	1	11.69	TCTACA
PFI0385c	-1817	-1	11.69	TGTAGA
MAL13P1.214	-1571	1	11.69	TCTACA
PF14_0412	-441	-1	11.69	TGTAGA
MAL13P1.23-b	-239	1	11.69	TCTACA
MAL13P1.23-b	-1407	1	11.69	TCTACA
PF11_0134	-76	-1	11.69	TGTAGA
MAL7P1.222	-157	1	11.69	TCTACA
MAL7P1.222	-471	1	11.69	TCTACA
MAL7P1.222	-751	-1	11.69	TGTAGA
MAL7P1.222	-1512	1	11.69	TCTACA
MAL7P1.222	-1972	1	11.69	TCTACA
PF10_0330	-1431	-1	11.69	TGTAGA
PFE0120c	-1795	1	11.69	TCTACA
PF10_0066	-188	-1	11.69	TGTAGA
PF10_0066	-762	-1	11.69	TGTAGA
PF10_0066	-1224	1	11.69	TCTACA
PF13_0049	-1742	1	11.69	TCTACA
PFD1150c	-309	-1	11.69	TGTAGA
PFD1150c	-634	1	11.69	TCTACA
PFD1150c	-1358	-1	11.69	TGTAGA
PFC0125w	-26	1	11.69	TCTACA
PFC0125w	-517	-1	11.69	TGTAGA
PF13_0301	-1385	1	11.69	TCTACA
PF13_0301	-1408	-1	11.69	TGTAGA
PF13_0301	-1907	1	11.69	TCTACA
PFF0460w	-1025	1	11.69	TCTACA
PFF0460w	-1096	-1	11.69	TGTAGA
PF13_0262	-635	-1	11.69	TGTAGA
PF13_0262	-1130	-1	11.69	TGTAGA
PFF0530w	-1280	1	11.69	TCTACA
PFL1165w	-781	1	11.69	TCTACA
PF14_0131	-289	1	11.69	TCTACA
PF14_0131	-764	1	11.69	TCTACA
PF14_0131	-1010	-1	11.69	TGTAGA
PF14_0660	-854	-1	11.69	TGTAGA
PFE1250w	-1065	1	11.69	TCTACA
PFF0250w	-1009	1	11.69	TCTACA
PFF0295c	-530	-1	11.69	TGTAGA
PFF0295c	-1768	-1	11.69	TGTAGA
PFL1820w	-1316	-1	11.69	TGTAGA
PFB0305c-a	-693	1	11.69	TCTACA
PF11_0535	-1950	1	11.69	TCTACA
PFE1155c	-70	-1	11.69	TGTAGA
PFF0370w	-165	-1	11.69	TGTAGA
PF14_0389	-757	-1	11.69	TGTAGA
PF07_0136	-434	1	11.69	TCTACA
PF07_0136	-1946	1	11.69	TCTACA
PF11_0256	-92	1	11.69	TCTACA
PF11_0256	-624	-1	11.69	TGTAGA
PFL2005w	-533	-1	11.69	TGTAGA
PFE1175w	-647	-1	11.69	TGTAGA
PF11_0317	-630	-1	11.69	TGTAGA
PFE0485w	-1423	-1	11.69	TGTAGA
PFL0005w	-657	-1	11.69	TGTAGA
PF08_0102	-1357	1	11.69	TCTACA
PF08_0102	-1890	-1	11.69	TGTAGA
PF13_0157	-398	1	11.69	TCTACA
PF13_0157	-993	1	11.69	TCTACA
PF14_0726	-1043	-1	11.69	TGTAGA
PFI0590c	-330	-1	11.69	TGTAGA
PF13_0058	-359	1	11.69	TCTACA
PFB0760w	-775	1	11.69	TCTACA
PF10_0333	-316	1	11.69	TCTACA
PFB0995w	-884	1	11.69	TCTACA
PFL0270c	-71	-1	11.69	TGTAGA
PF10_0117	-242	-1	11.69	TGTAGA
PF13_0072	-1002	1	11.69	TCTACA
PF13_0072	-1632	-1	11.69	TGTAGA
PF13_0072	-1655	1	11.69	TCTACA
PFF0355c	-950	-1	11.69	TGTAGA
PFC0695w	-826	1	11.69	TCTACA
PFI1610c	-257	1	11.69	TCTACA
PFD0045c	-436	1	11.69	TCTACA
PFD0045c	-1878	1	11.69	TCTACA
PFD0045c	-1923	1	11.69	TCTACA
PFE0210c	-151	-1	11.69	TGTAGA
PFL0015c	-824	1	11.69	TCTACA
PFI1587c	-147	-1	11.69	TGTAGA
PFE0370c	-358	1	11.69	TCTACA
PFL0730w	-69	-1	11.69	TGTAGA
PFL0730w	-300	-1	11.69	TGTAGA
PFL0730w	-321	-1	11.69	TGTAGA
PF08_0140	-1486	1	11.69	TCTACA
PFE1165c	-1030	1	11.69	TCTACA
PF14_0727	-654	-1	11.69	TGTAGA
PF14_0727	-1222	1	11.69	TCTACA
PF14_0727	-1543	-1	11.69	TGTAGA
MAL7P1.52	-1882	1	11.69	TCTACA
PF10_0047	-299	-1	11.69	TGTAGA
PFL0885w	-431	-1	11.69	TGTAGA
PFL0885w	-1624	1	11.69	TCTACA
PF10_0104	-607	1	11.69	TCTACA
PF14_0222	-67	-1	11.69	TGTAGA
PF14_0222	-579	1	11.69	TCTACA
PF11_0385	-166	1	11.69	TCTACA
PFB0467w	-555	1	11.69	TCTACA
PF14_0339	-532	1	11.69	TCTACA
PFL1955w	-698	-1	11.69	TGTAGA
PF14_0103	-1582	-1	11.69	TGTAGA
PFA0640c	-1538	-1	11.69	TGTAGA
MAL7P1.174	-446	-1	11.69	TGTAGA
PFF1255w	-496	1	11.69	TCTACA
PF13_0228	-97	-1	11.69	TGTAGA
PF13_0228	-1768	1	11.69	TCTACA
MAL7P1.215	-1865	1	11.69	TCTACA
PFA0335w	-1300	1	11.69	TCTACA
PF13_0285	-246	1	11.69	TCTACA
PFL1600c	-1828	1	11.69	TCTACA
MAL8P1.2	-756	1	11.69	TCTACA
PFL1740w	-980	-1	11.69	TGTAGA
PFC0485w	-143	1	11.69	TCTACA
PFC0485w	-387	1	11.69	TCTACA
PFC0485w	-925	1	11.69	TCTACA
PF11_0199	-512	-1	11.69	TGTAGA
PF11_0199	-992	-1	11.69	TGTAGA
PF14_0274	-23	-1	11.69	TGTAGA
PF10_0391	-306	-1	11.69	TGTAGA
PFE1340w	-1571	1	11.69	TCTACA
PFE1340w	-1590	-1	11.69	TGTAGA
PFB0615c	-1619	-1	11.69	TGTAGA
PFE1173c	-208	1	11.69	TCTACA
PF14_0631	-1438	1	11.69	TCTACA
PF14_0781	-537	-1	11.69	TGTAGA
PFF1365c	-1934	1	11.69	TCTACA
PF11_0147	-1101	-1	11.69	TGTAGA
PFL2410w	-1051	-1	11.69	TGTAGA
PFE0840c	-621	-1	11.69	TGTAGA
PFE0840c	-1652	-1	11.69	TGTAGA
PFB0974c	-620	-1	11.69	TGTAGA
PFB0974c	-1726	1	11.69	TCTACA
PFA0245w	-494	-1	11.69	TGTAGA
PFL0140w	-597	1	11.69	TCTACA
PF07_0078	-1416	1	11.69	TCTACA
PF14_0243b	-780	-1	11.69	TGTAGA
PFB0175c	-642	-1	11.69	TGTAGA
PF11_0253	-186	-1	11.69	TGTAGA
PFA0745w	-469	1	11.69	TCTACA
PFI1735c	-635	1	11.69	TCTACA
PF14_0485	-1446	-1	11.69	TGTAGA
PF14_0485	-1998	-1	11.69	TGTAGA
PF08_0097	-897	1	11.69	TCTACA
PF08_0097	-1558	1	11.69	TCTACA
MAL8P1.215	-795	-1	11.69	TGTAGA
PF11_0305	-322	-1	11.69	TGTAGA
PF11_0305	-710	1	11.69	TCTACA
PFE0125w	-668	-1	11.69	TGTAGA
PF10_0376	-530	-1	11.69	TGTAGA
PF10_0376	-1168	1	11.69	TCTACA
PF14_0567	-1110	1	11.69	TCTACA
PF14_0567	-1880	1	11.69	TCTACA
PFA0035c	-18	1	11.69	TCTACA
MAL8P1.124	-755	1	11.69	TCTACA
PF07_0014	-1611	1	11.69	TCTACA
PF11_0089	-1080	-1	11.69	TGTAGA
PFC1005c	-1052	1	11.69	TCTACA
PFC1005c	-1200	-1	11.69	TGTAGA
PFC1005c	-1340	-1	11.69	TGTAGA
PF10_0257	-914	-1	11.69	TGTAGA
PF10_0257	-1427	1	11.69	TCTACA
PF11_0098	-1986	-1	11.69	TGTAGA
PF14_0256	-795	1	11.69	TCTACA
PF14_0256	-1874	1	11.69	TCTACA
PFL1515c	-485	-1	11.69	TGTAGA
PF14_0770	-423	1	11.69	TCTACA
PF14_0770	-1981	-1	11.69	TGTAGA
PF14_0237	-1177	-1	11.69	TGTAGA
MAL8P1.112	-660	-1	11.69	TGTAGA
PF10_0077	-1273	1	11.69	TCTACA
PF10_0077	-1398	1	11.69	TCTACA
PF11_0456	-247	-1	11.69	TGTAGA
PF11_0456	-1227	1	11.69	TCTACA
PF11_0456	-1573	-1	11.69	TGTAGA
MAL7P1.5	-1490	1	11.69	TCTACA
PFB0315w	-1024	1	11.69	TCTACA
PFB0315w	-1054	-1	11.69	TGTAGA
MAL7P1.98	-490	-1	11.69	TGTAGA
PF10_0342	-1244	-1	11.69	TGTAGA
PF14_0282	-43	1	11.69	TCTACA
PF14_0282	-801	1	11.69	TCTACA
MAL13P1.107	-508	1	11.69	TCTACA
MAL13P1.107	-553	-1	11.69	TGTAGA
PFL0615w	-1308	1	11.69	TCTACA
PFL1650w	-773	-1	11.69	TGTAGA
PFA0365c	-772	-1	11.69	TGTAGA
PFL2365w	-1623	-1	11.69	TGTAGA
PF14_0004	-1764	-1	11.69	TGTAGA
PFL1475w	-403	1	11.69	TCTACA
PF14_0139	-222	1	11.69	TCTACA
PF14_0139	-818	1	11.69	TCTACA
PF11_0190	-1095	-1	11.69	TGTAGA
PF11_0190	-1587	1	11.69	TCTACA
PFD0020c	-433	-1	11.69	TGTAGA
PFC1040w	-648	-1	11.69	TGTAGA
PF11_0263	-403	1	11.69	TCTACA
PFD0135c	-458	1	11.69	TCTACA
PF10_0038	-1555	1	11.69	TCTACA
PFE1145w	-36	1	11.69	TCTACA
PFE1145w	-993	-1	11.69	TGTAGA
PFE1145w	-1151	1	11.69	TCTACA
PFL0955c	-1369	-1	11.69	TGTAGA
PF08_0103	-981	-1	11.69	TGTAGA
PF08_0103	-1156	1	11.69	TCTACA
PF08_0103	-1661	-1	11.69	TGTAGA
PFF1400w	-398	-1	11.69	TGTAGA
PFF1400w	-515	1	11.69	TCTACA
PFE1630w	-719	-1	11.69	TGTAGA
PFE1630w	-1758	1	11.69	TCTACA
PFL0110c	-1772	-1	11.69	TGTAGA
MAL8P1.37	-329	-1	11.69	TGTAGA
PFI1275w	-737	1	11.69	TCTACA
PFI0460w	-967	1	11.69	TCTACA
PFI0460w	-1672	1	11.69	TCTACA
PFL2075c	-1405	1	11.69	TCTACA
PF13_0190	-520	1	11.69	TCTACA
PF13_0190	-894	1	11.69	TCTACA
MAL13P1.530	-446	1	11.69	TCTACA
MAL13P1.530	-1935	1	11.69	TCTACA
PF13_0187	-1673	-1	11.69	TGTAGA
MAL13P1.232	-130	1	11.69	TCTACA
MAL13P1.232	-712	1	11.69	TCTACA
MAL13P1.232	-1954	-1	11.69	TGTAGA
MAL13P1.139a	-1321	-1	11.69	TGTAGA
PF11_0240	-307	-1	11.69	TGTAGA
PF11_0240	-684	1	11.69	TCTACA
PF11_0240	-805	1	11.69	TCTACA
MAL13P1.96	-1507	1	11.69	TCTACA
PFD0215c	-1118	1	11.69	TCTACA
PF10_0366	-191	-1	11.69	TGTAGA
PF10_0366	-1890	1	11.69	TCTACA
PFF0605c	-407	-1	11.69	TGTAGA
PFF0605c	-656	-1	11.69	TGTAGA
PF14_0093	-95	-1	11.69	TGTAGA
PF14_0093	-486	1	11.69	TCTACA
PF14_0093	-1261	1	11.69	TCTACA
PF14_0497	-1803	-1	11.69	TGTAGA
PF11_0522	-1198	-1	11.69	TGTAGA
PF11_0522	-1790	1	11.69	TCTACA
PFF1305w	-979	1	11.69	TCTACA
PFF0110w	-366	1	11.69	TCTACA
PFF0110w	-699	1	11.69	TCTACA
PFA0765c	-689	-1	11.69	TGTAGA
PFL2460w	-455	1	11.69	TCTACA
PFL2460w	-466	-1	11.69	TGTAGA
PFL1510c	-373	1	11.69	TCTACA
PFE1035c	-274	1	11.69	TCTACA
PFE1035c	-980	1	11.69	TCTACA
PF08_0062	-515	-1	11.69	TGTAGA
PF08_0062	-765	-1	11.69	TGTAGA
PFC0175w	-8	1	11.69	TCTACA
PFL1280w	-410	-1	11.69	TGTAGA
PFL1280w	-494	-1	11.69	TGTAGA
PF13_0312	-1409	1	11.69	TCTACA
PF13_0109	-154	-1	11.69	TGTAGA
PF14_0413	-10	-1	11.69	TGTAGA
PFF1310c	-597	1	11.69	TCTACA
PFL1110c	-1201	1	11.69	TCTACA
PFL1110c	-1421	-1	11.69	TGTAGA
PF07_0090a	-1336	1	11.69	TCTACA
PFL1575w	-1921	-1	11.69	TGTAGA
PF11_0127	-1665	1	11.69	TCTACA
PF13_0302	-1193	1	11.69	TCTACA
PF13_0302	-1551	1	11.69	TCTACA
PFB0325c	-1018	-1	11.69	TGTAGA
PF14_0144	-1949	1	11.69	TCTACA
PFL1570w	-132	-1	11.69	TGTAGA
PFI0865w	-676	1	11.69	TCTACA
PF11_0158	-852	1	11.69	TCTACA
PF10_0288	-1289	-1	11.69	TGTAGA
PF13_0087	-298	1	11.69	TCTACA
PFF0880c	-1150	-1	11.69	TGTAGA
PFC0160w	-1451	-1	11.69	TGTAGA
PFF1455c	-190	-1	11.69	TGTAGA
PF13_0215	-949	-1	11.69	TGTAGA
PF13_0215	-1123	1	11.69	TCTACA
PF08_0008	-357	1	11.69	TCTACA
MAL7P1.161	-40	-1	11.69	TGTAGA
MAL7P1.161	-211	-1	11.69	TGTAGA
PF10_0225	-412	1	11.69	TCTACA
PF10_0225	-515	1	11.69	TCTACA
PFC1025w	-1613	1	11.69	TCTACA
PFC1025w	-1723	-1	11.69	TGTAGA
MAL13P1.58	-1886	1	11.69	TCTACA
PFL0740c	-60	-1	11.69	TGTAGA
PFL0740c	-233	1	11.69	TCTACA
PFL2505c	-1735	1	11.69	TCTACA
PFI0315c	-677	1	11.69	TCTACA
MAL7P1.57	-1787	1	11.69	TCTACA
PFC0465c	-474	-1	11.69	TGTAGA
PFC0465c	-740	-1	11.69	TGTAGA
PFC0465c	-1239	-1	11.69	TGTAGA
PF10_0285	-490	1	11.69	TCTACA
PF11_0469	-297	1	11.69	TCTACA
PF11_0479a	-1409	1	11.69	TCTACA
PF14_0637	-1617	1	11.69	TCTACA
PF13_0075	-700	1	11.69	TCTACA
PF13_0075	-1042	1	11.69	TCTACA
MAL7P1.14	-804	-1	11.69	TGTAGA
PF14_0723	-668	1	11.69	TCTACA
PF14_0723	-933	-1	11.69	TGTAGA
PFL0355c	-701	1	11.69	TCTACA
PFL0355c	-1289	-1	11.69	TGTAGA
PFL0355c	-1310	1	11.69	TCTACA
PFE0775c	-312	1	11.69	TCTACA
PFE0775c	-770	-1	11.69	TGTAGA
PFE0775c	-1023	1	11.69	TCTACA
PFI1480w	-25	1	11.69	TCTACA
PF10_0080	-1912	1	11.69	TCTACA
PFE0880c	-330	1	11.69	TCTACA
PFE0880c	-1185	1	11.69	TCTACA
PFE0880c	-1299	-1	11.69	TGTAGA
PFE0880c	-1981	1	11.69	TCTACA
MAL7P1.77	-1712	1	11.69	TCTACA
PF11_0288	-566	-1	11.69	TGTAGA
MAL7P1.300	-865	1	11.69	TCTACA
PFF0415c	-1075	1	11.69	TCTACA
PFF0415c	-1178	-1	11.69	TGTAGA
PFI0750c	-234	-1	11.69	TGTAGA
PFC1085c	-306	-1	11.69	TGTAGA
PFB0010w	-728	-1	11.69	TGTAGA
PF14_0614	-267	-1	11.69	TGTAGA
PF14_0614	-412	-1	11.69	TGTAGA
PFF0010w	-1631	1	11.69	TCTACA
PFF0010w	-1878	1	11.69	TCTACA
PFL1130c	-142	1	11.69	TCTACA
MAL7P1.206	-558	1	11.69	TCTACA
PF14_0298	-323	-1	11.69	TGTAGA
PF14_0298	-381	-1	11.69	TGTAGA
MAL13P1.287	-119	-1	11.69	TGTAGA
MAL13P1.333	-365	-1	11.69	TGTAGA
PFI0305c	-806	1	11.69	TCTACA
PF14_0295	-917	-1	11.69	TGTAGA
PF11_0295	-295	-1	11.69	TGTAGA
PF11_0295	-937	1	11.69	TCTACA
PF11_0295	-986	-1	11.69	TGTAGA
PFF0810c	-1186	1	11.69	TCTACA
MAL13P1.293	-1568	1	11.69	TCTACA
PF13_0044	-1293	-1	11.69	TGTAGA
PF07_0031	-783	-1	11.69	TGTAGA
PFE0670w	-73	1	11.69	TCTACA
PFE0625w	-1400	1	11.69	TCTACA
PFF0145w	-707	-1	11.69	TGTAGA
MAL8P1.380	-683	-1	11.69	TGTAGA
PF11_0333	-1016	-1	11.69	TGTAGA
PF11_0333	-1456	-1	11.69	TGTAGA
PF11_0333	-1703	-1	11.69	TGTAGA
PFI0110c	-1746	-1	11.69	TGTAGA
MAL7P1.157	-461	-1	11.69	TGTAGA
PFB0180w	-15	1	11.69	TCTACA
PFB0180w	-478	-1	11.69	TGTAGA
PFB0180w	-1210	-1	11.69	TGTAGA
PF13_0355	-317	-1	11.69	TGTAGA
PFD0630c	-593	1	11.69	TCTACA
PFD0630c	-1000	1	11.69	TCTACA
PFF1410c	-838	1	11.69	TCTACA
PFL0125c	-371	1	11.69	TCTACA
MAL7P1.152	-171	-1	11.69	TGTAGA
MAL7P1.152	-238	-1	11.69	TGTAGA
PFA0420w	-1247	-1	11.69	TGTAGA
MAL7P1.350	-18	1	11.69	TCTACA
MAL7P1.350	-1952	-1	11.69	TGTAGA
MAL13P1.76	-1489	-1	11.69	TGTAGA
PFB0125c	-12	-1	11.69	TGTAGA
PFB0125c	-85	-1	11.69	TGTAGA
PFB0125c	-201	1	11.69	TCTACA
PFB0125c	-1957	-1	11.69	TGTAGA
PF07_0003	-1012	-1	11.69	TGTAGA
PF07_0003	-1733	1	11.69	TCTACA
PF10_0195	-205	1	11.69	TCTACA
PFA0520c	-1214	1	11.69	TCTACA
PFA0520c	-1627	-1	11.69	TGTAGA
PFE0995c	-382	1	11.69	TCTACA
PFB0670c	-813	1	11.69	TCTACA
PF14_0450	-750	-1	11.69	TGTAGA
PFL1200c	-324	-1	11.69	TGTAGA
PF14_0713	-137	1	11.69	TCTACA
PF14_0713	-409	1	11.69	TCTACA
PF14_0713	-1119	1	11.69	TCTACA
PFL1875w	-578	1	11.69	TCTACA
PF14_0344	-826	-1	11.69	TGTAGA
PF07_0004	-589	-1	11.69	TGTAGA
PFF0990c	-140	-1	11.69	TGTAGA
PFE0300c	-391	1	11.69	TCTACA
PF08_0113	-1184	-1	11.69	TGTAGA
PFI1130c	-313	1	11.69	TCTACA
PFB0285c	-8	-1	11.69	TGTAGA
PFC0360w	-1914	-1	11.69	TGTAGA
PFE1020w	-817	1	11.69	TCTACA
PFF0290w	-1127	1	11.69	TCTACA
MAL8P1.209	-1198	-1	11.69	TGTAGA
MAL8P1.209	-1790	1	11.69	TCTACA
PFC0515c	-315	1	11.69	TCTACA
PFC0515c	-412	-1	11.69	TGTAGA
PFC0515c	-679	-1	11.69	TGTAGA
PF14_0049	-679	-1	11.69	TGTAGA
PFF1280w	-1532	1	11.69	TCTACA
PFL1583c	-250	-1	11.69	TGTAGA
PFI0815c	-487	1	11.69	TCTACA
PFL1500w	-1265	1	11.69	TCTACA
MAL13P1.52	-421	-1	11.69	TGTAGA
PFD1000c	-718	1	11.69	TCTACA
PFD1000c	-1593	1	11.69	TCTACA
PFE1180c	-585	-1	11.69	TGTAGA
PF14_0652	-332	1	11.69	TCTACA
PF14_0652	-533	-1	11.69	TGTAGA
PF10_0406	-665	-1	11.69	TGTAGA
MAL8P1.136	-261	-1	11.69	TGTAGA
PFL1585c	-318	1	11.69	TCTACA
PFL1585c	-869	1	11.69	TCTACA
PFL1585c	-1167	1	11.69	TCTACA
PFL2550w	-461	1	11.69	TCTACA
PF11_0289	-681	-1	11.69	TGTAGA
PF11_0289	-1551	-1	11.69	TGTAGA
PFE0425w	-1077	-1	11.69	TGTAGA
PF13_0300	-352	-1	11.69	TGTAGA
PF13_0300	-690	-1	11.69	TGTAGA
PF13_0300	-1189	1	11.69	TCTACA
PF13_0300	-1212	-1	11.69	TGTAGA
PF10_0313a	-321	-1	11.69	TGTAGA
PF11_0472	-268	-1	11.69	TGTAGA
PFC0170c	-1836	-1	11.69	TGTAGA
PF08_0055	-671	-1	11.69	TGTAGA
PF08_0055	-736	1	11.69	TCTACA
PF07_0093	-716	1	11.69	TCTACA
PFL0940c	-475	-1	11.69	TGTAGA
PFL0940c	-1377	-1	11.69	TGTAGA
PF14_0143	-1153	-1	11.69	TGTAGA
PFI1530c	-1767	-1	11.69	TGTAGA
PFL0960w	-1687	1	11.69	TCTACA
MAL13P1.326	-472	-1	11.69	TGTAGA
PF13_0248	-510	1	11.69	TCTACA
PF13_0248	-769	-1	11.69	TGTAGA
PFB0065w	-406	1	11.69	TCTACA
PFB0065w	-1810	1	11.69	TCTACA
PFC0260w	-519	1	11.69	TCTACA
PFC0260w	-1688	-1	11.69	TGTAGA
MAL8P1.11	-654	-1	11.69	TGTAGA
PF13_0101	-1131	-1	11.69	TGTAGA
PF10_0093	-1182	1	11.69	TCTACA
PFE0815w	-459	-1	11.69	TGTAGA
PFE0815w	-476	-1	11.69	TGTAGA
PFE0815w	-851	-1	11.69	TGTAGA
PF14_0611	-291	1	11.69	TCTACA
PF14_0175	-1488	-1	11.69	TGTAGA
PF10_0334	-698	1	11.69	TCTACA
PFE1325w	-501	1	11.69	TCTACA
PFF0270c	-98	-1	11.69	TGTAGA
PFL2630w	-450	1	11.69	TCTACA
PFL2630w	-473	1	11.69	TCTACA
PF08_0121	-594	-1	11.69	TGTAGA
MAL7P1.137	-531	1	11.69	TCTACA
MAL7P1.137	-1323	1	11.69	TCTACA
MAL7P1.137	-1849	1	11.69	TCTACA
PF08_0016	-148	-1	11.69	TGTAGA
PFL2125c	-1660	-1	11.69	TGTAGA
PFF0075c	-94	1	11.69	TCTACA
PFF0075c	-503	-1	11.69	TGTAGA
PFF0075c	-1077	-1	11.69	TGTAGA
PF14_0530	-194	1	11.69	TCTACA
PFD0200c	-416	1	11.69	TCTACA
PF14_0740	-1734	1	11.69	TCTACA
PF14_0434	-1065	-1	11.69	TGTAGA
PF14_0434	-1163	1	11.69	TCTACA
PFC0690c	-786	-1	11.69	TGTAGA
PF13_0303	-469	-1	11.69	TGTAGA
MAL13P1.580	-349	1	11.69	TCTACA
MAL13P1.580	-581	1	11.69	TCTACA
MAL13P1.580	-764	-1	11.69	TGTAGA
PF11_0282	-1218	-1	11.69	TGTAGA
PFL1947c	-1044	1	11.69	TCTACA
PF10_0056	-213	1	11.69	TCTACA
PFL1025c	-167	-1	11.69	TGTAGA
PFD0780w	-789	-1	11.69	TGTAGA
PFC0130c	-210	1	11.69	TCTACA
PFC0130c	-1507	1	11.69	TCTACA
PFE0160c	-369	-1	11.69	TGTAGA
PFE0160c	-537	-1	11.69	TGTAGA
PF07_0066	-342	-1	11.69	TGTAGA
PF14_0076	-106	1	11.69	TCTACA
PFI0480w	-534	-1	11.69	TGTAGA
PFI1075w	-910	-1	11.69	TGTAGA
PFE1260c	-1223	1	11.69	TCTACA
PFE1260c	-1265	1	11.69	TCTACA
PFL1170w	-1220	1	11.69	TCTACA
PFL1170w	-1687	1	11.69	TCTACA
PF10_0377	-167	1	11.69	TCTACA
PFL1970w	-894	1	11.69	TCTACA
PFL1970w	-1538	-1	11.69	TGTAGA
PFL1970w	-1867	1	11.69	TCTACA
PFF0715c	-281	-1	11.69	TGTAGA
PF14_0482	-955	-1	11.69	TGTAGA
PFF0830w	-1771	-1	11.69	TGTAGA
PF14_0630	-1794	-1	11.69	TGTAGA
PFC0395w	-204	-1	11.69	TGTAGA
PF11_0318	-1363	1	11.69	TCTACA
PF14_0053	-890	-1	11.69	TGTAGA
PF14_0053	-1467	-1	11.69	TGTAGA
PF14_0242	-72	-1	11.69	TGTAGA
PF14_0242	-251	-1	11.69	TGTAGA
PF08_0030	-642	1	11.69	TCTACA
PF14_0679	-219	1	11.69	TCTACA
PF14_0615a	-756	-1	11.69	TGTAGA
PF11_0024	-306	-1	11.69	TGTAGA
PFF0500c	-557	-1	11.69	TGTAGA
MAL8P1.133	-716	-1	11.69	TGTAGA
PF13_0239	-555	1	11.69	TCTACA
PFL1275c	-661	1	11.69	TCTACA
PFL1275c	-745	1	11.69	TCTACA
MAL13P1.460	-237	-1	11.69	TGTAGA
MAL7P1.310	-620	1	11.69	TCTACA
MAL7P1.310	-737	-1	11.69	TGTAGA
MAL7P1.310	-1435	1	11.69	TCTACA
PFF0730c	-434	-1	11.69	TGTAGA
PFL2430c	-471	1	11.69	TCTACA
PFL1990c	-1596	-1	11.69	TGTAGA
PFE1320w	-996	-1	11.69	TGTAGA
PF10_0388	-938	-1	11.69	TGTAGA
PF11_0319	-400	1	11.69	TCTACA
PF13_0266	-315	-1	11.69	TGTAGA
PF13_0266	-371	1	11.69	TCTACA
MAL8P1.57	-549	-1	11.69	TGTAGA
MAL8P1.57	-880	1	11.69	TCTACA
PFE1070c	-145	1	11.69	TCTACA
PF14_0698	-581	-1	11.69	TGTAGA
MAL13P1.356	-630	-1	11.69	TGTAGA
PF11_0012	-795	-1	11.69	TGTAGA
PFL2180w	-940	1	11.69	TCTACA
PFL2180w	-1900	-1	11.69	TGTAGA
MAL7P1.112	-949	1	11.69	TCTACA
PFL2605w	-126	-1	11.69	TGTAGA
PFL2605w	-452	1	11.69	TCTACA
PFD1006w	-647	1	11.69	TCTACA
PF07_0074	-229	1	11.69	TCTACA
PF07_0122	-510	-1	11.69	TGTAGA
PF14_0589	-665	-1	11.69	TGTAGA
PFC0770c	-1647	-1	11.69	TGTAGA
PFD0675w	-353	1	11.69	TCTACA
PFI1230c	-122	1	11.69	TCTACA
PFI1230c	-812	-1	11.69	TGTAGA
PF11_0439	-8	1	11.69	TCTACA
PF14_0373	-1148	1	11.69	TCTACA
PFI0055c	-126	-1	11.69	TGTAGA
PFI0055c	-452	1	11.69	TCTACA
PFI0055c	-1893	1	11.69	TCTACA
PFD0325w	-1988	1	11.69	TCTACA
PFD0367w	-334	-1	11.69	TGTAGA
PFD0367w	-1589	-1	11.69	TGTAGA
PFL1685w	-925	-1	11.69	TGTAGA
PFD0870w	-154	-1	11.69	TGTAGA
PFE1065w	-1029	1	11.69	TCTACA
MAL13P1.254	-253	1	11.69	TCTACA
PF14_0381	-1412	1	11.69	TCTACA
PFF1450w	-1228	1	11.69	TCTACA
PF14_0185	-251	-1	11.69	TGTAGA
PFB0877c	-1125	-1	11.69	TGTAGA
PFD1030c	-996	-1	11.69	TGTAGA
PF13_0249	-944	1	11.69	TCTACA
PF13_0249	-1203	-1	11.69	TGTAGA
PF14_0773	-194	-1	11.69	TGTAGA
PF14_0773	-1526	1	11.69	TCTACA
PF14_0297	-448	1	11.69	TCTACA
PFD0760c	-960	-1	11.69	TGTAGA
PFD0760c	-1119	-1	11.69	TGTAGA
PF13_0147	-1173	-1	11.69	TGTAGA
PFD0730w	-1147	-1	11.69	TGTAGA
PFD0915w	-749	1	11.69	TCTACA
PFD0915w	-1143	-1	11.69	TGTAGA
PFD0915w	-1765	1	11.69	TCTACA
PF11_0357	-1482	-1	11.69	TGTAGA
PF14_0226	-1246	1	11.69	TCTACA
PF14_0226	-1496	-1	11.69	TGTAGA
PF10_0179a	-142	-1	11.69	TGTAGA
PF11_0206	-499	-1	11.69	TGTAGA
PF14_0116	-622	1	11.69	TCTACA
PF11_0329	-1489	1	11.69	TCTACA
PF14_0359	-72	-1	11.69	TGTAGA
PFC0701w	-225	-1	11.69	TGTAGA
PFC0701w	-353	-1	11.69	TGTAGA
PFC0701w	-875	-1	11.69	TGTAGA
PFC0701w	-1619	-1	11.69	TGTAGA
MAL13P1.172	-1293	1	11.69	TCTACA
PFF0305c	-275	-1	11.69	TGTAGA
PF14_0498	-145	-1	11.69	TGTAGA
PFB0375w	-420	1	11.69	TCTACA
PFL0850w	-1377	-1	11.69	TGTAGA
PFD0840w	-191	-1	11.69	TGTAGA
PFI1395w	-114	1	11.69	TCTACA
PF14_0213	-573	1	11.69	TCTACA
MAL13P1.233	-1188	1	11.69	TCTACA
PF10_0392	-909	1	11.69	TCTACA
PF11_0521	-415	-1	11.69	TGTAGA
PF11_0521	-1850	-1	11.69	TGTAGA
PFA0460c	-661	-1	11.69	TGTAGA
PFC0581w	-1098	1	11.69	TCTACA
PFC0581w	-1369	-1	11.69	TGTAGA
PFD0040c	-360	-1	11.69	TGTAGA
PFD0040c	-430	1	11.69	TCTACA
PFD0300w	-1177	1	11.69	TCTACA
PFD0300w	-1202	1	11.69	TCTACA
PFF0235c	-276	1	11.69	TCTACA
PFF0235c	-533	-1	11.69	TGTAGA
PFF0235c	-744	-1	11.69	TGTAGA
PFF0235c	-752	-1	11.69	TGTAGA
PFB0425c	-450	1	11.69	TCTACA
MAL8P1.152	-1387	1	11.69	TCTACA
PF10_0003	-432	1	11.69	TCTACA
PFC0560c	-254	-1	11.69	TGTAGA
PFL0650c	-674	-1	11.69	TGTAGA
PFL0650c	-1622	1	11.69	TCTACA
PFL2665c	-664	-1	11.69	TGTAGA
PFI0850w	-132	-1	11.69	TGTAGA
PFI0850w	-147	1	11.69	TCTACA
PFI0850w	-212	1	11.69	TCTACA
PFI0850w	-827	-1	11.69	TGTAGA
PFB0580w	-277	1	11.69	TCTACA
PFB0580w	-1993	-1	11.69	TGTAGA
PFI1255w	-1890	-1	11.69	TGTAGA
PF14_0320	-379	-1	11.69	TGTAGA
PF10_0157	-170	1	11.69	TCTACA
MAL8P1.111	-1349	1	11.69	TCTACA
PF10_0039	-1401	-1	11.69	TGTAGA
PF14_0470	-1460	1	11.69	TCTACA
PF11_0488	-1210	1	11.69	TCTACA
PFD0340c	-368	-1	11.69	TGTAGA
PF14_0092	-1863	-1	11.69	TGTAGA
PFA0710c	-453	1	11.69	TCTACA
MAL13P1.70	-169	-1	11.69	TGTAGA
PFF1595c	-659	-1	11.69	TGTAGA
PF08_0110	-1512	1	11.69	TCTACA
PFC0105w	-745	-1	11.69	TGTAGA
PFB1005w	-425	1	11.69	TCTACA
PF14_0059	-268	1	11.69	TCTACA
PFF1065c	-372	-1	11.69	TGTAGA
PF08_0104	-392	1	11.69	TCTACA
MAL13P1.332	-1548	1	11.69	TCTACA
PF13_0097	-696	-1	11.69	TGTAGA
PF13_0097	-1627	1	11.69	TCTACA
PF13_0097	-1823	-1	11.69	TGTAGA
PF11_0447	-1709	1	11.69	TCTACA
MAL7P1.4	-306	-1	11.69	TGTAGA
PFD1135c	-217	1	11.69	TCTACA
PFD1135c	-313	-1	11.69	TGTAGA
PFE0420c	-111	1	11.69	TCTACA
MAL8P1.36	-1263	1	11.69	TCTACA
PFL0575w	-1260	-1	11.69	TGTAGA
PF14_0003	-434	1	11.69	TCTACA
PFE0315c	-271	-1	11.69	TGTAGA
PFE0315c	-642	-1	11.69	TGTAGA
PFD0260c	-38	1	11.69	TCTACA
PFD0260c	-365	1	11.69	TCTACA
PFD0260c	-385	-1	11.69	TGTAGA
PFA0325w	-276	-1	11.69	TGTAGA
PFA0325w	-308	-1	11.69	TGTAGA
PF11_0294	-580	-1	11.69	TGTAGA
PFF0700c	-920	1	11.69	TCTACA
PFA0095c	-452	1	11.69	TCTACA
MAL8P1.161	-304	1	11.69	TCTACA
PFF0620c	-589	-1	11.69	TGTAGA
MAL13P1.35	-306	1	11.69	TCTACA
MAL13P1.35	-348	-1	11.69	TGTAGA
PF10_0365	-60	1	11.69	TCTACA
PFF1570w	-1862	1	11.69	TCTACA
PFF1570w	-1907	1	11.69	TCTACA
MAL13P1.305	-633	-1	11.69	TGTAGA
PFB0880w	-700	1	11.69	TCTACA
PFF0775w	-649	1	11.69	TCTACA
PFF0775w	-1701	-1	11.69	TGTAGA
PFL2345c	-858	1	11.69	TCTACA
PFC0381c	-36	-1	11.69	TGTAGA
PF11_0279	-1287	1	11.69	TCTACA
PF11_0279	-1987	-1	11.69	TGTAGA
PF07_0032	-1242	-1	11.69	TGTAGA
PF07_0032	-1345	1	11.69	TCTACA
PF07_0032	-1707	1	11.69	TCTACA
PFE0630c	-344	-1	11.69	TGTAGA
PF11_0371	-113	1	11.69	TCTACA
PFI0440w	-982	-1	11.69	TGTAGA
PF14_0009	-1741	1	11.69	TCTACA
PFI1470c	-208	1	11.69	TCTACA
PFI1470c	-603	1	11.69	TCTACA
PF07_0049	-871	1	11.69	TCTACA
PF07_0049	-1407	-1	11.69	TGTAGA
PF07_0049	-1470	1	11.69	TCTACA
PF07_0049	-1616	-1	11.69	TGTAGA
PFL2120w	-957	1	11.69	TCTACA
PF14_0607	-1866	1	11.69	TCTACA
PF14_0739a	-481	1	11.69	TCTACA
PF14_0739a	-891	1	11.69	TCTACA
PFL0925w	-966	1	11.69	TCTACA
PFL0925w	-1179	1	11.69	TCTACA
PF11_0296	-300	1	11.69	TCTACA
PF11_0296	-349	-1	11.69	TGTAGA
PF11_0296	-991	1	11.69	TCTACA
PFF1540w	-115	1	11.69	TCTACA
PFL2320w	-610	-1	11.69	TGTAGA
PFB0865w	-918	-1	11.69	TGTAGA
PFL2490c	-1106	1	11.69	TCTACA
PFC0335c	-392	1	11.69	TCTACA
PFL2520w	-1290	-1	11.69	TGTAGA
PFL2520w	-1518	1	11.69	TCTACA
MAL13P1.50	-767	-1	11.69	TGTAGA
PFD1235w	-435	-1	11.69	TGTAGA
PFD1235w	-1856	-1	11.69	TGTAGA
PF13_0198	-772	-1	11.69	TGTAGA
PF13_0198	-1162	1	11.69	TCTACA
PF13_0198	-1515	1	11.69	TCTACA
PF14_0077	-1643	1	11.69	TCTACA
PFL1495w	-770	1	11.69	TCTACA
MAL13P1.4	-732	-1	11.69	TGTAGA
PFA0525w	-1199	1	11.69	TCTACA
PFA0525w	-1612	-1	11.69	TGTAGA
PFE0935c	-266	-1	11.69	TGTAGA
PFE0935c	-1025	1	11.69	TCTACA
PFB0485c	-1325	-1	11.69	TGTAGA
PF10_0137	-1460	-1	11.69	TGTAGA
PF14_0281	-204	-1	11.69	TGTAGA
PF13_0011	-602	-1	11.69	TGTAGA
PF14_0106	-1019	1	11.69	TCTACA
PFC0580c	-227	1	11.69	TCTACA
PFC0580c	-498	-1	11.69	TGTAGA
PFI1125c	-611	-1	11.69	TGTAGA
PF10_0081	-1970	1	11.69	TCTACA
PFL1000c	-1324	1	11.69	TCTACA
PFL1000c	-1529	1	11.69	TCTACA
PFL1000c	-1625	1	11.69	TCTACA
PFI1490c	-939	1	11.69	TCTACA
PFI1795c	-868	-1	11.69	TGTAGA
MAL7P1.88	-403	1	11.69	TCTACA
PFD0770c	-1487	-1	11.69	TGTAGA
PFD0770c	-1592	1	11.69	TCTACA
PFL1120c	-1578	-1	11.69	TGTAGA
PF07_0083	-1747	1	11.69	TCTACA
PFE0305w	-547	-1	11.69	TGTAGA
PF14_0629	-412	1	11.69	TCTACA
PF11_0287	-1247	-1	11.69	TGTAGA
PFE1505w	-673	-1	11.69	TGTAGA
PF07_0024	-1912	1	11.69	TCTACA
PF13_0056	-143	1	11.69	TCTACA
PF13_0056	-1586	1	11.69	TCTACA
PFD0225w	-136	1	11.69	TCTACA
PFD0225w	-258	-1	11.69	TGTAGA
PFD0225w	-1145	-1	11.69	TGTAGA
PFD0225w	-1643	-1	11.69	TGTAGA
PFE0590w	-619	1	11.69	TCTACA
PFL0135w	-575	-1	11.69	TGTAGA
PF14_0290	-831	-1	11.69	TGTAGA
MAL7P1.163	-571	-1	11.69	TGTAGA
PFF1377w	-1042	1	11.69	TCTACA
PF11_0264	-1164	-1	11.69	TGTAGA
MAL7P1.162	-1505	-1	11.69	TGTAGA
MAL7P1.162	-1676	-1	11.69	TGTAGA
PF08_0032	-228	-1	11.69	TGTAGA
PFD0170c	-58	1	11.69	TCTACA
PFD0170c	-913	-1	11.69	TGTAGA
PFD0170c	-1604	1	11.69	TCTACA
PF10_0380	-1058	-1	11.69	TGTAGA
PFB0625w	-871	1	11.69	TCTACA
PFB0625w	-1677	1	11.69	TCTACA
PFL1565c	-822	1	11.69	TCTACA
PFC0831w	-395	1	11.69	TCTACA
MAL13P1.26	-219	1	11.69	TCTACA
PFE0870w	-1814	-1	11.69	TGTAGA
PFE1440c	-12	1	11.69	TCTACA
PFE1440c	-745	-1	11.69	TGTAGA
PFF0820w	-171	-1	11.69	TGTAGA
PF08_0026	-1048	-1	11.69	TGTAGA
MAL8P1.10	-420	-1	11.69	TGTAGA
PFL0325w	-55	1	11.69	TCTACA
PFL0325w	-511	1	11.69	TCTACA
PFL0325w	-1596	1	11.69	TCTACA
PF14_0142	-1920	-1	11.69	TGTAGA
PFF0655c	-1560	1	11.69	TCTACA
PFL2575c	-1502	-1	11.69	TGTAGA
MAL8P1.60	-301	-1	11.69	TGTAGA
PFL1265c	-784	1	11.69	TCTACA
PF14_0174	-22	-1	11.69	TGTAGA
PF10_0335	-849	-1	11.69	TGTAGA
PFL2545c	-1658	1	11.69	TCTACA
PF10_0092	-1057	-1	11.69	TGTAGA
PF10_0142	-840	1	11.69	TCTACA
PF13_0287	-965	1	11.69	TCTACA
MAL13P1.11	-1734	1	11.69	TCTACA
PFA0650w	-805	1	11.69	TCTACA
PF07_0094	-123	1	11.69	TCTACA
MAL13P1.327	-143	1	11.69	TCTACA
MAL13P1.327	-326	-1	11.69	TGTAGA
MAL13P1.327	-558	-1	11.69	TGTAGA
MAL13P1.327	-1402	-1	11.69	TGTAGA
PF10_0250	-1893	-1	11.69	TGTAGA
PF07_0121	-839	1	11.69	TCTACA
PFI1030c	-1784	-1	11.69	TGTAGA
PFL0070c	-437	1	11.69	TCTACA
PFL0070c	-1640	1	11.69	TCTACA
PF14_0395	-1747	-1	11.69	TGTAGA
PF14_0395	-1838	-1	11.69	TGTAGA
PF07_0124	-1459	1	11.69	TCTACA
PF07_0124	-1630	1	11.69	TCTACA
PF07_0085	-635	-1	11.69	TGTAGA
PF11_0245	-596	-1	11.69	TGTAGA
PFE0250w	-1528	-1	11.69	TGTAGA
PFE0250w	-1944	1	11.69	TCTACA
PFL0510c	-268	1	11.69	TCTACA
PFL0510c	-1677	1	11.69	TCTACA
PFD0690c	-39	-1	11.69	TGTAGA
PFD0690c	-713	-1	11.69	TGTAGA
PFD0690c	-939	-1	11.69	TGTAGA
PFD0690c	-1700	1	11.69	TCTACA
PFE0175c	-448	-1	11.69	TGTAGA
PFI0140w	-578	1	11.69	TCTACA
PFI0140w	-975	1	11.69	TCTACA
PFF0005c	-198	-1	11.69	TGTAGA
PFF0005c	-445	-1	11.69	TGTAGA
PFE1400c	-631	1	11.69	TCTACA
PFE1400c	-1435	1	11.69	TCTACA
PFD0140w	-526	1	11.69	TCTACA
PFD0140w	-799	1	11.69	TCTACA
PF11_0069	-89	1	11.69	TCTACA
PFA0675w	-1042	-1	11.69	TGTAGA
PF07_0029	-963	-1	11.69	TGTAGA
MAL13P1.255	-168	1	11.69	TCTACA
PF11_0197	-1108	1	11.69	TCTACA
PF07_0009	-544	-1	11.69	TGTAGA
PF13_0273	-1723	-1	11.69	TGTAGA
PF13_0273	-1858	1	11.69	TCTACA
PFB1010w	-424	1	11.69	TCTACA
PFL2645c	-954	1	11.69	TCTACA
PFL2340w	-366	-1	11.69	TGTAGA
PFL2340w	-927	1	11.69	TCTACA
PFD0462w	-302	1	11.69	TCTACA
PF07_0067	-214	1	11.69	TCTACA
PF07_0067	-662	1	11.69	TCTACA
PF07_0067	-687	1	11.69	TCTACA
PF14_0224	-348	1	11.69	TCTACA
PFA0445w	-440	1	11.69	TCTACA
PFE0415w	-1206	-1	11.69	TGTAGA
PF08_0061	-1420	1	11.69	TCTACA
PF11_0228	-36	1	11.69	TCTACA
PF10_0210	-574	-1	11.69	TGTAGA
PF10_0210	-1284	-1	11.69	TGTAGA
PF14_0337	-659	1	11.69	TCTACA
PFC0280c	-1324	1	11.69	TCTACA
PFC0280c	-1598	-1	11.69	TGTAGA
PFF1395c	-465	-1	11.69	TGTAGA
PFF1395c	-582	1	11.69	TCTACA
PFE1310c	-709	-1	11.69	TGTAGA
PF14_0271	-898	1	11.69	TCTACA
PF14_0271	-1380	-1	11.69	TGTAGA
PF14_0271	-1509	-1	11.69	TGTAGA
PF11_0251	-1983	-1	11.69	TGTAGA
MAL7P1.175	-260	-1	11.69	TGTAGA
PFA0590w	-1994	1	11.69	TCTACA
PF13_0076	-1199	1	11.69	TCTACA
PFL1895w	-335	-1	11.69	TGTAGA
PFL1895w	-1692	1	11.69	TCTACA
PF11_0077	-345	-1	11.69	TGTAGA
MAL8P1.122	-1171	-1	11.69	TGTAGA
MAL8P1.122	-1345	1	11.69	TCTACA
PFL2465c	-888	1	11.69	TCTACA
MAL8P1.206	-170	1	11.69	TCTACA
PFA0415c	-1388	1	11.69	TCTACA
MAL13P1.154	-312	1	11.69	TCTACA
PFL1645w	-680	-1	11.69	TGTAGA
PFL1645w	-1275	1	11.69	TCTACA
PF10_0140	-479	-1	11.69	TGTAGA
MAL7P1.108	-597	1	11.69	TCTACA
PFF1335c	-646	-1	11.69	TGTAGA
PFF1335c	-793	1	11.69	TCTACA
PFF1335c	-1099	1	11.69	TCTACA
PF11_0347	-420	1	11.69	TCTACA
PF11_0347	-646	1	11.69	TCTACA
PF14_0467	-626	1	11.69	TCTACA
PF07_0012	-985	-1	11.69	TGTAGA
PF14_0331	-322	-1	11.69	TGTAGA
MAL8P1.75a	-277	1	11.69	TCTACA
PFF0410w	-90	-1	11.69	TGTAGA
PF13_0085	-211	-1	11.69	TGTAGA
PF13_0085	-1802	-1	11.69	TGTAGA
PFE1570c	-710	-1	11.69	TGTAGA
PFE1570c	-960	1	11.69	TCTACA
PFE1570c	-1353	1	11.69	TCTACA
PF14_0483	-805	-1	11.69	TGTAGA
MAL8P1.19	-658	1	11.69	TCTACA
PF11_0460	-6	-1	11.69	TGTAGA
PFC0605w	-140	-1	11.69	TGTAGA
MAL8P1.54	-1004	1	11.69	TCTACA
PF08_0083	-84	1	11.69	TCTACA
MAL13P1.320	-809	-1	11.69	TGTAGA
PFE0320w	-1033	1	11.69	TCTACA
PFE0320w	-1404	1	11.69	TCTACA
PF13_0070	-658	-1	11.69	TGTAGA
PFD0275w	-972	-1	11.69	TGTAGA
PF14_0662	-216	1	11.69	TCTACA
MAL7P1.113	-525	-1	11.69	TGTAGA
PFB0932w	-633	-1	11.69	TGTAGA
PFB0932w	-799	-1	11.69	TGTAGA
PFF0020c	-360	-1	11.69	TGTAGA
PF14_0368	-749	-1	11.69	TGTAGA
PFB0715w	-413	-1	11.69	TGTAGA
PFB0715w	-1471	-1	11.69	TGTAGA
PF14_0588	-1204	-1	11.69	TGTAGA
PF11_0473	-1201	1	11.69	TCTACA
PFL0315c	-1531	-1	11.69	TGTAGA
PFL2115c	-1074	-1	11.69	TGTAGA
PFL1520w	-326	-1	11.69	TGTAGA
PF10_0273	-411	1	11.69	TCTACA
PF10_0356	-1122	-1	11.69	TGTAGA
PF14_0430	-576	-1	11.69	TGTAGA
MAL13P1.550	-607	1	11.69	TCTACA
PFL0760w	-380	1	11.69	TCTACA
MAL7P1.170	-783	-1	11.69	TGTAGA
MAL7P1.170	-1228	-1	11.69	TGTAGA
MAL7P1.170	-1715	-1	11.69	TGTAGA
PF14_0161	-1664	-1	11.69	TGTAGA
PFE0620c	-552	-1	11.69	TGTAGA
PFC1090w	-914	1	11.69	TCTACA
PFI0005w	-667	-1	11.69	TGTAGA
PFI0005w	-974	-1	11.69	TGTAGA
PFE0570w	-537	1	11.69	TCTACA
MAL7P1.144	-1284	-1	11.69	TGTAGA
PFF0865w	-1471	1	11.69	TCTACA
PFF0865w	-1727	-1	11.69	TGTAGA
PFD0520c	-354	1	11.69	TCTACA
PFD0520c	-1832	-1	11.69	TGTAGA
PF11_0419	-1251	1	11.69	TCTACA
PF08_0111	-556	1	11.69	TCTACA
PFF0850c	-422	1	11.69	TCTACA
PF14_0162	-310	1	11.69	TCTACA
PF14_0162	-660	1	11.69	TCTACA
PF14_0714	-54	-1	11.69	TGTAGA
PF14_0714	-1930	-1	11.69	TGTAGA
PFB0926c	-279	-1	11.69	TGTAGA
PFB0926c	-498	-1	11.69	TGTAGA
PFB0926c	-1081	1	11.69	TCTACA
PFB0926c	-1308	1	11.69	TCTACA
PFB0926c	-1318	1	11.69	TCTACA
PFB0926c	-1721	1	11.69	TCTACA
PF14_0192	-351	1	11.69	TCTACA
PFI0270w	-375	1	11.69	TCTACA
PFI0270w	-1927	-1	11.69	TGTAGA
PFI0410c	-198	-1	11.69	TGTAGA
PFI0410c	-542	-1	11.69	TGTAGA
PFI0410c	-1268	-1	11.69	TGTAGA
PFE0530w	-277	1	11.69	TCTACA
PFE0530w	-498	1	11.69	TCTACA
PFL1965w	-378	1	11.69	TCTACA
PFL1965w	-991	-1	11.69	TGTAGA
PF14_0676	-1242	1	11.69	TCTACA
PFL1455w	-903	-1	11.69	TGTAGA
PFL1455w	-1006	1	11.69	TCTACA
PF14_0168	-899	-1	11.69	TGTAGA
MAL7P1.209	-452	-1	11.69	TGTAGA
PF11_0148	-52	1	11.69	TCTACA
PFE1620c	-439	1	11.69	TCTACA
PFE1620c	-1769	-1	11.69	TGTAGA
MAL13P1.106	-378	1	11.69	TCTACA
MAL13P1.106	-1870	1	11.69	TCTACA
PFL1795c	-257	-1	11.69	TGTAGA
PFL1795c	-1016	-1	11.69	TGTAGA
PFD0425w	-382	1	11.69	TCTACA
MAL13P1.212	-367	-1	11.69	TGTAGA
PFF0420c	-1907	1	11.69	TCTACA
MAL7P1.61	-562	1	11.69	TCTACA
PF14_0158	-244	1	11.69	TCTACA
PFB0923c	-72	1	11.69	TCTACA
PFB0923c	-767	-1	11.69	TGTAGA
PFE1235c	-1085	-1	11.69	TGTAGA
PFE1235c	-1517	-1	11.69	TGTAGA
PF14_0442	-1389	-1	11.69	TGTAGA
PFD1155w	-508	1	11.69	TCTACA
PFD1155w	-1232	-1	11.69	TGTAGA
PFD1155w	-1557	1	11.69	TCTACA
PF08_0031	-1339	1	11.69	TCTACA
PF14_0014	-100	-1	11.69	TGTAGA
PF14_0014	-1561	1	11.69	TCTACA
PF14_0014	-1592	1	11.69	TCTACA
PFE0500c	-91	1	11.69	TCTACA
PFE0500c	-834	-1	11.69	TGTAGA
PF10_0329	-383	1	11.69	TCTACA
PFI1805w	-126	-1	11.69	TGTAGA
PFI1805w	-452	1	11.69	TCTACA
PF14_0319	-1249	1	11.69	TCTACA
PF14_0508	-473	-1	11.69	TGTAGA
PF14_0508	-863	-1	11.69	TGTAGA
PFB0480w	-1215	1	11.69	TCTACA
PFB0480w	-1234	-1	11.69	TGTAGA
PFI0795w	-164	1	11.69	TCTACA
PF10_0320a	-60	1	11.69	TCTACA
PF13_0126	-610	-1	11.69	TGTAGA
PFA0145c	-739	-1	11.69	TGTAGA
PF10_0224	-1161	-1	11.69	TGTAGA
PF10_0224	-1264	-1	11.69	TGTAGA
PF13_0231	-820	-1	11.69	TGTAGA
PFF1025c	-886	-1	11.69	TGTAGA
PFF1025c	-1254	1	11.69	TCTACA
PF13_0226	-644	-1	11.69	TGTAGA
PF11_0013	-631	1	11.69	TCTACA
PF11_0025	-1485	1	11.69	TCTACA
PF11_0404	-300	-1	11.69	TGTAGA
PF11_0404	-839	1	11.69	TCTACA
PF11_0404	-1782	1	11.69	TCTACA
PF11_0404	-1869	1	11.69	TCTACA
PF11_0404	-1897	1	11.69	TCTACA
PF11_0404	-1925	1	11.69	TCTACA
PF11_0404	-1952	1	11.69	TCTACA
PFB0035c	-424	1	11.69	TCTACA
PFF0560c	-1458	1	11.69	TCTACA
PF11_0431	-363	1	11.69	TCTACA
PFA0015c	-122	-1	11.69	TGTAGA
PFA0015c	-355	-1	11.69	TGTAGA
MAL8P1.134	-323	1	11.69	TCTACA
PF14_0244	-40	1	9.24	CCTACA
PF14_0518	-1685	-1	9.24	TGTAGG
PF14_0722	-1769	1	9.24	CCTACA
MAL7P1.172	-670	-1	9.24	TGTAGG
MAL7P1.172	-1249	1	9.24	CCTACA
PFL1175w	-801	1	9.24	CCTACA
MAL8P1.131	-231	-1	9.24	TGTAGG
MAL8P1.14	-32	-1	9.24	TGTAGG
PFI1205c	-1618	-1	9.24	TGTAGG
PF14_0664	-589	-1	9.24	TGTAGG
PF13_0230	-696	-1	9.24	TGTAGG
PF13_0230	-784	-1	9.24	TGTAGG
PFL1910c	-759	1	9.24	CCTACA
PF11_0397	-638	-1	9.24	TGTAGG
PFF0200c	-722	-1	9.24	TGTAGG
PF13_0069	-292	1	9.24	CCTACA
PFE0660c	-449	1	9.24	CCTACA
PFF1235w	-1563	-1	9.24	TGTAGG
PFB0660w	-1124	1	9.24	CCTACA
PF10_0322	-544	-1	9.24	TGTAGG
PFL0515w	-433	-1	9.24	TGTAGG
PF08_0033	-413	-1	9.24	TGTAGG
MAL7P1.18	-419	-1	9.24	TGTAGG
PFL1225c	-302	-1	9.24	TGTAGG
PF11_0192	-795	-1	9.24	TGTAGG
PFF1385c	-987	1	9.24	CCTACA
PFL0670c	-1109	-1	9.24	TGTAGG
PF14_0328	-1736	1	9.24	CCTACA
PFL0675c	-1767	1	9.24	CCTACA
PF14_0378	-690	1	9.24	CCTACA
PF11_0442	-647	1	9.24	CCTACA
PF08_0043	-533	1	9.24	CCTACA
PFE0170c	-1150	-1	9.24	TGTAGG
PFI0485c	-1133	-1	9.24	TGTAGG
PFF0575c	-1664	1	9.24	CCTACA
PFE1170w	-1758	1	9.24	CCTACA
PFL0260c	-548	1	9.24	CCTACA
PFB0875c	-1301	1	9.24	CCTACA
PFI0920c	-730	-1	9.24	TGTAGG
PF14_0737	-931	-1	9.24	TGTAGG
PFE1140c	-698	1	9.24	CCTACA
MAL8P1.47	-811	-1	9.24	TGTAGG
MAL7P1.122	-278	1	9.24	CCTACA
PF14_0729	-1699	-1	9.24	TGTAGG
PF07_0095	-86	-1	9.24	TGTAGG
PF07_0058	-498	1	9.24	CCTACA
PF13_0175	-7	1	9.24	CCTACA
PF13_0175	-473	-1	9.24	TGTAGG
PFI0340c	-203	1	9.24	CCTACA
PF11_0131	-309	1	9.24	CCTACA
PF14_0532	-1178	1	9.24	CCTACA
PF13_0310	-381	1	9.24	CCTACA
PF13_0141	-808	-1	9.24	TGTAGG
PFB0950w	-1113	-1	9.24	TGTAGG
PFD1045c	-191	-1	9.24	TGTAGG
PFD1045c	-1948	1	9.24	CCTACA
PFD1245c	-1055	-1	9.24	TGTAGG
PFD1170c	-1687	1	9.24	CCTACA
PFL1030w	-900	-1	9.24	TGTAGG
PF13_0323	-385	-1	9.24	TGTAGG
PF13_0323	-1229	1	9.24	CCTACA
PFD1055w	-920	-1	9.24	TGTAGG
MAL7P1.59	-1290	-1	9.24	TGTAGG
PF10_0363	-446	1	9.24	CCTACA
PF08_0001	-1822	1	9.24	CCTACA
PFF1390w	-561	-1	9.24	TGTAGG
PF13_0166	-459	1	9.24	CCTACA
PF10_0328	-232	-1	9.24	TGTAGG
PFD0145c	-305	-1	9.24	TGTAGG
PFI0790w	-720	-1	9.24	TGTAGG
PFA0615w	-1187	-1	9.24	TGTAGG
MAL13P1.33	-592	1	9.24	CCTACA
MAL13P1.33	-1009	-1	9.24	TGTAGG
PF14_0622	-31	-1	9.24	TGTAGG
PF14_0622	-458	-1	9.24	TGTAGG
PF11_0218	-939	1	9.24	CCTACA
PFI1210w	-175	1	9.24	CCTACA
PF11_0528	-96	1	9.24	CCTACA
PF11_0528	-1057	1	9.24	CCTACA
PF11_0528	-1405	-1	9.24	TGTAGG
PFA0550w	-484	-1	9.24	TGTAGG
PF14_0410	-124	-1	9.24	TGTAGG
PFD0180c	-1972	-1	9.24	TGTAGG
PFE0610c	-1084	1	9.24	CCTACA
PFE0610c	-1628	-1	9.24	TGTAGG
PF14_0760	-1993	1	9.24	CCTACA
PFC0860w	-1089	-1	9.24	TGTAGG
PFB0145c	-883	1	9.24	CCTACA
PF13_0033	-1826	-1	9.24	TGTAGG
PFA0320w	-1969	-1	9.24	TGTAGG
PFD0905w	-665	-1	9.24	TGTAGG
MAL13P1.170	-625	1	9.24	CCTACA
MAL13P1.170	-1091	-1	9.24	TGTAGG
PF08_0034	-1961	1	9.24	CCTACA
PFI1281w	-1287	-1	9.24	TGTAGG
PFF0445w	-240	-1	9.24	TGTAGG
PF08_0027	-654	-1	9.24	TGTAGG
PFL1915w	-762	-1	9.24	TGTAGG
PF13_0319	-80	1	9.24	CCTACA
MAL13P1.220	-223	1	9.24	CCTACA
MAL13P1.220	-1965	1	9.24	CCTACA
PFF0315c	-199	1	9.24	CCTACA
PF14_0280	-97	1	9.24	CCTACA
PFA0285c	-1266	-1	9.24	TGTAGG
PF14_0441	-317	-1	9.24	TGTAGG
PFF0520w	-255	-1	9.24	TGTAGG
PFD0695w	-714	-1	9.24	TGTAGG
MAL13P1.313	-843	-1	9.24	TGTAGG
PF14_0771	-1016	1	9.24	CCTACA
PFI1110w	-1346	1	9.24	CCTACA
PF11_0186	-1260	-1	9.24	TGTAGG
PF13_0357	-209	1	9.24	CCTACA
PFD0955w	-304	1	9.24	CCTACA
PFL0957w	-1024	1	9.24	CCTACA
PF10_0306	-1087	1	9.24	CCTACA
PFI0675w	-337	1	9.24	CCTACA
PFI0675w	-1060	1	9.24	CCTACA
PF11_0348	-1746	-1	9.24	TGTAGG
MAL13P1.66	-977	-1	9.24	TGTAGG
PF07_0006	-551	-1	9.24	TGTAGG
PF07_0006	-750	1	9.24	CCTACA
PF07_0006	-784	1	9.24	CCTACA
PF14_0325	-259	-1	9.24	TGTAGG
PF11_0061	-1390	-1	9.24	TGTAGG
PF11_0209	-1603	-1	9.24	TGTAGG
PFL1630c	-1601	-1	9.24	TGTAGG
PFF0835w	-110	-1	9.24	TGTAGG
PF10_0134	-115	-1	9.24	TGTAGG
PFD0430c	-320	-1	9.24	TGTAGG
PF10_0118	-429	1	9.24	CCTACA
MAL13P1.525	-1937	-1	9.24	TGTAGG
PF14_0208	-603	1	9.24	CCTACA
PF10_0107	-1643	-1	9.24	TGTAGG
PF14_0035	-355	-1	9.24	TGTAGG
PFB0890c	-611	1	9.24	CCTACA
PFI0835c	-383	-1	9.24	TGTAGG
PFI0835c	-477	-1	9.24	TGTAGG
PFI1790w	-196	-1	9.24	TGTAGG
PF07_0071	-36	-1	9.24	TGTAGG
PFL1855w	-1564	1	9.24	CCTACA
PFA0515w	-1167	-1	9.24	TGTAGG
PFA0515w	-1798	1	9.24	CCTACA
MAL7P1.47	-1333	-1	9.24	TGTAGG
PF11_0388	-362	-1	9.24	TGTAGG
PFA0380w	-893	-1	9.24	TGTAGG
PFD0320c	-346	-1	9.24	TGTAGG
PFC0060c	-1102	-1	9.24	TGTAGG
PFL1340c	-1037	1	9.24	CCTACA
PF13_0084	-748	-1	9.24	TGTAGG
PFE0495w	-795	1	9.24	CCTACA
PF11_0411	-201	-1	9.24	TGTAGG
PFF1550w	-1938	1	9.24	CCTACA
PF13_0068	-322	-1	9.24	TGTAGG
PF14_0654	-617	-1	9.24	TGTAGG
PF10_0012	-83	1	9.24	CCTACA
PFI0725c	-1696	-1	9.24	TGTAGG
PFL2485c	-590	1	9.24	CCTACA
PF14_0051	-521	1	9.24	CCTACA
PFF1215w	-613	-1	9.24	TGTAGG
PFF1215w	-1129	1	9.24	CCTACA
PF14_0519	-509	1	9.24	CCTACA
PF11_0413	-1749	1	9.24	CCTACA
PF14_0310	-795	-1	9.24	TGTAGG
PF13_0321	-393	1	9.24	CCTACA
MAL7P1.124	-365	-1	9.24	TGTAGG
MAL7P1.124	-460	-1	9.24	TGTAGG
PF10_0135	-1852	-1	9.24	TGTAGG
PFB0770c	-179	-1	9.24	TGTAGG
PFI0640c	-818	-1	9.24	TGTAGG
PFE0155w	-1376	1	9.24	CCTACA
PFE1275c	-300	-1	9.24	TGTAGG
PF14_0016	-1634	-1	9.24	TGTAGG
PF11_0432	-671	1	9.24	CCTACA
MAL7P1.184	-1541	-1	9.24	TGTAGG
PFB0056c	-1882	-1	9.24	TGTAGG
PFA0315w	-132	-1	9.24	TGTAGG
MAL13P1.188	-911	-1	9.24	TGTAGG
MAL13P1.188	-1133	1	9.24	CCTACA
PF14_0252	-210	-1	9.24	TGTAGG
PFL2290w	-1899	-1	9.24	TGTAGG
PF14_0173	-390	1	9.24	CCTACA
PFE0220w	-436	1	9.24	CCTACA
PFL1765c	-75	1	9.24	CCTACA
PF08_0131	-1792	1	9.24	CCTACA
PF07_0096	-326	1	9.24	CCTACA
PF07_0096	-421	1	9.24	CCTACA
PFB0370c	-815	-1	9.24	TGTAGG
PFC0180c	-1904	1	9.24	CCTACA
PFC0180c	-1995	-1	9.24	TGTAGG
PF14_0279	-1836	-1	9.24	TGTAGG
PF13_0149	-1512	-1	9.24	TGTAGG
PFE0615w	-312	1	9.24	CCTACA
PFE0615w	-856	-1	9.24	TGTAGG
PFC0185w	-968	1	9.24	CCTACA
PFC0185w	-1059	-1	9.24	TGTAGG
PF14_0749	-1736	-1	9.24	TGTAGG
PFE1060c	-1195	-1	9.24	TGTAGG
PFA0705c	-1811	1	9.24	CCTACA
PF08_0073	-750	1	9.24	CCTACA
PF11_0139	-1071	-1	9.24	TGTAGG
PFE1595c	-1177	-1	9.24	TGTAGG
MAL13P1.132	-340	-1	9.24	TGTAGG
PFI1555w	-250	1	9.24	CCTACA
PFF0245w	-1160	1	9.24	CCTACA
PF11_0381	-801	1	9.24	CCTACA
PFL1905w	-1021	1	9.24	CCTACA
PFC1030w	-1451	1	9.24	CCTACA
PFD0050w	-977	1	9.24	CCTACA
PFB0946c	-542	1	9.24	CCTACA
MAL8P1.127	-722	-1	9.24	TGTAGG
MAL8P1.203	-362	1	9.24	CCTACA
MAL13P1.312	-422	1	9.24	CCTACA
PFF0980w	-1322	-1	9.24	TGTAGG
PFF0980w	-1679	-1	9.24	TGTAGG
PF10_0262	-1240	1	9.24	CCTACA
MAL13P1.44	-131	-1	9.24	TGTAGG
PFI1300c	-463	1	9.24	CCTACA
PFI1800w	-531	-1	9.24	TGTAGG
PFB0250w	-1484	-1	9.24	TGTAGG
PFL2635w	-1823	1	9.24	CCTACA
PFL2635w	-1925	-1	9.24	TGTAGG
PFD0125c	-503	1	9.24	CCTACA
PF11_0363	-1325	1	9.24	CCTACA
PFA0290w	-313	1	9.24	CCTACA
PF13_0177	-745	-1	9.24	TGTAGG
PF13_0170	-1496	-1	9.24	TGTAGG
PFE1520c	-592	-1	9.24	TGTAGG
PFC0035w	-959	1	9.24	CCTACA
PFI1705w	-771	1	9.24	CCTACA
MAL13P1.242	-633	-1	9.24	TGTAGG
PFD1230c	-977	1	9.24	CCTACA
PF07_0130	-1890	1	9.24	CCTACA
PF13_0003	-199	-1	9.24	TGTAGG
PF13_0003	-1870	-1	9.24	TGTAGG
PFL2030w	-335	1	9.24	CCTACA
PFE0845c	-1811	1	9.24	CCTACA
PF08_0072	-648	-1	9.24	TGTAGG
PF14_0386	-234	-1	9.24	TGTAGG
PF14_0149	-920	1	9.24	CCTACA
PF11_0527	-601	-1	9.24	TGTAGG
PFD0725c	-1143	1	9.24	CCTACA
MAL13P1.72	-776	1	9.24	CCTACA
MAL13P1.268	-688	-1	9.24	TGTAGG
PFL1755w	-1852	-1	9.24	TGTAGG
PFB0805c	-1002	-1	9.24	TGTAGG
PFD0245c	-839	1	9.24	CCTACA
PF11_0060	-899	1	9.24	CCTACA
PF14_0520	-702	-1	9.24	TGTAGG
PF11_0476	-1101	-1	9.24	TGTAGG
PFL1460c	-560	1	9.24	CCTACA
PF13_0271	-805	1	9.24	CCTACA
PF14_0183	-651	1	9.24	CCTACA
PFC0855w	-649	1	9.24	CCTACA
PF08_0129	-1535	1	9.24	CCTACA
PF11_0326	-1022	1	9.24	CCTACA
PF11_0326	-1787	1	9.24	CCTACA
PFL1285c	-1261	1	9.24	CCTACA
MAL8P1.154	-185	1	9.24	CCTACA
PFC1035w	-441	-1	9.24	TGTAGG
PFA0725w	-803	1	9.24	CCTACA
PF11_0187	-1364	1	9.24	CCTACA
PF14_0569	-867	-1	9.24	TGTAGG
PF14_0569	-1030	1	9.24	CCTACA
PFF1100c	-1788	-1	9.24	TGTAGG
PFC0340w	-1735	1	9.24	CCTACA
MAL13P1.319	-261	-1	9.24	TGTAGG
PFB0620w	-962	1	9.24	CCTACA
PF08_0019	-1381	-1	9.24	TGTAGG
PFL1230w	-689	1	9.24	CCTACA
MAL13P1.505	-1872	1	9.24	CCTACA
MAL7P1.82	-329	-1	9.24	TGTAGG
PFL1845c	-390	1	9.24	CCTACA
MAL13P1.56	-1626	1	9.24	CCTACA
MAL7P1.76	-913	1	9.24	CCTACA
PFC0715c	-504	-1	9.24	TGTAGG
PFL2650w	-1964	-1	9.24	TGTAGG
PFF0573c	-513	-1	9.24	TGTAGG
PF14_0135	-976	-1	9.24	TGTAGG
PF10_0265	-1327	-1	9.24	TGTAGG
PFB0295w	-1829	-1	9.24	TGTAGG
PFD0865c	-138	-1	9.24	TGTAGG
PF11_0083	-961	1	9.24	CCTACA
PFE0405c	-1369	-1	9.24	TGTAGG
PF11_0179	-1020	1	9.24	CCTACA
MAL7P1.216	-1001	1	9.24	CCTACA
PFA0455c	-336	1	9.24	CCTACA
MAL8P1.83	-961	1	9.24	CCTACA
PFB0030c	-1973	-1	9.24	TGTAGG
PF13_0224	-1462	1	9.24	CCTACA
PF07_0119	-1571	-1	9.24	TGTAGG
PF11_0516	-1319	1	9.24	CCTACA
PF11_0516	-1827	1	9.24	CCTACA
MAL8P1.220	-1185	-1	9.24	TGTAGG
PF11_0277	-91	-1	9.24	TGTAGG
PF10_0284	-286	-1	9.24	TGTAGG
PFL1750c	-1964	1	9.24	CCTACA
PFL1635w	-110	1	9.24	CCTACA
PF10_0420	-1858	1	9.24	CCTACA
PF13_0348	-1804	1	9.24	CCTACA
PFF0025w	-976	1	9.24	CCTACA
PFI0065w	-964	1	9.24	CCTACA
PF14_0148	-942	-1	9.24	TGTAGG
PF11_0414	-499	-1	9.24	TGTAGG
PF11_0481	-1866	1	9.24	CCTACA
PFI0895c	-1341	1	9.24	CCTACA
PF10_0304	-716	-1	9.24	TGTAGG
PF13_0337	-372	1	9.24	CCTACA
PFL1295w	-1912	-1	9.24	TGTAGG
PF11_0374	-933	-1	9.24	TGTAGG
PF11_0452	-417	1	9.24	CCTACA
PF13_0269	-1415	-1	9.24	TGTAGG
PFE0340c	-1529	-1	9.24	TGTAGG
PFD1105w	-762	-1	9.24	TGTAGG
PF14_0477a	-717	1	9.24	CCTACA
PF07_0020	-631	-1	9.24	TGTAGG
PF14_0709	-1059	-1	9.24	TGTAGG
PFB1055c	-1003	-1	9.24	TGTAGG
PF10_0009	-992	-1	9.24	TGTAGG
PF10_0009	-1168	1	9.24	CCTACA
PF14_0448	-1392	-1	9.24	TGTAGG
PF11_0260	-1289	1	9.24	CCTACA
PF11_0260	-1505	-1	9.24	TGTAGG
PF14_0466	-638	1	9.24	CCTACA
PFL1780w	-463	-1	9.24	TGTAGG
PFC0650w	-626	-1	9.24	TGTAGG
PF13_0129	-879	-1	9.24	TGTAGG
PFA0190c	-692	1	9.24	CCTACA
PF10_0176	-395	1	9.24	CCTACA
PFA0280w	-241	1	9.24	CCTACA
PFA0720w	-223	1	9.24	CCTACA
PFF1140c	-25	1	9.24	CCTACA
PFF1140c	-472	-1	9.24	TGTAGG
PF13_0015	-165	1	9.24	CCTACA
MAL7P1.92	-217	1	9.24	CCTACA
PFD1130w	-281	-1	9.24	TGTAGG
PF10_0099	-1558	-1	9.24	TGTAGG
PF14_0213a	-472	-1	9.24	TGTAGG
PFE0750c	-1159	-1	9.24	TGTAGG
MAL13P1.71	-344	-1	9.24	TGTAGG
PFI0980w	-1290	1	9.24	CCTACA
PF10_0132	-1973	1	9.24	CCTACA
PF14_0188	-1795	-1	9.24	TGTAGG
PFE1600w	-481	-1	9.24	TGTAGG
PF10_0182	-307	1	9.24	CCTACA
PF11_0043	-974	1	9.24	CCTACA
PFL0935c	-1814	-1	9.24	TGTAGG
PFL0935c	-1878	-1	9.24	TGTAGG
PFF0155w	-1758	1	9.24	CCTACA
PF13_0349	-709	-1	9.24	TGTAGG
PFA0715c	-1497	-1	9.24	TGTAGG
PFE0380c	-1881	1	9.24	CCTACA
MAL13P1.141	-312	1	9.24	CCTACA
PFE1230c	-1008	-1	9.24	TGTAGG
PFL2020c	-1995	-1	9.24	TGTAGG
PFF0625w	-638	-1	9.24	TGTAGG
PFF0975c	-623	1	9.24	CCTACA
PFF0975c	-980	1	9.24	CCTACA
PFF0360w	-1260	1	9.24	CCTACA
PFC0905c	-1260	-1	9.24	TGTAGG
PF11_0239	-1501	1	9.24	CCTACA
PF13_0048	-711	-1	9.24	TGTAGG
PF07_0051	-488	1	9.24	CCTACA
PFI0840w	-664	1	9.24	CCTACA
PFI0840w	-758	1	9.24	CCTACA
PFL1865w	-1154	-1	9.24	TGTAGG
MAL13P1.300	-816	-1	9.24	TGTAGG
PFD0335c	-657	1	9.24	CCTACA
PFC0486c	-899	-1	9.24	TGTAGG
PFL0590c	-1889	1	9.24	CCTACA
PFI0785c	-244	1	9.24	CCTACA
PFI0785c	-1628	1	9.24	CCTACA
PF11_0021	-1864	1	9.24	CCTACA
PF14_0762	-1294	1	9.24	CCTACA
PF13_0255	-1027	-1	9.24	TGTAGG
PFD0755c	-501	1	9.24	CCTACA
PFD0755c	-757	1	9.24	CCTACA
PF13_0171	-676	1	9.24	CCTACA
PFE0480c	-474	-1	9.24	TGTAGG
MAL7P1.84	-153	-1	9.24	TGTAGG
PFA0195w	-904	-1	9.24	TGTAGG
PFD0545w	-1631	1	9.24	CCTACA
PF07_0008	-1585	-1	9.24	TGTAGG
MAL13P1.61	-271	1	9.24	CCTACA
PF14_0129	-1193	1	9.24	CCTACA
PFI0715w	-824	1	9.24	CCTACA
MAL13P1.309	-298	-1	9.24	TGTAGG
PF13_0093	-272	-1	9.24	TGTAGG
PF13_0093	-691	1	9.24	CCTACA
PFE1545c	-203	-1	9.24	TGTAGG
PF11_0422	-769	-1	9.24	TGTAGG
PFE1240w	-374	1	9.24	CCTACA
PF07_0090	-1348	-1	9.24	TGTAGG
PFD1145c	-271	-1	9.24	TGTAGG
PF10_0383	-1279	-1	9.24	TGTAGG
PFE1040c	-448	1	9.24	CCTACA
PFL1850c	-144	-1	9.24	TGTAGG
MAL13P1.267	-375	-1	9.24	TGTAGG
PFI1620c	-959	-1	9.24	TGTAGG
PFI1620c	-1177	1	9.24	CCTACA
PFL1055c	-134	-1	9.24	TGTAGG
PFI0830c	-565	-1	9.24	TGTAGG
PF10_0120	-1288	-1	9.24	TGTAGG
PFC0720w	-1355	1	9.24	CCTACA
PF14_0165	-1773	-1	9.24	TGTAGG
MAL13P1.146	-431	1	9.24	CCTACA
PF13_0055	-1578	-1	9.24	TGTAGG
PFL1415w	-1911	1	9.24	CCTACA
PF10_0253	-334	1	9.24	CCTACA
PF14_0177b	-172	1	9.24	CCTACA
PF14_0728	-1291	1	9.24	CCTACA
PFC0750w	-538	-1	9.24	TGTAGG
PFD1050w	-67	1	9.24	CCTACA
PFD1050w	-1951	1	9.24	CCTACA
PFE0020c	-1043	1	9.24	CCTACA
PF11_0480	-386	-1	9.24	TGTAGG
PF11_0480	-1980	-1	9.24	TGTAGG
PFI0940c	-1266	1	9.24	CCTACA
PF13_0178	-1761	1	9.24	CCTACA
PFE1535w	-759	-1	9.24	TGTAGG
PFC0221c	-333	-1	9.24	TGTAGG
PF13_0161	-1105	-1	9.24	TGTAGG
PF14_0239	-472	1	9.24	CCTACA
PF11_0008	-89	-1	9.24	TGTAGG
PF11_0008	-1681	-1	9.24	TGTAGG
PFL1775c	-443	1	9.24	CCTACA
PFL1960w	-599	1	9.24	CCTACA
MAL13P1.64	-1062	1	9.24	CCTACA
PF14_0517	-1142	1	9.24	CCTACA
PFB0060w	-961	1	9.24	CCTACA
PF14_0136	-937	1	9.24	CCTACA
PFI0185w	-1385	1	9.24	CCTACA
PFD0525w	-122	-1	9.24	TGTAGG
PFF0845c	-38	-1	9.24	TGTAGG
MAL13P1.59	-951	-1	9.24	TGTAGG
PF14_0392	-1706	-1	9.24	TGTAGG
PFD1180w	-1160	1	9.24	CCTACA
PFD1180w	-1204	1	9.24	CCTACA
PFD1180w	-1248	1	9.24	CCTACA
PF11_0258	-696	1	9.24	CCTACA
PF11_0258	-781	1	9.24	CCTACA
PFI0975c	-1576	-1	9.24	TGTAGG
PFE1435c	-1223	1	9.24	CCTACA
PFE1435c	-1441	-1	9.24	TGTAGG
PF14_0018	-19	-1	9.24	TGTAGG
PF14_0294	-264	1	9.24	CCTACA
PFC0582c	-1531	1	9.24	CCTACA
PFE0635c	-1627	1	9.24	CCTACA
PF08_0088	-712	-1	9.24	TGTAGG
PF10_0315	-1474	-1	9.24	TGTAGG
PF14_0140	-620	-1	9.24	TGTAGG
PFE1185w	-381	-1	9.24	TGTAGG
PF14_0477	-411	-1	9.24	TGTAGG
PF14_0477	-1956	-1	9.24	TGTAGG
PF14_0431	-1830	1	9.24	CCTACA
PF08_0108	-1774	1	9.24	CCTACA
PF10_0016	-1728	1	9.24	CCTACA
PFI0900w	-539	-1	9.24	TGTAGG
MAL8P1.32	-964	-1	9.24	TGTAGG
PF10_0179	-453	-1	9.24	TGTAGG
PF13_0040	-129	1	9.24	CCTACA
PFI1550c	-1278	-1	9.24	TGTAGG
PFL1450c	-1232	1	9.24	CCTACA
MAL7P1.93	-1591	-1	9.24	TGTAGG
PF10_0119	-1019	-1	9.24	TGTAGG
PF11_0009	-994	1	9.24	CCTACA
PF14_0447	-1894	1	9.24	CCTACA
PFB0665w	-370	1	9.24	CCTACA
MAL7P1.117	-1339	-1	9.24	TGTAGG
PFA0180w	-604	-1	9.24	TGTAGG
PF10_0307	-452	-1	9.24	TGTAGG
PFB0795w	-222	1	9.24	CCTACA
MAL13P1.310	-155	1	9.24	CCTACA
PF14_0052	-113	-1	9.24	TGTAGG
PF14_0674	-270	1	9.24	CCTACA
PF14_0674	-820	-1	9.24	TGTAGG
PF14_0285	-352	1	9.24	CCTACA
PF13_0030	-1996	-1	9.24	TGTAGG
PF13_0029	-841	-1	9.24	TGTAGG
PFI1830c	-1513	-1	9.24	TGTAGG
PFI1815c	-976	1	9.24	CCTACA
PF13_0339	-1794	-1	9.24	TGTAGG
MAL13P1.222	-670	1	9.24	CCTACA
PF13_0172	-470	-1	9.24	TGTAGG
PF11_0504	-1310	-1	9.24	TGTAGG
PFD1215w	-1884	1	9.24	CCTACA
PF13_0314	-753	1	9.24	CCTACA
PF13_0314	-1093	1	9.24	CCTACA
PF10_0007	-1298	-1	9.24	TGTAGG
PF10_0007	-1474	1	9.24	CCTACA
PF14_0121	-405	1	9.24	CCTACA
PF14_0121	-645	1	9.24	CCTACA
PF14_0210	-579	1	9.24	CCTACA
PFB0951w	-279	-1	9.24	TGTAGG
PFC0780w	-330	-1	9.24	TGTAGG
PFL1300c	-1665	1	9.24	CCTACA
PFL1300c	-1871	-1	9.24	TGTAGG
PF10_0400	-1045	1	9.24	CCTACA
PF10_0035	-943	1	9.24	CCTACA
PF10_0327	-1309	1	9.24	CCTACA
PF14_0100	-1853	1	9.24	CCTACA
PF14_0763	-545	-1	9.24	TGTAGG
PF14_0763	-1615	-1	9.24	TGTAGG
PFI0060c	-1947	-1	9.24	TGTAGG
PFD0205c	-294	1	9.24	CCTACA
PFI0710c	-786	-1	9.24	TGTAGG
PFB0070w	-51	1	9.24	CCTACA
PF11_0550	-567	1	9.24	CCTACA
PF11_0330	-651	-1	9.24	TGTAGG
PFD1007w	-1401	-1	9.24	TGTAGG
PFF0450c	-159	-1	9.24	TGTAGG
PF11_0242	-790	-1	9.24	TGTAGG
PF14_0204	-964	-1	9.24	TGTAGG
PFL2285c	-244	1	9.24	CCTACA
PF08_0029	-1134	1	9.24	CCTACA
PF14_0712	-373	1	9.24	CCTACA
PFB0215c	-46	-1	9.24	TGTAGG
PFF0847w	-1074	1	9.24	CCTACA
PFB0655c	-331	-1	9.24	TGTAGG
PFC0870w	-72	-1	9.24	TGTAGG
MAL8P1.145	-489	1	9.24	CCTACA
PFD1210w	-338	-1	9.24	TGTAGG
PF13_0148	-738	-1	9.24	TGTAGG
PF14_0253	-8	1	9.24	CCTACA
PF11_0540a%7Bpep%7D	-1660	1	9.24	CCTACA
PFD0669c	-910	1	9.24	CCTACA
MAL13P1.32	-808	1	9.24	CCTACA
PFI1760w	-243	-1	9.24	TGTAGG
PFL0970w	-1883	1	9.24	CCTACA
PF14_0235	-61	1	9.24	CCTACA
PF14_0123	-967	-1	9.24	TGTAGG
PF14_0123	-1364	-1	9.24	TGTAGG
MAL13P1.83	-1111	-1	9.24	TGTAGG
MAL13P1.156	-600	1	9.24	CCTACA
MAL13P1.156	-1834	-1	9.24	TGTAGG
PF10_0283a	-597	1	9.24	CCTACA
MAL13P1.51	-371	-1	9.24	TGTAGG
PFL1930w	-1492	-1	9.24	TGTAGG
PFI0260c	-1016	1	9.24	CCTACA
PFF0555w	-1377	1	9.24	CCTACA
PFI1450c	-597	1	9.24	CCTACA
PF07_0117	-731	-1	9.24	TGTAGG
PFB0585w	-1251	1	9.24	CCTACA
MAL13P1.173	-137	1	9.24	CCTACA
PFC0890w	-628	1	9.24	CCTACA
PF07_0127	-1130	-1	9.24	TGTAGG
PFI1780w	-503	-1	9.24	TGTAGG
PFB0920w	-225	1	9.24	CCTACA
PF11_0520	-976	1	9.24	CCTACA
MAL7P1.214	-694	-1	9.24	TGTAGG
PFL2220w	-1338	1	9.24	CCTACA
PFL2220w	-1464	-1	9.24	TGTAGG
MAL13P1.169	-1494	1	9.24	CCTACA
PF13_0213	-1235	1	9.24	CCTACA
PF07_0019	-151	1	9.24	CCTACA
PF07_0019	-1035	1	9.24	CCTACA
PF14_0151	-569	1	9.24	CCTACA
PF14_0432	-371	-1	9.24	TGTAGG
PF10_0072	-137	-1	9.24	TGTAGG
PFF0040c	-950	1	9.24	CCTACA
PF13_0220	-261	1	9.24	CCTACA
PFE0715w	-70	-1	9.24	TGTAGG
PF10_0171	-138	-1	9.24	TGTAGG
PFA0545c	-887	1	9.24	CCTACA
PF08_0060	-293	1	9.24	CCTACA
PF14_0593	-1830	-1	9.24	TGTAGG
PF14_0703	-1301	-1	9.24	TGTAGG
PF14_0167	-400	-1	9.24	TGTAGG
PFL2590w	-483	-1	9.24	TGTAGG
PF13_0324	-1973	-1	9.24	TGTAGG
PF11_0135	-536	1	9.24	CCTACA
PF11_0135	-884	-1	9.24	TGTAGG
PF11_0135	-1845	-1	9.24	TGTAGG
PF14_0130	-639	-1	9.24	TGTAGG
PFB0106c	-1497	-1	9.24	TGTAGG
PF13_0122	-241	1	9.24	CCTACA
PFE0975c	-317	-1	9.24	TGTAGG
PF10_0326	-589	-1	9.24	TGTAGG
PF13_0286	-752	-1	9.24	TGTAGG
PF11_0486	-659	1	9.24	CCTACA
MAL8P1.162	-794	1	9.24	CCTACA
PF08_0046	-730	1	9.24	CCTACA
PFA0240w	-345	1	9.24	CCTACA
PFL0965c	-1055	-1	9.24	TGTAGG
PFE0410w	-1816	1	9.24	CCTACA
MAL13P1.315	-92	-1	9.24	TGTAGG
PFB0380c	-344	1	9.24	CCTACA
PF13_0331	-975	1	9.24	CCTACA
PFC0430w	-945	1	9.24	CCTACA
PFC0430w	-1616	1	9.24	CCTACA
PF13_0158	-546	-1	9.24	TGTAGG
PF11_0171	-450	-1	9.24	TGTAGG
PFE0875c	-425	-1	9.24	TGTAGG
PF13_0028	-1103	1	9.24	CCTACA
MAL8P1.3	-228	1	9.24	CCTACA
PF14_0338	-293	1	9.24	CCTACA
PFB0905c	-601	-1	9.24	TGTAGG
PFL2640c	-1932	1	9.24	CCTACA
PFF1030w	-1066	-1	9.24	TGTAGG
PFL2305w	-238	-1	9.24	TGTAGG
PF14_0145	-303	-1	9.24	TGTAGG
MAL13P1.520	-971	1	9.24	CCTACA
PFL0060w	-1429	1	9.24	CCTACA
PFL0480w	-238	1	9.24	CCTACA
PFD0025w	-977	1	9.24	CCTACA
MAL8P1.207	-203	-1	9.24	TGTAGG
PF08_0096	-103	1	9.24	CCTACA
PF08_0096	-511	1	9.24	CCTACA
PF11_0076	-565	-1	9.24	TGTAGG
PF14_0600a	-822	1	9.24	CCTACA
PFD0365c	-731	1	9.24	CCTACA
PF14_0329	-662	-1	9.24	TGTAGG
PFF1020c	-365	-1	9.24	TGTAGG
MAL13P1.201	-258	-1	9.24	TGTAGG
MAL13P1.157	-365	1	9.24	CCTACA
MAL13P1.157	-1599	-1	9.24	TGTAGG
PFI0730w	-730	1	9.24	CCTACA
PFE1525w	-177	1	9.24	CCTACA
MAL13P1.241	-650	1	9.24	CCTACA
PFA0020w	-992	1	9.24	CCTACA
PFF1230c	-26	1	9.24	CCTACA
PF11_0474	-314	1	9.24	CCTACA
PF08_0141	-201	-1	9.24	TGTAGG
PF08_0141	-1855	-1	9.24	TGTAGG
PFF0765c	-227	1	9.24	CCTACA
PFA0270c	-554	1	9.24	CCTACA
MAL7P1.231	-664	1	9.24	CCTACA
MAL7P1.231	-1066	-1	9.24	TGTAGG
MAL7P1.231	-1397	1	9.24	CCTACA
MAL7P1.231	-1798	-1	9.24	TGTAGG
PF11_0480a	-209	-1	9.24	TGTAGG
PFB0245c	-301	1	9.24	CCTACA
MAL7P1.173	-1518	-1	9.24	TGTAGG
PF11_0254	-599	1	9.24	CCTACA
PFD0835c	-271	1	9.24	CCTACA
PFE0555w	-879	1	9.24	CCTACA
MAL7P1.36	-557	1	9.24	CCTACA
PFA0625w	-691	1	9.24	CCTACA
PFA0625w	-1354	1	9.24	CCTACA
PFC0490w	-1344	1	9.24	CCTACA
PF11_0373	-1745	1	9.24	CCTACA
PF14_0744	-1914	-1	9.24	TGTAGG
PF14_0382	-1160	-1	9.24	TGTAGG
PF10_0169	-226	-1	9.24	TGTAGG
PFL0690c	-198	-1	9.24	TGTAGG
PFL2385c	-1070	1	9.24	CCTACA
PFA0665w	-940	-1	9.24	TGTAGG
PFL2078w	-298	-1	9.24	TGTAGG
PFL1860c	-45	1	9.24	CCTACA
MAL13P1.224	-782	1	9.24	CCTACA
PFI0500w	-1165	1	9.24	CCTACA
PFL2480w	-995	1	9.24	CCTACA
PF13_0004	-976	1	9.24	CCTACA
PF13_0214	-1727	-1	9.24	TGTAGG
PF11_0519	-983	1	9.24	CCTACA
PF11_0519	-1604	-1	9.24	TGTAGG
PF14_0354	-1615	1	9.24	CCTACA
PFI0325c	-1376	1	9.24	CCTACA
PF14_0138	-849	1	9.24	CCTACA
MAL13P1.148	-9	-1	9.24	TGTAGG
MAL13P1.148	-1355	1	9.24	CCTACA
PF10_0266	-1582	-1	9.24	TGTAGG
PF10_0266	-1728	1	9.24	CCTACA
PFD1100c	-1902	1	9.24	CCTACA
PF08_0068	-377	-1	9.24	TGTAGG
PFD0400w	-311	-1	9.24	TGTAGG
PF13_0104	-725	1	9.24	CCTACA
PF10_0311	-130	-1	9.24	TGTAGG
PFI0395w	-153	-1	9.24	TGTAGG
PF14_0045	-584	-1	9.24	TGTAGG
PF14_0045	-838	-1	9.24	TGTAGG
PF11_0426	-46	1	9.24	CCTACA
PFI1150w	-279	-1	9.24	TGTAGG
PF14_0775	-1120	1	9.24	CCTACA
MAL13P1.284	-1186	-1	9.24	TGTAGG
PF14_0010	-692	-1	9.24	TGTAGG
PFL0775w	-522	1	9.24	CCTACA
PFB0855c	-229	1	9.24	CCTACA
PF14_0212	-236	-1	9.24	TGTAGG
PF14_0017	-1474	1	9.24	CCTACA
PF10_0170	-1702	1	9.24	CCTACA
PFI1235w	-678	1	9.24	CCTACA
PF13_0358	-1339	-1	9.24	TGTAGG
PF14_0324	-1726	-1	9.24	TGTAGG
PFD0150w	-966	1	9.24	CCTACA
MAL7P1.66	-451	-1	9.24	TGTAGG
PF10_0407	-121	1	9.24	CCTACA
MAL13P1.264	-737	-1	9.24	TGTAGG
MAL7P1.119	-125	-1	9.24	TGTAGG
PFB0050c	-994	1	9.24	CCTACA
PFB0275w	-871	-1	9.24	TGTAGG
PF11_0274	-996	-1	9.24	TGTAGG
MAL13P1.150	-515	1	9.24	CCTACA
PF14_0333	-17	-1	9.24	TGTAGG
PFD1175w	-74	-1	9.24	TGTAGG
MAL13P1.142	-416	-1	9.24	TGTAGG
MAL13P1.500	-918	1	9.24	CCTACA
PFB0960c	-1746	-1	9.24	TGTAGG
PF14_0673	-34	1	9.24	CCTACA
PF14_0673	-584	-1	9.24	TGTAGG
PFB0090c	-68	-1	9.24	TGTAGG
PF14_0124	-1656	1	9.24	CCTACA
PF07_0037	-1120	-1	9.24	TGTAGG
PF14_0409	-1807	1	9.24	CCTACA
PFI0020w	-981	1	9.24	CCTACA
PF10_0027	-456	1	9.24	CCTACA
PF13_0247	-429	1	9.24	CCTACA
PF10_0267	-123	-1	9.24	TGTAGG
PF10_0267	-269	1	9.24	CCTACA
MAL7P1.120	-1397	-1	9.24	TGTAGG
PF10_0061	-806	1	9.24	CCTACA
PF14_0201	-1687	-1	9.24	TGTAGG
PFD0615c	-472	1	9.24	CCTACA
PFF0535c	-1925	-1	9.24	TGTAGG
MAL8P1.4	-1805	-1	9.24	TGTAGG
MAL8P1.48	-681	1	9.24	CCTACA
PF10_0105	-389	-1	9.24	TGTAGG
PFD1070w	-1816	-1	9.24	TGTAGG
PFD1070w	-1860	-1	9.24	TGTAGG
PFD1070w	-1904	-1	9.24	TGTAGG
PFD1070w	-1948	-1	9.24	TGTAGG
PF08_0112	-1013	1	9.24	CCTACA
PF10_0057	-21	-1	9.24	TGTAGG
PF10_0138	-1573	-1	9.24	TGTAGG
PFE0120c	-343	-1	9.24	TGTAGG
PF13_0330	-336	-1	9.24	TGTAGG
PFD1150c	-362	-1	9.24	TGTAGG
PFF0460w	-1126	1	9.24	CCTACA
PFF0250w	-320	-1	9.24	TGTAGG
PFC0235w	-386	1	9.24	CCTACA
PFF0295c	-478	1	9.24	CCTACA
PF13_0123	-1119	-1	9.24	TGTAGG
PF11_0535	-494	-1	9.24	TGTAGG
PFE0485w	-1902	1	9.24	CCTACA
PF08_0102	-1305	-1	9.24	TGTAGG
PF13_0157	-803	1	9.24	CCTACA
PF13_0078	-657	-1	9.24	TGTAGG
PFE1530c	-22	1	9.24	CCTACA
PFF0355c	-93	-1	9.24	TGTAGG
PFC0695w	-480	1	9.24	CCTACA
MAL13P1.240	-405	-1	9.24	TGTAGG
PF08_0140	-65	1	9.24	CCTACA
PF08_0140	-1719	1	9.24	CCTACA
PFE1165c	-803	-1	9.24	TGTAGG
PF07_0087	-1090	-1	9.24	TGTAGG
PF14_0114	-46	-1	9.24	TGTAGG
PFA0640c	-181	-1	9.24	TGTAGG
PF08_0009	-1347	1	9.24	CCTACA
PF08_0009	-1483	1	9.24	CCTACA
MAL7P1.215	-918	1	9.24	CCTACA
PFL1600c	-1469	1	9.24	CCTACA
MAL8P1.2	-1259	-1	9.24	TGTAGG
PFC0485w	-442	1	9.24	CCTACA
PFC0485w	-494	-1	9.24	TGTAGG
PFB0615c	-797	-1	9.24	TGTAGG
PF14_0631	-323	-1	9.24	TGTAGG
PFE0980c	-608	1	9.24	CCTACA
PFE0840c	-1818	1	9.24	CCTACA
PFC1000w	-158	-1	9.24	TGTAGG
PFC1000w	-737	-1	9.24	TGTAGG
PFI1700c	-215	-1	9.24	TGTAGG
MAL13P1.209	-569	-1	9.24	TGTAGG
PFC0850c	-321	-1	9.24	TGTAGG
PF14_0390	-84	1	9.24	CCTACA
PFA0035c	-1916	-1	9.24	TGTAGG
MAL7P1.106	-232	-1	9.24	TGTAGG
PFB0790c	-934	-1	9.24	TGTAGG
PF11_0098	-1820	1	9.24	CCTACA
PF14_0653	-1103	1	9.24	CCTACA
MAL13P1.200	-277	1	9.24	CCTACA
PF13_0291	-1404	-1	9.24	TGTAGG
PFD0070c	-786	-1	9.24	TGTAGG
PF10_0128	-636	-1	9.24	TGTAGG
MAL13P1.107	-1598	1	9.24	CCTACA
MAL13P1.430	-1124	-1	9.24	TGTAGG
PFI0125c	-1011	-1	9.24	TGTAGG
PFD0020c	-196	-1	9.24	TGTAGG
PFD0020c	-1804	-1	9.24	TGTAGG
PF11_0263	-369	-1	9.24	TGTAGG
PFE1145w	-1474	-1	9.24	TGTAGG
PFL0955c	-689	-1	9.24	TGTAGG
PFL1040w	-440	1	9.24	CCTACA
PFL0900c	-421	1	9.24	CCTACA
PFI1275w	-1920	1	9.24	CCTACA
PFL2075c	-783	1	9.24	CCTACA
PF11_0240	-753	1	9.24	CCTACA
MAL13P1.145	-1306	1	9.24	CCTACA
MAL13P1.18	-570	-1	9.24	TGTAGG
PFA0765c	-1045	-1	9.24	TGTAGG
PFA0765c	-1073	-1	9.24	TGTAGG
PFC0175w	-164	1	9.24	CCTACA
PFI0960w	-547	-1	9.24	TGTAGG
PFI0960w	-654	1	9.24	CCTACA
PF07_0090a	-183	1	9.24	CCTACA
PFL1575w	-198	-1	9.24	TGTAGG
PF10_0207	-13	-1	9.24	TGTAGG
PFI0945w	-1478	-1	9.24	TGTAGG
PF07_0129	-833	1	9.24	CCTACA
PF14_0214	-875	1	9.24	CCTACA
PFL2395c	-1498	1	9.24	CCTACA
PF07_0021	-1504	1	9.24	CCTACA
PF10_0156	-592	1	9.24	CCTACA
PF10_0023	-1096	-1	9.24	TGTAGG
PF13_0080	-552	-1	9.24	TGTAGG
PF13_0080	-698	-1	9.24	TGTAGG
PF10_0225	-828	-1	9.24	TGTAGG
PF14_0067	-213	-1	9.24	TGTAGG
PFC1025w	-518	-1	9.24	TGTAGG
PFB0170w	-76	1	9.24	CCTACA
PF14_0353	-499	-1	9.24	TGTAGG
MAL8P1.217	-1398	1	9.24	CCTACA
MAL8P1.217	-1500	-1	9.24	TGTAGG
MAL8P1.217	-1657	-1	9.24	TGTAGG
PFL1390w	-570	1	9.24	CCTACA
PF14_0723	-114	-1	9.24	TGTAGG
PF10_0186	-854	-1	9.24	TGTAGG
PFI1480w	-995	-1	9.24	TGTAGG
PF11_0288	-67	-1	9.24	TGTAGG
PFF0415c	-368	1	9.24	CCTACA
PFE1640w	-199	-1	9.24	TGTAGG
PFE1360c	-396	1	9.24	CCTACA
PF14_0478	-1567	1	9.24	CCTACA
PF14_0233	-1301	-1	9.24	TGTAGG
PFL0050c	-1274	-1	9.24	TGTAGG
MAL8P1.41	-914	1	9.24	CCTACA
PFI0110c	-1794	1	9.24	CCTACA
PFF1410c	-1065	-1	9.24	TGTAGG
PFB0775w	-1510	1	9.24	CCTACA
MAL13P1.76	-1149	1	9.24	CCTACA
MAL13P1.286	-1019	-1	9.24	TGTAGG
PF08_0070	-1953	-1	9.24	TGTAGG
PF11_0211	-1450	1	9.24	CCTACA
PFD0640c	-1691	1	9.24	CCTACA
PF08_0113	-978	-1	9.24	TGTAGG
PF14_0272	-1329	1	9.24	CCTACA
PF14_0273	-644	-1	9.24	TGTAGG
PFF1270c	-849	1	9.24	CCTACA
PFL0915c	-422	1	9.24	CCTACA
PF14_0323	-1386	1	9.24	CCTACA
PFL1585c	-688	-1	9.24	TGTAGG
PF11_0289	-1098	-1	9.24	TGTAGG
PF10_0313a	-11	-1	9.24	TGTAGG
PF11_0472	-1630	1	9.24	CCTACA
PFC0170c	-1680	-1	9.24	TGTAGG
PFB0810w	-203	1	9.24	CCTACA
PFB0220w	-474	1	9.24	CCTACA
PF13_0248	-613	1	9.24	CCTACA
PF14_0209	-1416	1	9.24	CCTACA
PFI0645w	-1028	1	9.24	CCTACA
PFL2630w	-1911	1	9.24	CCTACA
PFL2125c	-1461	1	9.24	CCTACA
PF13_0227	-1857	1	9.24	CCTACA
PFD0200c	-1810	1	9.24	CCTACA
PF14_0434	-454	1	9.24	CCTACA
PFC0690c	-1132	-1	9.24	TGTAGG
PF10_0321	-620	-1	9.24	TGTAGG
PFL1947c	-56	1	9.24	CCTACA
PFL1025c	-1463	1	9.24	CCTACA
PFC0630w	-552	-1	9.24	TGTAGG
PF14_0076	-1006	-1	9.24	TGTAGG
PF14_0013	-337	1	9.24	CCTACA
PF10_0024	-870	-1	9.24	TGTAGG
PF14_0044	-363	-1	9.24	TGTAGG
PFL1970w	-484	1	9.24	CCTACA
PFC0925w	-500	1	9.24	CCTACA
PFC0925w	-645	-1	9.24	TGTAGG
PFC0395w	-826	1	9.24	CCTACA
PFB0410c	-969	-1	9.24	TGTAGG
PFL1385c	-1983	-1	9.24	TGTAGG
PF13_0173	-1163	1	9.24	CCTACA
PFE1070c	-1257	1	9.24	CCTACA
PFA0040w	-978	1	9.24	CCTACA
PF11_0389	-448	1	9.24	CCTACA
PFD1006w	-159	-1	9.24	TGTAGG
PF14_0589	-201	-1	9.24	TGTAGG
PF14_0589	-1628	1	9.24	CCTACA
PFI1230c	-1244	-1	9.24	TGTAGG
PFF0800w	-822	1	9.24	CCTACA
PF10_0159	-766	-1	9.24	TGTAGG
PFD0325w	-1913	1	9.24	CCTACA
PFD0367w	-1006	-1	9.24	TGTAGG
PF14_0601	-988	-1	9.24	TGTAGG
PFD0870w	-1249	1	9.24	CCTACA
PFE1065w	-119	1	9.24	CCTACA
PF14_0381	-1160	-1	9.24	TGTAGG
PFE1370w	-126	-1	9.24	TGTAGG
PF14_0019	-1362	-1	9.24	TGTAGG
MAL13P1.219	-338	-1	9.24	TGTAGG
PFD1030c	-1484	1	9.24	CCTACA
PFE1550w	-1462	1	9.24	CCTACA
PF13_0249	-1100	-1	9.24	TGTAGG
PF14_0297	-205	-1	9.24	TGTAGG
PFD0730w	-28	-1	9.24	TGTAGG
PF14_0226	-107	1	9.24	CCTACA
PF14_0226	-953	1	9.24	CCTACA
PFL1580w	-1794	-1	9.24	TGTAGG
PFL1290w	-1166	-1	9.24	TGTAGG
PFB0375w	-167	1	9.24	CCTACA
PF10_0208	-1450	1	9.24	CCTACA
PF11_0471	-616	-1	9.24	TGTAGG
PF11_0521	-195	-1	9.24	TGTAGG
PF11_0521	-1812	-1	9.24	TGTAGG
PFA0460c	-174	1	9.24	CCTACA
PFD0040c	-970	1	9.24	CCTACA
MAL8P1.20	-1571	1	9.24	CCTACA
PFF0235c	-1244	-1	9.24	TGTAGG
PF11_0075	-260	-1	9.24	TGTAGG
PF14_0320	-118	-1	9.24	TGTAGG
PF10_0172	-35	-1	9.24	TGTAGG
PF13_0116	-1403	-1	9.24	TGTAGG
PF13_0252	-1807	1	9.24	CCTACA
PFA0710c	-340	-1	9.24	TGTAGG
MAL13P1.70	-1029	-1	9.24	TGTAGG
PFE0150c	-405	-1	9.24	TGTAGG
PFF1595c	-1481	-1	9.24	TGTAGG
PFC0995c	-1640	1	9.24	CCTACA
PF14_0234	-169	1	9.24	CCTACA
PFF0700c	-1046	-1	9.24	TGTAGG
PFF0620c	-1318	1	9.24	CCTACA
PF10_0365	-846	-1	9.24	TGTAGG
PFL2205w	-262	-1	9.24	TGTAGG
PF07_0049	-487	1	9.24	CCTACA
MAL8P1.146	-1306	-1	9.24	TGTAGG
PFD0880w	-550	-1	9.24	TGTAGG
PFC0335c	-167	-1	9.24	TGTAGG
PFD1235w	-203	-1	9.24	TGTAGG
PFD1235w	-1818	-1	9.24	TGTAGG
PF13_0216	-1752	1	9.24	CCTACA
PFA0535c	-1582	1	9.24	CCTACA
PF10_0137	-1021	1	9.24	CCTACA
PF13_0088	-1373	1	9.24	CCTACA
PF10_0286	-354	1	9.24	CCTACA
PFL1000c	-1850	1	9.24	CCTACA
PFL2280w	-1486	-1	9.24	TGTAGG
PFI1795c	-1908	1	9.24	CCTACA
PF10_0323	-1831	1	9.24	CCTACA
PF14_0583	-594	1	9.24	CCTACA
PF14_0583	-616	-1	9.24	TGTAGG
PF11_0041	-28	1	9.24	CCTACA
PF11_0407	-260	1	9.24	CCTACA
PF13_0056	-853	1	9.24	CCTACA
PF11_0264	-1198	1	9.24	CCTACA
PFC0831w	-434	-1	9.24	TGTAGG
PFC0831w	-822	1	9.24	CCTACA
MAL13P1.26	-1063	-1	9.24	TGTAGG
PFF0820w	-476	1	9.24	CCTACA
PF14_0633a	-870	1	9.24	CCTACA
PF08_0026	-110	-1	9.24	TGTAGG
PFL2575c	-1276	1	9.24	CCTACA
PF13_0150	-841	1	9.24	CCTACA
MAL8P1.9	-1108	1	9.24	CCTACA
PF10_0250	-1610	-1	9.24	TGTAGG
PFI1030c	-90	1	9.24	CCTACA
PFI1690c	-113	-1	9.24	TGTAGG
PF11_0238	-1383	-1	9.24	TGTAGG
PFE1280w	-509	1	9.24	CCTACA
PF13_0273	-1533	1	9.24	CCTACA
PFB1010w	-946	1	9.24	CCTACA
PFL2645c	-992	1	9.24	CCTACA
PF07_0067	-653	-1	9.24	TGTAGG
PFA0445w	-890	1	9.24	CCTACA
PF08_0061	-1594	-1	9.24	TGTAGG
PF14_0337	-149	-1	9.24	TGTAGG
PF10_0106	-452	1	9.24	CCTACA
PF11_0077	-614	1	9.24	CCTACA
MAL8P1.122	-1659	-1	9.24	TGTAGG
MAL8P1.206	-415	1	9.24	CCTACA
PF10_0040	-1586	-1	9.24	TGTAGG
MAL8P1.75a	-387	1	9.24	CCTACA
PFI0320w	-1098	1	9.24	CCTACA
PFL1270w	-497	1	9.24	CCTACA
PFE0770w	-955	1	9.24	CCTACA
PFD0945c	-581	1	9.24	CCTACA
PFF0020c	-130	-1	9.24	TGTAGG
PF14_0368	-711	-1	9.24	TGTAGG
PF11_0473	-417	1	9.24	CCTACA
PFB0445c	-1076	1	9.24	CCTACA
PF14_0207	-128	-1	9.24	TGTAGG
PFF0150c	-52	-1	9.24	TGTAGG
PF14_0531	-1778	-1	9.24	TGTAGG
PFE0645w	-302	-1	9.24	TGTAGG
MAL7P1.144	-294	1	9.24	CCTACA
MAL7P1.144	-1845	1	9.24	CCTACA
PFF0850c	-1463	1	9.24	CCTACA
PF13_0140	-1823	1	9.24	CCTACA
PFF1085c	-1841	1	9.24	CCTACA
PFE0530w	-984	1	9.24	CCTACA
PFL1965w	-1314	-1	9.24	TGTAGG
PFB0705w	-9	1	9.24	CCTACA
PFL1455w	-709	-1	9.24	TGTAGG
PF14_0168	-1829	1	9.24	CCTACA
MAL7P1.209	-819	-1	9.24	TGTAGG
MAL7P1.209	-936	-1	9.24	TGTAGG
MAL7P1.209	-956	1	9.24	CCTACA
PF13_0356	-1066	-1	9.24	TGTAGG
PF10_0320	-130	1	9.24	CCTACA
PFD0425w	-39	-1	9.24	TGTAGG
MAL7P1.61	-110	1	9.24	CCTACA
PF14_0442	-736	1	9.24	CCTACA
PFD1155w	-1504	1	9.24	CCTACA
PF11_0212	-494	-1	9.24	TGTAGG
PF11_0074	-722	1	9.24	CCTACA
PF14_0319	-1510	1	9.24	CCTACA
PF10_0224	-848	1	9.24	CCTACA
PF13_0231	-345	1	9.24	CCTACA
PF13_0231	-433	1	9.24	CCTACA
PFF1025c	-547	1	9.24	CCTACA
PF11_0431	-643	-1	9.24	TGTAGG
PFB1035w	-734	-1	8.88	CGTAGA
PFD1015c	-82	-1	8.88	CGTAGA
PFC1075w	-1541	1	8.88	TCTACG
MAL8P1.69	-224	-1	8.88	CGTAGA
PFL1910c	-202	-1	8.88	CGTAGA
PF13_0268	-1790	1	8.88	TCTACG
PFC0135c	-1601	1	8.88	TCTACG
PFD1220c	-472	1	8.88	TCTACG
PFB0190c	-306	-1	8.88	CGTAGA
PFC0030c	-688	-1	8.88	CGTAGA
MAL8P1.47	-678	1	8.88	TCTACG
PF10_0299	-1892	-1	8.88	CGTAGA
PF11_0026	-1533	1	8.88	TCTACG
PFC0282w	-1982	-1	8.88	CGTAGA
PFI1335w	-578	-1	8.88	CGTAGA
PF14_0465	-60	1	8.88	TCTACG
MAL13P1.177	-537	-1	8.88	CGTAGA
PFI1410c	-603	1	8.88	TCTACG
PF14_0367	-1767	-1	8.88	CGTAGA
PFE0390w	-283	-1	8.88	CGTAGA
PFA0550w	-841	1	8.88	TCTACG
PFC0860w	-1848	1	8.88	TCTACG
PFC0155c	-932	-1	8.88	CGTAGA
PFC0155c	-992	1	8.88	TCTACG
PFL1915w	-1319	1	8.88	TCTACG
PFB0650w	-1949	1	8.88	TCTACG
PFD0995c	-86	-1	8.88	CGTAGA
PFD0995c	-1275	-1	8.88	CGTAGA
MAL7P1.114	-974	1	8.88	TCTACG
PF11_0039	-9	1	8.88	TCTACG
PFI1110w	-63	-1	8.88	CGTAGA
PF07_0132	-728	-1	8.88	CGTAGA
MAL7P1.50	-830	1	8.88	TCTACG
PF14_0645	-230	1	8.88	TCTACG
PFI1810w	-679	-1	8.88	CGTAGA
PFC0250c	-1024	1	8.88	TCTACG
MAL13P1.525	-1378	1	8.88	TCTACG
PF11_0045	-791	-1	8.88	CGTAGA
PF13_0189	-721	1	8.88	TCTACG
PF10_0006	-942	-1	8.88	CGTAGA
PF14_0079	-1500	-1	8.88	CGTAGA
PFL2485c	-257	-1	8.88	CGTAGA
PFE1115c	-661	1	8.88	TCTACG
PF11_0204	-107	1	8.88	TCTACG
PF14_0252	-1446	-1	8.88	CGTAGA
PF10_0196	-198	1	8.88	TCTACG
MAL13P1.269	-1061	-1	8.88	CGTAGA
MAL13P1.125	-689	-1	8.88	CGTAGA
PF08_0073	-891	1	8.88	TCTACG
PF10_0094	-57	-1	8.88	CGTAGA
PF10_0094	-77	-1	8.88	CGTAGA
PF10_0094	-117	-1	8.88	CGTAGA
PF10_0094	-137	-1	8.88	CGTAGA
PF10_0094	-157	-1	8.88	CGTAGA
PF10_0094	-177	-1	8.88	CGTAGA
PF10_0094	-217	-1	8.88	CGTAGA
PF10_0094	-237	-1	8.88	CGTAGA
PF10_0094	-257	-1	8.88	CGTAGA
PF13_0281	-1016	-1	8.88	CGTAGA
PF13_0281	-1034	-1	8.88	CGTAGA
PFE0255w	-432	1	8.88	TCTACG
MAL8P1.142	-1348	1	8.88	TCTACG
PFI0510c	-1327	-1	8.88	CGTAGA
PF10_0404	-705	-1	8.88	CGTAGA
PF14_0481	-434	-1	8.88	CGTAGA
PFD0285c	-343	1	8.88	TCTACG
PFF0090w	-1079	-1	8.88	CGTAGA
PFF0980w	-270	-1	8.88	CGTAGA
PFA0080c	-731	-1	8.88	CGTAGA
MAL7P1.164	-1006	1	8.88	TCTACG
PFI1705w	-317	-1	8.88	CGTAGA
PF08_0072	-507	-1	8.88	CGTAGA
PF14_0119	-408	-1	8.88	CGTAGA
PFL2655w	-686	-1	8.88	CGTAGA
MAL8P1.201	-403	-1	8.88	CGTAGA
PF14_0644	-1733	-1	8.88	CGTAGA
PF11_0523	-1029	-1	8.88	CGTAGA
PFC0945w	-1265	-1	8.88	CGTAGA
MAL8P1.7	-600	-1	8.88	CGTAGA
PFA0005w	-117	1	8.88	TCTACG
PF14_0772	-1532	1	8.88	TCTACG
PFA0030c	-688	-1	8.88	CGTAGA
PFF1100c	-1269	1	8.88	TCTACG
PFB0980w	-1542	1	8.88	TCTACG
PFC0340w	-1440	-1	8.88	CGTAGA
PFF1200w	-224	-1	8.88	CGTAGA
PF08_0142	-796	1	8.88	TCTACG
PFI1415w	-496	-1	8.88	CGTAGA
PFI1468c	-165	1	8.88	TCTACG
PF07_0013	-938	-1	8.88	CGTAGA
PF08_0124	-1150	1	8.88	TCTACG
PFF0790c	-814	1	8.88	TCTACG
PF11_0015	-1537	1	8.88	TCTACG
PF08_0106	-819	1	8.88	TCTACG
PFF0025w	-1531	-1	8.88	CGTAGA
PF14_0640	-984	-1	8.88	CGTAGA
PFC0281w	-491	-1	8.88	CGTAGA
PFI0435c	-380	-1	8.88	CGTAGA
MAL8P1.108	-1409	1	8.88	TCTACG
PFB1055c	-819	1	8.88	TCTACG
PFB0973c	-1336	-1	8.88	CGTAGA
PF13_0041	-8	-1	8.88	CGTAGA
PFD0005w	-819	1	8.88	TCTACG
PF11_0033	-28	1	8.88	TCTACG
PF11_0033	-79	1	8.88	TCTACG
PF11_0033	-130	1	8.88	TCTACG
PF11_0033	-172	-1	8.88	CGTAGA
PF11_0033	-223	-1	8.88	CGTAGA
PF11_0033	-274	-1	8.88	CGTAGA
PF11_0033	-325	-1	8.88	CGTAGA
PF11_0033	-427	-1	8.88	CGTAGA
PF11_0033	-529	-1	8.88	CGTAGA
PF11_0033	-580	-1	8.88	CGTAGA
PF11_0033	-631	-1	8.88	CGTAGA
PF11_0033	-682	-1	8.88	CGTAGA
PF11_0033	-733	-1	8.88	CGTAGA
PF11_0033	-782	-1	8.88	CGTAGA
PF11_0033	-833	-1	8.88	CGTAGA
PF11_0033	-884	-1	8.88	CGTAGA
PF11_0033	-935	-1	8.88	CGTAGA
PF11_0033	-986	-1	8.88	CGTAGA
PF11_0033	-1037	-1	8.88	CGTAGA
PF11_0033	-1139	-1	8.88	CGTAGA
PF11_0033	-1189	-1	8.88	CGTAGA
PF11_0033	-1240	-1	8.88	CGTAGA
PF11_0033	-1291	-1	8.88	CGTAGA
PF11_0033	-1342	-1	8.88	CGTAGA
PF11_0033	-1393	-1	8.88	CGTAGA
PF11_0033	-1444	-1	8.88	CGTAGA
PF11_0033	-1493	-1	8.88	CGTAGA
PF11_0033	-1544	-1	8.88	CGTAGA
PF11_0033	-1595	-1	8.88	CGTAGA
PF11_0033	-1646	-1	8.88	CGTAGA
PF11_0033	-1697	-1	8.88	CGTAGA
PF11_0033	-1748	-1	8.88	CGTAGA
PF11_0033	-1799	-1	8.88	CGTAGA
PF11_0033	-1901	-1	8.88	CGTAGA
PF11_0033	-1952	-1	8.88	CGTAGA
PFF1195c	-1080	1	8.88	TCTACG
PFB0910w	-84	1	8.88	TCTACG
PF14_0753	-1423	1	8.88	TCTACG
PFE0375w	-1292	-1	8.88	CGTAGA
PF11_0513	-1228	1	8.88	TCTACG
PFL0845w	-1805	-1	8.88	CGTAGA
PFL1555w	-751	1	8.88	TCTACG
PFD0960c	-942	1	8.88	TCTACG
PFF1515c	-92	-1	8.88	CGTAGA
PF10_0084	-1246	-1	8.88	CGTAGA
PFB0055c	-661	-1	8.88	CGTAGA
PFE1240w	-1446	1	8.88	TCTACG
PFE0005w	-837	1	8.88	TCTACG
PFF1520w	-1533	1	8.88	TCTACG
PF10_0383	-28	1	8.88	TCTACG
PF10_0383	-172	-1	8.88	CGTAGA
PF10_0383	-223	-1	8.88	CGTAGA
PF10_0383	-274	-1	8.88	CGTAGA
PF10_0383	-325	-1	8.88	CGTAGA
PF10_0383	-376	-1	8.88	CGTAGA
PF10_0383	-427	-1	8.88	CGTAGA
PF10_0383	-478	-1	8.88	CGTAGA
PF10_0383	-529	-1	8.88	CGTAGA
PF10_0383	-578	-1	8.88	CGTAGA
PF10_0383	-627	-1	8.88	CGTAGA
PF10_0383	-676	-1	8.88	CGTAGA
PF10_0383	-725	-1	8.88	CGTAGA
PF10_0383	-774	-1	8.88	CGTAGA
PF10_0383	-825	-1	8.88	CGTAGA
PF10_0383	-876	-1	8.88	CGTAGA
PF10_0383	-927	-1	8.88	CGTAGA
PF10_0383	-978	-1	8.88	CGTAGA
PF10_0383	-1029	-1	8.88	CGTAGA
PF10_0383	-1078	-1	8.88	CGTAGA
PF10_0383	-1127	-1	8.88	CGTAGA
PF10_0383	-1176	-1	8.88	CGTAGA
PF10_0383	-1228	-1	8.88	CGTAGA
PF11_0466	-822	1	8.88	TCTACG
PFF0455w	-513	-1	8.88	CGTAGA
PFF0070w	-92	-1	8.88	CGTAGA
PFI0830c	-528	-1	8.88	CGTAGA
PF14_0165	-1976	-1	8.88	CGTAGA
PF14_0464	-1290	-1	8.88	CGTAGA
PFL0020w	-85	1	8.88	TCTACG
PF14_0486	-1492	-1	8.88	CGTAGA
PFE0805w	-298	-1	8.88	CGTAGA
PF14_0097	-1896	1	8.88	TCTACG
MAL13P1.139	-99	1	8.88	TCTACG
MAL8P1.6	-1842	1	8.88	TCTACG
PFI1100w	-215	1	8.88	TCTACG
PF11_0353	-73	1	8.88	TCTACG
PFF0845c	-104	-1	8.88	CGTAGA
PFL1185c	-659	1	8.88	TCTACG
PFC1100w	-690	-1	8.88	CGTAGA
PFI0515w	-591	1	8.88	TCTACG
PF10_0301	-482	1	8.88	TCTACG
PFE0328w	-17	1	8.88	TCTACG
PFB0815w	-320	-1	8.88	CGTAGA
PF10_0396	-705	-1	8.88	CGTAGA
PF11_0065	-48	-1	8.88	CGTAGA
MAL8P1.213	-931	1	8.88	TCTACG
MAL7P1.219	-709	-1	8.88	CGTAGA
PFI1270w	-619	-1	8.88	CGTAGA
PFL0980w	-108	1	8.88	TCTACG
PFI1815c	-1529	-1	8.88	CGTAGA
MAL13P1.222	-1056	-1	8.88	CGTAGA
PF13_0179	-601	1	8.88	TCTACG
PF14_0686	-651	1	8.88	TCTACG
PF13_0006	-682	-1	8.88	CGTAGA
MAL13P1.176	-283	1	8.88	TCTACG
PFC0940c	-1066	1	8.88	TCTACG
PFC0595c	-1211	1	8.88	TCTACG
PF10_0091	-1052	1	8.88	TCTACG
PFC0005w	-820	1	8.88	TCTACG
PF14_0317	-1657	-1	8.88	CGTAGA
PF14_0646	-1522	1	8.88	TCTACG
PFC1070c	-352	-1	8.88	CGTAGA
PFL0623c	-1016	-1	8.88	CGTAGA
PF14_0639	-93	1	8.88	TCTACG
PF14_0512	-120	-1	8.88	CGTAGA
MAL13P1.20	-1706	1	8.88	TCTACG
PFF0450c	-1735	1	8.88	TCTACG
PF14_0196	-82	1	8.88	TCTACG
MAL13P1.8	-686	-1	8.88	CGTAGA
PF14_0008	-695	-1	8.88	CGTAGA
PFB1040w	-682	-1	8.88	CGTAGA
PFD1165w	-307	-1	8.88	CGTAGA
MAL13P1.1	-837	1	8.88	TCTACG
MAL13P1.51	-926	-1	8.88	CGTAGA
PFF1555w	-718	-1	8.88	CGTAGA
PFE0330w	-1382	-1	8.88	CGTAGA
PFB0595w	-373	-1	8.88	CGTAGA
PFB0595w	-614	1	8.88	TCTACG
PFB0975c	-636	-1	8.88	CGTAGA
PFI1465w	-718	-1	8.88	CGTAGA
PFF0065c	-1542	1	8.88	TCTACG
PF13_0209	-585	1	8.88	TCTACG
PFE0365c	-203	-1	8.88	CGTAGA
PFD1065c	-241	1	8.88	TCTACG
PFI1155w	-478	1	8.88	TCTACG
PFA0545c	-530	-1	8.88	CGTAGA
PF14_0247	-1297	1	8.88	TCTACG
PFL1815c	-1625	1	8.88	TCTACG
PF13_0286	-1890	-1	8.88	CGTAGA
PF11_0014	-964	1	8.88	TCTACG
PF08_0046	-519	-1	8.88	CGTAGA
PF10_0070a	-153	1	8.88	TCTACG
PFB0645c	-664	-1	8.88	CGTAGA
PFB0380c	-907	-1	8.88	CGTAGA
MAL13P1.296	-20	-1	8.88	CGTAGA
PF08_0056	-26	1	8.88	TCTACG
PF08_0056	-1213	-1	8.88	CGTAGA
PFC0430w	-396	-1	8.88	CGTAGA
PF10_0355	-964	1	8.88	TCTACG
PF08_0037	-793	-1	8.88	CGTAGA
MAL13P1.520	-1530	-1	8.88	CGTAGA
PFF0795w	-7	-1	8.88	CGTAGA
PF10_0258	-22	1	8.88	TCTACG
PFL2105c	-757	-1	8.88	CGTAGA
PF07_0134	-721	-1	8.88	CGTAGA
PFE1390w	-153	-1	8.88	CGTAGA
PFA0020w	-1563	-1	8.88	CGTAGA
PF10_0090	-606	-1	8.88	CGTAGA
MAL8P1.49	-60	1	8.88	TCTACG
PF10_0338	-133	-1	8.88	CGTAGA
PF07_0092	-735	-1	8.88	CGTAGA
PF07_0007	-985	-1	8.88	CGTAGA
PF07_0007	-1127	-1	8.88	CGTAGA
MAL13P1.128	-494	-1	8.88	CGTAGA
PFL2385c	-1660	-1	8.88	CGTAGA
PFL0795c	-979	1	8.88	TCTACG
PFC0325c	-1287	1	8.88	TCTACG
PF14_0688	-53	-1	8.88	CGTAGA
PF14_0197	-970	-1	8.88	CGTAGA
PFL1085w	-933	-1	8.88	CGTAGA
PFF0310w	-1948	1	8.88	TCTACG
PF14_0223	-882	-1	8.88	CGTAGA
PFI0015c	-640	-1	8.88	CGTAGA
PF14_0766	-686	-1	8.88	CGTAGA
PF11_0183	-392	1	8.88	TCTACG
PFB0275w	-304	-1	8.88	CGTAGA
PFB0960c	-857	1	8.88	TCTACG
PFB0960c	-1959	1	8.88	TCTACG
MAL7P1.187	-825	1	8.88	TCTACG
PFI0020w	-1536	-1	8.88	CGTAGA
PF10_0027	-1004	1	8.88	TCTACG
PF14_0672	-627	-1	8.88	CGTAGA
MAL7P1.217	-1538	1	8.88	TCTACG
MAL8P1.48	-814	-1	8.88	CGTAGA
PF14_0704	-143	-1	8.88	CGTAGA
PFD1070w	-1115	-1	8.88	CGTAGA
MAL7P1.156	-342	-1	8.88	CGTAGA
PFA0210c	-233	-1	8.88	CGTAGA
PF10_0330	-1528	-1	8.88	CGTAGA
PFE0990w	-1472	-1	8.88	CGTAGA
PF14_0540	-48	-1	8.88	CGTAGA
PFL1165w	-355	1	8.88	TCTACG
PFL1820w	-407	-1	8.88	CGTAGA
PFD0045c	-688	-1	8.88	CGTAGA
MAL13P1.129	-1541	-1	8.88	CGTAGA
PFL0015c	-1362	-1	8.88	CGTAGA
MAL13P1.515	-735	-1	8.88	CGTAGA
MAL7P1.52	-680	-1	8.88	CGTAGA
PF14_0374	-507	-1	8.88	CGTAGA
MAL7P1.215	-688	-1	8.88	CGTAGA
PF13_0285	-1061	1	8.88	TCTACG
PFC0050c	-1468	1	8.88	TCTACG
PFB0040c	-733	-1	8.88	CGTAGA
PFD0965W	-1566	-1	8.88	CGTAGA
PF11_0147	-1021	1	8.88	TCTACG
PFB0974c	-1122	-1	8.88	CGTAGA
PF14_0485	-1896	1	8.88	TCTACG
PFI1700c	-669	1	8.88	TCTACG
PF10_0257	-1919	-1	8.88	CGTAGA
PFL2075c	-1677	1	8.88	TCTACG
PF13_0190	-1990	-1	8.88	CGTAGA
PFD1225w	-1110	-1	8.88	CGTAGA
PF11_0184	-413	1	8.88	TCTACG
PF11_0522	-1140	-1	8.88	CGTAGA
PFC0160w	-1634	-1	8.88	CGTAGA
PFC0160w	-1694	1	8.88	TCTACG
PF13_0215	-1502	-1	8.88	CGTAGA
MAL7P1.161	-1079	-1	8.88	CGTAGA
PFI0750c	-20	-1	8.88	CGTAGA
PFI0750c	-1103	1	8.88	TCTACG
PFB0590w	-391	1	8.88	TCTACG
PFE1640w	-1402	1	8.88	TCTACG
PFB0010w	-886	1	8.88	TCTACG
MAL13P1.127	-502	1	8.88	TCTACG
MAL7P1.157	-1538	1	8.88	TCTACG
PF11_0047	-1309	1	8.88	TCTACG
PF13_0180	-829	-1	8.88	CGTAGA
PF10_0195	-665	-1	8.88	CGTAGA
PFL0150w	-598	-1	8.88	CGTAGA
PF13_0280	-1892	1	8.88	TCTACG
PF13_0280	-1910	1	8.88	TCTACG
PFD1000c	-86	-1	8.88	CGTAGA
PFD1000c	-1275	-1	8.88	CGTAGA
PF10_0406	-826	1	8.88	TCTACG
PF10_0406	-1482	1	8.88	TCTACG
PF07_0093	-607	1	8.88	TCTACG
PF14_0261	-1040	-1	8.88	CGTAGA
PFI1390w	-573	-1	8.88	CGTAGA
PFE0310c	-295	1	8.88	TCTACG
MAL13P1.19	-930	-1	8.88	CGTAGA
PF14_0482	-710	1	8.88	TCTACG
MAL8P1.216	-711	-1	8.88	CGTAGA
PFE1320w	-19	-1	8.88	CGTAGA
MAL13P1.495	-557	-1	8.88	CGTAGA
PFL2605w	-686	-1	8.88	CGTAGA
MAL13P1.490	-466	1	8.88	TCTACG
PF07_0074	-822	-1	8.88	CGTAGA
PFI0055c	-686	-1	8.88	CGTAGA
PF14_0773	-90	-1	8.88	CGTAGA
PF11_0185	-999	1	8.88	TCTACG
PFD0692c	-248	-1	8.88	CGTAGA
PF10_0004	-746	-1	8.88	CGTAGA
PF10_0003	-685	-1	8.88	CGTAGA
PFD0090c	-1851	-1	8.88	CGTAGA
PF13_0252	-1184	1	8.88	TCTACG
PF14_0092	-842	-1	8.88	CGTAGA
PFA0710c	-711	-1	8.88	CGTAGA
PFF1595c	-811	1	8.88	TCTACG
PF14_0671	-1132	1	8.88	TCTACG
PF08_0104	-653	-1	8.88	CGTAGA
MAL13P1.332	-310	1	8.88	TCTACG
PFC0330w	-628	-1	8.88	CGTAGA
PF10_0253b	-456	1	8.88	TCTACG
PFA0095c	-709	-1	8.88	CGTAGA
PFF1570w	-686	-1	8.88	CGTAGA
PF10_0160	-815	1	8.88	TCTACG
PF11_0279	-1435	-1	8.88	CGTAGA
PFI0440w	-989	1	8.88	TCTACG
PFC0335c	-462	1	8.88	TCTACG
PFE0935c	-1627	1	8.88	TCTACG
PFL1000c	-639	1	8.88	TCTACG
PF11_0517	-715	-1	8.88	CGTAGA
PFD0540c	-726	1	8.88	TCTACG
PFD0540c	-978	-1	8.88	CGTAGA
PF14_0633a	-908	1	8.88	TCTACG
PF14_0308	-515	1	8.88	TCTACG
PF07_0094	-1946	1	8.88	TCTACG
PF07_0124	-591	1	8.88	TCTACG
PFA0675w	-145	1	8.88	TCTACG
PFI1385c	-229	1	8.88	TCTACG
PFC0280c	-434	1	8.88	TCTACG
MAL8P1.122	-1260	1	8.88	TCTACG
PF10_0356	-90	-1	8.88	CGTAGA
MAL13P1.259	-667	-1	8.88	CGTAGA
PF14_0560	-79	-1	8.88	CGTAGA
PFI0410c	-976	-1	8.88	CGTAGA
PF11_0148	-132	-1	8.88	CGTAGA
PFE1235c	-1648	-1	8.88	CGTAGA
PF13_0174	-360	1	8.88	TCTACG
PFI1805w	-692	-1	8.88	CGTAGA
PF13_0126	-1186	1	8.88	TCTACG
PF14_0518	-1423	1	8.85	TCGACA
PF10_0013	-1124	1	8.85	TCGACA
PF14_0164	-1556	-1	8.85	TGTCGA
PFD1015c	-459	1	8.85	TCGACA
PFE0350c	-950	-1	8.85	TGTCGA
PFB0935w	-357	-1	8.85	TGTCGA
PFF1260c	-1744	1	8.85	TCGACA
PFF1385c	-1528	1	8.85	TCGACA
MAL13P1.49	-489	1	8.85	TCGACA
MAL13P1.49	-516	-1	8.85	TGTCGA
PFE0795c	-708	-1	8.85	TGTCGA
PFB0190c	-1118	-1	8.85	TGTCGA
PF14_0480	-1367	-1	8.85	TGTCGA
PFC0120w	-1166	-1	8.85	TGTCGA
PF10_0215	-941	1	8.85	TCGACA
PF14_0180	-1032	1	8.85	TCGACA
PF14_0180	-1378	-1	8.85	TGTCGA
PFD0825c	-572	-1	8.85	TGTCGA
PFB0205c	-1700	1	8.85	TCGACA
PFB0985c	-1743	1	8.85	TCGACA
PF14_0417	-165	1	8.85	TCGACA
PFF1390w	-20	-1	8.85	TGTCGA
PFC0880c	-144	-1	8.85	TGTCGA
MAL13P1.295	-854	-1	8.85	TGTCGA
PFD0180c	-601	-1	8.85	TGTCGA
PF10_0086	-1918	1	8.85	TCGACA
PFD0075w	-1880	1	8.85	TCGACA
PF14_0700	-359	1	8.85	TCGACA
PF10_0390	-1657	1	8.85	TCGACA
MAL8P1.70	-446	-1	8.85	TGTCGA
PF07_0116	-1531	1	8.85	TCGACA
PF07_0116	-1876	1	8.85	TCGACA
PFD0375w	-848	-1	8.85	TGTCGA
PFD0375w	-1304	-1	8.85	TGTCGA
MAL7P1.27	-124	1	8.85	TCGACA
PF10_0306	-263	1	8.85	TCGACA
PF10_0306	-689	1	8.85	TCGACA
PFI0675w	-297	-1	8.85	TGTCGA
PFI0675w	-331	-1	8.85	TGTCGA
PF11_0061	-188	-1	8.85	TGTCGA
PF11_0209	-1553	-1	8.85	TGTCGA
PF13_0270	-1037	1	8.85	TCGACA
PF14_0227	-267	-1	8.85	TGTCGA
PFE1425c	-26	-1	8.85	TGTCGA
MAL8P1.151	-524	-1	8.85	TGTCGA
PFC0975c	-872	1	8.85	TCGACA
PF10_0397	-1408	-1	8.85	TGTCGA
PFI1010w	-104	-1	8.85	TGTCGA
PFL2240w	-656	-1	8.85	TGTCGA
PF14_0693	-213	-1	8.85	TGTCGA
PFL0540w	-1860	1	8.85	TCGACA
PF14_0552	-937	-1	8.85	TGTCGA
PFB0151c	-193	1	8.85	TCGACA
PFB0151c	-1651	-1	8.85	TGTCGA
PFF1215w	-306	-1	8.85	TGTCGA
PF11_0432	-1050	1	8.85	TCGACA
PFC0590c	-42	-1	8.85	TGTCGA
MAL8P1.17	-805	-1	8.85	TGTCGA
PF10_0211	-339	-1	8.85	TGTCGA
PF13_0149	-755	-1	8.85	TGTCGA
PF14_0415	-323	-1	8.85	TGTCGA
PF11_0139	-1742	1	8.85	TCGACA
PFC0965w	-186	-1	8.85	TGTCGA
PFF1525c	-1729	1	8.85	TCGACA
PF07_0034	-213	-1	8.85	TGTCGA
PF13_0177	-1870	-1	8.85	TGTCGA
PF13_0170	-516	-1	8.85	TGTCGA
PFI0700c	-1222	-1	8.85	TGTCGA
PF13_0098	-895	-1	8.85	TGTCGA
PFF1240w	-598	1	8.85	TCGACA
PFL2000w	-1460	-1	8.85	TGTCGA
PF07_0105	-113	1	8.85	TCGACA
PF08_0120	-357	-1	8.85	TGTCGA
PFF0740c	-159	-1	8.85	TGTCGA
PFE0845c	-1979	1	8.85	TCGACA
PFF0120w	-142	1	8.85	TCGACA
PF14_0386	-922	1	8.85	TCGACA
PFI0915w	-7	-1	8.85	TGTCGA
PFA0680c	-1678	1	8.85	TCGACA
PFF1130c	-1506	-1	8.85	TGTCGA
PFD0450c	-584	1	8.85	TCGACA
MAL13P1.395	-1848	1	8.85	TCGACA
PF11_0476	-567	1	8.85	TCGACA
PF11_0157	-563	-1	8.85	TGTCGA
PFL1535w	-832	-1	8.85	TGTCGA
PF11_0168a	-1919	-1	8.85	TGTCGA
PFL2255w	-580	1	8.85	TCGACA
PF10_0403	-426	1	8.85	TCGACA
PF10_0403	-1720	1	8.85	TCGACA
PF14_0570	-429	1	8.85	TCGACA
PFE0405c	-1120	1	8.85	TCGACA
PFE0135w	-45	-1	8.85	TGTCGA
PFD0120w	-1891	-1	8.85	TGTCGA
PF14_0179	-680	1	8.85	TCGACA
PF14_0179	-1026	-1	8.85	TGTCGA
PF11_0152	-37	-1	8.85	TGTCGA
PFC0220w	-390	-1	8.85	TGTCGA
PF11_0435	-1176	-1	8.85	TGTCGA
PFB0750w	-488	-1	8.85	TGTCGA
PF10_0304	-1114	-1	8.85	TGTCGA
PF10_0304	-1540	-1	8.85	TGTCGA
PFI1370c	-1071	-1	8.85	TGTCGA
PF11_0374	-1286	1	8.85	TCGACA
PF14_0708	-1245	-1	8.85	TGTCGA
PF14_0564	-210	-1	8.85	TGTCGA
PFB0160w	-666	-1	8.85	TGTCGA
PF13_0269	-227	-1	8.85	TGTCGA
PF13_0269	-321	-1	8.85	TGTCGA
PF10_0344	-705	-1	8.85	TGTCGA
PF14_0606	-1003	1	8.85	TCGACA
PFF0060w	-1760	1	8.85	TCGACA
PF13_0095	-461	1	8.85	TCGACA
PFI1000w	-290	-1	8.85	TGTCGA
PF14_0586	-262	-1	8.85	TGTCGA
PF11_0070	-10	-1	8.85	TGTCGA
PFD0455w	-327	-1	8.85	TGTCGA
PF14_0810	-111	-1	8.85	TGTCGA
PF11_0302	-1947	1	8.85	TCGACA
PF10_0233	-1768	-1	8.85	TGTCGA
PFA0065w	-1681	1	8.85	TCGACA
PFE0785c	-1775	1	8.85	TCGACA
PFC0215c	-879	1	8.85	TCGACA
PF11_0033	-650	1	8.85	TCGACA
PF11_0033	-1005	1	8.85	TCGACA
PF11_0033	-1208	1	8.85	TCGACA
PF11_0033	-1361	1	8.85	TCGACA
PF11_0033	-1716	1	8.85	TCGACA
PF11_0269	-380	-1	8.85	TGTCGA
PFI0980w	-454	1	8.85	TCGACA
PFI0705w	-1254	1	8.85	TCGACA
PF10_0279	-23	-1	8.85	TGTCGA
PFA0105w	-1178	1	8.85	TCGACA
PF11_0270	-399	-1	8.85	TGTCGA
PFL2090c	-457	1	8.85	TCGACA
PFC1080c	-1682	1	8.85	TCGACA
PFF1015w	-1120	-1	8.85	TGTCGA
PF14_0762	-1961	-1	8.85	TGTCGA
PFD0755c	-209	1	8.85	TCGACA
PF13_0171	-1656	1	8.85	TCGACA
PF10_0357	-1162	-1	8.85	TGTCGA
PF10_0383	-191	1	8.85	TCGACA
PF10_0383	-293	1	8.85	TCGACA
PF10_0383	-344	1	8.85	TCGACA
PF10_0383	-446	1	8.85	TCGACA
PF10_0383	-844	1	8.85	TCGACA
PFL2130w	-1868	1	8.85	TCGACA
PFF1265w	-348	-1	8.85	TGTCGA
MAL13P1.146	-1188	1	8.85	TCGACA
PFL2475w	-88	-1	8.85	TGTCGA
PF13_0178	-638	-1	8.85	TGTCGA
PFL1880w	-1275	-1	8.85	TGTCGA
PF14_0758	-1094	-1	8.85	TGTCGA
PFA0645c	-58	1	8.85	TCGACA
MAL7P1.58	-1526	1	8.85	TCGACA
PFD0525w	-1729	1	8.85	TCGACA
PF14_0392	-1863	1	8.85	TCGACA
PFI1435w	-1670	-1	8.85	TGTCGA
PF14_0384	-1075	-1	8.85	TGTCGA
PFE0565w	-550	-1	8.85	TGTCGA
PF11_0434	-199	1	8.85	TCGACA
PFB0815w	-1650	1	8.85	TCGACA
PFF1000w	-1881	1	8.85	TCGACA
MAL7P1.229	-1346	1	8.85	TCGACA
MAL13P1.275	-501	1	8.85	TCGACA
PFF1010c	-1653	1	8.85	TCGACA
PF13_0040	-97	-1	8.85	TGTCGA
PFF0995c	-329	-1	8.85	TGTCGA
PFL1450c	-174	-1	8.85	TGTCGA
PF08_0065	-151	1	8.85	TCGACA
PF08_0065	-831	1	8.85	TCGACA
MAL8P1.213	-1167	1	8.85	TCGACA
PFD0495c	-1961	1	8.85	TCGACA
MAL7P1.219	-476	-1	8.85	TGTCGA
PF14_0063	-1511	-1	8.85	TGTCGA
PF10_0088	-381	-1	8.85	TGTCGA
PF14_0210	-142	-1	8.85	TGTCGA
PFF0985c	-559	1	8.85	TCGACA
PF14_0748	-349	-1	8.85	TGTCGA
PF10_0091	-342	1	8.85	TCGACA
PF14_0100	-638	-1	8.85	TGTCGA
PF14_0763	-950	-1	8.85	TGTCGA
PFF0095c	-138	1	8.85	TCGACA
MAL13P1.236	-55	-1	8.85	TGTCGA
PFL0265w	-812	1	8.85	TCGACA
PF14_0504	-457	-1	8.85	TGTCGA
PF11_0242	-403	-1	8.85	TGTCGA
PF08_0069	-1354	-1	8.85	TGTCGA
PF14_0033	-348	1	8.85	TCGACA
PF10_0175	-40	1	8.85	TCGACA
MAL8P1.145	-440	1	8.85	TCGACA
PF14_0383	-1283	1	8.85	TCGACA
MAL13P1.156	-1551	-1	8.85	TGTCGA
PF10_0122	-1311	-1	8.85	TGTCGA
PF10_0310	-944	-1	8.85	TGTCGA
PF10_0310	-1417	-1	8.85	TGTCGA
PFL2200w	-547	-1	8.85	TGTCGA
PFF0115c	-805	-1	8.85	TGTCGA
MAL7P1.214	-719	-1	8.85	TGTCGA
PF13_0185	-188	1	8.85	TCGACA
PFL2555w	-29	-1	8.85	TGTCGA
PFL2470c	-924	1	8.85	TCGACA
PFF0040c	-1431	1	8.85	TCGACA
PFC0255c	-141	-1	8.85	TGTCGA
PFC0255c	-1335	1	8.85	TCGACA
PFL1995c	-188	1	8.85	TCGACA
MAL13P1.211	-22	-1	8.85	TGTCGA
PFD0830w	-1884	1	8.85	TCGACA
PF11_0014	-1200	1	8.85	TCGACA
PF13_0164	-1076	-1	8.85	TGTCGA
PFB0380c	-935	-1	8.85	TGTCGA
MAL13P1.131	-1736	1	8.85	TCGACA
PFD0365c	-1280	-1	8.85	TGTCGA
MAL13P1.157	-648	1	8.85	TCGACA
MAL13P1.122	-272	1	8.85	TCGACA
PF08_0136	-97	1	8.85	TCGACA
PFL0535c	-368	-1	8.85	TGTCGA
PF11_0474	-848	-1	8.85	TGTCGA
PF10_0090	-1316	-1	8.85	TGTCGA
PF07_0092	-112	1	8.85	TCGACA
PF11_0373	-1392	-1	8.85	TGTCGA
PFA0665w	-566	1	8.85	TCGACA
PFB0520w	-163	1	8.85	TCGACA
PFE0780w	-753	1	8.85	TCGACA
PFL1085w	-908	-1	8.85	TGTCGA
PF11_0441a	-570	1	8.85	TCGACA
PFC0045w	-1439	-1	8.85	TGTCGA
PFE1330c	-471	-1	8.85	TGTCGA
MAL13P1.235	-910	1	8.85	TCGACA
PF14_0212	-205	-1	8.85	TGTCGA
PFI1235w	-953	-1	8.85	TGTCGA
PFI1235w	-1136	-1	8.85	TGTCGA
PF11_0360	-313	-1	8.85	TGTCGA
PF13_0099	-62	1	8.85	TCGACA
MAL13P1.500	-1405	1	8.85	TCGACA
PFB0960c	-1627	1	8.85	TCGACA
PFA0610c	-343	1	8.85	TCGACA
PFE0800w	-1712	1	8.85	TCGACA
PFF0535c	-1852	-1	8.85	TGTCGA
MAL8P1.4	-1529	-1	8.85	TGTCGA
PF13_0137	-712	-1	8.85	TGTCGA
MAL13P1.210	-70	-1	8.85	TGTCGA
PFL1160c	-1100	-1	8.85	TGTCGA
PF10_0138	-1512	-1	8.85	TGTCGA
PFL1165w	-8	-1	8.85	TGTCGA
PF11_0436	-1261	1	8.85	TCGACA
PFC0695w	-192	1	8.85	TCGACA
PFC0695w	-915	1	8.85	TCGACA
PFE0370c	-1327	-1	8.85	TGTCGA
PF14_0727	-1084	1	8.85	TCGACA
PFA0640c	-1116	1	8.85	TCGACA
MAL8P1.81	-339	-1	8.85	TGTCGA
MAL8P1.81	-1019	-1	8.85	TGTCGA
MAL8P1.150	-1138	1	8.85	TCGACA
MAL7P1.5	-1722	1	8.85	TCGACA
PF10_0366	-1594	1	8.85	TCGACA
PFF1310c	-146	1	8.85	TCGACA
PFB0800c	-307	-1	8.85	TGTCGA
PF11_0158	-427	1	8.85	TCGACA
PFB0765w	-150	1	8.85	TCGACA
PFF1135w	-416	1	8.85	TCGACA
MAL8P1.217	-932	-1	8.85	TGTCGA
PFE0130c	-954	1	8.85	TCGACA
PFE0775c	-1226	-1	8.85	TGTCGA
PF10_0186	-619	-1	8.85	TGTCGA
PFB0965c	-195	1	8.85	TCGACA
PF14_0416	-1194	-1	8.85	TGTCGA
MAL8P1.16	-1498	1	8.85	TCGACA
PF13_0197	-574	1	8.85	TCGACA
PF14_0125	-665	-1	8.85	TGTCGA
PF13_0355	-180	-1	8.85	TGTCGA
PFA0420w	-1013	-1	8.85	TGTCGA
PF07_0059	-717	1	8.85	TCGACA
PFL2250c	-536	-1	8.85	TGTCGA
PF10_0165	-1395	1	8.85	TCGACA
PFE0905w	-477	-1	8.85	TGTCGA
PF11_0289	-240	-1	8.85	TGTCGA
PF07_0093	-1230	-1	8.85	TGTCGA
PFC0260w	-758	-1	8.85	TGTCGA
PFC0260w	-1952	1	8.85	TCGACA
PFF0610c	-143	-1	8.85	TGTCGA
PFL2630w	-1447	-1	8.85	TGTCGA
PFC0690c	-697	-1	8.85	TGTCGA
PFC0690c	-1420	-1	8.85	TGTCGA
PF14_0589	-999	-1	8.85	TGTCGA
PFI1230c	-786	1	8.85	TCGACA
PFI1230c	-969	1	8.85	TCGACA
PFD0367w	-457	1	8.85	TCGACA
PF14_0773	-1340	-1	8.85	TGTCGA
PFD0040c	-1430	1	8.85	TCGACA
PF14_0379	-1700	-1	8.85	TGTCGA
PFI1445w	-1666	1	8.85	TCGACA
PFA0100c	-18	-1	8.85	TGTCGA
PF10_0039	-907	-1	8.85	TGTCGA
PFA0710c	-1921	-1	8.85	TGTCGA
PF13_0097	-1085	-1	8.85	TGTCGA
PFD0260c	-607	-1	8.85	TGTCGA
PF10_0253b	-367	-1	8.85	TGTCGA
PFD0420c	-527	-1	8.85	TGTCGA
MAL8P1.146	-1355	-1	8.85	TGTCGA
MAL13P1.306	-388	1	8.85	TCGACA
PF10_0137	-1082	1	8.85	TCGACA
PFL2280w	-1019	1	8.85	TCGACA
PFD0770c	-56	-1	8.85	TGTCGA
PF10_0323	-1160	-1	8.85	TGTCGA
PF14_0308	-307	-1	8.85	TGTCGA
PF13_0287	-666	-1	8.85	TGTCGA
PFA0650w	-1227	-1	8.85	TGTCGA
PF14_0062	-497	1	8.85	TCGACA
PFD0445c	-217	-1	8.85	TGTCGA
PFB1010w	-1433	1	8.85	TCGACA
PFA0415c	-279	1	8.85	TCGACA
PFA0415c	-1622	1	8.85	TCGACA
PF14_0551	-903	1	8.85	TCGACA
PFE1570c	-161	1	8.85	TCGACA
MAL7P1.144	-1678	-1	8.85	TGTCGA
PFD0520c	-719	-1	8.85	TGTCGA
PFF0850c	-1471	-1	8.85	TGTCGA
PFL1770c	-1397	-1	8.85	TGTCGA
PF14_0162	-763	1	8.85	TCGACA
PFL1455w	-1767	1	8.85	TCGACA
PFD0425w	-344	-1	8.85	TGTCGA
PF14_0126	-527	1	8.85	TCGACA
PF10_0164	-211	1	8.85	TCGACA
PF10_0164	-1680	-1	8.85	TGTCGA
PF14_0388	-1024	1	8.85	TCGACA
PF11_0025	-1745	1	8.85	TCGACA
PF11_0431	-264	-1	8.85	TGTCGA
PFB1035w	-1043	1	8.81	TCTACC
PF14_0198	-789	-1	8.81	GGTAGA
PFB0227c	-96	1	8.81	TCTACC
PFD1015c	-115	-1	8.81	GGTAGA
PFD1015c	-1041	-1	8.81	GGTAGA
MAL8P1.78	-744	1	8.81	TCTACC
PF13_0054	-370	1	8.81	TCTACC
PFE1455w	-1245	-1	8.81	GGTAGA
PFB0177c	-369	1	8.81	TCTACC
PF13_0268	-1569	-1	8.81	GGTAGA
MAL7P1.18	-1152	1	8.81	TCTACC
PF11_0428	-346	-1	8.81	GGTAGA
PF11_0428	-553	1	8.81	TCTACC
PF11_0145	-362	-1	8.81	GGTAGA
PF11_0454	-1320	-1	8.81	GGTAGA
PF14_0774	-328	1	8.81	TCTACC
PFI1820w	-1551	-1	8.81	GGTAGA
PF07_0082	-866	-1	8.81	GGTAGA
PFD1115c	-778	-1	8.81	GGTAGA
PFD1115c	-1333	-1	8.81	GGTAGA
PFI0910w	-674	-1	8.81	GGTAGA
PFI1350c	-865	-1	8.81	GGTAGA
MAL13P1.277	-1700	1	8.81	TCTACC
PF14_0060	-433	1	8.81	TCTACC
PF07_0126	-964	-1	8.81	GGTAGA
PF07_0126	-1143	-1	8.81	GGTAGA
PFL0805w	-646	1	8.81	TCTACC
PFE0070w	-393	-1	8.81	GGTAGA
PFL2580w	-1008	-1	8.81	GGTAGA
PFI1335w	-972	1	8.81	TCTACC
PF13_0090	-123	-1	8.81	GGTAGA
PF14_0417	-1198	-1	8.81	GGTAGA
PF14_0509	-1383	-1	8.81	GGTAGA
PF11_0156	-439	1	8.81	TCTACC
PF11_0359	-34	1	8.81	TCTACC
PF14_0622	-1536	-1	8.81	GGTAGA
PF08_0089	-903	-1	8.81	GGTAGA
PF11_0511	-112	1	8.81	TCTACC
MAL7P1.224	-493	1	8.81	TCTACC
MAL13P1.295	-788	1	8.81	TCTACC
MAL7P1.86	-1636	1	8.81	TCTACC
PFI0685w	-242	-1	8.81	GGTAGA
PF07_0048	-1136	-1	8.81	GGTAGA
PF14_0700	-1529	1	8.81	TCTACC
PFB0650w	-296	-1	8.81	GGTAGA
PFI1440w	-748	-1	8.81	GGTAGA
PF14_0468	-1155	1	8.81	TCTACC
PFD0995c	-119	-1	8.81	GGTAGA
PFD0995c	-935	-1	8.81	GGTAGA
MAL13P1.331	-492	-1	8.81	GGTAGA
PF07_0132	-1037	1	8.81	TCTACC
MAL7P1.27	-1989	-1	8.81	GGTAGA
PFI0525w	-272	1	8.81	TCTACC
PFD0955w	-808	-1	8.81	GGTAGA
MAL7P1.50	-122	1	8.81	TCTACC
PFL0957w	-1620	1	8.81	TCTACC
PF10_0306	-1156	-1	8.81	GGTAGA
PF11_0515	-1958	-1	8.81	GGTAGA
PF14_0325	-961	1	8.81	TCTACC
PFF0285c	-1447	-1	8.81	GGTAGA
PFI1050c	-493	1	8.81	TCTACC
PF10_0316	-1252	-1	8.81	GGTAGA
PF10_0373	-58	1	8.81	TCTACC
PFI1745c	-1680	-1	8.81	GGTAGA
PFC0885c	-1345	1	8.81	TCTACC
MAL13P1.243	-392	1	8.81	TCTACC
PF13_0060	-828	1	8.81	TCTACC
PFB0530c	-395	-1	8.81	GGTAGA
PF14_0079	-1626	1	8.81	TCTACC
PFD0320c	-1159	1	8.81	TCTACC
PFI1740c-a	-1036	1	8.81	TCTACC
PFL2625w	-1492	1	8.81	TCTACC
MAL13P1.311	-479	-1	8.81	GGTAGA
PF11_0334	-754	1	8.81	TCTACC
PF10_0012	-483	1	8.81	TCTACC
PFA0685c	-408	1	8.81	TCTACC
MAL13P1.260	-240	1	8.81	TCTACC
PFE0510c	-1237	-1	8.81	GGTAGA
PF14_0519	-279	-1	8.81	GGTAGA
PF07_0081	-253	1	8.81	TCTACC
PF13_0211	-193	1	8.81	TCTACC
PF14_0190	-531	1	8.81	TCTACC
PF14_0016	-1017	1	8.81	TCTACC
PF14_0579	-694	1	8.81	TCTACC
PFE1405c	-408	-1	8.81	GGTAGA
MAL13P1.269	-1938	-1	8.81	GGTAGA
PFE1060c	-368	1	8.81	TCTACC
PF11_0453	-854	1	8.81	TCTACC
PFL2435w	-1797	-1	8.81	GGTAGA
PF13_0281	-732	-1	8.81	GGTAGA
PF10_0373a	-765	-1	8.81	GGTAGA
PFI1250w	-1657	1	8.81	TCTACC
PF14_0510	-941	1	8.81	TCTACC
PFF0475w	-19	1	8.81	TCTACC
PFL2415w	-1021	1	8.81	TCTACC
PFD0050w	-939	1	8.81	TCTACC
PFE1430c	-1107	1	8.81	TCTACC
MAL7P1.67	-1877	-1	8.81	GGTAGA
PFI0510c	-189	-1	8.81	GGTAGA
PFD1035w	-39	-1	8.81	GGTAGA
PF14_0488	-1071	1	8.81	TCTACC
PF10_0262	-429	1	8.81	TCTACC
PF10_0262	-553	-1	8.81	GGTAGA
PF10_0222	-644	-1	8.81	GGTAGA
PF13_0032	-1747	1	8.81	TCTACC
PF07_0034	-995	1	8.81	TCTACC
MAL13P1.171	-1041	1	8.81	TCTACC
PFI0700c	-987	1	8.81	TCTACC
PFA0080c	-1040	1	8.81	TCTACC
PFC0035w	-921	1	8.81	TCTACC
PFI1705w	-460	1	8.81	TCTACC
PFL0870w	-1413	-1	8.81	GGTAGA
MAL7P1.212	-130	1	8.81	TCTACC
MAL7P1.212	-813	1	8.81	TCTACC
PF14_0119	-663	-1	8.81	GGTAGA
MAL13P1.178	-980	-1	8.81	GGTAGA
PFD0403w	-720	-1	8.81	GGTAGA
PF14_0006	-1490	1	8.81	TCTACC
PF10_0232	-1949	1	8.81	TCTACC
MAL7P1.320	-741	-1	8.81	GGTAGA
PF13_0183	-1919	-1	8.81	GGTAGA
PFC0945w	-1020	1	8.81	TCTACC
PF14_0520	-932	1	8.81	TCTACC
PF14_0491	-280	1	8.81	TCTACC
PFF1175c	-287	1	8.81	TCTACC
PFL0855c	-922	-1	8.81	GGTAGA
PFL0855c	-1977	1	8.81	TCTACC
PF11_0340	-471	-1	8.81	GGTAGA
PF11_0266a	-723	-1	8.81	GGTAGA
PFI1090w	-941	1	8.81	TCTACC
PFE0970w	-116	1	8.81	TCTACC
PF11_0378	-777	-1	8.81	GGTAGA
PFC0340w	-530	-1	8.81	GGTAGA
PF10_0341	-1666	1	8.81	TCTACC
PFL0370w	-1105	-1	8.81	GGTAGA
PF08_0142	-100	1	8.81	TCTACC
PFE0260w	-792	1	8.81	TCTACC
PFL1190c	-1456	-1	8.81	GGTAGA
PFL0365c	-461	1	8.81	TCTACC
PFB0295w	-307	1	8.81	TCTACC
PFB0295w	-1896	1	8.81	TCTACC
PFF0490w	-592	1	8.81	TCTACC
PF08_0124	-882	1	8.81	TCTACC
PFE1160w	-170	-1	8.81	GGTAGA
MAL7P1.216	-1911	-1	8.81	GGTAGA
PFA0455c	-145	-1	8.81	GGTAGA
MAL7P1.104	-615	-1	8.81	GGTAGA
PF14_0200	-887	-1	8.81	GGTAGA
MAL8P1.220	-133	1	8.81	TCTACC
PF11_0277	-127	1	8.81	TCTACC
PF14_0755	-1387	-1	8.81	GGTAGA
PF14_0534	-127	-1	8.81	GGTAGA
PFE1055c	-60	1	8.81	TCTACC
MAL7P1.185	-484	1	8.81	TCTACC
PF10_0059	-796	1	8.81	TCTACC
PFB0525w	-1699	-1	8.81	GGTAGA
MAL8P1.65	-1168	1	8.81	TCTACC
PF08_0106	-143	1	8.81	TCTACC
PFI0065w	-1896	-1	8.81	GGTAGA
PF10_0304	-647	1	8.81	TCTACC
MAL8P1.128	-1196	1	8.81	TCTACC
MAL13P1.15	-605	1	8.81	TCTACC
PF13_0307	-886	-1	8.81	GGTAGA
PF14_0058	-1257	-1	8.81	GGTAGA
PFD0805w	-589	-1	8.81	GGTAGA
MAL13P1.102	-961	1	8.81	TCTACC
PF14_0709	-457	1	8.81	TCTACC
PF14_0709	-634	1	8.81	TCTACC
PF11_0070	-1455	1	8.81	TCTACC
PFB1055c	-130	1	8.81	TCTACC
PF07_0042	-101	-1	8.81	GGTAGA
PFL2380c	-743	-1	8.81	GGTAGA
PFL2380c	-1208	1	8.81	TCTACC
PFD0005w	-119	1	8.81	TCTACC
PFC0650w	-842	-1	8.81	GGTAGA
PF11_0033	-742	1	8.81	TCTACC
PF11_0033	-1453	1	8.81	TCTACC
PF11_0033	-1961	1	8.81	TCTACC
PFI0575c	-985	1	8.81	TCTACC
PF10_0182	-117	-1	8.81	GGTAGA
PFB0130w	-1181	-1	8.81	GGTAGA
PFL0935c	-152	1	8.81	TCTACC
MAL13P1.385	-1425	1	8.81	TCTACC
PF14_0535	-599	1	8.81	TCTACC
PFI0705w	-1489	-1	8.81	GGTAGA
MAL13P1.138	-475	-1	8.81	GGTAGA
PFE0380c	-1847	1	8.81	TCTACC
MAL13P1.166	-818	-1	8.81	GGTAGA
PFI1785w	-535	-1	8.81	GGTAGA
PFI1535w	-45	1	8.81	TCTACC
MAL13P1.283	-1503	1	8.81	TCTACC
PF14_0191	-1296	-1	8.81	GGTAGA
PFL2090c	-1384	-1	8.81	GGTAGA
PF07_0051	-120	-1	8.81	GGTAGA
PFD0800c	-1439	1	8.81	TCTACC
MAL13P1.153	-774	1	8.81	TCTACC
PFD0335c	-570	-1	8.81	GGTAGA
PFC0486c	-442	1	8.81	TCTACC
PF10_0264	-1996	-1	8.81	GGTAGA
MAL7P1.84	-696	-1	8.81	GGTAGA
MAL13P1.61	-1580	-1	8.81	GGTAGA
PF14_0129	-1297	-1	8.81	GGTAGA
PFC0115c	-566	-1	8.81	GGTAGA
PF14_0102	-815	1	8.81	TCTACC
PF10_0073a	-482	1	8.81	TCTACC
PFI1835c	-390	1	8.81	TCTACC
PF07_0077	-758	-1	8.81	GGTAGA
PF07_0090	-1170	1	8.81	TCTACC
PF08_0023	-321	-1	8.81	GGTAGA
PF08_0023	-452	-1	8.81	GGTAGA
PF14_0565	-277	1	8.81	TCTACC
PFI1585c	-7	-1	8.81	GGTAGA
PFF0395c	-73	1	8.81	TCTACC
PFE0025c	-1514	-1	8.81	GGTAGA
PFE0005w	-142	1	8.81	TCTACC
PF11_0007	-122	1	8.81	TCTACC
PFE1450c	-51	1	8.81	TCTACC
PF10_0383	-538	1	8.81	TCTACC
PF10_0383	-587	1	8.81	TCTACC
PF10_0383	-636	1	8.81	TCTACC
PF10_0383	-685	1	8.81	TCTACC
PF10_0383	-734	1	8.81	TCTACC
PF10_0383	-1038	1	8.81	TCTACC
PF10_0383	-1087	1	8.81	TCTACC
PF10_0383	-1136	1	8.81	TCTACC
PF10_0383	-1237	1	8.81	TCTACC
PF11_0466	-1146	1	8.81	TCTACC
PFI0470w	-432	1	8.81	TCTACC
PF10_0074	-1401	1	8.81	TCTACC
PFB0420w	-573	1	8.81	TCTACC
MAL8P1.205	-992	1	8.81	TCTACC
PFL0130c	-1628	-1	8.81	GGTAGA
MAL13P1.14	-791	1	8.81	TCTACC
PF14_0186	-1983	-1	8.81	GGTAGA
PFL1330c	-1752	-1	8.81	GGTAGA
PFI1580c	-1497	-1	8.81	GGTAGA
PF14_0661	-1886	1	8.81	TCTACC
PFE0650c	-1376	-1	8.81	GGTAGA
PFL1960w	-1219	-1	8.81	GGTAGA
MAL8P1.59	-183	1	8.81	TCTACC
PFB0060w	-471	1	8.81	TCTACC
PFB0240w	-923	-1	8.81	GGTAGA
PFI0515w	-1729	1	8.81	TCTACC
MAL13P1.105	-279	-1	8.81	GGTAGA
PFI1435w	-157	1	8.81	TCTACC
PFI1435w	-237	-1	8.81	GGTAGA
PFI1435w	-948	-1	8.81	GGTAGA
MAL8P1.25	-312	-1	8.81	GGTAGA
PF08_0107	-1037	-1	8.81	GGTAGA
PFI0370c	-1973	1	8.81	TCTACC
PF08_0127	-979	-1	8.81	GGTAGA
PFC0355c	-305	1	8.81	TCTACC
PFC0535w	-1122	1	8.81	TCTACC
PF11_0514	-6	-1	8.81	GGTAGA
PF11_0514	-689	-1	8.81	GGTAGA
PF11_0514	-991	1	8.81	TCTACC
PFE0515w	-1149	1	8.81	TCTACC
PF11_0065	-743	-1	8.81	GGTAGA
PF08_0013	-31	1	8.81	TCTACC
PFB0695c	-11	-1	8.81	GGTAGA
PFC0886w	-1190	-1	8.81	GGTAGA
PFL1335w	-1948	1	8.81	TCTACC
PFC1120c	-837	1	8.81	TCTACC
PF11_0362	-285	1	8.81	TCTACC
MAL13P1.53	-678	-1	8.81	GGTAGA
PFA0565c	-1581	1	8.81	TCTACC
PFA0570w	-511	-1	8.81	GGTAGA
MAL13P1.46	-401	-1	8.81	GGTAGA
PF14_0063	-1700	1	8.81	TCTACC
PFI1830c	-132	1	8.81	TCTACC
PFI1750c	-291	1	8.81	TCTACC
MAL13P1.289	-765	-1	8.81	GGTAGA
PFB0415c	-125	-1	8.81	GGTAGA
PFA0690w	-524	-1	8.81	GGTAGA
PFC0940c	-1311	-1	8.81	GGTAGA
PFB0951w	-889	1	8.81	TCTACC
PF14_0748	-114	-1	8.81	GGTAGA
PFC0005w	-122	1	8.81	TCTACC
PFC0710w-a	-1003	1	8.81	TCTACC
PFE1480c	-29	1	8.81	TCTACC
PFE1480c	-323	1	8.81	TCTACC
PF13_0167	-547	1	8.81	TCTACC
PF07_0052	-98	-1	8.81	GGTAGA
PF14_0100	-1370	1	8.81	TCTACC
PF14_0267	-1113	-1	8.81	GGTAGA
PF14_0646	-65	1	8.81	TCTACC
PFI0060c	-1015	1	8.81	TCTACC
PF14_0699	-1959	-1	8.81	GGTAGA
PFD0625c	-1218	-1	8.81	GGTAGA
PFI1355w	-1670	1	8.81	TCTACC
PFE1625c	-144	1	8.81	TCTACC
PFE1625c	-601	1	8.81	TCTACC
PF10_0166	-1093	-1	8.81	GGTAGA
MAL13P1.380	-1306	-1	8.81	GGTAGA
PF14_0566	-1814	-1	8.81	GGTAGA
PF11_0105	-1736	1	8.81	TCTACC
MAL13P1.47	-1884	-1	8.81	GGTAGA
PF14_0104	-928	-1	8.81	GGTAGA
MAL13P1.1	-142	1	8.81	TCTACC
PF14_0187	-604	1	8.81	TCTACC
PF14_0137	-1989	1	8.81	TCTACC
PF11_0505	-192	-1	8.81	GGTAGA
PF13_0346	-45	-1	8.81	GGTAGA
PFD1010w	-1370	-1	8.81	GGTAGA
MAL7P1.176	-1110	-1	8.81	GGTAGA
MAL7P1.176	-1577	-1	8.81	GGTAGA
PF13_0246	-140	1	8.81	TCTACC
PFE1445c	-40	1	8.81	TCTACC
PFE1485w	-1113	-1	8.81	GGTAGA
PFE1485w	-1407	-1	8.81	GGTAGA
MAL13P1.290	-101	1	8.81	TCTACC
PFI1245c	-221	-1	8.81	GGTAGA
PFC0705c	-27	-1	8.81	GGTAGA
PFD1005c	-111	1	8.81	TCTACC
PFL2200w	-191	-1	8.81	GGTAGA
PF11_0427	-322	-1	8.81	GGTAGA
PF11_0427	-529	1	8.81	TCTACC
PF14_0494	-1037	-1	8.81	GGTAGA
PFL2220w	-100	1	8.81	TCTACC
MAL13P1.86	-525	-1	8.81	GGTAGA
PFD1065c	-992	1	8.81	TCTACC
PF13_0220	-949	1	8.81	TCTACC
PF10_0070	-1388	1	8.81	TCTACC
PFI1755c	-413	-1	8.81	GGTAGA
PF10_0058	-848	-1	8.81	GGTAGA
PFI0560c	-1362	1	8.81	TCTACC
PFI0255c	-1515	1	8.81	TCTACC
PFI1315c	-143	1	8.81	TCTACC
PFI0555c	-589	-1	8.81	GGTAGA
PF14_0130	-535	1	8.81	TCTACC
PF13_0122	-785	1	8.81	TCTACC
PF13_0122	-1262	1	8.81	TCTACC
PF14_0632	-1805	1	8.81	TCTACC
MAL8P1.214	-849	1	8.81	TCTACC
PFB0535w	-619	1	8.81	TCTACC
PFA0240w	-194	1	8.81	TCTACC
PF13_0164	-1636	-1	8.81	GGTAGA
PF14_0787	-1834	1	8.81	TCTACC
PFB0465c	-651	-1	8.81	GGTAGA
PF13_0309	-189	-1	8.81	GGTAGA
PFF1425w	-528	-1	8.81	GGTAGA
PFB0405w	-52	1	8.81	TCTACC
PFE1190c	-1722	-1	8.81	GGTAGA
MAL8P1.106	-772	-1	8.81	GGTAGA
PFC0640w	-155	1	8.81	TCTACC
PFC0640w	-457	1	8.81	TCTACC
PFD0365c	-1371	-1	8.81	GGTAGA
PFD0365c	-1475	-1	8.81	GGTAGA
PFI1035w	-1304	1	8.81	TCTACC
PF10_0167	-518	1	8.81	TCTACC
PF10_0079	-59	1	8.81	TCTACC
PF13_0053	-196	1	8.81	TCTACC
PFI1540w	-621	1	8.81	TCTACC
PFI1540w	-1923	1	8.81	TCTACC
MAL13P1.122	-319	-1	8.81	GGTAGA
PFL1015w	-345	1	8.81	TCTACC
PF08_0141	-1805	-1	8.81	GGTAGA
PFL2195w	-476	1	8.81	TCTACC
PF07_0007	-1190	-1	8.81	GGTAGA
PF13_0038	-333	-1	8.81	GGTAGA
PF14_0236	-670	1	8.81	TCTACC
PFL1725w	-361	-1	8.81	GGTAGA
PFC0490w	-1801	-1	8.81	GGTAGA
PF10_0037	-1017	1	8.81	TCTACC
PF14_0484	-344	-1	8.81	GGTAGA
PFL2078w	-822	-1	8.81	GGTAGA
MAL13P1.470	-1042	1	8.81	TCTACC
MAL8P1.42	-704	1	8.81	TCTACC
MAL13P1.308	-266	1	8.81	TCTACC
PF11_0464	-267	-1	8.81	GGTAGA
PFE0780w	-1863	-1	8.81	GGTAGA
PFI0375w	-49	-1	8.81	GGTAGA
PF11_0519	-945	1	8.81	TCTACC
PF14_0678	-459	1	8.81	TCTACC
MAL7P1.55	-119	1	8.81	TCTACC
PFC0210c	-476	-1	8.81	GGTAGA
PF07_0050	-140	1	8.81	TCTACC
MAL13P1.22	-593	-1	8.81	GGTAGA
PF13_0013	-293	-1	8.81	GGTAGA
PF08_0068	-736	1	8.81	TCTACC
PFL0860c	-366	-1	8.81	GGTAGA
PFL0860c	-1421	1	8.81	TCTACC
MAL13P1.235	-1847	1	8.81	TCTACC
PF14_0266	-1188	1	8.81	TCTACC
PF14_0212	-21	1	8.81	TCTACC
PF13_0347	-1913	1	8.81	TCTACC
PF14_0324	-1898	-1	8.81	GGTAGA
MAL8P1.100	-1778	1	8.81	TCTACC
PFD0980w	-190	-1	8.81	GGTAGA
PF13_0114	-43	1	8.81	TCTACC
PFI0565w	-577	-1	8.81	GGTAGA
PF14_0124	-329	-1	8.81	GGTAGA
MAL7P1.187	-131	1	8.81	TCTACC
PF10_0027	-411	1	8.81	TCTACC
PF07_0075	-14	-1	8.81	GGTAGA
PFI0360c	-107	1	8.81	TCTACC
PFE1355c	-944	1	8.81	TCTACC
PF14_0075	-1405	1	8.81	TCTACC
PF14_0201	-1443	1	8.81	TCTACC
PFD0615c	-107	-1	8.81	GGTAGA
PFD0615c	-1117	-1	8.81	GGTAGA
PF10_0001	-129	1	8.81	TCTACC
PF10_0001	-817	1	8.81	TCTACC
PF14_0443	-944	-1	8.81	GGTAGA
PFD0635c	-133	1	8.81	TCTACC
PFD1070w	-364	-1	8.81	GGTAGA
MAL7P1.222	-1575	-1	8.81	GGTAGA
PFF0460w	-355	-1	8.81	GGTAGA
PF13_0123	-98	-1	8.81	GGTAGA
PF13_0123	-575	-1	8.81	GGTAGA
PF08_0024	-372	1	8.81	TCTACC
PFE1155c	-914	1	8.81	TCTACC
PF14_0389	-1361	1	8.81	TCTACC
PFL0005w	-123	1	8.81	TCTACC
PFL0005w	-814	1	8.81	TCTACC
PFL0730w	-495	-1	8.81	GGTAGA
PFE0045c	-279	1	8.81	TCTACC
PF08_0140	-115	1	8.81	TCTACC
MAL13P1.515	-1044	1	8.81	TCTACC
PF14_0727	-580	1	8.81	TCTACC
PFB0467w	-389	1	8.81	TCTACC
PFL1955w	-862	1	8.81	TCTACC
MAL7P1.174	-75	1	8.81	TCTACC
PFF1255w	-464	-1	8.81	GGTAGA
PFI0195c	-10	-1	8.81	GGTAGA
PFB0040c	-1042	1	8.81	TCTACC
PF14_0537	-398	1	8.81	TCTACC
MAL13P1.31	-700	-1	8.81	GGTAGA
PFI1700c	-526	-1	8.81	GGTAGA
PF14_0549	-840	-1	8.81	GGTAGA
MAL8P1.215	-575	-1	8.81	GGTAGA
PF14_0256	-1390	-1	8.81	GGTAGA
PFF0400w	-356	-1	8.81	GGTAGA
PF11_0349	-813	-1	8.81	GGTAGA
PFC0070c	-486	-1	8.81	GGTAGA
PFL1410c	-720	-1	8.81	GGTAGA
PF10_0342	-154	-1	8.81	GGTAGA
PFB0290c	-673	-1	8.81	GGTAGA
PFL0955c	-93	-1	8.81	GGTAGA
PF08_0103	-83	1	8.81	TCTACC
PFL2075c	-259	1	8.81	TCTACC
PFD0975w	-213	-1	8.81	GGTAGA
PFA0765c	-152	1	8.81	TCTACC
PFL0045c	-120	-1	8.81	GGTAGA
PF13_0312	-151	1	8.81	TCTACC
PF14_0413	-519	1	8.81	TCTACC
PF07_0090a	-361	-1	8.81	GGTAGA
PF13_0302	-1644	1	8.81	TCTACC
PFE0655w	-130	1	8.81	TCTACC
PFB0765w	-807	1	8.81	TCTACC
PF13_0075	-656	-1	8.81	GGTAGA
PFE0775c	-116	1	8.81	TCTACC
PFB0010w	-126	1	8.81	TCTACC
PF14_0614	-344	1	8.81	TCTACC
MAL13P1.287	-1377	-1	8.81	GGTAGA
PF14_0416	-161	1	8.81	TCTACC
PF13_0037	-541	-1	8.81	GGTAGA
PF11_0333	-1339	-1	8.81	GGTAGA
PFB0180w	-1291	-1	8.81	GGTAGA
PFD0630c	-1218	-1	8.81	GGTAGA
PFB0125c	-784	1	8.81	TCTACC
PF08_0094	-1242	1	8.81	TCTACC
PFL2095w	-1985	1	8.81	TCTACC
PF10_0215a	-329	1	8.81	TCTACC
PFF0290w	-1677	1	8.81	TCTACC
PFD1000c	-119	-1	8.81	GGTAGA
PFD1000c	-935	-1	8.81	GGTAGA
PF14_0323	-1214	1	8.81	TCTACC
PF10_0406	-129	1	8.81	TCTACC
PF10_0261	-94	-1	8.81	GGTAGA
PF11_0472	-599	1	8.81	TCTACC
PFB0115w	-195	-1	8.81	GGTAGA
PFB0115w	-851	-1	8.81	GGTAGA
PF13_0303	-1082	-1	8.81	GGTAGA
PFI0400c	-488	1	8.81	TCTACC
PFL0865w	-102	-1	8.81	GGTAGA
PFL0865w	-1157	1	8.81	TCTACC
PF14_0538	-1515	-1	8.81	GGTAGA
PFL1970w	-114	-1	8.81	GGTAGA
PFL1970w	-1093	-1	8.81	GGTAGA
PFF0830w	-862	-1	8.81	GGTAGA
PF13_0173	-1010	-1	8.81	GGTAGA
PFD1160w	-236	1	8.81	TCTACC
PFL2430c	-359	1	8.81	TCTACC
PF11_0319	-181	1	8.81	TCTACC
MAL13P1.121	-221	-1	8.81	GGTAGA
PFC0920w	-1553	1	8.81	TCTACC
MAL13P1.356	-117	1	8.81	TCTACC
MAL13P1.356	-792	1	8.81	TCTACC
PF07_0061	-103	1	8.81	TCTACC
PF11_0012	-575	-1	8.81	GGTAGA
PFF0800w	-226	1	8.81	TCTACC
PFD0325w	-1100	-1	8.81	GGTAGA
PFD0367w	-262	1	8.81	TCTACC
PFD0367w	-366	1	8.81	TCTACC
PFE1065w	-946	-1	8.81	GGTAGA
PF14_0297	-835	1	8.81	TCTACC
PFL1580w	-57	-1	8.81	GGTAGA
PF11_0066	-1851	1	8.81	TCTACC
MAL13P1.172	-331	-1	8.81	GGTAGA
PFI0405w	-1727	-1	8.81	GGTAGA
PF11_0324	-180	-1	8.81	GGTAGA
PFL2665c	-127	1	8.81	TCTACC
PFI0850w	-669	1	8.81	TCTACC
PFI0550w	-504	1	8.81	TCTACC
PF14_0548	-610	1	8.81	TCTACC
PF10_0025	-261	-1	8.81	GGTAGA
PFA0710c	-248	1	8.81	TCTACC
PFF1595c	-135	1	8.81	TCTACC
PF14_0059	-942	1	8.81	TCTACC
PF08_0104	-194	-1	8.81	GGTAGA
MAL13P1.332	-1851	-1	8.81	GGTAGA
PFF0700c	-1973	1	8.81	TCTACC
PF13_0036	-535	1	8.81	TCTACC
PFL2205w	-1685	-1	8.81	GGTAGA
PFF1565c	-941	1	8.81	TCTACC
PFE0630c	-425	-1	8.81	GGTAGA
PFF1320c	-652	1	8.81	TCTACC
PF07_0049	-121	-1	8.81	GGTAGA
PFL2120w	-261	-1	8.81	GGTAGA
PF14_0607	-590	-1	8.81	GGTAGA
PFC0335c	-1372	1	8.81	TCTACC
PFA0525w	-275	1	8.81	TCTACC
PF10_0286	-196	-1	8.81	GGTAGA
PFL0135w	-437	1	8.81	TCTACC
PFL0135w	-1131	1	8.81	TCTACC
PFI1030c	-1264	-1	8.81	GGTAGA
PFF1180w	-1804	-1	8.81	GGTAGA
PFE0175c	-602	-1	8.81	GGTAGA
PF14_0062	-308	-1	8.81	GGTAGA
PFI1740c-b	-1036	1	8.81	TCTACC
PFL1895w	-988	-1	8.81	GGTAGA
MAL13P1.154	-827	-1	8.81	GGTAGA
PF14_0467	-1825	-1	8.81	GGTAGA
PF13_0016	-1485	1	8.81	TCTACC
PF14_0483	-645	1	8.81	TCTACC
PF14_0662	-1412	-1	8.81	GGTAGA
PFL2115c	-1770	1	8.81	TCTACC
MAL7P1.170	-1161	1	8.81	TCTACC
MAL13P1.259	-888	1	8.81	TCTACC
PFI1055w	-157	-1	8.81	GGTAGA
PFI0005w	-131	1	8.81	TCTACC
PFE0570w	-340	1	8.81	TCTACC
PFD0520c	-17	1	8.81	TCTACC
PFI0410c	-313	1	8.81	TCTACC
PFL1195w	-252	1	8.81	TCTACC
PFE1620c	-508	1	8.81	TCTACC
PFE1620c	-965	1	8.81	TCTACC
PFI0680c	-223	1	8.81	TCTACC
PFA0145c	-476	1	8.81	TCTACC
PF13_0226	-1011	1	8.81	TCTACC
PF11_0013	-851	1	8.81	TCTACC
PF14_0518	-553	-1	8.54	TGTAGC
PFD0210c	-651	-1	8.54	TGTAGC
PF10_0013	-1590	-1	8.54	TGTAGC
PFL1175w	-1829	-1	8.54	TGTAGC
PF14_0815	-996	-1	8.54	TGTAGC
PF14_0757	-1683	1	8.54	GCTACA
PFL2135c	-1445	-1	8.54	TGTAGC
MAL13P1.112	-1799	1	8.54	GCTACA
PFI1195c	-1970	1	8.54	GCTACA
PFI0745w	-1426	1	8.54	GCTACA
PF13_0243	-1814	-1	8.54	TGTAGC
PFL0515w	-802	-1	8.54	TGTAGC
PF11_0192	-171	1	8.54	GCTACA
PF13_0160	-222	-1	8.54	TGTAGC
PFI0740c	-168	-1	8.54	TGTAGC
PFA0440w	-1319	1	8.54	GCTACA
PFC0030c	-1381	-1	8.54	TGTAGC
PF10_0299	-589	1	8.54	GCTACA
PF10_0299	-1683	1	8.54	GCTACA
PF07_0095	-167	-1	8.54	TGTAGC
PF10_0163	-549	-1	8.54	TGTAGC
PF11_0131	-259	1	8.54	GCTACA
PFC0910w	-1660	1	8.54	GCTACA
PFE1220w	-227	-1	8.54	TGTAGC
PFF1530c	-925	-1	8.54	TGTAGC
PF10_0215	-1222	1	8.54	GCTACA
PF14_0289	-704	-1	8.54	TGTAGC
PF14_0078	-455	-1	8.54	TGTAGC
PFF0190c	-51	-1	8.54	TGTAGC
PFC1065w	-1307	1	8.54	GCTACA
MAL13P1.342	-745	1	8.54	GCTACA
PFD0035c	-1926	1	8.54	GCTACA
PF14_0367	-1275	-1	8.54	TGTAGC
PF14_0293	-919	1	8.54	GCTACA
PF14_0791	-1735	1	8.54	GCTACA
PFE1285w	-1403	-1	8.54	TGTAGC
PF13_0242	-344	1	8.54	GCTACA
PFD0610w	-1850	-1	8.54	TGTAGC
PF14_0127	-520	1	8.54	GCTACA
PFI1360c	-237	-1	8.54	TGTAGC
PFC0370w	-185	-1	8.54	TGTAGC
PF10_0300	-273	-1	8.54	TGTAGC
PF11_0035	-678	-1	8.54	TGTAGC
PF11_0035	-734	-1	8.54	TGTAGC
PF14_0404	-8	1	8.54	GCTACA
PFA0285c	-1360	-1	8.54	TGTAGC
PFI1440w	-160	1	8.54	GCTACA
PFD0695w	-381	-1	8.54	TGTAGC
PFI0855w	-1666	-1	8.54	TGTAGC
MAL7P1.154a	-997	1	8.54	GCTACA
MAL7P1.20	-765	-1	8.54	TGTAGC
PFL0660w	-1444	1	8.54	GCTACA
MAL7P1.105	-547	1	8.54	GCTACA
MAL7P1.105	-990	1	8.54	GCTACA
PFI0675w	-1154	-1	8.54	TGTAGC
PF11_0515	-1461	-1	8.54	TGTAGC
PF08_0064	-675	1	8.54	GCTACA
PF14_0316	-120	-1	8.54	TGTAGC
PFI1810w	-1319	-1	8.54	TGTAGC
PFF0210w	-1602	-1	8.54	TGTAGC
PFI1745c	-242	-1	8.54	TGTAGC
PF11_0165	-205	-1	8.54	TGTAGC
MAL8P1.151	-1423	-1	8.54	TGTAGC
PF10_0397	-1513	1	8.54	GCTACA
PF10_0397	-1800	-1	8.54	TGTAGC
PFB0730w	-1329	-1	8.54	TGTAGC
PF13_0189	-923	-1	8.54	TGTAGC
PF11_0467	-145	-1	8.54	TGTAGC
PF10_0006	-1721	-1	8.54	TGTAGC
PF07_0071	-228	1	8.54	GCTACA
PF11_0443	-1120	-1	8.54	TGTAGC
PFL1545c	-1484	1	8.54	GCTACA
MAL13P1.440	-172	1	8.54	GCTACA
PF11_0411	-384	-1	8.54	TGTAGC
PF11_0334	-1782	-1	8.54	TGTAGC
PF11_0334	-1791	-1	8.54	TGTAGC
PF14_0759	-147	1	8.54	GCTACA
PFI0725c	-174	1	8.54	GCTACA
PF13_0073	-1958	1	8.54	GCTACA
MAL13P1.260	-1408	1	8.54	GCTACA
PFD0330w	-18	1	8.54	GCTACA
PF11_0314	-1558	-1	8.54	TGTAGC
PF11_0314	-1993	-1	8.54	TGTAGC
PF14_0519	-577	-1	8.54	TGTAGC
PF13_0211	-895	-1	8.54	TGTAGC
PFE0155w	-233	-1	8.54	TGTAGC
MAL13P1.113	-880	-1	8.54	TGTAGC
PF11_0418	-1527	-1	8.54	TGTAGC
PFE0950c	-1002	1	8.54	GCTACA
PF08_0042	-1200	-1	8.54	TGTAGC
PFL2275c	-1211	1	8.54	GCTACA
MAL13P1.188	-1446	1	8.54	GCTACA
PF14_0252	-1366	1	8.54	GCTACA
MAL13P1.217	-952	-1	8.54	TGTAGC
PFA0060w	-931	-1	8.54	TGTAGC
PF14_0262	-1967	1	8.54	GCTACA
PFI1525w	-957	-1	8.54	TGTAGC
PFB0860c	-902	-1	8.54	TGTAGC
PF14_0415	-78	-1	8.54	TGTAGC
PF11_0101	-130	1	8.54	GCTACA
PF13_0229	-33	1	8.54	GCTACA
PF14_0181	-311	-1	8.54	TGTAGC
PFF1340w	-679	1	8.54	GCTACA
PF13_0118	-14	1	8.54	GCTACA
PF11_0468	-837	1	8.54	GCTACA
MAL13P1.118	-1369	-1	8.54	TGTAGC
PFF0090w	-899	-1	8.54	TGTAGC
PF10_0399	-1068	1	8.54	GCTACA
MAL13P1.294	-1082	-1	8.54	TGTAGC
PF13_0210	-382	1	8.54	GCTACA
PF11_0044	-1064	1	8.54	GCTACA
PF07_0065	-249	-1	8.54	TGTAGC
PFA0290w	-219	1	8.54	GCTACA
PFC0271c	-290	-1	8.54	TGTAGC
PFI0700c	-1525	1	8.54	GCTACA
PF11_0297	-945	-1	8.54	TGTAGC
PF07_0105	-500	1	8.54	GCTACA
PF08_0011	-478	-1	8.54	TGTAGC
PFF0330w	-470	-1	8.54	TGTAGC
PFE0435c	-176	1	8.54	GCTACA
PFI1215w	-282	-1	8.54	TGTAGC
PFE1605w	-144	-1	8.54	TGTAGC
PF08_0045	-711	-1	8.54	TGTAGC
PFL2655w	-1348	-1	8.54	TGTAGC
MAL13P1.343	-1022	1	8.54	GCTACA
PF11_0527	-651	-1	8.54	TGTAGC
PF10_0317	-148	1	8.54	GCTACA
MAL13P1.435	-147	1	8.54	GCTACA
MAL13P1.435	-1763	-1	8.54	TGTAGC
PFA0055c	-281	1	8.54	GCTACA
PF11_0268	-1979	1	8.54	GCTACA
PF10_0129	-618	-1	8.54	TGTAGC
PF13_0183	-793	-1	8.54	TGTAGC
PF14_0520	-634	1	8.54	GCTACA
PFL1460c	-458	-1	8.54	TGTAGC
PFF0205w	-322	-1	8.54	TGTAGC
PFF1175c	-1409	-1	8.54	TGTAGC
PF10_0217	-1631	1	8.54	GCTACA
PFA0030c	-1341	-1	8.54	TGTAGC
PFL1305c	-833	-1	8.54	TGTAGC
MAL8P1.38	-239	-1	8.54	TGTAGC
PFA0725w	-1442	-1	8.54	TGTAGC
MAL8P1.26	-303	-1	8.54	TGTAGC
PFB0620w	-468	-1	8.54	TGTAGC
PFB0620w	-1328	1	8.54	GCTACA
MAL13P1.231	-86	1	8.54	GCTACA
MAL13P1.119	-1570	1	8.54	GCTACA
MAL13P1.505	-1475	1	8.54	GCTACA
PF10_0403	-1516	1	8.54	GCTACA
PFB0725c	-472	1	8.54	GCTACA
PF10_0265	-1286	1	8.54	GCTACA
PFF1250w	-160	-1	8.54	TGTAGC
PFF1250w	-1603	-1	8.54	TGTAGC
MAL7P1.230	-581	1	8.54	GCTACA
PF07_0089	-1257	-1	8.54	TGTAGC
PFF0790c	-556	1	8.54	GCTACA
PFE0135w	-514	1	8.54	GCTACA
PF10_0350	-31	-1	8.54	TGTAGC
MAL13P1.455	-643	-1	8.54	TGTAGC
PF10_0044	-838	1	8.54	GCTACA
PF11_0516	-921	-1	8.54	TGTAGC
PF14_0200	-364	1	8.54	GCTACA
MAL13P1.338	-430	-1	8.54	TGTAGC
PFL0075w	-646	1	8.54	GCTACA
PF11_0170	-881	-1	8.54	TGTAGC
PF11_0169	-250	1	8.54	GCTACA
MAL8P1.58	-729	-1	8.54	TGTAGC
PFB0525w	-823	-1	8.54	TGTAGC
PFB0525w	-1747	1	8.54	GCTACA
PF13_0348	-30	1	8.54	GCTACA
PFA0255c	-8	1	8.54	GCTACA
PF08_0050	-519	1	8.54	GCTACA
PF13_0066	-635	-1	8.54	TGTAGC
PFI1370c	-1237	1	8.54	GCTACA
MAL8P1.91	-332	-1	8.54	TGTAGC
PF14_0595	-633	1	8.54	GCTACA
PF13_0269	-807	1	8.54	GCTACA
PFD1105w	-937	1	8.54	GCTACA
PF14_0098	-1052	-1	8.54	TGTAGC
PFI0990c	-113	-1	8.54	TGTAGC
PF10_0043	-1185	-1	8.54	TGTAGC
PFL1310c	-1771	-1	8.54	TGTAGC
PF13_0041	-890	-1	8.54	TGTAGC
PFA0720w	-440	-1	8.54	TGTAGC
MAL7P1.142	-1581	1	8.54	GCTACA
PFI0100c	-1677	-1	8.54	TGTAGC
PFL1550w	-284	-1	8.54	TGTAGC
PF11_0063	-163	-1	8.54	TGTAGC
PF14_0523	-286	-1	8.54	TGTAGC
PF14_0031	-219	-1	8.54	TGTAGC
PF11_0269	-639	-1	8.54	TGTAGC
PFF0055w	-960	-1	8.54	TGTAGC
PF11_0114	-1091	-1	8.54	TGTAGC
PF11_0114	-1395	1	8.54	GCTACA
PFI0575c	-83	-1	8.54	TGTAGC
PF14_0492	-1425	1	8.54	GCTACA
PF14_0031b	-36	-1	8.54	TGTAGC
PFI0705w	-951	-1	8.54	TGTAGC
PFA0715c	-1280	1	8.54	GCTACA
PF10_0314	-1650	-1	8.54	TGTAGC
PFC0470w	-65	-1	8.54	TGTAGC
PFI0650c	-1368	-1	8.54	TGTAGC
PFL2020c	-241	-1	8.54	TGTAGC
PFI1535w	-630	-1	8.54	TGTAGC
PFI1535w	-834	1	8.54	GCTACA
PFF0690c	-598	1	8.54	GCTACA
PFC0100c	-532	-1	8.54	TGTAGC
PFC0100c	-1015	1	8.54	GCTACA
PFC0905c	-564	1	8.54	GCTACA
PFC0905c	-1654	-1	8.54	TGTAGC
PF11_0239	-1342	-1	8.54	TGTAGC
PFI1560c	-101	-1	8.54	TGTAGC
PFE1225w	-1838	-1	8.54	TGTAGC
PFA0205w	-414	-1	8.54	TGTAGC
PFD0960c	-107	-1	8.54	TGTAGC
PF14_0005	-649	1	8.54	GCTACA
PFE0215w	-706	1	8.54	GCTACA
PFL2295w	-177	1	8.54	GCTACA
PFL2295w	-1252	1	8.54	GCTACA
PFD0335c	-643	1	8.54	GCTACA
PFI0995w	-880	1	8.54	GCTACA
PFF1015w	-1148	-1	8.54	TGTAGC
PF11_0402	-1855	-1	8.54	TGTAGC
PFD0755c	-223	-1	8.54	TGTAGC
MAL7P1.89	-228	1	8.54	GCTACA
PF13_0031	-891	-1	8.54	TGTAGC
PFB0055c	-1025	1	8.54	GCTACA
PFB0055c	-1338	-1	8.54	TGTAGC
PFB0025c	-1068	-1	8.54	TGTAGC
PF10_0379	-1971	1	8.54	GCTACA
PF11_0307	-341	-1	8.54	TGTAGC
PF14_0074	-830	1	8.54	GCTACA
PF07_0077	-138	-1	8.54	TGTAGC
PF14_0747	-1275	-1	8.54	TGTAGC
PF14_0277	-313	-1	8.54	TGTAGC
PF14_0565	-17	-1	8.54	TGTAGC
PF13_0103	-426	-1	8.54	TGTAGC
PFL2025w	-1490	1	8.54	GCTACA
PF13_0283	-111	1	8.54	GCTACA
PF10_0383	-1311	-1	8.54	TGTAGC
MAL8P1.15	-219	1	8.54	GCTACA
PF10_0402	-899	-1	8.54	TGTAGC
PFL2300w	-1281	1	8.54	GCTACA
PF11_0298	-941	1	8.54	GCTACA
MAL7P1.75	-973	1	8.54	GCTACA
PF14_0177b	-178	1	8.54	GCTACA
PF11_0509	-333	-1	8.54	TGTAGC
PFL0130c	-1469	-1	8.54	TGTAGC
PF11_0480	-906	-1	8.54	TGTAGC
PF11_0480	-1171	1	8.54	GCTACA
PFA0230c	-596	1	8.54	GCTACA
PF14_0040	-370	-1	8.54	TGTAGC
PFL1205c	-81	-1	8.54	TGTAGC
PFA0375c	-1970	-1	8.54	TGTAGC
PFE1535w	-127	-1	8.54	TGTAGC
PFD1020c	-1050	-1	8.54	TGTAGC
PFF0685c	-1302	1	8.54	GCTACA
PF13_0161	-482	1	8.54	GCTACA
PF13_0161	-1068	1	8.54	GCTACA
DUP1-PFE0130c	-1971	-1	8.54	TGTAGC
PF13_0144	-1031	-1	8.54	TGTAGC
PF13_0069a	-1968	1	8.54	GCTACA
PF14_0392	-470	-1	8.54	TGTAGC
PFL0305c	-152	-1	8.54	TGTAGC
PFE0565w	-689	1	8.54	GCTACA
PF08_0107	-331	1	8.54	GCTACA
PFE0865c	-1717	-1	8.54	TGTAGC
PF14_0248	-250	-1	8.54	TGTAGC
PF14_0248	-687	1	8.54	GCTACA
PF10_0161a	-695	-1	8.54	TGTAGC
PF10_0301	-691	-1	8.54	TGTAGC
PF10_0301	-1785	-1	8.54	TGTAGC
PFE0328w	-351	1	8.54	GCTACA
PF14_0032	-432	1	8.54	GCTACA
PFB0575c	-1384	1	8.54	GCTACA
PF14_0140	-312	-1	8.54	TGTAGC
PF14_0522	-1373	1	8.54	GCTACA
MAL13P1.337	-471	1	8.54	GCTACA
PF14_0493	-392	1	8.54	GCTACA
PF14_0493	-1761	-1	8.54	TGTAGC
PFL1260w	-526	1	8.54	GCTACA
MAL13P1.266	-1592	-1	8.54	TGTAGC
PF08_0108	-1726	-1	8.54	TGTAGC
PF11_0065	-1065	1	8.54	GCTACA
MAL13P1.275	-235	-1	8.54	TGTAGC
MAL13P1.82	-609	1	8.54	GCTACA
PFF1010c	-1625	1	8.54	GCTACA
PFC0886w	-478	1	8.54	GCTACA
PFE1215c	-1426	1	8.54	GCTACA
PFE1350c	-1567	-1	8.54	TGTAGC
PFL1735c	-1020	1	8.54	GCTACA
PF10_0409	-1070	-1	8.54	TGTAGC
PF13_0040	-1752	1	8.54	GCTACA
PF11_0362	-1512	1	8.54	GCTACA
PFI0810c	-955	-1	8.54	TGTAGC
PF14_0276	-1185	1	8.54	GCTACA
PFB0795w	-395	1	8.54	GCTACA
MAL7P1.219	-1480	-1	8.54	TGTAGC
MAL13P1.152	-1294	1	8.54	GCTACA
MAL7P1.149	-1154	-1	8.54	TGTAGC
MAL13P1.222	-925	-1	8.54	TGTAGC
PFB0990c	-924	-1	8.54	TGTAGC
MAL13P1.176	-421	-1	8.54	TGTAGC
PF14_0596	-279	-1	8.54	TGTAGC
PF14_0073	-1236	-1	8.54	TGTAGC
PF14_0748	-792	-1	8.54	TGTAGC
PFF1535w	-280	1	8.54	GCTACA
PF14_0267	-10	1	8.54	GCTACA
PFI0060c	-903	-1	8.54	TGTAGC
PF10_0019	-508	-1	8.54	TGTAGC
PFL0265w	-633	1	8.54	GCTACA
PFF1245c	-443	1	8.54	GCTACA
PFD1007w	-945	1	8.54	GCTACA
PF14_0602	-698	-1	8.54	TGTAGC
PFI0365w	-1858	-1	8.54	TGTAGC
PFL2420w	-88	-1	8.54	TGTAGC
PFL2420w	-828	-1	8.54	TGTAGC
PFL2420w	-980	1	8.54	GCTACA
PFB0215c	-514	1	8.54	GCTACA
PFF0695w	-276	1	8.54	GCTACA
PFL0295c	-1085	-1	8.54	TGTAGC
PF07_0062	-43	-1	8.54	TGTAGC
PF14_0500	-105	-1	8.54	TGTAGC
PFC0375c	-169	1	8.54	GCTACA
PF14_0649	-478	-1	8.54	TGTAGC
PFD1210w	-570	-1	8.54	TGTAGC
PFE0930w	-1984	-1	8.54	TGTAGC
PFD0669c	-1243	1	8.54	GCTACA
MAL7P1.155	-233	-1	8.54	TGTAGC
MAL13P1.83	-442	1	8.54	GCTACA
PFL0785c	-1604	1	8.54	GCTACA
PF14_0137	-723	1	8.54	GCTACA
PFE0330w	-1048	-1	8.54	TGTAGC
PF10_0122	-98	-1	8.54	TGTAGC
PFL1210w	-582	1	8.54	GCTACA
PFE1445c	-203	-1	8.54	TGTAGC
PFC0380w	-921	-1	8.54	TGTAGC
PF14_0680	-325	1	8.54	GCTACA
PF14_0426	-745	-1	8.54	TGTAGC
PF11_0249	-1703	1	8.54	GCTACA
PFB0020c	-817	-1	8.54	TGTAGC
PFB0675w	-1638	-1	8.54	TGTAGC
PF13_0185	-100	-1	8.54	TGTAGC
PF11_0261	-644	-1	8.54	TGTAGC
PFD0207c	-1022	1	8.54	GCTACA
PF08_0060	-1200	-1	8.54	TGTAGC
PF14_0160	-1938	-1	8.54	TGTAGC
PF14_0703	-1289	-1	8.54	TGTAGC
PF13_0234	-399	-1	8.54	TGTAGC
PFE0855c	-881	1	8.54	GCTACA
PFL0030c	-432	-1	8.54	TGTAGC
PF14_0247	-1238	-1	8.54	TGTAGC
PF11_0437	-918	-1	8.54	TGTAGC
PFE1410c	-1057	-1	8.54	TGTAGC
PF07_0063	-51	-1	8.54	TGTAGC
PF11_0486	-426	1	8.54	GCTACA
PFD0310w	-1286	-1	8.54	TGTAGC
PFE1610w	-1261	-1	8.54	TGTAGC
PFL0965c	-670	-1	8.54	TGTAGC
PF14_0683	-532	1	8.54	GCTACA
PFI0880c	-733	1	8.54	GCTACA
MAL7P1.3	-277	1	8.54	GCTACA
MAL13P1.296	-373	1	8.54	GCTACA
PF14_0696	-156	-1	8.54	TGTAGC
PF14_0696	-763	-1	8.54	TGTAGC
PFE0875c	-701	1	8.54	GCTACA
PF08_0037	-80	-1	8.54	TGTAGC
MAL8P1.3	-1343	-1	8.54	TGTAGC
PFA0235w	-190	-1	8.54	TGTAGC
PFE1190c	-1509	1	8.54	GCTACA
MAL8P1.106	-836	1	8.54	GCTACA
PF14_0345a	-97	-1	8.54	TGTAGC
MAL8P1.123	-830	-1	8.54	TGTAGC
PFF0795w	-265	-1	8.54	TGTAGC
PFE1010w	-890	1	8.54	GCTACA
PF10_0079	-273	-1	8.54	TGTAGC
MAL13P1.122	-397	-1	8.54	TGTAGC
PF08_0122	-162	-1	8.54	TGTAGC
PF08_0122	-728	1	8.54	GCTACA
PF13_0071	-1062	1	8.54	GCTACA
PFI1105w	-1061	-1	8.54	TGTAGC
PF10_0067	-793	-1	8.54	TGTAGC
MAL8P1.49	-773	1	8.54	GCTACA
PF10_0227	-1465	1	8.54	GCTACA
PFL1035w	-1055	1	8.54	GCTACA
MAL13P1.265	-276	1	8.54	GCTACA
PFF0440w	-685	-1	8.54	TGTAGC
PF11_0254	-242	1	8.54	GCTACA
MAL8P1.1	-390	-1	8.54	TGTAGC
PFL1315w	-592	1	8.54	GCTACA
PFL1725w	-758	-1	8.54	TGTAGC
PF14_0484	-375	1	8.54	GCTACA
PFF0050c	-274	1	8.54	GCTACA
PF10_0318	-1198	-1	8.54	TGTAGC
PFL0655w	-1586	1	8.54	GCTACA
PF11_0093	-1135	-1	8.54	TGTAGC
MAL13P1.84	-445	-1	8.54	TGTAGC
PF13_0201	-1130	1	8.54	GCTACA
PF14_0283	-157	-1	8.54	TGTAGC
PF14_0678	-1542	1	8.54	GCTACA
MAL13P1.29	-888	1	8.54	GCTACA
PF14_0354	-1606	1	8.54	GCTACA
PFC0210c	-339	1	8.54	GCTACA
PFI0290c	-1062	1	8.54	GCTACA
PF08_0038	-1560	1	8.54	GCTACA
PFE1515w	-381	-1	8.54	TGTAGC
PF10_0266	-1768	1	8.54	GCTACA
PFD1100c	-1727	-1	8.54	TGTAGC
PFE0955w	-1037	-1	8.54	TGTAGC
MAL8P1.25a	-563	1	8.54	GCTACA
PF14_0641	-144	-1	8.54	TGTAGC
PF14_0425	-1958	1	8.54	GCTACA
PF14_0707	-1428	1	8.54	GCTACA
PF11_0262	-372	1	8.54	GCTACA
PF11_0023	-279	1	8.54	GCTACA
PFA0045c	-1535	1	8.54	GCTACA
PFI0015c	-1286	-1	8.54	TGTAGC
MAL7P1.66	-159	-1	8.54	TGTAGC
PF11_0183	-1675	-1	8.54	TGTAGC
MAL7P1.19	-204	1	8.54	GCTACA
PF14_0476	-438	-1	8.54	TGTAGC
PFB0960c	-1768	-1	8.54	TGTAGC
PF14_0124	-763	-1	8.54	TGTAGC
PF10_0267	-83	-1	8.54	TGTAGC
PFI0360c	-999	1	8.54	GCTACA
PF10_0061	-405	-1	8.54	TGTAGC
PF10_0061	-635	-1	8.54	TGTAGC
PF11_0273	-987	-1	8.54	TGTAGC
PFE0925c	-428	1	8.54	GCTACA
PF14_0682	-1050	-1	8.54	TGTAGC
PFI1520w	-1060	1	8.54	GCTACA
PFE1305c	-1725	-1	8.54	TGTAGC
PFI0385c	-1009	-1	8.54	TGTAGC
PFA0630c	-1256	-1	8.54	TGTAGC
PFE0990w	-1792	-1	8.54	TGTAGC
PF10_0066	-479	1	8.54	GCTACA
PF14_0241	-1696	1	8.54	GCTACA
PF13_0301	-1186	1	8.54	GCTACA
PF13_0301	-1569	-1	8.54	TGTAGC
PFF0460w	-511	-1	8.54	TGTAGC
PFF0250w	-1330	-1	8.54	TGTAGC
PF10_0313	-857	-1	8.54	TGTAGC
PF10_0313	-1809	1	8.54	GCTACA
PF07_0136	-1366	-1	8.54	TGTAGC
PFL0005w	-804	1	8.54	GCTACA
PF13_0058	-1574	1	8.54	GCTACA
PFB0760w	-1923	-1	8.54	TGTAGC
PFB0995w	-266	1	8.54	GCTACA
PFL0270c	-1951	1	8.54	GCTACA
PFE1530c	-654	1	8.54	GCTACA
PF11_0276	-550	1	8.54	GCTACA
PFD0045c	-1351	-1	8.54	TGTAGC
PFE0210c	-859	-1	8.54	TGTAGC
PF14_0697	-428	1	8.54	GCTACA
PF14_0697	-1035	1	8.54	GCTACA
PF10_0047	-1827	-1	8.54	TGTAGC
PFI1695c	-10	1	8.54	GCTACA
PF14_0339	-844	-1	8.54	TGTAGC
PF14_0600	-1578	1	8.54	GCTACA
PF10_0031	-1624	-1	8.54	TGTAGC
MAL7P1.215	-1346	-1	8.54	TGTAGC
PF13_0285	-107	1	8.54	GCTACA
PFL1740w	-410	-1	8.54	TGTAGC
PFI0155c	-1862	1	8.54	GCTACA
PF10_0391	-935	-1	8.54	TGTAGC
PFB0615c	-431	-1	8.54	TGTAGC
PFB0615c	-1291	1	8.54	GCTACA
PFE0980c	-63	1	8.54	GCTACA
PFC0365w	-1644	-1	8.54	TGTAGC
PFL1355w	-139	1	8.54	GCTACA
PF07_0078	-398	-1	8.54	TGTAGC
PFI0755c	-359	-1	8.54	TGTAGC
PFI1200w	-995	-1	8.54	TGTAGC
PF08_0093	-790	-1	8.54	TGTAGC
PFB0790c	-761	-1	8.54	TGTAGC
PF14_0237	-1323	1	8.54	GCTACA
PFC0070c	-639	-1	8.54	TGTAGC
MAL8P1.150	-239	1	8.54	GCTACA
PFB0315w	-30	-1	8.54	TGTAGC
PF14_0282	-1677	1	8.54	GCTACA
PF11_0054	-282	-1	8.54	TGTAGC
MAL13P1.430	-226	-1	8.54	TGTAGC
PF10_0237	-275	-1	8.54	TGTAGC
PF13_0012a	-1048	-1	8.54	TGTAGC
PF11_0190	-251	-1	8.54	TGTAGC
PFF0165c	-222	-1	8.54	TGTAGC
PF10_0161	-730	-1	8.54	TGTAGC
PF13_0190	-1788	1	8.54	GCTACA
PFD0215c	-1650	-1	8.54	TGTAGC
PFF0605c	-854	-1	8.54	TGTAGC
PFC0175w	-1212	1	8.54	GCTACA
PF14_0413	-1342	1	8.54	GCTACA
PF10_0207	-1142	-1	8.54	TGTAGC
PFB0765w	-1308	-1	8.54	TGTAGC
PF13_0087	-732	-1	8.54	TGTAGC
PF11_0382	-1684	-1	8.54	TGTAGC
MAL13P1.58	-1187	-1	8.54	TGTAGC
PFL0740c	-341	1	8.54	GCTACA
PF14_0353	-508	-1	8.54	TGTAGC
MAL8P1.217	-1037	1	8.54	GCTACA
PFE0130c	-485	-1	8.54	TGTAGC
PFC0465c	-1567	1	8.54	GCTACA
PF11_0479a	-161	-1	8.54	TGTAGC
PF11_0288	-742	-1	8.54	TGTAGC
PFC1085c	-951	-1	8.54	TGTAGC
PFB0590w	-810	-1	8.54	TGTAGC
PFC0540w	-197	-1	8.54	TGTAGC
PFE0625w	-933	1	8.54	GCTACA
PF14_0125	-902	1	8.54	GCTACA
PF11_0333	-302	1	8.54	GCTACA
PF11_0333	-311	1	8.54	GCTACA
PF13_0355	-405	1	8.54	GCTACA
PFD0930w	-537	-1	8.54	TGTAGC
PFL0640w	-1792	1	8.54	GCTACA
PFA0520c	-380	-1	8.54	TGTAGC
PFB0670c	-1700	1	8.54	GCTACA
PF08_0094	-1178	-1	8.54	TGTAGC
PF08_0113	-1449	1	8.54	GCTACA
PFC0360w	-1236	-1	8.54	TGTAGC
PFF1280w	-86	1	8.54	GCTACA
PF11_0304	-596	1	8.54	GCTACA
PF13_0295	-1216	-1	8.54	TGTAGC
PF13_0300	-1028	1	8.54	GCTACA
PF13_0300	-1411	-1	8.54	TGTAGC
PFC0170c	-632	-1	8.54	TGTAGC
PF08_0087	-1811	1	8.54	GCTACA
PF14_0249	-87	-1	8.54	TGTAGC
PF14_0249	-524	1	8.54	GCTACA
PFB0220w	-6	-1	8.54	TGTAGC
PFI1530c	-1433	-1	8.54	TGTAGC
PFI1530c	-1637	1	8.54	GCTACA
PFE0815w	-103	-1	8.54	TGTAGC
PF14_0175	-1088	-1	8.54	TGTAGC
PFE1325w	-1553	-1	8.54	TGTAGC
PFL2630w	-1552	1	8.54	GCTACA
PF08_0121	-245	-1	8.54	TGTAGC
PF08_0121	-811	1	8.54	GCTACA
MAL7P1.138	-1781	-1	8.54	TGTAGC
PF13_0062	-1807	1	8.54	GCTACA
PFE0310c	-320	-1	8.54	TGTAGC
PFC0130c	-922	-1	8.54	TGTAGC
PF07_0066	-1194	-1	8.54	TGTAGC
PF14_0311	-205	-1	8.54	TGTAGC
MAL13P1.213	-1382	1	8.54	GCTACA
PF13_0232	-252	1	8.54	GCTACA
PF13_0144a	-530	1	8.54	GCTACA
PF14_0630	-415	-1	8.54	TGTAGC
PFD0600c	-341	-1	8.54	TGTAGC
PFD0600c	-582	1	8.54	GCTACA
MAL8P1.216	-405	-1	8.54	TGTAGC
PF14_0679	-430	-1	8.54	TGTAGC
PF11_0024	-935	-1	8.54	TGTAGC
PF13_0173	-850	-1	8.54	TGTAGC
MAL13P1.460	-1357	-1	8.54	TGTAGC
PFE0560c	-1993	-1	8.54	TGTAGC
MAL13P1.356	-782	1	8.54	GCTACA
PF10_0238	-981	1	8.54	GCTACA
PFL0790w	-215	-1	8.54	TGTAGC
PF14_0373	-941	1	8.54	GCTACA
PF11_0272	-1497	1	8.54	GCTACA
PFD1030c	-1940	-1	8.54	TGTAGC
PF11_0066	-1529	-1	8.54	TGTAGC
PF10_0208	-321	1	8.54	GCTACA
PFL0850w	-1710	1	8.54	GCTACA
PFL0680c	-725	-1	8.54	TGTAGC
PF11_0248	-126	1	8.54	GCTACA
PF10_0392	-280	1	8.54	GCTACA
PF11_0324	-1064	-1	8.54	TGTAGC
PFB1030w	-75	1	8.54	GCTACA
PF10_0004	-1481	-1	8.54	TGTAGC
PFL0650c	-183	-1	8.54	TGTAGC
PFB0580w	-827	-1	8.54	TGTAGC
PF13_0252	-1169	-1	8.54	TGTAGC
PFE0150c	-1548	1	8.54	GCTACA
PFC0105w	-1399	1	8.54	GCTACA
PFF1065c	-671	1	8.54	GCTACA
MAL7P1.4	-940	-1	8.54	TGTAGC
PFB0850c	-568	-1	8.54	TGTAGC
PFF1570w	-1343	-1	8.54	TGTAGC
PF11_0279	-152	1	8.54	GCTACA
PFF1565c	-979	1	8.54	GCTACA
PFB0865w	-332	1	8.54	GCTACA
PF13_0198	-1950	1	8.54	GCTACA
PFE0790c	-1442	1	8.54	GCTACA
PFD0785c	-739	1	8.54	GCTACA
PF11_0095	-195	-1	8.54	TGTAGC
PF11_0517	-1873	1	8.54	GCTACA
PFA0295c	-1930	1	8.54	GCTACA
PF14_0629	-1791	1	8.54	GCTACA
PF10_0260	-29	1	8.54	GCTACA
PF10_0260	-591	1	8.54	GCTACA
PFL0135w	-1290	1	8.54	GCTACA
PFI0280c	-203	-1	8.54	TGTAGC
PF11_0113	-108	-1	8.54	TGTAGC
PF11_0113	-412	1	8.54	GCTACA
PFL0685w	-144	1	8.54	GCTACA
PFL1255c	-1399	-1	8.54	TGTAGC
PFL0070c	-1191	-1	8.54	TGTAGC
PF07_0085	-1088	-1	8.54	TGTAGC
PF07_0085	-1531	-1	8.54	TGTAGC
PF14_0264	-467	-1	8.54	TGTAGC
PF14_0264	-1159	-1	8.54	TGTAGC
PFF1180w	-682	1	8.54	GCTACA
PFI1690c	-1161	1	8.54	GCTACA
PF10_0348	-678	-1	8.54	TGTAGC
PFA0675w	-1195	1	8.54	GCTACA
PF11_0238	-1542	1	8.54	GCTACA
PFC0615w	-280	1	8.54	GCTACA
PFL2340w	-438	-1	8.54	TGTAGC
PFF0855c	-459	1	8.54	GCTACA
PFA0445w	-186	-1	8.54	TGTAGC
PF13_0272	-1796	1	8.54	GCTACA
PF08_0061	-408	-1	8.54	TGTAGC
PF11_0251	-813	1	8.54	GCTACA
PF10_0259	-270	-1	8.54	TGTAGC
PF10_0259	-832	-1	8.54	TGTAGC
MAL8P1.122	-1707	1	8.54	GCTACA
PF10_0040	-372	-1	8.54	TGTAGC
PFF1335c	-489	-1	8.54	TGTAGC
PF14_0467	-612	1	8.54	GCTACA
PF14_0483	-614	-1	8.54	TGTAGC
PFL1270w	-1415	1	8.54	GCTACA
PF08_0054	-968	-1	8.54	TGTAGC
PF13_0070	-953	-1	8.54	TGTAGC
PFI1365w	-711	1	8.54	GCTACA
PFB0932w	-8	1	8.54	GCTACA
PF14_0368	-1323	-1	8.54	TGTAGC
PF14_0368	-1809	-1	8.54	TGTAGC
PF11_0095a	-1208	-1	8.54	TGTAGC
PFL0800c	-532	1	8.54	GCTACA
PF14_0161	-261	1	8.54	GCTACA
PFE0620c	-1019	-1	8.54	TGTAGC
PFC1090w	-269	1	8.54	GCTACA
PFF0185c	-1977	-1	8.54	TGTAGC
PF14_0192	-265	-1	8.54	TGTAGC
MAL8P1.105	-453	1	8.54	GCTACA
PFL1420w	-580	1	8.54	GCTACA
PFF1040w	-616	1	8.54	GCTACA
MAL13P1.212	-305	-1	8.54	TGTAGC
PF14_0126	-290	-1	8.54	TGTAGC
PF14_0099	-1113	1	8.54	GCTACA
PF14_0014	-1487	-1	8.54	TGTAGC
PF14_0665	-1054	-1	8.54	TGTAGC
PF13_0226	-713	-1	8.54	TGTAGC
PFI0965w	-303	-1	8.54	TGTAGC
PF11_0404	-243	1	8.54	GCTACA
PFB0035c	-860	-1	8.54	TGTAGC
PFA0015c	-223	1	8.54	GCTACA
PF10_0013	-860	1	8.41	TCTGCA
PF10_0013	-1637	1	8.41	TCTGCA
PF08_0139	-279	-1	8.41	TGCAGA
PF14_0164	-15	1	8.41	TCTGCA
PF14_0164	-1563	1	8.41	TCTGCA
PFL0010c	-276	-1	8.41	TGCAGA
PFI1240c	-289	1	8.41	TCTGCA
PF14_0757	-25	-1	8.41	TGCAGA
PFF0200c	-695	1	8.41	TCTGCA
PFF0200c	-1105	1	8.41	TCTGCA
PFB0935w	-35	-1	8.41	TGCAGA
PFL0025c	-196	-1	8.41	TGCAGA
PF14_0303	-386	-1	8.41	TGCAGA
PFE1455w	-492	-1	8.41	TGCAGA
PFI1195c	-1576	1	8.41	TCTGCA
PFF1235w	-520	1	8.41	TCTGCA
PF10_0405	-275	-1	8.41	TGCAGA
PF14_0435	-367	1	8.41	TCTGCA
PFF1385c	-1308	1	8.41	TCTGCA
MAL13P1.49	-173	1	8.41	TCTGCA
PF14_0154	-1366	1	8.41	TCTGCA
PF14_0774	-132	1	8.41	TCTGCA
PFI1175c	-1860	1	8.41	TCTGCA
MAL13P1.485	-1908	1	8.41	TCTGCA
PF11_0390	-708	-1	8.41	TGCAGA
PFI0095c	-40	-1	8.41	TGCAGA
PFC0910w	-1913	-1	8.41	TGCAGA
PF13_0141	-1684	-1	8.41	TGCAGA
PFD1045c	-1131	-1	8.41	TGCAGA
PF14_0343	-711	1	8.41	TCTGCA
PF14_0465	-682	1	8.41	TCTGCA
PF11_0313	-387	1	8.41	TCTGCA
MAL7P1.158	-447	-1	8.41	TGCAGA
PFD0395c	-1415	1	8.41	TCTGCA
PFF1390w	-240	-1	8.41	TGCAGA
PF14_0293	-637	1	8.41	TCTGCA
PF11_0218	-1180	1	8.41	TCTGCA
MAL13P1.295	-1833	1	8.41	TCTGCA
PFL2570w	-1876	1	8.41	TCTGCA
PF14_0760	-1351	1	8.41	TCTGCA
PFB0145c	-356	1	8.41	TCTGCA
PF11_0545	-1146	1	8.41	TCTGCA
MAL13P1.278	-14	-1	8.41	TGCAGA
MAL13P1.278	-962	-1	8.41	TGCAGA
PFB0510w	-771	1	8.41	TCTGCA
PFI1330c	-542	1	8.41	TCTGCA
PFD0695w	-1117	1	8.41	TCTGCA
PFA0160c	-912	-1	8.41	TGCAGA
PFI0525w	-122	-1	8.41	TGCAGA
PFF0285c	-127	1	8.41	TCTGCA
PFF0835w	-37	1	8.41	TCTGCA
PFA0010c	-276	-1	8.41	TGCAGA
PF14_0030	-274	-1	8.41	TGCAGA
PF10_0118	-1218	-1	8.41	TGCAGA
PFE1425c	-872	1	8.41	TCTGCA
PFC0975c	-105	1	8.41	TCTGCA
PF10_0231	-241	1	8.41	TCTGCA
PFE0280c	-1295	1	8.41	TCTGCA
PF13_0189	-1972	-1	8.41	TGCAGA
PF13_0236	-1466	1	8.41	TCTGCA
PFC0060c	-1108	1	8.41	TCTGCA
PF13_0084	-1468	-1	8.41	TGCAGA
PFF0860c	-351	-1	8.41	TGCAGA
PF14_0529	-147	-1	8.41	TGCAGA
PFE0950c	-474	-1	8.41	TGCAGA
MAL13P1.405	-1147	-1	8.41	TGCAGA
PF10_0196	-125	1	8.41	TCTGCA
PFB1050w	-279	-1	8.41	TGCAGA
PF14_0572	-671	1	8.41	TCTGCA
PFB0505c	-879	-1	8.41	TGCAGA
PF10_0144	-661	1	8.41	TCTGCA
PFC0180c	-541	-1	8.41	TGCAGA
PF14_0134	-414	1	8.41	TCTGCA
MAL13P1.256	-1508	1	8.41	TCTGCA
PF14_0563	-134	-1	8.41	TGCAGA
PF14_0262	-1822	-1	8.41	TGCAGA
PF10_0094	-379	1	8.41	TCTGCA
PF11_0139	-1265	1	8.41	TCTGCA
PF13_0281	-460	-1	8.41	TGCAGA
PFC0965w	-904	1	8.41	TCTGCA
PFI1250w	-35	1	8.41	TCTGCA
PF10_0022	-1024	1	8.41	TCTGCA
MAL13P1.163	-691	1	8.41	TCTGCA
MAL7P1.123	-415	-1	8.41	TGCAGA
PFC1030w	-657	-1	8.41	TGCAGA
PFC0545c	-566	1	8.41	TCTGCA
MAL8P1.208	-270	-1	8.41	TGCAGA
PF10_0404	-436	1	8.41	TCTGCA
PFL0170w	-1195	1	8.41	TCTGCA
MAL8P1.203	-917	1	8.41	TCTGCA
PF14_0735	-171	1	8.41	TCTGCA
PF14_0735	-1061	1	8.41	TCTGCA
PF13_0205	-65	1	8.41	TCTGCA
PFE0040c	-695	1	8.41	TCTGCA
PF14_0287	-522	1	8.41	TCTGCA
PF14_0701	-1005	-1	8.41	TGCAGA
PFI0700c	-203	-1	8.41	TGCAGA
PFF1240w	-396	1	8.41	TCTGCA
PFB0120w	-1789	-1	8.41	TGCAGA
MAL13P1.62	-1225	-1	8.41	TGCAGA
PF07_0105	-228	-1	8.41	TGCAGA
PFF0015c	-275	-1	8.41	TGCAGA
PF13_0165	-761	-1	8.41	TGCAGA
PFE1605w	-1267	1	8.41	TCTGCA
PF10_0325	-590	1	8.41	TCTGCA
PF08_0045	-210	1	8.41	TCTGCA
MAL13P1.178	-349	1	8.41	TCTGCA
PFE0050w	-1800	1	8.41	TCTGCA
PFD0807c	-439	-1	8.41	TGCAGA
PFD0807c	-747	-1	8.41	TGCAGA
PF11_0523	-322	-1	8.41	TGCAGA
PF11_0523	-376	-1	8.41	TGCAGA
PF14_0468a	-784	1	8.41	TCTGCA
PF10_0076	-485	-1	8.41	TGCAGA
PFD0195c	-457	-1	8.41	TGCAGA
PF11_0512	-411	-1	8.41	TGCAGA
PFL0370w	-790	-1	8.41	TGCAGA
PFB0755w	-318	1	8.41	TCTGCA
PFL1010c	-823	-1	8.41	TGCAGA
PFL0365c	-776	1	8.41	TCTGCA
MAL7P1.157a	-585	1	8.41	TCTGCA
MAL8P1.210	-25	1	8.41	TCTGCA
MAL8P1.210	-172	1	8.41	TCTGCA
MAL8P1.210	-226	1	8.41	TCTGCA
PF14_0573	-1016	-1	8.41	TGCAGA
MAL7P1.228	-1761	-1	8.41	TGCAGA
PFC0010c	-276	-1	8.41	TGCAGA
PFC0385c	-1828	-1	8.41	TGCAGA
MAL8P1.58	-1763	1	8.41	TCTGCA
PF11_0286	-508	1	8.41	TCTGCA
PFF0275c	-202	-1	8.41	TGCAGA
MAL8P1.65	-1478	1	8.41	TCTGCA
PF10_0324	-359	-1	8.41	TGCAGA
MAL8P1.212	-1767	1	8.41	TCTGCA
MAL8P1.212	-1914	1	8.41	TCTGCA
MAL8P1.212	-1968	1	8.41	TCTGCA
PF14_0640	-852	-1	8.41	TGCAGA
PFF0300w	-1107	-1	8.41	TGCAGA
PFI0435c	-911	1	8.41	TCTGCA
PFD1105w	-452	1	8.41	TCTGCA
PFI0265c	-1049	-1	8.41	TGCAGA
PF11_0078	-128	-1	8.41	TGCAGA
PFA0190c	-728	-1	8.41	TGCAGA
PF11_0395	-347	-1	8.41	TGCAGA
PFI1825w	-279	-1	8.41	TGCAGA
PF14_0424	-1199	1	8.41	TCTGCA
PFI0035c	-195	-1	8.41	TGCAGA
PFI0100c	-277	-1	8.41	TGCAGA
PF14_0523	-968	-1	8.41	TGCAGA
PF11_0114	-1489	1	8.41	TCTGCA
MAL13P1.385	-569	1	8.41	TCTGCA
PF10_0314	-323	1	8.41	TCTGCA
PFF0280w	-1365	1	8.41	TCTGCA
PFE0080c	-1505	-1	8.41	TGCAGA
PFL0560c	-1223	1	8.41	TCTGCA
PF08_0100	-398	1	8.41	TCTGCA
PFC0905c	-1401	1	8.41	TCTGCA
PF11_0239	-519	1	8.41	TCTGCA
PF14_0268	-121	1	8.41	TCTGCA
PF14_0268	-450	1	8.41	TCTGCA
PF14_0120	-1035	-1	8.41	TGCAGA
PFD0960c	-1171	-1	8.41	TGCAGA
PFL0165c	-119	-1	8.41	TGCAGA
MAL13P1.7	-1397	-1	8.41	TGCAGA
PFI0785c	-234	-1	8.41	TGCAGA
PF14_0762	-1489	-1	8.41	TGCAGA
PFC0090w	-784	-1	8.41	TGCAGA
PFA0195w	-868	1	8.41	TCTGCA
MAL13P1.81	-603	1	8.41	TCTGCA
PFC0115c	-1847	-1	8.41	TGCAGA
PF10_0084	-1342	1	8.41	TCTGCA
PFE1450c	-804	1	8.41	TCTGCA
PFE1040c	-860	-1	8.41	TGCAGA
PF11_0312	-1482	-1	8.41	TGCAGA
PF10_0180	-1223	1	8.41	TCTGCA
PFL0880c	-1342	1	8.41	TCTGCA
PFI1400c	-486	1	8.41	TCTGCA
PFI1400c	-917	-1	8.41	TGCAGA
PFI0970c	-789	-1	8.41	TGCAGA
PF10_0146	-705	-1	8.41	TGCAGA
PF10_0146	-770	1	8.41	TCTGCA
PF10_0146	-855	-1	8.41	TGCAGA
PF14_0165	-1750	1	8.41	TCTGCA
MAL7P1.17	-426	-1	8.41	TGCAGA
PF14_0464	-668	-1	8.41	TGCAGA
PFC0750w	-428	-1	8.41	TGCAGA
PFB0161c	-1399	1	8.41	TCTGCA
PFB0161c	-1412	-1	8.41	TGCAGA
PFL2660w	-275	-1	8.41	TGCAGA
PF14_0746	-1961	1	8.41	TCTGCA
PFD1140w	-1495	-1	8.41	TGCAGA
PFL0195w	-1524	-1	8.41	TGCAGA
PFL0565w	-1897	-1	8.41	TGCAGA
PFI1225w	-1939	1	8.41	TCTGCA
PF14_0057	-1352	-1	8.41	TGCAGA
PF10_0045	-1013	1	8.41	TCTGCA
PFC0165w	-1287	1	8.41	TCTGCA
PFL1095c	-555	1	8.41	TCTGCA
PFL1810w	-882	1	8.41	TCTGCA
PF11_0377-a	-1283	1	8.41	TCTGCA
PF14_0392	-1272	1	8.41	TCTGCA
MAL13P1.105	-78	1	8.41	TCTGCA
MAL13P1.105	-1160	1	8.41	TCTGCA
PFC0550w	-378	-1	8.41	TGCAGA
PFL0945w	-762	-1	8.41	TGCAGA
PFC0305w	-341	1	8.41	TCTGCA
PF07_0138	-280	-1	8.41	TGCAGA
PFE0450w	-1964	1	8.41	TCTGCA
PF11_0530	-1246	1	8.41	TCTGCA
PFB0435c	-554	-1	8.41	TGCAGA
PF10_0301	-207	-1	8.41	TGCAGA
PF14_0018	-1412	-1	8.41	TGCAGA
PF14_0140	-887	1	8.41	TCTGCA
PF11_0062	-662	-1	8.41	TGCAGA
PF11_0328	-659	1	8.41	TCTGCA
PFE1350c	-372	1	8.41	TCTGCA
PFF1045w	-461	1	8.41	TCTGCA
PFA0565c	-463	-1	8.41	TGCAGA
PF10_0119	-230	1	8.41	TCTGCA
PFL0505c	-1530	1	8.41	TCTGCA
PFA0570w	-1629	1	8.41	TCTGCA
PF11_0529	-279	-1	8.41	TGCAGA
PF13_0079	-984	-1	8.41	TGCAGA
MAL13P1.297	-123	-1	8.41	TGCAGA
MAL13P1.297	-732	-1	8.41	TGCAGA
PFC0261c	-483	-1	8.41	TGCAGA
PF10_0007	-106	-1	8.41	TGCAGA
PFE1555c	-1101	-1	8.41	TGCAGA
PFF0985c	-498	1	8.41	TCTGCA
PFC0960c	-1901	-1	8.41	TGCAGA
PFF0125c	-1273	1	8.41	TCTGCA
PFD0590c	-653	-1	8.41	TGCAGA
PF07_0052	-601	1	8.41	TCTGCA
PF14_0100	-828	1	8.41	TCTGCA
PFD0775c	-1125	1	8.41	TCTGCA
PF14_0646	-773	-1	8.41	TGCAGA
PF14_0763	-1420	1	8.41	TCTGCA
PF14_0639	-225	1	8.41	TCTGCA
PFI0050c	-1441	-1	8.41	TGCAGA
PF10_0115	-280	-1	8.41	TGCAGA
PFF1590w	-277	-1	8.41	TGCAGA
MAL13P1.20	-1834	-1	8.41	TGCAGA
PF14_0360	-1811	1	8.41	TCTGCA
PF14_0204	-97	1	8.41	TCTGCA
PF10_0370	-1054	1	8.41	TCTGCA
PF10_0370	-1177	-1	8.41	TGCAGA
MAL13P1.37	-206	-1	8.41	TGCAGA
PFE1625c	-1527	-1	8.41	TGCAGA
MAL8P1.145	-596	1	8.41	TCTGCA
MAL13P1.380	-542	-1	8.41	TGCAGA
PFB1040w	-439	1	8.41	TCTGCA
PFD0669c	-507	-1	8.41	TGCAGA
PFL0700w	-1689	-1	8.41	TGCAGA
PFF0710w	-422	-1	8.41	TGCAGA
PFF0710w	-914	1	8.41	TCTGCA
PF13_0246	-731	1	8.41	TCTGCA
PFA0560c	-1112	-1	8.41	TGCAGA
PF10_0291	-306	-1	8.41	TGCAGA
PFI1245c	-1843	-1	8.41	TGCAGA
MAL13P1.234	-1058	-1	8.41	TGCAGA
PF14_0355	-506	1	8.41	TCTGCA
PF10_0123	-161	-1	8.41	TGCAGA
PFE1200w	-1303	1	8.41	TCTGCA
PFI1155w	-659	-1	8.41	TGCAGA
PF10_0296	-26	-1	8.41	TGCAGA
PF10_0070	-1359	-1	8.41	TGCAGA
PFL0030c	-729	-1	8.41	TGCAGA
PFL2315c	-1314	1	8.41	TCTGCA
PF14_0221	-1352	-1	8.41	TGCAGA
PF11_0377-b	-1283	1	8.41	TCTGCA
PF11_0338	-766	-1	8.41	TGCAGA
PF11_0338	-776	1	8.41	TCTGCA
PF14_0332	-1737	-1	8.41	TGCAGA
PF07_0063	-293	-1	8.41	TGCAGA
PF11_0486	-855	1	8.41	TCTGCA
PF14_0642	-302	1	8.41	TCTGCA
PF10_0268	-1787	-1	8.41	TGCAGA
PF10_0063a	-706	-1	8.41	TGCAGA
PF08_0056	-957	-1	8.41	TGCAGA
PF14_0346	-282	1	8.41	TCTGCA
PFE1245w	-413	1	8.41	TCTGCA
PFD1240w	-270	-1	8.41	TGCAGA
PFA0235w	-1930	1	8.41	TCTGCA
PFF0705c	-460	-1	8.41	TGCAGA
PFF0705c	-952	1	8.41	TCTGCA
PF10_0193	-1530	-1	8.41	TGCAGA
PF08_0096	-1714	-1	8.41	TGCAGA
PF11_0076	-479	-1	8.41	TGCAGA
MAL13P1.131	-1082	-1	8.41	TGCAGA
PF13_0293	-340	1	8.41	TCTGCA
PF13_0293	-1188	1	8.41	TCTGCA
PFF1020c	-863	1	8.41	TCTGCA
PF13_0292	-155	-1	8.41	TGCAGA
PF13_0292	-1003	-1	8.41	TGCAGA
MAL8P1.139	-582	-1	8.41	TGCAGA
PFF1230c	-1069	-1	8.41	TGCAGA
MAL7P1.231	-129	-1	8.41	TGCAGA
MAL13P1.114	-53	-1	8.41	TGCAGA
MAL13P1.2	-279	-1	8.41	TGCAGA
PFA0625w	-405	1	8.41	TCTGCA
PF14_0484	-17	1	8.41	TCTGCA
PFC1115w	-274	-1	8.41	TGCAGA
PF11_0373	-484	1	8.41	TCTGCA
MAL7P1.129	-216	1	8.41	TCTGCA
PFL0692c	-195	1	8.41	TCTGCA
PFE0445c	-666	-1	8.41	TGCAGA
PFB0520w	-632	-1	8.41	TGCAGA
PF14_0615	-527	1	8.41	TCTGCA
PF14_0615	-578	1	8.41	TCTGCA
PFL1805c	-415	-1	8.41	TGCAGA
PFC0210c	-490	-1	8.41	TGCAGA
PF10_0394	-1380	-1	8.41	TGCAGA
PFE1515w	-355	1	8.41	TCTGCA
PFD1100c	-376	-1	8.41	TGCAGA
PFE0955w	-1565	1	8.41	TCTGCA
PFD0400w	-1338	-1	8.41	TGCAGA
PF10_0311	-1497	-1	8.41	TGCAGA
PFI0395w	-693	-1	8.41	TGCAGA
MAL13P1.237a	-616	-1	8.41	TGCAGA
MAL13P1.535	-278	-1	8.41	TGCAGA
PF14_0775	-1987	-1	8.41	TGCAGA
PFF0485c	-59	1	8.41	TCTGCA
PFE1420w	-494	1	8.41	TCTGCA
PF14_0333	-631	1	8.41	TCTGCA
PFI1775w	-1669	1	8.41	TCTGCA
MAL13P1.329	-1179	1	8.41	TCTGCA
PF13_0112	-384	-1	8.41	TGCAGA
PF13_0163	-30	-1	8.41	TGCAGA
PF13_0137	-1366	1	8.41	TCTGCA
PF10_0073	-581	-1	8.41	TGCAGA
PF11_0079	-752	1	8.41	TCTGCA
PF10_0330	-984	1	8.41	TCTGCA
PFI0390c	-1761	1	8.41	TCTGCA
PF14_0540	-38	1	8.41	TCTGCA
PFD0810w	-1240	1	8.41	TCTGCA
PFD0810w	-1548	1	8.41	TCTGCA
PF14_0241	-790	-1	8.41	TGCAGA
PF11_0377-c	-1283	1	8.41	TCTGCA
PFD0030c	-275	-1	8.41	TGCAGA
PF11_0535	-643	1	8.41	TCTGCA
PFI0590c	-868	1	8.41	TCTGCA
PF11_0276	-573	-1	8.41	TGCAGA
PFE0045c	-1536	-1	8.41	TGCAGA
PF07_0022	-445	1	8.41	TCTGCA
PF14_0727	-1066	-1	8.41	TGCAGA
PFL0885w	-69	-1	8.41	TGCAGA
PFL0885w	-953	-1	8.41	TGCAGA
PF14_0222	-1729	1	8.41	TCTGCA
PF11_0385	-1381	1	8.41	TCTGCA
PFD0965W	-1337	1	8.41	TCTGCA
PF14_0781	-268	1	8.41	TCTGCA
PFF1365c	-1353	1	8.41	TCTGCA
PFI1700c	-1800	1	8.41	TCTGCA
PF14_0549	-854	-1	8.41	TGCAGA
PFI1200w	-1389	-1	8.41	TGCAGA
PF14_0732	-527	1	8.41	TCTGCA
PF14_0094	-1739	1	8.41	TCTGCA
PF14_0069	-1598	-1	8.41	TGCAGA
MAL7P1.106	-649	-1	8.41	TGCAGA
PFD1185w	-604	-1	8.41	TGCAGA
PFD0070c	-1498	1	8.41	TCTGCA
PF10_0077	-1653	1	8.41	TCTGCA
PFD0485w	-198	1	8.41	TCTGCA
PFI0125c	-24	-1	8.41	TGCAGA
PFL2615w	-279	-1	8.41	TGCAGA
PFL2615w	-1508	1	8.41	TCTGCA
PFB0225c	-16	-1	8.41	TGCAGA
PFE1630w	-1636	1	8.41	TCTGCA
PFI1220w	-201	1	8.41	TCTGCA
PF13_0190	-739	1	8.41	TCTGCA
PFD0215c	-596	-1	8.41	TGCAGA
MAL13P1.18	-550	1	8.41	TCTGCA
PF11_0522	-440	-1	8.41	TGCAGA
PF11_0522	-494	-1	8.41	TGCAGA
PF11_0522	-641	-1	8.41	TGCAGA
PFF1305w	-1208	1	8.41	TCTGCA
PF10_0207	-130	1	8.41	TCTGCA
PFC1025w	-1312	1	8.41	TCTGCA
PFB0170w	-1837	1	8.41	TCTGCA
PFB0170w	-1850	-1	8.41	TGCAGA
PF14_0637	-1332	1	8.41	TCTGCA
PF14_0614	-680	-1	8.41	TGCAGA
PFF0683c	-424	1	8.41	TCTGCA
PFE1565w	-1709	1	8.41	TCTGCA
PFE0625w	-1530	-1	8.41	TGCAGA
PFE0625w	-1849	1	8.41	TCTGCA
PF08_0071	-1057	1	8.41	TCTGCA
PFI0010c	-278	-1	8.41	TGCAGA
MAL8P1.41	-333	1	8.41	TCTGCA
PFD0015c	-276	-1	8.41	TGCAGA
PFD0930w	-334	1	8.41	TCTGCA
PFA0420w	-1337	-1	8.41	TGCAGA
MAL13P1.76	-429	1	8.41	TCTGCA
PF10_0195	-738	-1	8.41	TGCAGA
PFA0520c	-1962	1	8.41	TCTGCA
PFL2095w	-1027	-1	8.41	TGCAGA
MAL8P1.209	-440	-1	8.41	TGCAGA
MAL8P1.209	-494	-1	8.41	TGCAGA
MAL8P1.209	-641	-1	8.41	TGCAGA
PF11_0289	-843	-1	8.41	TGCAGA
PF11_0472	-287	-1	8.41	TGCAGA
PF07_0018	-1340	-1	8.41	TGCAGA
MAL13P1.19	-802	1	8.41	TCTGCA
PFD0780w	-1247	-1	8.41	TGCAGA
PF14_0615a	-1709	-1	8.41	TGCAGA
PF14_0615a	-1760	-1	8.41	TGCAGA
PFD1160w	-209	1	8.41	TCTGCA
PF14_0663	-817	1	8.41	TCTGCA
MAL13P1.194	-1626	1	8.41	TCTGCA
PFI1305w	-877	1	8.41	TCTGCA
PFF1450w	-1196	1	8.41	TCTGCA
PFB0877c	-842	-1	8.41	TGCAGA
PF11_0357	-1781	1	8.41	TCTGCA
PF10_0179a	-154	1	8.41	TCTGCA
MAL13P1.17	-545	-1	8.41	TGCAGA
PF10_0208	-1333	-1	8.41	TGCAGA
MAL7P1.213	-278	-1	8.41	TGCAGA
PF11_0075	-921	-1	8.41	TGCAGA
PFI1445w	-497	1	8.41	TCTGCA
PFI1445w	-1472	1	8.41	TCTGCA
PFI0850w	-281	1	8.41	TCTGCA
PFI1255w	-1636	1	8.41	TCTGCA
PFD0090c	-1300	1	8.41	TCTGCA
PF14_0548	-596	1	8.41	TCTGCA
PFB1005w	-1380	-1	8.41	TGCAGA
PF11_0222	-350	1	8.41	TCTGCA
PFD1135c	-981	1	8.41	TCTGCA
MAL13P1.38	-1690	1	8.41	TCTGCA
MAL13P1.292	-12	1	8.41	TCTGCA
PFB0880w	-983	1	8.41	TCTGCA
PFA0760w	-283	-1	8.41	TGCAGA
PFI0440w	-458	-1	8.41	TGCAGA
PF14_0009	-509	-1	8.41	TGCAGA
MAL8P1.146	-1201	1	8.41	TCTGCA
PFL2320w	-398	-1	8.41	TGCAGA
PFL1495w	-455	1	8.41	TCTGCA
PFA0525w	-864	-1	8.41	TGCAGA
PFA0295c	-1465	-1	8.41	TGCAGA
PFL2440w	-36	-1	8.41	TGCAGA
PFD0225w	-74	1	8.41	TCTGCA
PFL2575c	-1471	-1	8.41	TGCAGA
PFL1100w	-561	-1	8.41	TGCAGA
PFL1265c	-941	1	8.41	TCTGCA
PF11_0113	-14	-1	8.41	TGCAGA
PF14_0643	-908	-1	8.41	TGCAGA
MAL13P1.11	-501	-1	8.41	TGCAGA
PFF1315w	-144	-1	8.41	TGCAGA
PFF0035c	-275	-1	8.41	TGCAGA
PF14_0264	-1304	1	8.41	TCTGCA
PFL0465c	-616	-1	8.41	TGCAGA
PF11_0228	-384	1	8.41	TCTGCA
PF14_0337	-1692	-1	8.41	TGCAGA
PF11_0077	-700	1	8.41	TCTGCA
PF11_0303	-1024	-1	8.41	TGCAGA
PFA0415c	-1298	1	8.41	TCTGCA
MAL7P1.64	-1759	1	8.41	TCTGCA
PFC0345w	-625	1	8.41	TCTGCA
PF14_0483	-972	-1	8.41	TGCAGA
PF14_0070	-711	1	8.41	TCTGCA
PFE0770w	-1168	1	8.41	TCTGCA
PF08_0054	-1149	1	8.41	TCTGCA
PFE0620c	-103	-1	8.41	TGCAGA
PFE0620c	-422	1	8.41	TCTGCA
PFI1575c	-417	-1	8.41	TGCAGA
PF14_0162	-756	-1	8.41	TGCAGA
PFD0595w	-1641	1	8.41	TCTGCA
PF13_0140	-947	1	8.41	TCTGCA
PFC0390w	-1221	1	8.41	TCTGCA
PFE1620c	-1891	-1	8.41	TGCAGA
MAL13P1.106	-1188	-1	8.41	TGCAGA
PFD0425w	-245	-1	8.41	TGCAGA
PF14_0133	-648	-1	8.41	TGCAGA
PFE1235c	-206	-1	8.41	TGCAGA
PF14_0014	-1581	-1	8.41	TGCAGA
PF11_0074	-61	1	8.41	TCTGCA
PFD1015c	-1678	1	7.83	TCTAGA
PFF0200c	-1475	1	7.83	TCTAGA
PFC0970w	-1257	1	7.83	TCTAGA
PF11_0342	-30	1	7.83	TCTAGA
PFC0820w	-1753	1	7.83	TCTAGA
PFI1675w	-1455	1	7.83	TCTAGA
PF11_0257	-1980	1	7.83	TCTAGA
PFF1385c	-723	1	7.83	TCTAGA
PF13_0160	-1280	1	7.83	TCTAGA
PF08_0080	-1329	1	7.83	TCTAGA
PFE1590w	-1705	1	7.83	TCTAGA
PF14_0636	-362	1	7.83	TCTAGA
MAL8P1.85	-1148	1	7.83	TCTAGA
PFF0915w	-491	1	7.83	TCTAGA
PFL0805w	-859	1	7.83	TCTAGA
PF11_0362a	-151	1	7.83	TCTAGA
PFF0190c	-129	1	7.83	TCTAGA
PFF1390w	-825	1	7.83	TCTAGA
PF11_0156	-992	1	7.83	TCTAGA
MAL13P1.33	-663	1	7.83	TCTAGA
PFL2260w	-666	1	7.83	TCTAGA
PF14_0760	-1705	1	7.83	TCTAGA
PFC0860w	-1548	1	7.83	TCTAGA
PF07_0048	-1790	1	7.83	TCTAGA
PFI0875w	-282	1	7.83	TCTAGA
MAL13P1.278	-579	1	7.83	TCTAGA
PF14_0404	-403	1	7.83	TCTAGA
PF14_0352	-1071	1	7.83	TCTAGA
PFD0995c	-1483	1	7.83	TCTAGA
PFE1082c	-1270	1	7.83	TCTAGA
MAL8P1.82	-1482	1	7.83	TCTAGA
PFD0695w	-765	1	7.83	TCTAGA
PFD0660w	-1173	1	7.83	TCTAGA
PF14_0316	-1294	1	7.83	TCTAGA
PFC0645w	-160	1	7.83	TCTAGA
PFI1745c	-1892	1	7.83	TCTAGA
PFF1225c	-1183	1	7.83	TCTAGA
PFI0165c	-1806	1	7.83	TCTAGA
PF08_0010	-726	1	7.83	TCTAGA
PF13_0236	-1690	1	7.83	TCTAGA
MAL8P1.84	-17	1	7.83	TCTAGA
PF11_0130	-716	1	7.83	TCTAGA
PFL0835w	-52	1	7.83	TCTAGA
PF13_0225	-1226	1	7.83	TCTAGA
PFE0680w	-1986	1	7.83	TCTAGA
PFL0540w	-486	1	7.83	TCTAGA
PF08_0101	-460	1	7.83	TCTAGA
PFF0860c	-1696	1	7.83	TCTAGA
PF13_0073	-1647	1	7.83	TCTAGA
PFL0420w	-459	1	7.83	TCTAGA
MAL13P1.288	-1851	1	7.83	TCTAGA
MAL13P1.405	-27	1	7.83	TCTAGA
PF10_0244	-129	1	7.83	TCTAGA
MAL8P1.17	-1918	1	7.83	TCTAGA
PF10_0211	-1727	1	7.83	TCTAGA
PF11_0048	-1506	1	7.83	TCTAGA
PF14_0262	-879	1	7.83	TCTAGA
PFE1085w	-756	1	7.83	TCTAGA
PF14_0084	-1757	1	7.83	TCTAGA
MAL13P1.346	-1077	1	7.83	TCTAGA
PFI1670c	-1202	1	7.83	TCTAGA
PF14_0429	-1576	1	7.83	TCTAGA
MAL7P1.177	-518	1	7.83	TCTAGA
PFL2000w	-829	1	7.83	TCTAGA
PFF1495w	-338	1	7.83	TCTAGA
PF14_0085	-1139	1	7.83	TCTAGA
PFI0915w	-442	1	7.83	TCTAGA
PFL0245w	-408	1	7.83	TCTAGA
PFE1110w	-1591	1	7.83	TCTAGA
PFC0945w	-482	1	7.83	TCTAGA
MAL8P1.7	-956	1	7.83	TCTAGA
PF11_0326	-587	1	7.83	TCTAGA
PFA0725w	-524	1	7.83	TCTAGA
MAL13P1.94	-1604	1	7.83	TCTAGA
PF13_0219	-1741	1	7.83	TCTAGA
MAL7P1.28	-483	1	7.83	TCTAGA
MAL8P1.163	-372	1	7.83	TCTAGA
MAL8P1.45	-1892	1	7.83	TCTAGA
PFE1105c	-72	1	7.83	TCTAGA
PFA0110w	-147	1	7.83	TCTAGA
PFD0095c	-1701	1	7.83	TCTAGA
PFE0810c	-1572	1	7.83	TCTAGA
PFE1265w	-627	1	7.83	TCTAGA
PF14_0334	-1270	1	7.83	TCTAGA
PFC0220w	-658	1	7.83	TCTAGA
PFL0440c	-160	1	7.83	TCTAGA
PF11_0465	-1241	1	7.83	TCTAGA
PFA0735w	-366	1	7.83	TCTAGA
PF08_0035	-188	1	7.83	TCTAGA
PF14_0477a	-493	1	7.83	TCTAGA
PF11_0070	-565	1	7.83	TCTAGA
PF13_0129	-416	1	7.83	TCTAGA
PF10_0069	-222	1	7.83	TCTAGA
PFC0215c	-611	1	7.83	TCTAGA
PF11_0033	-1097	1	7.83	TCTAGA
PFE1600w	-318	1	7.83	TCTAGA
PF14_0420	-516	1	7.83	TCTAGA
PF10_0152	-1028	1	7.83	TCTAGA
PF07_0051	-1735	1	7.83	TCTAGA
PF14_0120	-246	1	7.83	TCTAGA
MAL13P1.344	-204	1	7.83	TCTAGA
PFF1015w	-252	1	7.83	TCTAGA
PFL0590c	-1417	1	7.83	TCTAGA
PF11_0402	-943	1	7.83	TCTAGA
PF14_0762	-1520	1	7.83	TCTAGA
PF07_0008	-947	1	7.83	TCTAGA
PF13_0184	-1661	1	7.83	TCTAGA
PF13_0200	-821	1	7.83	TCTAGA
PF10_0218	-1688	1	7.83	TCTAGA
PF11_0422	-1093	1	7.83	TCTAGA
PFI0115c	-228	1	7.83	TCTAGA
MAL7P1.220	-443	1	7.83	TCTAGA
PF11_0144	-365	1	7.83	TCTAGA
PFB0955w	-1422	1	7.83	TCTAGA
PF14_0728	-275	1	7.83	TCTAGA
PF11_0509	-1234	1	7.83	TCTAGA
PF13_0155	-396	1	7.83	TCTAGA
PF14_0349	-644	1	7.83	TCTAGA
PF14_0746	-580	1	7.83	TCTAGA
PF13_0178	-138	1	7.83	TCTAGA
PF11_0175a	-1286	1	7.83	TCTAGA
MAL8P1.6	-1486	1	7.83	TCTAGA
PFL1960w	-1871	1	7.83	TCTAGA
PFC0355c	-775	1	7.83	TCTAGA
PFA0310c	-709	1	7.83	TCTAGA
PFE0675c	-741	1	7.83	TCTAGA
PFL1450c	-1525	1	7.83	TCTAGA
PF11_0201	-1582	1	7.83	TCTAGA
PFE0430w	-547	1	7.83	TCTAGA
MAL13P1.152	-236	1	7.83	TCTAGA
PFC0065c	-1248	1	7.83	TCTAGA
PFI0170w	-1427	1	7.83	TCTAGA
PFI0950w	-640	1	7.83	TCTAGA
PFC0940c	-1849	1	7.83	TCTAGA
PF14_0763	-1389	1	7.83	TCTAGA
PF14_0542	-1960	1	7.83	TCTAGA
MAL13P1.21	-142	1	7.83	TCTAGA
PFB0070w	-654	1	7.83	TCTAGA
PFD0625c	-1868	1	7.83	TCTAGA
PF11_0330	-373	1	7.83	TCTAGA
PF14_0504	-16	1	7.83	TCTAGA
PF11_0368	-380	1	7.83	TCTAGA
MAL13P1.37	-999	1	7.83	TCTAGA
PF11_0200	-580	1	7.83	TCTAGA
PF14_0008	-126	1	7.83	TCTAGA
PF13_0148	-372	1	7.83	TCTAGA
PF11_0540a%7Bpep%7D	-1542	1	7.83	TCTAGA
PFL2525c	-1661	1	7.83	TCTAGA
PFD0669c	-859	1	7.83	TCTAGA
MAL8P1.43	-194	1	7.83	TCTAGA
PF13_0199	-38	1	7.83	TCTAGA
PF11_0052	-853	1	7.83	TCTAGA
PF07_0056	-1865	1	7.83	TCTAGA
MAL13P1.173	-848	1	7.83	TCTAGA
PF14_0495	-1057	1	7.83	TCTAGA
PFI1780w	-381	1	7.83	TCTAGA
PF14_0494	-1989	1	7.83	TCTAGA
PFB0675w	-139	1	7.83	TCTAGA
PFL2230c	-534	1	7.83	TCTAGA
PFB0976w	-1148	1	7.83	TCTAGA
PFB0340c	-302	1	7.83	TCTAGA
PFL1995c	-819	1	7.83	TCTAGA
PF11_0094	-704	1	7.83	TCTAGA
PFI0120c	-1419	1	7.83	TCTAGA
PF14_0167	-788	1	7.83	TCTAGA
PFI0555c	-340	1	7.83	TCTAGA
MAL8P1.162	-517	1	7.83	TCTAGA
PF13_0164	-1181	1	7.83	TCTAGA
MAL13P1.315	-1434	1	7.83	TCTAGA
PFI0610w	-459	1	7.83	TCTAGA
MAL13P1.296	-35	1	7.83	TCTAGA
PF10_0219	-705	1	7.83	TCTAGA
PFF0660w	-1874	1	7.83	TCTAGA
PFL1070c	-1458	1	7.83	TCTAGA
PFA0700c	-690	1	7.83	TCTAGA
PF14_0600a	-1032	1	7.83	TCTAGA
PFE1015c	-1015	1	7.83	TCTAGA
PFF1470c	-1245	1	7.83	TCTAGA
PFF1470c	-1271	1	7.83	TCTAGA
PFL0535c	-1742	1	7.83	TCTAGA
PFC0765c	-797	1	7.83	TCTAGA
PFL2195w	-1936	1	7.83	TCTAGA
MAL7P1.173	-1913	1	7.83	TCTAGA
PFC0930c	-673	1	7.83	TCTAGA
PF08_0066	-849	1	7.83	TCTAGA
PFE1515w	-589	1	7.83	TCTAGA
PF14_0541	-746	1	7.83	TCTAGA
PFE1210c	-478	1	7.83	TCTAGA
PF08_0058	-477	1	7.83	TCTAGA
PFC0815c	-628	1	7.83	TCTAGA
PFL2235w	-526	1	7.83	TCTAGA
PFL2190c	-1151	1	7.83	TCTAGA
PFE1355c	-786	1	7.83	TCTAGA
PFD0615c	-1560	1	7.83	TCTAGA
PFD0615c	-1747	1	7.83	TCTAGA
PF10_0276	-762	1	7.83	TCTAGA
PFF0230c	-30	1	7.83	TCTAGA
PFE0370c	-701	1	7.83	TCTAGA
PFE0370c	-712	1	7.83	TCTAGA
PFE0370c	-787	1	7.83	TCTAGA
PFF0910c	-572	1	7.83	TCTAGA
PF08_0137	-892	1	7.83	TCTAGA
PFI0155c	-1107	1	7.83	TCTAGA
PFC0485w	-419	1	7.83	TCTAGA
PF14_0469	-1877	1	7.83	TCTAGA
PF14_0631	-404	1	7.83	TCTAGA
PFF1295w	-962	1	7.83	TCTAGA
PF14_0419	-290	1	7.83	TCTAGA
PFL0720w	-880	1	7.83	TCTAGA
MAL13P1.430	-517	1	7.83	TCTAGA
MAL13P1.430	-1317	1	7.83	TCTAGA
MAL13P1.60	-567	1	7.83	TCTAGA
PFL2365w	-789	1	7.83	TCTAGA
PF10_0237	-16	1	7.83	TCTAGA
MAL13P1.145	-1672	1	7.83	TCTAGA
PF07_0129	-1004	1	7.83	TCTAGA
PF08_0079	-1122	1	7.83	TCTAGA
PF08_0008	-1902	1	7.83	TCTAGA
PFF0615c	-424	1	7.83	TCTAGA
MAL13P1.58	-1498	1	7.83	TCTAGA
PF14_0428	-75	1	7.83	TCTAGA
MAL8P1.16	-385	1	7.83	TCTAGA
PF14_0478	-1343	1	7.83	TCTAGA
PF11_0365	-780	1	7.83	TCTAGA
PFD0630c	-1868	1	7.83	TCTAGA
PFB0670c	-144	1	7.83	TCTAGA
PF14_0272	-34	1	7.83	TCTAGA
PF14_0273	-1939	1	7.83	TCTAGA
PFE1020w	-11	1	7.83	TCTAGA
PFD1000c	-1483	1	7.83	TCTAGA
PFE0815w	-729	1	7.83	TCTAGA
PF10_0248	-112	1	7.83	TCTAGA
PFI0695c	-894	1	7.83	TCTAGA
PF10_0024	-740	1	7.83	TCTAGA
PFL1170w	-906	1	7.83	TCTAGA
PFL1970w	-1725	1	7.83	TCTAGA
PFF0830w	-104	1	7.83	TCTAGA
PFC0395w	-1541	1	7.83	TCTAGA
PF13_0125	-575	1	7.83	TCTAGA
MAL7P1.310	-1228	1	7.83	TCTAGA
MAL13P1.121	-1140	1	7.83	TCTAGA
PFA0040w	-114	1	7.83	TCTAGA
PF10_0238	-1240	1	7.83	TCTAGA
PFC0770c	-923	1	7.83	TCTAGA
PF14_0601	-778	1	7.83	TCTAGA
PF11_0159	-148	1	7.83	TCTAGA
PF11_0488	-1177	1	7.83	TCTAGA
PF07_0055	-206	1	7.83	TCTAGA
MAL13P1.38	-897	1	7.83	TCTAGA
PF11_0129	-495	1	7.83	TCTAGA
PFI1685w	-634	1	7.83	TCTAGA
MAL13P1.204	-375	1	7.83	TCTAGA
PF14_0607	-8	1	7.83	TCTAGA
PFL2440w	-465	1	7.83	TCTAGA
PF14_0195	-770	1	7.83	TCTAGA
PFF0655c	-217	1	7.83	TCTAGA
PF13_0106	-44	1	7.83	TCTAGA
PF14_0174	-819	1	7.83	TCTAGA
PF14_0395	-497	1	7.83	TCTAGA
PFC0615w	-1046	1	7.83	TCTAGA
PF13_0272	-371	1	7.83	TCTAGA
PF10_0078	-582	1	7.83	TCTAGA
PFL0800c	-1921	1	7.83	TCTAGA
PF14_0350	-1044	1	7.83	TCTAGA
PFB0680w	-275	1	7.83	TCTAGA
PFL1455w	-416	1	7.83	TCTAGA
PF14_0168	-1441	1	7.83	TCTAGA
PFF1290c	-166	1	7.83	TCTAGA
PF14_0014	-1356	1	7.83	TCTAGA
PF13_0237	-104	1	7.72	TCTATA
PF13_0237	-355	1	7.72	TCTATA
PF13_0237	-838	1	7.72	TCTATA
PF13_0237	-1868	-1	7.72	TATAGA
PF11_0352	-1063	-1	7.72	TATAGA
PF11_0352	-1672	-1	7.72	TATAGA
PF11_0412	-1134	1	7.72	TCTATA
PF11_0412	-1306	-1	7.72	TATAGA
PF11_0284	-262	1	7.72	TCTATA
PF14_0244	-659	1	7.72	TCTATA
PF14_0244	-958	-1	7.72	TATAGA
PF14_0518	-172	-1	7.72	TATAGA
PF14_0372	-409	-1	7.72	TATAGA
PF14_0372	-458	-1	7.72	TATAGA
PFD0210c	-785	1	7.72	TCTATA
PFB0610c	-39	1	7.72	TCTATA
PFB0610c	-212	-1	7.72	TATAGA
PFB0610c	-243	1	7.72	TCTATA
PF10_0337	-905	1	7.72	TCTATA
PF11_0379	-301	-1	7.72	TATAGA
PF11_0379	-780	1	7.72	TCTATA
PF11_0380	-135	-1	7.72	TATAGA
PF11_0380	-233	-1	7.72	TATAGA
PF13_0204	-341	-1	7.72	TATAGA
PF13_0204	-747	-1	7.72	TATAGA
PF10_0013	-261	-1	7.72	TATAGA
PF10_0013	-468	1	7.72	TCTATA
PF10_0013	-1193	1	7.72	TCTATA
PF08_0139	-1405	1	7.72	TCTATA
PF11_0091	-440	-1	7.72	TATAGA
PF11_0091	-448	-1	7.72	TATAGA
PF11_0091	-700	-1	7.72	TATAGA
PF11_0091	-1677	1	7.72	TCTATA
PF14_0164	-158	1	7.72	TCTATA
PF14_0164	-425	-1	7.72	TATAGA
PF14_0164	-931	1	7.72	TCTATA
PF14_0164	-1320	1	7.72	TCTATA
PF14_0722	-201	1	7.72	TCTATA
PF14_0722	-300	1	7.72	TCTATA
PF14_0722	-523	1	7.72	TCTATA
PF14_0722	-825	1	7.72	TCTATA
PF14_0722	-1505	1	7.72	TCTATA
MAL13P1.252	-94	1	7.72	TCTATA
MAL13P1.252	-291	-1	7.72	TATAGA
PFL0010c	-1946	1	7.72	TCTATA
MAL7P1.172	-160	1	7.72	TCTATA
MAL7P1.172	-1289	-1	7.72	TATAGA
PF10_0188	-107	-1	7.72	TATAGA
PFL1175w	-1098	-1	7.72	TATAGA
PF14_0198	-614	1	7.72	TCTATA
PF14_0198	-1284	-1	7.72	TATAGA
PF14_0198	-1458	-1	7.72	TATAGA
PF14_0655	-1251	-1	7.72	TATAGA
PF14_0655	-1891	-1	7.72	TATAGA
PFC0700c	-291	1	7.72	TCTATA
PFC0700c	-366	1	7.72	TCTATA
PFC0700c	-548	-1	7.72	TATAGA
PFB0227c	-1962	-1	7.72	TATAGA
PFD1015c	-879	-1	7.72	TATAGA
PFD1015c	-1032	-1	7.72	TATAGA
PFD1015c	-1533	1	7.72	TCTATA
PFD1015c	-1737	1	7.72	TCTATA
PFD1015c	-1832	-1	7.72	TATAGA
PFD1015c	-1849	1	7.72	TCTATA
PFD1015c	-1944	1	7.72	TCTATA
PFL2620w	-1120	-1	7.72	TATAGA
PFF0100w	-225	1	7.72	TCTATA
PFF0100w	-649	1	7.72	TCTATA
PFF0100w	-1739	1	7.72	TCTATA
PFF0100w	-1845	1	7.72	TCTATA
PFF0100w	-1857	-1	7.72	TATAGA
PF14_0664	-227	1	7.72	TCTATA
PF14_0664	-464	-1	7.72	TATAGA
PF14_0664	-1482	-1	7.72	TATAGA
PF14_0664	-1791	-1	7.72	TATAGA
MAL8P1.78	-379	1	7.72	TCTATA
MAL8P1.78	-1107	-1	7.72	TATAGA
PFI0505c	-51	-1	7.72	TATAGA
PF14_0815	-167	-1	7.72	TATAGA
PF14_0815	-320	-1	7.72	TATAGA
MAL13P1.281	-1029	-1	7.72	TATAGA
PF13_0304	-1124	-1	7.72	TATAGA
PF14_0757	-238	-1	7.72	TATAGA
PF14_0757	-1657	1	7.72	TCTATA
PF14_0757	-1732	1	7.72	TCTATA
PF14_0757	-1945	1	7.72	TCTATA
PF14_0757	-1996	1	7.72	TCTATA
PF14_0015	-546	-1	7.72	TATAGA
PF14_0015	-1635	1	7.72	TCTATA
PF14_0015	-1825	1	7.72	TCTATA
PFI1640c	-449	1	7.72	TCTATA
PF13_0230	-276	1	7.72	TCTATA
PFL2135c	-117	-1	7.72	TATAGA
PFL2135c	-124	1	7.72	TCTATA
PFL2135c	-915	-1	7.72	TATAGA
PFL2135c	-1527	-1	7.72	TATAGA
PFF0760w	-137	1	7.72	TCTATA
MAL13P1.112	-662	-1	7.72	TATAGA
MAL8P1.202	-1043	1	7.72	TCTATA
MAL8P1.202	-1277	-1	7.72	TATAGA
MAL8P1.202	-1579	-1	7.72	TATAGA
MAL8P1.202	-1585	-1	7.72	TATAGA
PFL0895c	-578	1	7.72	TCTATA
PFL0895c	-857	1	7.72	TCTATA
PFL0895c	-1011	1	7.72	TCTATA
PFL0895c	-1209	-1	7.72	TATAGA
PFL0895c	-1546	1	7.72	TCTATA
PFL0895c	-1641	-1	7.72	TATAGA
PFL0895c	-1817	-1	7.72	TATAGA
PFC1075w	-347	-1	7.72	TATAGA
PFC1075w	-751	-1	7.72	TATAGA
PFC1075w	-1563	-1	7.72	TATAGA
PF11_0331	-181	1	7.72	TCTATA
PF11_0331	-692	1	7.72	TCTATA
PF11_0331	-872	-1	7.72	TATAGA
PF11_0331	-1395	1	7.72	TCTATA
PF08_0053	-1261	1	7.72	TCTATA
PFL1910c	-519	-1	7.72	TATAGA
PF11_0397	-835	1	7.72	TCTATA
PF11_0397	-1041	1	7.72	TCTATA
PFE0350c	-1187	-1	7.72	TATAGA
PFF0200c	-443	1	7.72	TCTATA
PF13_0054	-318	-1	7.72	TATAGA
PF14_0578	-1437	1	7.72	TCTATA
PF14_0578	-1893	1	7.72	TCTATA
PFL1540c	-334	1	7.72	TCTATA
PFB0935w	-105	1	7.72	TCTATA
PFB0935w	-709	-1	7.72	TATAGA
PFL0025c	-785	1	7.72	TCTATA
PFL0025c	-1386	-1	7.72	TATAGA
PFL0025c	-1678	-1	7.72	TATAGA
PFI0630w	-1252	1	7.72	TCTATA
PFI0630w	-1502	-1	7.72	TATAGA
PFI0630w	-1597	1	7.72	TCTATA
PFI0630w	-1688	-1	7.72	TATAGA
PFI0630w	-1923	1	7.72	TCTATA
PFI1380c	-669	1	7.72	TCTATA
PF14_0205	-779	1	7.72	TCTATA
PF14_0303	-11	-1	7.72	TATAGA
PF14_0303	-730	-1	7.72	TATAGA
PF14_0303	-904	1	7.72	TCTATA
PFI0475w	-929	-1	7.72	TATAGA
PFI0475w	-1208	-1	7.72	TATAGA
PFI0775w	-262	1	7.72	TCTATA
PFI0775w	-1116	1	7.72	TCTATA
PFI0775w	-1455	1	7.72	TCTATA
PF10_0223	-484	1	7.72	TCTATA
PF10_0223	-957	1	7.72	TCTATA
PF08_0105	-41	-1	7.72	TATAGA
PF08_0105	-1015	1	7.72	TCTATA
PFF0885w	-1003	1	7.72	TCTATA
PFF0885w	-1138	1	7.72	TCTATA
PFF0885w	-1186	-1	7.72	TATAGA
PF13_0350	-1003	1	7.72	TCTATA
PF13_0350	-1316	-1	7.72	TATAGA
PFI1195c	-1328	-1	7.72	TATAGA
PFF1235w	-925	-1	7.72	TATAGA
PFF1235w	-1001	1	7.72	TCTATA
PF14_0561	-348	1	7.72	TCTATA
PFB0177c	-1386	-1	7.72	TATAGA
PFB0685c	-931	-1	7.72	TATAGA
PFB0685c	-1184	-1	7.72	TATAGA
PFB0685c	-1810	-1	7.72	TATAGA
PFI0745w	-887	-1	7.72	TATAGA
PFI0745w	-1050	1	7.72	TCTATA
PFB0660w	-176	-1	7.72	TATAGA
PFB0660w	-350	1	7.72	TCTATA
PFB0660w	-820	-1	7.72	TATAGA
PFL0085c	-121	-1	7.72	TATAGA
PFL0085c	-243	-1	7.72	TATAGA
PFL0085c	-480	1	7.72	TCTATA
PFL0085c	-1987	-1	7.72	TATAGA
PF13_0268	-279	1	7.72	TCTATA
PF13_0268	-947	1	7.72	TCTATA
PF13_0268	-1054	-1	7.72	TATAGA
PFF1260c	-922	-1	7.72	TATAGA
PFF1260c	-1051	-1	7.72	TATAGA
PF13_0243	-707	1	7.72	TCTATA
PF13_0243	-1737	1	7.72	TCTATA
PF10_0322	-48	-1	7.72	TATAGA
PF10_0322	-1068	-1	7.72	TATAGA
PF10_0322	-1586	1	7.72	TCTATA
PF13_0134	-645	-1	7.72	TATAGA
PF13_0134	-1480	1	7.72	TCTATA
PFD0190w	-312	1	7.72	TCTATA
MAL7P1.204	-157	-1	7.72	TATAGA
MAL7P1.204	-1426	1	7.72	TCTATA
PFI1605w	-689	1	7.72	TCTATA
PFI1605w	-757	-1	7.72	TATAGA
PFI1605w	-771	-1	7.72	TATAGA
PFI1605w	-789	-1	7.72	TATAGA
PFI1605w	-799	-1	7.72	TATAGA
PF14_0128	-1705	1	7.72	TCTATA
PF08_0033	-518	1	7.72	TCTATA
PF08_0033	-1193	1	7.72	TCTATA
PFI0890c	-19	-1	7.72	TATAGA
PF07_0072	-126	-1	7.72	TATAGA
PF07_0072	-157	1	7.72	TCTATA
PF07_0072	-613	-1	7.72	TATAGA
PF07_0072	-1232	1	7.72	TCTATA
PFB0921c	-385	-1	7.72	TATAGA
PFB0921c	-393	-1	7.72	TATAGA
PFB0921c	-435	-1	7.72	TATAGA
PFB0921c	-1137	1	7.72	TCTATA
PFB0921c	-1224	-1	7.72	TATAGA
PFB0921c	-1681	1	7.72	TCTATA
PF10_0351	-8	-1	7.72	TATAGA
PF10_0351	-689	1	7.72	TCTATA
PF13_0100	-232	-1	7.72	TATAGA
PFC0820w	-1443	1	7.72	TCTATA
PF13_0024	-843	1	7.72	TCTATA
MAL13P1.218	-235	-1	7.72	TATAGA
MAL13P1.218	-322	-1	7.72	TATAGA
PFI1675w	-158	-1	7.72	TATAGA
PFI1675w	-710	1	7.72	TCTATA
PFI1675w	-992	1	7.72	TCTATA
PFI1675w	-1118	1	7.72	TCTATA
PFI1675w	-1214	-1	7.72	TATAGA
PFI1675w	-1243	1	7.72	TCTATA
PF11_0257	-792	1	7.72	TCTATA
PF11_0257	-904	1	7.72	TCTATA
PF11_0257	-1128	-1	7.72	TATAGA
MAL7P1.18	-118	1	7.72	TCTATA
MAL7P1.18	-136	1	7.72	TCTATA
MAL7P1.18	-290	1	7.72	TCTATA
MAL7P1.18	-977	1	7.72	TCTATA
MAL7P1.18	-1177	-1	7.72	TATAGA
PFB0105c	-255	-1	7.72	TATAGA
PF14_0435	-1403	-1	7.72	TATAGA
PF14_0435	-1546	-1	7.72	TATAGA
PFD0900w	-117	-1	7.72	TATAGA
PFD0900w	-442	1	7.72	TCTATA
PFD0900w	-568	1	7.72	TCTATA
PFD0900w	-1905	-1	7.72	TATAGA
PFF0645c	-166	-1	7.72	TATAGA
PFF0645c	-490	1	7.72	TCTATA
PFF0645c	-583	-1	7.72	TATAGA
PFF0645c	-1122	-1	7.72	TATAGA
PFF0645c	-1128	1	7.72	TCTATA
PF13_0278	-444	1	7.72	TCTATA
MAL13P1.196	-858	-1	7.72	TATAGA
MAL13P1.196	-1082	1	7.72	TCTATA
PFL1225c	-775	1	7.72	TCTATA
PFL1225c	-953	1	7.72	TCTATA
PF14_0027	-97	-1	7.72	TATAGA
PF11_0192	-715	1	7.72	TCTATA
PF11_0192	-1050	1	7.72	TCTATA
PFL2210w	-171	1	7.72	TCTATA
PFL2210w	-687	1	7.72	TCTATA
PFL2210w	-826	-1	7.72	TATAGA
PFL2210w	-1058	-1	7.72	TATAGA
PFF1385c	-232	-1	7.72	TATAGA
PFF1385c	-972	1	7.72	TCTATA
PF11_0145	-504	-1	7.72	TATAGA
MAL13P1.49	-370	-1	7.72	TATAGA
MAL13P1.49	-423	1	7.72	TCTATA
PFI1190w	-334	1	7.72	TCTATA
PF14_0730	-234	1	7.72	TCTATA
PF14_0730	-978	-1	7.72	TATAGA
PF14_0730	-990	1	7.72	TCTATA
PFE1080w	-112	-1	7.72	TATAGA
PFC0135c	-1227	1	7.72	TCTATA
PFE0795c	-1765	-1	7.72	TATAGA
PFE0795c	-1917	1	7.72	TCTATA
PFE0795c	-1934	-1	7.72	TATAGA
PF14_0154	-1251	1	7.72	TCTATA
PF14_0154	-1263	1	7.72	TCTATA
PF14_0154	-1441	-1	7.72	TATAGA
PF14_0154	-1762	1	7.72	TCTATA
PF14_0328	-407	-1	7.72	TATAGA
PF14_0328	-421	-1	7.72	TATAGA
PF14_0328	-1174	1	7.72	TCTATA
PF14_0328	-1197	-1	7.72	TATAGA
PF13_0335	-241	1	7.72	TCTATA
PF13_0335	-843	1	7.72	TCTATA
PFF0725w	-35	1	7.72	TCTATA
PFF0725w	-294	-1	7.72	TATAGA
PFL0280c	-440	1	7.72	TCTATA
PFL0280c	-688	-1	7.72	TATAGA
PFL0280c	-736	-1	7.72	TATAGA
PFD1220c	-460	-1	7.72	TATAGA
PFD1220c	-1197	1	7.72	TCTATA
PFI0740c	-544	-1	7.72	TATAGA
PFI0740c	-707	1	7.72	TCTATA
PF11_0454	-75	1	7.72	TCTATA
PF11_0454	-500	1	7.72	TCTATA
PFF1095w	-280	-1	7.72	TATAGA
PFF1095w	-310	-1	7.72	TATAGA
PFF1095w	-1155	-1	7.72	TATAGA
PFF1095w	-1475	-1	7.72	TATAGA
PFL0675c	-298	-1	7.72	TATAGA
PFL0675c	-1098	1	7.72	TCTATA
PFL0675c	-1680	-1	7.72	TATAGA
PF14_0378	-980	-1	7.72	TATAGA
PF14_0378	-1947	1	7.72	TCTATA
PF11_0442	-491	-1	7.72	TATAGA
PF11_0442	-1667	1	7.72	TCTATA
PFE1510c	-383	-1	7.72	TATAGA
PFI1820w	-157	-1	7.72	TATAGA
PFI1820w	-748	-1	7.72	TATAGA
PFI1820w	-757	-1	7.72	TATAGA
PFI1820w	-776	1	7.72	TCTATA
PFI1820w	-791	1	7.72	TCTATA
PFI1820w	-1611	-1	7.72	TATAGA
PFI1820w	-1994	1	7.72	TCTATA
PFL2015w	-1524	1	7.72	TCTATA
PFL2015w	-1646	-1	7.72	TATAGA
PFC0680w	-259	-1	7.72	TATAGA
PFC0680w	-624	1	7.72	TCTATA
PFC0680w	-826	-1	7.72	TATAGA
PFC0680w	-1080	-1	7.72	TATAGA
PFC0680w	-1118	-1	7.72	TATAGA
PFC0680w	-1405	-1	7.72	TATAGA
PFI1175c	-154	1	7.72	TCTATA
PF08_0043	-773	1	7.72	TCTATA
PF14_0066	-260	1	7.72	TCTATA
PF14_0066	-1350	1	7.72	TCTATA
PF10_0346	-126	1	7.72	TCTATA
PF10_0346	-1638	-1	7.72	TATAGA
PF10_0346	-1710	-1	7.72	TATAGA
PF10_0346	-1737	-1	7.72	TATAGA
PF10_0346	-1906	1	7.72	TCTATA
PFE0170c	-255	1	7.72	TCTATA
PFE0170c	-378	1	7.72	TCTATA
PFI1135c	-209	-1	7.72	TATAGA
PFI1135c	-799	1	7.72	TCTATA
PFI1135c	-957	1	7.72	TCTATA
PFI1135c	-1078	-1	7.72	TATAGA
PFI1135c	-1349	1	7.72	TCTATA
PFF0575c	-456	1	7.72	TCTATA
PFD1115c	-674	-1	7.72	TATAGA
PFD1115c	-1094	1	7.72	TCTATA
PFD1115c	-1583	1	7.72	TCTATA
PFE1170w	-862	-1	7.72	TATAGA
PFE1170w	-1113	-1	7.72	TATAGA
PFE1170w	-1263	1	7.72	TCTATA
PFE1170w	-1422	-1	7.72	TATAGA
PF10_0075	-1837	-1	7.72	TATAGA
MAL13P1.485	-1476	-1	7.72	TATAGA
MAL13P1.485	-1511	-1	7.72	TATAGA
MAL13P1.485	-1555	1	7.72	TCTATA
MAL13P1.485	-1565	1	7.72	TCTATA
PFA0440w	-247	-1	7.72	TATAGA
PFA0440w	-323	1	7.72	TCTATA
PFA0440w	-491	-1	7.72	TATAGA
PFI0955w	-496	1	7.72	TCTATA
PFL1075w	-1388	-1	7.72	TATAGA
MAL7P1.147	-250	-1	7.72	TATAGA
PFB0875c	-686	1	7.72	TCTATA
PF07_0015	-106	-1	7.72	TATAGA
PF07_0015	-301	-1	7.72	TATAGA
PF07_0015	-737	-1	7.72	TATAGA
PF07_0015	-981	-1	7.72	TATAGA
PF14_0767	-1218	-1	7.72	TATAGA
PF14_0767	-1775	-1	7.72	TATAGA
MAL13P1.134	-338	1	7.72	TCTATA
PFB0265c	-868	1	7.72	TCTATA
PFB0265c	-912	1	7.72	TCTATA
PFI1485c	-607	1	7.72	TCTATA
PF14_0545	-1383	1	7.72	TCTATA
PF14_0545	-1442	1	7.72	TCTATA
PFI0845w	-101	-1	7.72	TATAGA
PFI0845w	-402	1	7.72	TCTATA
PFA0135w	-172	1	7.72	TCTATA
PFA0135w	-241	-1	7.72	TATAGA
PFA0135w	-583	-1	7.72	TATAGA
PFA0135w	-657	-1	7.72	TATAGA
PFA0135w	-792	-1	7.72	TATAGA
PFA0135w	-972	1	7.72	TCTATA
PFI0910w	-966	1	7.72	TCTATA
PFI0910w	-1445	1	7.72	TCTATA
PFD0710w	-382	-1	7.72	TATAGA
MAL7P1.131	-524	1	7.72	TCTATA
PF08_0080	-1637	-1	7.72	TATAGA
PF13_0152	-408	1	7.72	TCTATA
PF14_0071	-857	-1	7.72	TATAGA
PFI1350c	-208	-1	7.72	TATAGA
PFI1350c	-804	-1	7.72	TATAGA
PFA0050c	-1635	-1	7.72	TATAGA
PFL0620c	-336	1	7.72	TCTATA
PFD0115c	-268	-1	7.72	TATAGA
PFD0115c	-330	1	7.72	TCTATA
PFD0115c	-1539	1	7.72	TCTATA
PF11_0250	-389	1	7.72	TCTATA
PF11_0250	-498	-1	7.72	TATAGA
PF11_0250	-563	1	7.72	TCTATA
PFE1590w	-970	1	7.72	TCTATA
PFE1590w	-1799	-1	7.72	TATAGA
PFE1590w	-1987	1	7.72	TCTATA
PFB0687c	-454	1	7.72	TCTATA
PFB0687c	-1009	-1	7.72	TATAGA
PFB0687c	-1870	1	7.72	TCTATA
MAL13P1.277	-338	1	7.72	TCTATA
MAL13P1.277	-483	1	7.72	TCTATA
MAL13P1.277	-708	1	7.72	TCTATA
MAL13P1.277	-768	-1	7.72	TATAGA
MAL13P1.277	-1445	-1	7.72	TATAGA
MAL13P1.277	-1479	1	7.72	TCTATA
MAL13P1.277	-1739	1	7.72	TCTATA
PFF1580c	-997	1	7.72	TCTATA
PFF1580c	-1100	1	7.72	TCTATA
PF14_0170	-47	1	7.72	TCTATA
PF14_0170	-854	1	7.72	TCTATA
PF14_0170	-1242	1	7.72	TCTATA
PF14_0170	-1657	1	7.72	TCTATA
PF14_0737	-1458	1	7.72	TCTATA
PF14_0636	-206	1	7.72	TCTATA
PF14_0636	-529	1	7.72	TCTATA
PF14_0636	-760	-1	7.72	TATAGA
PF13_0282	-1274	-1	7.72	TATAGA
PF13_0196	-430	-1	7.72	TATAGA
PF13_0196	-1361	1	7.72	TCTATA
PFC0990c	-98	1	7.72	TCTATA
PFE1140c	-492	1	7.72	TCTATA
PFE1140c	-818	-1	7.72	TATAGA
PFE1140c	-836	-1	7.72	TATAGA
PFE1140c	-1200	1	7.72	TCTATA
PFE1140c	-1513	1	7.72	TCTATA
PF10_0252	-527	-1	7.72	TATAGA
PF10_0252	-593	1	7.72	TCTATA
PFC0030c	-1000	1	7.72	TCTATA
MAL8P1.47	-15	1	7.72	TCTATA
MAL8P1.47	-551	-1	7.72	TATAGA
PFB1000w	-1631	-1	7.72	TATAGA
PFI1310w	-341	1	7.72	TCTATA
PF14_0060	-795	1	7.72	TCTATA
PF14_0060	-1772	1	7.72	TCTATA
PF14_0060	-1783	1	7.72	TCTATA
PF10_0299	-670	-1	7.72	TATAGA
PF14_0480	-1476	1	7.72	TCTATA
PF11_0390	-1172	-1	7.72	TATAGA
PFF1150w	-744	-1	7.72	TATAGA
PFF1150w	-1423	1	7.72	TCTATA
PF13_0289	-58	1	7.72	TCTATA
PF13_0289	-428	1	7.72	TCTATA
PF13_0289	-951	-1	7.72	TATAGA
MAL13P1.360	-1505	1	7.72	TCTATA
MAL8P1.97	-843	-1	7.72	TATAGA
MAL8P1.97	-1342	1	7.72	TCTATA
PF11_0026	-340	-1	7.72	TATAGA
PF11_0026	-743	-1	7.72	TATAGA
PF11_0026	-1555	-1	7.72	TATAGA
PF08_0118	-154	-1	7.72	TATAGA
PF08_0118	-1012	-1	7.72	TATAGA
PF08_0118	-1439	-1	7.72	TATAGA
PF08_0118	-1729	1	7.72	TCTATA
PF08_0118	-1783	-1	7.72	TATAGA
PF08_0118	-1811	1	7.72	TCTATA
PFI1770w	-619	1	7.72	TCTATA
PFI1770w	-654	-1	7.72	TATAGA
PFI1770w	-954	-1	7.72	TATAGA
PFI1770w	-1488	-1	7.72	TATAGA
PFD0860w	-678	-1	7.72	TATAGA
PFC0120w	-1030	-1	7.72	TATAGA
PFC0120w	-1397	-1	7.72	TATAGA
PFC0120w	-1699	-1	7.72	TATAGA
PF14_0729	-651	-1	7.72	TATAGA
PF14_0729	-1118	1	7.72	TCTATA
PF14_0117	-540	-1	7.72	TATAGA
PF14_0117	-551	1	7.72	TCTATA
PF14_0117	-656	-1	7.72	TATAGA
PF14_0117	-909	1	7.72	TCTATA
PF13_0017	-166	1	7.72	TCTATA
PF13_0017	-1086	1	7.72	TCTATA
MAL8P1.67	-754	1	7.72	TCTATA
MAL8P1.67	-854	1	7.72	TCTATA
MAL8P1.67	-1069	1	7.72	TCTATA
MAL8P1.67	-1232	-1	7.72	TATAGA
MAL8P1.67	-1255	1	7.72	TCTATA
MAL8P1.67	-1423	1	7.72	TCTATA
MAL8P1.67	-1542	-1	7.72	TATAGA
PFL2080c	-437	-1	7.72	TATAGA
PF13_0154	-519	-1	7.72	TATAGA
PF07_0095	-98	1	7.72	TCTATA
PF07_0095	-553	1	7.72	TCTATA
PFC0200w	-558	1	7.72	TCTATA
MAL7P1.340	-246	-1	7.72	TATAGA
MAL7P1.340	-1653	-1	7.72	TATAGA
MAL7P1.340	-1987	1	7.72	TCTATA
PF07_0058	-1614	1	7.72	TCTATA
PF07_0058	-1701	1	7.72	TCTATA
PFA0635c	-386	1	7.72	TCTATA
PFI0145w	-1346	-1	7.72	TATAGA
PFI0690c	-480	1	7.72	TCTATA
PFI0690c	-1242	-1	7.72	TATAGA
PFI0690c	-1408	1	7.72	TCTATA
PFI0095c	-188	1	7.72	TCTATA
PFI0095c	-742	-1	7.72	TATAGA
PFI0095c	-756	1	7.72	TCTATA
PFI0095c	-1070	1	7.72	TCTATA
PFI0095c	-1186	1	7.72	TCTATA
PF13_0297	-909	-1	7.72	TATAGA
PF13_0297	-1967	1	7.72	TCTATA
PF11_0049	-559	1	7.72	TCTATA
PF11_0049	-1453	1	7.72	TCTATA
PF13_0175	-833	-1	7.72	TATAGA
PF07_0126	-488	-1	7.72	TATAGA
PF07_0126	-607	-1	7.72	TATAGA
PF07_0126	-689	1	7.72	TCTATA
PF07_0126	-850	-1	7.72	TATAGA
PF07_0126	-1976	1	7.72	TCTATA
PFF0915w	-833	1	7.72	TCTATA
PFL0805w	-185	-1	7.72	TATAGA
PFL0805w	-209	1	7.72	TCTATA
PF10_0163	-765	-1	7.72	TATAGA
PF10_0163	-906	1	7.72	TCTATA
PF10_0163	-1311	1	7.72	TCTATA
PFI0340c	-379	1	7.72	TCTATA
PFI0340c	-1157	-1	7.72	TATAGA
PFE0070w	-7	-1	7.72	TATAGA
PFE0070w	-326	-1	7.72	TATAGA
PFE0070w	-1717	1	7.72	TCTATA
PFF1275c	-853	1	7.72	TCTATA
PFF1275c	-1041	-1	7.72	TATAGA
PF11_0131	-777	-1	7.72	TATAGA
PF11_0131	-803	-1	7.72	TATAGA
PFI0080w	-30	-1	7.72	TATAGA
PFI0080w	-790	1	7.72	TCTATA
PFI0080w	-862	1	7.72	TCTATA
PFI0080w	-1145	-1	7.72	TATAGA
PFI0080w	-1445	1	7.72	TCTATA
PFI0080w	-1801	-1	7.72	TATAGA
PFL2580w	-645	-1	7.72	TATAGA
PFL2580w	-1296	-1	7.72	TATAGA
PFL2580w	-1666	1	7.72	TCTATA
PFC0270w	-191	1	7.72	TCTATA
PFC0270w	-1306	-1	7.72	TATAGA
PF08_0130	-415	-1	7.72	TATAGA
PF08_0130	-497	-1	7.72	TATAGA
PF08_0130	-689	1	7.72	TCTATA
PF08_0130	-891	1	7.72	TCTATA
PF08_0130	-1061	1	7.72	TCTATA
PFC0910w	-570	-1	7.72	TATAGA
PFC0910w	-673	-1	7.72	TATAGA
PFC0910w	-1530	-1	7.72	TATAGA
PFC0910w	-1842	1	7.72	TCTATA
PF14_0532	-277	1	7.72	TCTATA
PF14_0532	-518	1	7.72	TCTATA
PF14_0532	-676	-1	7.72	TATAGA
PF14_0532	-877	-1	7.72	TATAGA
PF14_0532	-1031	1	7.72	TCTATA
PF14_0532	-1236	1	7.72	TCTATA
PF14_0532	-1622	-1	7.72	TATAGA
PF13_0310	-243	-1	7.72	TATAGA
PF13_0310	-689	-1	7.72	TATAGA
PF11_0097	-423	-1	7.72	TATAGA
PF11_0097	-482	1	7.72	TCTATA
PFE1220w	-919	1	7.72	TCTATA
PFD0405c	-312	-1	7.72	TATAGA
PFC0745c	-1346	-1	7.72	TATAGA
PFC0282w	-353	-1	7.72	TATAGA
PFF1530c	-435	-1	7.72	TATAGA
PFI1335w	-23	1	7.72	TCTATA
PFI1335w	-781	-1	7.72	TATAGA
PFI1335w	-796	1	7.72	TCTATA
PFI1335w	-899	-1	7.72	TATAGA
PFI1335w	-1303	-1	7.72	TATAGA
PFI1335w	-1513	1	7.72	TCTATA
PFI1335w	-1970	1	7.72	TCTATA
PF14_0289	-180	-1	7.72	TATAGA
PF14_0289	-249	-1	7.72	TATAGA
PF14_0289	-696	1	7.72	TCTATA
PF14_0289	-1526	-1	7.72	TATAGA
PF14_0289	-1651	-1	7.72	TATAGA
PF14_0289	-1751	1	7.72	TCTATA
PFB0950w	-41	1	7.72	TCTATA
PFB0950w	-384	-1	7.72	TATAGA
PFB0950w	-836	-1	7.72	TATAGA
PFB0950w	-875	-1	7.72	TATAGA
PFD1045c	-519	-1	7.72	TATAGA
PFD1045c	-859	1	7.72	TCTATA
PFD1045c	-1000	-1	7.72	TATAGA
PFD1045c	-1750	1	7.72	TCTATA
PFD1045c	-1762	-1	7.72	TATAGA
PFF1560c	-726	-1	7.72	TATAGA
PF11_0362a	-79	1	7.72	TCTATA
PFE0205w	-361	-1	7.72	TATAGA
PFD1245c	-536	-1	7.72	TATAGA
PFD1245c	-875	1	7.72	TCTATA
PFD1245c	-1450	1	7.72	TCTATA
PFD1245c	-1496	1	7.72	TCTATA
PFD1245c	-1585	1	7.72	TCTATA
PF14_0180	-1109	1	7.72	TCTATA
PF14_0180	-1330	-1	7.72	TATAGA
PFF1485w	-1106	1	7.72	TCTATA
PF14_0343	-279	1	7.72	TCTATA
PFF1300w	-128	-1	7.72	TATAGA
PFF1300w	-448	-1	7.72	TATAGA
PFF1300w	-899	1	7.72	TCTATA
PF10_0095	-789	-1	7.72	TATAGA
PF14_0397	-757	1	7.72	TCTATA
PF14_0465	-99	1	7.72	TCTATA
PF11_0154	-540	1	7.72	TCTATA
PF14_0218	-342	-1	7.72	TATAGA
PF14_0218	-910	1	7.72	TCTATA
PF14_0218	-1175	1	7.72	TCTATA
PF14_0218	-1267	-1	7.72	TATAGA
PF14_0218	-1475	-1	7.72	TATAGA
PF14_0218	-1700	-1	7.72	TATAGA
PFD1170c	-415	-1	7.72	TATAGA
PFD1170c	-627	1	7.72	TCTATA
PFD1170c	-1250	-1	7.72	TATAGA
PFD1170c	-1955	1	7.72	TCTATA
PFF0240c	-1409	-1	7.72	TATAGA
PFF0240c	-1426	1	7.72	TCTATA
PFD0460c	-242	-1	7.72	TATAGA
PFD0460c	-728	-1	7.72	TATAGA
PFD0460c	-1144	-1	7.72	TATAGA
PFD0460c	-1727	-1	7.72	TATAGA
PF14_0260	-459	-1	7.72	TATAGA
PF14_0260	-509	1	7.72	TCTATA
PF14_0260	-592	1	7.72	TCTATA
PF14_0260	-938	1	7.72	TCTATA
PF13_0296	-66	1	7.72	TCTATA
PF14_0078	-891	-1	7.72	TATAGA
PF14_0078	-1642	-1	7.72	TATAGA
PFD0825c	-702	1	7.72	TCTATA
PFD0825c	-1511	1	7.72	TCTATA
PF11_0316	-214	1	7.72	TCTATA
PF14_0048	-259	1	7.72	TCTATA
PF14_0048	-395	-1	7.72	TATAGA
PFL0310c	-1256	1	7.72	TCTATA
PFL0310c	-1395	1	7.72	TCTATA
PFL0310c	-1611	1	7.72	TCTATA
PFB0205c	-91	1	7.72	TCTATA
PFB0205c	-546	-1	7.72	TATAGA
MAL8P1.109	-1103	1	7.72	TCTATA
MAL8P1.109	-1765	1	7.72	TCTATA
MAL8P1.109	-1771	1	7.72	TCTATA
PFL2355w	-557	-1	7.72	TATAGA
PFL2355w	-898	-1	7.72	TATAGA
PFL2355w	-904	-1	7.72	TATAGA
PFL2355w	-912	-1	7.72	TATAGA
PF11_0177	-1000	-1	7.72	TATAGA
PFF0190c	-20	-1	7.72	TATAGA
PFF0190c	-557	1	7.72	TCTATA
PFF0190c	-690	1	7.72	TCTATA
PFF0190c	-756	-1	7.72	TATAGA
PFF0190c	-856	1	7.72	TCTATA
PFF0190c	-1145	-1	7.72	TATAGA
PFL1030w	-370	1	7.72	TCTATA
PFL1030w	-486	-1	7.72	TATAGA
PFL1030w	-760	-1	7.72	TATAGA
PFL1030w	-1314	1	7.72	TCTATA
PF13_0323	-821	1	7.72	TCTATA
PF10_0042	-367	1	7.72	TCTATA
PF10_0042	-381	-1	7.72	TATAGA
PF10_0042	-398	1	7.72	TCTATA
PF10_0042	-938	1	7.72	TCTATA
PF10_0042	-1123	1	7.72	TCTATA
PFD1055w	-588	1	7.72	TCTATA
PFD1055w	-1194	1	7.72	TCTATA
PFD1055w	-1817	1	7.72	TCTATA
PFB0985c	-44	1	7.72	TCTATA
PFB0985c	-527	-1	7.72	TATAGA
PFB0985c	-1924	-1	7.72	TATAGA
PFD0850c	-99	1	7.72	TCTATA
PFD0850c	-396	-1	7.72	TATAGA
PFC0080c	-245	1	7.72	TCTATA
PFC0080c	-578	1	7.72	TCTATA
PFC0080c	-635	1	7.72	TCTATA
PFC0080c	-944	-1	7.72	TATAGA
PFC0080c	-977	1	7.72	TCTATA
PFC0080c	-1427	1	7.72	TCTATA
MAL7P1.59	-788	-1	7.72	TATAGA
PF14_0677	-1303	-1	7.72	TATAGA
PFI0135c	-1151	-1	7.72	TATAGA
PFI0135c	-1310	1	7.72	TCTATA
PFI0135c	-1560	1	7.72	TCTATA
PFI0135c	-1957	1	7.72	TCTATA
PFL2010c	-91	1	7.72	TCTATA
PFL2010c	-213	-1	7.72	TATAGA
PF13_0090	-207	-1	7.72	TATAGA
PF13_0090	-595	1	7.72	TCTATA
PF10_0363	-790	-1	7.72	TATAGA
PF10_0363	-842	-1	7.72	TATAGA
PFC0795w	-61	1	7.72	TCTATA
MAL7P1.158	-415	1	7.72	TCTATA
PF14_0042	-245	-1	7.72	TATAGA
PF14_0042	-533	1	7.72	TCTATA
PF08_0001	-187	-1	7.72	TATAGA
PF08_0001	-853	1	7.72	TCTATA
PF08_0001	-918	1	7.72	TCTATA
PF08_0001	-1158	1	7.72	TCTATA
PFB0840w	-384	1	7.72	TCTATA
PFB0840w	-1688	1	7.72	TCTATA
PFB0840w	-1827	1	7.72	TCTATA
PFB0840w	-1855	1	7.72	TCTATA
MAL13P1.177	-146	-1	7.72	TATAGA
MAL13P1.177	-376	-1	7.72	TATAGA
PFB0970c	-123	1	7.72	TCTATA
PFB0970c	-905	1	7.72	TCTATA
PFB0970c	-1236	1	7.72	TCTATA
PFB0970c	-1456	-1	7.72	TATAGA
PF14_0250	-168	1	7.72	TCTATA
PF14_0250	-701	1	7.72	TCTATA
PF14_0250	-1139	1	7.72	TCTATA
PF14_0250	-1271	1	7.72	TCTATA
PFD0395c	-74	-1	7.72	TATAGA
PFD0395c	-274	1	7.72	TCTATA
PFD0395c	-357	1	7.72	TCTATA
PFD0395c	-878	-1	7.72	TATAGA
PFD0395c	-1240	-1	7.72	TATAGA
PFD0395c	-1250	-1	7.72	TATAGA
PFD0395c	-1946	1	7.72	TCTATA
PF14_0509	-58	1	7.72	TCTATA
PF14_0509	-500	1	7.72	TCTATA
PF14_0509	-1930	-1	7.72	TATAGA
PF11_0325	-27	1	7.72	TCTATA
PF11_0325	-399	1	7.72	TCTATA
PF11_0325	-860	-1	7.72	TATAGA
PF11_0325	-983	1	7.72	TCTATA
PF11_0325	-1827	-1	7.72	TATAGA
PF11_0325	-1998	1	7.72	TCTATA
MAL13P1.24	-303	-1	7.72	TATAGA
MAL13P1.24	-1260	1	7.72	TCTATA
MAL13P1.24	-1435	-1	7.72	TATAGA
MAL13P1.24	-1514	1	7.72	TCTATA
MAL13P1.24	-1551	1	7.72	TCTATA
PFC1065w	-835	1	7.72	TCTATA
PFC1065w	-1527	-1	7.72	TATAGA
PFF1390w	-576	-1	7.72	TATAGA
PFF1390w	-1316	1	7.72	TCTATA
PF11_0156	-193	-1	7.72	TATAGA
PF11_0156	-383	1	7.72	TCTATA
PF11_0156	-1528	1	7.72	TCTATA
PFA0500w	-501	1	7.72	TCTATA
PFL1745c	-171	-1	7.72	TATAGA
PFL1745c	-1477	-1	7.72	TATAGA
PF10_0328	-371	1	7.72	TCTATA
PF11_0109	-318	1	7.72	TCTATA
PF11_0109	-564	-1	7.72	TATAGA
PF11_0109	-586	1	7.72	TCTATA
MAL13P1.237	-636	-1	7.72	TATAGA
MAL13P1.237	-984	-1	7.72	TATAGA
MAL13P1.303	-1209	1	7.72	TCTATA
MAL13P1.303	-1535	1	7.72	TCTATA
MAL13P1.303	-1855	1	7.72	TCTATA
PFD0145c	-852	-1	7.72	TATAGA
PFI0790w	-1112	1	7.72	TCTATA
PFI0790w	-1851	1	7.72	TCTATA
PF11_0359	-910	-1	7.72	TATAGA
PF11_0359	-1118	1	7.72	TCTATA
PF11_0359	-1633	-1	7.72	TATAGA
PF11_0359	-1953	1	7.72	TCTATA
PFD0470c	-1142	-1	7.72	TATAGA
PFB0640c	-1039	1	7.72	TCTATA
PFI1410c	-43	1	7.72	TCTATA
PFI1410c	-1052	-1	7.72	TATAGA
PF14_0387	-112	1	7.72	TCTATA
PF14_0387	-911	1	7.72	TCTATA
PF14_0387	-1142	1	7.72	TCTATA
PFD0820w	-510	-1	7.72	TATAGA
PFD0820w	-692	1	7.72	TCTATA
MAL13P1.342	-1717	1	7.72	TCTATA
PFA0615w	-902	1	7.72	TCTATA
PF14_0086	-189	-1	7.72	TATAGA
PF14_0086	-573	-1	7.72	TATAGA
PF14_0543	-1139	-1	7.72	TATAGA
MAL13P1.33	-62	1	7.72	TCTATA
MAL13P1.33	-998	1	7.72	TCTATA
PF14_0193	-252	1	7.72	TCTATA
PF14_0193	-415	1	7.72	TCTATA
PF14_0193	-648	1	7.72	TCTATA
PF14_0193	-1526	1	7.72	TCTATA
PF14_0622	-970	1	7.72	TCTATA
PF14_0622	-1157	-1	7.72	TATAGA
PF14_0622	-1179	-1	7.72	TATAGA
PF14_0622	-1622	1	7.72	TCTATA
PFB0545c	-605	-1	7.72	TATAGA
PFB0545c	-1367	-1	7.72	TATAGA
PFB0545c	-1451	-1	7.72	TATAGA
PFB0545c	-1740	-1	7.72	TATAGA
PF10_0020	-354	-1	7.72	TATAGA
PF10_0020	-905	1	7.72	TCTATA
PF10_0020	-957	1	7.72	TCTATA
PF10_0020	-1796	-1	7.72	TATAGA
PFF1505w	-724	1	7.72	TCTATA
PFF1505w	-1461	-1	7.72	TATAGA
PFF1505w	-1782	1	7.72	TCTATA
PFF1505w	-1845	-1	7.72	TATAGA
PFF1505w	-1972	-1	7.72	TATAGA
PFC0880c	-649	1	7.72	TCTATA
PFL2260w	-576	-1	7.72	TATAGA
PF08_0089	-1517	1	7.72	TCTATA
PF08_0089	-1770	1	7.72	TCTATA
PF10_0150	-173	1	7.72	TCTATA
PF10_0150	-199	1	7.72	TCTATA
PF10_0150	-257	1	7.72	TCTATA
PF10_0150	-659	-1	7.72	TATAGA
PFL0920c	-15	1	7.72	TCTATA
PFL0920c	-1452	1	7.72	TCTATA
PFE0105c	-1021	1	7.72	TCTATA
PF11_0511	-128	-1	7.72	TATAGA
PF11_0511	-301	1	7.72	TCTATA
PF11_0511	-325	-1	7.72	TATAGA
PF11_0511	-916	1	7.72	TCTATA
PF11_0511	-1048	1	7.72	TCTATA
PF11_0511	-1398	1	7.72	TCTATA
PFE1635w	-1030	1	7.72	TCTATA
PFE1635w	-1413	-1	7.72	TATAGA
PFE1635w	-1654	-1	7.72	TATAGA
MAL7P1.224	-386	-1	7.72	TATAGA
MAL7P1.224	-1519	1	7.72	TCTATA
PFE1100w	-181	-1	7.72	TATAGA
PFD0035c	-1125	-1	7.72	TATAGA
PF14_0367	-137	1	7.72	TCTATA
PF14_0367	-1004	-1	7.72	TATAGA
PF14_0367	-1542	1	7.72	TCTATA
PF11_0218	-499	-1	7.72	TATAGA
PF11_0218	-1121	1	7.72	TCTATA
PFD0895c	-66	1	7.72	TCTATA
PFD0895c	-1403	-1	7.72	TATAGA
PFD0895c	-1529	-1	7.72	TATAGA
PFD0895c	-1854	1	7.72	TCTATA
PF14_0745	-757	-1	7.72	TATAGA
PF14_0745	-875	-1	7.72	TATAGA
PF14_0745	-1148	1	7.72	TCTATA
PFE0390w	-338	-1	7.72	TATAGA
PFE0390w	-805	1	7.72	TCTATA
MAL13P1.13	-640	-1	7.72	TATAGA
MAL13P1.13	-938	1	7.72	TCTATA
MAL13P1.13	-1615	-1	7.72	TATAGA
PF14_0791	-1554	1	7.72	TCTATA
PF14_0791	-1724	-1	7.72	TATAGA
PF14_0791	-1807	1	7.72	TCTATA
PFE0825w	-213	1	7.72	TCTATA
PFE0825w	-525	-1	7.72	TATAGA
MAL8P1.77	-850	1	7.72	TCTATA
MAL8P1.77	-1429	1	7.72	TCTATA
MAL8P1.77	-1765	1	7.72	TCTATA
PF11_0528	-314	1	7.72	TCTATA
PF11_0528	-811	1	7.72	TCTATA
MAL13P1.295	-892	1	7.72	TCTATA
MAL13P1.295	-1567	-1	7.72	TATAGA
MAL13P1.295	-1714	1	7.72	TCTATA
PFL2570w	-1462	-1	7.72	TATAGA
PFL2570w	-1497	-1	7.72	TATAGA
PFL2570w	-1523	1	7.72	TCTATA
PFL2570w	-1533	1	7.72	TCTATA
PFA0550w	-674	1	7.72	TCTATA
PF07_0102	-203	1	7.72	TCTATA
PF07_0102	-455	-1	7.72	TATAGA
PF14_0257	-1678	1	7.72	TCTATA
PF14_0257	-1983	-1	7.72	TATAGA
PF14_0410	-265	1	7.72	TCTATA
PF14_0410	-391	1	7.72	TCTATA
PF14_0410	-615	-1	7.72	TATAGA
PFE0115c	-887	-1	7.72	TATAGA
PFE0115c	-910	-1	7.72	TATAGA
PFD0180c	-66	-1	7.72	TATAGA
PFD0180c	-341	1	7.72	TCTATA
PFD0180c	-1858	1	7.72	TCTATA
PF10_0086	-849	1	7.72	TCTATA
PFE0610c	-231	1	7.72	TCTATA
PFE0610c	-514	1	7.72	TCTATA
PF14_0760	-402	1	7.72	TCTATA
PF14_0760	-1008	1	7.72	TCTATA
PF14_0760	-1144	1	7.72	TCTATA
PF14_0760	-1510	1	7.72	TCTATA
PFC0860w	-1191	1	7.72	TCTATA
PFC0860w	-1714	-1	7.72	TATAGA
PFC0860w	-1790	1	7.72	TCTATA
PFI0685w	-148	1	7.72	TCTATA
PFC0735w	-149	-1	7.72	TATAGA
PFC0735w	-1128	-1	7.72	TATAGA
PFD0075w	-56	1	7.72	TCTATA
PFD0075w	-148	-1	7.72	TATAGA
PFD0075w	-295	1	7.72	TCTATA
PFD0075w	-658	1	7.72	TCTATA
PFD0075w	-846	1	7.72	TCTATA
PFD0075w	-1451	1	7.72	TCTATA
PFD0075w	-1542	1	7.72	TCTATA
MAL7P1.6	-104	1	7.72	TCTATA
MAL7P1.6	-373	1	7.72	TCTATA
MAL7P1.6	-407	1	7.72	TCTATA
MAL7P1.6	-733	1	7.72	TCTATA
MAL7P1.6	-990	-1	7.72	TATAGA
MAL7P1.6	-1400	1	7.72	TCTATA
PF14_0288	-878	1	7.72	TCTATA
PF07_0048	-1127	-1	7.72	TATAGA
PF07_0048	-1172	1	7.72	TCTATA
PF07_0048	-1930	-1	7.72	TATAGA
PF07_0048	-1947	1	7.72	TCTATA
PFB0145c	-1012	-1	7.72	TATAGA
PFB0145c	-1612	1	7.72	TCTATA
PF13_0033	-1881	1	7.72	TCTATA
PF14_0736	-413	1	7.72	TCTATA
PF14_0736	-524	1	7.72	TCTATA
PF14_0736	-623	1	7.72	TCTATA
PF14_0736	-750	-1	7.72	TATAGA
PF14_0736	-1132	1	7.72	TCTATA
PF14_0736	-1566	-1	7.72	TATAGA
PF14_0736	-1918	-1	7.72	TATAGA
PFE1285w	-288	-1	7.72	TATAGA
PFE1285w	-815	-1	7.72	TATAGA
PFE1285w	-1219	-1	7.72	TATAGA
PF14_0700	-1080	-1	7.72	TATAGA
PF14_0700	-1229	-1	7.72	TATAGA
PF14_0700	-1251	1	7.72	TCTATA
PF14_0700	-1287	1	7.72	TCTATA
PF14_0700	-1683	1	7.72	TCTATA
PF14_0700	-1842	-1	7.72	TATAGA
PF13_0242	-421	-1	7.72	TATAGA
PF13_0242	-1451	-1	7.72	TATAGA
PFB0888w-b	-1953	1	7.72	TCTATA
PFD0905w	-534	1	7.72	TCTATA
PFD0905w	-705	1	7.72	TCTATA
MAL13P1.170	-265	1	7.72	TCTATA
PFB0300c	-269	-1	7.72	TATAGA
PFB0300c	-882	1	7.72	TCTATA
PF11_0142	-1545	-1	7.72	TATAGA
PF08_0034	-876	1	7.72	TCTATA
PF08_0034	-1510	1	7.72	TCTATA
PF08_0034	-1541	1	7.72	TCTATA
PFC0155c	-12	-1	7.72	TATAGA
PFC0155c	-740	1	7.72	TCTATA
PFC0155c	-849	1	7.72	TCTATA
PF11_0545	-682	1	7.72	TCTATA
PF13_0317	-446	1	7.72	TCTATA
PF13_0317	-986	-1	7.72	TATAGA
PF13_0317	-992	-1	7.72	TATAGA
PFI1281w	-100	1	7.72	TCTATA
PFI1281w	-926	-1	7.72	TATAGA
PFI1281w	-959	-1	7.72	TATAGA
PFI1281w	-1297	1	7.72	TCTATA
MAL7P1.69	-9	1	7.72	TCTATA
MAL7P1.69	-687	-1	7.72	TATAGA
PFC0195w	-156	1	7.72	TCTATA
PFC0195w	-1366	1	7.72	TCTATA
PFF0445w	-509	1	7.72	TCTATA
PFF0445w	-1412	1	7.72	TCTATA
PF08_0027	-1550	1	7.72	TCTATA
PFL1915w	-1002	1	7.72	TCTATA
PF13_0319	-108	1	7.72	TCTATA
PF13_0319	-757	-1	7.72	TATAGA
PF14_0108	-223	1	7.72	TCTATA
PF14_0127	-93	1	7.72	TCTATA
PF14_0127	-1316	-1	7.72	TATAGA
PF11_0232	-199	-1	7.72	TATAGA
MAL13P1.278	-40	-1	7.72	TATAGA
MAL13P1.278	-65	1	7.72	TCTATA
MAL13P1.278	-402	1	7.72	TCTATA
MAL13P1.278	-813	1	7.72	TCTATA
MAL13P1.278	-823	1	7.72	TCTATA
MAL13P1.278	-863	-1	7.72	TATAGA
MAL13P1.278	-1281	1	7.72	TCTATA
PF13_0253	-146	1	7.72	TCTATA
PF13_0253	-1134	-1	7.72	TATAGA
PF13_0253	-1405	1	7.72	TCTATA
MAL13P1.220	-1678	1	7.72	TCTATA
PF07_0109	-1349	1	7.72	TCTATA
PFB0650w	-848	1	7.72	TCTATA
PFB0650w	-1177	1	7.72	TCTATA
PFB0650w	-1635	1	7.72	TCTATA
PFB0650w	-1818	1	7.72	TCTATA
PFB0650w	-1826	-1	7.72	TATAGA
PFB0650w	-1936	1	7.72	TCTATA
PF14_0022	-369	1	7.72	TCTATA
PFD0487c	-565	-1	7.72	TATAGA
PF14_0635	-318	-1	7.72	TATAGA
PF14_0635	-530	1	7.72	TCTATA
PF14_0635	-1300	-1	7.72	TATAGA
PF14_0635	-1500	1	7.72	TCTATA
PF14_0635	-1508	1	7.72	TCTATA
PF14_0635	-1581	1	7.72	TCTATA
PF10_0178	-960	-1	7.72	TATAGA
PF10_0178	-1813	-1	7.72	TATAGA
PF10_0178	-1861	1	7.72	TCTATA
PF10_0130	-1168	-1	7.72	TATAGA
PFC0370w	-205	1	7.72	TCTATA
PFC0370w	-309	1	7.72	TCTATA
PFC0370w	-1053	-1	7.72	TATAGA
PF10_0390	-44	1	7.72	TCTATA
PF10_0390	-512	-1	7.72	TATAGA
PF10_0390	-1838	-1	7.72	TATAGA
PFB0510w	-984	1	7.72	TCTATA
PFB0510w	-1193	1	7.72	TCTATA
PFE0275w	-1637	1	7.72	TCTATA
PFE0275w	-1884	-1	7.72	TATAGA
PF10_0300	-192	1	7.72	TCTATA
PFL0090c	-252	-1	7.72	TATAGA
MAL8P1.103	-1761	1	7.72	TCTATA
MAL8P1.103	-1969	1	7.72	TCTATA
PF14_0280	-1258	-1	7.72	TATAGA
PF14_0280	-1280	1	7.72	TCTATA
PF11_0035	-41	1	7.72	TCTATA
PF11_0035	-454	1	7.72	TCTATA
PF11_0035	-960	1	7.72	TCTATA
PF11_0035	-1030	-1	7.72	TATAGA
PF11_0035	-1349	-1	7.72	TATAGA
PF11_0035	-1601	-1	7.72	TATAGA
PFI1330c	-826	-1	7.72	TATAGA
PFI1330c	-1483	1	7.72	TCTATA
PFI1330c	-1723	1	7.72	TCTATA
PF08_0119	-870	-1	7.72	TATAGA
PF08_0119	-1256	1	7.72	TCTATA
PF08_0119	-1478	-1	7.72	TATAGA
PF08_0119	-1505	-1	7.72	TATAGA
PF14_0404	-171	1	7.72	TCTATA
PF14_0404	-177	-1	7.72	TATAGA
PF14_0404	-598	1	7.72	TCTATA
PF14_0404	-826	1	7.72	TCTATA
PFE0900w	-197	1	7.72	TCTATA
PF14_0599	-454	1	7.72	TCTATA
PF14_0599	-1084	-1	7.72	TATAGA
PF14_0599	-1207	1	7.72	TCTATA
PF14_0599	-1248	1	7.72	TCTATA
MAL8P1.27	-1809	1	7.72	TCTATA
PFB0385w	-1915	1	7.72	TCTATA
PFI1440w	-189	-1	7.72	TATAGA
PFI1440w	-1210	-1	7.72	TATAGA
PFI1440w	-1696	-1	7.72	TATAGA
PFF1115w	-450	1	7.72	TCTATA
PFF1115w	-715	1	7.72	TCTATA
PFF1115w	-820	1	7.72	TCTATA
PF14_0352	-629	-1	7.72	TATAGA
PF14_0468	-1257	1	7.72	TCTATA
PF14_0468	-1936	-1	7.72	TATAGA
PFD0995c	-440	-1	7.72	TATAGA
PFD0995c	-657	1	7.72	TCTATA
PFD0995c	-926	-1	7.72	TATAGA
PFD0995c	-1338	1	7.72	TCTATA
PFD0995c	-1631	-1	7.72	TATAGA
PFD0995c	-1648	1	7.72	TCTATA
PFD0995c	-1711	1	7.72	TCTATA
PFD0995c	-1846	-1	7.72	TATAGA
PF14_0441	-182	-1	7.72	TATAGA
PF14_0441	-861	-1	7.72	TATAGA
PF14_0441	-1212	-1	7.72	TATAGA
PFF0520w	-355	-1	7.72	TATAGA
PFF0520w	-1018	1	7.72	TCTATA
MAL13P1.410	-37	1	7.72	TCTATA
MAL13P1.410	-924	1	7.72	TCTATA
MAL13P1.410	-1008	-1	7.72	TATAGA
PFE1082c	-614	1	7.72	TCTATA
PFE1082c	-1302	1	7.72	TCTATA
MAL8P1.82	-1631	1	7.72	TCTATA
MAL8P1.82	-1780	-1	7.72	TATAGA
PFD0700c	-150	-1	7.72	TATAGA
PF10_0048	-999	-1	7.72	TATAGA
MAL8P1.70	-424	-1	7.72	TATAGA
MAL8P1.70	-650	1	7.72	TCTATA
MAL8P1.70	-1115	-1	7.72	TATAGA
MAL8P1.70	-1470	1	7.72	TCTATA
PFD0695w	-676	1	7.72	TCTATA
PFD0695w	-720	-1	7.72	TATAGA
PFD0695w	-726	-1	7.72	TATAGA
PFD0695w	-740	-1	7.72	TATAGA
PFD0695w	-962	1	7.72	TCTATA
MAL13P1.313	-262	1	7.72	TCTATA
MAL13P1.313	-454	1	7.72	TCTATA
MAL13P1.313	-1237	-1	7.72	TATAGA
MAL13P1.313	-1769	-1	7.72	TATAGA
MAL13P1.313	-1787	-1	7.72	TATAGA
PF10_0041	-373	-1	7.72	TATAGA
PF10_0041	-558	-1	7.72	TATAGA
PF10_0041	-1098	-1	7.72	TATAGA
PF10_0041	-1115	1	7.72	TCTATA
PF10_0041	-1129	-1	7.72	TATAGA
PFI1005w	-408	1	7.72	TCTATA
PFI1005w	-530	1	7.72	TCTATA
PFI1005w	-695	1	7.72	TCTATA
PFI1005w	-912	-1	7.72	TATAGA
PFI1005w	-940	1	7.72	TCTATA
PFI1005w	-955	1	7.72	TCTATA
PFI1005w	-1975	1	7.72	TCTATA
PFD0100c	-163	-1	7.72	TATAGA
PFD0100c	-277	-1	7.72	TATAGA
PFD0100c	-310	-1	7.72	TATAGA
PFD0100c	-569	-1	7.72	TATAGA
PFD0100c	-1347	-1	7.72	TATAGA
PFD0100c	-1455	1	7.72	TCTATA
PFD0100c	-1712	-1	7.72	TATAGA
PF14_0771	-1088	-1	7.72	TATAGA
PF13_0043	-796	-1	7.72	TATAGA
PF10_0340	-481	1	7.72	TCTATA
PF11_0039	-15	-1	7.72	TATAGA
PF11_0039	-600	-1	7.72	TATAGA
PF11_0039	-622	-1	7.72	TATAGA
PF11_0039	-863	-1	7.72	TATAGA
PF11_0039	-987	-1	7.72	TATAGA
PF11_0039	-1016	1	7.72	TCTATA
PF11_0039	-1133	1	7.72	TCTATA
PF11_0039	-1802	1	7.72	TCTATA
PFA0175w	-258	1	7.72	TCTATA
PFB0235w	-94	1	7.72	TCTATA
PFB0235w	-246	-1	7.72	TATAGA
PFB0235w	-385	1	7.72	TCTATA
PF14_0473	-1196	1	7.72	TCTATA
PFL1430c	-1502	-1	7.72	TATAGA
PFI1110w	-733	1	7.72	TCTATA
PFI1110w	-960	1	7.72	TCTATA
PFC0725c	-453	-1	7.72	TATAGA
PFC0725c	-591	-1	7.72	TATAGA
PFC0725c	-1993	1	7.72	TCTATA
MAL8P1.310	-375	-1	7.72	TATAGA
MAL8P1.310	-390	1	7.72	TCTATA
MAL8P1.310	-1126	1	7.72	TCTATA
PF11_0265	-438	-1	7.72	TATAGA
PF11_0265	-1577	1	7.72	TCTATA
PFA0160c	-810	1	7.72	TCTATA
MAL13P1.74	-92	1	7.72	TCTATA
MAL13P1.74	-1363	1	7.72	TCTATA
MAL13P1.74	-1589	1	7.72	TCTATA
PF07_0116	-590	-1	7.72	TATAGA
PF14_0568	-303	1	7.72	TCTATA
PF14_0568	-1175	-1	7.72	TATAGA
MAL13P1.331	-558	-1	7.72	TATAGA
MAL13P1.331	-588	1	7.72	TCTATA
MAL13P1.331	-1150	1	7.72	TCTATA
MAL7P1.27	-176	1	7.72	TCTATA
MAL7P1.27	-420	1	7.72	TCTATA
MAL7P1.27	-887	1	7.72	TCTATA
MAL7P1.27	-1062	-1	7.72	TATAGA
MAL7P1.27	-1450	1	7.72	TCTATA
PFI0525w	-912	1	7.72	TCTATA
MAL7P1.50	-643	-1	7.72	TATAGA
PFL0660w	-739	1	7.72	TCTATA
PFL0660w	-1108	1	7.72	TCTATA
MAL7P1.105	-127	1	7.72	TCTATA
MAL7P1.105	-379	-1	7.72	TATAGA
MAL7P1.105	-501	-1	7.72	TATAGA
MAL7P1.105	-528	1	7.72	TCTATA
MAL7P1.105	-1310	1	7.72	TCTATA
PF13_0086	-1129	-1	7.72	TATAGA
PF13_0086	-1205	-1	7.72	TATAGA
PF13_0086	-1715	1	7.72	TCTATA
PF14_0645	-1563	-1	7.72	TATAGA
PF14_0645	-1637	1	7.72	TCTATA
PF14_0645	-1845	1	7.72	TCTATA
PFL0957w	-432	1	7.72	TCTATA
PFL0957w	-478	1	7.72	TCTATA
PFL0957w	-552	1	7.72	TCTATA
PFL0957w	-717	1	7.72	TCTATA
PFL0957w	-1133	-1	7.72	TATAGA
PFL0957w	-1152	1	7.72	TCTATA
PFL0957w	-1533	-1	7.72	TATAGA
PFL0957w	-1649	-1	7.72	TATAGA
PF14_0457	-299	1	7.72	TCTATA
PF14_0457	-380	1	7.72	TCTATA
PF10_0126	-83	-1	7.72	TATAGA
PF10_0126	-359	1	7.72	TCTATA
PF10_0126	-1505	1	7.72	TCTATA
PF10_0126	-1713	-1	7.72	TATAGA
PFI0675w	-246	-1	7.72	TATAGA
PFI0675w	-388	1	7.72	TCTATA
PFI0675w	-1101	-1	7.72	TATAGA
PFI0675w	-1304	1	7.72	TCTATA
PFI0675w	-1852	1	7.72	TCTATA
PF11_0348	-1633	1	7.72	TCTATA
PF11_0515	-934	1	7.72	TCTATA
PF11_0515	-1111	-1	7.72	TATAGA
PFI0420c	-50	-1	7.72	TATAGA
PFI0420c	-721	1	7.72	TCTATA
PF07_0006	-83	-1	7.72	TATAGA
PF07_0006	-123	1	7.72	TCTATA
PF07_0006	-246	-1	7.72	TATAGA
PF07_0006	-674	-1	7.72	TATAGA
PF07_0006	-854	1	7.72	TCTATA
PF07_0006	-1081	-1	7.72	TATAGA
PF07_0006	-1604	1	7.72	TCTATA
PF14_0325	-904	-1	7.72	TATAGA
PF10_0195a	-41	-1	7.72	TATAGA
PF10_0195a	-133	1	7.72	TCTATA
PF10_0195a	-357	1	7.72	TCTATA
PF10_0195a	-716	-1	7.72	TATAGA
PFL2565w	-287	-1	7.72	TATAGA
PFL2565w	-779	1	7.72	TCTATA
PFL2565w	-1575	1	7.72	TCTATA
PFL1435c	-341	-1	7.72	TATAGA
PFL1435c	-596	1	7.72	TCTATA
PFB0550w	-63	1	7.72	TCTATA
PFB0550w	-352	1	7.72	TCTATA
PFB0550w	-436	1	7.72	TCTATA
PFB0550w	-1198	1	7.72	TCTATA
PFL0255c	-367	1	7.72	TCTATA
PF14_0316	-664	1	7.72	TCTATA
PF14_0316	-1067	1	7.72	TCTATA
PFF0285c	-1550	-1	7.72	TATAGA
PFC0645w	-12	-1	7.72	TATAGA
PFI1495w	-212	-1	7.72	TATAGA
PFI1495w	-346	-1	7.72	TATAGA
PFI1495w	-352	-1	7.72	TATAGA
PFI1810w	-84	-1	7.72	TATAGA
PFI1810w	-123	1	7.72	TCTATA
PFI1810w	-547	1	7.72	TCTATA
PFE0230w	-402	-1	7.72	TATAGA
PFE0230w	-1801	-1	7.72	TATAGA
PFE0230w	-1825	1	7.72	TCTATA
PFE0230w	-1831	1	7.72	TCTATA
PFI1050c	-533	-1	7.72	TATAGA
PF10_0316	-1316	1	7.72	TCTATA
PF10_0373	-1783	-1	7.72	TATAGA
PFC0420w	-38	-1	7.72	TATAGA
PFC0420w	-602	1	7.72	TCTATA
MAL7P1.34	-90	1	7.72	TCTATA
MAL7P1.34	-532	-1	7.72	TATAGA
MAL7P1.34	-1715	1	7.72	TCTATA
MAL7P1.22	-32	-1	7.72	TATAGA
MAL7P1.22	-208	-1	7.72	TATAGA
MAL7P1.22	-643	1	7.72	TCTATA
MAL7P1.22	-993	1	7.72	TCTATA
MAL7P1.22	-1011	-1	7.72	TATAGA
MAL7P1.22	-1775	1	7.72	TCTATA
PFF0835w	-154	1	7.72	TCTATA
PFF0835w	-342	-1	7.72	TATAGA
PFF0835w	-645	-1	7.72	TATAGA
PFF0835w	-1844	1	7.72	TCTATA
PF14_0313	-156	-1	7.72	TATAGA
PF14_0313	-529	1	7.72	TCTATA
PFB0953w	-110	1	7.72	TCTATA
PFB0953w	-1763	-1	7.72	TATAGA
PF11_0524	-1044	1	7.72	TCTATA
PF07_0123	-938	1	7.72	TCTATA
PF10_0134	-734	1	7.72	TCTATA
PF13_0270	-675	-1	7.72	TATAGA
PF13_0270	-1219	1	7.72	TCTATA
PF13_0270	-1274	-1	7.72	TATAGA
PF13_0270	-1751	-1	7.72	TATAGA
PFE0580w	-1158	1	7.72	TCTATA
PF14_0030	-739	1	7.72	TCTATA
PF14_0030	-760	-1	7.72	TATAGA
PFD0430c	-216	-1	7.72	TATAGA
PFD0430c	-608	1	7.72	TCTATA
PFD0430c	-1088	-1	7.72	TATAGA
PFC1020c	-1185	1	7.72	TCTATA
PFC1020c	-1746	1	7.72	TCTATA
MAL7P1.29	-12	-1	7.72	TATAGA
MAL7P1.29	-238	-1	7.72	TATAGA
MAL7P1.29	-394	-1	7.72	TATAGA
MAL7P1.29	-487	1	7.72	TCTATA
MAL7P1.29	-906	1	7.72	TCTATA
MAL7P1.29	-1044	-1	7.72	TATAGA
MAL7P1.29	-1337	-1	7.72	TATAGA
PFD0185c	-122	1	7.72	TCTATA
PFD0185c	-322	1	7.72	TCTATA
PFD0185c	-1610	-1	7.72	TATAGA
PFD0185c	-1737	-1	7.72	TATAGA
PFC0625w	-684	-1	7.72	TATAGA
PFE0270c	-174	1	7.72	TCTATA
PFE0270c	-421	-1	7.72	TATAGA
PFI1745c	-1065	-1	7.72	TATAGA
PFI1745c	-1282	-1	7.72	TATAGA
PFI1745c	-1374	1	7.72	TCTATA
PFI1745c	-1785	1	7.72	TCTATA
PFI1745c	-1869	1	7.72	TCTATA
PF11_0267	-92	-1	7.72	TATAGA
PF11_0267	-403	1	7.72	TCTATA
PF11_0267	-537	1	7.72	TCTATA
PFA0200w	-958	-1	7.72	TATAGA
PF10_0118	-1055	1	7.72	TCTATA
PF14_0499	-258	-1	7.72	TATAGA
PFF1185w	-1943	-1	7.72	TATAGA
PFL0105w	-464	-1	7.72	TATAGA
PFL0105w	-1037	1	7.72	TCTATA
PF10_0209	-1110	1	7.72	TCTATA
PF14_0227	-1210	1	7.72	TCTATA
PF14_0227	-1623	1	7.72	TCTATA
PF14_0227	-1749	1	7.72	TCTATA
PF14_0227	-1830	1	7.72	TCTATA
PFE0460c	-188	-1	7.72	TATAGA
PFE0460c	-287	-1	7.72	TATAGA
PFE0460c	-391	-1	7.72	TATAGA
PFI0165c	-1030	1	7.72	TCTATA
PF11_0191	-1003	-1	7.72	TATAGA
PF11_0191	-1958	1	7.72	TCTATA
PF11_0477	-1173	-1	7.72	TATAGA
PF11_0477	-1392	-1	7.72	TATAGA
PFB0830w	-922	-1	7.72	TATAGA
PFB0830w	-1196	-1	7.72	TATAGA
PFB0830w	-1523	-1	7.72	TATAGA
PFB0830w	-1597	1	7.72	TCTATA
PFB0830w	-1729	-1	7.72	TATAGA
PF14_0396	-625	-1	7.72	TATAGA
MAL13P1.243	-381	-1	7.72	TATAGA
MAL13P1.243	-1022	-1	7.72	TATAGA
MAL13P1.243	-1045	-1	7.72	TATAGA
MAL13P1.243	-1308	-1	7.72	TATAGA
MAL13P1.243	-1852	-1	7.72	TATAGA
MAL13P1.525	-257	1	7.72	TCTATA
MAL13P1.525	-837	1	7.72	TCTATA
MAL13P1.525	-926	1	7.72	TCTATA
MAL13P1.525	-1112	-1	7.72	TATAGA
MAL13P1.525	-1430	1	7.72	TCTATA
MAL13P1.525	-1510	-1	7.72	TATAGA
MAL13P1.525	-1725	1	7.72	TCTATA
PF10_0274	-219	1	7.72	TCTATA
PF10_0274	-470	1	7.72	TCTATA
PF10_0274	-777	1	7.72	TCTATA
PF10_0274	-1038	1	7.72	TCTATA
PF11_0165	-125	1	7.72	TCTATA
PF11_0165	-525	1	7.72	TCTATA
PF11_0165	-1034	-1	7.72	TATAGA
PF14_0208	-419	1	7.72	TCTATA
PF14_0208	-563	1	7.72	TCTATA
PF11_0246	-668	-1	7.72	TATAGA
PF11_0246	-1533	1	7.72	TCTATA
PF11_0246	-1549	-1	7.72	TATAGA
PF11_0246	-1768	1	7.72	TCTATA
PF10_0107	-1003	-1	7.72	TATAGA
PF10_0107	-1407	1	7.72	TCTATA
PF10_0107	-1506	1	7.72	TCTATA
PFE1425c	-1837	1	7.72	TCTATA
MAL8P1.156	-346	1	7.72	TCTATA
MAL8P1.156	-395	-1	7.72	TATAGA
MAL8P1.156	-1060	-1	7.72	TATAGA
MAL8P1.156	-1128	-1	7.72	TATAGA
MAL8P1.156	-1910	-1	7.72	TATAGA
MAL8P1.151	-881	-1	7.72	TATAGA
MAL8P1.151	-1118	-1	7.72	TATAGA
MAL8P1.151	-1590	1	7.72	TCTATA
PFC0975c	-271	1	7.72	TCTATA
PFI0180w	-1210	-1	7.72	TATAGA
PFI0180w	-1561	1	7.72	TCTATA
PFI0180w	-1918	1	7.72	TCTATA
MAL7P1.203	-1445	1	7.72	TCTATA
MAL7P1.203	-1890	-1	7.72	TATAGA
MAL7P1.203	-1962	-1	7.72	TATAGA
MAL7P1.203	-1990	-1	7.72	TATAGA
PF13_0060	-456	-1	7.72	TATAGA
PF13_0060	-1283	1	7.72	TCTATA
PF10_0397	-1116	-1	7.72	TATAGA
MAL8P1.160	-89	-1	7.72	TATAGA
MAL8P1.160	-296	-1	7.72	TATAGA
MAL8P1.160	-487	1	7.72	TCTATA
MAL8P1.160	-753	1	7.72	TCTATA
MAL8P1.160	-1040	1	7.72	TCTATA
PFB0730w	-529	1	7.72	TCTATA
PFB0730w	-1123	-1	7.72	TATAGA
PF11_0057	-199	-1	7.72	TATAGA
PF11_0057	-274	1	7.72	TCTATA
PF11_0057	-794	1	7.72	TCTATA
PF08_0010	-323	1	7.72	TCTATA
MAL13P1.91	-580	1	7.72	TCTATA
MAL13P1.91	-860	1	7.72	TCTATA
PF14_0380	-1193	1	7.72	TCTATA
PF14_0380	-1438	-1	7.72	TATAGA
PF14_0380	-1628	-1	7.72	TATAGA
PF08_0128	-550	-1	7.72	TATAGA
PF10_0231	-188	-1	7.72	TATAGA
PF10_0231	-624	1	7.72	TCTATA
PF11_0220	-154	-1	7.72	TATAGA
PF11_0045	-396	-1	7.72	TATAGA
PF11_0045	-832	-1	7.72	TATAGA
PFI0860c	-253	-1	7.72	TATAGA
PFI0860c	-746	-1	7.72	TATAGA
PFI0860c	-802	-1	7.72	TATAGA
PF13_0189	-1106	1	7.72	TCTATA
PF13_0189	-1381	1	7.72	TCTATA
PF07_0097	-988	-1	7.72	TATAGA
PF07_0097	-1208	-1	7.72	TATAGA
PFB0890c	-1040	-1	7.72	TATAGA
PFI0835c	-562	1	7.72	TCTATA
PFI0835c	-568	1	7.72	TCTATA
PFI0835c	-856	-1	7.72	TATAGA
PFL0625c	-1344	1	7.72	TCTATA
PFL0625c	-1467	1	7.72	TCTATA
PFL2585c	-949	1	7.72	TCTATA
PFL2585c	-1753	1	7.72	TCTATA
PFL2585c	-1816	1	7.72	TCTATA
PFI1790w	-254	-1	7.72	TATAGA
PFI1790w	-393	-1	7.72	TATAGA
PFI1790w	-599	1	7.72	TCTATA
PFI1790w	-1062	-1	7.72	TATAGA
PFI1790w	-1830	1	7.72	TCTATA
PF13_0351	-203	1	7.72	TCTATA
PF13_0351	-516	-1	7.72	TATAGA
PF07_0071	-356	1	7.72	TCTATA
PF07_0071	-555	-1	7.72	TATAGA
PF07_0071	-574	1	7.72	TCTATA
PF07_0071	-915	1	7.72	TCTATA
PFF1325c	-1170	-1	7.72	TATAGA
PF13_0265	-793	-1	7.72	TATAGA
PFB0475c	-1692	-1	7.72	TATAGA
PFL1855w	-47	1	7.72	TCTATA
PFL1855w	-631	1	7.72	TCTATA
PFL1855w	-678	-1	7.72	TATAGA
PFL1855w	-839	1	7.72	TCTATA
PFA0515w	-677	-1	7.72	TATAGA
PFA0515w	-982	-1	7.72	TATAGA
PF14_0597	-1346	1	7.72	TCTATA
MAL7P1.47	-629	1	7.72	TCTATA
PF13_0023	-166	1	7.72	TCTATA
PF13_0023	-877	-1	7.72	TATAGA
PF13_0023	-1629	1	7.72	TCTATA
PFE0890c	-841	1	7.72	TCTATA
PF14_0079	-141	-1	7.72	TATAGA
PF14_0079	-417	-1	7.72	TATAGA
PF14_0079	-1232	-1	7.72	TATAGA
PF14_0079	-1433	-1	7.72	TATAGA
PF14_0079	-1578	1	7.72	TCTATA
PF14_0079	-1768	1	7.72	TCTATA
PF11_0388	-719	-1	7.72	TATAGA
PF14_0065	-237	-1	7.72	TATAGA
PF14_0065	-678	1	7.72	TCTATA
PF14_0065	-1993	-1	7.72	TATAGA
PFC0440c	-1045	-1	7.72	TATAGA
PFC0440c	-1923	1	7.72	TCTATA
PFE1415w	-177	-1	7.72	TATAGA
PFE1415w	-1543	1	7.72	TCTATA
PFA0380w	-1105	-1	7.72	TATAGA
PFA0380w	-1701	1	7.72	TCTATA
PFA0380w	-1822	-1	7.72	TATAGA
PF14_0366	-1080	1	7.72	TCTATA
PFA0385w	-209	1	7.72	TCTATA
PFL1670c	-958	1	7.72	TCTATA
PFD0320c	-25	1	7.72	TCTATA
PFD0320c	-323	1	7.72	TCTATA
PFD0320c	-1151	1	7.72	TCTATA
PFD0320c	-1410	1	7.72	TCTATA
PFI1740c-a	-192	1	7.72	TCTATA
PFI1740c-a	-268	1	7.72	TCTATA
PFI1740c-a	-454	1	7.72	TCTATA
PFI1740c-a	-800	1	7.72	TCTATA
PFI1740c-a	-1149	1	7.72	TCTATA
PFC0060c	-1209	1	7.72	TCTATA
PFC0060c	-1577	1	7.72	TCTATA
PFF0135w	-259	1	7.72	TCTATA
PFF0135w	-789	1	7.72	TCTATA
PF13_0142	-639	-1	7.72	TATAGA
PF13_0142	-672	-1	7.72	TATAGA
PFL1340c	-300	-1	7.72	TATAGA
PFL1340c	-586	-1	7.72	TATAGA
PFL1340c	-726	1	7.72	TCTATA
PFL1340c	-1274	-1	7.72	TATAGA
PFL1340c	-1772	1	7.72	TCTATA
PFB0395w	-677	1	7.72	TCTATA
PF11_0443	-1711	-1	7.72	TATAGA
PF11_0443	-1717	1	7.72	TCTATA
PF11_0443	-1745	-1	7.72	TATAGA
PF11_0443	-1817	-1	7.72	TATAGA
PF11_0443	-1845	-1	7.72	TATAGA
PF13_0084	-277	-1	7.72	TATAGA
PF13_0084	-671	1	7.72	TCTATA
PF13_0084	-1420	1	7.72	TCTATA
PF13_0084	-1724	1	7.72	TCTATA
PFI0760w	-865	1	7.72	TCTATA
PFI0760w	-1173	1	7.72	TCTATA
PFI0760w	-1280	1	7.72	TCTATA
PF11_0164	-1200	1	7.72	TCTATA
PFL2625w	-727	-1	7.72	TATAGA
PFL2625w	-1511	1	7.72	TCTATA
PF11_0130	-380	1	7.72	TCTATA
PF11_0130	-1142	-1	7.72	TATAGA
PF13_0334	-170	-1	7.72	TATAGA
PF13_0334	-500	-1	7.72	TATAGA
PF10_0108	-1183	-1	7.72	TATAGA
PFL0065w	-1385	-1	7.72	TATAGA
PFL0835w	-292	1	7.72	TCTATA
PFL0835w	-300	-1	7.72	TATAGA
PFL0835w	-662	1	7.72	TCTATA
PF14_0617	-1086	-1	7.72	TATAGA
PF14_0617	-1900	-1	7.72	TATAGA
PF13_0225	-73	-1	7.72	TATAGA
PF13_0225	-559	1	7.72	TCTATA
PF13_0225	-976	-1	7.72	TATAGA
PF13_0225	-1017	-1	7.72	TATAGA
PF13_0127	-1822	1	7.72	TCTATA
PFL1545c	-571	1	7.72	TCTATA
PFL1545c	-814	-1	7.72	TATAGA
PFL1215c	-111	1	7.72	TCTATA
MAL13P1.318	-249	1	7.72	TCTATA
MAL13P1.318	-579	1	7.72	TCTATA
PFI0905w	-711	1	7.72	TCTATA
PFE0680w	-1047	-1	7.72	TATAGA
PF14_0259	-1074	-1	7.72	TATAGA
PF14_0259	-1420	-1	7.72	TATAGA
PF14_0259	-1503	-1	7.72	TATAGA
PF14_0259	-1553	1	7.72	TCTATA
PF14_0259	-1622	1	7.72	TCTATA
PF10_0055	-74	1	7.72	TCTATA
PF10_0055	-1730	1	7.72	TCTATA
MAL13P1.230	-606	1	7.72	TCTATA
MAL8P1.52	-1907	-1	7.72	TATAGA
MAL8P1.52	-1982	-1	7.72	TATAGA
PF11_0411	-173	1	7.72	TCTATA
PF11_0411	-759	-1	7.72	TATAGA
PF11_0411	-1812	-1	7.72	TATAGA
PFF1550w	-1047	-1	7.72	TATAGA
PF11_0334	-169	-1	7.72	TATAGA
PF11_0334	-424	1	7.72	TCTATA
PF11_0334	-768	-1	7.72	TATAGA
PFD0390c	-65	1	7.72	TCTATA
PFD0390c	-402	1	7.72	TCTATA
PFD0390c	-1303	-1	7.72	TATAGA
PFD0390c	-1503	1	7.72	TCTATA
PFD0390c	-1586	1	7.72	TCTATA
PFD0085c	-361	-1	7.72	TATAGA
PFD0085c	-1036	-1	7.72	TATAGA
PFD0085c	-1311	-1	7.72	TATAGA
PFD0085c	-1439	1	7.72	TCTATA
PF11_0351	-334	1	7.72	TCTATA
PF11_0351	-647	-1	7.72	TATAGA
PF11_0351	-1183	1	7.72	TCTATA
PF11_0351	-1343	-1	7.72	TATAGA
PF11_0351	-1349	1	7.72	TCTATA
PFL0460w	-188	-1	7.72	TATAGA
PFL0460w	-654	1	7.72	TCTATA
PFL0460w	-1043	-1	7.72	TATAGA
PFL0460w	-1230	-1	7.72	TATAGA
MAL7P1.146	-1404	-1	7.72	TATAGA
MAL7P1.146	-1537	1	7.72	TCTATA
PF10_0242	-376	-1	7.72	TATAGA
PF10_0242	-484	1	7.72	TCTATA
PF14_0654	-356	1	7.72	TCTATA
PF14_0654	-1181	1	7.72	TCTATA
PF08_0101	-1019	1	7.72	TCTATA
PF08_0101	-1363	1	7.72	TCTATA
PF08_0101	-1559	-1	7.72	TATAGA
PF08_0101	-1750	1	7.72	TCTATA
PFL1925w	-869	-1	7.72	TATAGA
PF11_0283	-895	1	7.72	TCTATA
PF11_0090	-860	-1	7.72	TATAGA
PF11_0090	-1124	1	7.72	TCTATA
PF11_0090	-1467	1	7.72	TCTATA
PF14_0759	-242	1	7.72	TCTATA
PF14_0759	-1145	1	7.72	TCTATA
PF14_0759	-1388	-1	7.72	TATAGA
PFI0725c	-146	-1	7.72	TATAGA
PFI0725c	-1897	-1	7.72	TATAGA
PFI0725c	-1988	1	7.72	TCTATA
PF14_0206	-382	1	7.72	TCTATA
PFL2485c	-432	-1	7.72	TATAGA
PF14_0327	-128	-1	7.72	TATAGA
PF14_0327	-259	-1	7.72	TATAGA
PF14_0327	-583	1	7.72	TCTATA
PF14_0327	-621	-1	7.72	TATAGA
PF14_0327	-768	-1	7.72	TATAGA
PF14_0327	-1384	-1	7.72	TATAGA
PF14_0327	-1445	-1	7.72	TATAGA
PF14_0327	-1514	1	7.72	TCTATA
PF13_0073	-138	1	7.72	TCTATA
PF13_0073	-484	1	7.72	TCTATA
PF13_0073	-803	1	7.72	TCTATA
PF13_0073	-928	-1	7.72	TATAGA
PF13_0073	-1266	-1	7.72	TATAGA
MAL13P1.260	-860	1	7.72	TCTATA
MAL13P1.260	-1253	1	7.72	TCTATA
MAL13P1.260	-1319	-1	7.72	TATAGA
PFE1115c	-94	-1	7.72	TATAGA
PFE1115c	-700	-1	7.72	TATAGA
PFE1115c	-1874	1	7.72	TCTATA
PFD0330w	-1214	-1	7.72	TATAGA
PFD0330w	-1261	-1	7.72	TATAGA
PFD0330w	-1277	-1	7.72	TATAGA
PFD0330w	-1293	-1	7.72	TATAGA
PFD0330w	-1999	-1	7.72	TATAGA
PF10_0187	-241	1	7.72	TCTATA
PF10_0187	-1226	1	7.72	TCTATA
PF14_0051	-249	-1	7.72	TATAGA
PF14_0051	-358	1	7.72	TCTATA
PFI0085c	-1471	-1	7.72	TATAGA
MAL8P1.132	-124	1	7.72	TCTATA
MAL8P1.132	-258	-1	7.72	TATAGA
MAL8P1.132	-895	1	7.72	TCTATA
MAL8P1.132	-952	-1	7.72	TATAGA
PFE0510c	-304	-1	7.72	TATAGA
PFE0510c	-582	1	7.72	TCTATA
PFE0510c	-682	-1	7.72	TATAGA
PFE0510c	-1596	1	7.72	TCTATA
PF14_0552	-1296	1	7.72	TCTATA
PF14_0552	-1655	1	7.72	TCTATA
PFB0151c	-155	-1	7.72	TATAGA
PFI0450c	-25	1	7.72	TCTATA
PFI0450c	-337	-1	7.72	TATAGA
PFI0450c	-571	1	7.72	TCTATA
PFI0450c	-884	-1	7.72	TATAGA
PFI0450c	-1910	-1	7.72	TATAGA
PF14_0440	-98	-1	7.72	TATAGA
PF14_0440	-551	1	7.72	TCTATA
PF11_0314	-1397	1	7.72	TCTATA
PF14_0519	-317	1	7.72	TCTATA
PF11_0413	-797	-1	7.72	TATAGA
PF11_0413	-1097	1	7.72	TCTATA
PF11_0413	-1287	1	7.72	TCTATA
PF11_0413	-1500	1	7.72	TCTATA
PF14_0309	-833	1	7.72	TCTATA
PFE0835w	-1903	-1	7.72	TATAGA
PF13_0321	-114	1	7.72	TCTATA
PF13_0321	-601	1	7.72	TCTATA
PF13_0211	-429	-1	7.72	TATAGA
PF13_0211	-459	-1	7.72	TATAGA
PF13_0211	-547	1	7.72	TCTATA
PF13_0211	-553	1	7.72	TCTATA
PF13_0211	-559	1	7.72	TCTATA
PF13_0211	-1659	1	7.72	TCTATA
PF13_0211	-1945	-1	7.72	TATAGA
PF14_0199	-377	1	7.72	TCTATA
PF14_0190	-1650	1	7.72	TCTATA
PF11_0266	-1203	1	7.72	TCTATA
PF11_0266	-1264	-1	7.72	TATAGA
PF11_0266	-1340	1	7.72	TCTATA
PF11_0266	-1549	-1	7.72	TATAGA
PFL0420w	-1359	-1	7.72	TATAGA
PF14_0370	-141	-1	7.72	TATAGA
PF14_0370	-377	-1	7.72	TATAGA
PF14_0370	-842	-1	7.72	TATAGA
PFD1080w	-349	1	7.72	TCTATA
PF10_0135	-382	-1	7.72	TATAGA
PFC0075c	-676	-1	7.72	TATAGA
PFC0075c	-682	-1	7.72	TATAGA
PFC0075c	-890	-1	7.72	TATAGA
PFC0075c	-1805	-1	7.72	TATAGA
PFB0770c	-186	1	7.72	TCTATA
PFB0770c	-1174	1	7.72	TCTATA
PFB0770c	-1361	1	7.72	TCTATA
PFB0770c	-1559	-1	7.72	TATAGA
PFB0770c	-1573	-1	7.72	TATAGA
PFB0770c	-1581	-1	7.72	TATAGA
PFB0770c	-1589	-1	7.72	TATAGA
PFB0835c	-41	-1	7.72	TATAGA
PFB0835c	-180	-1	7.72	TATAGA
PFB0835c	-1484	-1	7.72	TATAGA
PFI0640c	-536	-1	7.72	TATAGA
PF11_0204	-566	1	7.72	TCTATA
PF11_0204	-1615	1	7.72	TCTATA
PFE0155w	-1294	-1	7.72	TATAGA
MAL13P1.113	-574	1	7.72	TCTATA
PF08_0052	-424	1	7.72	TCTATA
PF08_0052	-449	1	7.72	TCTATA
PF08_0052	-461	-1	7.72	TATAGA
PF08_0052	-809	-1	7.72	TATAGA
PF14_0016	-755	-1	7.72	TATAGA
PF14_0016	-980	-1	7.72	TATAGA
PF14_0016	-990	-1	7.72	TATAGA
PF14_0016	-1071	-1	7.72	TATAGA
PF14_0016	-1785	1	7.72	TCTATA
PFB0320c	-1097	1	7.72	TCTATA
PFB0320c	-1385	1	7.72	TCTATA
PFB0320c	-1391	1	7.72	TCTATA
PFB0320c	-1403	1	7.72	TCTATA
PF14_0579	-588	1	7.72	TCTATA
PF14_0529	-111	-1	7.72	TATAGA
PF14_0529	-681	1	7.72	TCTATA
PF11_0432	-399	1	7.72	TCTATA
PF11_0418	-1168	1	7.72	TCTATA
PF11_0418	-1266	1	7.72	TCTATA
PF11_0418	-1491	1	7.72	TCTATA
PF11_0418	-1500	1	7.72	TCTATA
PF11_0418	-1940	1	7.72	TCTATA
MAL7P1.184	-862	1	7.72	TCTATA
MAL7P1.184	-982	-1	7.72	TATAGA
MAL7P1.184	-1199	-1	7.72	TATAGA
MAL7P1.184	-1392	1	7.72	TCTATA
MAL7P1.184	-1466	-1	7.72	TATAGA
PFB0056c	-100	-1	7.72	TATAGA
PFB0056c	-329	1	7.72	TCTATA
PFB0056c	-818	1	7.72	TCTATA
PFB0056c	-991	1	7.72	TCTATA
PFB0056c	-1063	-1	7.72	TATAGA
PFB0056c	-1380	1	7.72	TCTATA
PFB0056c	-1862	-1	7.72	TATAGA
PFB0056c	-1975	-1	7.72	TATAGA
MAL13P1.288	-64	-1	7.72	TATAGA
MAL13P1.288	-1756	1	7.72	TCTATA
MAL13P1.288	-1794	-1	7.72	TATAGA
PF10_0054a	-325	1	7.72	TCTATA
PF10_0054a	-1729	1	7.72	TCTATA
PFE0950c	-1286	1	7.72	TCTATA
PFE0950c	-1444	1	7.72	TCTATA
PFE0950c	-1473	-1	7.72	TATAGA
PFE0950c	-1609	-1	7.72	TATAGA
PFE0950c	-1877	1	7.72	TCTATA
PF08_0042	-720	-1	7.72	TATAGA
PF08_0042	-1621	-1	7.72	TATAGA
MAL13P1.405	-7	-1	7.72	TATAGA
MAL13P1.405	-1548	-1	7.72	TATAGA
MAL13P1.405	-1989	-1	7.72	TATAGA
PFL2275c	-746	-1	7.72	TATAGA
PFL2275c	-785	1	7.72	TCTATA
PFL2275c	-895	-1	7.72	TATAGA
PFL2275c	-1153	1	7.72	TCTATA
MAL8P1.113	-1486	-1	7.72	TATAGA
PF10_0244	-801	1	7.72	TCTATA
PF10_0244	-1239	-1	7.72	TATAGA
PF10_0244	-1674	1	7.72	TCTATA
MAL8P1.68	-96	-1	7.72	TATAGA
MAL8P1.68	-552	1	7.72	TCTATA
MAL8P1.68	-625	-1	7.72	TATAGA
MAL8P1.68	-765	1	7.72	TCTATA
MAL8P1.68	-1400	-1	7.72	TATAGA
MAL8P1.68	-1418	-1	7.72	TATAGA
PFA0170c	-1146	-1	7.72	TATAGA
PFA0315w	-204	1	7.72	TCTATA
PFA0315w	-1043	-1	7.72	TATAGA
MAL13P1.188	-625	1	7.72	TCTATA
MAL13P1.188	-1876	1	7.72	TCTATA
MAL13P1.188	-1977	1	7.72	TCTATA
PF11_0309	-1821	-1	7.72	TATAGA
PF14_0296	-949	-1	7.72	TATAGA
PFE1405c	-198	1	7.72	TCTATA
PFE1405c	-581	-1	7.72	TATAGA
PFE1405c	-1153	1	7.72	TCTATA
PF14_0385	-381	1	7.72	TCTATA
PF14_0385	-483	1	7.72	TCTATA
MAL13P1.217	-758	1	7.72	TCTATA
MAL13P1.350	-471	1	7.72	TCTATA
MAL13P1.350	-1029	1	7.72	TCTATA
MAL7P1.56	-229	-1	7.72	TATAGA
MAL7P1.56	-504	-1	7.72	TATAGA
MAL7P1.56	-556	-1	7.72	TATAGA
MAL7P1.56	-1008	-1	7.72	TATAGA
MAL7P1.56	-1028	-1	7.72	TATAGA
MAL7P1.56	-1106	-1	7.72	TATAGA
MAL7P1.56	-1986	1	7.72	TCTATA
PF07_0101	-1137	-1	7.72	TATAGA
PF14_0173	-573	-1	7.72	TATAGA
PF14_0173	-843	-1	7.72	TATAGA
PF14_0173	-1282	1	7.72	TCTATA
PF10_0280	-1632	-1	7.72	TATAGA
PF14_0657	-156	-1	7.72	TATAGA
PF14_0657	-328	-1	7.72	TATAGA
PF14_0657	-1217	-1	7.72	TATAGA
PF14_0572	-839	-1	7.72	TATAGA
PF14_0572	-1097	1	7.72	TCTATA
PF14_0572	-1196	-1	7.72	TATAGA
PF14_0217	-1163	1	7.72	TCTATA
PF14_0217	-1455	1	7.72	TCTATA
PF07_0033	-1718	-1	7.72	TATAGA
PFA0075w	-684	1	7.72	TCTATA
PFA0075w	-1090	1	7.72	TCTATA
PFL1765c	-86	1	7.72	TCTATA
PFL1765c	-619	1	7.72	TCTATA
PFL1765c	-1832	-1	7.72	TATAGA
PF08_0131	-1713	-1	7.72	TATAGA
PF08_0131	-1940	-1	7.72	TATAGA
MAL8P1.17	-574	-1	7.72	TATAGA
MAL8P1.17	-1008	1	7.72	TCTATA
PF07_0096	-209	1	7.72	TCTATA
PFB0505c	-457	-1	7.72	TATAGA
PFB0505c	-666	-1	7.72	TATAGA
PFL1065c	-748	1	7.72	TCTATA
PFL1065c	-961	-1	7.72	TATAGA
PFL1065c	-1202	1	7.72	TCTATA
PFL1065c	-1392	1	7.72	TCTATA
PFL1065c	-1712	-1	7.72	TATAGA
PFL1065c	-1913	-1	7.72	TATAGA
PFE0640w	-352	-1	7.72	TATAGA
PFE0640w	-526	1	7.72	TCTATA
PF10_0216	-1503	-1	7.72	TATAGA
PFD0110w	-339	1	7.72	TCTATA
PFD0110w	-414	-1	7.72	TATAGA
PFD0110w	-714	1	7.72	TCTATA
PFD0110w	-887	-1	7.72	TATAGA
PFD0110w	-899	1	7.72	TCTATA
PFD0110w	-1466	1	7.72	TCTATA
PFD0110w	-1723	-1	7.72	TATAGA
PFD0110w	-1831	1	7.72	TCTATA
PF13_0045	-1984	1	7.72	TCTATA
MAL8P1.33	-261	-1	7.72	TATAGA
MAL8P1.33	-498	1	7.72	TCTATA
PFD0970c	-1093	-1	7.72	TATAGA
PFL1525c	-795	1	7.72	TCTATA
PFL1525c	-1229	1	7.72	TCTATA
PFD0465c	-477	1	7.72	TCTATA
PFD0465c	-1200	1	7.72	TCTATA
PFD0465c	-1386	-1	7.72	TATAGA
PFD0465c	-1394	-1	7.72	TATAGA
PFD0465c	-1410	-1	7.72	TATAGA
PFD0465c	-1418	-1	7.72	TATAGA
PFD0465c	-1428	-1	7.72	TATAGA
PFD0465c	-1442	-1	7.72	TATAGA
PFD0465c	-1456	-1	7.72	TATAGA
PFD0465c	-1466	-1	7.72	TATAGA
PFA0060w	-435	-1	7.72	TATAGA
PFA0060w	-667	-1	7.72	TATAGA
PFL1680w	-1254	-1	7.72	TATAGA
PFF0175c	-360	-1	7.72	TATAGA
PFF0175c	-508	-1	7.72	TATAGA
PFF0175c	-682	-1	7.72	TATAGA
PFF0175c	-900	1	7.72	TCTATA
MAL13P1.125	-168	-1	7.72	TATAGA
MAL13P1.125	-827	1	7.72	TCTATA
MAL13P1.125	-1013	1	7.72	TCTATA
MAL13P1.125	-1279	1	7.72	TCTATA
PFB0370c	-169	1	7.72	TCTATA
PFB0370c	-179	1	7.72	TCTATA
PFB0370c	-334	-1	7.72	TATAGA
PFL0175c	-109	1	7.72	TCTATA
PF10_0155	-560	-1	7.72	TATAGA
PF10_0155	-1175	1	7.72	TCTATA
PFL0340w	-128	-1	7.72	TATAGA
PF10_0144	-82	1	7.72	TCTATA
PF10_0144	-636	-1	7.72	TATAGA
PF10_0144	-1149	-1	7.72	TATAGA
PF10_0144	-1671	-1	7.72	TATAGA
PF10_0211	-331	-1	7.72	TATAGA
PF10_0211	-426	1	7.72	TCTATA
PF10_0211	-609	1	7.72	TCTATA
PF10_0211	-1285	1	7.72	TCTATA
PF10_0211	-1345	-1	7.72	TATAGA
PFE0465c	-131	-1	7.72	TATAGA
PFE0465c	-150	-1	7.72	TATAGA
PFE0465c	-840	-1	7.72	TATAGA
PFE0465c	-975	1	7.72	TCTATA
PFE0465c	-1272	1	7.72	TCTATA
PF14_0571	-573	-1	7.72	TATAGA
PF14_0571	-725	-1	7.72	TATAGA
PF14_0571	-1238	1	7.72	TCTATA
PF14_0571	-1414	1	7.72	TCTATA
PFC0180c	-445	1	7.72	TCTATA
PFC0180c	-758	1	7.72	TCTATA
PFC0180c	-1074	1	7.72	TCTATA
PFC0180c	-1080	-1	7.72	TATAGA
PFC0180c	-1276	1	7.72	TCTATA
PFC0180c	-1517	1	7.72	TCTATA
PF13_0153	-8	1	7.72	TCTATA
PF13_0153	-652	1	7.72	TCTATA
PF13_0153	-970	-1	7.72	TATAGA
PF14_0279	-653	-1	7.72	TATAGA
PF14_0279	-675	1	7.72	TCTATA
PF13_0149	-896	-1	7.72	TATAGA
PFD0270c	-197	1	7.72	TCTATA
PFD0270c	-210	-1	7.72	TATAGA
PFD0270c	-608	1	7.72	TCTATA
PFE0615w	-1426	-1	7.72	TATAGA
PFE0615w	-1709	-1	7.72	TATAGA
PFC0185w	-437	-1	7.72	TATAGA
PFC0185w	-918	1	7.72	TCTATA
PFC0185w	-1446	-1	7.72	TATAGA
PFC0185w	-1687	-1	7.72	TATAGA
PFC0185w	-1883	1	7.72	TCTATA
PFC0185w	-1889	-1	7.72	TATAGA
MAL13P1.256	-72	1	7.72	TCTATA
MAL13P1.256	-659	-1	7.72	TATAGA
PF11_0143	-128	1	7.72	TCTATA
PF14_0563	-739	-1	7.72	TATAGA
PF14_0749	-269	-1	7.72	TATAGA
PF14_0749	-1203	1	7.72	TCTATA
PF11_0048	-757	-1	7.72	TATAGA
PF14_0262	-105	-1	7.72	TATAGA
PF14_0262	-317	1	7.72	TCTATA
PF14_0262	-350	1	7.72	TCTATA
PF14_0262	-849	-1	7.72	TATAGA
PFA0330w	-316	1	7.72	TCTATA
PFA0330w	-579	1	7.72	TCTATA
PFI1525w	-111	-1	7.72	TATAGA
PFI1525w	-1276	-1	7.72	TATAGA
PFB0860c	-307	-1	7.72	TATAGA
PFB0860c	-1117	-1	7.72	TATAGA
PFE1270c	-218	-1	7.72	TATAGA
PFE1270c	-363	1	7.72	TCTATA
PFE1270c	-525	1	7.72	TCTATA
PF14_0415	-717	-1	7.72	TATAGA
PF11_0101	-124	1	7.72	TCTATA
PF11_0101	-562	1	7.72	TCTATA
PF10_0309	-1508	-1	7.72	TATAGA
PFE1060c	-353	-1	7.72	TATAGA
PFE1060c	-760	1	7.72	TCTATA
PFE1060c	-1221	1	7.72	TCTATA
PFE1085w	-724	-1	7.72	TATAGA
PFE1085w	-1412	-1	7.72	TATAGA
PFF1465w	-73	-1	7.72	TATAGA
PFF1465w	-239	1	7.72	TCTATA
PFF1465w	-440	1	7.72	TCTATA
PFF1465w	-1428	1	7.72	TCTATA
PFF1465w	-1467	-1	7.72	TATAGA
PF14_0084	-1561	-1	7.72	TATAGA
PF14_0084	-1633	-1	7.72	TATAGA
PFA0705c	-1166	-1	7.72	TATAGA
PFA0705c	-1223	-1	7.72	TATAGA
PFA0705c	-1287	-1	7.72	TATAGA
PFA0705c	-1641	1	7.72	TCTATA
PFI0870w	-1696	1	7.72	TCTATA
PFI0870w	-1752	1	7.72	TCTATA
PF11_0176	-241	1	7.72	TCTATA
PF08_0073	-574	1	7.72	TCTATA
PF08_0073	-924	1	7.72	TCTATA
PF08_0073	-1128	-1	7.72	TATAGA
PF08_0073	-1251	1	7.72	TCTATA
PF08_0073	-1266	1	7.72	TCTATA
PF10_0094	-1040	1	7.72	TCTATA
PF10_0094	-1444	1	7.72	TCTATA
PFD0655w	-1955	-1	7.72	TATAGA
PF13_0279	-166	-1	7.72	TATAGA
PF13_0279	-325	-1	7.72	TATAGA
PF13_0229	-43	1	7.72	TCTATA
PF13_0229	-825	1	7.72	TCTATA
PF13_0229	-925	1	7.72	TCTATA
PF14_0533	-1998	-1	7.72	TATAGA
PF11_0139	-779	-1	7.72	TATAGA
PF11_0139	-1241	-1	7.72	TATAGA
PF11_0139	-1382	1	7.72	TCTATA
PF11_0139	-1618	-1	7.72	TATAGA
PFB0194w	-819	1	7.72	TCTATA
PFB0194w	-954	1	7.72	TCTATA
PFB0194w	-1549	1	7.72	TCTATA
PF11_0453	-1674	-1	7.72	TATAGA
PFL2435w	-1107	1	7.72	TCTATA
PFL2435w	-1717	1	7.72	TCTATA
PFL1465c	-212	1	7.72	TCTATA
PFL1465c	-452	1	7.72	TCTATA
PF13_0281	-128	-1	7.72	TATAGA
PF13_0281	-235	-1	7.72	TATAGA
PF13_0281	-275	-1	7.72	TATAGA
PF13_0281	-867	-1	7.72	TATAGA
PF13_0281	-893	1	7.72	TCTATA
PF13_0281	-1235	1	7.72	TCTATA
PF07_0053	-365	1	7.72	TCTATA
PF07_0053	-737	1	7.72	TCTATA
PF07_0053	-1220	-1	7.72	TATAGA
PF11_0193	-517	-1	7.72	TATAGA
PFE1595c	-1470	-1	7.72	TATAGA
PFC0965w	-135	-1	7.72	TATAGA
PFC0965w	-362	-1	7.72	TATAGA
PFC0965w	-1643	-1	7.72	TATAGA
PFC0965w	-1742	-1	7.72	TATAGA
PFF0785w	-640	-1	7.72	TATAGA
PFA0670c	-991	-1	7.72	TATAGA
PFA0670c	-1336	1	7.72	TCTATA
PFI1250w	-667	1	7.72	TCTATA
PFI1250w	-1180	1	7.72	TCTATA
PFI1250w	-1474	-1	7.72	TATAGA
PFI1250w	-1576	-1	7.72	TATAGA
PF14_0510	-394	1	7.72	TCTATA
PF14_0510	-1824	-1	7.72	TATAGA
MAL8P1.79	-1034	-1	7.72	TATAGA
MAL13P1.346	-1813	1	7.72	TCTATA
PFE0035c	-492	1	7.72	TCTATA
PFE0035c	-985	1	7.72	TCTATA
PFF1170w	-178	1	7.72	TCTATA
PFF1170w	-414	1	7.72	TCTATA
PFF1170w	-533	1	7.72	TCTATA
PFI1555w	-60	1	7.72	TCTATA
PFI1555w	-789	1	7.72	TCTATA
PF10_0022	-1902	1	7.72	TCTATA
PFD0155c	-1113	-1	7.72	TATAGA
PFF0245w	-1917	1	7.72	TCTATA
MAL7P1.130	-391	1	7.72	TCTATA
MAL7P1.130	-643	-1	7.72	TATAGA
PF11_0381	-92	1	7.72	TCTATA
PF11_0381	-160	1	7.72	TCTATA
PF11_0381	-609	-1	7.72	TATAGA
PF11_0381	-1211	1	7.72	TCTATA
MAL13P1.41	-253	1	7.72	TCTATA
PFL1905w	-648	-1	7.72	TATAGA
PFL1905w	-783	-1	7.72	TATAGA
PFL1905w	-915	-1	7.72	TATAGA
PFL1905w	-1031	-1	7.72	TATAGA
PFL1905w	-1693	-1	7.72	TATAGA
PFF1340w	-428	1	7.72	TCTATA
PFF1340w	-607	-1	7.72	TATAGA
PFF1340w	-613	-1	7.72	TATAGA
PFF1340w	-623	-1	7.72	TATAGA
PFF1510w	-40	-1	7.72	TATAGA
PFF1510w	-207	-1	7.72	TATAGA
PFF1510w	-527	1	7.72	TCTATA
PFF1510w	-1365	1	7.72	TCTATA
PF14_0072	-337	1	7.72	TCTATA
PF14_0072	-1807	1	7.72	TCTATA
PF14_0072	-1909	1	7.72	TCTATA
PFE0255w	-7	1	7.72	TCTATA
PFE0255w	-947	1	7.72	TCTATA
PFE0255w	-1021	1	7.72	TCTATA
PFC1030w	-498	1	7.72	TCTATA
PFL2415w	-1051	-1	7.72	TATAGA
PFD0050w	-882	1	7.72	TCTATA
PFD0050w	-1004	-1	7.72	TATAGA
PFD0050w	-1441	1	7.72	TCTATA
PFD0050w	-1518	-1	7.72	TATAGA
PFD0050w	-1831	1	7.72	TCTATA
PFL2425w	-150	-1	7.72	TATAGA
PF13_0133	-1629	1	7.72	TCTATA
PF08_0063	-21	-1	7.72	TATAGA
PF08_0063	-357	-1	7.72	TATAGA
PF08_0063	-936	-1	7.72	TATAGA
MAL8P1.142	-1176	1	7.72	TCTATA
PFC0545c	-266	1	7.72	TCTATA
PF13_0118	-320	-1	7.72	TATAGA
PFC0675c	-642	1	7.72	TCTATA
PFC0675c	-929	1	7.72	TCTATA
PFC0675c	-967	1	7.72	TCTATA
PFC0675c	-1221	1	7.72	TCTATA
PFC0675c	-1423	-1	7.72	TATAGA
PFC0675c	-1788	1	7.72	TCTATA
PFE1430c	-233	1	7.72	TCTATA
PFE1430c	-1137	-1	7.72	TATAGA
PFF0505c	-431	-1	7.72	TATAGA
PFF0505c	-1398	-1	7.72	TATAGA
PFI0510c	-1245	-1	7.72	TATAGA
PFI0510c	-1888	-1	7.72	TATAGA
PFI0800c	-1291	1	7.72	TCTATA
MAL7P1.203a	-60	1	7.72	TCTATA
MAL7P1.203a	-519	1	7.72	TCTATA
MAL7P1.203a	-547	1	7.72	TCTATA
MAL7P1.203a	-619	1	7.72	TCTATA
MAL7P1.203a	-1064	-1	7.72	TATAGA
MAL8P1.95	-221	-1	7.72	TATAGA
MAL8P1.95	-471	1	7.72	TCTATA
MAL8P1.95	-1079	-1	7.72	TATAGA
PFB0946c	-780	1	7.72	TCTATA
PFB0946c	-819	1	7.72	TCTATA
PFB0946c	-1271	1	7.72	TCTATA
PFB0946c	-1614	-1	7.72	TATAGA
PFI0615w	-54	1	7.72	TCTATA
PFI0615w	-207	-1	7.72	TATAGA
PFI0615w	-543	1	7.72	TCTATA
PFI0615w	-820	-1	7.72	TATAGA
MAL8P1.127	-738	-1	7.72	TATAGA
PFI1475w	-1843	-1	7.72	TATAGA
PFL0170w	-1081	1	7.72	TCTATA
PF14_0481	-99	-1	7.72	TATAGA
PF14_0481	-160	-1	7.72	TATAGA
PF11_0259	-98	1	7.72	TCTATA
PFL0695c	-530	-1	7.72	TATAGA
PFL0695c	-760	-1	7.72	TATAGA
PF14_0090	-1498	1	7.72	TCTATA
MAL8P1.46	-530	-1	7.72	TATAGA
PF10_0347	-637	-1	7.72	TATAGA
PF10_0347	-884	1	7.72	TCTATA
PFC0262c	-1097	-1	7.72	TATAGA
PFC0262c	-1174	-1	7.72	TATAGA
PF08_0021	-70	-1	7.72	TATAGA
PF08_0021	-1737	-1	7.72	TATAGA
MAL8P1.203	-52	-1	7.72	TATAGA
MAL8P1.203	-769	1	7.72	TCTATA
MAL8P1.203	-1373	1	7.72	TCTATA
PFD1035w	-712	-1	7.72	TATAGA
MAL13P1.118	-120	-1	7.72	TATAGA
MAL13P1.118	-136	-1	7.72	TATAGA
MAL13P1.118	-1954	1	7.72	TCTATA
PFL1080c	-1548	-1	7.72	TATAGA
PFL1080c	-1795	-1	7.72	TATAGA
PF14_0216	-894	1	7.72	TCTATA
PF14_0216	-933	-1	7.72	TATAGA
PF07_0047	-281	-1	7.72	TATAGA
PFD0285c	-1509	-1	7.72	TATAGA
PFD0285c	-1810	-1	7.72	TATAGA
PFF1525c	-44	1	7.72	TCTATA
PFF1525c	-507	-1	7.72	TATAGA
PFF1525c	-1910	-1	7.72	TATAGA
PFF0090w	-86	1	7.72	TCTATA
PFF0090w	-205	1	7.72	TCTATA
PFF0090w	-486	-1	7.72	TATAGA
PFF0090w	-572	-1	7.72	TATAGA
PF14_0054	-182	1	7.72	TCTATA
PF14_0054	-1909	1	7.72	TCTATA
PFD0295c	-139	1	7.72	TCTATA
PFD0295c	-336	-1	7.72	TATAGA
PF14_0735	-56	1	7.72	TCTATA
PF14_0735	-66	-1	7.72	TATAGA
PF14_0735	-1789	-1	7.72	TATAGA
PF14_0735	-1810	1	7.72	TCTATA
MAL7P1.7	-424	1	7.72	TCTATA
MAL7P1.7	-566	1	7.72	TCTATA
PFF0980w	-702	-1	7.72	TATAGA
PFF0980w	-747	1	7.72	TCTATA
PFF0980w	-1059	-1	7.72	TATAGA
PFF0980w	-1909	1	7.72	TCTATA
PFI1670c	-1414	-1	7.72	TATAGA
PFI1670c	-1443	1	7.72	TCTATA
PFI1670c	-1539	-1	7.72	TATAGA
PFI1670c	-1665	-1	7.72	TATAGA
PFI1670c	-1947	-1	7.72	TATAGA
PF10_0021	-176	-1	7.72	TATAGA
PF10_0262	-922	-1	7.72	TATAGA
PF10_0262	-1377	1	7.72	TCTATA
PF14_0684	-94	-1	7.72	TATAGA
MAL13P1.195	-446	-1	7.72	TATAGA
MAL7P1.201	-165	1	7.72	TCTATA
PFE0040c	-25	1	7.72	TCTATA
PFE0040c	-823	1	7.72	TCTATA
PF10_0399	-387	-1	7.72	TATAGA
PF10_0399	-490	-1	7.72	TATAGA
PFF0325c	-712	-1	7.72	TATAGA
PFF0325c	-1709	-1	7.72	TATAGA
PFI1505c	-1591	-1	7.72	TATAGA
PFI1505c	-1716	-1	7.72	TATAGA
PFB0390w	-814	-1	7.72	TATAGA
PFC1055w	-462	-1	7.72	TATAGA
PFC1055w	-785	-1	7.72	TATAGA
PF14_0021	-161	1	7.72	TCTATA
PF14_0021	-374	1	7.72	TCTATA
PFI1300c	-309	1	7.72	TCTATA
PFI1300c	-682	-1	7.72	TATAGA
PFI1300c	-840	-1	7.72	TATAGA
PFI1300c	-939	1	7.72	TCTATA
PFI1300c	-1083	-1	7.72	TATAGA
PFL0570c	-153	1	7.72	TCTATA
PFL0570c	-562	1	7.72	TCTATA
PFI1800w	-29	1	7.72	TCTATA
PFI1800w	-233	1	7.72	TCTATA
PFI1800w	-500	1	7.72	TCTATA
PFI1800w	-1086	1	7.72	TCTATA
PF13_0318	-26	-1	7.72	TATAGA
PFB0250w	-1393	1	7.72	TCTATA
PF13_0316	-616	1	7.72	TCTATA
PF13_0316	-1024	1	7.72	TCTATA
PF13_0316	-1569	1	7.72	TCTATA
PFI0235w	-628	-1	7.72	TATAGA
PFI0235w	-799	1	7.72	TCTATA
PFI0235w	-1197	1	7.72	TCTATA
PFD0250c	-1260	1	7.72	TCTATA
PFD0250c	-1886	1	7.72	TCTATA
PF13_0210	-798	1	7.72	TCTATA
PF13_0210	-812	-1	7.72	TATAGA
PF13_0210	-1083	-1	7.72	TATAGA
PF13_0210	-1838	-1	7.72	TATAGA
PFL2635w	-48	-1	7.72	TATAGA
PFC0371w	-10	-1	7.72	TATAGA
PFC0371w	-597	1	7.72	TCTATA
PF11_0044	-1039	-1	7.72	TATAGA
PF11_0044	-1923	-1	7.72	TATAGA
PFB0150c	-98	-1	7.72	TATAGA
PFB0150c	-852	-1	7.72	TATAGA
PFI1765c	-599	1	7.72	TCTATA
PFI1765c	-1133	1	7.72	TCTATA
PFI1765c	-1433	1	7.72	TCTATA
PFI1765c	-1468	-1	7.72	TATAGA
PFF0650w	-1043	-1	7.72	TATAGA
PFF0650w	-1049	1	7.72	TCTATA
PFF0650w	-1588	1	7.72	TCTATA
PFF0650w	-1681	-1	7.72	TATAGA
PF14_0612	-1200	-1	7.72	TATAGA
PFD0125c	-468	-1	7.72	TATAGA
PFD0125c	-1262	1	7.72	TCTATA
MAL13P1.181	-159	-1	7.72	TATAGA
MAL13P1.181	-370	1	7.72	TCTATA
PFE1255w	-1585	-1	7.72	TATAGA
PF07_0034	-1922	1	7.72	TCTATA
PF14_0429	-125	1	7.72	TCTATA
PF14_0429	-259	-1	7.72	TATAGA
PF14_0429	-569	-1	7.72	TATAGA
PF14_0429	-1052	1	7.72	TCTATA
PF14_0429	-1082	-1	7.72	TATAGA
PF14_0287	-1289	-1	7.72	TATAGA
MAL13P1.147	-704	-1	7.72	TATAGA
MAL13P1.147	-927	1	7.72	TCTATA
PF11_0180	-122	-1	7.72	TATAGA
PF11_0180	-1125	1	7.72	TCTATA
PF07_0065	-228	1	7.72	TCTATA
PF07_0065	-374	1	7.72	TCTATA
MAL13P1.171	-1305	-1	7.72	TATAGA
PFI0580c	-262	1	7.72	TCTATA
MAL7P1.177	-57	-1	7.72	TATAGA
MAL7P1.177	-150	1	7.72	TCTATA
PF11_0363	-1253	1	7.72	TCTATA
PF14_0609	-1345	1	7.72	TCTATA
PF13_0177	-196	1	7.72	TCTATA
PF13_0177	-594	-1	7.72	TATAGA
PF13_0177	-1050	1	7.72	TCTATA
PF13_0177	-1276	1	7.72	TCTATA
PF13_0177	-1360	-1	7.72	TATAGA
PF13_0177	-1925	1	7.72	TCTATA
PF13_0170	-374	-1	7.72	TATAGA
PFF1035w	-406	1	7.72	TCTATA
PF13_0063	-1399	1	7.72	TCTATA
PF13_0063	-1756	1	7.72	TCTATA
PF11_0225	-389	1	7.72	TCTATA
PF11_0225	-1623	1	7.72	TCTATA
PFC0271c	-398	-1	7.72	TATAGA
PFC0271c	-590	1	7.72	TCTATA
PFC0271c	-1142	1	7.72	TCTATA
PFI1515w	-1118	1	7.72	TCTATA
PFI1020c	-416	1	7.72	TCTATA
PFI1020c	-574	-1	7.72	TATAGA
PFI1020c	-751	1	7.72	TCTATA
PFI1020c	-865	1	7.72	TCTATA
PF14_0701	-381	1	7.72	TCTATA
PF14_0701	-997	1	7.72	TCTATA
PFI0700c	-667	-1	7.72	TATAGA
PFE1520c	-323	1	7.72	TCTATA
PF13_0098	-353	-1	7.72	TATAGA
PF14_0358	-711	1	7.72	TCTATA
PF14_0358	-1186	-1	7.72	TATAGA
PFF1240w	-1035	-1	7.72	TATAGA
PF11_0297	-547	1	7.72	TCTATA
PF11_0297	-621	1	7.72	TCTATA
PFF1440w	-246	1	7.72	TCTATA
PFI0595c	-647	1	7.72	TCTATA
PF14_0456	-838	-1	7.72	TATAGA
PF14_0456	-919	-1	7.72	TATAGA
MAL7P1.15	-394	1	7.72	TCTATA
PFL2000w	-63	1	7.72	TCTATA
PFL2000w	-307	1	7.72	TCTATA
PF11_0210	-351	-1	7.72	TATAGA
PF11_0210	-982	1	7.72	TCTATA
PFB0120w	-15	1	7.72	TCTATA
PFB0120w	-515	1	7.72	TCTATA
PFB0120w	-693	1	7.72	TCTATA
PFB0120w	-828	1	7.72	TCTATA
PFB0120w	-900	1	7.72	TCTATA
PFB0120w	-1451	1	7.72	TCTATA
MAL13P1.62	-851	1	7.72	TCTATA
MAL13P1.62	-1045	-1	7.72	TATAGA
MAL13P1.62	-1287	-1	7.72	TATAGA
MAL13P1.62	-1395	-1	7.72	TATAGA
PF08_0002	-372	-1	7.72	TATAGA
PF08_0002	-759	-1	7.72	TATAGA
PF08_0002	-777	1	7.72	TCTATA
PF08_0002	-1666	1	7.72	TCTATA
PF08_0002	-1734	-1	7.72	TATAGA
MAL7P1.164	-1857	1	7.72	TCTATA
PF08_0120	-750	-1	7.72	TATAGA
PFC0035w	-864	1	7.72	TCTATA
PFC0035w	-986	-1	7.72	TATAGA
PFC0035w	-1415	1	7.72	TCTATA
PFC0035w	-1492	-1	7.72	TATAGA
PFC0035w	-1799	1	7.72	TCTATA
PFC0035w	-1986	1	7.72	TCTATA
PF10_0162	-482	1	7.72	TCTATA
PF10_0162	-798	-1	7.72	TATAGA
PF10_0162	-1191	-1	7.72	TATAGA
PFF1490w	-762	-1	7.72	TATAGA
PFF1490w	-1237	-1	7.72	TATAGA
PFF1490w	-1866	1	7.72	TCTATA
PFF0330w	-1212	1	7.72	TCTATA
PFF0330w	-1706	-1	7.72	TATAGA
PFI1705w	-856	-1	7.72	TATAGA
PFE1365w	-150	-1	7.72	TATAGA
PFE1365w	-719	1	7.72	TCTATA
PFE1365w	-1100	1	7.72	TCTATA
MAL7P1.159	-836	-1	7.72	TATAGA
MAL7P1.159	-842	1	7.72	TCTATA
MAL7P1.159	-888	-1	7.72	TATAGA
MAL7P1.159	-971	1	7.72	TCTATA
PFD0565c	-882	1	7.72	TCTATA
PFD0565c	-1520	1	7.72	TCTATA
PFA0400c	-36	1	7.72	TCTATA
PFI1215w	-218	-1	7.72	TATAGA
PF10_0113	-1984	-1	7.72	TATAGA
PF10_0049	-129	1	7.72	TCTATA
PFA0125c	-24	-1	7.72	TATAGA
PFA0125c	-108	1	7.72	TCTATA
PFA0125c	-473	-1	7.72	TATAGA
PFA0125c	-1202	1	7.72	TCTATA
PFA0125c	-1372	-1	7.72	TATAGA
PFA0125c	-1886	-1	7.72	TATAGA
PFD1230c	-884	1	7.72	TCTATA
PFD1230c	-1191	-1	7.72	TATAGA
PFD1230c	-1406	1	7.72	TCTATA
PFD1230c	-1486	-1	7.72	TATAGA
PFD1230c	-1776	-1	7.72	TATAGA
PFD1230c	-1977	-1	7.72	TATAGA
PFD1230c	-1992	-1	7.72	TATAGA
PFE1605w	-55	-1	7.72	TATAGA
PFE1605w	-1616	-1	7.72	TATAGA
PF13_0003	-232	-1	7.72	TATAGA
PF13_0003	-839	-1	7.72	TATAGA
PF13_0003	-858	1	7.72	TCTATA
PF13_0003	-873	1	7.72	TCTATA
PF13_0003	-1363	1	7.72	TCTATA
PF13_0003	-1443	-1	7.72	TATAGA
PF13_0003	-1658	1	7.72	TCTATA
PF13_0003	-1963	-1	7.72	TATAGA
MAL7P1.31	-130	-1	7.72	TATAGA
MAL7P1.31	-317	1	7.72	TCTATA
PFL2030w	-20	-1	7.72	TATAGA
PFF1430c	-934	1	7.72	TCTATA
PFF1430c	-1080	1	7.72	TCTATA
PFF1430c	-1336	-1	7.72	TATAGA
PFF1430c	-1391	1	7.72	TCTATA
PFF1495w	-505	-1	7.72	TATAGA
PFE0845c	-1012	-1	7.72	TATAGA
PFL0870w	-1155	1	7.72	TCTATA
PF08_0072	-132	-1	7.72	TATAGA
PF08_0072	-147	-1	7.72	TATAGA
PF08_0072	-270	1	7.72	TCTATA
PF08_0072	-474	-1	7.72	TATAGA
PF08_0072	-824	-1	7.72	TATAGA
PFF0120w	-770	1	7.72	TCTATA
PF10_0325	-117	-1	7.72	TATAGA
PF10_0325	-570	-1	7.72	TATAGA
PF10_0325	-622	-1	7.72	TATAGA
PF10_0325	-850	1	7.72	TCTATA
PF10_0325	-1742	-1	7.72	TATAGA
PF08_0045	-737	-1	7.72	TATAGA
MAL7P1.212	-1242	-1	7.72	TATAGA
MAL7P1.212	-1475	1	7.72	TCTATA
MAL7P1.212	-1521	1	7.72	TCTATA
MAL7P1.212	-1610	1	7.72	TCTATA
PFD0720w	-588	-1	7.72	TATAGA
PFD0720w	-757	-1	7.72	TATAGA
PFD0720w	-765	1	7.72	TCTATA
PFD0720w	-947	-1	7.72	TATAGA
PFD0720w	-1072	1	7.72	TCTATA
PFD0720w	-1257	-1	7.72	TATAGA
PFD0720w	-1275	-1	7.72	TATAGA
PF14_0418	-43	1	7.72	TCTATA
PF14_0418	-106	1	7.72	TCTATA
PFL2655w	-382	-1	7.72	TATAGA
PFB0630c	-535	-1	7.72	TATAGA
PFB0630c	-896	-1	7.72	TATAGA
PFB0630c	-1045	1	7.72	TCTATA
PFB0630c	-1147	-1	7.72	TATAGA
PFB0630c	-1410	-1	7.72	TATAGA
PFB0630c	-1489	1	7.72	TCTATA
PF14_0621	-603	-1	7.72	TATAGA
PF14_0621	-1441	1	7.72	TCTATA
MAL13P1.178	-783	1	7.72	TCTATA
PFL2155w	-268	-1	7.72	TATAGA
PFL2155w	-806	-1	7.72	TATAGA
PFL2155w	-1388	-1	7.72	TATAGA
PF14_0085	-174	1	7.72	TCTATA
PF14_0085	-421	-1	7.72	TATAGA
PF14_0085	-457	1	7.72	TCTATA
PF14_0085	-849	-1	7.72	TATAGA
PF14_0085	-1263	1	7.72	TCTATA
PF14_0085	-1335	1	7.72	TCTATA
PFC0835c	-173	1	7.72	TCTATA
PFA0265c	-256	-1	7.72	TATAGA
PF14_0149	-1495	1	7.72	TCTATA
PF14_0315	-62	1	7.72	TCTATA
PF14_0315	-1190	1	7.72	TCTATA
MAL13P1.88	-77	-1	7.72	TATAGA
MAL13P1.88	-544	1	7.72	TCTATA
MAL13P1.88	-679	1	7.72	TCTATA
PF11_0072	-1038	-1	7.72	TATAGA
PF14_0562	-612	-1	7.72	TATAGA
PFE0050w	-518	1	7.72	TCTATA
PFE0050w	-862	1	7.72	TCTATA
PFE0050w	-922	-1	7.72	TATAGA
PFE0050w	-945	1	7.72	TCTATA
PFE0050w	-961	-1	7.72	TATAGA
PFE0050w	-982	-1	7.72	TATAGA
PFE0050w	-1082	-1	7.72	TATAGA
PFE0050w	-1156	-1	7.72	TATAGA
PF10_0033	-1231	-1	7.72	TATAGA
MAL8P1.201	-1905	1	7.72	TCTATA
MAL8P1.201	-1911	1	7.72	TCTATA
MAL13P1.343	-38	1	7.72	TCTATA
PF10_0151	-891	1	7.72	TCTATA
PFD0807c	-81	1	7.72	TCTATA
PFD0807c	-1778	1	7.72	TCTATA
PF11_0527	-107	1	7.72	TCTATA
PF11_0527	-133	1	7.72	TCTATA
PF14_0644	-104	1	7.72	TCTATA
PF14_0644	-118	-1	7.72	TATAGA
PF14_0644	-326	-1	7.72	TATAGA
PF14_0644	-400	1	7.72	TCTATA
PF10_0317	-97	-1	7.72	TATAGA
PF11_0010	-739	-1	7.72	TATAGA
PFD0403w	-619	1	7.72	TCTATA
MAL13P1.330	-375	1	7.72	TCTATA
MAL13P1.330	-1514	1	7.72	TCTATA
MAL13P1.330	-1658	-1	7.72	TATAGA
MAL13P1.330	-1804	-1	7.72	TATAGA
PF14_0006	-725	-1	7.72	TATAGA
PF14_0006	-977	1	7.72	TCTATA
PF14_0006	-1509	1	7.72	TCTATA
PFI0915w	-72	1	7.72	TCTATA
PFI0915w	-366	1	7.72	TCTATA
PFI0915w	-837	1	7.72	TCTATA
PFI0915w	-1293	1	7.72	TCTATA
PFI0915w	-1409	1	7.72	TCTATA
PFI0915w	-1566	1	7.72	TCTATA
PFI0915w	-1826	1	7.72	TCTATA
PFI0915w	-1832	1	7.72	TCTATA
PFI0915w	-1844	-1	7.72	TATAGA
PFL0330c	-179	-1	7.72	TATAGA
PFL0330c	-412	-1	7.72	TATAGA
PFL0330c	-1305	1	7.72	TCTATA
PFA0680c	-44	1	7.72	TCTATA
PFA0680c	-504	-1	7.72	TATAGA
PFA0680c	-1818	1	7.72	TCTATA
PFA0680c	-1855	-1	7.72	TATAGA
MAL13P1.268	-371	-1	7.72	TATAGA
MAL13P1.268	-454	-1	7.72	TATAGA
MAL13P1.268	-728	1	7.72	TCTATA
MAL13P1.268	-1503	1	7.72	TCTATA
PFL1755w	-873	1	7.72	TCTATA
PFL1755w	-1227	1	7.72	TCTATA
PFD0065w	-698	-1	7.72	TATAGA
PFD0065w	-1164	-1	7.72	TATAGA
PFL0245w	-465	1	7.72	TCTATA
PFL0245w	-484	1	7.72	TCTATA
PFL0245w	-637	-1	7.72	TATAGA
PFL0245w	-842	-1	7.72	TATAGA
PFL0245w	-1123	-1	7.72	TATAGA
PFL0245w	-1135	1	7.72	TCTATA
PFL0245w	-1405	-1	7.72	TATAGA
PFA0055c	-545	1	7.72	TCTATA
PFA0055c	-777	1	7.72	TCTATA
PF10_0147	-1522	-1	7.72	TATAGA
PF10_0232	-925	1	7.72	TCTATA
PF10_0232	-1077	-1	7.72	TATAGA
PF10_0232	-1658	-1	7.72	TATAGA
PF10_0232	-1847	-1	7.72	TATAGA
PFF1130c	-1085	-1	7.72	TATAGA
PFF1130c	-1229	1	7.72	TCTATA
PFF1130c	-1476	1	7.72	TCTATA
PF13_0117	-275	1	7.72	TCTATA
PF13_0117	-1135	-1	7.72	TATAGA
PF11_0339	-173	-1	7.72	TATAGA
PF11_0339	-547	1	7.72	TCTATA
PFD0450c	-899	-1	7.72	TATAGA
PF14_0475	-558	-1	7.72	TATAGA
PF14_0475	-1497	-1	7.72	TATAGA
MAL7P1.227	-848	1	7.72	TCTATA
MAL7P1.227	-1230	1	7.72	TCTATA
PF11_0523	-1007	1	7.72	TCTATA
PF11_0523	-1819	1	7.72	TCTATA
PFE0665c	-1630	-1	7.72	TATAGA
PFE0665c	-1993	-1	7.72	TATAGA
MAL13P1.339	-12	-1	7.72	TATAGA
PFA0260c	-1762	-1	7.72	TATAGA
MAL8P1.66	-1061	1	7.72	TCTATA
PF11_0268	-127	-1	7.72	TATAGA
PF11_0268	-201	-1	7.72	TATAGA
PF11_0268	-294	-1	7.72	TATAGA
PF11_0268	-742	-1	7.72	TATAGA
PF11_0268	-1382	-1	7.72	TATAGA
PF11_0268	-1481	1	7.72	TCTATA
PF11_0268	-1948	1	7.72	TCTATA
PF11_0268	-1997	1	7.72	TCTATA
MAL7P1.320	-1994	-1	7.72	TATAGA
PF11_0398	-310	-1	7.72	TATAGA
PF11_0398	-338	1	7.72	TCTATA
PF11_0398	-844	1	7.72	TCTATA
PF11_0398	-1246	1	7.72	TCTATA
PF11_0398	-1310	1	7.72	TCTATA
PFD0144c	-76	1	7.72	TCTATA
PFD0144c	-505	-1	7.72	TATAGA
PFD0144c	-831	-1	7.72	TATAGA
PFD0144c	-960	1	7.72	TCTATA
PF11_0060	-159	-1	7.72	TATAGA
PF11_0060	-1862	1	7.72	TCTATA
PFE1110w	-1028	-1	7.72	TATAGA
PFE1110w	-1513	-1	7.72	TATAGA
MAL13P1.395	-207	-1	7.72	TATAGA
MAL13P1.395	-461	-1	7.72	TATAGA
MAL13P1.395	-806	-1	7.72	TATAGA
MAL13P1.395	-876	1	7.72	TCTATA
MAL13P1.395	-1653	-1	7.72	TATAGA
PF10_0129	-1573	1	7.72	TCTATA
PF10_0129	-1584	-1	7.72	TATAGA
PF14_0228	-1886	-1	7.72	TATAGA
PF13_0183	-257	-1	7.72	TATAGA
PF13_0183	-819	1	7.72	TCTATA
PF13_0183	-1655	1	7.72	TCTATA
PF14_0468a	-447	1	7.72	TCTATA
PF14_0468a	-1686	1	7.72	TCTATA
PFC0945w	-752	1	7.72	TCTATA
PF07_0098	-342	-1	7.72	TATAGA
PF07_0098	-720	-1	7.72	TATAGA
PF07_0098	-762	1	7.72	TCTATA
PF14_0520	-894	-1	7.72	TATAGA
PF11_0034	-646	1	7.72	TCTATA
PF11_0034	-699	-1	7.72	TATAGA
PF11_0034	-1221	-1	7.72	TATAGA
PF11_0034	-1295	1	7.72	TCTATA
PF11_0034	-1651	-1	7.72	TATAGA
PF11_0034	-1717	1	7.72	TCTATA
PF11_0034	-1934	-1	7.72	TATAGA
PF11_0476	-14	-1	7.72	TATAGA
PF14_0491	-230	-1	7.72	TATAGA
PF14_0491	-463	-1	7.72	TATAGA
PFL1460c	-834	1	7.72	TCTATA
PFL1460c	-903	-1	7.72	TATAGA
PF11_0056	-504	-1	7.72	TATAGA
PF11_0056	-1024	-1	7.72	TATAGA
PF11_0056	-1099	1	7.72	TCTATA
MAL7P1.207	-1676	1	7.72	TCTATA
PF14_0041	-1774	1	7.72	TCTATA
PF14_0490	-335	-1	7.72	TATAGA
PF14_0490	-440	-1	7.72	TATAGA
PF14_0490	-567	-1	7.72	TATAGA
PF14_0490	-705	1	7.72	TCTATA
PF14_0490	-906	1	7.72	TCTATA
PF13_0271	-222	-1	7.72	TATAGA
PF13_0271	-411	1	7.72	TCTATA
PF13_0271	-959	-1	7.72	TATAGA
MAL13P1.253	-331	1	7.72	TCTATA
MAL13P1.253	-607	1	7.72	TCTATA
PFC0241w	-217	-1	7.72	TATAGA
PFC0241w	-636	-1	7.72	TATAGA
PFC0241w	-1207	1	7.72	TCTATA
PFC0241w	-1260	1	7.72	TCTATA
PFC0241w	-1333	1	7.72	TCTATA
PF11_0051	-1174	-1	7.72	TATAGA
PF11_0051	-1428	-1	7.72	TATAGA
PFF1175c	-1088	1	7.72	TCTATA
PFD0580c	-271	1	7.72	TCTATA
PF10_0087	-224	-1	7.72	TATAGA
MAL8P1.7	-224	-1	7.72	TATAGA
MAL8P1.7	-1674	-1	7.72	TATAGA
PF13_0132	-743	-1	7.72	TATAGA
PF08_0129	-41	1	7.72	TCTATA
PF08_0129	-280	1	7.72	TCTATA
PF08_0129	-1360	-1	7.72	TATAGA
PF08_0129	-1614	-1	7.72	TATAGA
PFA0005w	-625	-1	7.72	TATAGA
PFA0005w	-1255	-1	7.72	TATAGA
PFA0005w	-1488	1	7.72	TCTATA
PFA0005w	-1534	1	7.72	TCTATA
PFA0005w	-1623	1	7.72	TCTATA
PF10_0374	-32	-1	7.72	TATAGA
PF10_0374	-283	1	7.72	TCTATA
PF10_0374	-596	-1	7.72	TATAGA
PF10_0374	-831	-1	7.72	TATAGA
PF10_0374	-1282	-1	7.72	TATAGA
PF10_0374	-1984	1	7.72	TCTATA
PF10_0217	-1072	1	7.72	TCTATA
PF10_0217	-1341	1	7.72	TCTATA
PF10_0217	-1544	1	7.72	TCTATA
PF10_0217	-1779	1	7.72	TCTATA
PF10_0398	-120	-1	7.72	TATAGA
PF10_0398	-1089	-1	7.72	TATAGA
PF10_0398	-1115	-1	7.72	TATAGA
PF10_0398	-1369	1	7.72	TCTATA
PF10_0398	-1726	-1	7.72	TATAGA
MAL13P1.370	-34	1	7.72	TCTATA
MAL13P1.370	-100	1	7.72	TCTATA
MAL13P1.370	-210	-1	7.72	TATAGA
MAL13P1.370	-855	-1	7.72	TATAGA
MAL13P1.370	-1018	-1	7.72	TATAGA
PF11_0326	-207	-1	7.72	TATAGA
PF11_0326	-344	-1	7.72	TATAGA
PF11_0326	-1052	1	7.72	TCTATA
PF11_0326	-1137	-1	7.72	TATAGA
PF11_0326	-1147	1	7.72	TCTATA
PF11_0326	-1641	-1	7.72	TATAGA
PF11_0326	-1912	1	7.72	TCTATA
PF11_0038	-518	-1	7.72	TATAGA
PF11_0038	-581	-1	7.72	TATAGA
PF11_0038	-773	1	7.72	TCTATA
PF11_0038	-1400	1	7.72	TCTATA
PF10_0076	-15	1	7.72	TCTATA
PF10_0076	-1013	1	7.72	TCTATA
PF10_0076	-1453	1	7.72	TCTATA
PF10_0076	-1722	1	7.72	TCTATA
PF11_0175	-1130	1	7.72	TCTATA
PF11_0175	-1314	-1	7.72	TATAGA
PF11_0175	-1358	1	7.72	TCTATA
PF11_0175	-1699	1	7.72	TCTATA
PF11_0266a	-560	1	7.72	TCTATA
PF11_0266a	-652	-1	7.72	TATAGA
PFE0085c	-340	-1	7.72	TATAGA
PFE0085c	-506	-1	7.72	TATAGA
PFE0085c	-1362	1	7.72	TCTATA
PFL1150c	-60	-1	7.72	TATAGA
PFL1150c	-475	-1	7.72	TATAGA
PFL1150c	-732	-1	7.72	TATAGA
PFL1150c	-835	-1	7.72	TATAGA
PF11_0445	-1804	1	7.72	TCTATA
PF14_0351	-287	1	7.72	TCTATA
PF14_0772	-721	-1	7.72	TATAGA
PF14_0772	-760	1	7.72	TCTATA
PF14_0772	-1217	1	7.72	TCTATA
PF14_0772	-1595	-1	7.72	TATAGA
MAL8P1.154	-229	-1	7.72	TATAGA
MAL8P1.154	-1150	-1	7.72	TATAGA
MAL8P1.154	-1485	-1	7.72	TATAGA
MAL8P1.154	-1768	-1	7.72	TATAGA
MAL8P1.154	-1985	-1	7.72	TATAGA
PFA0030c	-84	-1	7.72	TATAGA
PFA0030c	-547	1	7.72	TCTATA
PFA0030c	-1991	-1	7.72	TATAGA
PF11_0231	-118	1	7.72	TCTATA
PF11_0231	-412	-1	7.72	TATAGA
PF11_0231	-1340	1	7.72	TCTATA
PF11_0231	-1373	-1	7.72	TATAGA
PF07_0043	-716	-1	7.72	TATAGA
PF07_0043	-1714	1	7.72	TCTATA
PF11_0203	-899	-1	7.72	TATAGA
PF11_0203	-1149	-1	7.72	TATAGA
PF11_0203	-1593	-1	7.72	TATAGA
PF10_0131	-291	1	7.72	TCTATA
PF10_0131	-320	-1	7.72	TATAGA
PF10_0131	-337	1	7.72	TCTATA
PF10_0131	-1328	-1	7.72	TATAGA
PF10_0131	-1404	-1	7.72	TATAGA
PFF0875w	-452	1	7.72	TCTATA
PFL1940w	-373	1	7.72	TCTATA
PFL1940w	-1090	-1	7.72	TATAGA
PFA0725w	-1336	1	7.72	TCTATA
MAL13P1.94	-418	-1	7.72	TATAGA
PFF0965c	-40	-1	7.72	TATAGA
PFF0965c	-933	1	7.72	TCTATA
PFF0965c	-1148	-1	7.72	TATAGA
PFE0970w	-899	-1	7.72	TATAGA
PFE0970w	-939	1	7.72	TCTATA
PF11_0451	-1744	-1	7.72	TATAGA
PF14_0403	-562	-1	7.72	TATAGA
PF14_0403	-1853	-1	7.72	TATAGA
PFF0735w	-940	-1	7.72	TATAGA
PFL0585w	-105	1	7.72	TCTATA
PFL0585w	-884	-1	7.72	TATAGA
PFL0585w	-890	-1	7.72	TATAGA
PFL0585w	-927	-1	7.72	TATAGA
PFL0585w	-1012	1	7.72	TCTATA
PFL0585w	-1307	1	7.72	TCTATA
PFL0585w	-1488	1	7.72	TCTATA
PF14_0472	-199	-1	7.72	TATAGA
PF14_0472	-1118	-1	7.72	TATAGA
PF11_0187	-284	-1	7.72	TATAGA
PF11_0125	-182	-1	7.72	TATAGA
PF14_0553	-282	-1	7.72	TATAGA
PF14_0553	-539	-1	7.72	TATAGA
PF14_0553	-728	1	7.72	TCTATA
PF14_0553	-1119	1	7.72	TCTATA
PF14_0553	-1659	1	7.72	TCTATA
PF10_0303	-216	-1	7.72	TATAGA
PF10_0303	-426	-1	7.72	TATAGA
PF11_0378	-499	1	7.72	TCTATA
PF11_0378	-546	1	7.72	TCTATA
PF11_0378	-1038	1	7.72	TCTATA
PF11_0378	-1054	-1	7.72	TATAGA
PF13_0022	-282	-1	7.72	TATAGA
PF14_0805	-49	1	7.72	TCTATA
PF14_0805	-96	1	7.72	TCTATA
PF14_0805	-722	-1	7.72	TATAGA
PFL1535w	-385	1	7.72	TCTATA
PFL1535w	-1369	1	7.72	TCTATA
PFF1100c	-967	1	7.72	TCTATA
PFL0360c	-164	1	7.72	TCTATA
PFL0360c	-364	1	7.72	TCTATA
PF13_0343	-379	-1	7.72	TATAGA
PF13_0343	-1077	1	7.72	TCTATA
PF08_0086	-779	1	7.72	TCTATA
PFB0980w	-347	-1	7.72	TATAGA
PFB0980w	-752	-1	7.72	TATAGA
PFB0980w	-1564	-1	7.72	TATAGA
PFC0340w	-1518	-1	7.72	TATAGA
PFC0340w	-1885	1	7.72	TCTATA
PF13_0328	-1404	-1	7.72	TATAGA
PF13_0328	-1474	1	7.72	TCTATA
PF13_0328	-1603	1	7.72	TCTATA
PFL0630w	-186	1	7.72	TCTATA
PFL0630w	-503	-1	7.72	TATAGA
PFL0630w	-1411	1	7.72	TCTATA
PFL0630w	-1732	-1	7.72	TATAGA
PFF1200w	-1100	1	7.72	TCTATA
PF13_0014	-17	-1	7.72	TATAGA
PF13_0014	-954	1	7.72	TCTATA
MAL13P1.55	-344	-1	7.72	TATAGA
MAL13P1.55	-825	1	7.72	TCTATA
MAL13P1.55	-857	-1	7.72	TATAGA
PF11_0512	-346	-1	7.72	TATAGA
PF11_0512	-505	1	7.72	TCTATA
PF11_0512	-966	1	7.72	TCTATA
PF11_0512	-1036	-1	7.72	TATAGA
PF11_0512	-1396	1	7.72	TCTATA
PF11_0512	-1440	1	7.72	TCTATA
PF10_0341	-125	1	7.72	TCTATA
PF10_0341	-427	-1	7.72	TATAGA
PF10_0341	-759	-1	7.72	TATAGA
PFB0700c	-724	-1	7.72	TATAGA
PFB0700c	-1586	1	7.72	TCTATA
PFB0700c	-1915	-1	7.72	TATAGA
PF11_0168a	-1573	-1	7.72	TATAGA
PFB0620w	-730	-1	7.72	TATAGA
PFB0620w	-748	1	7.72	TCTATA
PFI1425w	-16	1	7.72	TCTATA
PFI1425w	-386	1	7.72	TCTATA
PFI1425w	-1514	-1	7.72	TATAGA
MAL13P1.231	-282	-1	7.72	TATAGA
PF13_0219	-434	-1	7.72	TATAGA
PFA0585w	-367	-1	7.72	TATAGA
PFA0585w	-1018	1	7.72	TCTATA
PFF1575w	-584	1	7.72	TCTATA
PFF1575w	-747	-1	7.72	TATAGA
PFF1575w	-1438	1	7.72	TCTATA
PFF1575w	-1786	-1	7.72	TATAGA
MAL7P1.28	-466	-1	7.72	TATAGA
MAL7P1.28	-923	1	7.72	TCTATA
PF14_0546	-20	1	7.72	TCTATA
PF14_0546	-73	-1	7.72	TATAGA
PF14_0546	-1001	1	7.72	TCTATA
PF13_0042	-33	-1	7.72	TATAGA
PF13_0042	-543	-1	7.72	TATAGA
PF13_0042	-802	-1	7.72	TATAGA
PFL0370w	-920	-1	7.72	TATAGA
PFL0370w	-1032	1	7.72	TCTATA
PFL0370w	-1534	-1	7.72	TATAGA
MAL8P1.163	-1180	1	7.72	TCTATA
MAL8P1.163	-1819	-1	7.72	TATAGA
MAL8P1.163	-1959	1	7.72	TCTATA
PF08_0142	-621	-1	7.72	TATAGA
PF08_0142	-836	1	7.72	TCTATA
PF08_0142	-1239	-1	7.72	TATAGA
PF08_0142	-1472	1	7.72	TCTATA
PF08_0142	-1518	1	7.72	TCTATA
PFA0465c	-1809	1	7.72	TCTATA
PFE0260w	-21	-1	7.72	TATAGA
MAL8P1.45	-31	1	7.72	TCTATA
MAL8P1.45	-44	-1	7.72	TATAGA
MAL8P1.45	-533	1	7.72	TCTATA
MAL8P1.45	-570	1	7.72	TCTATA
MAL8P1.45	-600	1	7.72	TCTATA
MAL8P1.45	-673	1	7.72	TCTATA
MAL8P1.45	-1170	1	7.72	TCTATA
MAL8P1.45	-1672	-1	7.72	TATAGA
PFI0285w	-1826	-1	7.72	TATAGA
MAL13P1.133	-1109	-1	7.72	TATAGA
MAL13P1.133	-1338	-1	7.72	TATAGA
PFL1950w	-35	1	7.72	TCTATA
PFL1950w	-92	1	7.72	TCTATA
PFL1950w	-107	1	7.72	TCTATA
PFL1950w	-278	1	7.72	TCTATA
PFL1950w	-542	1	7.72	TCTATA
PFL1950w	-660	-1	7.72	TATAGA
PFL1950w	-702	1	7.72	TCTATA
PFL1950w	-1020	-1	7.72	TATAGA
PFL1950w	-1224	1	7.72	TCTATA
PFL1950w	-1678	1	7.72	TCTATA
PFL1950w	-1772	1	7.72	TCTATA
PF08_0019	-380	-1	7.72	TATAGA
PF08_0019	-1361	1	7.72	TCTATA
PF08_0019	-1833	1	7.72	TCTATA
PF08_0019	-1992	-1	7.72	TATAGA
PFL1975c	-167	-1	7.72	TATAGA
PFL1975c	-435	-1	7.72	TATAGA
PFL0555c	-406	1	7.72	TCTATA
PF10_0085	-817	1	7.72	TCTATA
PFI1415w	-47	1	7.72	TCTATA
PFI1415w	-1056	-1	7.72	TATAGA
PFB0925w	-464	1	7.72	TCTATA
PFB0925w	-978	-1	7.72	TATAGA
PFB0925w	-1026	1	7.72	TCTATA
PFB0925w	-1942	1	7.72	TCTATA
PFL2255w	-396	1	7.72	TCTATA
MAL13P1.119	-425	1	7.72	TCTATA
MAL13P1.119	-985	-1	7.72	TATAGA
PFL1230w	-38	-1	7.72	TATAGA
PFL1230w	-216	-1	7.72	TATAGA
PFA0300c	-153	-1	7.72	TATAGA
PF14_0220	-915	1	7.72	TCTATA
PF14_0220	-1239	1	7.72	TCTATA
PF14_0220	-1464	1	7.72	TCTATA
PF14_0220	-1672	1	7.72	TCTATA
PF14_0220	-1764	-1	7.72	TATAGA
PF10_0121	-190	1	7.72	TCTATA
PF10_0121	-614	1	7.72	TCTATA
PF10_0121	-1102	1	7.72	TCTATA
MAL13P1.505	-1637	-1	7.72	TATAGA
MAL13P1.505	-1759	-1	7.72	TATAGA
PFE1105c	-150	1	7.72	TCTATA
PFE1105c	-635	1	7.72	TCTATA
PF13_0299	-171	1	7.72	TCTATA
PF13_0299	-1043	1	7.72	TCTATA
PFF0805c	-13	1	7.72	TCTATA
MAL7P1.82	-310	1	7.72	TCTATA
MAL7P1.82	-754	-1	7.72	TATAGA
MAL7P1.82	-1034	-1	7.72	TATAGA
MAL7P1.82	-1040	-1	7.72	TATAGA
PFL1845c	-1070	-1	7.72	TATAGA
PFL1845c	-1236	1	7.72	TCTATA
PF11_0311	-28	1	7.72	TCTATA
PF14_0391	-1358	1	7.72	TCTATA
PF14_0391	-1438	1	7.72	TCTATA
PF14_0391	-1972	-1	7.72	TATAGA
MAL13P1.56	-667	-1	7.72	TATAGA
MAL13P1.56	-1266	1	7.72	TCTATA
MAL13P1.56	-1374	1	7.72	TCTATA
MAL13P1.56	-1645	1	7.72	TCTATA
MAL7P1.76	-156	-1	7.72	TATAGA
MAL7P1.76	-566	-1	7.72	TATAGA
MAL7P1.76	-1243	-1	7.72	TATAGA
MAL7P1.76	-1464	1	7.72	TCTATA
PF13_0169	-657	-1	7.72	TATAGA
PF13_0169	-984	-1	7.72	TATAGA
PFL0610w	-25	1	7.72	TCTATA
PFL0610w	-323	1	7.72	TCTATA
PFL0610w	-387	-1	7.72	TATAGA
PF10_0229	-785	-1	7.72	TATAGA
PFB0257c	-1548	1	7.72	TCTATA
PFI1630c	-658	1	7.72	TCTATA
PF10_0403	-62	1	7.72	TCTATA
PF10_0403	-1112	-1	7.72	TATAGA
PF10_0403	-1604	1	7.72	TCTATA
PFL2110c	-13	-1	7.72	TATAGA
PFL2110c	-616	-1	7.72	TATAGA
PFL2110c	-834	1	7.72	TCTATA
PFC0055w	-84	1	7.72	TCTATA
PFC0055w	-298	1	7.72	TCTATA
PFC0055w	-419	-1	7.72	TATAGA
PFC0055w	-653	-1	7.72	TATAGA
PFC0055w	-1513	-1	7.72	TATAGA
PFC0055w	-1619	1	7.72	TCTATA
PFB0725c	-678	1	7.72	TCTATA
PFB0725c	-1272	-1	7.72	TATAGA
PFA0110w	-206	1	7.72	TCTATA
PFA0110w	-659	-1	7.72	TATAGA
PF14_0570	-333	1	7.72	TCTATA
PF14_0570	-648	1	7.72	TCTATA
PFL1010c	-134	1	7.72	TCTATA
PFL1010c	-810	1	7.72	TCTATA
PFL1010c	-1375	-1	7.72	TATAGA
PF14_0454	-527	1	7.72	TCTATA
PF14_0454	-1603	-1	7.72	TATAGA
PFL1920c	-779	1	7.72	TCTATA
PFL2650w	-257	1	7.72	TCTATA
PFL2650w	-856	1	7.72	TCTATA
PFL2650w	-939	-1	7.72	TATAGA
PFL2650w	-1051	1	7.72	TCTATA
PFL2650w	-1126	-1	7.72	TATAGA
PFL2650w	-1452	1	7.72	TCTATA
PFL2650w	-1532	-1	7.72	TATAGA
PFL2650w	-1747	1	7.72	TCTATA
PFL1190c	-564	-1	7.72	TATAGA
PFL1190c	-699	1	7.72	TCTATA
PFL1190c	-1013	-1	7.72	TATAGA
PFL0080c	-668	-1	7.72	TATAGA
PF14_0135	-12	1	7.72	TCTATA
PF14_0135	-59	-1	7.72	TATAGA
PF14_0135	-69	-1	7.72	TATAGA
PF14_0135	-755	-1	7.72	TATAGA
PF14_0135	-884	-1	7.72	TATAGA
PF14_0135	-898	1	7.72	TCTATA
PF14_0135	-1453	1	7.72	TCTATA
PF14_0135	-1539	1	7.72	TCTATA
PFE0360c	-357	-1	7.72	TATAGA
PFE0360c	-749	-1	7.72	TATAGA
PFE0360c	-781	1	7.72	TCTATA
PFL0365c	-32	1	7.72	TCTATA
PFL0365c	-534	-1	7.72	TATAGA
PFL0365c	-646	1	7.72	TCTATA
PF08_0081	-425	-1	7.72	TATAGA
PF08_0081	-499	-1	7.72	TATAGA
PF08_0081	-608	-1	7.72	TATAGA
PF08_0081	-782	-1	7.72	TATAGA
PF08_0081	-1414	-1	7.72	TATAGA
PF10_0265	-634	-1	7.72	TATAGA
PF10_0265	-857	1	7.72	TCTATA
PF10_0265	-1015	1	7.72	TCTATA
PF10_0265	-1126	-1	7.72	TATAGA
PFD1120c	-981	-1	7.72	TATAGA
PFD1120c	-1465	1	7.72	TCTATA
PFD1120c	-1673	1	7.72	TCTATA
MAL7P1.157a	-617	-1	7.72	TATAGA
PFI1265w	-127	-1	7.72	TATAGA
PFI1265w	-1061	1	7.72	TCTATA
PF10_0124	-1471	1	7.72	TCTATA
PF10_0124	-1541	-1	7.72	TATAGA
PF10_0124	-1837	1	7.72	TCTATA
PFB0295w	-409	-1	7.72	TATAGA
PFB0295w	-882	1	7.72	TCTATA
MAL8P1.210	-1977	1	7.72	TCTATA
PFD0865c	-1016	-1	7.72	TATAGA
MAL8P1.30	-398	1	7.72	TCTATA
PF08_0041	-354	-1	7.72	TATAGA
PFL1715w	-598	1	7.72	TCTATA
PFD0440w	-654	1	7.72	TCTATA
PF07_0013	-1368	-1	7.72	TATAGA
PFF1250w	-1851	-1	7.72	TATAGA
PFE0405c	-1352	1	7.72	TCTATA
PFE0405c	-1390	-1	7.72	TATAGA
MAL7P1.230	-291	-1	7.72	TATAGA
MAL7P1.230	-755	1	7.72	TCTATA
MAL7P1.230	-1063	1	7.72	TCTATA
MAL7P1.230	-1266	-1	7.72	TATAGA
PFF0490w	-186	-1	7.72	TATAGA
PFF0490w	-1552	1	7.72	TCTATA
PF14_0110	-318	-1	7.72	TATAGA
PF14_0110	-339	-1	7.72	TATAGA
PF14_0110	-649	-1	7.72	TATAGA
PF14_0110	-1003	-1	7.72	TATAGA
PF13_0290	-292	1	7.72	TCTATA
PF13_0290	-815	-1	7.72	TATAGA
PF13_0290	-1185	-1	7.72	TATAGA
PF07_0080	-1958	1	7.72	TCTATA
PFD0885c	-1236	-1	7.72	TATAGA
PFE0585c	-1830	-1	7.72	TATAGA
PF14_0573	-491	1	7.72	TCTATA
PF14_0573	-590	-1	7.72	TATAGA
PF14_0573	-848	1	7.72	TCTATA
PF11_0485	-1192	-1	7.72	TATAGA
MAL8P1.12	-1237	-1	7.72	TATAGA
PF14_0265	-109	1	7.72	TCTATA
PFD0095c	-1127	-1	7.72	TATAGA
PF10_0199	-467	1	7.72	TCTATA
PFF1420w	-308	-1	7.72	TATAGA
PFF1420w	-486	1	7.72	TCTATA
PFF1420w	-566	1	7.72	TCTATA
PFF1420w	-578	-1	7.72	TATAGA
PFF1420w	-1243	-1	7.72	TATAGA
PF08_0124	-251	-1	7.72	TATAGA
PFL0905c	-403	-1	7.72	TATAGA
PFE0810c	-220	-1	7.72	TATAGA
PFE0810c	-357	-1	7.72	TATAGA
PFE0810c	-1656	1	7.72	TCTATA
PFE0810c	-1899	1	7.72	TCTATA
PF14_0064	-883	1	7.72	TCTATA
PF07_0089	-293	1	7.72	TCTATA
PF07_0089	-309	-1	7.72	TATAGA
PF07_0089	-366	1	7.72	TCTATA
PF07_0089	-432	-1	7.72	TATAGA
PFL1405w	-109	1	7.72	TCTATA
PFL1405w	-514	1	7.72	TCTATA
PFB0605w	-1863	1	7.72	TCTATA
MAL7P1.216	-908	1	7.72	TCTATA
MAL7P1.216	-1213	-1	7.72	TATAGA
MAL7P1.216	-1430	1	7.72	TCTATA
MAL7P1.216	-1501	-1	7.72	TATAGA
MAL7P1.216	-1832	1	7.72	TCTATA
PFE0470w	-1173	-1	7.72	TATAGA
PFE0470w	-1470	-1	7.72	TATAGA
PFE0470w	-1605	1	7.72	TCTATA
PFC0176c	-416	-1	7.72	TATAGA
PFC0176c	-423	-1	7.72	TATAGA
PFC0176c	-934	1	7.72	TCTATA
MAL7P1.134	-834	-1	7.72	TATAGA
MAL7P1.134	-1421	1	7.72	TCTATA
PFF0390w	-228	1	7.72	TCTATA
PF14_0341	-378	-1	7.72	TATAGA
PF14_0341	-766	1	7.72	TCTATA
PF14_0341	-1012	1	7.72	TCTATA
PF14_0341	-1391	-1	7.72	TATAGA
PF14_0341	-1823	-1	7.72	TATAGA
PFE1265w	-1398	1	7.72	TCTATA
PFE1265w	-1464	1	7.72	TCTATA
PFE1265w	-1515	-1	7.72	TATAGA
PFE1265w	-1527	-1	7.72	TATAGA
PFE1265w	-1994	1	7.72	TCTATA
PF14_0278	-104	-1	7.72	TATAGA
PFE0135w	-445	-1	7.72	TATAGA
PF14_0334	-1838	1	7.72	TCTATA
PFE0245c	-494	-1	7.72	TATAGA
PFE0245c	-1157	1	7.72	TCTATA
PFE0245c	-1555	1	7.72	TCTATA
PFB0030c	-727	-1	7.72	TATAGA
PFB0030c	-1387	1	7.72	TCTATA
PFD0120w	-1573	1	7.72	TCTATA
MAL7P1.228	-497	1	7.72	TCTATA
MAL7P1.228	-780	-1	7.72	TATAGA
MAL13P1.465	-408	-1	7.72	TATAGA
MAL13P1.465	-454	-1	7.72	TATAGA
MAL13P1.465	-956	1	7.72	TCTATA
PF07_0035	-1735	-1	7.72	TATAGA
PF14_0179	-728	1	7.72	TCTATA
PF14_0179	-951	1	7.72	TCTATA
PFC0760c	-1682	1	7.72	TCTATA
PF10_0350	-284	1	7.72	TCTATA
PF10_0350	-292	-1	7.72	TATAGA
PF10_0350	-513	1	7.72	TCTATA
PF10_0350	-884	1	7.72	TCTATA
PF10_0350	-910	-1	7.72	TATAGA
PF10_0350	-937	1	7.72	TCTATA
PF10_0350	-1215	1	7.72	TCTATA
PF10_0350	-1839	1	7.72	TCTATA
PF10_0350	-1847	1	7.72	TCTATA
PF10_0350	-1879	1	7.72	TCTATA
PF10_0350	-1912	1	7.72	TCTATA
PF10_0350	-1920	1	7.72	TCTATA
PF10_0350	-1954	1	7.72	TCTATA
PF10_0350	-1988	1	7.72	TCTATA
PF11_0152	-678	1	7.72	TCTATA
PF11_0152	-700	1	7.72	TCTATA
PF11_0152	-1189	1	7.72	TCTATA
PF11_0152	-1671	1	7.72	TCTATA
PF13_0224	-882	-1	7.72	TATAGA
PFE0705c	-116	1	7.72	TCTATA
PF10_0096	-430	1	7.72	TCTATA
PF14_0656	-41	-1	7.72	TATAGA
PF14_0656	-70	-1	7.72	TATAGA
PF14_0656	-210	1	7.72	TCTATA
PF14_0656	-471	1	7.72	TCTATA
PFE0190c	-142	1	7.72	TCTATA
PF10_0044	-377	1	7.72	TCTATA
PF10_0044	-407	1	7.72	TCTATA
PF14_0585	-105	1	7.72	TCTATA
PF14_0585	-930	-1	7.72	TATAGA
PF07_0119	-66	1	7.72	TCTATA
PF07_0119	-1528	1	7.72	TCTATA
PF11_0516	-1069	-1	7.72	TATAGA
PF11_0516	-1726	-1	7.72	TATAGA
PF10_0109	-210	1	7.72	TCTATA
MAL13P1.97	-53	-1	7.72	TATAGA
PF11_0503	-551	-1	7.72	TATAGA
PF11_0503	-1026	-1	7.72	TATAGA
PF11_0503	-1772	-1	7.72	TATAGA
PF11_0503	-1949	1	7.72	TCTATA
PFB0400w	-155	-1	7.72	TATAGA
PFB0400w	-186	-1	7.72	TATAGA
PFB0400w	-314	1	7.72	TCTATA
PFB0400w	-473	-1	7.72	TATAGA
PFB0400w	-571	-1	7.72	TATAGA
PFB0400w	-577	-1	7.72	TATAGA
PFB0400w	-604	1	7.72	TCTATA
PFB0400w	-753	1	7.72	TCTATA
PFB0400w	-900	-1	7.72	TATAGA
PF10_0384	-781	1	7.72	TCTATA
PF10_0384	-1099	1	7.72	TCTATA
PF10_0384	-1186	1	7.72	TCTATA
MAL8P1.220	-1344	-1	7.72	TATAGA
MAL8P1.220	-1577	1	7.72	TCTATA
MAL8P1.220	-1592	-1	7.72	TATAGA
MAL8P1.220	-1627	1	7.72	TCTATA
MAL8P1.220	-1716	1	7.72	TCTATA
PFA0540c	-320	-1	7.72	TATAGA
PF14_0555	-121	1	7.72	TCTATA
PF14_0555	-963	1	7.72	TCTATA
PFL0075w	-115	1	7.72	TCTATA
PFL0075w	-354	1	7.72	TCTATA
PFL0075w	-363	-1	7.72	TATAGA
PFL0075w	-1084	-1	7.72	TATAGA
PFL0075w	-1277	1	7.72	TCTATA
PF11_0170	-375	1	7.72	TCTATA
MAL13P1.351	-735	-1	7.72	TATAGA
MAL13P1.351	-1293	-1	7.72	TATAGA
PF11_0277	-371	-1	7.72	TATAGA
PF11_0277	-717	-1	7.72	TATAGA
PF11_0277	-1153	1	7.72	TCTATA
PF11_0277	-1461	1	7.72	TCTATA
PF11_0277	-1964	-1	7.72	TATAGA
PF13_0081	-12	1	7.72	TCTATA
PF13_0081	-238	1	7.72	TCTATA
PF11_0015	-344	-1	7.72	TATAGA
PF11_0015	-1559	-1	7.72	TATAGA
PF11_0169	-756	-1	7.72	TATAGA
PFL0440c	-643	1	7.72	TCTATA
PF14_0694	-369	-1	7.72	TATAGA
PF14_0694	-586	1	7.72	TCTATA
PF14_0694	-724	1	7.72	TCTATA
PF14_0694	-1537	-1	7.72	TATAGA
PFB0495w	-497	1	7.72	TCTATA
PFB0495w	-886	1	7.72	TCTATA
PFB0495w	-929	1	7.72	TCTATA
MAL8P1.58	-462	-1	7.72	TATAGA
PF11_0435	-56	-1	7.72	TATAGA
PF11_0167	-291	1	7.72	TCTATA
PF11_0167	-731	-1	7.72	TATAGA
PF11_0167	-1947	-1	7.72	TATAGA
PFI0310w	-622	1	7.72	TCTATA
PF14_0557	-239	1	7.72	TCTATA
PFL1750c	-1456	1	7.72	TCTATA
PF14_0246	-1463	-1	7.72	TATAGA
PF14_0534	-221	-1	7.72	TATAGA
MAL8P1.137	-161	1	7.72	TCTATA
PF14_0376	-897	-1	7.72	TATAGA
MAL8P1.76	-282	1	7.72	TCTATA
MAL8P1.76	-436	-1	7.72	TATAGA
MAL8P1.76	-728	-1	7.72	TATAGA
PFE1055c	-195	-1	7.72	TATAGA
PFE1055c	-574	1	7.72	TCTATA
PFE1055c	-745	1	7.72	TCTATA
PFA0735w	-1186	1	7.72	TCTATA
PFA0735w	-1825	-1	7.72	TATAGA
PFA0735w	-1977	1	7.72	TCTATA
PF11_0042	-60	-1	7.72	TATAGA
PF11_0042	-140	1	7.72	TCTATA
MAL7P1.185	-873	1	7.72	TCTATA
MAL7P1.185	-1394	1	7.72	TCTATA
MAL7P1.185	-1770	1	7.72	TCTATA
MAL7P1.185	-1845	-1	7.72	TATAGA
MAL7P1.185	-1957	1	7.72	TCTATA
PF11_0326a	-296	1	7.72	TCTATA
PF08_0116	-381	1	7.72	TCTATA
PFI1655c	-356	1	7.72	TCTATA
PF14_0258	-66	-1	7.72	TATAGA
PFE0060w	-219	-1	7.72	TATAGA
PFE0060w	-1203	-1	7.72	TATAGA
PF14_0407	-1400	1	7.72	TCTATA
PF11_0092	-343	1	7.72	TCTATA
PF11_0092	-1957	1	7.72	TCTATA
PFB0972w	-478	1	7.72	TCTATA
PFB0972w	-698	-1	7.72	TATAGA
PFB0972w	-1029	-1	7.72	TATAGA
PFB0972w	-1811	-1	7.72	TATAGA
PF10_0059	-1054	1	7.72	TCTATA
PF10_0059	-1574	-1	7.72	TATAGA
PFB0360c	-1029	-1	7.72	TATAGA
PF13_0119	-162	-1	7.72	TATAGA
PF13_0119	-1680	1	7.72	TCTATA
PFB0525w	-361	1	7.72	TCTATA
PFB0525w	-801	1	7.72	TCTATA
PFB0525w	-1136	-1	7.72	TATAGA
PF14_0710	-377	1	7.72	TCTATA
PFF0275c	-102	-1	7.72	TATAGA
PFF0275c	-1132	-1	7.72	TATAGA
MAL13P1.39	-1177	1	7.72	TCTATA
MAL8P1.65	-1997	1	7.72	TCTATA
MAL7P1.24	-513	-1	7.72	TATAGA
PF13_0235	-629	-1	7.72	TATAGA
PF13_0235	-1784	1	7.72	TCTATA
PF10_0015	-205	-1	7.72	TATAGA
PF10_0015	-1324	1	7.72	TCTATA
PF10_0420	-498	1	7.72	TCTATA
PF10_0420	-1521	1	7.72	TCTATA
PF10_0420	-1544	1	7.72	TCTATA
PF10_0420	-1996	-1	7.72	TATAGA
PF10_0324	-99	-1	7.72	TATAGA
PF10_0324	-327	1	7.72	TCTATA
PF10_0324	-379	1	7.72	TCTATA
PF10_0324	-832	1	7.72	TCTATA
PFL0995c	-14	-1	7.72	TATAGA
PFL0995c	-837	1	7.72	TCTATA
PF13_0348	-634	-1	7.72	TATAGA
PF13_0348	-1957	-1	7.72	TATAGA
PF08_0106	-531	-1	7.72	TATAGA
PF08_0106	-647	-1	7.72	TATAGA
PFI0720w	-382	1	7.72	TCTATA
PFI0720w	-396	1	7.72	TCTATA
PFI0720w	-490	1	7.72	TCTATA
PFA0255c	-833	-1	7.72	TATAGA
PFA0255c	-882	1	7.72	TCTATA
PF08_0050	-479	-1	7.72	TATAGA
PF08_0050	-895	1	7.72	TCTATA
PFF0025w	-883	1	7.72	TCTATA
PFF0025w	-1188	-1	7.72	TATAGA
PFF0025w	-1403	1	7.72	TCTATA
PFF0025w	-1483	-1	7.72	TATAGA
PFF0025w	-1812	-1	7.72	TATAGA
PF13_0066	-71	-1	7.72	TATAGA
PF13_0066	-1152	1	7.72	TCTATA
MAL8P1.212	-75	-1	7.72	TATAGA
PF14_0516	-681	-1	7.72	TATAGA
PF14_0516	-1147	-1	7.72	TATAGA
PF14_0516	-1284	1	7.72	TCTATA
PF10_0245	-1031	1	7.72	TCTATA
PF10_0245	-1415	-1	7.72	TATAGA
PF10_0245	-1850	1	7.72	TCTATA
PFE0090w	-803	-1	7.72	TATAGA
PFE0090w	-1659	1	7.72	TCTATA
PFE0090w	-1825	1	7.72	TCTATA
PFI0065w	-871	1	7.72	TCTATA
PFI0065w	-1176	-1	7.72	TATAGA
PFI0065w	-1391	1	7.72	TCTATA
PFI0065w	-1464	-1	7.72	TATAGA
PFI0065w	-1817	1	7.72	TCTATA
PFL0100c	-687	1	7.72	TCTATA
PFC0265c	-895	1	7.72	TCTATA
PF14_0148	-367	-1	7.72	TATAGA
PF14_0706	-267	-1	7.72	TATAGA
PF14_0706	-389	-1	7.72	TATAGA
PF14_0706	-489	-1	7.72	TATAGA
PF14_0706	-609	1	7.72	TCTATA
PF14_0706	-623	-1	7.72	TATAGA
PF14_0706	-763	-1	7.72	TATAGA
PF14_0706	-801	-1	7.72	TATAGA
PF14_0706	-917	-1	7.72	TATAGA
PF14_0706	-973	-1	7.72	TATAGA
PF14_0706	-1089	-1	7.72	TATAGA
PF14_0706	-1119	-1	7.72	TATAGA
PF14_0706	-1147	-1	7.72	TATAGA
PF14_0706	-1251	-1	7.72	TATAGA
PF14_0706	-1297	-1	7.72	TATAGA
PF14_0706	-1467	-1	7.72	TATAGA
PF14_0706	-1495	-1	7.72	TATAGA
PF14_0706	-1650	-1	7.72	TATAGA
PF14_0706	-1678	-1	7.72	TATAGA
PF14_0706	-1974	-1	7.72	TATAGA
PF14_0439	-285	1	7.72	TCTATA
PF14_0439	-1248	-1	7.72	TATAGA
PFI1590c	-361	1	7.72	TCTATA
PFI0765w	-173	1	7.72	TCTATA
PFI0765w	-442	-1	7.72	TATAGA
PF11_0414	-748	-1	7.72	TATAGA
PF11_0414	-961	-1	7.72	TATAGA
PF11_0414	-1151	-1	7.72	TATAGA
PF11_0414	-1451	1	7.72	TCTATA
PFL0605c	-204	1	7.72	TCTATA
PFL0605c	-268	-1	7.72	TATAGA
PFL0605c	-566	-1	7.72	TATAGA
MAL8P1.141	-409	1	7.72	TCTATA
MAL8P1.141	-975	-1	7.72	TATAGA
MAL8P1.141	-1005	-1	7.72	TATAGA
PF11_0481	-32	-1	7.72	TATAGA
PF11_0481	-179	1	7.72	TCTATA
PF11_0481	-1023	1	7.72	TCTATA
PF11_0481	-1095	-1	7.72	TATAGA
PF11_0481	-1422	1	7.72	TCTATA
PF14_0640	-245	-1	7.72	TATAGA
PFI0895c	-34	1	7.72	TCTATA
PFI0895c	-113	-1	7.72	TATAGA
PFI0895c	-743	1	7.72	TCTATA
PFI0895c	-1613	1	7.72	TCTATA
PFF0300w	-375	1	7.72	TCTATA
PFF0300w	-698	1	7.72	TCTATA
PFF0300w	-1133	1	7.72	TCTATA
PFF0300w	-1397	1	7.72	TCTATA
PFF0300w	-1708	1	7.72	TCTATA
MAL13P1.216	-70	-1	7.72	TATAGA
MAL13P1.216	-408	-1	7.72	TATAGA
MAL13P1.216	-612	1	7.72	TCTATA
MAL13P1.216	-1901	1	7.72	TCTATA
PFL1295w	-999	-1	7.72	TATAGA
PFL1295w	-1445	1	7.72	TCTATA
MAL8P1.128	-525	-1	7.72	TATAGA
MAL8P1.128	-1008	-1	7.72	TATAGA
PF11_0308	-45	1	7.72	TCTATA
PF14_0651	-1683	1	7.72	TCTATA
PFI1370c	-736	1	7.72	TCTATA
PFI1370c	-872	1	7.72	TCTATA
PF11_0374	-1102	1	7.72	TCTATA
PF11_0374	-1862	1	7.72	TCTATA
MAL8P1.91	-600	1	7.72	TCTATA
MAL8P1.91	-1374	-1	7.72	TATAGA
MAL8P1.91	-1972	1	7.72	TCTATA
PFF1480w	-348	1	7.72	TCTATA
PFF1480w	-591	1	7.72	TCTATA
PFF1480w	-1200	1	7.72	TCTATA
PF14_0708	-188	1	7.72	TCTATA
PF14_0708	-217	1	7.72	TCTATA
PF14_0708	-708	1	7.72	TCTATA
PF14_0708	-719	-1	7.72	TATAGA
PF14_0708	-823	-1	7.72	TATAGA
PF14_0708	-1099	-1	7.72	TATAGA
PF14_0708	-1160	1	7.72	TCTATA
PF14_0708	-1319	1	7.72	TCTATA
PF14_0708	-1549	1	7.72	TCTATA
PF14_0708	-1592	-1	7.72	TATAGA
PF14_0708	-1723	1	7.72	TCTATA
PF14_0708	-1767	1	7.72	TCTATA
PF14_0564	-861	-1	7.72	TATAGA
PF13_0102	-899	1	7.72	TCTATA
PF13_0102	-1639	-1	7.72	TATAGA
PFF1145c	-292	-1	7.72	TATAGA
PFF1145c	-883	-1	7.72	TATAGA
PFF1145c	-1363	-1	7.72	TATAGA
PFF1145c	-1748	1	7.72	TCTATA
PFF1145c	-1908	-1	7.72	TATAGA
PFC0775w	-605	1	7.72	TCTATA
PFC0775w	-1422	-1	7.72	TATAGA
PFC0775w	-1510	-1	7.72	TATAGA
PF14_0595	-53	1	7.72	TCTATA
PF08_0035	-121	-1	7.72	TATAGA
PF08_0035	-348	-1	7.72	TATAGA
PF08_0035	-834	1	7.72	TCTATA
PF08_0035	-911	-1	7.72	TATAGA
PFI0090c	-202	1	7.72	TCTATA
PFI0090c	-283	-1	7.72	TATAGA
PFI0090c	-399	-1	7.72	TATAGA
PFI0090c	-490	-1	7.72	TATAGA
PFB0490c	-1982	-1	7.72	TATAGA
PF14_0231	-1282	1	7.72	TCTATA
PF14_0231	-1825	1	7.72	TCTATA
PF11_0452	-235	-1	7.72	TATAGA
PF11_0452	-1049	1	7.72	TCTATA
PF11_0452	-1185	1	7.72	TCTATA
PF11_0452	-1309	1	7.72	TCTATA
PF11_0452	-1593	-1	7.72	TATAGA
PF11_0452	-1718	-1	7.72	TATAGA
PF10_0177b	-58	1	7.72	TCTATA
PF10_0177b	-911	1	7.72	TCTATA
PF13_0307	-468	-1	7.72	TATAGA
PF13_0307	-573	-1	7.72	TATAGA
PFL1360c	-243	1	7.72	TCTATA
PF07_0070	-69	-1	7.72	TATAGA
PF07_0070	-803	1	7.72	TCTATA
PF07_0070	-1075	1	7.72	TCTATA
PF07_0070	-1550	1	7.72	TCTATA
PF07_0070	-1746	-1	7.72	TATAGA
PF14_0489	-173	1	7.72	TCTATA
PF14_0489	-1104	1	7.72	TCTATA
PF14_0489	-1295	-1	7.72	TATAGA
PF14_0489	-1601	1	7.72	TCTATA
PF13_0136	-172	-1	7.72	TATAGA
PFE0605c	-986	1	7.72	TCTATA
PF13_0352	-193	-1	7.72	TATAGA
PF13_0352	-402	-1	7.72	TATAGA
MAL13P1.480	-102	-1	7.72	TATAGA
MAL13P1.480	-111	1	7.72	TCTATA
MAL13P1.480	-832	-1	7.72	TATAGA
MAL13P1.480	-1246	-1	7.72	TATAGA
MAL13P1.480	-1253	1	7.72	TCTATA
MAL13P1.480	-1289	1	7.72	TCTATA
PF07_0069	-226	1	7.72	TCTATA
PFB0160w	-704	1	7.72	TCTATA
MAL13P1.250	-143	1	7.72	TCTATA
MAL13P1.250	-180	-1	7.72	TATAGA
PF13_0269	-954	1	7.72	TCTATA
PF14_0058	-23	1	7.72	TCTATA
PF14_0058	-48	-1	7.72	TATAGA
PF14_0058	-739	-1	7.72	TATAGA
PFE0340c	-382	-1	7.72	TATAGA
PFI0435c	-1217	1	7.72	TCTATA
PFD0805w	-579	1	7.72	TCTATA
PFI1160w	-538	-1	7.72	TATAGA
MAL8P1.108	-891	1	7.72	TCTATA
MAL8P1.108	-1030	1	7.72	TCTATA
PF14_0029	-1994	1	7.72	TCTATA
PF10_0344	-568	-1	7.72	TATAGA
PF14_0743	-589	1	7.72	TCTATA
PF14_0743	-600	-1	7.72	TATAGA
PF14_0743	-764	1	7.72	TCTATA
PF14_0743	-1443	-1	7.72	TATAGA
PF14_0743	-1451	-1	7.72	TATAGA
PF14_0606	-239	1	7.72	TCTATA
PF14_0606	-781	1	7.72	TCTATA
PFF0320c	-601	1	7.72	TCTATA
PFF0320c	-1036	1	7.72	TCTATA
PFF0320c	-1112	-1	7.72	TATAGA
PF10_0277	-481	1	7.72	TCTATA
PF10_0277	-759	1	7.72	TCTATA
PFD1105w	-305	-1	7.72	TATAGA
PFD1105w	-349	1	7.72	TCTATA
PFD1105w	-1986	1	7.72	TCTATA
PFL2165w	-1362	1	7.72	TCTATA
PFF0060w	-44	1	7.72	TCTATA
PFF0060w	-562	-1	7.72	TATAGA
PFF0060w	-1941	-1	7.72	TATAGA
PF13_0162	-236	-1	7.72	TATAGA
PF13_0162	-270	-1	7.72	TATAGA
PF13_0162	-1908	1	7.72	TCTATA
PF13_0162	-1949	-1	7.72	TATAGA
PF13_0254	-62	1	7.72	TCTATA
PF13_0254	-78	1	7.72	TCTATA
PF13_0254	-94	1	7.72	TCTATA
PFD1205w	-272	-1	7.72	TATAGA
PFD1205w	-368	1	7.72	TCTATA
PF14_0098	-1627	-1	7.72	TATAGA
PF14_0098	-1684	-1	7.72	TATAGA
MAL7P1.218	-1086	-1	7.72	TATAGA
PF14_0477a	-671	1	7.72	TCTATA
PF14_0477a	-1702	-1	7.72	TATAGA
PFE0185c	-899	1	7.72	TCTATA
PFI0175w-b	-97	1	7.72	TCTATA
PF14_0437	-1325	1	7.72	TCTATA
PF14_0437	-1468	1	7.72	TCTATA
PFE0010c	-378	1	7.72	TCTATA
PFE0010c	-1783	-1	7.72	TATAGA
PF07_0020	-360	1	7.72	TCTATA
PF07_0020	-1868	1	7.72	TCTATA
PF14_0709	-833	1	7.72	TCTATA
PF14_0709	-1818	-1	7.72	TATAGA
PFB0391c-b	-456	-1	7.72	TATAGA
PFB0391c-b	-1919	1	7.72	TCTATA
PFI0990c	-2000	1	7.72	TCTATA
PFI1000w	-1078	-1	7.72	TATAGA
PF14_0586	-434	1	7.72	TCTATA
PF14_0586	-1110	1	7.72	TCTATA
PF14_0586	-1278	1	7.72	TCTATA
PF10_0401	-124	-1	7.72	TATAGA
PF10_0401	-1332	1	7.72	TCTATA
PF14_0446	-570	-1	7.72	TATAGA
PF14_0446	-1191	1	7.72	TCTATA
PF11_0070	-159	-1	7.72	TATAGA
PF11_0070	-365	1	7.72	TCTATA
PF11_0070	-894	1	7.72	TCTATA
PF11_0070	-927	1	7.72	TCTATA
PFI0265c	-1427	-1	7.72	TATAGA
PFI0265c	-1969	1	7.72	TCTATA
PFB1055c	-637	-1	7.72	TATAGA
PFB1055c	-859	1	7.72	TCTATA
PFB1055c	-1450	1	7.72	TCTATA
PFB1055c	-1496	1	7.72	TCTATA
PFB1055c	-1585	1	7.72	TCTATA
PFC0095c	-572	-1	7.72	TATAGA
PFD0455w	-12	1	7.72	TCTATA
MAL7P1.107	-973	-1	7.72	TATAGA
MAL7P1.107	-997	-1	7.72	TATAGA
MAL7P1.107	-1287	1	7.72	TCTATA
PFE1195w	-122	1	7.72	TCTATA
PFE1195w	-506	-1	7.72	TATAGA
PF10_0043	-1616	-1	7.72	TATAGA
PF10_0043	-1646	-1	7.72	TATAGA
MAL7P1.94	-129	-1	7.72	TATAGA
MAL7P1.94	-601	-1	7.72	TATAGA
MAL7P1.94	-740	-1	7.72	TATAGA
MAL7P1.94	-784	-1	7.72	TATAGA
PFB0973c	-1314	1	7.72	TCTATA
PFL1310c	-275	1	7.72	TCTATA
PFL2380c	-145	-1	7.72	TATAGA
PF13_0041	-749	1	7.72	TCTATA
PF13_0041	-814	-1	7.72	TATAGA
PF13_0041	-1270	1	7.72	TCTATA
PFE0065w	-227	-1	7.72	TATAGA
PFE0065w	-265	1	7.72	TCTATA
PFE0065w	-303	1	7.72	TCTATA
PFE0065w	-678	1	7.72	TCTATA
PFE0065w	-701	1	7.72	TCTATA
PFE0065w	-1106	1	7.72	TCTATA
PFE0065w	-1529	-1	7.72	TATAGA
PF11_0078	-576	-1	7.72	TATAGA
PF10_0009	-1797	-1	7.72	TATAGA
MAL13P1.475	-238	-1	7.72	TATAGA
MAL13P1.475	-262	-1	7.72	TATAGA
MAL13P1.475	-536	-1	7.72	TATAGA
MAL13P1.475	-1444	-1	7.72	TATAGA
PFC0525c	-1755	1	7.72	TCTATA
PFD0005w	-524	-1	7.72	TATAGA
PFD0005w	-1247	-1	7.72	TATAGA
PFD0005w	-1480	1	7.72	TCTATA
PFD0005w	-1526	1	7.72	TCTATA
PFD0005w	-1615	1	7.72	TCTATA
PF14_0448	-1339	1	7.72	TCTATA
PF11_0260	-1065	1	7.72	TCTATA
PF11_0260	-1759	1	7.72	TCTATA
PF14_0466	-570	-1	7.72	TATAGA
PF14_0466	-662	-1	7.72	TATAGA
PF14_0466	-1434	-1	7.72	TATAGA
PF14_0466	-1587	-1	7.72	TATAGA
PF11_0346	-319	-1	7.72	TATAGA
PF11_0346	-421	1	7.72	TCTATA
PF11_0346	-1004	-1	7.72	TATAGA
PFI0160w	-90	-1	7.72	TATAGA
PFI0160w	-543	-1	7.72	TATAGA
PFI0160w	-881	1	7.72	TCTATA
PF08_0136b	-272	1	7.72	TCTATA
PF08_0136b	-1601	-1	7.72	TATAGA
PF13_0146	-485	1	7.72	TCTATA
PF13_0146	-738	1	7.72	TCTATA
PF13_0146	-771	1	7.72	TCTATA
PF13_0146	-866	1	7.72	TCTATA
PF13_0146	-927	1	7.72	TCTATA
PF13_0146	-1129	-1	7.72	TATAGA
PF13_0146	-1360	-1	7.72	TATAGA
PF13_0146	-1864	-1	7.72	TATAGA
PF14_0810	-437	-1	7.72	TATAGA
PF11_0302	-424	-1	7.72	TATAGA
PF11_0302	-1069	1	7.72	TCTATA
PF11_0302	-1205	-1	7.72	TATAGA
PF11_0302	-1911	-1	7.72	TATAGA
PFI0495w	-1376	-1	7.72	TATAGA
PF14_0406	-698	-1	7.72	TATAGA
PFA0190c	-390	-1	7.72	TATAGA
PFA0065w	-44	1	7.72	TCTATA
PFA0065w	-507	-1	7.72	TATAGA
PFA0065w	-1863	-1	7.72	TATAGA
PFE0785c	-197	-1	7.72	TATAGA
PFE0785c	-1302	-1	7.72	TATAGA
PFL0225c	-716	1	7.72	TCTATA
PFI0295c	-90	1	7.72	TCTATA
PFI0295c	-443	-1	7.72	TATAGA
MAL13P1.245	-764	-1	7.72	TATAGA
MAL13P1.245	-1166	1	7.72	TCTATA
PF11_0037	-129	-1	7.72	TATAGA
PF11_0037	-415	1	7.72	TCTATA
PF11_0037	-583	1	7.72	TCTATA
PF11_0037	-840	-1	7.72	TATAGA
PF11_0037	-1438	1	7.72	TCTATA
PF11_0037	-1697	-1	7.72	TATAGA
PF11_0037	-1761	-1	7.72	TATAGA
PF11_0037	-1997	-1	7.72	TATAGA
PFI0275w	-242	1	7.72	TCTATA
PFI0275w	-957	-1	7.72	TATAGA
PFA0280w	-205	1	7.72	TCTATA
PFL1115w	-668	-1	7.72	TATAGA
PFL1115w	-1304	1	7.72	TCTATA
PFL1115w	-1315	-1	7.72	TATAGA
PFA0720w	-760	1	7.72	TCTATA
PFA0720w	-912	1	7.72	TCTATA
PFA0720w	-1203	-1	7.72	TATAGA
PF14_0255	-182	-1	7.72	TATAGA
PF10_0069	-1055	1	7.72	TCTATA
MAL7P1.92	-13	1	7.72	TCTATA
MAL7P1.92	-126	-1	7.72	TATAGA
PF07_0099	-383	-1	7.72	TATAGA
PF07_0099	-425	1	7.72	TCTATA
PF07_0099	-803	1	7.72	TCTATA
PF14_0424	-974	1	7.72	TCTATA
MAL7P1.203b	-7	-1	7.72	TATAGA
PF14_0398	-33	-1	7.72	TATAGA
PFI0045c	-1084	1	7.72	TCTATA
PFI0045c	-1102	-1	7.72	TATAGA
PFI0045c	-1396	1	7.72	TCTATA
PFD1130w	-927	-1	7.72	TATAGA
PFD1130w	-1095	-1	7.72	TATAGA
PFD1130w	-1596	-1	7.72	TATAGA
PFD1130w	-1666	1	7.72	TCTATA
PF10_0395	-1063	-1	7.72	TATAGA
PF10_0395	-1369	1	7.72	TCTATA
PF10_0099	-366	1	7.72	TCTATA
PF10_0099	-433	1	7.72	TCTATA
PF10_0099	-644	1	7.72	TCTATA
PF10_0099	-1607	-1	7.72	TATAGA
PF10_0099	-1648	-1	7.72	TATAGA
PFI0035c	-776	1	7.72	TCTATA
PFI0035c	-1405	-1	7.72	TATAGA
PFI0035c	-1673	-1	7.72	TATAGA
PFI0100c	-200	-1	7.72	TATAGA
PFI0100c	-775	-1	7.72	TATAGA
PFI0100c	-1202	1	7.72	TCTATA
PF14_0524	-1140	1	7.72	TCTATA
PF14_0524	-1503	-1	7.72	TATAGA
PF14_0213a	-148	-1	7.72	TATAGA
PF14_0213a	-948	-1	7.72	TATAGA
PFL1550w	-954	1	7.72	TCTATA
PFL1550w	-1197	-1	7.72	TATAGA
PF10_0203	-1500	-1	7.72	TATAGA
PF10_0203	-1597	1	7.72	TCTATA
PF10_0221	-1195	-1	7.72	TATAGA
PF10_0221	-1824	1	7.72	TCTATA
PFE0750c	-934	1	7.72	TCTATA
PFI0175w-a	-97	1	7.72	TCTATA
PF08_0126	-158	1	7.72	TCTATA
PF08_0126	-1506	1	7.72	TCTATA
PF14_0523	-117	-1	7.72	TATAGA
PF14_0523	-590	1	7.72	TCTATA
MAL8P1.80	-22	1	7.72	TCTATA
PF11_0269	-415	-1	7.72	TATAGA
PF11_0269	-621	-1	7.72	TATAGA
PF11_0269	-670	-1	7.72	TATAGA
PF11_0269	-1137	-1	7.72	TATAGA
PF11_0269	-1236	1	7.72	TCTATA
PF11_0269	-1876	1	7.72	TCTATA
PFL1640c	-278	-1	7.72	TATAGA
PFI0980w	-717	1	7.72	TCTATA
PFI0980w	-1183	-1	7.72	TATAGA
PFI0823w	-936	1	7.72	TCTATA
PFI0823w	-1098	1	7.72	TCTATA
PFI0823w	-1288	-1	7.72	TATAGA
PFF0430w	-90	1	7.72	TCTATA
PFF0430w	-569	1	7.72	TCTATA
PFF0430w	-1020	1	7.72	TCTATA
PFF0430w	-1184	1	7.72	TCTATA
PFF0430w	-1750	-1	7.72	TATAGA
PFF1195c	-204	-1	7.72	TATAGA
MAL13P1.124	-1312	-1	7.72	TATAGA
PFC0025c	-1218	-1	7.72	TATAGA
PFC0025c	-1775	-1	7.72	TATAGA
PF10_0132	-1237	-1	7.72	TATAGA
PF10_0132	-1796	-1	7.72	TATAGA
PF14_0188	-191	-1	7.72	TATAGA
PF14_0188	-1068	1	7.72	TCTATA
PF14_0188	-1443	-1	7.72	TATAGA
PF14_0188	-1515	-1	7.72	TATAGA
PF14_0188	-1719	1	7.72	TCTATA
PF14_0188	-1882	-1	7.72	TATAGA
PF08_0090	-412	1	7.72	TCTATA
PF08_0090	-699	-1	7.72	TATAGA
PF08_0090	-800	1	7.72	TCTATA
PFF0055w	-435	-1	7.72	TATAGA
PFE1600w	-163	1	7.72	TCTATA
PFE1600w	-929	1	7.72	TCTATA
PFE1395c	-573	-1	7.72	TATAGA
PF11_0479	-361	1	7.72	TCTATA
PF11_0479	-423	1	7.72	TCTATA
PF11_0479	-489	1	7.72	TCTATA
PF11_0479	-891	-1	7.72	TATAGA
PF11_0479	-1291	-1	7.72	TATAGA
PF11_0479	-1472	1	7.72	TCTATA
PFI0225w	-1271	-1	7.72	TATAGA
PF11_0114	-1254	1	7.72	TCTATA
PFI0575c	-1224	-1	7.72	TATAGA
PF10_0182	-207	1	7.72	TCTATA
PF10_0182	-958	-1	7.72	TATAGA
PF13_0135	-644	1	7.72	TCTATA
PF11_0043	-924	-1	7.72	TATAGA
PF11_0043	-1189	1	7.72	TCTATA
PF11_0043	-1814	1	7.72	TCTATA
PF11_0043	-1911	-1	7.72	TATAGA
PF11_0059	-301	-1	7.72	TATAGA
PF11_0059	-320	1	7.72	TCTATA
PF11_0059	-1001	1	7.72	TCTATA
PFL0935c	-1294	-1	7.72	TATAGA
PFL0935c	-1525	1	7.72	TCTATA
PFL0935c	-1575	1	7.72	TCTATA
PFL0935c	-1664	1	7.72	TCTATA
PFF0155w	-565	1	7.72	TCTATA
PFF0155w	-822	-1	7.72	TATAGA
PF08_0012	-1089	-1	7.72	TATAGA
PF08_0012	-1545	1	7.72	TCTATA
PF08_0012	-1847	1	7.72	TCTATA
PFI1180w	-997	-1	7.72	TATAGA
PFI1180w	-1531	1	7.72	TCTATA
PF11_0226	-67	-1	7.72	TATAGA
PF11_0226	-78	-1	7.72	TATAGA
PF11_0226	-301	1	7.72	TCTATA
PF11_0226	-371	1	7.72	TCTATA
PF11_0226	-453	1	7.72	TCTATA
PF11_0226	-801	-1	7.72	TATAGA
PF11_0226	-1329	-1	7.72	TATAGA
PF11_0226	-1373	-1	7.72	TATAGA
PF14_0492	-460	1	7.72	TCTATA
PF14_0492	-1608	1	7.72	TCTATA
MAL13P1.385	-583	1	7.72	TCTATA
MAL13P1.385	-810	1	7.72	TCTATA
MAL13P1.385	-1457	1	7.72	TCTATA
MAL13P1.385	-1580	-1	7.72	TATAGA
PFL0115w	-449	1	7.72	TCTATA
PFL0115w	-483	-1	7.72	TATAGA
PFL0115w	-620	1	7.72	TCTATA
PFL0115w	-1849	1	7.72	TCTATA
PFE0960w	-1962	-1	7.72	TATAGA
MAL13P1.415	-434	1	7.72	TCTATA
PF11_0513	-201	-1	7.72	TATAGA
PF11_0513	-490	-1	7.72	TATAGA
PF11_0513	-520	1	7.72	TCTATA
PF11_0513	-544	1	7.72	TCTATA
PF11_0513	-1586	-1	7.72	TATAGA
PF14_0240	-1538	1	7.72	TCTATA
PF13_0349	-556	1	7.72	TCTATA
PF13_0349	-1879	1	7.72	TCTATA
PF14_0535	-505	1	7.72	TCTATA
MAL8P1.153	-623	-1	7.72	TATAGA
PF14_0031b	-207	1	7.72	TCTATA
PFL2035c	-26	-1	7.72	TATAGA
PFL2035c	-343	-1	7.72	TATAGA
PFL2035c	-996	-1	7.72	TATAGA
PFI0705w	-291	-1	7.72	TATAGA
PFI0705w	-1809	1	7.72	TCTATA
PFA0715c	-517	1	7.72	TCTATA
PFA0715c	-808	-1	7.72	TATAGA
PFA0715c	-960	-1	7.72	TATAGA
PFA0715c	-1587	1	7.72	TCTATA
PF14_0420	-551	1	7.72	TCTATA
PF10_0314	-275	-1	7.72	TATAGA
PF10_0314	-1622	1	7.72	TCTATA
PF10_0314	-1743	-1	7.72	TATAGA
PF11_0181	-555	1	7.72	TCTATA
PFD0875c	-549	1	7.72	TCTATA
PFD0875c	-760	1	7.72	TCTATA
PFD0875c	-904	-1	7.72	TATAGA
PFD0875c	-1153	-1	7.72	TATAGA
PFD0875c	-1167	1	7.72	TCTATA
PFD0875c	-1234	-1	7.72	TATAGA
PFD0875c	-1770	1	7.72	TCTATA
PFD0875c	-1871	1	7.72	TCTATA
MAL13P1.138	-77	-1	7.72	TATAGA
PF07_0125	-374	-1	7.72	TATAGA
PFA0740w	-996	-1	7.72	TATAGA
PFA0740w	-1133	-1	7.72	TATAGA
PFA0740w	-1414	1	7.72	TCTATA
PF10_0054	-952	1	7.72	TCTATA
PFF1005w	-355	1	7.72	TCTATA
PF10_0279	-42	-1	7.72	TATAGA
PF10_0279	-1419	-1	7.72	TATAGA
PFF1085a	-541	-1	7.72	TATAGA
MAL13P1.141	-373	1	7.72	TCTATA
MAL13P1.141	-659	-1	7.72	TATAGA
PF14_0357	-844	-1	7.72	TATAGA
PF14_0357	-1116	-1	7.72	TATAGA
PF14_0357	-1247	-1	7.72	TATAGA
PF14_0357	-1456	1	7.72	TCTATA
PF10_0381	-634	1	7.72	TCTATA
PF10_0381	-687	-1	7.72	TATAGA
PF10_0381	-1206	-1	7.72	TATAGA
PF10_0381	-1279	1	7.72	TCTATA
PF10_0381	-1635	-1	7.72	TATAGA
PF10_0381	-1701	1	7.72	TCTATA
PF10_0381	-1924	-1	7.72	TATAGA
PF08_0003	-78	-1	7.72	TATAGA
PF08_0003	-588	1	7.72	TCTATA
PF08_0003	-1040	1	7.72	TCTATA
PF08_0003	-1295	1	7.72	TCTATA
PFA0105w	-85	1	7.72	TCTATA
PFA0105w	-325	-1	7.72	TATAGA
PF10_0152	-225	-1	7.72	TATAGA
PF10_0152	-231	-1	7.72	TATAGA
PF10_0152	-608	1	7.72	TCTATA
PFF0280w	-435	1	7.72	TCTATA
PFF0280w	-540	1	7.72	TCTATA
PFF0280w	-1465	1	7.72	TCTATA
PFE0080c	-591	1	7.72	TCTATA
PFI0650c	-1200	1	7.72	TCTATA
PFI0650c	-1243	1	7.72	TCTATA
PFI0650c	-1652	1	7.72	TCTATA
PFE1230c	-864	1	7.72	TCTATA
PFE1230c	-945	-1	7.72	TATAGA
MAL7P1.208	-156	1	7.72	TCTATA
MAL7P1.208	-889	-1	7.72	TATAGA
PFL0300c	-33	1	7.72	TCTATA
PFL0300c	-594	1	7.72	TCTATA
PFL0300c	-644	-1	7.72	TATAGA
PFI1785w	-53	-1	7.72	TATAGA
PFI1785w	-325	-1	7.72	TATAGA
PFL0560c	-1614	1	7.72	TCTATA
PFL0560c	-1622	-1	7.72	TATAGA
PFL0560c	-1639	-1	7.72	TATAGA
MAL13P1.175	-1259	1	7.72	TCTATA
PFL2020c	-1665	1	7.72	TCTATA
MAL13P1.283	-17	1	7.72	TCTATA
MAL13P1.283	-151	1	7.72	TCTATA
MAL13P1.283	-576	-1	7.72	TATAGA
PFF1460c	-478	1	7.72	TCTATA
PFF1460c	-517	-1	7.72	TATAGA
PFF1460c	-1505	-1	7.72	TATAGA
PFF1460c	-1706	-1	7.72	TATAGA
PFF1460c	-1872	1	7.72	TCTATA
PFC0635c	-652	1	7.72	TCTATA
PFC0635c	-1148	-1	7.72	TATAGA
PFC0635c	-1399	-1	7.72	TATAGA
PFC0635c	-1684	1	7.72	TCTATA
PFC0635c	-1759	-1	7.72	TATAGA
PFC0635c	-1923	-1	7.72	TATAGA
PFC0635c	-1986	1	7.72	TCTATA
PF14_0101	-427	1	7.72	TCTATA
PF14_0101	-572	-1	7.72	TATAGA
PF10_0272	-598	-1	7.72	TATAGA
PF10_0272	-1130	-1	7.72	TATAGA
PF10_0272	-1702	-1	7.72	TATAGA
PF08_0100	-133	1	7.72	TCTATA
PF08_0100	-261	1	7.72	TCTATA
PF14_0191	-177	-1	7.72	TATAGA
PF14_0191	-437	1	7.72	TCTATA
PF13_0021	-71	1	7.72	TCTATA
PFL0845w	-309	1	7.72	TCTATA
PFL0845w	-973	1	7.72	TCTATA
PFL0845w	-1021	1	7.72	TCTATA
PFL0845w	-1938	-1	7.72	TATAGA
PF07_0106	-345	1	7.72	TCTATA
PF07_0106	-435	1	7.72	TCTATA
PF07_0106	-670	1	7.72	TCTATA
PF07_0106	-704	-1	7.72	TATAGA
PF07_0106	-828	1	7.72	TCTATA
PFF0690c	-219	-1	7.72	TATAGA
PFF0690c	-1854	-1	7.72	TATAGA
PFI1040c	-443	-1	7.72	TATAGA
PFI1040c	-494	1	7.72	TCTATA
MAL7P1.226	-772	1	7.72	TCTATA
MAL7P1.226	-1927	1	7.72	TCTATA
PFL1830w	-275	1	7.72	TCTATA
PFL1830w	-744	-1	7.72	TATAGA
PFL1830w	-1164	1	7.72	TCTATA
PFE0575c	-91	-1	7.72	TATAGA
PFL0545w	-131	1	7.72	TCTATA
PFL0545w	-467	-1	7.72	TATAGA
PFC0100c	-7	-1	7.72	TATAGA
PFC0100c	-1137	1	7.72	TCTATA
PFC0100c	-1536	-1	7.72	TATAGA
PFF0625w	-96	1	7.72	TCTATA
PFF0625w	-713	1	7.72	TCTATA
PFF0625w	-1261	1	7.72	TCTATA
MAL13P1.340	-833	1	7.72	TCTATA
MAL13P1.340	-1042	1	7.72	TCTATA
PFI0985c	-547	-1	7.72	TATAGA
PFL2090c	-897	-1	7.72	TATAGA
PFL2090c	-1131	-1	7.72	TATAGA
PFL2090c	-1145	-1	7.72	TATAGA
PFL2090c	-1191	1	7.72	TCTATA
PFF0975c	-212	-1	7.72	TATAGA
PFF0975c	-393	-1	7.72	TATAGA
PFF0975c	-1243	1	7.72	TCTATA
PFF0975c	-1555	-1	7.72	TATAGA
PFF0975c	-1600	1	7.72	TCTATA
PFL1900w	-427	-1	7.72	TATAGA
PFL1900w	-911	1	7.72	TCTATA
PFL1900w	-1047	-1	7.72	TATAGA
PFL1900w	-1584	1	7.72	TCTATA
PFL1900w	-1636	1	7.72	TCTATA
PF13_0168	-525	-1	7.72	TATAGA
PFF0360w	-6	-1	7.72	TATAGA
PFF0360w	-1039	1	7.72	TCTATA
PFC0905c	-95	-1	7.72	TATAGA
PFC0905c	-757	-1	7.72	TATAGA
PFC0905c	-1015	-1	7.72	TATAGA
PFC0905c	-1115	1	7.72	TCTATA
PFC0905c	-1283	1	7.72	TCTATA
PFC0905c	-1472	-1	7.72	TATAGA
PFC0905c	-1784	1	7.72	TCTATA
PF11_0239	-902	1	7.72	TCTATA
PF11_0239	-1512	-1	7.72	TATAGA
PFL1250c	-131	-1	7.72	TATAGA
PFE0700c	-444	1	7.72	TCTATA
PF13_0048	-564	-1	7.72	TATAGA
PF13_0048	-1895	-1	7.72	TATAGA
PFL1555w	-152	1	7.72	TCTATA
PFL1555w	-1312	1	7.72	TCTATA
PFI1560c	-1542	-1	7.72	TATAGA
PF07_0051	-191	-1	7.72	TATAGA
PF07_0051	-914	-1	7.72	TATAGA
PF07_0051	-1099	-1	7.72	TATAGA
PF07_0051	-1885	-1	7.72	TATAGA
PF07_0051	-1902	1	7.72	TCTATA
PF07_0051	-1993	1	7.72	TCTATA
PF14_0455	-245	-1	7.72	TATAGA
PF14_0455	-666	-1	7.72	TATAGA
PF14_0455	-1492	-1	7.72	TATAGA
PF14_0455	-1922	1	7.72	TCTATA
PFI1595c	-15	-1	7.72	TATAGA
PFI1595c	-174	-1	7.72	TATAGA
PFI1595c	-506	1	7.72	TCTATA
PFI1595c	-912	1	7.72	TCTATA
PFI0840w	-285	1	7.72	TCTATA
PFI0840w	-573	-1	7.72	TATAGA
PFI0840w	-579	-1	7.72	TATAGA
PFA0205w	-324	-1	7.72	TATAGA
PFA0205w	-1042	-1	7.72	TATAGA
PFD0960c	-362	-1	7.72	TATAGA
PFD0960c	-606	-1	7.72	TATAGA
PFD0960c	-1888	-1	7.72	TATAGA
PFL1865w	-272	1	7.72	TCTATA
PFL1320w	-146	1	7.72	TCTATA
PFI1345c	-238	1	7.72	TCTATA
PFI1345c	-1764	-1	7.72	TATAGA
PFF0970w	-347	1	7.72	TCTATA
PFF0970w	-562	-1	7.72	TATAGA
PFF0970w	-1455	1	7.72	TCTATA
PFA0660w	-76	1	7.72	TCTATA
PFA0660w	-543	1	7.72	TCTATA
PFA0660w	-1604	-1	7.72	TATAGA
MAL13P1.344	-402	-1	7.72	TATAGA
MAL13P1.344	-1354	1	7.72	TCTATA
MAL13P1.344	-1890	1	7.72	TCTATA
PFB0455w	-458	1	7.72	TCTATA
PFC1080c	-44	1	7.72	TCTATA
PFC1080c	-481	-1	7.72	TATAGA
PFC1080c	-1864	-1	7.72	TATAGA
PF14_0080	-1097	1	7.72	TCTATA
PF14_0080	-1407	-1	7.72	TATAGA
PF14_0080	-1753	1	7.72	TCTATA
PFD0990w	-543	1	7.72	TCTATA
PFF0195c	-429	-1	7.72	TATAGA
PFF0195c	-723	-1	7.72	TATAGA
PFF0195c	-1276	-1	7.72	TATAGA
PF14_0318	-82	1	7.72	TCTATA
PF14_0318	-268	-1	7.72	TATAGA
PF14_0318	-522	-1	7.72	TATAGA
PFF0670w	-29	1	7.72	TCTATA
PF14_0005	-122	-1	7.72	TATAGA
PF14_0005	-1113	-1	7.72	TATAGA
PF14_0005	-1773	-1	7.72	TATAGA
PF11_0099	-20	1	7.72	TCTATA
PF11_0099	-34	1	7.72	TCTATA
PFE0215w	-589	1	7.72	TCTATA
PFE0215w	-1508	-1	7.72	TATAGA
PF11_0255	-235	-1	7.72	TATAGA
PF11_0255	-449	1	7.72	TCTATA
PFD0800c	-1449	-1	7.72	TATAGA
PFL2295w	-604	1	7.72	TCTATA
MAL13P1.153	-239	-1	7.72	TATAGA
MAL13P1.153	-344	-1	7.72	TATAGA
MAL13P1.153	-589	1	7.72	TCTATA
MAL13P1.153	-1330	-1	7.72	TATAGA
MAL13P1.300	-139	1	7.72	TCTATA
MAL13P1.300	-788	-1	7.72	TATAGA
PFD0335c	-269	-1	7.72	TATAGA
MAL13P1.276	-346	1	7.72	TCTATA
MAL13P1.276	-363	1	7.72	TCTATA
MAL13P1.276	-505	-1	7.72	TATAGA
MAL13P1.276	-1115	1	7.72	TCTATA
PFC0486c	-113	1	7.72	TCTATA
PFL0165c	-233	-1	7.72	TATAGA
PFF1015w	-925	-1	7.72	TATAGA
PFF1015w	-1736	-1	7.72	TATAGA
PFI1145w	-276	-1	7.72	TATAGA
PFI1145w	-282	-1	7.72	TATAGA
PFI1145w	-326	1	7.72	TCTATA
MAL13P1.7	-1051	-1	7.72	TATAGA
PF14_0365	-997	1	7.72	TCTATA
PF14_0365	-1222	1	7.72	TCTATA
PF14_0365	-1392	1	7.72	TCTATA
PFL0590c	-51	1	7.72	TCTATA
PFL0590c	-61	1	7.72	TCTATA
PFL0590c	-71	1	7.72	TCTATA
PFL0590c	-81	1	7.72	TCTATA
PFL0590c	-91	1	7.72	TCTATA
PFL0590c	-97	1	7.72	TCTATA
PFL0590c	-105	1	7.72	TCTATA
PFL0590c	-113	1	7.72	TCTATA
PFL0590c	-121	1	7.72	TCTATA
PFL0590c	-1059	1	7.72	TCTATA
PFL0590c	-1533	-1	7.72	TATAGA
PFI0785c	-497	-1	7.72	TATAGA
PFI0785c	-1236	-1	7.72	TATAGA
PF11_0402	-423	1	7.72	TCTATA
PF11_0402	-1050	-1	7.72	TATAGA
PF11_0402	-1198	-1	7.72	TATAGA
PFB0080c	-193	1	7.72	TCTATA
PFB0080c	-608	1	7.72	TCTATA
PFB0080c	-1399	-1	7.72	TATAGA
PFB0080c	-1443	-1	7.72	TATAGA
PFF1515c	-70	1	7.72	TCTATA
PFF1515c	-882	1	7.72	TCTATA
PFF1515c	-1285	1	7.72	TCTATA
PF11_0463	-1686	-1	7.72	TATAGA
PF11_0021	-937	1	7.72	TCTATA
PF11_0021	-1087	-1	7.72	TATAGA
PF11_0021	-1400	1	7.72	TCTATA
PF10_0264	-923	1	7.72	TCTATA
PF10_0264	-1469	1	7.72	TCTATA
MAL8P1.99	-33	1	7.72	TCTATA
PF14_0762	-1623	-1	7.72	TATAGA
PF14_0762	-1881	-1	7.72	TATAGA
PF07_0104	-111	-1	7.72	TATAGA
PF07_0104	-713	1	7.72	TCTATA
PF07_0104	-1267	-1	7.72	TATAGA
PF13_0255	-45	1	7.72	TCTATA
PF13_0255	-201	1	7.72	TCTATA
PF13_0255	-720	1	7.72	TCTATA
PFC0685w	-170	-1	7.72	TATAGA
PFC0685w	-605	-1	7.72	TATAGA
PF14_0348	-388	1	7.72	TCTATA
PF13_0171	-1798	1	7.72	TCTATA
PFC0915w	-1129	-1	7.72	TATAGA
PFE0480c	-736	1	7.72	TCTATA
PFE0480c	-883	1	7.72	TCTATA
PFE0480c	-977	1	7.72	TCTATA
PFD0355c	-231	-1	7.72	TATAGA
PFD0355c	-1001	-1	7.72	TATAGA
PFD0355c	-1326	1	7.72	TCTATA
PFD0355c	-1340	-1	7.72	TATAGA
PFC0090w	-81	-1	7.72	TATAGA
PFC0090w	-140	1	7.72	TCTATA
PFC0090w	-634	1	7.72	TCTATA
PFC0090w	-1617	1	7.72	TCTATA
PFC0090w	-1892	1	7.72	TCTATA
MAL7P1.84	-1111	1	7.72	TCTATA
PFL0350c	-1899	1	7.72	TCTATA
PFL0350c	-1948	1	7.72	TCTATA
PFA0195w	-1206	1	7.72	TCTATA
PFD0545w	-1465	-1	7.72	TATAGA
PFL0645c	-488	-1	7.72	TATAGA
PF07_0008	-680	-1	7.72	TATAGA
PF07_0008	-1115	1	7.72	TCTATA
PF07_0008	-1372	-1	7.72	TATAGA
PF07_0008	-1988	1	7.72	TCTATA
MAL7P1.89	-195	-1	7.72	TATAGA
PF14_0633	-114	1	7.72	TCTATA
PF14_0633	-906	-1	7.72	TATAGA
PF14_0633	-1910	1	7.72	TCTATA
MAL13P1.61	-193	1	7.72	TCTATA
MAL13P1.61	-627	1	7.72	TCTATA
MAL13P1.61	-760	1	7.72	TCTATA
MAL13P1.61	-804	-1	7.72	TATAGA
MAL13P1.61	-810	-1	7.72	TATAGA
MAL13P1.61	-1520	1	7.72	TCTATA
PF13_0184	-515	1	7.72	TCTATA
PF13_0184	-663	1	7.72	TCTATA
PF13_0184	-966	1	7.72	TCTATA
PF13_0184	-1128	1	7.72	TCTATA
PF13_0184	-1202	1	7.72	TCTATA
PF13_0184	-1497	1	7.72	TCTATA
PF10_0181	-775	1	7.72	TCTATA
PFF0770c	-296	1	7.72	TCTATA
PFF0770c	-527	-1	7.72	TATAGA
MAL7P1.202	-118	-1	7.72	TATAGA
MAL7P1.202	-156	-1	7.72	TATAGA
MAL7P1.202	-198	-1	7.72	TATAGA
MAL7P1.202	-532	1	7.72	TCTATA
MAL7P1.202	-1939	1	7.72	TCTATA
PF08_0075	-513	-1	7.72	TATAGA
PF08_0075	-1367	1	7.72	TCTATA
PF14_0129	-535	-1	7.72	TATAGA
PF11_0375	-319	1	7.72	TCTATA
MAL13P1.81	-268	1	7.72	TCTATA
PF13_0284	-78	-1	7.72	TATAGA
PF13_0284	-288	1	7.72	TCTATA
PF13_0284	-337	-1	7.72	TATAGA
PF11_0050	-236	1	7.72	TCTATA
PFE0860c	-70	1	7.72	TCTATA
PFE0860c	-171	1	7.72	TCTATA
PFE0860c	-1048	-1	7.72	TATAGA
PFE0860c	-1184	-1	7.72	TATAGA
PFE0860c	-1781	1	7.72	TCTATA
PF14_0286	-581	1	7.72	TCTATA
PF14_0286	-745	-1	7.72	TATAGA
PFC0115c	-416	-1	7.72	TATAGA
PFC0115c	-533	1	7.72	TCTATA
PFC0115c	-864	1	7.72	TCTATA
PFC0115c	-1170	1	7.72	TCTATA
PFC0115c	-1313	1	7.72	TCTATA
PFC0115c	-1371	1	7.72	TCTATA
PFC0115c	-1479	-1	7.72	TATAGA
PFC0115c	-1489	1	7.72	TCTATA
PFC0115c	-1817	-1	7.72	TATAGA
PFC0115c	-1869	1	7.72	TCTATA
PFC0115c	-1961	1	7.72	TCTATA
PFE0490w	-828	-1	7.72	TATAGA
PF14_0102	-1330	-1	7.72	TATAGA
PFI0715w	-15	-1	7.72	TATAGA
PFA0395w	-301	1	7.72	TCTATA
PFA0395w	-397	-1	7.72	TATAGA
PF14_0156	-917	1	7.72	TCTATA
PF11_0188	-257	1	7.72	TCTATA
PF11_0188	-647	-1	7.72	TATAGA
PFL1590c	-997	1	7.72	TCTATA
PFL1590c	-1109	-1	7.72	TATAGA
PF10_0357	-40	-1	7.72	TATAGA
PF10_0357	-190	-1	7.72	TATAGA
PF10_0357	-638	-1	7.72	TATAGA
PF10_0357	-1004	-1	7.72	TATAGA
PF10_0357	-1453	-1	7.72	TATAGA
PF10_0357	-1691	-1	7.72	TATAGA
PF10_0017	-391	1	7.72	TCTATA
PF10_0017	-723	1	7.72	TCTATA
PF13_0031	-370	-1	7.72	TATAGA
PF13_0031	-739	-1	7.72	TATAGA
PF10_0084	-1813	1	7.72	TCTATA
PFI0820c	-1103	1	7.72	TCTATA
MAL8P1.75	-464	1	7.72	TCTATA
MAL13P1.309	-82	1	7.72	TCTATA
PF13_0093	-135	1	7.72	TCTATA
PF13_0093	-252	-1	7.72	TATAGA
PF13_0093	-501	-1	7.72	TATAGA
PF13_0093	-1016	1	7.72	TCTATA
PFE1545c	-946	-1	7.72	TATAGA
PF08_0040	-601	1	7.72	TCTATA
PFC0145c	-674	-1	7.72	TATAGA
PFC0145c	-947	-1	7.72	TATAGA
PFC0145c	-1041	-1	7.72	TATAGA
PFC0145c	-1051	1	7.72	TCTATA
PFB0055c	-116	1	7.72	TCTATA
PFB0055c	-520	1	7.72	TCTATA
PFB0055c	-1998	-1	7.72	TATAGA
PF10_0034	-341	1	7.72	TCTATA
PF10_0034	-709	-1	7.72	TATAGA
PF10_0034	-1131	-1	7.72	TATAGA
PF10_0034	-1876	-1	7.72	TATAGA
PF07_0088	-332	1	7.72	TCTATA
PF10_0218	-1036	1	7.72	TCTATA
PF10_0218	-1053	1	7.72	TCTATA
PF10_0218	-1196	1	7.72	TCTATA
PFB0025c	-1076	-1	7.72	TATAGA
PFL0210c	-541	1	7.72	TCTATA
PFL0210c	-862	-1	7.72	TATAGA
PF11_0178	-411	1	7.72	TCTATA
PF11_0178	-441	1	7.72	TCTATA
PF10_0379	-1771	1	7.72	TCTATA
PF10_0379	-1940	1	7.72	TCTATA
PF11_0422	-100	-1	7.72	TATAGA
PF11_0422	-1168	-1	7.72	TATAGA
PF11_0422	-1339	1	7.72	TCTATA
PF11_0422	-1567	1	7.72	TCTATA
PF14_0122	-1634	1	7.72	TCTATA
PF11_0307	-679	-1	7.72	TATAGA
PF10_0073a	-640	1	7.72	TCTATA
PF10_0073a	-1872	-1	7.72	TATAGA
PF14_0074	-1445	1	7.72	TCTATA
PF14_0074	-1453	1	7.72	TCTATA
PFL0470w	-353	1	7.72	TCTATA
PFL0470w	-778	1	7.72	TCTATA
PFL0470w	-933	-1	7.72	TATAGA
PFL0470w	-1162	-1	7.72	TATAGA
PFL0470w	-1225	1	7.72	TCTATA
PFL0470w	-1541	1	7.72	TCTATA
PFL0470w	-1730	1	7.72	TCTATA
PF14_0255a	-1551	-1	7.72	TATAGA
PF14_0255a	-1788	-1	7.72	TATAGA
PF11_0540	-553	1	7.72	TCTATA
PF11_0540	-802	-1	7.72	TATAGA
MAL7P1.33	-10	1	7.72	TCTATA
MAL7P1.33	-872	-1	7.72	TATAGA
PF10_0278	-229	-1	7.72	TATAGA
PF10_0278	-507	-1	7.72	TATAGA
PF13_0191	-66	1	7.72	TCTATA
PF14_0147	-399	1	7.72	TCTATA
PF14_0147	-595	-1	7.72	TATAGA
PF14_0147	-728	1	7.72	TCTATA
PF14_0647	-35	-1	7.72	TATAGA
PF14_0647	-367	-1	7.72	TATAGA
PF14_0647	-780	1	7.72	TCTATA
PF11_0153	-35	-1	7.72	TATAGA
PFI0115c	-616	-1	7.72	TATAGA
PFI0115c	-689	1	7.72	TCTATA
PFI0115c	-760	-1	7.72	TATAGA
PFI0115c	-767	1	7.72	TCTATA
PFI0115c	-905	1	7.72	TCTATA
PFE1240w	-140	-1	7.72	TATAGA
PFE1240w	-432	-1	7.72	TATAGA
PFE1240w	-1158	-1	7.72	TATAGA
PFE1240w	-1870	1	7.72	TCTATA
PFI1835c	-28	1	7.72	TCTATA
PFI1835c	-227	-1	7.72	TATAGA
PF14_0747	-539	1	7.72	TCTATA
PFE0195w	-1431	-1	7.72	TATAGA
PF07_0090	-1415	1	7.72	TCTATA
PFE0535w	-551	-1	7.72	TATAGA
PF14_0565	-205	-1	7.72	TATAGA
PF14_0565	-661	-1	7.72	TATAGA
PF13_0103	-1149	1	7.72	TCTATA
PF13_0103	-1555	1	7.72	TCTATA
PF14_0178	-392	1	7.72	TCTATA
PF14_0178	-585	1	7.72	TCTATA
PF14_0178	-927	1	7.72	TCTATA
PF14_0178	-1021	1	7.72	TCTATA
MAL8P1.218	-714	-1	7.72	TATAGA
MAL8P1.218	-759	1	7.72	TCTATA
MAL8P1.218	-1501	1	7.72	TCTATA
MAL8P1.218	-1569	-1	7.72	TATAGA
PFE0025c	-109	-1	7.72	TATAGA
MAL7P1.220	-809	1	7.72	TCTATA
MAL7P1.220	-883	1	7.72	TCTATA
MAL7P1.220	-919	1	7.72	TCTATA
MAL7P1.220	-1219	-1	7.72	TATAGA
PF13_0283	-523	1	7.72	TCTATA
PF13_0283	-1735	-1	7.72	TATAGA
PF13_0283	-1945	1	7.72	TCTATA
PF13_0283	-1994	-1	7.72	TATAGA
PFL2215w	-1633	-1	7.72	TATAGA
PFL2215w	-1992	-1	7.72	TATAGA
PF11_0117	-735	1	7.72	TCTATA
PF11_0117	-945	-1	7.72	TATAGA
PF11_0117	-951	-1	7.72	TATAGA
PF11_0117	-1066	-1	7.72	TATAGA
PFE0005w	-535	-1	7.72	TATAGA
PFE0005w	-651	-1	7.72	TATAGA
PFE0005w	-660	-1	7.72	TATAGA
PFE0005w	-1496	1	7.72	TCTATA
PFE0005w	-1542	1	7.72	TCTATA
PFE0005w	-1635	1	7.72	TCTATA
PFD1145c	-1002	1	7.72	TCTATA
PFC0610c	-166	1	7.72	TCTATA
PFC0610c	-690	-1	7.72	TATAGA
PFC0610c	-1304	-1	7.72	TATAGA
PFC0610c	-1938	-1	7.72	TATAGA
PFF1520w	-340	-1	7.72	TATAGA
PFF1520w	-743	-1	7.72	TATAGA
PFF1520w	-1555	-1	7.72	TATAGA
PF11_0007	-625	-1	7.72	TATAGA
PF11_0007	-847	1	7.72	TCTATA
PF11_0007	-1197	-1	7.72	TATAGA
PF11_0007	-1430	1	7.72	TCTATA
PF11_0007	-1476	1	7.72	TCTATA
PF11_0007	-1565	1	7.72	TCTATA
MAL13P1.348	-1093	1	7.72	TCTATA
PF10_0383	-1393	-1	7.72	TATAGA
MAL13P1.77	-308	-1	7.72	TATAGA
MAL13P1.77	-451	1	7.72	TCTATA
MAL13P1.77	-720	-1	7.72	TATAGA
MAL13P1.77	-734	-1	7.72	TATAGA
MAL13P1.77	-740	-1	7.72	TATAGA
MAL13P1.77	-1242	-1	7.72	TATAGA
MAL13P1.77	-1559	-1	7.72	TATAGA
PFE1040c	-387	1	7.72	TCTATA
PFE1040c	-790	1	7.72	TCTATA
MAL13P1.111	-125	1	7.72	TCTATA
MAL13P1.111	-985	-1	7.72	TATAGA
PFL1850c	-869	-1	7.72	TATAGA
PFL1850c	-1030	1	7.72	TCTATA
PFL1850c	-1077	-1	7.72	TATAGA
PFL1850c	-1661	-1	7.72	TATAGA
PFE0885w	-42	1	7.72	TCTATA
PFE0885w	-1018	1	7.72	TCTATA
PFE0885w	-1540	-1	7.72	TATAGA
PF13_0276	-733	-1	7.72	TATAGA
PF13_0276	-1204	-1	7.72	TATAGA
PF13_0276	-1763	1	7.72	TCTATA
PF10_0180	-172	-1	7.72	TATAGA
PF13_0277	-706	-1	7.72	TATAGA
PFE1335c	-290	-1	7.72	TATAGA
PFE0285c	-1661	-1	7.72	TATAGA
PFE0285c	-1731	-1	7.72	TATAGA
MAL8P1.35	-301	1	7.72	TCTATA
MAL8P1.35	-409	-1	7.72	TATAGA
PFL0880c	-886	1	7.72	TCTATA
PFL0880c	-1089	1	7.72	TCTATA
PFL0880c	-1208	1	7.72	TCTATA
PFL0335c	-527	1	7.72	TCTATA
PFL0335c	-797	-1	7.72	TATAGA
PFL0335c	-820	1	7.72	TCTATA
PFL0335c	-1433	-1	7.72	TATAGA
PFL0335c	-1650	-1	7.72	TATAGA
PF11_0466	-284	-1	7.72	TATAGA
PF11_0466	-808	1	7.72	TCTATA
PF11_0466	-1516	1	7.72	TCTATA
PF11_0466	-1724	1	7.72	TCTATA
PF11_0466	-1782	1	7.72	TCTATA
PFI1400c	-1353	-1	7.72	TATAGA
PFI1400c	-1733	-1	7.72	TATAGA
PFI1400c	-1873	1	7.72	TCTATA
PFI1400c	-1998	1	7.72	TCTATA
PFF0380w	-514	-1	7.72	TATAGA
PFF0380w	-757	1	7.72	TCTATA
PFF0380w	-1043	-1	7.72	TATAGA
PFF0380w	-1349	-1	7.72	TATAGA
MAL13P1.267	-339	1	7.72	TCTATA
MAL13P1.267	-1134	1	7.72	TCTATA
MAL13P1.267	-1830	1	7.72	TCTATA
PF08_0138	-992	-1	7.72	TATAGA
PF08_0138	-1129	-1	7.72	TATAGA
PF08_0138	-1392	1	7.72	TCTATA
PFF1265w	-1041	1	7.72	TCTATA
PFF1265w	-1170	1	7.72	TCTATA
PF07_0109a	-434	1	7.72	TCTATA
PFL1055c	-49	1	7.72	TCTATA
PFL1055c	-428	-1	7.72	TATAGA
PFL1055c	-1227	1	7.72	TCTATA
MAL7P1.81	-1133	1	7.72	TCTATA
MAL7P1.81	-1804	-1	7.72	TATAGA
PFF0455w	-80	1	7.72	TCTATA
PFF0455w	-611	1	7.72	TCTATA
PFF0455w	-1189	1	7.72	TCTATA
PFF0455w	-1344	-1	7.72	TATAGA
PFF0180w	-1217	-1	7.72	TATAGA
PFF0180w	-1435	1	7.72	TCTATA
PFF0180w	-1609	1	7.72	TCTATA
PFF0180w	-1757	1	7.72	TCTATA
PFF0580w	-134	1	7.72	TCTATA
PFF0580w	-345	1	7.72	TCTATA
PFF0580w	-1267	-1	7.72	TATAGA
PFF0580w	-1333	1	7.72	TCTATA
PFF0580w	-1955	1	7.72	TCTATA
PFF0580w	-1985	1	7.72	TCTATA
PFF0070w	-70	1	7.72	TCTATA
PFF0070w	-882	1	7.72	TCTATA
PFF0070w	-1287	1	7.72	TCTATA
PF14_0721	-683	1	7.72	TCTATA
PF10_0261a	-200	1	7.72	TCTATA
PF13_0298	-460	-1	7.72	TATAGA
PF13_0298	-1011	-1	7.72	TATAGA
PFB0095c	-1405	1	7.72	TCTATA
PFB0095c	-1420	1	7.72	TCTATA
MAL13P1.420	-1299	-1	7.72	TATAGA
PF11_0343	-249	-1	7.72	TATAGA
PFF1475c	-1602	-1	7.72	TATAGA
PFI0970c	-1308	1	7.72	TCTATA
PFI0970c	-1322	1	7.72	TCTATA
PFI0970c	-1330	1	7.72	TCTATA
PFI0970c	-1348	-1	7.72	TATAGA
PFI0970c	-1654	1	7.72	TCTATA
MAL13P1.130	-1105	1	7.72	TCTATA
MAL13P1.130	-1404	1	7.72	TCTATA
MAL13P1.130	-1959	-1	7.72	TATAGA
PF07_0016	-1807	1	7.72	TCTATA
PFI0470w	-423	1	7.72	TCTATA
PFI0470w	-941	1	7.72	TCTATA
PFI0470w	-990	1	7.72	TCTATA
PFI0470w	-1034	1	7.72	TCTATA
PFI0470w	-1391	1	7.72	TCTATA
PF10_0074	-1559	1	7.72	TCTATA
PF14_0610	-274	-1	7.72	TATAGA
PF14_0610	-560	1	7.72	TCTATA
PF14_0610	-963	-1	7.72	TATAGA
PF14_0610	-1324	-1	7.72	TATAGA
PFE0965c	-1657	-1	7.72	TATAGA
PFE0965c	-1697	1	7.72	TCTATA
PFB0955w	-790	1	7.72	TCTATA
PFI1615w	-837	-1	7.72	TATAGA
PF10_0146	-201	1	7.72	TCTATA
PF10_0146	-927	1	7.72	TCTATA
PF10_0146	-1887	1	7.72	TCTATA
PFL0435w	-689	1	7.72	TCTATA
PF14_0165	-94	1	7.72	TCTATA
PF14_0165	-412	1	7.72	TCTATA
PF14_0165	-856	1	7.72	TCTATA
PF14_0165	-939	-1	7.72	TATAGA
PF14_0165	-1096	-1	7.72	TATAGA
PF14_0165	-1186	1	7.72	TCTATA
PF14_0165	-1936	1	7.72	TCTATA
PF10_0402	-1134	-1	7.72	TATAGA
PF10_0402	-1422	1	7.72	TCTATA
MAL7P1.132	-1152	-1	7.72	TATAGA
MAL7P1.132	-1765	1	7.72	TCTATA
PF14_0399	-684	1	7.72	TCTATA
PF14_0399	-1739	1	7.72	TCTATA
PF14_0464	-1251	-1	7.72	TATAGA
MAL13P1.146	-1047	1	7.72	TCTATA
PFL2300w	-1708	1	7.72	TCTATA
PF13_0055	-144	-1	7.72	TATAGA
PF13_0055	-1124	-1	7.72	TATAGA
PF13_0055	-1522	-1	7.72	TATAGA
PF13_0055	-1671	1	7.72	TCTATA
PFL2475w	-12	1	7.72	TCTATA
PFL2475w	-792	-1	7.72	TATAGA
PFF1125c	-49	-1	7.72	TATAGA
PFL1415w	-773	-1	7.72	TATAGA
PFL1415w	-918	-1	7.72	TATAGA
PF10_0253	-1244	-1	7.72	TATAGA
PF10_0253	-1310	1	7.72	TCTATA
MAL8P1.71	-516	1	7.72	TCTATA
MAL8P1.71	-953	1	7.72	TCTATA
MAL7P1.171	-423	-1	7.72	TATAGA
MAL7P1.171	-669	-1	7.72	TATAGA
MAL7P1.171	-1282	-1	7.72	TATAGA
MAL7P1.171	-1476	-1	7.72	TATAGA
MAL7P1.171	-1612	1	7.72	TCTATA
MAL7P1.171	-1706	-1	7.72	TATAGA
MAL7P1.171	-1842	1	7.72	TCTATA
PF11_0298	-925	1	7.72	TCTATA
PF11_0298	-1244	1	7.72	TCTATA
PF11_0298	-1341	1	7.72	TCTATA
PF14_0111	-1342	-1	7.72	TATAGA
MAL7P1.75	-88	1	7.72	TCTATA
PF14_0177b	-296	-1	7.72	TATAGA
PF11_0241	-700	-1	7.72	TATAGA
PF11_0241	-1417	-1	7.72	TATAGA
PF11_0241	-1688	1	7.72	TCTATA
PF11_0241	-1754	1	7.72	TCTATA
PFF0870w	-496	1	7.72	TCTATA
PFF0870w	-1596	1	7.72	TCTATA
PFL1240c	-529	1	7.72	TCTATA
PF10_0359	-446	1	7.72	TCTATA
PF10_0359	-739	-1	7.72	TATAGA
PF10_0359	-1192	-1	7.72	TATAGA
PF14_0728	-18	-1	7.72	TATAGA
PF14_0728	-799	1	7.72	TCTATA
PF14_0728	-1375	1	7.72	TCTATA
PF14_0728	-1872	-1	7.72	TATAGA
PF13_0089	-1909	-1	7.72	TATAGA
PFL2140c	-268	-1	7.72	TATAGA
PFL2140c	-1638	1	7.72	TCTATA
PFL2140c	-1952	-1	7.72	TATAGA
MAL8P1.205	-544	1	7.72	TCTATA
MAL8P1.205	-1227	1	7.72	TCTATA
MAL8P1.205	-1755	-1	7.72	TATAGA
PFB0015c	-725	-1	7.72	TATAGA
PFB0015c	-767	1	7.72	TCTATA
PFB0015c	-1396	-1	7.72	TATAGA
PFB0015c	-1664	-1	7.72	TATAGA
PF11_0509	-214	-1	7.72	TATAGA
PF11_0509	-448	-1	7.72	TATAGA
PF11_0509	-539	-1	7.72	TATAGA
PF11_0509	-818	1	7.72	TCTATA
PF13_0245	-603	1	7.72	TCTATA
PF13_0245	-724	-1	7.72	TATAGA
PFC0750w	-1256	1	7.72	TCTATA
PF10_0213	-329	-1	7.72	TATAGA
MAL13P1.79	-1187	1	7.72	TCTATA
PF07_0025	-300	1	7.72	TCTATA
PFD1050w	-914	1	7.72	TCTATA
PFD1050w	-1195	1	7.72	TCTATA
PFD1050w	-1858	-1	7.72	TATAGA
PFB0161c	-582	-1	7.72	TATAGA
PFB0826c	-236	1	7.72	TCTATA
PFB0826c	-368	-1	7.72	TATAGA
PFB0826c	-442	1	7.72	TCTATA
PFB0826c	-769	1	7.72	TCTATA
PFB0826c	-1043	1	7.72	TCTATA
PF11_0484	-174	1	7.72	TCTATA
PFE0020c	-1115	-1	7.72	TATAGA
PFE0020c	-1203	-1	7.72	TATAGA
PFE0020c	-1759	-1	7.72	TATAGA
PF14_0349	-1672	1	7.72	TCTATA
PF14_0232	-217	1	7.72	TCTATA
PF11_0480	-101	-1	7.72	TATAGA
PF11_0480	-243	1	7.72	TCTATA
PF11_0480	-272	-1	7.72	TATAGA
PF11_0480	-700	-1	7.72	TATAGA
PF11_0480	-1040	1	7.72	TCTATA
PF11_0480	-1640	1	7.72	TCTATA
PF11_0396	-782	1	7.72	TCTATA
PFI0940c	-44	-1	7.72	TATAGA
PFI0940c	-159	-1	7.72	TATAGA
PFI0940c	-638	1	7.72	TCTATA
PFI0940c	-1007	1	7.72	TCTATA
PFI0940c	-1068	1	7.72	TCTATA
PFI0940c	-1372	1	7.72	TCTATA
PFI0940c	-1428	-1	7.72	TATAGA
PFI0940c	-1513	1	7.72	TCTATA
PFA0230c	-7	-1	7.72	TATAGA
PFA0230c	-344	-1	7.72	TATAGA
PF14_0746	-35	-1	7.72	TATAGA
PF14_0746	-402	1	7.72	TCTATA
PF14_0746	-860	1	7.72	TCTATA
PF14_0746	-972	1	7.72	TCTATA
PF14_0746	-1689	-1	7.72	TATAGA
PFC0285c	-402	-1	7.72	TATAGA
PFC0285c	-768	-1	7.72	TATAGA
PF14_0040	-9	1	7.72	TCTATA
PF07_0057	-1080	1	7.72	TCTATA
PF07_0057	-1758	-1	7.72	TATAGA
PF10_0212a	-1044	1	7.72	TCTATA
PF10_0212a	-1778	1	7.72	TCTATA
PFL0020w	-650	1	7.72	TCTATA
PFL0020w	-960	1	7.72	TCTATA
PFL0020w	-1063	1	7.72	TCTATA
PF13_0178	-270	1	7.72	TCTATA
PF13_0178	-581	-1	7.72	TATAGA
PF13_0178	-1146	1	7.72	TCTATA
PF13_0178	-1230	-1	7.72	TATAGA
PF13_0178	-1456	-1	7.72	TATAGA
PF13_0178	-1912	1	7.72	TCTATA
PF10_0068	-30	1	7.72	TCTATA
PF10_0068	-654	-1	7.72	TATAGA
PF10_0068	-1059	-1	7.72	TATAGA
PF10_0068	-1124	-1	7.72	TATAGA
PF10_0068	-1507	1	7.72	TCTATA
PF10_0068	-1756	1	7.72	TCTATA
PF13_0336	-443	-1	7.72	TATAGA
PF13_0336	-1045	-1	7.72	TATAGA
PFA0375c	-45	-1	7.72	TATAGA
PFA0375c	-348	1	7.72	TCTATA
PFA0375c	-449	1	7.72	TCTATA
PFA0375c	-938	1	7.72	TCTATA
PFA0375c	-1030	1	7.72	TCTATA
PFA0375c	-1267	1	7.72	TCTATA
PFF1090c	-916	1	7.72	TCTATA
PFF1090c	-1236	1	7.72	TCTATA
PF14_0486	-1747	1	7.72	TCTATA
PFE1535w	-386	1	7.72	TCTATA
MAL13P1.14	-53	1	7.72	TCTATA
MAL13P1.14	-245	1	7.72	TCTATA
PF10_0352	-61	1	7.72	TCTATA
PF10_0352	-598	-1	7.72	TATAGA
PF10_0352	-1389	-1	7.72	TATAGA
PFL0840c	-237	1	7.72	TCTATA
PFL0840c	-323	-1	7.72	TATAGA
PFL0840c	-1960	-1	7.72	TATAGA
PFL0195w	-1204	-1	7.72	TATAGA
PFL0195w	-1888	1	7.72	TCTATA
PFL0565w	-116	1	7.72	TCTATA
PFL0565w	-1481	1	7.72	TCTATA
PFL0565w	-1498	1	7.72	TCTATA
PFL0565w	-1506	-1	7.72	TATAGA
PFI1420w	-310	-1	7.72	TATAGA
PFI1420w	-949	1	7.72	TCTATA
PFD1020c	-1647	-1	7.72	TATAGA
PFD1020c	-1667	1	7.72	TCTATA
PF14_0186	-120	-1	7.72	TATAGA
PF14_0186	-726	-1	7.72	TATAGA
PFF0685c	-1183	1	7.72	TCTATA
PFF0685c	-1332	1	7.72	TCTATA
PF13_0161	-76	-1	7.72	TATAGA
PF13_0161	-504	1	7.72	TCTATA
PF13_0161	-895	1	7.72	TCTATA
PF13_0161	-1429	1	7.72	TCTATA
PF13_0161	-1594	-1	7.72	TATAGA
PFB0270w	-655	-1	7.72	TATAGA
PFB0270w	-699	-1	7.72	TATAGA
PFE0385w	-103	-1	7.72	TATAGA
PFE0385w	-1250	-1	7.72	TATAGA
PFE0385w	-1438	1	7.72	TCTATA
PFE0805w	-143	1	7.72	TCTATA
PFE0805w	-394	1	7.72	TCTATA
DUP1-PFE0130c	-101	-1	7.72	TATAGA
PF14_0239	-1001	-1	7.72	TATAGA
PF14_0239	-1091	1	7.72	TCTATA
PF11_0223	-1030	-1	7.72	TATAGA
PF14_0661	-1759	1	7.72	TCTATA
PF14_0661	-1944	-1	7.72	TATAGA
PFI0070w	-730	-1	7.72	TATAGA
PF11_0175a	-845	1	7.72	TCTATA
PF11_0175a	-941	1	7.72	TCTATA
PF11_0175a	-1072	-1	7.72	TATAGA
PF14_0097	-192	-1	7.72	TATAGA
PF14_0097	-412	-1	7.72	TATAGA
PF14_0650	-598	1	7.72	TCTATA
PF14_0650	-962	1	7.72	TCTATA
PF13_0267	-251	-1	7.72	TATAGA
PF13_0267	-797	-1	7.72	TATAGA
PF13_0267	-1059	1	7.72	TCTATA
PF13_0267	-1932	1	7.72	TCTATA
PF10_0045	-823	-1	7.72	TATAGA
PF10_0045	-1590	1	7.72	TCTATA
PF11_0008	-658	-1	7.72	TATAGA
PF11_0008	-677	1	7.72	TCTATA
PF11_0008	-692	1	7.72	TCTATA
PF11_0008	-895	1	7.72	TCTATA
PF11_0008	-1171	1	7.72	TCTATA
PF11_0008	-1251	-1	7.72	TATAGA
PF11_0008	-1466	1	7.72	TCTATA
PF11_0008	-1774	-1	7.72	TATAGA
PF14_0695	-131	1	7.72	TCTATA
PF14_0695	-944	-1	7.72	TATAGA
PF14_0695	-1082	-1	7.72	TATAGA
PF14_0695	-1299	1	7.72	TCTATA
PF13_0353	-401	-1	7.72	TATAGA
PFE0650c	-1151	1	7.72	TCTATA
MAL8P1.6	-167	-1	7.72	TATAGA
MAL8P1.6	-768	1	7.72	TCTATA
PF13_0144	-251	-1	7.72	TATAGA
PF13_0144	-360	-1	7.72	TATAGA
PF13_0144	-1161	-1	7.72	TATAGA
PFL2150c	-369	1	7.72	TCTATA
PFL2150c	-951	1	7.72	TCTATA
PFL2150c	-1489	1	7.72	TCTATA
PFL1960w	-266	-1	7.72	TATAGA
PFL1960w	-1025	-1	7.72	TATAGA
PFL1960w	-1210	-1	7.72	TATAGA
PFL1960w	-1255	1	7.72	TCTATA
PF13_0082	-1022	1	7.72	TCTATA
PF14_0342	-894	-1	7.72	TATAGA
PF14_0342	-1081	1	7.72	TCTATA
PF14_0758	-334	-1	7.72	TATAGA
PF14_0758	-410	1	7.72	TCTATA
PF14_0758	-527	1	7.72	TCTATA
PF14_0517	-585	1	7.72	TCTATA
PF14_0517	-846	-1	7.72	TATAGA
PF14_0517	-1021	1	7.72	TCTATA
PF14_0517	-1440	-1	7.72	TATAGA
PF14_0517	-1881	1	7.72	TCTATA
PF14_0356	-35	1	7.72	TCTATA
PF14_0356	-518	1	7.72	TCTATA
PF14_0356	-1353	1	7.72	TCTATA
PFL1365w	-228	-1	7.72	TATAGA
PFA0645c	-81	1	7.72	TCTATA
PFA0645c	-461	1	7.72	TCTATA
PFA0645c	-634	1	7.72	TCTATA
PFA0645c	-1205	-1	7.72	TATAGA
PFA0645c	-1271	1	7.72	TCTATA
PF13_0121	-215	-1	7.72	TATAGA
PFC0165w	-1406	-1	7.72	TATAGA
PFC0165w	-1442	-1	7.72	TATAGA
PF11_0415	-935	1	7.72	TCTATA
PF14_0438	-122	-1	7.72	TATAGA
PFB0060w	-868	1	7.72	TCTATA
PFB0060w	-981	1	7.72	TCTATA
PFB0060w	-1463	-1	7.72	TATAGA
PFB0060w	-1780	1	7.72	TCTATA
PFB0060w	-1852	-1	7.72	TATAGA
MAL13P1.244	-677	1	7.72	TCTATA
PF11_0168	-624	-1	7.72	TATAGA
PF11_0168	-820	1	7.72	TCTATA
PF11_0405-a	-581	1	7.72	TCTATA
PF11_0405-a	-624	1	7.72	TCTATA
PF11_0405-a	-637	-1	7.72	TATAGA
PF11_0405-a	-1149	1	7.72	TCTATA
PF11_0353	-65	-1	7.72	TATAGA
PF11_0353	-268	-1	7.72	TATAGA
PF11_0353	-766	1	7.72	TCTATA
PF11_0353	-1375	1	7.72	TCTATA
PF13_0223	-169	-1	7.72	TATAGA
PF13_0223	-1414	-1	7.72	TATAGA
PFB0440c	-986	1	7.72	TCTATA
PFB0440c	-1313	-1	7.72	TATAGA
PFB0440c	-1506	1	7.72	TCTATA
PF14_0594	-693	-1	7.72	TATAGA
PF14_0594	-732	1	7.72	TCTATA
PF14_0594	-1421	1	7.72	TCTATA
PF14_0594	-1432	1	7.72	TCTATA
PF14_0594	-1536	-1	7.72	TATAGA
PF14_0594	-1903	-1	7.72	TATAGA
MAL13P1.251	-114	-1	7.72	TATAGA
MAL7P1.58	-241	-1	7.72	TATAGA
MAL7P1.58	-1265	-1	7.72	TATAGA
PFL1095c	-299	-1	7.72	TATAGA
PFL1095c	-570	-1	7.72	TATAGA
PFL1095c	-949	1	7.72	TCTATA
PF11_0166	-256	1	7.72	TCTATA
PF11_0166	-1031	1	7.72	TCTATA
PFL1810w	-1182	1	7.72	TCTATA
PF14_0136	-374	-1	7.72	TATAGA
PF14_0136	-460	-1	7.72	TATAGA
PF14_0136	-1015	-1	7.72	TATAGA
PF14_0136	-1029	1	7.72	TCTATA
PF14_0136	-1158	1	7.72	TCTATA
PF14_0136	-1844	1	7.72	TCTATA
PF14_0136	-1854	1	7.72	TCTATA
PF14_0136	-1901	-1	7.72	TATAGA
PFI0185w	-989	-1	7.72	TATAGA
PFI0185w	-1315	-1	7.72	TATAGA
PFI0185w	-1668	1	7.72	TCTATA
MAL8P1.138	-383	1	7.72	TCTATA
PFC0275w	-1285	-1	7.72	TATAGA
PFC0275w	-1837	-1	7.72	TATAGA
PFD0525w	-14	-1	7.72	TATAGA
PFD0525w	-990	-1	7.72	TATAGA
PFD0525w	-1009	1	7.72	TCTATA
PFD0525w	-1514	1	7.72	TCTATA
PFF0845c	-422	-1	7.72	TATAGA
PFF0845c	-628	-1	7.72	TATAGA
MAL13P1.59	-83	-1	7.72	TATAGA
MAL13P1.59	-278	1	7.72	TCTATA
MAL13P1.59	-324	-1	7.72	TATAGA
MAL13P1.59	-1184	-1	7.72	TATAGA
MAL13P1.59	-1530	-1	7.72	TATAGA
PF08_0117	-127	-1	7.72	TATAGA
PFL1185c	-224	-1	7.72	TATAGA
PFL1185c	-630	1	7.72	TCTATA
PF11_0377-a	-1179	1	7.72	TCTATA
PF13_0069a	-1173	1	7.72	TCTATA
PFE1120w	-567	1	7.72	TCTATA
PFE1120w	-1124	-1	7.72	TATAGA
PFC1100w	-384	-1	7.72	TATAGA
PFC1100w	-482	-1	7.72	TATAGA
PFC1100w	-549	1	7.72	TCTATA
PFC1100w	-1526	-1	7.72	TATAGA
PFF0480w	-108	1	7.72	TCTATA
PFF0480w	-256	-1	7.72	TATAGA
PF14_0788	-725	-1	7.72	TATAGA
PF14_0392	-1749	1	7.72	TCTATA
PF14_0554	-571	1	7.72	TCTATA
PFB0240w	-608	-1	7.72	TATAGA
PF14_0171	-1085	-1	7.72	TATAGA
PFI0515w	-30	1	7.72	TCTATA
PFI0515w	-673	1	7.72	TCTATA
PFD0855c	-275	1	7.72	TCTATA
PFI1720w	-130	-1	7.72	TATAGA
PFI1720w	-186	-1	7.72	TATAGA
PFI1720w	-773	-1	7.72	TATAGA
PFI1720w	-960	1	7.72	TCTATA
PFI1720w	-1498	-1	7.72	TATAGA
PFI1720w	-1977	1	7.72	TCTATA
MAL13P1.105	-1150	-1	7.72	TATAGA
MAL13P1.105	-1636	1	7.72	TCTATA
PFI0530c	-1258	-1	7.72	TATAGA
PFD0993c	-875	-1	7.72	TATAGA
PFD1180w	-194	-1	7.72	TATAGA
PFD1180w	-564	1	7.72	TCTATA
PFD1180w	-724	1	7.72	TCTATA
PFD1180w	-909	-1	7.72	TATAGA
PFD1180w	-1367	-1	7.72	TATAGA
PFB1015w	-84	-1	7.72	TATAGA
PFB1015w	-1533	-1	7.72	TATAGA
PFI1435w	-275	-1	7.72	TATAGA
PFI1435w	-1409	1	7.72	TCTATA
PFL0305c	-182	1	7.72	TCTATA
PFL0305c	-866	1	7.72	TCTATA
PFD1037w	-1151	1	7.72	TCTATA
PFD1037w	-1327	1	7.72	TCTATA
PF14_0384	-151	1	7.72	TCTATA
PF14_0384	-668	-1	7.72	TATAGA
PFD1110w	-142	1	7.72	TCTATA
PFC0550w	-678	-1	7.72	TATAGA
PF11_0408	-1538	1	7.72	TCTATA
PF11_0408	-1625	1	7.72	TCTATA
PF11_0408	-1926	1	7.72	TCTATA
PFL0945w	-1477	-1	7.72	TATAGA
PFL0945w	-1808	1	7.72	TCTATA
PFC0305w	-140	-1	7.72	TATAGA
PFI0430c	-547	1	7.72	TCTATA
PFI1455c	-1028	1	7.72	TCTATA
PF11_0108	-591	-1	7.72	TATAGA
PF11_0108	-941	-1	7.72	TATAGA
PF11_0108	-1090	1	7.72	TCTATA
PF11_0258	-129	1	7.72	TCTATA
MAL8P1.211	-1184	1	7.72	TCTATA
MAL8P1.64	-169	-1	7.72	TATAGA
PFE0565w	-379	1	7.72	TCTATA
PFE0565w	-862	-1	7.72	TATAGA
PFE0565w	-1174	-1	7.72	TATAGA
PFE0565w	-1661	-1	7.72	TATAGA
PFE0565w	-1908	1	7.72	TCTATA
PFE0450w	-1450	-1	7.72	TATAGA
PFE0450w	-1456	1	7.72	TCTATA
PF14_0681	-473	-1	7.72	TATAGA
PF11_0530	-943	1	7.72	TCTATA
PF11_0530	-1031	1	7.72	TCTATA
PF11_0530	-1374	-1	7.72	TATAGA
MAL8P1.25	-192	1	7.72	TCTATA
MAL8P1.25	-465	-1	7.72	TATAGA
PF08_0107	-250	-1	7.72	TATAGA
PF08_0107	-602	-1	7.72	TATAGA
PF08_0107	-751	-1	7.72	TATAGA
PF08_0107	-1028	-1	7.72	TATAGA
PF08_0107	-1048	-1	7.72	TATAGA
PF08_0107	-1201	1	7.72	TCTATA
PF08_0107	-1613	1	7.72	TCTATA
PF08_0107	-1626	1	7.72	TCTATA
PFI0370c	-242	-1	7.72	TATAGA
PFI0370c	-284	-1	7.72	TATAGA
PFI0370c	-795	1	7.72	TCTATA
PFI0350c	-201	1	7.72	TCTATA
PFI0350c	-214	1	7.72	TCTATA
PF10_0234	-1333	1	7.72	TCTATA
PFI0975c	-1683	1	7.72	TCTATA
PF11_0434	-1319	1	7.72	TCTATA
PFE0865c	-238	1	7.72	TCTATA
PF14_0248	-748	1	7.72	TCTATA
PF10_0161a	-1530	-1	7.72	TATAGA
PF14_0423	-147	1	7.72	TCTATA
PF10_0301	-1704	1	7.72	TCTATA
PFC0150w	-1379	1	7.72	TCTATA
PFC0150w	-1473	1	7.72	TCTATA
PFC0150w	-1746	1	7.72	TCTATA
PFE0328w	-506	-1	7.72	TATAGA
MAL13P1.67	-1047	-1	7.72	TATAGA
MAL8P1.144	-579	1	7.72	TCTATA
MAL8P1.144	-597	1	7.72	TCTATA
MAL8P1.144	-755	-1	7.72	TATAGA
MAL8P1.144	-761	-1	7.72	TATAGA
MAL8P1.144	-769	-1	7.72	TATAGA
MAL8P1.144	-1574	-1	7.72	TATAGA
PFL2070w	-1023	1	7.72	TCTATA
PFL2070w	-1679	-1	7.72	TATAGA
PFL2070w	-1697	1	7.72	TCTATA
PFI0455w	-584	1	7.72	TCTATA
PFI0455w	-1610	1	7.72	TCTATA
PFI0455w	-1923	-1	7.72	TATAGA
PF14_0627	-606	1	7.72	TCTATA
PF14_0627	-1352	1	7.72	TCTATA
PFE1435c	-1482	-1	7.72	TATAGA
PFE1435c	-1681	1	7.72	TCTATA
PF14_0018	-369	-1	7.72	TATAGA
PF14_0018	-459	1	7.72	TCTATA
PF14_0018	-506	1	7.72	TCTATA
PF14_0018	-1012	-1	7.72	TATAGA
PF14_0018	-1125	-1	7.72	TATAGA
PF14_0018	-1575	-1	7.72	TATAGA
PF11_0510	-513	1	7.72	TCTATA
PF11_0510	-633	1	7.72	TCTATA
PF14_0294	-599	1	7.72	TCTATA
PF14_0294	-1409	-1	7.72	TATAGA
PF14_0515	-412	1	7.72	TCTATA
PF14_0515	-469	-1	7.72	TATAGA
PF14_0515	-532	1	7.72	TCTATA
PF14_0515	-1301	-1	7.72	TATAGA
PF14_0515	-1438	1	7.72	TCTATA
PF14_0515	-1904	1	7.72	TCTATA
PFE0635c	-129	-1	7.72	TATAGA
PFE0635c	-303	1	7.72	TCTATA
PFL1835w	-150	1	7.72	TCTATA
PFL1835w	-161	1	7.72	TCTATA
PFL1835w	-518	1	7.72	TCTATA
PFL1835w	-998	1	7.72	TCTATA
PFL1835w	-1032	1	7.72	TCTATA
PFB0815w	-399	-1	7.72	TATAGA
PFB0815w	-870	-1	7.72	TATAGA
PFB0815w	-1046	-1	7.72	TATAGA
PFB0815w	-1376	1	7.72	TCTATA
PFB0575c	-770	-1	7.72	TATAGA
PFB0575c	-842	1	7.72	TCTATA
PFB0575c	-1078	-1	7.72	TATAGA
PFB0575c	-1877	1	7.72	TCTATA
PF08_0088	-1244	-1	7.72	TATAGA
PF14_0761	-60	1	7.72	TCTATA
PF14_0761	-443	-1	7.72	TATAGA
PF14_0761	-915	-1	7.72	TATAGA
PF14_0761	-1821	1	7.72	TCTATA
PF10_0127	-929	1	7.72	TCTATA
PF10_0127	-1137	-1	7.72	TATAGA
PFB0635w	-15	-1	7.72	TATAGA
PFB0635w	-94	1	7.72	TCTATA
PFB0635w	-357	1	7.72	TCTATA
PFB0635w	-459	-1	7.72	TATAGA
PFB0635w	-608	1	7.72	TCTATA
PFB0635w	-969	1	7.72	TCTATA
PF08_0127	-451	-1	7.72	TATAGA
PFF1000w	-1209	-1	7.72	TATAGA
PF14_0140	-504	-1	7.72	TATAGA
PF11_0508	-831	-1	7.72	TATAGA
PF11_0369	-63	-1	7.72	TATAGA
PF11_0369	-406	-1	7.72	TATAGA
PF10_0396	-747	1	7.72	TCTATA
PF10_0396	-912	-1	7.72	TATAGA
PF10_0396	-1557	-1	7.72	TATAGA
PF10_0396	-1603	-1	7.72	TATAGA
PF10_0396	-1989	-1	7.72	TATAGA
MAL7P1.141	-191	-1	7.72	TATAGA
MAL7P1.141	-709	1	7.72	TCTATA
PF14_0522	-661	-1	7.72	TATAGA
PF14_0522	-981	-1	7.72	TATAGA
PFC0355c	-1059	-1	7.72	TATAGA
PFC0355c	-1127	1	7.72	TCTATA
PF14_0477	-594	-1	7.72	TATAGA
PF14_0477	-971	1	7.72	TCTATA
PFL1375w	-238	-1	7.72	TATAGA
PFL1375w	-712	-1	7.72	TATAGA
PFL1375w	-1354	1	7.72	TCTATA
PF14_0574	-347	-1	7.72	TATAGA
PF14_0574	-369	1	7.72	TCTATA
PF14_0574	-724	-1	7.72	TATAGA
PF14_0574	-830	1	7.72	TCTATA
PF14_0574	-1088	1	7.72	TCTATA
PFC0535w	-1305	-1	7.72	TATAGA
PFC0535w	-1353	1	7.72	TCTATA
PFC0535w	-1650	-1	7.72	TATAGA
PFC0535w	-1755	-1	7.72	TATAGA
PF11_0058	-650	-1	7.72	TATAGA
PF11_0058	-1350	1	7.72	TCTATA
PFL0405w	-345	1	7.72	TCTATA
PF11_0514	-59	-1	7.72	TATAGA
PF11_0514	-289	1	7.72	TCTATA
PF11_0514	-885	-1	7.72	TATAGA
PF11_0514	-1075	-1	7.72	TATAGA
PF11_0514	-1108	1	7.72	TCTATA
PF11_0062	-1650	-1	7.72	TATAGA
PF11_0062	-1842	-1	7.72	TATAGA
PF14_0493	-1578	-1	7.72	TATAGA
MAL7P1.229	-806	1	7.72	TCTATA
MAL7P1.229	-1672	-1	7.72	TATAGA
PF14_0431	-158	-1	7.72	TATAGA
PF14_0431	-279	-1	7.72	TATAGA
PF14_0431	-434	1	7.72	TCTATA
PF14_0431	-904	1	7.72	TCTATA
PF14_0431	-1466	-1	7.72	TATAGA
PF14_0431	-1579	1	7.72	TCTATA
PF14_0431	-1837	-1	7.72	TATAGA
PF14_0431	-1966	1	7.72	TCTATA
PF08_0108	-613	1	7.72	TCTATA
PF08_0108	-954	-1	7.72	TATAGA
PF08_0108	-1523	1	7.72	TCTATA
PF08_0108	-1957	-1	7.72	TATAGA
PFE0515w	-790	-1	7.72	TATAGA
PFE0515w	-1704	1	7.72	TCTATA
PFE0515w	-1804	-1	7.72	TATAGA
PFL0190w	-26	-1	7.72	TATAGA
PFL0190w	-732	-1	7.72	TATAGA
PFL0190w	-1699	1	7.72	TCTATA
PFL0190w	-1833	-1	7.72	TATAGA
PF11_0065	-832	-1	7.72	TATAGA
PF11_0065	-1057	1	7.72	TCTATA
PF07_0028	-130	-1	7.72	TATAGA
PF07_0028	-144	-1	7.72	TATAGA
PF07_0028	-560	-1	7.72	TATAGA
PF10_0149	-50	1	7.72	TCTATA
PF10_0149	-452	-1	7.72	TATAGA
PF10_0149	-510	-1	7.72	TATAGA
PF10_0149	-536	-1	7.72	TATAGA
MAL13P1.352	-716	-1	7.72	TATAGA
MAL13P1.352	-919	1	7.72	TCTATA
MAL13P1.352	-1386	1	7.72	TCTATA
MAL13P1.352	-1423	-1	7.72	TATAGA
MAL7P1.68	-1197	1	7.72	TCTATA
PF08_0013	-640	-1	7.72	TATAGA
PF08_0013	-1096	1	7.72	TCTATA
MAL13P1.275	-219	1	7.72	TCTATA
MAL13P1.275	-599	-1	7.72	TATAGA
MAL13P1.275	-818	-1	7.72	TATAGA
MAL13P1.275	-840	-1	7.72	TATAGA
MAL13P1.275	-1184	1	7.72	TCTATA
PF14_0038	-9	-1	7.72	TATAGA
PF14_0038	-766	-1	7.72	TATAGA
PF14_0038	-1059	-1	7.72	TATAGA
PF14_0038	-1969	-1	7.72	TATAGA
PFE0145w	-196	1	7.72	TCTATA
PFE0145w	-1974	1	7.72	TCTATA
PF13_0194	-1090	-1	7.72	TATAGA
PFI0935w	-1798	1	7.72	TCTATA
PFF1010c	-645	-1	7.72	TATAGA
PFF1010c	-1037	1	7.72	TCTATA
PFF1010c	-1848	1	7.72	TCTATA
PFF0340c	-1924	1	7.72	TCTATA
PFF0340c	-1930	1	7.72	TCTATA
PFF0340c	-1964	1	7.72	TCTATA
PFE0200c	-651	1	7.72	TCTATA
PF08_0074	-297	1	7.72	TCTATA
PF08_0074	-305	1	7.72	TCTATA
PF08_0074	-740	1	7.72	TCTATA
PF08_0074	-1018	1	7.72	TCTATA
PF10_0153	-174	-1	7.72	TATAGA
PFF1435w	-916	-1	7.72	TATAGA
PFF1435w	-971	1	7.72	TCTATA
PFF1435w	-1227	-1	7.72	TATAGA
PFF1435w	-1373	-1	7.72	TATAGA
PF14_0291	-242	1	7.72	TCTATA
PF14_0291	-715	-1	7.72	TATAGA
PF14_0291	-827	1	7.72	TCTATA
PF14_0291	-1445	-1	7.72	TATAGA
PF14_0291	-1512	-1	7.72	TATAGA
PFB0695c	-134	-1	7.72	TATAGA
PFB0695c	-620	-1	7.72	TATAGA
PFB0695c	-925	1	7.72	TCTATA
PFB0695c	-1312	-1	7.72	TATAGA
PFB0695c	-1393	-1	7.72	TATAGA
PFB0695c	-1505	-1	7.72	TATAGA
PFB0695c	-1583	-1	7.72	TATAGA
PFB0695c	-1797	-1	7.72	TATAGA
PF11_0053	-1132	-1	7.72	TATAGA
MAL7P1.91	-94	1	7.72	TCTATA
MAL7P1.91	-113	-1	7.72	TATAGA
MAL7P1.91	-132	-1	7.72	TATAGA
MAL7P1.91	-151	-1	7.72	TATAGA
MAL7P1.91	-197	-1	7.72	TATAGA
MAL7P1.91	-230	-1	7.72	TATAGA
MAL7P1.91	-1884	-1	7.72	TATAGA
MAL7P1.91	-1906	1	7.72	TCTATA
MAL13P1.92	-999	-1	7.72	TATAGA
MAL8P1.24	-409	-1	7.72	TATAGA
PF13_0143	-838	1	7.72	TCTATA
PF13_0143	-975	1	7.72	TCTATA
PFI0245c	-447	1	7.72	TCTATA
PFL0715w	-1771	1	7.72	TCTATA
PF14_0544	-497	1	7.72	TCTATA
PF11_0328	-1050	1	7.72	TCTATA
PF11_0328	-1178	1	7.72	TCTATA
PF11_0328	-1793	1	7.72	TCTATA
PFI0900w	-267	-1	7.72	TATAGA
PFI0900w	-1137	-1	7.72	TATAGA
PFI0900w	-1767	1	7.72	TCTATA
PFI0900w	-1846	-1	7.72	TATAGA
PFD1195c	-457	1	7.72	TCTATA
PFD1195c	-556	1	7.72	TCTATA
PFD1195c	-1924	-1	7.72	TATAGA
PFE1215c	-734	-1	7.72	TATAGA
PF07_0091	-428	1	7.72	TCTATA
PF07_0091	-566	1	7.72	TCTATA
PFF0755c	-648	-1	7.72	TATAGA
PFE0675c	-260	1	7.72	TCTATA
PFE0675c	-1680	1	7.72	TCTATA
PFL1890c	-1795	1	7.72	TCTATA
PFE1350c	-334	1	7.72	TCTATA
PFE1350c	-693	-1	7.72	TATAGA
PFE1350c	-1596	-1	7.72	TATAGA
PF10_0205	-426	1	7.72	TCTATA
PF10_0205	-879	1	7.72	TCTATA
PF10_0053	-146	-1	7.72	TATAGA
PFE0985w	-155	-1	7.72	TATAGA
PFE0985w	-197	1	7.72	TCTATA
PFE0985w	-1282	-1	7.72	TATAGA
PFE0985w	-1951	1	7.72	TCTATA
PFL1335w	-337	1	7.72	TCTATA
PFL1335w	-1603	-1	7.72	TATAGA
PF14_0029a	-552	1	7.72	TCTATA
PF14_0029a	-652	-1	7.72	TATAGA
PFL0285w	-1025	1	7.72	TCTATA
PFL0285w	-1073	1	7.72	TCTATA
PFL0285w	-1321	-1	7.72	TATAGA
MAL8P1.32	-416	1	7.72	TCTATA
MAL8P1.32	-1880	-1	7.72	TATAGA
PF10_0179	-27	-1	7.72	TATAGA
PF10_0179	-204	1	7.72	TCTATA
PF10_0179	-745	1	7.72	TCTATA
PF10_0179	-952	1	7.72	TCTATA
PF10_0179	-1230	-1	7.72	TATAGA
PF10_0179	-1589	1	7.72	TCTATA
PFF1045w	-508	1	7.72	TCTATA
PFL1735c	-234	1	7.72	TCTATA
PF10_0409	-257	-1	7.72	TATAGA
PF10_0409	-423	1	7.72	TCTATA
PF14_0375	-770	-1	7.72	TATAGA
PFD0872w	-243	-1	7.72	TATAGA
MAL8P1.88	-887	-1	7.72	TATAGA
MAL8P1.88	-1485	1	7.72	TCTATA
PF13_0040	-325	1	7.72	TCTATA
PF13_0040	-1372	-1	7.72	TATAGA
PF13_0040	-1828	1	7.72	TCTATA
PF13_0040	-1893	-1	7.72	TATAGA
PFC1120c	-659	-1	7.72	TATAGA
PFC1120c	-1254	-1	7.72	TATAGA
PFC1120c	-1487	1	7.72	TCTATA
PFC1120c	-1533	1	7.72	TCTATA
PFC1120c	-1622	1	7.72	TCTATA
PF14_0229	-59	1	7.72	TCTATA
PF14_0229	-180	-1	7.72	TATAGA
PF14_0229	-1100	-1	7.72	TATAGA
PF14_0229	-1187	-1	7.72	TATAGA
PF14_0229	-1596	-1	7.72	TATAGA
PF14_0229	-1929	1	7.72	TCTATA
PFF0995c	-74	1	7.72	TCTATA
PFF0995c	-1001	1	7.72	TCTATA
PFI1550c	-739	-1	7.72	TATAGA
PF11_0362	-216	1	7.72	TCTATA
PF11_0362	-247	-1	7.72	TATAGA
PF11_0362	-438	-1	7.72	TATAGA
PF11_0362	-657	1	7.72	TCTATA
PF11_0362	-986	-1	7.72	TATAGA
PFL1450c	-785	-1	7.72	TATAGA
MAL7P1.93	-1682	1	7.72	TCTATA
MAL7P1.93	-1795	-1	7.72	TATAGA
MAL13P1.302	-55	-1	7.72	TATAGA
PFI0810c	-38	-1	7.72	TATAGA
PFI0810c	-488	1	7.72	TCTATA
MAL13P1.53	-223	-1	7.72	TATAGA
MAL13P1.53	-1050	1	7.72	TCTATA
MAL13P1.53	-1358	1	7.72	TCTATA
PFL2050w	-745	-1	7.72	TATAGA
PFA0565c	-1653	1	7.72	TCTATA
PFF0665c	-805	1	7.72	TCTATA
PF10_0119	-393	-1	7.72	TATAGA
PF11_0071	-605	1	7.72	TCTATA
PF11_0009	-901	1	7.72	TCTATA
PF11_0009	-1209	-1	7.72	TATAGA
PF11_0009	-1424	1	7.72	TCTATA
PF11_0009	-1504	-1	7.72	TATAGA
PF11_0009	-1780	-1	7.72	TATAGA
PF11_0009	-1983	-1	7.72	TATAGA
PF11_0009	-1998	-1	7.72	TATAGA
PFD0265w	-834	1	7.72	TCTATA
PFD0265w	-1529	1	7.72	TCTATA
PF14_0447	-1947	-1	7.72	TATAGA
PFL0505c	-1701	1	7.72	TCTATA
PFL0505c	-1846	1	7.72	TCTATA
PFB0665w	-507	-1	7.72	TATAGA
PFB0665w	-1737	1	7.72	TCTATA
PFB0665w	-1879	-1	7.72	TATAGA
PFB0665w	-1885	-1	7.72	TATAGA
PFB0665w	-1891	-1	7.72	TATAGA
PFB0391c-a	-456	-1	7.72	TATAGA
PFB0391c-a	-1919	1	7.72	TCTATA
PFI1115c	-294	1	7.72	TCTATA
PFI1115c	-859	1	7.72	TCTATA
PFB0900c	-265	-1	7.72	TATAGA
PFB0900c	-470	1	7.72	TCTATA
PFB0900c	-625	-1	7.72	TATAGA
PFB0900c	-1092	1	7.72	TCTATA
PFB0900c	-1120	1	7.72	TCTATA
PFB0900c	-1167	1	7.72	TCTATA
PF14_0096	-186	-1	7.72	TATAGA
PF14_0096	-751	-1	7.72	TATAGA
PF14_0096	-1538	1	7.72	TCTATA
PF14_0096	-1776	1	7.72	TCTATA
PF14_0096	-1920	1	7.72	TCTATA
MAL13P1.203	-324	1	7.72	TCTATA
MAL13P1.203	-540	-1	7.72	TATAGA
MAL13P1.203	-546	-1	7.72	TATAGA
PFE0730c	-463	1	7.72	TCTATA
PFE0730c	-975	1	7.72	TCTATA
PFE0730c	-1022	-1	7.72	TATAGA
PFE0730c	-1450	1	7.72	TCTATA
PF11_0036	-1162	-1	7.72	TATAGA
PF11_0036	-1877	1	7.72	TCTATA
PF07_0005	-1269	1	7.72	TCTATA
PF07_0005	-1599	-1	7.72	TATAGA
PF08_0065	-246	1	7.72	TCTATA
PF08_0065	-698	-1	7.72	TATAGA
PFF1375c	-1127	1	7.72	TCTATA
PFF1375c	-1841	1	7.72	TCTATA
PF14_0659	-454	1	7.72	TCTATA
PF14_0659	-1738	1	7.72	TCTATA
MAL7P1.117	-780	1	7.72	TCTATA
MAL13P1.301	-761	1	7.72	TCTATA
MAL8P1.213	-44	1	7.72	TCTATA
MAL8P1.213	-508	-1	7.72	TATAGA
MAL8P1.213	-1685	-1	7.72	TATAGA
PF11_0096	-1094	1	7.72	TCTATA
PF14_0405	-956	1	7.72	TCTATA
PFC0520w	-495	1	7.72	TCTATA
PFC0520w	-1142	-1	7.72	TATAGA
PF11_0201	-1625	1	7.72	TCTATA
PF11_0201	-1814	-1	7.72	TATAGA
PFL1675c	-1022	1	7.72	TCTATA
PFE0505w	-422	1	7.72	TCTATA
PFE0505w	-678	1	7.72	TCTATA
PFE0505w	-1802	1	7.72	TCTATA
PFL0230w	-145	-1	7.72	TATAGA
PFD0495c	-541	-1	7.72	TATAGA
PFD0495c	-719	-1	7.72	TATAGA
PFD0495c	-1236	1	7.72	TCTATA
PFD0495c	-1469	1	7.72	TCTATA
PFD0495c	-1701	-1	7.72	TATAGA
PFF0950w	-470	1	7.72	TCTATA
PFF0950w	-606	-1	7.72	TATAGA
PFB0200c	-293	-1	7.72	TATAGA
PFB0200c	-756	1	7.72	TCTATA
PFL1620w	-313	1	7.72	TCTATA
PF13_0212	-253	1	7.72	TCTATA
PFA0570w	-439	-1	7.72	TATAGA
MAL8P1.114	-1064	-1	7.72	TATAGA
PF11_0332	-1974	1	7.72	TCTATA
PF11_0529	-1404	1	7.72	TCTATA
PF11_0529	-1839	-1	7.72	TATAGA
PFI0205w	-319	-1	7.72	TATAGA
PFI0205w	-808	-1	7.72	TATAGA
PFI0205w	-1200	1	7.72	TCTATA
PFE0430w	-11	1	7.72	TCTATA
PFE0430w	-775	1	7.72	TCTATA
MAL13P1.46	-453	1	7.72	TCTATA
PF13_0079	-472	1	7.72	TCTATA
PF13_0079	-1092	-1	7.72	TATAGA
PF13_0079	-1132	-1	7.72	TATAGA
PFI1270w	-84	-1	7.72	TATAGA
PFI1270w	-95	1	7.72	TCTATA
PFI1270w	-603	1	7.72	TCTATA
PFI1270w	-851	-1	7.72	TATAGA
MAL13P1.310	-651	-1	7.72	TATAGA
MAL13P1.310	-1030	1	7.72	TCTATA
MAL13P1.310	-1119	1	7.72	TCTATA
PF14_0052	-276	-1	7.72	TATAGA
PF14_0052	-385	1	7.72	TCTATA
PF14_0063	-1475	1	7.72	TCTATA
PF14_0063	-1941	1	7.72	TCTATA
PF13_0256	-407	-1	7.72	TATAGA
PF13_0256	-413	-1	7.72	TATAGA
PF13_0256	-419	-1	7.72	TATAGA
MAL13P1.297	-1028	-1	7.72	TATAGA
PFF0935c	-293	-1	7.72	TATAGA
PFF0935c	-369	1	7.72	TCTATA
PFF0935c	-799	1	7.72	TCTATA
PF07_0036	-125	1	7.72	TCTATA
PFL0180w	-842	-1	7.72	TATAGA
MAL13P1.221	-429	1	7.72	TCTATA
MAL13P1.228	-186	1	7.72	TCTATA
MAL13P1.228	-554	-1	7.72	TATAGA
MAL13P1.228	-1552	1	7.72	TCTATA
MAL13P1.228	-1636	-1	7.72	TATAGA
MAL13P1.228	-1775	1	7.72	TCTATA
PF13_0030	-514	1	7.72	TCTATA
PF13_0030	-1401	1	7.72	TCTATA
PF13_0029	-246	1	7.72	TCTATA
PF08_0091	-1716	1	7.72	TCTATA
PFI1830c	-648	-1	7.72	TATAGA
PFI1830c	-870	1	7.72	TCTATA
PFI1830c	-1460	1	7.72	TCTATA
PFI1830c	-1506	1	7.72	TCTATA
PFI1830c	-1595	1	7.72	TCTATA
PF08_0114	-162	1	7.72	TCTATA
PF08_0114	-219	-1	7.72	TATAGA
PF08_0114	-856	1	7.72	TCTATA
PF08_0114	-990	-1	7.72	TATAGA
PFI1815c	-883	1	7.72	TCTATA
PFI1815c	-1188	-1	7.72	TATAGA
PFI1815c	-1403	1	7.72	TCTATA
PFI1815c	-1483	-1	7.72	TATAGA
PFI1815c	-1810	-1	7.72	TATAGA
PFI1815c	-1870	-1	7.72	TATAGA
PFF0385c	-395	-1	7.72	TATAGA
PFC0261c	-129	-1	7.72	TATAGA
PFC0261c	-245	1	7.72	TCTATA
PFC0261c	-557	1	7.72	TCTATA
MAL7P1.149	-11	-1	7.72	TATAGA
MAL7P1.149	-177	-1	7.72	TATAGA
MAL7P1.149	-1289	-1	7.72	TATAGA
PF13_0339	-33	1	7.72	TCTATA
PF13_0339	-816	-1	7.72	TATAGA
PF13_0339	-1307	-1	7.72	TATAGA
PFF0140c	-97	-1	7.72	TATAGA
PFF0140c	-519	1	7.72	TCTATA
PFF0140c	-1528	1	7.72	TCTATA
PFI1750c	-369	1	7.72	TCTATA
PFI1750c	-873	1	7.72	TCTATA
PFI1750c	-1250	-1	7.72	TATAGA
PFI1750c	-1697	-1	7.72	TATAGA
MAL13P1.289	-358	1	7.72	TCTATA
PF11_0403	-437	-1	7.72	TATAGA
PF11_0403	-682	-1	7.72	TATAGA
PF11_0403	-1000	1	7.72	TCTATA
MAL13P1.222	-1200	1	7.72	TCTATA
MAL13P1.222	-1245	1	7.72	TCTATA
PF13_0179	-392	1	7.72	TCTATA
PF13_0179	-740	1	7.72	TCTATA
PF13_0179	-1056	1	7.72	TCTATA
PFC0065c	-675	-1	7.72	TATAGA
PFC0065c	-951	-1	7.72	TATAGA
PFC0065c	-1265	1	7.72	TCTATA
PFC0065c	-1274	1	7.72	TCTATA
PFC0065c	-1322	1	7.72	TCTATA
PFL1020w	-498	-1	7.72	TATAGA
PFL1020w	-528	-1	7.72	TATAGA
PF11_0368a	-341	1	7.72	TCTATA
PF11_0368a	-684	1	7.72	TCTATA
PF11_0368a	-1292	1	7.72	TCTATA
PF13_0172	-207	-1	7.72	TATAGA
PF13_0172	-312	1	7.72	TCTATA
PF13_0172	-547	1	7.72	TCTATA
MAL13P1.197	-669	1	7.72	TCTATA
MAL13P1.197	-776	-1	7.72	TATAGA
PFF1285w	-228	-1	7.72	TATAGA
PFF1285w	-263	-1	7.72	TATAGA
PFF1285w	-602	1	7.72	TCTATA
PFF1285w	-833	1	7.72	TCTATA
PF14_0686	-139	1	7.72	TCTATA
PF11_0504	-618	-1	7.72	TATAGA
PF11_0504	-1202	1	7.72	TCTATA
PF11_0504	-1538	-1	7.72	TATAGA
PF11_0504	-1606	1	7.72	TCTATA
PF11_0504	-1630	1	7.72	TCTATA
PF11_0504	-1918	-1	7.72	TATAGA
PF11_0504	-1949	-1	7.72	TATAGA
PF08_0036	-117	-1	7.72	TATAGA
PF08_0036	-182	-1	7.72	TATAGA
PF08_0036	-333	-1	7.72	TATAGA
PFD1215w	-114	-1	7.72	TATAGA
PFD1215w	-130	-1	7.72	TATAGA
PFD1215w	-567	-1	7.72	TATAGA
PFD1215w	-951	1	7.72	TCTATA
PFD1215w	-1376	-1	7.72	TATAGA
PFD1215w	-1653	-1	7.72	TATAGA
PF10_0177a	-499	-1	7.72	TATAGA
PF13_0096	-329	1	7.72	TCTATA
PF13_0096	-1086	-1	7.72	TATAGA
PF13_0096	-1124	-1	7.72	TATAGA
PF13_0096	-1969	1	7.72	TCTATA
PFB0990c	-435	-1	7.72	TATAGA
PFB0990c	-1185	1	7.72	TCTATA
PF13_0314	-283	1	7.72	TCTATA
PF13_0314	-548	1	7.72	TCTATA
PF13_0314	-1072	1	7.72	TCTATA
MAL13P1.274	-1475	-1	7.72	TATAGA
PF14_0634	-152	-1	7.72	TATAGA
PF14_0634	-225	-1	7.72	TATAGA
PF14_0634	-233	-1	7.72	TATAGA
PF14_0634	-433	1	7.72	TCTATA
PF14_0634	-1203	-1	7.72	TATAGA
PF14_0634	-1415	1	7.72	TCTATA
PF14_0634	-1490	1	7.72	TCTATA
PF10_0289	-831	1	7.72	TCTATA
PF10_0289	-1243	1	7.72	TCTATA
PF14_0155	-104	1	7.72	TCTATA
PF14_0155	-482	1	7.72	TCTATA
PF14_0155	-987	1	7.72	TCTATA
PF14_0155	-1754	1	7.72	TCTATA
PF14_0792	-167	1	7.72	TCTATA
PF14_0792	-555	1	7.72	TCTATA
PF14_0792	-561	-1	7.72	TATAGA
PF14_0792	-1108	-1	7.72	TATAGA
PF14_0792	-1450	1	7.72	TCTATA
PF10_0007	-669	1	7.72	TCTATA
PFA0275c	-251	-1	7.72	TATAGA
PFA0275c	-769	-1	7.72	TATAGA
PFA0275c	-798	-1	7.72	TATAGA
PFL1370w	-1212	1	7.72	TCTATA
PFI0170w	-162	1	7.72	TCTATA
PFI0170w	-1457	1	7.72	TCTATA
PFL2055w	-672	-1	7.72	TATAGA
PFL2055w	-698	-1	7.72	TATAGA
PFL2055w	-1009	-1	7.72	TATAGA
PFE1030c	-278	1	7.72	TCTATA
MAL13P1.176	-268	1	7.72	TCTATA
MAL13P1.176	-679	1	7.72	TCTATA
MAL13P1.176	-924	-1	7.72	TATAGA
MAL13P1.176	-1886	1	7.72	TCTATA
PF10_0088	-1450	-1	7.72	TATAGA
PFL0450c	-524	-1	7.72	TATAGA
PF14_0596	-490	1	7.72	TCTATA
PF14_0596	-859	-1	7.72	TATAGA
PFE1130w	-451	-1	7.72	TATAGA
PFC0940c	-1579	-1	7.72	TATAGA
PFB0951w	-782	-1	7.72	TATAGA
PFB0951w	-1282	1	7.72	TCTATA
PFB0951w	-1327	-1	7.72	TATAGA
PFC0780w	-147	-1	7.72	TATAGA
PFC0780w	-1177	-1	7.72	TATAGA
PFC0780w	-1662	-1	7.72	TATAGA
PFF0590c	-485	1	7.72	TCTATA
PFF0590c	-1788	1	7.72	TCTATA
PFI1060w	-102	-1	7.72	TATAGA
PFI1060w	-183	1	7.72	TCTATA
PFI1060w	-734	-1	7.72	TATAGA
PFE1555c	-1110	-1	7.72	TATAGA
PF14_0073	-613	-1	7.72	TATAGA
PF14_0073	-623	1	7.72	TCTATA
PFC0595c	-277	-1	7.72	TATAGA
PFC0595c	-881	-1	7.72	TATAGA
PFF0985c	-198	1	7.72	TCTATA
MAL13P1.345	-532	-1	7.72	TATAGA
MAL13P1.345	-1068	-1	7.72	TATAGA
PFC0960c	-1063	1	7.72	TCTATA
PFC0960c	-1162	1	7.72	TCTATA
PF14_0748	-1113	-1	7.72	TATAGA
PF14_0748	-1133	-1	7.72	TATAGA
PFF0085w	-209	-1	7.72	TATAGA
PFF0085w	-543	-1	7.72	TATAGA
PFF0085w	-625	1	7.72	TCTATA
MAL7P1.126	-312	1	7.72	TCTATA
MAL7P1.126	-415	-1	7.72	TATAGA
PFL0875w	-137	-1	7.72	TATAGA
PFL0875w	-251	-1	7.72	TATAGA
PF10_0091	-137	1	7.72	TCTATA
PF10_0091	-626	1	7.72	TCTATA
PFL2510w	-368	-1	7.72	TATAGA
PFL2510w	-1358	1	7.72	TCTATA
PFL1300c	-1555	1	7.72	TCTATA
PF10_0400	-1119	-1	7.72	TATAGA
PF10_0400	-1473	1	7.72	TCTATA
PF08_0022	-128	1	7.72	TCTATA
PF08_0022	-1795	1	7.72	TCTATA
PF10_0035	-902	-1	7.72	TATAGA
PF10_0035	-1957	1	7.72	TCTATA
PFF1585w	-387	-1	7.72	TATAGA
PFF1585w	-490	-1	7.72	TATAGA
PFC0005w	-521	-1	7.72	TATAGA
PFC0005w	-860	1	7.72	TCTATA
PFC0005w	-1470	1	7.72	TCTATA
PFC0005w	-1605	1	7.72	TCTATA
PFF1535w	-770	1	7.72	TCTATA
PF10_0189	-969	1	7.72	TCTATA
PFF0960c	-181	1	7.72	TCTATA
PFF0125c	-958	1	7.72	TCTATA
PFD0560w	-702	1	7.72	TCTATA
PFL2405c	-267	1	7.72	TCTATA
PFL2405c	-743	1	7.72	TCTATA
PFL2405c	-1262	1	7.72	TCTATA
PFL2405c	-1907	1	7.72	TCTATA
PFE1480c	-833	1	7.72	TCTATA
PFD0590c	-14	-1	7.72	TATAGA
PF10_0327	-1170	-1	7.72	TATAGA
PFF1050w	-43	1	7.72	TCTATA
PFF1050w	-1157	-1	7.72	TATAGA
PFF1050w	-1216	-1	7.72	TATAGA
PFF1050w	-1271	1	7.72	TCTATA
PF10_0133	-1236	-1	7.72	TATAGA
PFC0800w	-192	-1	7.72	TATAGA
PFC0800w	-759	1	7.72	TCTATA
PFC0800w	-921	-1	7.72	TATAGA
PFC0800w	-1799	1	7.72	TCTATA
PF14_0100	-42	-1	7.72	TATAGA
PF14_0100	-367	1	7.72	TCTATA
PF14_0100	-478	1	7.72	TCTATA
PF14_0100	-849	1	7.72	TCTATA
PF14_0100	-1756	1	7.72	TCTATA
PFB0196c	-1820	-1	7.72	TATAGA
PFC0895w	-86	-1	7.72	TATAGA
PFC0895w	-302	-1	7.72	TATAGA
PFC0895w	-313	-1	7.72	TATAGA
PFC0895w	-476	-1	7.72	TATAGA
PFC0895w	-506	-1	7.72	TATAGA
PF14_0267	-1035	1	7.72	TCTATA
PF14_0267	-1771	-1	7.72	TATAGA
PF14_0763	-72	-1	7.72	TATAGA
PF14_0763	-1028	1	7.72	TCTATA
PF14_0763	-1286	1	7.72	TCTATA
MAL13P1.341	-140	-1	7.72	TATAGA
MAL13P1.341	-705	-1	7.72	TATAGA
PFL1690w	-197	1	7.72	TCTATA
PFF0095c	-365	1	7.72	TCTATA
PF14_0542	-890	-1	7.72	TATAGA
PF14_0542	-943	-1	7.72	TATAGA
PF14_0542	-976	1	7.72	TCTATA
PF14_0542	-1247	1	7.72	TCTATA
PFI0060c	-104	-1	7.72	TATAGA
PFI0060c	-260	1	7.72	TCTATA
PFI0060c	-334	1	7.72	TCTATA
PFI0060c	-752	1	7.72	TCTATA
PFI0060c	-849	1	7.72	TCTATA
PFI0060c	-1094	-1	7.72	TATAGA
PFI0060c	-1447	1	7.72	TCTATA
PFI0060c	-1520	-1	7.72	TATAGA
PFI0060c	-1735	1	7.72	TCTATA
PFD0205c	-271	1	7.72	TCTATA
MAL13P1.236	-143	1	7.72	TCTATA
MAL13P1.236	-487	-1	7.72	TATAGA
PFC1070c	-330	1	7.72	TCTATA
PFC1070c	-1142	1	7.72	TCTATA
PFC1070c	-1546	1	7.72	TCTATA
MAL7P1.167	-25	1	7.72	TCTATA
MAL7P1.167	-327	-1	7.72	TATAGA
PF07_0113	-832	1	7.72	TCTATA
PFL0623c	-1091	-1	7.72	TATAGA
PFL0623c	-1135	1	7.72	TCTATA
PF14_0639	-832	1	7.72	TCTATA
PF10_0019	-460	-1	7.72	TATAGA
PF10_0019	-719	-1	7.72	TATAGA
PF10_0019	-1052	-1	7.72	TATAGA
PF10_0019	-1438	-1	7.72	TATAGA
PF10_0019	-1462	1	7.72	TCTATA
PF10_0019	-1985	-1	7.72	TATAGA
MAL13P1.21	-290	1	7.72	TCTATA
PFI0710c	-1595	1	7.72	TCTATA
PFI0050c	-404	-1	7.72	TATAGA
PFI0050c	-1097	-1	7.72	TATAGA
PF14_0626	-1073	-1	7.72	TATAGA
PF14_0422	-657	1	7.72	TCTATA
PFE0540w	-1115	-1	7.72	TATAGA
PFL0265w	-270	1	7.72	TCTATA
PF10_0368	-726	1	7.72	TCTATA
PF10_0368	-1074	1	7.72	TCTATA
PF10_0368	-1151	-1	7.72	TATAGA
PF10_0368	-1161	-1	7.72	TATAGA
PF10_0368	-1175	-1	7.72	TATAGA
PF14_0752	-225	1	7.72	TCTATA
PF14_0752	-470	-1	7.72	TATAGA
PF10_0082	-1036	-1	7.72	TATAGA
PF08_0006	-282	-1	7.72	TATAGA
PF08_0006	-306	-1	7.72	TATAGA
PF08_0077	-271	-1	7.72	TATAGA
PF08_0077	-486	1	7.72	TCTATA
PF08_0077	-625	-1	7.72	TATAGA
PFB0070w	-678	1	7.72	TCTATA
PFF0345w	-854	-1	7.72	TATAGA
PFF0345w	-860	-1	7.72	TATAGA
PF14_0699	-860	1	7.72	TCTATA
PF14_0699	-1646	1	7.72	TCTATA
PF14_0699	-1805	-1	7.72	TATAGA
PFL2515c	-11	1	7.72	TCTATA
PFL2515c	-316	1	7.72	TCTATA
PFL2515c	-469	-1	7.72	TATAGA
PFL2515c	-1880	-1	7.72	TATAGA
PF11_0040	-134	-1	7.72	TATAGA
PF11_0040	-283	-1	7.72	TATAGA
PF11_0040	-762	1	7.72	TCTATA
PF11_0040	-1045	1	7.72	TCTATA
PF11_0040	-1057	-1	7.72	TATAGA
PF11_0040	-1190	1	7.72	TCTATA
PF11_0040	-1241	-1	7.72	TATAGA
PF11_0040	-1442	-1	7.72	TATAGA
PF11_0040	-1470	1	7.72	TCTATA
PF14_0790	-360	1	7.72	TCTATA
PFI0520w	-1838	1	7.72	TCTATA
PF14_0512	-1279	-1	7.72	TATAGA
PF11_0550	-714	-1	7.72	TATAGA
PF11_0550	-724	-1	7.72	TATAGA
PFD0625c	-266	-1	7.72	TATAGA
PFD0625c	-1119	-1	7.72	TATAGA
PFD0625c	-1254	1	7.72	TCTATA
PFA0750w	-1189	-1	7.72	TATAGA
PFA0750w	-1219	-1	7.72	TATAGA
PF14_0089	-60	-1	7.72	TATAGA
PF10_0115	-29	-1	7.72	TATAGA
PF10_0115	-1400	-1	7.72	TATAGA
MAL7P1.225-a	-182	1	7.72	TCTATA
MAL7P1.225-a	-641	1	7.72	TCTATA
MAL7P1.225-a	-686	-1	7.72	TATAGA
MAL7P1.225-a	-1510	1	7.72	TCTATA
PFD1007w	-1508	1	7.72	TCTATA
PFF0450c	-904	1	7.72	TCTATA
PFF0450c	-1059	-1	7.72	TATAGA
PFF0450c	-1637	-1	7.72	TATAGA
PF11_0242	-535	1	7.72	TCTATA
PF11_0242	-883	1	7.72	TCTATA
PF11_0242	-1079	1	7.72	TCTATA
PF14_0360	-591	-1	7.72	TATAGA
PF14_0360	-601	1	7.72	TCTATA
PF14_0360	-953	1	7.72	TCTATA
MAL13P1.151	-198	-1	7.72	TATAGA
PFI0365w	-459	1	7.72	TCTATA
PFI0365w	-724	1	7.72	TCTATA
PF14_0690	-252	1	7.72	TCTATA
PF14_0690	-579	-1	7.72	TATAGA
PF14_0690	-921	-1	7.72	TATAGA
PF14_0690	-1850	-1	7.72	TATAGA
PFL2350c	-94	1	7.72	TCTATA
PFL2350c	-102	1	7.72	TCTATA
PFL2350c	-108	1	7.72	TCTATA
PFL2350c	-449	1	7.72	TCTATA
MAL7P1.26	-83	1	7.72	TCTATA
MAL7P1.26	-499	1	7.72	TCTATA
MAL7P1.26	-513	1	7.72	TCTATA
PFI1025w	-599	-1	7.72	TATAGA
PFI1025w	-713	-1	7.72	TATAGA
PFI1025w	-890	1	7.72	TCTATA
PFI1025w	-1048	-1	7.72	TATAGA
PFL1560c	-877	-1	7.72	TATAGA
PFL1560c	-1112	-1	7.72	TATAGA
PF08_0069	-94	-1	7.72	TATAGA
PF08_0069	-100	1	7.72	TCTATA
PF08_0069	-539	-1	7.72	TATAGA
PFI1165c	-100	1	7.72	TCTATA
PF11_0368	-13	-1	7.72	TATAGA
PF11_0368	-127	-1	7.72	TATAGA
PF11_0368	-703	1	7.72	TCTATA
PF14_0204	-75	-1	7.72	TATAGA
PF14_0204	-637	1	7.72	TCTATA
PF14_0204	-748	1	7.72	TCTATA
PF14_0204	-927	1	7.72	TCTATA
PF14_0204	-1112	-1	7.72	TATAGA
PF14_0204	-1149	-1	7.72	TATAGA
PFL0985c	-716	1	7.72	TCTATA
PFL2420w	-410	1	7.72	TCTATA
PFL2420w	-745	1	7.72	TCTATA
PFE0335w	-658	1	7.72	TCTATA
PFE1615c	-362	-1	7.72	TATAGA
PFE1615c	-667	-1	7.72	TATAGA
PFE1615c	-1096	-1	7.72	TATAGA
PFE1615c	-1769	-1	7.72	TATAGA
PFE1615c	-1973	-1	7.72	TATAGA
PF10_0158	-470	1	7.72	TCTATA
PF10_0158	-674	-1	7.72	TATAGA
PF10_0158	-712	1	7.72	TCTATA
PF10_0158	-868	1	7.72	TCTATA
PF08_0029	-218	1	7.72	TCTATA
PF08_0029	-1682	-1	7.72	TATAGA
PF14_0082	-332	-1	7.72	TATAGA
PF14_0082	-639	-1	7.72	TATAGA
PF14_0082	-1372	1	7.72	TCTATA
PF14_0082	-1957	-1	7.72	TATAGA
PF14_0712	-79	-1	7.72	TATAGA
MAL7P1.127	-1179	1	7.72	TCTATA
MAL7P1.127	-1282	-1	7.72	TATAGA
PF14_0033	-22	1	7.72	TCTATA
PF14_0146	-606	-1	7.72	TATAGA
MAL13P1.149	-852	-1	7.72	TATAGA
MAL13P1.149	-928	-1	7.72	TATAGA
PFA0530c	-41	-1	7.72	TATAGA
PFA0530c	-201	1	7.72	TCTATA
PFF0847w	-1646	1	7.72	TCTATA
PF11_0409	-11	-1	7.72	TATAGA
PF11_0409	-312	-1	7.72	TATAGA
PF11_0409	-399	-1	7.72	TATAGA
PF14_0487	-1322	-1	7.72	TATAGA
PF14_0487	-1421	1	7.72	TCTATA
PF10_0370	-821	-1	7.72	TATAGA
PF10_0370	-1060	-1	7.72	TATAGA
PF10_0370	-1113	1	7.72	TCTATA
PFF0695w	-491	-1	7.72	TATAGA
PFF0695w	-635	-1	7.72	TATAGA
PFF0695w	-1280	1	7.72	TCTATA
PFF0695w	-1733	1	7.72	TCTATA
PFL0295c	-758	-1	7.72	TATAGA
PFL1485w	-50	-1	7.72	TATAGA
PFL1485w	-960	-1	7.72	TATAGA
PFL2085w	-1858	1	7.72	TCTATA
PF14_0616	-92	-1	7.72	TATAGA
PF14_0616	-782	1	7.72	TCTATA
PF14_0616	-942	-1	7.72	TATAGA
PF14_0616	-1268	1	7.72	TCTATA
MAL8P1.320	-817	-1	7.72	TATAGA
PFB0655c	-635	1	7.72	TCTATA
PFB0655c	-1105	-1	7.72	TATAGA
PFB0655c	-1279	1	7.72	TCTATA
PFL2100w	-864	-1	7.72	TATAGA
PFL2100w	-1147	1	7.72	TCTATA
PFL2100w	-1191	1	7.72	TCTATA
PFL2100w	-1570	1	7.72	TCTATA
PF13_0012	-368	1	7.72	TCTATA
PFI1355w	-133	1	7.72	TCTATA
PFI1355w	-1731	1	7.72	TCTATA
MAL13P1.37	-1272	-1	7.72	TATAGA
MAL13P1.206	-1641	-1	7.72	TATAGA
PF07_0062	-928	-1	7.72	TATAGA
PF11_0200	-348	1	7.72	TCTATA
PF11_0200	-537	-1	7.72	TATAGA
PF14_0500	-65	-1	7.72	TATAGA
PF14_0500	-342	-1	7.72	TATAGA
PFI1375w	-988	-1	7.72	TATAGA
MAL13P1.8	-177	-1	7.72	TATAGA
MAL13P1.8	-1443	1	7.72	TCTATA
PF13_0039	-417	1	7.72	TCTATA
PF13_0039	-588	1	7.72	TCTATA
PF13_0039	-1190	1	7.72	TCTATA
PFE0055c	-192	-1	7.72	TATAGA
PFE0055c	-481	-1	7.72	TATAGA
PFE0055c	-856	1	7.72	TCTATA
PFE1625c	-226	1	7.72	TCTATA
PFE1625c	-1343	1	7.72	TCTATA
PFE1625c	-1779	-1	7.72	TATAGA
MAL8P1.73	-229	-1	7.72	TATAGA
MAL8P1.73	-889	-1	7.72	TATAGA
MAL7P1.35	-296	-1	7.72	TATAGA
MAL7P1.35	-1479	1	7.72	TCTATA
MAL7P1.35	-1921	-1	7.72	TATAGA
MAL13P1.225	-143	1	7.72	TCTATA
MAL13P1.225	-604	1	7.72	TCTATA
MAL13P1.225	-925	-1	7.72	TATAGA
PFL1660c	-321	-1	7.72	TATAGA
PFC0375c	-47	1	7.72	TCTATA
PF14_0008	-177	-1	7.72	TATAGA
PF14_0008	-1430	1	7.72	TCTATA
PF14_0741	-1912	1	7.72	TCTATA
PF10_0111	-1369	-1	7.72	TATAGA
PFL0035c	-11	-1	7.72	TATAGA
PFL0035c	-76	-1	7.72	TATAGA
PFL0035c	-666	1	7.72	TCTATA
PFL0035c	-1048	-1	7.72	TATAGA
PFL0035c	-1521	-1	7.72	TATAGA
MAL8P1.145	-1491	1	7.72	TCTATA
MAL8P1.145	-1724	-1	7.72	TATAGA
PF10_0034a	-254	1	7.72	TCTATA
PF10_0034a	-593	1	7.72	TCTATA
PF10_0166	-283	-1	7.72	TATAGA
PF10_0166	-991	-1	7.72	TATAGA
PF14_0383	-1690	1	7.72	TCTATA
PFI0445c	-274	-1	7.72	TATAGA
PFI0445c	-1812	1	7.72	TCTATA
MAL13P1.380	-434	-1	7.72	TATAGA
MAL13P1.380	-1151	1	7.72	TCTATA
MAL13P1.380	-1274	-1	7.72	TATAGA
MAL13P1.380	-1921	-1	7.72	TATAGA
PFD1210w	-804	-1	7.72	TATAGA
PFD1210w	-1704	-1	7.72	TATAGA
PFD1210w	-1721	1	7.72	TCTATA
PFD1210w	-1806	1	7.72	TCTATA
PF11_0205	-87	1	7.72	TCTATA
PF11_0205	-194	1	7.72	TCTATA
PF11_0205	-269	-1	7.72	TATAGA
PF11_0205	-1311	1	7.72	TCTATA
PFE0930w	-1519	-1	7.72	TATAGA
PFF0130c	-76	-1	7.72	TATAGA
PFF0130c	-606	-1	7.72	TATAGA
PF13_0148	-409	-1	7.72	TATAGA
PF13_0148	-482	1	7.72	TCTATA
PF13_0148	-1421	1	7.72	TCTATA
PFE1315w	-1352	1	7.72	TCTATA
PF14_0275	-152	1	7.72	TCTATA
PFA0130c	-383	-1	7.72	TATAGA
PFA0130c	-404	1	7.72	TCTATA
PFA0130c	-448	-1	7.72	TATAGA
PFA0130c	-777	1	7.72	TCTATA
PFA0130c	-1237	-1	7.72	TATAGA
PF11_0400	-484	1	7.72	TCTATA
PF11_0400	-1698	-1	7.72	TATAGA
PF11_0400	-1979	1	7.72	TCTATA
PF14_0566	-1430	1	7.72	TCTATA
PF14_0566	-1886	1	7.72	TCTATA
PF08_0115	-331	1	7.72	TCTATA
PF08_0115	-540	-1	7.72	TATAGA
PF08_0115	-1099	1	7.72	TCTATA
PF08_0115	-1321	-1	7.72	TATAGA
PF08_0115	-1809	-1	7.72	TATAGA
PFB0870w	-26	1	7.72	TCTATA
PFB0870w	-1013	-1	7.72	TATAGA
PFL2525c	-206	1	7.72	TCTATA
PFL2525c	-230	-1	7.72	TATAGA
PFL2525c	-1049	-1	7.72	TATAGA
PFL2525c	-1673	1	7.72	TCTATA
PFB1040w	-489	-1	7.72	TATAGA
PFD0669c	-662	-1	7.72	TATAGA
PFD0669c	-884	1	7.72	TCTATA
PFD0669c	-898	1	7.72	TCTATA
PFD0669c	-904	1	7.72	TCTATA
PFD0669c	-948	-1	7.72	TATAGA
PF13_0359	-1306	1	7.72	TCTATA
PF11_0105	-311	-1	7.72	TATAGA
PF11_0105	-1022	1	7.72	TCTATA
PF11_0105	-1351	-1	7.72	TATAGA
MAL13P1.32	-363	-1	7.72	TATAGA
MAL13P1.32	-581	-1	7.72	TATAGA
MAL13P1.32	-753	-1	7.72	TATAGA
MAL13P1.47	-1936	1	7.72	TCTATA
PFI1760w	-345	1	7.72	TCTATA
PFI1760w	-437	-1	7.72	TATAGA
PFI1760w	-475	-1	7.72	TATAGA
PFI1760w	-992	-1	7.72	TATAGA
PFI1760w	-1193	-1	7.72	TATAGA
PFL0970w	-1323	1	7.72	TCTATA
PFL0970w	-1526	-1	7.72	TATAGA
PFL0970w	-1573	1	7.72	TCTATA
PF11_0470	-146	1	7.72	TCTATA
PF11_0470	-249	-1	7.72	TATAGA
PF14_0689	-95	1	7.72	TCTATA
PF14_0689	-228	-1	7.72	TATAGA
PF14_0689	-558	1	7.72	TCTATA
PF14_0689	-1487	1	7.72	TCTATA
PF14_0689	-1829	1	7.72	TCTATA
PF14_0364	-688	-1	7.72	TATAGA
PF14_0364	-858	-1	7.72	TATAGA
PF14_0364	-1083	-1	7.72	TATAGA
MAL7P1.87	-1414	1	7.72	TCTATA
MAL13P1.78	-114	-1	7.72	TATAGA
MAL13P1.78	-624	1	7.72	TCTATA
MAL13P1.78	-700	1	7.72	TCTATA
PFL1885c	-155	1	7.72	TCTATA
PFL1885c	-797	1	7.72	TCTATA
PFI1140w	-284	-1	7.72	TATAGA
PFI1140w	-555	1	7.72	TCTATA
PFI1140w	-676	-1	7.72	TATAGA
PFI1140w	-834	-1	7.72	TATAGA
PFI1140w	-1424	1	7.72	TCTATA
PFL1155w	-149	1	7.72	TCTATA
PFL1155w	-252	1	7.72	TCTATA
PFL1155w	-509	1	7.72	TCTATA
PFL1155w	-924	1	7.72	TCTATA
PFC0190c	-436	-1	7.72	TATAGA
PFC0190c	-970	1	7.72	TCTATA
PFC0190c	-1976	-1	7.72	TATAGA
PFD1165w	-377	1	7.72	TCTATA
PFD1165w	-606	1	7.72	TCTATA
PFD1165w	-973	-1	7.72	TATAGA
PF14_0123	-700	-1	7.72	TATAGA
MAL13P1.83	-132	-1	7.72	TATAGA
MAL13P1.83	-248	-1	7.72	TATAGA
MAL13P1.83	-364	-1	7.72	TATAGA
MAL13P1.83	-1515	1	7.72	TCTATA
MAL13P1.1	-535	-1	7.72	TATAGA
MAL13P1.1	-651	-1	7.72	TATAGA
MAL13P1.1	-660	-1	7.72	TATAGA
MAL13P1.1	-1496	1	7.72	TCTATA
MAL13P1.1	-1542	1	7.72	TCTATA
MAL13P1.1	-1635	1	7.72	TCTATA
PF10_0393	-1616	-1	7.72	TATAGA
PF14_0187	-217	-1	7.72	TATAGA
PF14_0187	-1861	1	7.72	TCTATA
PFC0830w	-647	-1	7.72	TATAGA
PFC0830w	-1482	1	7.72	TCTATA
PFC0830w	-1769	1	7.72	TCTATA
MAL8P1.43	-414	1	7.72	TCTATA
MAL8P1.43	-916	-1	7.72	TATAGA
MAL8P1.43	-1413	-1	7.72	TATAGA
MAL8P1.43	-1486	-1	7.72	TATAGA
MAL8P1.43	-1516	-1	7.72	TATAGA
MAL8P1.43	-1553	-1	7.72	TATAGA
MAL13P1.307	-500	1	7.72	TCTATA
MAL13P1.307	-870	1	7.72	TCTATA
PFE1470w	-136	1	7.72	TCTATA
MAL7P1.150	-167	-1	7.72	TATAGA
MAL7P1.150	-285	1	7.72	TCTATA
MAL7P1.150	-379	1	7.72	TCTATA
MAL13P1.156	-507	-1	7.72	TATAGA
MAL13P1.156	-770	1	7.72	TCTATA
MAL13P1.156	-1326	1	7.72	TCTATA
MAL13P1.156	-1792	1	7.72	TCTATA
PFL0700w	-368	1	7.72	TCTATA
PFL0700w	-598	1	7.72	TCTATA
PF13_0091	-202	1	7.72	TCTATA
PF13_0091	-595	-1	7.72	TATAGA
PF13_0091	-827	1	7.72	TCTATA
PF13_0091	-1052	1	7.72	TCTATA
PF13_0091	-1460	-1	7.72	TATAGA
PFI1095w	-95	-1	7.72	TATAGA
PFI1095w	-932	-1	7.72	TATAGA
PFF0710w	-818	1	7.72	TCTATA
PFF0710w	-1340	1	7.72	TCTATA
PFC1105w	-1084	-1	7.72	TATAGA
PFC1105w	-1613	-1	7.72	TATAGA
PFE0600c	-60	1	7.72	TCTATA
PFC0530w	-197	1	7.72	TCTATA
PFC0530w	-849	-1	7.72	TATAGA
MAL13P1.51	-345	-1	7.72	TATAGA
MAL13P1.51	-1233	1	7.72	TCTATA
MAL8P1.110	-937	1	7.72	TCTATA
PF11_0405-b	-581	1	7.72	TCTATA
PF11_0405-b	-624	1	7.72	TCTATA
PF11_0405-b	-637	-1	7.72	TATAGA
PF11_0405-b	-1149	1	7.72	TCTATA
MAL8P1.130	-35	1	7.72	TCTATA
PFF1555w	-1479	1	7.72	TCTATA
PFE0165w	-1193	-1	7.72	TATAGA
PFE0165w	-1906	-1	7.72	TATAGA
PFA0495c	-43	-1	7.72	TATAGA
PF11_0052	-124	1	7.72	TCTATA
PF11_0052	-1114	1	7.72	TCTATA
PFL0785c	-164	-1	7.72	TATAGA
PFL0785c	-715	-1	7.72	TATAGA
PFL0785c	-1067	1	7.72	TCTATA
PFL0785c	-1792	1	7.72	TCTATA
PFL0785c	-1805	1	7.72	TCTATA
PFA0470c	-214	1	7.72	TCTATA
PFA0470c	-1313	1	7.72	TCTATA
PFF0930w	-834	1	7.72	TCTATA
MAL8P1.157	-333	-1	7.72	TATAGA
MAL8P1.157	-1155	-1	7.72	TATAGA
PF14_0137	-134	1	7.72	TCTATA
PF14_0137	-782	-1	7.72	TATAGA
PF14_0137	-993	-1	7.72	TATAGA
PF07_0056	-694	-1	7.72	TATAGA
PF07_0056	-977	-1	7.72	TATAGA
PF07_0056	-1673	-1	7.72	TATAGA
PFL0290w	-178	1	7.72	TCTATA
PFL0290w	-470	-1	7.72	TATAGA
PFD1025w	-1545	-1	7.72	TATAGA
PFD1025w	-1565	1	7.72	TCTATA
PFF0890c	-497	-1	7.72	TATAGA
PFF0890c	-686	-1	7.72	TATAGA
PF11_0505	-70	-1	7.72	TATAGA
PF11_0505	-1055	-1	7.72	TATAGA
PF11_0505	-1190	1	7.72	TCTATA
PF11_0505	-1369	1	7.72	TCTATA
PF11_0505	-1941	1	7.72	TCTATA
PF13_0346	-1203	1	7.72	TCTATA
PF13_0346	-1447	1	7.72	TCTATA
PFI0735c	-979	1	7.72	TCTATA
PFE0330w	-893	1	7.72	TCTATA
PFD0415c	-716	1	7.72	TCTATA
PFD0415c	-759	-1	7.72	TATAGA
PFD1010w	-492	-1	7.72	TATAGA
PFD1010w	-844	1	7.72	TCTATA
PFD1010w	-959	1	7.72	TCTATA
MAL8P1.62	-405	-1	7.72	TATAGA
PF10_0122	-112	-1	7.72	TATAGA
PF10_0122	-829	-1	7.72	TATAGA
PF10_0122	-1098	-1	7.72	TATAGA
PF14_0452	-1584	-1	7.72	TATAGA
PF10_0036	-858	1	7.72	TCTATA
PF10_0036	-1351	1	7.72	TCTATA
PFL1490w	-738	1	7.72	TCTATA
PFL1490w	-1530	1	7.72	TCTATA
PF11_0344	-1201	1	7.72	TCTATA
PF11_0344	-1374	1	7.72	TCTATA
PF11_0344	-1951	1	7.72	TCTATA
PFL0475w	-217	-1	7.72	TATAGA
PFL0475w	-663	1	7.72	TCTATA
PFD0385w	-260	1	7.72	TCTATA
PFD0385w	-1600	1	7.72	TCTATA
MAL7P1.176	-39	-1	7.72	TATAGA
MAL7P1.176	-78	-1	7.72	TATAGA
MAL7P1.176	-502	-1	7.72	TATAGA
MAL7P1.176	-730	1	7.72	TCTATA
MAL7P1.176	-793	-1	7.72	TATAGA
MAL7P1.176	-1197	1	7.72	TCTATA
MAL7P1.176	-1260	-1	7.72	TATAGA
MAL7P1.176	-1795	-1	7.72	TATAGA
MAL7P1.176	-1979	1	7.72	TCTATA
PFI0260c	-226	1	7.72	TCTATA
PFI0260c	-308	1	7.72	TCTATA
PFI0260c	-975	-1	7.72	TATAGA
PF10_0220	-157	-1	7.72	TATAGA
PF10_0220	-631	-1	7.72	TATAGA
PF10_0220	-1485	-1	7.72	TATAGA
PFB0595w	-1494	1	7.72	TCTATA
PFB0595w	-1567	1	7.72	TCTATA
PF11_0121	-226	1	7.72	TCTATA
PF11_0086	-238	-1	7.72	TATAGA
PF11_0086	-305	-1	7.72	TATAGA
PF11_0086	-944	1	7.72	TCTATA
PF11_0086	-961	-1	7.72	TATAGA
PF11_0086	-1588	1	7.72	TCTATA
PF11_0086	-1786	1	7.72	TCTATA
PF11_0086	-1970	-1	7.72	TATAGA
PF13_0246	-1163	1	7.72	TCTATA
PF10_0235	-74	1	7.72	TCTATA
PF11_0448	-459	1	7.72	TCTATA
PF11_0448	-821	1	7.72	TCTATA
PFE1445c	-708	-1	7.72	TATAGA
PFD1200c	-1048	-1	7.72	TATAGA
PFD1200c	-1144	1	7.72	TCTATA
PF10_0214	-25	1	7.72	TCTATA
PF10_0214	-390	-1	7.72	TATAGA
PF10_0214	-466	1	7.72	TCTATA
PF10_0214	-675	-1	7.72	TATAGA
PF10_0214	-696	-1	7.72	TATAGA
PF10_0214	-926	-1	7.72	TATAGA
PF10_0214	-1081	1	7.72	TCTATA
PF10_0214	-1139	1	7.72	TCTATA
PF10_0214	-1607	-1	7.72	TATAGA
PF13_0020	-700	-1	7.72	TATAGA
MAL8P1.23	-210	-1	7.72	TATAGA
MAL8P1.23	-285	-1	7.72	TATAGA
PFC0380w	-1043	-1	7.72	TATAGA
PF14_0680	-113	-1	7.72	TATAGA
PF14_0680	-252	1	7.72	TCTATA
PFF0350w	-218	-1	7.72	TATAGA
PFF0350w	-426	-1	7.72	TATAGA
PFF0350w	-667	1	7.72	TCTATA
PFL2450c	-523	1	7.72	TCTATA
PFL2450c	-714	1	7.72	TCTATA
PFL2450c	-972	1	7.72	TCTATA
PFL2450c	-1039	1	7.72	TCTATA
PFL2450c	-1062	1	7.72	TCTATA
PFL2450c	-1163	1	7.72	TCTATA
PFC0825c	-108	-1	7.72	TATAGA
PFC0825c	-524	-1	7.72	TATAGA
PFC0825c	-811	-1	7.72	TATAGA
PFC0825c	-1646	1	7.72	TCTATA
PFF0555w	-167	1	7.72	TCTATA
PFF0555w	-218	1	7.72	TCTATA
PFF0555w	-798	1	7.72	TCTATA
PFF0555w	-929	-1	7.72	TATAGA
PFE1485w	-603	-1	7.72	TATAGA
PFI1450c	-121	-1	7.72	TATAGA
PFC0191c	-328	-1	7.72	TATAGA
PF11_0182	-96	-1	7.72	TATAGA
PFL0425c	-1419	-1	7.72	TATAGA
PFL1935c	-214	1	7.72	TCTATA
PFL1935c	-931	-1	7.72	TATAGA
PF11_0458	-164	-1	7.72	TATAGA
PF11_0458	-397	1	7.72	TCTATA
PFE0015c	-129	-1	7.72	TATAGA
PFE0015c	-1338	1	7.72	TCTATA
PFD0360w	-111	1	7.72	TCTATA
PFD0360w	-125	-1	7.72	TATAGA
PFD0360w	-450	1	7.72	TCTATA
PFD0360w	-1220	1	7.72	TCTATA
PFD0585c	-109	1	7.72	TCTATA
PFD0585c	-894	1	7.72	TCTATA
PFD0585c	-1099	-1	7.72	TATAGA
PF14_0023	-334	-1	7.72	TATAGA
PF14_0658	-719	-1	7.72	TATAGA
PF10_0312	-423	1	7.72	TCTATA
PFB0305c-b	-770	1	7.72	TCTATA
PFB0305c-b	-794	1	7.72	TCTATA
PFL1800w	-390	1	7.72	TCTATA
PFL1800w	-848	1	7.72	TCTATA
PFL1800w	-1065	-1	7.72	TATAGA
MAL13P1.290	-508	-1	7.72	TATAGA
PFL0185c	-1816	1	7.72	TCTATA
PFL0185c	-1923	1	7.72	TCTATA
PFI1600w	-590	-1	7.72	TATAGA
PFI1600w	-996	-1	7.72	TATAGA
PFI1600w	-1328	1	7.72	TCTATA
PFI1600w	-1487	1	7.72	TCTATA
PFI1245c	-302	1	7.72	TCTATA
PFI1245c	-404	1	7.72	TCTATA
PFI1245c	-1211	-1	7.72	TATAGA
PFL0220c	-16	1	7.72	TCTATA
PFL0665c	-131	1	7.72	TCTATA
PFL0665c	-391	1	7.72	TCTATA
PF14_0426	-567	-1	7.72	TATAGA
PF14_0426	-1145	1	7.72	TCTATA
PF14_0426	-1474	1	7.72	TCTATA
PF14_0426	-1525	1	7.72	TCTATA
PFF0160c	-444	-1	7.72	TATAGA
PFF0160c	-730	1	7.72	TCTATA
PFB0975c	-614	1	7.72	TCTATA
PFB0975c	-1426	1	7.72	TCTATA
PFB0975c	-1831	1	7.72	TCTATA
MAL13P1.173	-1123	1	7.72	TCTATA
PFI0025c	-1839	-1	7.72	TATAGA
PF14_0495	-43	1	7.72	TCTATA
PF14_0495	-238	-1	7.72	TATAGA
PF14_0495	-353	-1	7.72	TATAGA
PF14_0495	-503	-1	7.72	TATAGA
PF14_0495	-681	-1	7.72	TATAGA
PF14_0495	-1878	1	7.72	TCTATA
PFC0890w	-1200	-1	7.72	TATAGA
PFL2390c	-1300	1	7.72	TCTATA
PFI1405c	-48	-1	7.72	TATAGA
PFI1405c	-428	-1	7.72	TATAGA
PFI1405c	-568	1	7.72	TCTATA
PFI1405c	-693	1	7.72	TCTATA
PFI1405c	-814	1	7.72	TCTATA
PFI1405c	-1144	-1	7.72	TATAGA
PFI1405c	-1411	1	7.72	TCTATA
PFI1405c	-1573	-1	7.72	TATAGA
PFI1405c	-1736	1	7.72	TCTATA
PF07_0127	-21	1	7.72	TCTATA
PF07_0127	-880	-1	7.72	TATAGA
PF07_0127	-1042	1	7.72	TCTATA
PF07_0127	-1171	1	7.72	TCTATA
PF07_0127	-1219	1	7.72	TCTATA
PFD1005c	-522	-1	7.72	TATAGA
PFD1005c	-637	-1	7.72	TATAGA
PFD1005c	-989	1	7.72	TCTATA
PFI1015w	-635	1	7.72	TCTATA
PFI1015w	-1077	1	7.72	TCTATA
PFI1465w	-134	1	7.72	TCTATA
PFL2200w	-424	-1	7.72	TATAGA
PFL2200w	-733	-1	7.72	TATAGA
PFL2200w	-869	-1	7.72	TATAGA
PF14_0046	-967	1	7.72	TCTATA
PF14_0046	-1857	1	7.72	TCTATA
PFI1045w	-846	-1	7.72	TATAGA
PFI1045w	-897	1	7.72	TCTATA
PFI1780w	-93	-1	7.72	TATAGA
PFI1780w	-736	-1	7.72	TATAGA
PFB0920w	-877	-1	7.72	TATAGA
PFB0920w	-979	1	7.72	TCTATA
PFB0920w	-1042	1	7.72	TCTATA
PFB0920w	-1221	-1	7.72	TATAGA
PF11_0224	-69	1	7.72	TCTATA
PF11_0224	-114	-1	7.72	TATAGA
PF11_0224	-398	-1	7.72	TATAGA
MAL13P1.335	-384	-1	7.72	TATAGA
MAL13P1.335	-749	1	7.72	TCTATA
MAL13P1.335	-1341	1	7.72	TCTATA
MAL13P1.335	-1380	1	7.72	TCTATA
PF10_0143	-266	-1	7.72	TATAGA
PFC0230c	-93	1	7.72	TCTATA
PFC0230c	-107	-1	7.72	TATAGA
PFC0230c	-591	1	7.72	TCTATA
PFC0230c	-616	1	7.72	TCTATA
PFC0230c	-734	1	7.72	TCTATA
PFC0230c	-1003	1	7.72	TCTATA
PFC0230c	-1054	-1	7.72	TATAGA
PFC0230c	-1294	1	7.72	TCTATA
PFF0115c	-177	-1	7.72	TATAGA
PFF0065c	-347	-1	7.72	TATAGA
PFF0065c	-752	-1	7.72	TATAGA
PFF0065c	-1564	-1	7.72	TATAGA
PF14_0494	-571	1	7.72	TCTATA
PF14_0494	-1168	-1	7.72	TATAGA
PF11_0520	-883	1	7.72	TCTATA
PF11_0520	-1188	-1	7.72	TATAGA
PF11_0520	-1403	1	7.72	TCTATA
PF11_0520	-1483	-1	7.72	TATAGA
PF11_0520	-1536	1	7.72	TCTATA
PF11_0520	-1789	-1	7.72	TATAGA
PF11_0520	-1990	-1	7.72	TATAGA
MAL7P1.214	-1101	1	7.72	TCTATA
MAL13P1.234	-150	-1	7.72	TATAGA
MAL13P1.234	-1691	1	7.72	TCTATA
PFL2220w	-1014	1	7.72	TCTATA
PFL2220w	-1516	1	7.72	TCTATA
PFL2220w	-1621	-1	7.72	TATAGA
PFL2220w	-1897	1	7.72	TCTATA
PF13_0222	-530	-1	7.72	TATAGA
PF13_0222	-602	1	7.72	TCTATA
PFB0675w	-265	1	7.72	TCTATA
PFB0675w	-630	-1	7.72	TATAGA
PFB0675w	-644	-1	7.72	TATAGA
PFB0675w	-745	1	7.72	TCTATA
PFB0675w	-840	-1	7.72	TATAGA
PFB0675w	-1081	1	7.72	TCTATA
PFB0675w	-1510	-1	7.72	TATAGA
PFB0675w	-1650	-1	7.72	TATAGA
MAL13P1.169	-1419	1	7.72	TCTATA
MAL13P1.169	-1757	1	7.72	TCTATA
PF13_0213	-727	1	7.72	TCTATA
PF13_0213	-977	-1	7.72	TATAGA
PF13_0213	-1175	1	7.72	TCTATA
PF13_0213	-1861	-1	7.72	TATAGA
PFL2230c	-24	1	7.72	TCTATA
PF13_0185	-954	-1	7.72	TATAGA
PF11_0261	-604	1	7.72	TCTATA
PF07_0019	-1085	-1	7.72	TATAGA
PF11_0022	-1625	-1	7.72	TATAGA
PF10_0194	-1514	-1	7.72	TATAGA
PF10_0194	-1606	1	7.72	TCTATA
PF10_0194	-1830	1	7.72	TCTATA
PFB0710c	-21	1	7.72	TCTATA
PFB0710c	-164	-1	7.72	TATAGA
PFB0710c	-899	1	7.72	TCTATA
MAL13P1.86	-715	1	7.72	TCTATA
MAL13P1.86	-1471	1	7.72	TCTATA
MAL13P1.86	-1853	-1	7.72	TATAGA
PFC0205c	-151	-1	7.72	TATAGA
PFC0205c	-828	-1	7.72	TATAGA
PFC0205c	-1284	-1	7.72	TATAGA
PFE1500c	-131	1	7.72	TCTATA
PFE1500c	-497	-1	7.72	TATAGA
PFE1500c	-1308	-1	7.72	TATAGA
PFE1500c	-1699	1	7.72	TCTATA
PFE1500c	-1807	1	7.72	TCTATA
PFE1500c	-1848	1	7.72	TCTATA
PF10_0200	-682	1	7.72	TCTATA
PF10_0200	-825	-1	7.72	TATAGA
PFL2535w	-35	1	7.72	TCTATA
PFL2535w	-594	1	7.72	TCTATA
PFL2535w	-753	1	7.72	TCTATA
PFI1725w	-57	-1	7.72	TATAGA
PFI1725w	-487	1	7.72	TCTATA
PFI1725w	-874	1	7.72	TCTATA
PFI1725w	-1148	-1	7.72	TATAGA
PFI1725w	-1158	-1	7.72	TATAGA
PFI1725w	-1666	1	7.72	TCTATA
PFI1725w	-1749	-1	7.72	TATAGA
PFI1725w	-1805	1	7.72	TCTATA
PFL2555w	-416	1	7.72	TCTATA
PFL2555w	-768	1	7.72	TCTATA
PFL2555w	-1453	-1	7.72	TATAGA
PF14_0151	-965	1	7.72	TCTATA
PF14_0151	-1088	1	7.72	TCTATA
PFA0070c	-347	-1	7.72	TATAGA
PFA0070c	-753	-1	7.72	TATAGA
PFE0365c	-306	-1	7.72	TATAGA
PFE0365c	-558	-1	7.72	TATAGA
PFL2470c	-220	1	7.72	TCTATA
PF14_0432	-178	-1	7.72	TATAGA
PF14_0432	-235	-1	7.72	TATAGA
PF14_0432	-364	1	7.72	TCTATA
PF14_0432	-622	-1	7.72	TATAGA
PF14_0432	-735	1	7.72	TCTATA
PF14_0432	-1297	-1	7.72	TATAGA
PF14_0432	-1767	-1	7.72	TATAGA
PF14_0432	-1922	1	7.72	TCTATA
PF14_0575	-371	1	7.72	TCTATA
PF14_0575	-815	-1	7.72	TATAGA
PF14_0575	-1186	1	7.72	TCTATA
MAL8P1.34	-619	-1	7.72	TATAGA
MAL8P1.34	-1134	-1	7.72	TATAGA
PF10_0072	-270	-1	7.72	TATAGA
PF10_0072	-286	-1	7.72	TATAGA
PF10_0072	-515	1	7.72	TCTATA
PF10_0072	-959	-1	7.72	TATAGA
PF10_0072	-1004	1	7.72	TCTATA
PF10_0072	-1826	1	7.72	TCTATA
PF10_0052	-680	-1	7.72	TATAGA
PF14_0355	-148	-1	7.72	TATAGA
PF14_0355	-425	-1	7.72	TATAGA
PF14_0355	-1035	1	7.72	TCTATA
PFD1065c	-579	-1	7.72	TATAGA
PFD1065c	-827	1	7.72	TCTATA
PFD1065c	-1070	1	7.72	TCTATA
PF10_0123	-919	-1	7.72	TATAGA
PF10_0123	-1226	-1	7.72	TATAGA
PF10_0123	-1522	1	7.72	TCTATA
PF10_0123	-1592	-1	7.72	TATAGA
PFL0320w	-668	-1	7.72	TATAGA
PFL0320w	-969	-1	7.72	TATAGA
PFF0040c	-102	1	7.72	TCTATA
PFF0040c	-364	1	7.72	TCTATA
PFF0040c	-1757	-1	7.72	TATAGA
PFE1200w	-1576	1	7.72	TCTATA
PFC0255c	-640	-1	7.72	TATAGA
PFC0255c	-790	1	7.72	TCTATA
PFL1505c	-224	1	7.72	TCTATA
PFL1505c	-536	1	7.72	TCTATA
PFL1505c	-819	-1	7.72	TATAGA
PFL1505c	-1179	-1	7.72	TATAGA
PFL1505c	-1391	-1	7.72	TATAGA
PFL1505c	-1458	-1	7.72	TATAGA
PFL1505c	-1528	-1	7.72	TATAGA
PFL1995c	-1341	-1	7.72	TATAGA
PFL1995c	-1585	-1	7.72	TATAGA
PF13_0220	-989	1	7.72	TCTATA
PF13_0220	-1119	1	7.72	TCTATA
PF13_0257	-23	1	7.72	TCTATA
PF13_0257	-1181	1	7.72	TCTATA
PFE0715w	-425	1	7.72	TCTATA
PF10_0275	-119	1	7.72	TCTATA
PFI1155w	-512	1	7.72	TCTATA
PFI1155w	-928	1	7.72	TCTATA
PF10_0296	-851	1	7.72	TCTATA
PF10_0296	-955	-1	7.72	TATAGA
PF11_0094	-863	1	7.72	TCTATA
MAL13P1.23-a	-1247	-1	7.72	TATAGA
MAL13P1.23-a	-1284	-1	7.72	TATAGA
MAL13P1.23-a	-1363	1	7.72	TCTATA
MAL13P1.23-a	-1538	-1	7.72	TATAGA
PFI1755c	-1614	1	7.72	TCTATA
PFI1755c	-1815	1	7.72	TCTATA
PF10_0058	-70	1	7.72	TCTATA
PF10_0058	-590	-1	7.72	TATAGA
PF10_0171	-1220	1	7.72	TCTATA
PF10_0171	-1585	1	7.72	TCTATA
PFA0545c	-697	-1	7.72	TATAGA
PF08_0060	-55	-1	7.72	TATAGA
PF08_0060	-101	1	7.72	TCTATA
PF08_0060	-728	1	7.72	TCTATA
PF08_0060	-1135	-1	7.72	TATAGA
PF08_0060	-1161	-1	7.72	TATAGA
PFI0120c	-173	-1	7.72	TATAGA
PFI0120c	-497	1	7.72	TCTATA
PFI0120c	-1542	-1	7.72	TATAGA
PFI0120c	-1681	1	7.72	TCTATA
PF14_0160	-559	-1	7.72	TATAGA
PF14_0160	-596	-1	7.72	TATAGA
PF14_0593	-130	-1	7.72	TATAGA
PF14_0593	-499	1	7.72	TCTATA
PF14_0593	-1563	-1	7.72	TATAGA
PF14_0593	-1621	1	7.72	TCTATA
PF14_0703	-340	1	7.72	TCTATA
PF14_0703	-1218	1	7.72	TCTATA
PF14_0703	-1482	-1	7.72	TATAGA
PFI0560c	-74	1	7.72	TCTATA
PF13_0234	-170	-1	7.72	TATAGA
PF13_0234	-1006	-1	7.72	TATAGA
PF13_0234	-1303	1	7.72	TCTATA
PF13_0234	-1430	-1	7.72	TATAGA
PFC0935c	-471	1	7.72	TCTATA
PFE0855c	-719	1	7.72	TCTATA
PFE0855c	-810	1	7.72	TCTATA
PFI0255c	-16	-1	7.72	TATAGA
PFI0255c	-324	1	7.72	TCTATA
PFI0255c	-834	1	7.72	TCTATA
PFI0255c	-1134	1	7.72	TCTATA
PFI0255c	-1262	-1	7.72	TATAGA
PFL0030c	-603	1	7.72	TCTATA
PFL0030c	-1098	1	7.72	TCTATA
PFL0030c	-1456	-1	7.72	TATAGA
PFL0030c	-1556	-1	7.72	TATAGA
PFL0030c	-1679	-1	7.72	TATAGA
PFD1095w	-1445	-1	7.72	TATAGA
PF14_0167	-242	1	7.72	TCTATA
PF14_0167	-462	-1	7.72	TATAGA
PF14_0167	-1825	-1	7.72	TATAGA
PFA0090c	-446	1	7.72	TCTATA
PFA0090c	-1077	-1	7.72	TATAGA
PFA0090c	-1366	1	7.72	TCTATA
PFI0555c	-633	1	7.72	TCTATA
MAL7P1.110	-324	1	7.72	TCTATA
PFL2590w	-77	-1	7.72	TATAGA
PFL2590w	-294	-1	7.72	TATAGA
PFL2590w	-1479	-1	7.72	TATAGA
PFL2590w	-1667	1	7.72	TCTATA
PFE1375c	-1671	-1	7.72	TATAGA
PF14_0247	-202	-1	7.72	TATAGA
PF14_0247	-747	1	7.72	TCTATA
PF14_0247	-809	-1	7.72	TATAGA
PF14_0247	-1087	1	7.72	TCTATA
PF14_0247	-1116	1	7.72	TCTATA
PFL2315c	-1123	-1	7.72	TATAGA
PFL2315c	-1411	1	7.72	TCTATA
PF11_0135	-1130	-1	7.72	TATAGA
PF11_0135	-1627	-1	7.72	TATAGA
PF13_0261	-519	-1	7.72	TATAGA
PF13_0261	-625	1	7.72	TCTATA
PF13_0261	-861	-1	7.72	TATAGA
PF14_0221	-276	-1	7.72	TATAGA
PF14_0221	-479	1	7.72	TCTATA
PF14_0221	-568	1	7.72	TCTATA
PF14_0221	-1426	-1	7.72	TATAGA
PF14_0221	-1608	-1	7.72	TATAGA
MAL13P1.215	-439	1	7.72	TCTATA
MAL13P1.215	-508	-1	7.72	TATAGA
MAL13P1.215	-804	-1	7.72	TATAGA
PFA0120c	-257	-1	7.72	TATAGA
PFA0120c	-523	1	7.72	TCTATA
PFA0120c	-1019	-1	7.72	TATAGA
PF14_0130	-1297	1	7.72	TCTATA
PF11_0437	-926	1	7.72	TCTATA
PF11_0437	-1072	-1	7.72	TATAGA
PF11_0437	-1468	-1	7.72	TATAGA
PFI0930c	-1333	1	7.72	TCTATA
PFI0930c	-1688	-1	7.72	TATAGA
PFB0106c	-1738	-1	7.72	TATAGA
PF11_0377-b	-1179	1	7.72	TCTATA
PF13_0122	-765	-1	7.72	TATAGA
PF13_0122	-1183	-1	7.72	TATAGA
PF13_0050	-1763	1	7.72	TCTATA
PF14_0725	-909	1	7.72	TCTATA
PF14_0725	-1060	-1	7.72	TATAGA
PF14_0725	-1743	-1	7.72	TATAGA
PF11_0416	-147	-1	7.72	TATAGA
PF11_0416	-380	1	7.72	TCTATA
PF11_0416	-734	1	7.72	TCTATA
PF11_0416	-1024	1	7.72	TCTATA
PF07_0110	-489	-1	7.72	TATAGA
PF14_0632	-1295	-1	7.72	TATAGA
PFE1410c	-468	1	7.72	TCTATA
PFE1410c	-499	1	7.72	TCTATA
PFE1410c	-896	1	7.72	TCTATA
PFE1410c	-1047	1	7.72	TCTATA
MAL8P1.214	-102	-1	7.72	TATAGA
MAL8P1.214	-181	-1	7.72	TATAGA
MAL8P1.214	-764	-1	7.72	TATAGA
MAL8P1.214	-872	-1	7.72	TATAGA
MAL8P1.214	-926	-1	7.72	TATAGA
MAL8P1.214	-1116	1	7.72	TCTATA
MAL8P1.214	-1214	1	7.72	TCTATA
PF14_0332	-1869	1	7.72	TCTATA
PFE0975c	-930	-1	7.72	TATAGA
PFE0975c	-1097	1	7.72	TCTATA
PFE0975c	-1700	1	7.72	TCTATA
PFL1815c	-309	1	7.72	TCTATA
PFL1815c	-1859	-1	7.72	TATAGA
PF14_0095	-334	-1	7.72	TATAGA
PF14_0095	-1091	-1	7.72	TATAGA
PF14_0095	-1235	-1	7.72	TATAGA
PF14_0095	-1473	-1	7.72	TATAGA
PFF0635w	-879	1	7.72	TCTATA
PF10_0331a	-1103	-1	7.72	TATAGA
PF10_0331a	-1500	-1	7.72	TATAGA
PF10_0331a	-1703	1	7.72	TCTATA
PF10_0331a	-1789	1	7.72	TCTATA
PF10_0331a	-1983	1	7.72	TCTATA
MAL13P1.100	-1962	-1	7.72	TATAGA
PF07_0063	-81	1	7.72	TCTATA
PFA0580c	-716	-1	7.72	TATAGA
PFA0580c	-1367	1	7.72	TCTATA
PFD0830w	-945	-1	7.72	TATAGA
PFD0830w	-1754	-1	7.72	TATAGA
PF13_0286	-77	1	7.72	TCTATA
PF13_0286	-297	1	7.72	TCTATA
PF13_0286	-523	-1	7.72	TATAGA
PF13_0286	-1157	-1	7.72	TATAGA
PF13_0286	-1280	1	7.72	TCTATA
PF11_0486	-550	1	7.72	TCTATA
PF11_0486	-666	-1	7.72	TATAGA
MAL8P1.162	-859	1	7.72	TCTATA
PFD0310w	-636	-1	7.72	TATAGA
PFD0310w	-689	1	7.72	TCTATA
PFD0310w	-773	-1	7.72	TATAGA
PFD0310w	-1041	-1	7.72	TATAGA
PFD0310w	-1443	-1	7.72	TATAGA
PFD0310w	-1557	1	7.72	TCTATA
PFD0310w	-1938	-1	7.72	TATAGA
PF11_0014	-44	1	7.72	TCTATA
PF11_0014	-541	-1	7.72	TATAGA
PF11_0014	-1702	-1	7.72	TATAGA
PFL0040c	-658	-1	7.72	TATAGA
PFL0040c	-997	-1	7.72	TATAGA
MAL8P1.40	-961	-1	7.72	TATAGA
MAL8P1.40	-1148	-1	7.72	TATAGA
PF14_0559	-155	1	7.72	TCTATA
PF14_0559	-1014	-1	7.72	TATAGA
MAL8P1.63	-387	1	7.72	TCTATA
MAL8P1.63	-777	1	7.72	TCTATA
PF08_0046	-934	-1	7.72	TATAGA
PFE1610w	-657	1	7.72	TCTATA
PFE1610w	-916	1	7.72	TCTATA
PFE1610w	-1497	1	7.72	TCTATA
PFL2245w	-556	1	7.72	TCTATA
PFA0240w	-118	-1	7.72	TATAGA
PFA0240w	-216	1	7.72	TCTATA
PFL0965c	-531	1	7.72	TCTATA
PFL0965c	-1365	-1	7.72	TATAGA
PFL0965c	-1412	1	7.72	TCTATA
PFL0965c	-1615	-1	7.72	TATAGA
PF14_0683	-1298	-1	7.72	TATAGA
PFI0880c	-1738	1	7.72	TCTATA
PFE0410w	-1795	1	7.72	TCTATA
PFE0410w	-1833	-1	7.72	TATAGA
MAL13P1.315	-112	-1	7.72	TATAGA
MAL13P1.315	-1937	1	7.72	TCTATA
MAL7P1.3	-782	1	7.72	TCTATA
PF10_0070a	-659	1	7.72	TCTATA
PFB0645c	-677	-1	7.72	TATAGA
PFB0645c	-787	1	7.72	TCTATA
PFB0645c	-795	-1	7.72	TATAGA
PFB0645c	-980	1	7.72	TCTATA
PFB0645c	-1436	-1	7.72	TATAGA
PFB0645c	-1765	-1	7.72	TATAGA
PF11_0280	-1708	-1	7.72	TATAGA
PF11_0280	-1736	1	7.72	TCTATA
PFI0490c	-422	-1	7.72	TATAGA
PFI0490c	-1870	1	7.72	TCTATA
PFB1020w	-440	1	7.72	TCTATA
PFB1020w	-1042	-1	7.72	TATAGA
PFB1020w	-1332	1	7.72	TCTATA
PFB1020w	-1678	-1	7.72	TATAGA
PFB1020w	-1690	-1	7.72	TATAGA
PFB1020w	-1727	1	7.72	TCTATA
MAL7P1.200	-1643	-1	7.72	TATAGA
PFD0134c	-1815	-1	7.72	TATAGA
PFL1125w	-896	-1	7.72	TATAGA
PFB0380c	-384	1	7.72	TCTATA
PFB0380c	-1035	-1	7.72	TATAGA
PFB0380c	-1586	-1	7.72	TATAGA
PFC1016w	-231	-1	7.72	TATAGA
PFC1016w	-694	-1	7.72	TATAGA
PFC1016w	-718	-1	7.72	TATAGA
PFC1016w	-785	-1	7.72	TATAGA
PF10_0375	-681	-1	7.72	TATAGA
PF10_0375	-824	-1	7.72	TATAGA
PF10_0375	-1283	-1	7.72	TATAGA
PFI0610w	-366	-1	7.72	TATAGA
PFI0610w	-1057	-1	7.72	TATAGA
PFI0610w	-1420	1	7.72	TCTATA
PFC0840w	-1928	-1	7.72	TATAGA
PF13_0331	-649	1	7.72	TCTATA
PF13_0331	-781	-1	7.72	TATAGA
PF13_0331	-939	-1	7.72	TATAGA
PF14_0056	-713	1	7.72	TCTATA
PF14_0056	-823	1	7.72	TCTATA
PF14_0056	-1064	-1	7.72	TATAGA
PF14_0056	-1224	1	7.72	TCTATA
PF10_0026	-1061	1	7.72	TCTATA
PF10_0026	-1697	-1	7.72	TATAGA
PF10_0026	-1792	-1	7.72	TATAGA
PF13_0338	-1274	1	7.72	TCTATA
MAL13P1.296	-1217	-1	7.72	TATAGA
MAL13P1.296	-1797	-1	7.72	TATAGA
MAL13P1.296	-1889	1	7.72	TCTATA
PF08_0056	-169	1	7.72	TCTATA
PF08_0056	-1321	1	7.72	TCTATA
PF08_0056	-1402	1	7.72	TCTATA
PFC0410w	-446	1	7.72	TCTATA
PFC0410w	-839	1	7.72	TCTATA
PFC0430w	-563	1	7.72	TCTATA
PF10_0355	-676	1	7.72	TCTATA
PF10_0355	-871	1	7.72	TCTATA
PF10_0355	-1418	1	7.72	TCTATA
PF10_0355	-1927	-1	7.72	TATAGA
PF14_0550	-50	-1	7.72	TATAGA
PF14_0550	-280	1	7.72	TCTATA
PF14_0550	-854	1	7.72	TCTATA
PF14_0550	-1147	1	7.72	TCTATA
PF14_0550	-1881	1	7.72	TCTATA
PF11_0372	-169	1	7.72	TCTATA
PF10_0219	-1197	-1	7.72	TATAGA
PF10_0219	-1340	-1	7.72	TATAGA
PF10_0219	-1357	-1	7.72	TATAGA
PF13_0158	-1057	1	7.72	TCTATA
PF13_0138	-147	-1	7.72	TATAGA
PF13_0138	-873	1	7.72	TCTATA
PF13_0138	-1102	1	7.72	TCTATA
PF13_0138	-1516	1	7.72	TCTATA
PF14_0536	-141	1	7.72	TCTATA
PF14_0536	-251	-1	7.72	TATAGA
PF14_0536	-464	1	7.72	TCTATA
PF10_0168-a	-315	1	7.72	TCTATA
PF10_0168-a	-566	-1	7.72	TATAGA
PF10_0168-a	-574	1	7.72	TCTATA
PF10_0168-a	-941	1	7.72	TCTATA
PF11_0171	-96	1	7.72	TCTATA
PF11_0171	-163	-1	7.72	TATAGA
PF11_0171	-1850	-1	7.72	TATAGA
PF11_0171	-1874	-1	7.72	TATAGA
PF14_0346	-1007	1	7.72	TCTATA
PF14_0346	-1030	-1	7.72	TATAGA
PFB0465c	-1972	1	7.72	TCTATA
PFB0465c	-1980	1	7.72	TCTATA
PFB0465c	-1986	1	7.72	TCTATA
PFB0465c	-1992	1	7.72	TCTATA
PF10_0062	-146	1	7.72	TCTATA
PF10_0062	-156	1	7.72	TCTATA
PF11_0483	-300	-1	7.72	TATAGA
PF11_0483	-745	1	7.72	TCTATA
PF11_0483	-788	1	7.72	TCTATA
MAL13P1.321	-1413	-1	7.72	TATAGA
MAL13P1.321	-1439	1	7.72	TCTATA
PFF0660w	-791	-1	7.72	TATAGA
PFF0660w	-1045	1	7.72	TCTATA
PF14_0696	-417	1	7.72	TCTATA
PF14_0696	-734	-1	7.72	TATAGA
PFE0875c	-180	-1	7.72	TATAGA
PFE0875c	-1585	1	7.72	TCTATA
PFE1245w	-299	-1	7.72	TATAGA
PFE1245w	-1243	1	7.72	TCTATA
[truncated: 2,145,294 more chars]
