# Supplementary material for: Identification and Genome-Wide Prediction of DNA Binding Specificities for the ApiAP2 Family of Regulators from the Malaria Parasite
Source: PLoS Pathog. 2010 Oct 28;6(10):e1001165. doi: 10.1371/journal.ppat.1001165 (PMC2965767; doi:10.1371/journal.ppat.1001165)
Supplement: Dataset S5 — IDC co-expressed predicted targets for all motifs. (1.71 MB ZIP) [file ppat.1001165.s023.zip]

Archive with 26 entries (23 files):
- Dataset S5_revised/
- Dataset S5_revised/MAL8P1.153_IDC co-expressed targets.xls
- Dataset S5_revised/PF07_0126_DLD_IDC co-expressed targets.xls
- Dataset S5_revised/PF10_0075_D1_IDC co-expressed targets.xls
- Dataset S5_revised/PF10_0075_D2_IDC co-expressed targets.xls
- Dataset S5_revised/PF10_0075_D3_IDC co-expressed targets.xls
- Dataset S5_revised/PF11_0091_IDC co-expressed targets.xls
- Dataset S5_revised/PF11_0404_D1_IDC co-expressed targets.xls
- Dataset S5_revised/PF11_0442_IDC co-expressed targets.xls
- Dataset S5_revised/PF13_0097_IDC co-expressed targets.xls
- Dataset S5_revised/PF13_0235_D1_IDC co-expressed targets.xls
- Dataset S5_revised/PF13_0267_IDC co-expressed targets.xls
- Dataset S5_revised/PF14_0079_IDC co-expressed targets.xls
- Dataset S5_revised/PF14_0533_IDC co-expressed targets.xls
- Dataset S5_revised/PF14_0633_IDC co-expressed targets.xls
- Dataset S5_revised/PFD0985w_D1_IDC co-expressed targets.xls
- Dataset S5_revised/PFD0985w_D2_IDC co-expressed targets.xls
- Dataset S5_revised/PFE0840c_D2_IDC co-expressed targets.xls
- Dataset S5_revised/PFF0200c_DLD_IDC co-expressed targets.xls
- Dataset S5_revised/PFF0670w_D1_IDC co-expressed targets.xls
- Dataset S5_revised/PFF0670w_D2_IDC co-expressed targets.xls
- Dataset S5_revised/PFL1075w_IDC co-expressed targets.txt
- __MACOSX/
- __MACOSX/Dataset S5_revised/
- __MACOSX/Dataset S5_revised/._PFL1075w_IDC co-expressed targets.txt
- Dataset S5_revised/PFL1900w_DLD_IDC co-expressed targets.xls
