# Supplementary material for: Identification and Genome-Wide Prediction of DNA Binding Specificities for the ApiAP2 Family of Regulators from the Malaria Parasite
Source: PLoS Pathog. 2010 Oct 28;6(10):e1001165. doi: 10.1371/journal.ppat.1001165 (PMC2965767; doi:10.1371/journal.ppat.1001165)
Supplement: Dataset S5 — IDC co-expressed predicted targets for all motifs. (1.71 MB ZIP) [file ppat.1001165.s023.zip › Dataset S5_revised/MAL8P1.153_IDC co-expressed targets.xls]

## Sheet: ACACAC_MAL8P1153.targets.txt
Dataset S5r. Predicted targets of MAL8P1.153 that are co-expressed during the IDC.
Searches were done using the position weight matrix trimmed to the 6 most informative consecutive motif positions.
Data is sorted by score from highest to lowest.
Column 1 - PlasmoDB gene IDs. Genes listed multiple times have more than one match to the motif in their upstream regions
Column 2 - Position of the motif upstream from the ATG start codon.
Column 3 - Orientation of the motif in the genome. 1 indicates the plus strand and -1 indicates the minus strand.
Column 4 - ScanACE score. Higher scores reflect better better matches to the position weight matrix.
Column 5 - Sequence of the motif match. All sequences are 5' to 3' from the plus strand.
Gene ID	Position	Orientation	Score	Sequence
MAL13P1.102	-7	1	15	GCACAC
MAL13P1.130	-1591	1	15	GCACAC
MAL13P1.193	-1481	1	15	GCACAC
MAL13P1.228	-1375	1	15	GCACAC
MAL13P1.278	-1381	1	15	GCACAC
MAL13P1.308	-1303	1	15	GCACAC
MAL13P1.332	-442	-1	15	GTGTGC
MAL13P1.44	-1580	-1	15	GTGTGC
MAL7P1.132	-1365	1	15	GCACAC
MAL7P1.77	-1441	1	15	GCACAC
MAL7P1.77	-758	1	15	GCACAC
MAL7P1.87	-978	1	15	GCACAC
MAL7P1.87	-958	1	15	GCACAC
MAL7P1.93	-1606	1	15	GCACAC
MAL7P1.95	-596	1	15	GCACAC
MAL8P1.106	-1645	1	15	GCACAC
MAL8P1.106	-520	1	15	GCACAC
MAL8P1.134	-1605	1	15	GCACAC
MAL8P1.138	-1690	1	15	GCACAC
MAL8P1.138	-1431	1	15	GCACAC
MAL8P1.138	-304	1	15	GCACAC
MAL8P1.82	-950	-1	15	GTGTGC
MAL8P1.84	-622	-1	15	GTGTGC
MAL8P1.85	-543	1	15	GCACAC
PF07_0012	-111	-1	15	GTGTGC
PF07_0054	-1011	1	15	GCACAC
PF07_0072	-749	1	15	GCACAC
PF08_0094	-1494	-1	15	GTGTGC
PF08_0129	-684	1	15	GCACAC
PF10_0045	-1010	1	15	GCACAC
PF10_0094	-1603	1	15	GCACAC
PF10_0140	-1593	-1	15	GTGTGC
PF10_0186	-122	1	15	GCACAC
PF10_0188	-220	1	15	GCACAC
PF10_0188	-114	-1	15	GTGTGC
PF10_0189	-962	1	15	GCACAC
PF10_0189	-856	-1	15	GTGTGC
PF10_0191	-1004	1	15	GCACAC
PF10_0193	-1775	1	15	GCACAC
PF10_0253	-982	-1	15	GTGTGC
PF10_0330	-561	1	15	GCACAC
PF10_0342	-475	1	15	GCACAC
PF10_0348	-472	1	15	GCACAC
PF11_0141	-63	1	15	GCACAC
PF11_0190	-1083	1	15	GCACAC
PF11_0193	-655	1	15	GCACAC
PF11_0217	-1155	-1	15	GTGTGC
PF11_0343	-720	-1	15	GTGTGC
PF11_0345	-434	1	15	GCACAC
PF11_0415	-1293	1	15	GCACAC
PF11_0462	-549	-1	15	GTGTGC
PF11_0464	-1212	1	15	GCACAC
PF11_0464	-1197	1	15	GCACAC
PF11_0482	-375	-1	15	GTGTGC
PF13_0033	-969	-1	15	GTGTGC
PF13_0033	-78	1	15	GCACAC
PF13_0040	-901	1	15	GCACAC
PF13_0114	-1958	-1	15	GTGTGC
PF13_0131	-972	1	15	GCACAC
PF13_0155	-164	-1	15	GTGTGC
PF13_0182	-480	1	15	GCACAC
PF13_0242	-566	1	15	GCACAC
PF13_0285	-654	1	15	GCACAC
PF13_0301	-1020	1	15	GCACAC
PF14_0035	-391	-1	15	GTGTGC
PF14_0063	-193	1	15	GCACAC
PF14_0138	-1080	1	15	GCACAC
PF14_0151	-1728	1	15	GCACAC
PF14_0246	-140	-1	15	GTGTGC
PF14_0281	-1035	1	15	GCACAC
PF14_0288	-1986	-1	15	GTGTGC
PF14_0295	-602	1	15	GCACAC
PF14_0304	-1126	1	15	GCACAC
PF14_0333	-795	1	15	GCACAC
PF14_0333	-628	1	15	GCACAC
PF14_0380	-1026	1	15	GCACAC
PF14_0408	-715	-1	15	GTGTGC
PF14_0409	-488	1	15	GCACAC
PF14_0419	-611	-1	15	GTGTGC
PF14_0420	-195	1	15	GCACAC
PF14_0493	-1925	-1	15	GTGTGC
PF14_0717	-1897	-1	15	GTGTGC
PF14_0732	-1869	1	15	GCACAC
PFA0290w	-1228	1	15	GCACAC
PFA0295c	-309	-1	15	GTGTGC
PFA0320w	-272	1	15	GCACAC
PFA0340w	-43	1	15	GCACAC
PFA0545c	-853	1	15	GCACAC
PFB0250w	-356	-1	15	GTGTGC
PFB0340c	-351	-1	15	GTGTGC
PFB0390w	-48	1	15	GCACAC
PFB0530c	-243	-1	15	GTGTGC
PFB0535w	-771	1	15	GCACAC
PFB0755w	-411	1	15	GCACAC
PFB0815w	-1428	1	15	GCACAC
PFB0835c	-1154	1	15	GCACAC
PFB0840w	-714	-1	15	GTGTGC
PFC0150w	-829	1	15	GCACAC
PFC0160w	-181	1	15	GCACAC
PFC0170c	-950	1	15	GCACAC
PFC0250c	-289	1	15	GCACAC
PFC0261c	-661	-1	15	GTGTGC
PFC0261c	-353	-1	15	GTGTGC
PFC0275w	-139	-1	15	GTGTGC
PFC0280c	-205	1	15	GCACAC
PFC0310c	-25	1	15	GCACAC
PFC0581w	-1206	1	15	GCACAC
PFC0945w	-1152	1	15	GCACAC
PFD0250c	-1634	1	15	GCACAC
PFD0420c	-771	-1	15	GTGTGC
PFD0425w	-1940	1	15	GCACAC
PFD0530c	-1143	1	15	GCACAC
PFD0760c	-1152	1	15	GCACAC
PFD0775c	-552	1	15	GCACAC
PFD0780w	-67	1	15	GCACAC
PFD0805w	-472	1	15	GCACAC
PFD0935c	-367	1	15	GCACAC
PFD1050w	-937	1	15	GCACAC
PFE0240w	-1594	1	15	GCACAC
PFE0395c	-859	1	15	GCACAC
PFE0395c	-458	1	15	GCACAC
PFE0840c	-832	-1	15	GTGTGC
PFE0930w	-445	1	15	GCACAC
PFE0970w	-1284	-1	15	GTGTGC
PFE1105c	-687	1	15	GCACAC
PFE1375c	-1659	-1	15	GTGTGC
PFE1465w	-958	1	15	GCACAC
PFE1510c	-1529	1	15	GCACAC
PFI0265c	-1224	1	15	GCACAC
PFI0355c	-1390	1	15	GCACAC
PFI0360c	-1005	-1	15	GTGTGC
PFI0570w	-32	1	15	GCACAC
PFI0845w	-592	1	15	GCACAC
PFI0990c	-698	1	15	GCACAC
PFI1195c	-1573	1	15	GCACAC
PFI1195c	-1129	1	15	GCACAC
PFI1565w	-508	1	15	GCACAC
PFI1615w	-479	-1	15	GTGTGC
PFI1665w	-1095	1	15	GCACAC
PFI1730w	-998	1	15	GCACAC
PFI1750c	-719	1	15	GCACAC
PFL0110c	-1554	-1	15	GTGTGC
PFL0265w	-1611	1	15	GCACAC
PFL0315c	-405	-1	15	GTGTGC
PFL0320w	-1134	1	15	GCACAC
PFL0445w	-1641	-1	15	GTGTGC
PFL0795c	-1507	1	15	GCACAC
PFL0840c	-409	1	15	GCACAC
PFL0865w	-1103	1	15	GCACAC
PFL1025c	-1453	-1	15	GTGTGC
PFL1370w	-1503	-1	15	GTGTGC
PFL1385c	-171	1	15	GCACAC
PFL1395c	-1457	-1	15	GTGTGC
PFL1395c	-1281	-1	15	GTGTGC
PFL1565c	-472	1	15	GCACAC
PFL1895w	-472	1	15	GCACAC
PFL1925w	-1542	1	15	GCACAC
PFL2090c	-1771	1	15	GCACAC
PFL2160c	-1252	1	15	GCACAC
PFL2280w	-1651	1	15	GCACAC
MAL13P1.102	-1149	1	14.01	ACACAC
MAL13P1.121	-1452	-1	14.01	GTGTGT
MAL13P1.124	-1683	1	14.01	ACACAC
MAL13P1.140	-245	-1	14.01	GTGTGT
MAL13P1.180	-27	1	14.01	ACACAC
MAL13P1.19	-173	-1	14.01	GTGTGT
MAL13P1.193	-1433	-1	14.01	GTGTGT
MAL13P1.193	-1158	-1	14.01	GTGTGT
MAL13P1.196	-174	-1	14.01	GTGTGT
MAL13P1.21	-707	-1	14.01	GTGTGT
MAL13P1.215	-381	-1	14.01	GTGTGT
MAL13P1.22	-1857	1	14.01	ACACAC
MAL13P1.226	-182	1	14.01	ACACAC
MAL13P1.227	-1713	-1	14.01	GTGTGT
MAL13P1.244	-614	1	14.01	ACACAC
MAL13P1.248	-168	1	14.01	ACACAC
MAL13P1.248	-138	-1	14.01	GTGTGT
MAL13P1.319	-66	1	14.01	ACACAC
MAL13P1.328	-505	-1	14.01	GTGTGT
MAL7P1.114	-1353	-1	14.01	GTGTGT
MAL7P1.119	-924	1	14.01	ACACAC
MAL7P1.119	-494	-1	14.01	GTGTGT
MAL7P1.13	-752	1	14.01	ACACAC
MAL7P1.17	-1331	1	14.01	ACACAC
MAL7P1.21	-761	-1	14.01	GTGTGT
MAL7P1.21	-741	1	14.01	ACACAC
MAL7P1.73	-935	-1	14.01	GTGTGT
MAL7P1.73	-717	-1	14.01	GTGTGT
MAL7P1.73	-185	-1	14.01	GTGTGT
MAL8P1.109	-1816	-1	14.01	GTGTGT
MAL8P1.12	-871	1	14.01	ACACAC
MAL8P1.13	-1166	1	14.01	ACACAC
MAL8P1.134	-1595	-1	14.01	GTGTGT
MAL8P1.138	-1468	1	14.01	ACACAC
MAL8P1.139	-380	1	14.01	ACACAC
MAL8P1.150	-221	1	14.01	ACACAC
MAL8P1.151	-1557	-1	14.01	GTGTGT
MAL8P1.20	-836	-1	14.01	GTGTGT
MAL8P1.20	-386	-1	14.01	GTGTGT
MAL8P1.22	-1565	-1	14.01	GTGTGT
MAL8P1.79	-796	-1	14.01	GTGTGT
MAL8P1.8	-172	1	14.01	ACACAC
PF07_0012	-219	1	14.01	ACACAC
PF07_0019	-1221	-1	14.01	GTGTGT
PF07_0019	-178	1	14.01	ACACAC
PF07_0023	-1511	-1	14.01	GTGTGT
PF07_0023	-332	1	14.01	ACACAC
PF07_0042	-314	1	14.01	ACACAC
PF07_0054	-1597	-1	14.01	GTGTGT
PF07_0065	-1417	-1	14.01	GTGTGT
PF07_0113	-564	1	14.01	ACACAC
PF07_0118	-1028	1	14.01	ACACAC
PF08_0009	-1480	1	14.01	ACACAC
PF08_0009	-1474	1	14.01	ACACAC
PF08_0009	-1302	1	14.01	ACACAC
PF08_0057	-1190	1	14.01	ACACAC
PF08_0064	-1046	1	14.01	ACACAC
PF08_0068	-415	-1	14.01	GTGTGT
PF08_0093	-185	1	14.01	ACACAC
PF10_0034	-1246	1	14.01	ACACAC
PF10_0034	-633	1	14.01	ACACAC
PF10_0037	-1650	1	14.01	ACACAC
PF10_0048	-548	1	14.01	ACACAC
PF10_0080	-608	1	14.01	ACACAC
PF10_0107	-1154	1	14.01	ACACAC
PF10_0107	-392	-1	14.01	GTGTGT
PF10_0119	-658	1	14.01	ACACAC
PF10_0165	-1823	1	14.01	ACACAC
PF10_0186	-951	1	14.01	ACACAC
PF10_0191	-998	1	14.01	ACACAC
PF10_0191	-992	1	14.01	ACACAC
PF10_0213	-611	-1	14.01	GTGTGT
PF10_0220	-1023	1	14.01	ACACAC
PF10_0221	-184	1	14.01	ACACAC
PF10_0237	-583	-1	14.01	GTGTGT
PF10_0238	-671	1	14.01	ACACAC
PF10_0291	-1705	1	14.01	ACACAC
PF10_0291	-1494	-1	14.01	GTGTGT
PF10_0291	-1424	-1	14.01	GTGTGT
PF10_0291	-1418	-1	14.01	GTGTGT
PF10_0311	-1763	1	14.01	ACACAC
PF10_0330	-1703	1	14.01	ACACAC
PF10_0337	-372	1	14.01	ACACAC
PF10_0338	-1819	1	14.01	ACACAC
PF10_0360	-18	1	14.01	ACACAC
PF11_0049	-1382	1	14.01	ACACAC
PF11_0064	-347	-1	14.01	GTGTGT
PF11_0112	-657	1	14.01	ACACAC
PF11_0117	-12	-1	14.01	GTGTGT
PF11_0125	-762	-1	14.01	GTGTGT
PF11_0127	-988	-1	14.01	GTGTGT
PF11_0127	-879	-1	14.01	GTGTGT
PF11_0172	-949	-1	14.01	GTGTGT
PF11_0177	-488	1	14.01	ACACAC
PF11_0243	-694	1	14.01	ACACAC
PF11_0300	-1633	-1	14.01	GTGTGT
PF11_0300	-1627	-1	14.01	GTGTGT
PF11_0300	-1064	-1	14.01	GTGTGT
PF11_0354	-1174	-1	14.01	GTGTGT
PF11_0414	-1199	-1	14.01	GTGTGT
PF11_0467	-878	1	14.01	ACACAC
PF11_0474	-924	1	14.01	ACACAC
PF11_0482	-1861	1	14.01	ACACAC
PF11_0528	-432	-1	14.01	GTGTGT
PF13_0025	-503	-1	14.01	GTGTGT
PF13_0028	-953	-1	14.01	GTGTGT
PF13_0050	-802	-1	14.01	GTGTGT
PF13_0050	-570	-1	14.01	GTGTGT
PF13_0061	-30	-1	14.01	GTGTGT
PF13_0072	-1321	-1	14.01	GTGTGT
PF13_0072	-1144	-1	14.01	GTGTGT
PF13_0072	-836	-1	14.01	GTGTGT
PF13_0114	-601	-1	14.01	GTGTGT
PF13_0155	-478	-1	14.01	GTGTGT
PF13_0164	-396	1	14.01	ACACAC
PF13_0176	-138	1	14.01	ACACAC
PF13_0185	-1662	1	14.01	ACACAC
PF13_0197	-571	1	14.01	ACACAC
PF13_0229	-110	1	14.01	ACACAC
PF13_0231	-63	-1	14.01	GTGTGT
PF13_0237	-372	-1	14.01	GTGTGT
PF13_0258	-137	-1	14.01	GTGTGT
PF13_0269	-1360	1	14.01	ACACAC
PF13_0269	-1270	1	14.01	ACACAC
PF13_0302	-1190	1	14.01	ACACAC
PF13_0308	-1093	1	14.01	ACACAC
PF13_0312	-370	1	14.01	ACACAC
PF13_0333	-524	-1	14.01	GTGTGT
PF13_0338	-384	1	14.01	ACACAC
PF13_0349	-978	-1	14.01	GTGTGT
PF13_0359	-434	-1	14.01	GTGTGT
PF14_0020	-1280	-1	14.01	GTGTGT
PF14_0020	-743	1	14.01	ACACAC
PF14_0035	-237	1	14.01	ACACAC
PF14_0053	-792	-1	14.01	GTGTGT
PF14_0065	-1555	1	14.01	ACACAC
PF14_0088	-359	1	14.01	ACACAC
PF14_0105	-1919	1	14.01	ACACAC
PF14_0133	-638	-1	14.01	GTGTGT
PF14_0142	-1923	-1	14.01	GTGTGT
PF14_0144	-1545	1	14.01	ACACAC
PF14_0148	-679	1	14.01	ACACAC
PF14_0149	-713	1	14.01	ACACAC
PF14_0160	-1332	1	14.01	ACACAC
PF14_0161	-863	-1	14.01	GTGTGT
PF14_0184	-325	1	14.01	ACACAC
PF14_0189	-11	-1	14.01	GTGTGT
PF14_0252	-830	1	14.01	ACACAC
PF14_0268	-67	1	14.01	ACACAC
PF14_0293	-1263	-1	14.01	GTGTGT
PF14_0304	-1020	-1	14.01	GTGTGT
PF14_0309	-1314	-1	14.01	GTGTGT
PF14_0352	-1755	1	14.01	ACACAC
PF14_0369	-180	1	14.01	ACACAC
PF14_0395	-1750	-1	14.01	GTGTGT
PF14_0419	-1863	-1	14.01	GTGTGT
PF14_0468	-1999	1	14.01	ACACAC
PF14_0468	-435	-1	14.01	GTGTGT
PF14_0488	-884	1	14.01	ACACAC
PF14_0492	-1257	1	14.01	ACACAC
PF14_0533	-961	-1	14.01	GTGTGT
PF14_0577	-1292	-1	14.01	GTGTGT
PF14_0586	-1265	-1	14.01	GTGTGT
PF14_0618	-389	1	14.01	ACACAC
PF14_0675	-1106	-1	14.01	GTGTGT
PF14_0717	-1713	-1	14.01	GTGTGT
PF14_0717	-1383	1	14.01	ACACAC
PFA0280w	-1850	1	14.01	ACACAC
PFA0280w	-1116	1	14.01	ACACAC
PFA0285c	-917	-1	14.01	GTGTGT
PFA0290w	-662	1	14.01	ACACAC
PFA0320w	-316	1	14.01	ACACAC
PFA0400c	-1433	-1	14.01	GTGTGT
PFA0490w	-201	-1	14.01	GTGTGT
PFB0190c	-1771	1	14.01	ACACAC
PFB0515w	-295	-1	14.01	GTGTGT
PFB0795w	-240	-1	14.01	GTGTGT
PFB0835c	-1448	-1	14.01	GTGTGT
PFB0895c	-263	1	14.01	ACACAC
PFB0935w	-1034	-1	14.01	GTGTGT
PFC0145c	-1593	-1	14.01	GTGTGT
PFC0160w	-148	1	14.01	ACACAC
PFC0275w	-1940	1	14.01	ACACAC
PFC0275w	-58	1	14.01	ACACAC
PFC0345w	-645	-1	14.01	GTGTGT
PFC0435w	-771	-1	14.01	GTGTGT
PFC0455w	-1617	1	14.01	ACACAC
PFC0475c	-100	-1	14.01	GTGTGT
PFC0525c	-1200	-1	14.01	GTGTGT
PFC0571c	-644	1	14.01	ACACAC
PFC0575w	-11	-1	14.01	GTGTGT
PFC0650w	-109	-1	14.01	GTGTGT
PFC0670c	-1266	-1	14.01	GTGTGT
PFC0670c	-1208	1	14.01	ACACAC
PFC0675c	-1384	1	14.01	ACACAC
PFC0730w	-567	-1	14.01	GTGTGT
PFC0755c	-963	-1	14.01	GTGTGT
PFC0755c	-271	-1	14.01	GTGTGT
PFC0765c	-307	1	14.01	ACACAC
PFC0770c	-1393	1	14.01	ACACAC
PFC0820w	-179	1	14.01	ACACAC
PFC0930c	-1428	1	14.01	ACACAC
PFC0995c	-550	1	14.01	ACACAC
PFD0170c	-1601	1	14.01	ACACAC
PFD0230c	-848	-1	14.01	GTGTGT
PFD0230c	-842	-1	14.01	GTGTGT
PFD0230c	-836	-1	14.01	GTGTGT
PFD0250c	-1249	-1	14.01	GTGTGT
PFD0255w	-1008	1	14.01	ACACAC
PFD0255w	-625	-1	14.01	GTGTGT
PFD0300w	-1230	-1	14.01	GTGTGT
PFD0385w	-622	-1	14.01	GTGTGT
PFD0385w	-103	1	14.01	ACACAC
PFD0470c	-121	-1	14.01	GTGTGT
PFD0665c	-1045	1	14.01	ACACAC
PFD0710w	-863	1	14.01	ACACAC
PFD0710w	-707	1	14.01	ACACAC
PFD0760c	-931	1	14.01	ACACAC
PFD0795w	-1475	1	14.01	ACACAC
PFD0795w	-1439	-1	14.01	GTGTGT
PFD0830w	-1979	-1	14.01	GTGTGT
PFD0935c	-885	1	14.01	ACACAC
PFD0940w	-67	-1	14.01	GTGTGT
PFD0990w	-798	1	14.01	ACACAC
PFE0155w	-1710	1	14.01	ACACAC
PFE0155w	-20	-1	14.01	GTGTGT
PFE0165w	-621	1	14.01	ACACAC
PFE0225w	-545	-1	14.01	GTGTGT
PFE0270c	-1624	1	14.01	ACACAC
PFE0270c	-933	1	14.01	ACACAC
PFE0435c	-173	1	14.01	ACACAC
PFE0445c	-1462	1	14.01	ACACAC
PFE0450w	-1166	-1	14.01	GTGTGT
PFE0585c	-403	1	14.01	ACACAC
PFE0690c	-1417	1	14.01	ACACAC
PFE0785c	-1459	1	14.01	ACACAC
PFE0785c	-594	1	14.01	ACACAC
PFE0795c	-223	-1	14.01	GTGTGT
PFE0960w	-848	-1	14.01	GTGTGT
PFE0960w	-34	-1	14.01	GTGTGT
PFE1105c	-224	-1	14.01	GTGTGT
PFE1205c	-1009	1	14.01	ACACAC
PFE1225w	-1088	1	14.01	ACACAC
PFE1255w	-546	-1	14.01	GTGTGT
PFE1265w	-300	1	14.01	ACACAC
PFE1375c	-254	-1	14.01	GTGTGT
PFE1415w	-740	-1	14.01	GTGTGT
PFE1465w	-952	1	14.01	ACACAC
PFE1510c	-970	-1	14.01	GTGTGT
PFI0135c	-1281	-1	14.01	GTGTGT
PFI0160w	-368	1	14.01	ACACAC
PFI0230c	-1002	1	14.01	ACACAC
PFI0355c	-1844	1	14.01	ACACAC
PFI0355c	-998	1	14.01	ACACAC
PFI0395w	-1138	-1	14.01	GTGTGT
PFI0575c	-52	1	14.01	ACACAC
PFI0735c	-262	1	14.01	ACACAC
PFI0785c	-1641	1	14.01	ACACAC
PFI0785c	-563	1	14.01	ACACAC
PFI0855w	-18	1	14.01	ACACAC
PFI0950w	-399	1	14.01	ACACAC
PFI1000w	-966	1	14.01	ACACAC
PFI1155w	-1989	-1	14.01	GTGTGT
PFI1240c	-410	1	14.01	ACACAC
PFI1315c	-497	-1	14.01	GTGTGT
PFI1430w	-323	1	14.01	ACACAC
PFI1445w	-168	-1	14.01	GTGTGT
PFI1445w	-9	-1	14.01	GTGTGT
PFI1565w	-966	1	14.01	ACACAC
PFI1565w	-960	1	14.01	ACACAC
PFI1710w	-1937	1	14.01	ACACAC
PFL0150w	-1612	1	14.01	ACACAC
PFL0170w	-61	1	14.01	ACACAC
PFL0300c	-265	-1	14.01	GTGTGT
PFL0305c	-616	1	14.01	ACACAC
PFL0600w	-31	1	14.01	ACACAC
PFL0630w	-536	-1	14.01	GTGTGT
PFL0720w	-188	-1	14.01	GTGTGT
PFL0795c	-121	1	14.01	ACACAC
PFL0865w	-119	1	14.01	ACACAC
PFL1005c	-65	1	14.01	ACACAC
PFL1110c	-929	-1	14.01	GTGTGT
PFL1330c	-1301	-1	14.01	GTGTGT
PFL1380w	-295	1	14.01	ACACAC
PFL1385c	-495	-1	14.01	GTGTGT
PFL1465c	-788	1	14.01	ACACAC
PFL1565c	-44	-1	14.01	GTGTGT
PFL1725w	-406	1	14.01	ACACAC
PFL1900w	-773	-1	14.01	GTGTGT
PFL2005w	-933	1	14.01	ACACAC
PFL2280w	-977	-1	14.01	GTGTGT
PFL2300w	-437	1	14.01	ACACAC
PFL2300w	-65	-1	14.01	GTGTGT
PFL2380c	-1378	-1	14.01	GTGTGT
PFL2380c	-896	1	14.01	ACACAC
MAL7P1.102	-560	-1	13.52	GCGTGT
MAL7P1.84	-64	-1	13.52	GCGTGT
MAL7P1.87	-1898	1	13.52	ACACGC
PF07_0021	-291	-1	13.52	GCGTGT
PF08_0064	-167	-1	13.52	GCGTGT
PF08_0125	-161	-1	13.52	GCGTGT
PF10_0050	-425	-1	13.52	GCGTGT
PF10_0342	-85	-1	13.52	GCGTGT
PF11_0314	-1561	-1	13.52	GCGTGT
PF11_0379	-39	-1	13.52	GCGTGT
PF11_0441	-67	-1	13.52	GCGTGT
PF13_0061	-279	-1	13.52	GCGTGT
PF13_0299	-25	-1	13.52	GCGTGT
PF14_0395	-276	-1	13.52	GCGTGT
PF14_0443	-400	1	13.52	ACACGC
PF14_0453	-1770	-1	13.52	GCGTGT
PF14_0671	-1328	1	13.52	ACACGC
PF14_0672	-431	-1	13.52	GCGTGT
PF14_0683	-529	1	13.52	ACACGC
PF14_0732	-67	1	13.52	ACACGC
PFB0585w	-834	-1	13.52	GCGTGT
PFC1005c	-1232	-1	13.52	GCGTGT
PFD0780w	-1929	-1	13.52	GCGTGT
PFD0915w	-509	-1	13.52	GCGTGT
PFE0145w	-126	-1	13.52	GCGTGT
PFI0265c	-1389	-1	13.52	GCGTGT
PFI0575c	-677	1	13.52	ACACGC
PFI0730w	-15	1	13.52	ACACGC
PFI0785c	-1018	-1	13.52	GCGTGT
PFI1195c	-1967	1	13.52	ACACGC
PFI1210w	-181	-1	13.52	GCGTGT
PFI1730w	-735	1	13.52	ACACGC
PFL1685w	-530	-1	13.52	GCGTGT
MAL13P1.147	-774	-1	12.53	GTGTGG
MAL13P1.248	-893	1	12.53	CCACAC
MAL13P1.248	-103	-1	12.53	GTGTGG
MAL13P1.311	-1050	1	12.53	CCACAC
MAL13P1.329	-1430	1	12.53	CCACAC
MAL7P1.114	-969	-1	12.53	GTGTGG
PF08_0126	-648	1	12.53	CCACAC
PF08_0142	-48	1	12.53	CCACAC
PF10_0308	-99	1	12.53	CCACAC
PF10_0311	-1769	1	12.53	CCACAC
PF10_0330	-718	1	12.53	CCACAC
PF10_0334	-107	-1	12.53	GTGTGG
PF10_0335	-1440	1	12.53	CCACAC
PF10_0348	-1929	-1	12.53	GTGTGG
PF11_0172	-1541	1	12.53	CCACAC
PF11_0238	-1746	1	12.53	CCACAC
PF11_0373	-250	-1	12.53	GTGTGG
PF11_0464	-1570	1	12.53	CCACAC
PF13_0117	-1089	1	12.53	CCACAC
PF13_0182	-329	-1	12.53	GTGTGG
PF13_0218	-593	1	12.53	CCACAC
PF13_0246	-831	1	12.53	CCACAC
PF13_0249	-1565	1	12.53	CCACAC
PF13_0249	-1365	1	12.53	CCACAC
PF14_0033	-135	1	12.53	CCACAC
PF14_0212	-104	-1	12.53	GTGTGG
PF14_0246	-1105	1	12.53	CCACAC
PF14_0254	-294	1	12.53	CCACAC
PF14_0495	-1422	-1	12.53	GTGTGG
PF14_0642	-685	-1	12.53	GTGTGG
PFB0315w	-713	1	12.53	CCACAC
PFB0460c	-1367	-1	12.53	GTGTGG
PFB0687c	-1212	1	12.53	CCACAC
PFB0835c	-1381	1	12.53	CCACAC
PFB0840w	-487	-1	12.53	GTGTGG
PFC0150w	-693	1	12.53	CCACAC
PFC0220w	-745	1	12.53	CCACAC
PFC0675c	-554	1	12.53	CCACAC
PFC0730w	-1872	1	12.53	CCACAC
PFC0765c	-199	1	12.53	CCACAC
PFD0595w	-730	1	12.53	CCACAC
PFD0760c	-179	1	12.53	CCACAC
PFE0395c	-1535	1	12.53	CCACAC
PFE0820c	-118	1	12.53	CCACAC
PFE1135w	-383	1	12.53	CCACAC
PFE1265w	-1605	1	12.53	CCACAC
PFE1460w	-165	-1	12.53	GTGTGG
PFI0565w	-1521	1	12.53	CCACAC
PFI0665w	-28	1	12.53	CCACAC
PFI1685w	-1302	1	12.53	CCACAC
PFI1685w	-956	-1	12.53	GTGTGG
PFL0300c	-665	-1	12.53	GTGTGG
PFL0580w	-503	1	12.53	CCACAC
PFL1010c	-1549	1	12.53	CCACAC
PFL1110c	-1031	1	12.53	CCACAC
MAL13P1.118	-1444	1	11.38	ACGCAC
MAL13P1.118	-957	1	11.38	ACGCAC
MAL13P1.119	-1982	-1	11.38	GTGCGT
MAL13P1.119	-1495	-1	11.38	GTGCGT
MAL13P1.126	-273	1	11.38	ACGCAC
MAL13P1.130	-1169	1	11.38	ACGCAC
MAL13P1.131	-252	-1	11.38	GTGCGT
MAL13P1.228	-1365	1	11.38	ACGCAC
MAL13P1.332	-718	1	11.38	ACGCAC
MAL7P1.114	-1409	-1	11.38	GTGCGT
MAL7P1.17	-1479	-1	11.38	GTGCGT
MAL7P1.74	-1532	-1	11.38	GTGCGT
MAL8P1.139	-37	1	11.38	ACGCAC
PF07_0062	-693	1	11.38	ACGCAC
PF07_0063	-1160	1	11.38	ACGCAC
PF07_0101	-1359	1	11.38	ACGCAC
PF08_0126	-274	1	11.38	ACGCAC
PF10_0069	-584	1	11.38	ACGCAC
PF10_0084	-1303	1	11.38	ACGCAC
PF10_0094	-1003	-1	11.38	GTGCGT
PF10_0147	-1272	-1	11.38	GTGCGT
PF10_0336	-549	1	11.38	ACGCAC
PF13_0033	-1872	1	11.38	ACGCAC
PF13_0070	-1588	-1	11.38	GTGCGT
PF13_0114	-1753	-1	11.38	GTGCGT
PF13_0164	-660	-1	11.38	GTGCGT
PF13_0164	-423	1	11.38	ACGCAC
PF13_0173	-720	-1	11.38	GTGCGT
PF13_0197	-1228	1	11.38	ACGCAC
PF13_0231	-69	-1	11.38	GTGCGT
PF13_0249	-1161	-1	11.38	GTGCGT
PF14_0020	-761	1	11.38	ACGCAC
PF14_0041	-342	-1	11.38	GTGCGT
PF14_0049	-833	1	11.38	ACGCAC
PF14_0252	-836	1	11.38	ACGCAC
PF14_0285	-212	-1	11.38	GTGCGT
PF14_0315	-617	1	11.38	ACGCAC
PF14_0363	-1112	1	11.38	ACGCAC
PF14_0443	-1433	-1	11.38	GTGCGT
PF14_0492	-1263	1	11.38	ACGCAC
PF14_0560	-343	-1	11.38	GTGCGT
PFA0195w	-1042	1	11.38	ACGCAC
PFA0265c	-229	1	11.38	ACGCAC
PFA0295c	-1088	1	11.38	ACGCAC
PFA0295c	-625	-1	11.38	GTGCGT
PFB0315w	-341	-1	11.38	GTGCGT
PFB0335c	-361	1	11.38	ACGCAC
PFB0685c	-325	-1	11.38	GTGCGT
PFC0280c	-431	1	11.38	ACGCAC
PFC0281w	-494	-1	11.38	GTGCGT
PFC0715c	-949	-1	11.38	GTGCGT
PFC0720w	-910	1	11.38	ACGCAC
PFC0820w	-519	1	11.38	ACGCAC
PFC0820w	-82	1	11.38	ACGCAC
PFC0940c	-1063	1	11.38	ACGCAC
PFC0945w	-1268	-1	11.38	GTGCGT
PFD0145c	-961	1	11.38	ACGCAC
PFD0190w	-1116	-1	11.38	GTGCGT
PFD0660w	-429	-1	11.38	GTGCGT
PFD0735c	-85	-1	11.38	GTGCGT
PFE0785c	-1174	1	11.38	ACGCAC
PFE1120w	-1563	1	11.38	ACGCAC
PFI0180w	-853	1	11.38	ACGCAC
PFI0880c	-1432	-1	11.38	GTGCGT
PFI0975c	-1297	-1	11.38	GTGCGT
PFI1685w	-589	1	11.38	ACGCAC
PFI1710w	-1767	1	11.38	ACGCAC
PFL0285w	-445	1	11.38	ACGCAC
PFL1025c	-711	-1	11.38	GTGCGT
PFL1380w	-872	-1	11.38	GTGCGT
PFL1395c	-866	1	11.38	ACGCAC
PFL1725w	-706	1	11.38	ACGCAC
PFL1960w	-53	-1	11.38	GTGCGT
PFL2005w	-1296	-1	11.38	GTGCGT
PFL2215w	-1142	1	11.38	ACGCAC
MAL13P1.114	-1702	-1	10.35	GGGTGT
MAL13P1.114	-880	-1	10.35	GGGTGT
MAL13P1.130	-1986	1	10.35	ACACCC
MAL13P1.332	-1668	-1	10.35	GGGTGT
MAL8P1.133	-957	-1	10.35	GGGTGT
MAL8P1.134	-82	1	10.35	ACACCC
MAL8P1.140	-268	-1	10.35	GGGTGT
PF07_0021	-299	-1	10.35	GGGTGT
PF07_0062	-778	-1	10.35	GGGTGT
PF08_0021	-1693	1	10.35	ACACCC
PF08_0021	-488	-1	10.35	GGGTGT
PF10_0094	-563	1	10.35	ACACCC
PF10_0280	-1985	-1	10.35	GGGTGT
PF10_0311	-1690	-1	10.35	GGGTGT
PF10_0316	-218	-1	10.35	GGGTGT
PF10_0336	-1907	-1	10.35	GGGTGT
PF10_0338	-545	1	10.35	ACACCC
PF11_0180	-491	-1	10.35	GGGTGT
PF11_0210	-969	1	10.35	ACACCC
PF11_0243	-200	-1	10.35	GGGTGT
PF11_0300	-521	-1	10.35	GGGTGT
PF11_0317	-146	-1	10.35	GGGTGT
PF11_0424	-913	-1	10.35	GGGTGT
PF11_0443	-1792	-1	10.35	GGGTGT
PF11_0465	-1848	-1	10.35	GGGTGT
PF11_0465	-226	-1	10.35	GGGTGT
PF11_0474	-170	1	10.35	ACACCC
PF11_0482	-1469	-1	10.35	GGGTGT
PF13_0189	-1194	-1	10.35	GGGTGT
PF13_0229	-1862	1	10.35	ACACCC
PF13_0251	-559	-1	10.35	GGGTGT
PF13_0349	-1493	-1	10.35	GGGTGT
PF13_0349	-488	-1	10.35	GGGTGT
PF13_0353	-830	-1	10.35	GGGTGT
PF14_0064	-874	1	10.35	ACACCC
PF14_0311	-932	-1	10.35	GGGTGT
PF14_0351	-650	-1	10.35	GGGTGT
PF14_0351	-14	-1	10.35	GGGTGT
PF14_0427	-595	1	10.35	ACACCC
PF14_0492	-1841	-1	10.35	GGGTGT
PF14_0530	-216	-1	10.35	GGGTGT
PF14_0578	-825	1	10.35	ACACCC
PF14_0607	-1231	-1	10.35	GGGTGT
PFA0295c	-657	1	10.35	ACACCC
PFB0170w	-619	1	10.35	ACACCC
PFB0250w	-1192	-1	10.35	GGGTGT
PFB0380c	-63	-1	10.35	GGGTGT
PFB0890c	-919	-1	10.35	GGGTGT
PFC0275w	-95	-1	10.35	GGGTGT
PFD0205c	-213	-1	10.35	GGGTGT
PFD0330w	-1957	1	10.35	ACACCC
PFD0760c	-276	-1	10.35	GGGTGT
PFE0080c	-1510	-1	10.35	GGGTGT
PFE0215w	-915	1	10.35	ACACCC
PFE0470w	-481	1	10.35	ACACCC
PFE0555w	-517	1	10.35	ACACCC
PFE0555w	-87	1	10.35	ACACCC
PFE0795c	-1388	-1	10.35	GGGTGT
PFE0820c	-904	-1	10.35	GGGTGT
PFE1025c	-780	1	10.35	ACACCC
PFE1555c	-1044	1	10.35	ACACCC
PFI0725c	-131	1	10.35	ACACCC
PFL1005c	-490	1	10.35	ACACCC
PFL1025c	-1460	1	10.35	ACACCC
PFL1595w	-1417	1	10.35	ACACCC
PFL1700c	-157	-1	10.35	GGGTGT
PFL1930w	-1252	-1	10.35	GGGTGT
PFL2140c	-40	1	10.35	ACACCC
PFL2215w	-1227	1	10.35	ACACCC
PFL2510w	-1912	1	10.35	ACACCC
MAL13P1.114	-294	1	10.25	ACACTC
MAL13P1.130	-771	-1	10.25	GAGTGT
MAL13P1.311	-582	-1	10.25	GAGTGT
MAL7P1.153	-50	1	10.25	ACACTC
MAL7P1.84	-1548	-1	10.25	GAGTGT
MAL7P1.93	-1594	-1	10.25	GAGTGT
MAL8P1.109	-86	-1	10.25	GAGTGT
MAL8P1.146	-353	-1	10.25	GAGTGT
MAL8P1.16	-422	-1	10.25	GAGTGT
MAL8P1.84	-234	-1	10.25	GAGTGT
PF07_0108	-1649	-1	10.25	GAGTGT
PF07_0118	-1311	-1	10.25	GAGTGT
PF10_0057	-196	-1	10.25	GAGTGT
PF10_0084	-547	-1	10.25	GAGTGT
PF10_0154	-405	-1	10.25	GAGTGT
PF10_0213	-98	-1	10.25	GAGTGT
PF10_0236	-351	-1	10.25	GAGTGT
PF10_0330	-1001	-1	10.25	GAGTGT
PF10_0362	-1401	-1	10.25	GAGTGT
PF11_0083	-1155	1	10.25	ACACTC
PF11_0282	-719	1	10.25	ACACTC
PF11_0317	-771	-1	10.25	GAGTGT
PF11_0333	-1802	1	10.25	ACACTC
PF11_0333	-1650	-1	10.25	GAGTGT
PF11_0333	-707	1	10.25	ACACTC
PF11_0352	-1390	-1	10.25	GAGTGT
PF11_0373	-1388	-1	10.25	GAGTGT
PF11_0373	-1337	-1	10.25	GAGTGT
PF11_0395	-1061	-1	10.25	GAGTGT
PF11_0420	-765	-1	10.25	GAGTGT
PF11_0480	-1168	1	10.25	ACACTC
PF11_0482	-675	-1	10.25	GAGTGT
PF13_0063	-1427	1	10.25	ACACTC
PF13_0336	-770	1	10.25	ACACTC
PF14_0184	-864	-1	10.25	GAGTGT
PF14_0254	-1312	-1	10.25	GAGTGT
PF14_0270	-1921	-1	10.25	GAGTGT
PF14_0333	-1695	-1	10.25	GAGTGT
PF14_0376	-668	-1	10.25	GAGTGT
PF14_0531	-426	-1	10.25	GAGTGT
PF14_0552	-1271	1	10.25	ACACTC
PF14_0577	-1496	-1	10.25	GAGTGT
PFA0285c	-355	-1	10.25	GAGTGT
PFB0465c	-488	-1	10.25	GAGTGT
PFB0465c	-443	-1	10.25	GAGTGT
PFB0687c	-1808	-1	10.25	GAGTGT
PFB0935w	-1911	-1	10.25	GAGTGT
PFC0630w	-537	1	10.25	ACACTC
PFC0705c	-290	-1	10.25	GAGTGT
PFC0715c	-482	1	10.25	ACACTC
PFC0720w	-1377	-1	10.25	GAGTGT
PFC0840w	-351	-1	10.25	GAGTGT
PFD0190w	-1775	-1	10.25	GAGTGT
PFD0295c	-343	1	10.25	ACACTC
PFD0300w	-1503	-1	10.25	GAGTGT
PFD0525w	-1398	-1	10.25	GAGTGT
PFD0535w	-570	-1	10.25	GAGTGT
PFD0760c	-1068	1	10.25	ACACTC
PFE0225w	-738	-1	10.25	GAGTGT
PFE0450w	-18	-1	10.25	GAGTGT
PFE0840c	-1989	1	10.25	ACACTC
PFE0930w	-565	-1	10.25	GAGTGT
PFE1515w	-63	-1	10.25	GAGTGT
PFI0180w	-837	1	10.25	ACACTC
PFI0215c	-1320	-1	10.25	GAGTGT
PFI0240c	-366	-1	10.25	GAGTGT
PFI0360c	-260	-1	10.25	GAGTGT
PFI0395w	-1534	-1	10.25	GAGTGT
PFI0850w	-126	1	10.25	ACACTC
PFI1685w	-1754	-1	10.25	GAGTGT
PFI1715w	-449	-1	10.25	GAGTGT
PFL0445w	-414	-1	10.25	GAGTGT
PFL0795c	-48	-1	10.25	GAGTGT
PFL1010c	-287	-1	10.25	GAGTGT
PFL1370w	-768	-1	10.25	GAGTGT
PFL1895w	-1475	-1	10.25	GAGTGT
PFL1925w	-263	-1	10.25	GAGTGT
PFL2090c	-1217	-1	10.25	GAGTGT
MAL13P1.164	-699	1	10.23	TCACAC
MAL13P1.202	-93	1	10.23	TCACAC
MAL13P1.329	-729	1	10.23	TCACAC
MAL13P1.329	-105	1	10.23	TCACAC
MAL7P1.167	-1423	1	10.23	TCACAC
MAL7P1.69	-1251	-1	10.23	GTGTGA
MAL7P1.69	-253	1	10.23	TCACAC
MAL7P1.74	-1449	1	10.23	TCACAC
MAL8P1.138	-1009	-1	10.23	GTGTGA
MAL8P1.139	-439	1	10.23	TCACAC
MAL8P1.143	-654	1	10.23	TCACAC
MAL8P1.60	-275	1	10.23	TCACAC
MAL8P1.61	-439	1	10.23	TCACAC
MAL8P1.62	-1774	1	10.23	TCACAC
PF07_0032	-907	1	10.23	TCACAC
PF07_0040	-188	-1	10.23	GTGTGA
PF07_0054	-1976	1	10.23	TCACAC
PF07_0065	-1125	1	10.23	TCACAC
PF08_0009	-609	1	10.23	TCACAC
PF08_0093	-728	1	10.23	TCACAC
PF08_0101	-601	-1	10.23	GTGTGA
PF10_0012	-278	1	10.23	TCACAC
PF10_0060	-62	1	10.23	TCACAC
PF10_0107	-172	-1	10.23	GTGTGA
PF10_0107	-78	1	10.23	TCACAC
PF10_0116	-113	-1	10.23	GTGTGA
PF10_0117	-1392	1	10.23	TCACAC
PF10_0129	-468	1	10.23	TCACAC
PF10_0140	-1437	-1	10.23	GTGTGA
PF10_0154	-830	1	10.23	TCACAC
PF10_0193	-1388	1	10.23	TCACAC
PF10_0193	-616	1	10.23	TCACAC
PF10_0236	-1823	1	10.23	TCACAC
PF10_0309	-1669	-1	10.23	GTGTGA
PF10_0312	-250	1	10.23	TCACAC
PF10_0335	-1245	1	10.23	TCACAC
PF11_0083	-1397	1	10.23	TCACAC
PF11_0083	-654	1	10.23	TCACAC
PF11_0083	-558	1	10.23	TCACAC
PF11_0083	-242	1	10.23	TCACAC
PF11_0146	-318	1	10.23	TCACAC
PF11_0168	-941	1	10.23	TCACAC
PF11_0217	-1478	1	10.23	TCACAC
PF11_0243	-624	-1	10.23	GTGTGA
PF11_0315	-476	-1	10.23	GTGTGA
PF11_0342	-1672	1	10.23	TCACAC
PF11_0360	-626	1	10.23	TCACAC
PF11_0383	-290	1	10.23	TCACAC
PF11_0414	-789	1	10.23	TCACAC
PF11_0429	-1216	-1	10.23	GTGTGA
PF11_0484	-1058	-1	10.23	GTGTGA
PF11_0485	-308	1	10.23	TCACAC
PF13_0086	-640	1	10.23	TCACAC
PF13_0114	-799	1	10.23	TCACAC
PF13_0131	-450	1	10.23	TCACAC
PF13_0140	-279	1	10.23	TCACAC
PF13_0164	-1741	1	10.23	TCACAC
PF13_0182	-1592	1	10.23	TCACAC
PF13_0188	-723	1	10.23	TCACAC
PF13_0188	-59	1	10.23	TCACAC
PF13_0216	-217	1	10.23	TCACAC
PF13_0218	-1993	-1	10.23	GTGTGA
PF13_0229	-390	1	10.23	TCACAC
PF13_0237	-1885	-1	10.23	GTGTGA
PF13_0237	-512	-1	10.23	GTGTGA
PF13_0242	-883	1	10.23	TCACAC
PF14_0024	-554	-1	10.23	GTGTGA
PF14_0024	-102	-1	10.23	GTGTGA
PF14_0061	-356	1	10.23	TCACAC
PF14_0064	-774	1	10.23	TCACAC
PF14_0101	-886	1	10.23	TCACAC
PF14_0184	-1915	1	10.23	TCACAC
PF14_0211	-1914	1	10.23	TCACAC
PF14_0212	-852	1	10.23	TCACAC
PF14_0248	-514	1	10.23	TCACAC
PF14_0268	-1109	1	10.23	TCACAC
PF14_0295	-465	1	10.23	TCACAC
PF14_0311	-615	-1	10.23	GTGTGA
PF14_0353	-1145	1	10.23	TCACAC
PF14_0357	-1775	1	10.23	TCACAC
PF14_0361	-1883	-1	10.23	GTGTGA
PF14_0376	-150	1	10.23	TCACAC
PF14_0392	-521	1	10.23	TCACAC
PF14_0394	-1060	1	10.23	TCACAC
PF14_0409	-1921	1	10.23	TCACAC
PF14_0463	-907	1	10.23	TCACAC
PF14_0468	-816	1	10.23	TCACAC
PF14_0558	-801	1	10.23	TCACAC
PF14_0586	-841	1	10.23	TCACAC
PF14_0602	-390	-1	10.23	GTGTGA
PF14_0632	-1682	1	10.23	TCACAC
PF14_0632	-905	1	10.23	TCACAC
PF14_0683	-173	1	10.23	TCACAC
PFA0250w	-1329	-1	10.23	GTGTGA
PFA0285c	-1336	1	10.23	TCACAC
PFA0285c	-1168	1	10.23	TCACAC
PFA0340w	-1150	1	10.23	TCACAC
PFA0340w	-1091	1	10.23	TCACAC
PFB0330c	-1132	1	10.23	TCACAC
PFB0500c	-132	1	10.23	TCACAC
PFB0790c	-123	1	10.23	TCACAC
PFB0845w	-199	1	10.23	TCACAC
PFC0220w	-305	1	10.23	TCACAC
PFC0250c	-817	1	10.23	TCACAC
PFC0475c	-997	1	10.23	TCACAC
PFC0720w	-793	1	10.23	TCACAC
PFC0755c	-67	1	10.23	TCACAC
PFC0960c	-200	1	10.23	TCACAC
PFC1035w	-895	1	10.23	TCACAC
PFD0380c	-1222	1	10.23	TCACAC
PFD0415c	-110	1	10.23	TCACAC
PFD0445c	-21	-1	10.23	GTGTGA
PFD0585c	-1295	1	10.23	TCACAC
PFD0775c	-664	1	10.23	TCACAC
PFD0780w	-1708	-1	10.23	GTGTGA
PFD0790c	-339	-1	10.23	GTGTGA
PFD0805w	-1198	1	10.23	TCACAC
PFE0215w	-195	1	10.23	TCACAC
PFE0250w	-429	1	10.23	TCACAC
PFE0270c	-517	-1	10.23	GTGTGA
PFE0405c	-1438	1	10.23	TCACAC
PFE0420c	-121	-1	10.23	GTGTGA
PFE0470w	-110	-1	10.23	GTGTGA
PFE0755c	-648	1	10.23	TCACAC
PFE0930w	-345	1	10.23	TCACAC
PFE1130w	-1694	-1	10.23	GTGTGA
PFE1205c	-1208	1	10.23	TCACAC
PFE1265w	-322	-1	10.23	GTGTGA
PFE1265w	-90	1	10.23	TCACAC
PFE1515w	-568	-1	10.23	GTGTGA
PFI0385c	-294	1	10.23	TCACAC
PFI0395w	-1846	1	10.23	TCACAC
PFI0395w	-126	-1	10.23	GTGTGA
PFI0400c	-768	1	10.23	TCACAC
PFI0505c	-689	1	10.23	TCACAC
PFI0530c	-118	1	10.23	TCACAC
PFI0605c	-1830	-1	10.23	GTGTGA
PFI0890c	-293	1	10.23	TCACAC
PFI0970c	-1271	1	10.23	TCACAC
PFI0975c	-673	-1	10.23	GTGTGA
PFI1475w	-1474	1	10.23	TCACAC
PFI1475w	-1418	1	10.23	TCACAC
PFI1500w	-1870	1	10.23	TCACAC
PFI1665w	-751	1	10.23	TCACAC
PFI1715w	-1945	-1	10.23	GTGTGA
PFL0505c	-339	-1	10.23	GTGTGA
PFL0535c	-1063	-1	10.23	GTGTGA
PFL0660w	-1269	1	10.23	TCACAC
PFL0660w	-142	1	10.23	TCACAC
PFL0795c	-1730	1	10.23	TCACAC
PFL0795c	-1279	1	10.23	TCACAC
PFL0840c	-1689	1	10.23	TCACAC
PFL1025c	-934	1	10.23	TCACAC
PFL1900w	-517	-1	10.23	GTGTGA
PFL2045w	-60	1	10.23	TCACAC
PFL2115c	-1653	1	10.23	TCACAC
PFL2215w	-157	1	10.23	TCACAC
MAL13P1.102	-867	-1	10.18	CTGTGT
MAL13P1.103	-265	1	10.18	ACACAG
MAL13P1.105	-820	-1	10.18	CTGTGT
MAL13P1.195	-402	1	10.18	ACACAG
MAL13P1.234	-1007	-1	10.18	CTGTGT
MAL13P1.278	-1484	-1	10.18	CTGTGT
MAL13P1.278	-527	-1	10.18	CTGTGT
MAL13P1.308	-645	-1	10.18	CTGTGT
MAL13P1.319	-1803	-1	10.18	CTGTGT
PFF0200c	-143	-1	10.18	CTGTGT
MAL7P1.167	-1504	1	10.18	ACACAG
MAL7P1.20	-989	-1	10.18	CTGTGT
MAL7P1.84	-88	-1	10.18	CTGTGT
MAL7P1.91	-492	1	10.18	ACACAG
MAL8P1.106	-51	1	10.18	ACACAG
MAL8P1.151	-81	-1	10.18	CTGTGT
MAL8P1.153	-137	-1	10.18	CTGTGT
MAL8P1.62	-336	-1	10.18	CTGTGT
MAL8P1.69	-88	-1	10.18	CTGTGT
MAL8P1.96	-87	-1	10.18	CTGTGT
PF07_0021	-494	-1	10.18	CTGTGT
PF07_0035	-1299	-1	10.18	CTGTGT
PF07_0061	-46	-1	10.18	CTGTGT
PF08_0014	-1723	-1	10.18	CTGTGT
PF08_0021	-1108	-1	10.18	CTGTGT
PF08_0057	-1156	-1	10.18	CTGTGT
PF08_0094	-1963	-1	10.18	CTGTGT
PF08_0094	-371	-1	10.18	CTGTGT
PF08_0129	-915	-1	10.18	CTGTGT
PF10_0037	-804	-1	10.18	CTGTGT
PF10_0118	-991	-1	10.18	CTGTGT
PF10_0119	-457	1	10.18	ACACAG
PF10_0193	-1974	-1	10.18	CTGTGT
PF10_0207	-93	-1	10.18	CTGTGT
PF10_0330	-248	1	10.18	ACACAG
PF11_0087	-676	-1	10.18	CTGTGT
PF11_0114	-733	-1	10.18	CTGTGT
PF11_0180	-1710	1	10.18	ACACAG
PF11_0215	-911	-1	10.18	CTGTGT
PF11_0216	-1167	-1	10.18	CTGTGT
PF11_0322	-870	-1	10.18	CTGTGT
PF11_0324	-452	-1	10.18	CTGTGT
PF11_0373	-825	-1	10.18	CTGTGT
PF11_0414	-799	-1	10.18	CTGTGT
PF11_0427	-760	1	10.18	ACACAG
PF11_0435	-1146	1	10.18	ACACAG
PF11_0484	-864	1	10.18	ACACAG
PF11_0485	-502	-1	10.18	CTGTGT
PF13_0154	-102	1	10.18	ACACAG
PF13_0264	-314	-1	10.18	CTGTGT
PF13_0280	-350	1	10.18	ACACAG
PF13_0301	-1411	-1	10.18	CTGTGT
PF13_0301	-347	-1	10.18	CTGTGT
PF13_0349	-916	-1	10.18	CTGTGT
PF14_0090	-1518	-1	10.18	CTGTGT
PF14_0148	-1162	1	10.18	ACACAG
PF14_0149	-700	-1	10.18	CTGTGT
PF14_0184	-685	-1	10.18	CTGTGT
PF14_0224	-389	-1	10.18	CTGTGT
PF14_0246	-1707	-1	10.18	CTGTGT
PF14_0311	-866	-1	10.18	CTGTGT
PF14_0334	-1091	-1	10.18	CTGTGT
PF14_0583	-676	-1	10.18	CTGTGT
PF14_0602	-298	1	10.18	ACACAG
PF14_0732	-30	-1	10.18	CTGTGT
PFA0195w	-273	-1	10.18	CTGTGT
PFA0250w	-175	1	10.18	ACACAG
PFA0280w	-95	-1	10.18	CTGTGT
PFB0220w	-1905	-1	10.18	CTGTGT
PFB0260w	-628	1	10.18	ACACAG
PFB0310c	-1250	1	10.18	ACACAG
PFB0315w	-1942	-1	10.18	CTGTGT
PFB0510w	-424	1	10.18	ACACAG
PFB0687c	-665	1	10.18	ACACAG
PFB0935w	-1016	-1	10.18	CTGTGT
PFC0170c	-1362	1	10.18	ACACAG
PFC0345w	-994	1	10.18	ACACAG
PFC0650w	-777	-1	10.18	CTGTGT
PFC0675c	-662	-1	10.18	CTGTGT
PFC0745c	-1741	-1	10.18	CTGTGT
PFC0960c	-222	-1	10.18	CTGTGT
PFD0170c	-877	-1	10.18	CTGTGT
PFD0590c	-1566	-1	10.18	CTGTGT
PFD0590c	-1096	-1	10.18	CTGTGT
PFD0595w	-1198	1	10.18	ACACAG
PFE0045c	-1260	1	10.18	ACACAG
PFE0080c	-923	-1	10.18	CTGTGT
PFE0420c	-1127	1	10.18	ACACAG
PFE0440w	-1291	-1	10.18	CTGTGT
PFE1030c	-813	-1	10.18	CTGTGT
PFE1315w	-1687	-1	10.18	CTGTGT
PFE1555c	-1254	1	10.18	ACACAG
PFI0735c	-1906	-1	10.18	CTGTGT
PFI1155w	-380	-1	10.18	CTGTGT
PFI1315c	-799	-1	10.18	CTGTGT
PFI1325w	-1760	1	10.18	ACACAG
PFI1340w	-1045	-1	10.18	CTGTGT
PFI1560c	-1435	1	10.18	ACACAG
PFI1565w	-1699	-1	10.18	CTGTGT
PFI1710w	-703	1	10.18	ACACAG
PFL0165c	-1255	-1	10.18	CTGTGT
PFL0660w	-1449	1	10.18	ACACAG
PFL0840c	-933	-1	10.18	CTGTGT
PFL1370w	-463	-1	10.18	CTGTGT
PFL1430c	-290	-1	10.18	CTGTGT
PFL1930w	-620	-1	10.18	CTGTGT
PFL2045w	-201	1	10.18	ACACAG
PFL2115c	-713	-1	10.18	CTGTGT
PFL2140c	-1769	-1	10.18	CTGTGT
PFL2245w	-148	1	10.18	ACACAG
PFL2280w	-293	-1	10.18	CTGTGT
MAL13P1.121	-275	-1	9.86	GTGGGT
MAL13P1.121	-224	-1	9.86	GTGGGT
MAL8P1.106	-1528	1	9.86	ACCCAC
MAL8P1.109	-651	-1	9.86	GTGGGT
MAL8P1.22	-691	1	9.86	ACCCAC
PF07_0012	-1195	1	9.86	ACCCAC
PF07_0087	-1618	-1	9.86	GTGGGT
PF07_0112	-482	1	9.86	ACCCAC
PF08_0094	-486	-1	9.86	GTGGGT
PF10_0220	-1126	1	9.86	ACCCAC
PF10_0221	-975	1	9.86	ACCCAC
PF10_0280	-633	-1	9.86	GTGGGT
PF10_0291	-1740	-1	9.86	GTGGGT
PF10_0311	-954	1	9.86	ACCCAC
PF11_0112	-123	-1	9.86	GTGGGT
PF13_0050	-295	-1	9.86	GTGGGT
PF13_0285	-386	1	9.86	ACCCAC
PF14_0020	-1309	1	9.86	ACCCAC
PF14_0213	-103	1	9.86	ACCCAC
PF14_0246	-153	1	9.86	ACCCAC
PF14_0285	-528	1	9.86	ACCCAC
PF14_0293	-439	-1	9.86	GTGGGT
PF14_0369	-1307	1	9.86	ACCCAC
PF14_0376	-1760	1	9.86	ACCCAC
PF14_0683	-14	-1	9.86	GTGGGT
PFB0250w	-375	-1	9.86	GTGGGT
PFB0315w	-690	1	9.86	ACCCAC
PFB0320c	-833	-1	9.86	GTGGGT
PFB0435c	-660	-1	9.86	GTGGGT
PFB0590w	-765	-1	9.86	GTGGGT
PFB0790c	-1008	-1	9.86	GTGGGT
PFB0795w	-148	1	9.86	ACCCAC
PFC0126c	-532	-1	9.86	GTGGGT
PFC0150w	-100	1	9.86	ACCCAC
PFC0250c	-678	1	9.86	ACCCAC
PFC0581w	-521	-1	9.86	GTGGGT
PFC0670c	-1449	1	9.86	ACCCAC
PFD0380c	-1809	-1	9.86	GTGGGT
PFD0385w	-33	1	9.86	ACCCAC
PFD0660w	-1251	1	9.86	ACCCAC
PFD0705c	-132	1	9.86	ACCCAC
PFD0790c	-323	-1	9.86	GTGGGT
PFE0155w	-539	-1	9.86	GTGGGT
PFE0200c	-588	1	9.86	ACCCAC
PFE0205w	-424	-1	9.86	GTGGGT
PFE1050w	-700	1	9.86	ACCCAC
PFE1265w	-1842	-1	9.86	GTGGGT
PFE1315w	-607	1	9.86	ACCCAC
PFE1515w	-69	-1	9.86	GTGGGT
PFE1555c	-536	-1	9.86	GTGGGT
PFI1170c	-683	-1	9.86	GTGGGT
PFI1445w	-176	1	9.86	ACCCAC
PFL1650w	-14	1	9.86	ACCCAC
PFL1700c	-610	1	9.86	ACCCAC
MAL13P1.215	-1697	-1	8.83	GTGAGT
MAL13P1.244	-391	1	8.83	ACTCAC
MAL13P1.332	-1887	1	8.83	ACTCAC
MAL7P1.125	-932	1	8.83	ACTCAC
PF08_0101	-65	1	8.83	ACTCAC
PF10_0280	-438	1	8.83	ACTCAC
PF10_0292	-252	-1	8.83	GTGAGT
PF10_0379	-1415	-1	8.83	GTGAGT
PF11_0049	-324	1	8.83	ACTCAC
PF11_0087	-195	1	8.83	ACTCAC
PF11_0229	-435	-1	8.83	GTGAGT
PF11_0407	-833	1	8.83	ACTCAC
PF11_0424	-80	-1	8.83	GTGAGT
PF11_0425	-1187	1	8.83	ACTCAC
PF11_0440	-452	1	8.83	ACTCAC
PF11_0441	-861	-1	8.83	GTGAGT
PF13_0155	-700	-1	8.83	GTGAGT
PF13_0326	-199	-1	8.83	GTGAGT
PF14_0063	-1444	1	8.83	ACTCAC
PF14_0102	-91	1	8.83	ACTCAC
PF14_0212	-178	-1	8.83	GTGAGT
PF14_0288	-47	1	8.83	ACTCAC
PF14_0369	-1587	1	8.83	ACTCAC
PF14_0373	-1302	1	8.83	ACTCAC
PF14_0394	-704	1	8.83	ACTCAC
PF14_0531	-1455	1	8.83	ACTCAC
PF14_0647	-1227	1	8.83	ACTCAC
PF14_0653	-298	1	8.83	ACTCAC
PF14_0675	-1820	1	8.83	ACTCAC
PFA0140c	-247	1	8.83	ACTCAC
PFA0170c	-1161	1	8.83	ACTCAC
PFA0195w	-1028	1	8.83	ACTCAC
PFA0295c	-171	1	8.83	ACTCAC
PFB0170w	-1044	1	8.83	ACTCAC
PFB0170w	-13	-1	8.83	GTGAGT
PFB0330c	-960	-1	8.83	GTGAGT
PFB0340c	-462	1	8.83	ACTCAC
PFB0645c	-200	1	8.83	ACTCAC
PFB0815w	-725	-1	8.83	GTGAGT
PFC0170c	-196	-1	8.83	GTGAGT
PFC0220w	-738	-1	8.83	GTGAGT
PFC0275w	-589	-1	8.83	GTGAGT
PFC0525c	-784	-1	8.83	GTGAGT
PFD0445c	-60	1	8.83	ACTCAC
PFD0610w	-671	-1	8.83	GTGAGT
PFD0775c	-658	1	8.83	ACTCAC
PFD0780w	-1714	-1	8.83	GTGAGT
PFD0790c	-701	-1	8.83	GTGAGT
PFD0830w	-1282	-1	8.83	GTGAGT
PFE0960w	-504	-1	8.83	GTGAGT
PFE1315w	-1469	1	8.83	ACTCAC
PFE1375c	-282	-1	8.83	GTGAGT
PFE1465w	-1167	-1	8.83	GTGAGT
PFI0240c	-133	1	8.83	ACTCAC
PFI0855w	-1125	-1	8.83	GTGAGT
PFI1295c	-1081	1	8.83	ACTCAC
PFI1710w	-57	1	8.83	ACTCAC
PFL1180w	-96	1	8.83	ACTCAC
PFL1575w	-688	1	8.83	ACTCAC
PFL1740w	-231	-1	8.83	GTGAGT
MAL13P1.103	-1653	1	8.71	AGACAC
MAL13P1.114	-1905	-1	8.71	GTGTCT
MAL13P1.114	-1085	-1	8.71	GTGTCT
MAL13P1.130	-99	1	8.71	AGACAC
MAL13P1.131	-1228	1	8.71	AGACAC
MAL13P1.152	-741	-1	8.71	GTGTCT
MAL13P1.174	-1725	1	8.71	AGACAC
MAL13P1.196	-775	1	8.71	AGACAC
MAL13P1.315	-1888	1	8.71	AGACAC
MAL13P1.315	-76	1	8.71	AGACAC
MAL7P1.119	-38	-1	8.71	GTGTCT
MAL7P1.167	-324	1	8.71	AGACAC
MAL7P1.93	-1792	1	8.71	AGACAC
MAL8P1.146	-301	1	8.71	AGACAC
PF07_0072	-162	-1	8.71	GTGTCT
PF08_0125	-665	1	8.71	AGACAC
PF10_0166	-453	1	8.71	AGACAC
PF10_0220	-671	1	8.71	AGACAC
PF10_0280	-852	1	8.71	AGACAC
PF10_0308	-950	-1	8.71	GTGTCT
PF10_0330	-1133	1	8.71	AGACAC
PF10_0348	-1695	1	8.71	AGACAC
PF11_0098	-1863	1	8.71	AGACAC
PF11_0117	-1061	1	8.71	AGACAC
PF11_0158	-333	1	8.71	AGACAC
PF11_0190	-430	1	8.71	AGACAC
PF11_0243	-1351	1	8.71	AGACAC
PF11_0429	-1016	1	8.71	AGACAC
PF11_0441	-57	-1	8.71	GTGTCT
PF11_0474	-1116	-1	8.71	GTGTCT
PF13_0011	-623	1	8.71	AGACAC
PF13_0024	-911	1	8.71	AGACAC
PF13_0070	-1904	1	8.71	AGACAC
PF13_0072	-1607	-1	8.71	GTGTCT
PF13_0079	-112	-1	8.71	GTGTCT
PF13_0114	-467	-1	8.71	GTGTCT
PF13_0156	-1528	1	8.71	AGACAC
PF13_0164	-1205	1	8.71	AGACAC
PF14_0031	-227	1	8.71	AGACAC
PF14_0035	-143	1	8.71	AGACAC
PF14_0089	-57	1	8.71	AGACAC
PF14_0148	-364	1	8.71	AGACAC
PF14_0281	-1211	-1	8.71	GTGTCT
PF14_0314	-1721	1	8.71	AGACAC
PF14_0333	-1152	1	8.71	AGACAC
PF14_0392	-905	1	8.71	AGACAC
PF14_0463	-1853	1	8.71	AGACAC
PF14_0530	-155	1	8.71	AGACAC
PF14_0578	-1801	1	8.71	AGACAC
PF14_0732	-1408	1	8.71	AGACAC
PFA0370w	-826	-1	8.71	GTGTCT
PFC0261c	-126	1	8.71	AGACAC
PFC0650w	-370	1	8.71	AGACAC
PFC0820w	-151	1	8.71	AGACAC
PFC0930c	-638	-1	8.71	GTGTCT
PFD0660w	-1267	1	8.71	AGACAC
PFD0920w	-438	-1	8.71	GTGTCT
PFE0215w	-1417	-1	8.71	GTGTCT
PFE0235c	-90	1	8.71	AGACAC
PFE0340c	-159	-1	8.71	GTGTCT
PFE0395c	-1403	1	8.71	AGACAC
PFE1205c	-96	1	8.71	AGACAC
PFI0135c	-1881	1	8.71	AGACAC
PFI0135c	-1484	1	8.71	AGACAC
PFI0230c	-1384	1	8.71	AGACAC
PFI0235w	-1430	-1	8.71	GTGTCT
PFI0565w	-1862	1	8.71	AGACAC
PFI0725c	-71	1	8.71	AGACAC
PFI0975c	-508	-1	8.71	GTGTCT
PFI1170c	-837	-1	8.71	GTGTCT
PFL0080c	-604	1	8.71	AGACAC
PFL0110c	-1156	1	8.71	AGACAC
PFL0580w	-1716	-1	8.71	GTGTCT
PFL1330c	-1018	1	8.71	AGACAC
PFL1430c	-1669	1	8.71	AGACAC
PFL1685w	-714	-1	8.71	GTGTCT
MAL13P1.102	-812	-1	8.17	ATGTGT
MAL13P1.103	-1268	-1	8.17	ATGTGT
MAL13P1.103	-524	1	8.17	ACACAT
MAL13P1.105	-1743	-1	8.17	ATGTGT
MAL13P1.105	-1413	-1	8.17	ATGTGT
MAL13P1.114	-1447	-1	8.17	ATGTGT
MAL13P1.114	-132	-1	8.17	ATGTGT
MAL13P1.114	-114	-1	8.17	ATGTGT
MAL13P1.114	-96	-1	8.17	ATGTGT
MAL13P1.118	-1407	-1	8.17	ATGTGT
MAL13P1.118	-505	-1	8.17	ATGTGT
MAL13P1.118	-13	-1	8.17	ATGTGT
MAL13P1.119	-736	1	8.17	ACACAT
MAL13P1.119	-503	1	8.17	ACACAT
MAL13P1.119	-77	-1	8.17	ATGTGT
MAL13P1.121	-1312	-1	8.17	ATGTGT
MAL13P1.121	-610	1	8.17	ACACAT
MAL13P1.121	-406	-1	8.17	ATGTGT
MAL13P1.124	-1839	-1	8.17	ATGTGT
MAL13P1.124	-575	-1	8.17	ATGTGT
MAL13P1.126	-535	-1	8.17	ATGTGT
MAL13P1.130	-1462	-1	8.17	ATGTGT
MAL13P1.130	-1094	-1	8.17	ATGTGT
MAL13P1.130	-327	-1	8.17	ATGTGT
MAL13P1.131	-965	-1	8.17	ATGTGT
MAL13P1.131	-560	-1	8.17	ATGTGT
MAL13P1.131	-125	-1	8.17	ATGTGT
MAL13P1.134	-493	-1	8.17	ATGTGT
MAL13P1.139	-236	-1	8.17	ATGTGT
MAL13P1.140	-729	1	8.17	ACACAT
MAL13P1.141	-670	-1	8.17	ATGTGT
MAL13P1.147	-266	-1	8.17	ATGTGT
MAL13P1.152	-1028	1	8.17	ACACAT
MAL13P1.152	-308	1	8.17	ACACAT
MAL13P1.16	-369	1	8.17	ACACAT
MAL13P1.16	-200	-1	8.17	ATGTGT
MAL13P1.16	-138	-1	8.17	ATGTGT
MAL13P1.164	-437	-1	8.17	ATGTGT
MAL13P1.165	-278	1	8.17	ACACAT
MAL13P1.167	-1068	1	8.17	ACACAT
MAL13P1.167	-1039	1	8.17	ACACAT
MAL13P1.167	-472	1	8.17	ACACAT
MAL13P1.180	-1023	-1	8.17	ATGTGT
MAL13P1.19	-761	-1	8.17	ATGTGT
MAL13P1.19	-652	-1	8.17	ATGTGT
MAL13P1.190	-1705	-1	8.17	ATGTGT
MAL13P1.190	-1510	-1	8.17	ATGTGT
MAL13P1.190	-565	-1	8.17	ATGTGT
MAL13P1.193	-1487	-1	8.17	ATGTGT
MAL13P1.193	-1439	-1	8.17	ATGTGT
MAL13P1.193	-571	1	8.17	ACACAT
MAL13P1.195	-392	1	8.17	ACACAT
MAL13P1.195	-377	-1	8.17	ATGTGT
MAL13P1.196	-587	-1	8.17	ATGTGT
MAL13P1.196	-114	-1	8.17	ATGTGT
MAL13P1.202	-435	1	8.17	ACACAT
MAL13P1.202	-354	-1	8.17	ATGTGT
MAL13P1.202	-339	1	8.17	ACACAT
MAL13P1.205	-1183	-1	8.17	ATGTGT
MAL13P1.205	-1075	1	8.17	ACACAT
MAL13P1.21	-1648	-1	8.17	ATGTGT
MAL13P1.21	-1482	-1	8.17	ATGTGT
MAL13P1.21	-343	-1	8.17	ATGTGT
MAL13P1.210	-815	1	8.17	ACACAT
MAL13P1.210	-691	1	8.17	ACACAT
MAL13P1.210	-77	-1	8.17	ATGTGT
MAL13P1.215	-1919	-1	8.17	ATGTGT
MAL13P1.215	-1349	-1	8.17	ATGTGT
MAL13P1.215	-935	-1	8.17	ATGTGT
MAL13P1.217	-495	-1	8.17	ATGTGT
MAL13P1.22	-1690	-1	8.17	ATGTGT
MAL13P1.22	-1323	-1	8.17	ATGTGT
MAL13P1.22	-947	1	8.17	ACACAT
MAL13P1.22	-668	-1	8.17	ATGTGT
MAL13P1.22	-558	-1	8.17	ATGTGT
MAL13P1.228	-1700	1	8.17	ACACAT
MAL13P1.228	-126	-1	8.17	ATGTGT
MAL13P1.229	-626	1	8.17	ACACAT
MAL13P1.234	-1788	-1	8.17	ATGTGT
MAL13P1.234	-1153	-1	8.17	ATGTGT
MAL13P1.241	-980	-1	8.17	ATGTGT
MAL13P1.241	-242	-1	8.17	ATGTGT
MAL13P1.244	-1613	-1	8.17	ATGTGT
MAL13P1.244	-1127	-1	8.17	ATGTGT
MAL13P1.244	-1114	-1	8.17	ATGTGT
MAL13P1.244	-315	-1	8.17	ATGTGT
MAL13P1.244	-277	-1	8.17	ATGTGT
MAL13P1.248	-849	-1	8.17	ATGTGT
MAL13P1.248	-144	-1	8.17	ATGTGT
MAL13P1.249	-580	-1	8.17	ATGTGT
MAL13P1.278	-836	-1	8.17	ATGTGT
MAL13P1.279	-526	-1	8.17	ATGTGT
MAL13P1.279	-287	-1	8.17	ATGTGT
MAL13P1.279	-256	1	8.17	ACACAT
MAL13P1.303	-1112	1	8.17	ACACAT
MAL13P1.303	-1062	-1	8.17	ATGTGT
MAL13P1.303	-978	-1	8.17	ATGTGT
MAL13P1.303	-302	-1	8.17	ATGTGT
MAL13P1.308	-1900	1	8.17	ACACAT
MAL13P1.308	-1480	-1	8.17	ATGTGT
MAL13P1.308	-985	1	8.17	ACACAT
MAL13P1.308	-975	-1	8.17	ATGTGT
MAL13P1.308	-163	-1	8.17	ATGTGT
MAL13P1.311	-1013	-1	8.17	ATGTGT
MAL13P1.311	-593	-1	8.17	ATGTGT
MAL13P1.311	-519	-1	8.17	ATGTGT
MAL13P1.311	-398	-1	8.17	ATGTGT
MAL13P1.311	-79	-1	8.17	ATGTGT
MAL13P1.315	-1416	-1	8.17	ATGTGT
MAL13P1.315	-723	-1	8.17	ATGTGT
MAL13P1.315	-664	1	8.17	ACACAT
MAL13P1.319	-1651	-1	8.17	ATGTGT
MAL13P1.319	-1423	-1	8.17	ATGTGT
MAL13P1.319	-1350	1	8.17	ACACAT
MAL13P1.324	-764	-1	8.17	ATGTGT
MAL13P1.324	-121	-1	8.17	ATGTGT
MAL13P1.328	-511	-1	8.17	ATGTGT
MAL13P1.328	-410	1	8.17	ACACAT
MAL13P1.329	-787	-1	8.17	ATGTGT
MAL13P1.329	-549	-1	8.17	ATGTGT
MAL13P1.332	-843	-1	8.17	ATGTGT
MAL13P1.343	-862	-1	8.17	ATGTGT
MAL13P1.343	-811	-1	8.17	ATGTGT
MAL13P1.39	-1751	-1	8.17	ATGTGT
MAL13P1.39	-1598	-1	8.17	ATGTGT
MAL13P1.44	-1201	-1	8.17	ATGTGT
MAL13P1.44	-376	-1	8.17	ATGTGT
MAL13P1.47	-1785	1	8.17	ACACAT
MAL13P1.47	-1779	1	8.17	ACACAT
MAL13P1.47	-483	1	8.17	ACACAT
MAL13P1.47	-385	1	8.17	ACACAT
MAL13P1.47	-63	1	8.17	ACACAT
MAL13P1.94	-1842	-1	8.17	ATGTGT
MAL13P1.94	-1525	-1	8.17	ATGTGT
MAL13P1.94	-1454	1	8.17	ACACAT
MAL13P1.95	-1187	-1	8.17	ATGTGT
MAL13P1.96	-266	-1	8.17	ATGTGT
PFF0670w	-1540	-1	8.17	ATGTGT
PFF0670w	-1525	-1	8.17	ATGTGT
PFF0670w	-905	-1	8.17	ATGTGT
PFF0670w	-877	-1	8.17	ATGTGT
PFF0670w	-444	-1	8.17	ATGTGT
PFF0670w	-332	-1	8.17	ATGTGT
PFF0200c	-1807	-1	8.17	ATGTGT
PFF0200c	-1557	1	8.17	ACACAT
PFF0200c	-386	-1	8.17	ATGTGT
MAL7P1.102	-1390	-1	8.17	ATGTGT
MAL7P1.102	-1185	-1	8.17	ATGTGT
MAL7P1.102	-728	-1	8.17	ATGTGT
MAL7P1.102	-617	-1	8.17	ATGTGT
MAL7P1.102	-267	1	8.17	ACACAT
MAL7P1.111	-335	1	8.17	ACACAT
MAL7P1.114	-1539	1	8.17	ACACAT
MAL7P1.119	-956	-1	8.17	ATGTGT
MAL7P1.125	-437	-1	8.17	ATGTGT
MAL7P1.127	-353	-1	8.17	ATGTGT
MAL7P1.13	-992	-1	8.17	ATGTGT
MAL7P1.13	-744	-1	8.17	ATGTGT
MAL7P1.132	-923	-1	8.17	ATGTGT
MAL7P1.132	-811	1	8.17	ACACAT
MAL7P1.132	-764	1	8.17	ACACAT
MAL7P1.132	-741	-1	8.17	ATGTGT
MAL7P1.132	-495	1	8.17	ACACAT
MAL7P1.153	-1271	-1	8.17	ATGTGT
MAL7P1.153	-1245	-1	8.17	ATGTGT
MAL7P1.153	-654	1	8.17	ACACAT
MAL7P1.153	-335	-1	8.17	ATGTGT
MAL7P1.155	-1209	-1	8.17	ATGTGT
MAL7P1.155	-990	-1	8.17	ATGTGT
MAL7P1.155	-919	-1	8.17	ATGTGT
MAL7P1.155	-517	1	8.17	ACACAT
MAL7P1.167	-1864	1	8.17	ACACAT
MAL7P1.167	-1027	-1	8.17	ATGTGT
MAL7P1.167	-957	1	8.17	ACACAT
MAL7P1.17	-1285	-1	8.17	ATGTGT
MAL7P1.17	-343	1	8.17	ACACAT
MAL7P1.17	-154	-1	8.17	ATGTGT
MAL7P1.20	-768	-1	8.17	ATGTGT
MAL7P1.21	-1218	-1	8.17	ATGTGT
MAL7P1.21	-1024	1	8.17	ACACAT
MAL7P1.23	-1006	1	8.17	ACACAT
MAL7P1.23	-401	-1	8.17	ATGTGT
MAL7P1.66	-479	1	8.17	ACACAT
MAL7P1.69	-49	1	8.17	ACACAT
MAL7P1.73	-552	1	8.17	ACACAT
MAL7P1.73	-218	1	8.17	ACACAT
MAL7P1.73	-191	-1	8.17	ATGTGT
MAL7P1.74	-1611	1	8.17	ACACAT
MAL7P1.77	-1756	-1	8.17	ATGTGT
MAL7P1.77	-1167	1	8.17	ACACAT
MAL7P1.84	-1658	-1	8.17	ATGTGT
MAL7P1.84	-136	1	8.17	ACACAT
MAL7P1.87	-1820	-1	8.17	ATGTGT
MAL7P1.87	-304	-1	8.17	ATGTGT
MAL7P1.93	-1140	1	8.17	ACACAT
MAL7P1.93	-656	-1	8.17	ATGTGT
MAL7P1.95	-1021	-1	8.17	ATGTGT
MAL7P1.95	-901	1	8.17	ACACAT
MAL7P1.95	-81	1	8.17	ACACAT
MAL8P1.106	-1498	-1	8.17	ATGTGT
MAL8P1.106	-831	-1	8.17	ATGTGT
MAL8P1.109	-1822	-1	8.17	ATGTGT
MAL8P1.109	-978	-1	8.17	ATGTGT
MAL8P1.109	-543	1	8.17	ACACAT
MAL8P1.109	-34	-1	8.17	ATGTGT
MAL8P1.12	-81	-1	8.17	ATGTGT
MAL8P1.128	-919	-1	8.17	ATGTGT
MAL8P1.13	-1141	-1	8.17	ATGTGT
MAL8P1.133	-719	-1	8.17	ATGTGT
MAL8P1.133	-482	-1	8.17	ATGTGT
MAL8P1.133	-138	-1	8.17	ATGTGT
MAL8P1.133	-54	-1	8.17	ATGTGT
MAL8P1.134	-1952	-1	8.17	ATGTGT
MAL8P1.134	-985	1	8.17	ACACAT
MAL8P1.134	-320	1	8.17	ACACAT
MAL8P1.138	-638	-1	8.17	ATGTGT
MAL8P1.138	-220	1	8.17	ACACAT
MAL8P1.138	-204	1	8.17	ACACAT
MAL8P1.138	-104	1	8.17	ACACAT
MAL8P1.139	-1830	-1	8.17	ATGTGT
MAL8P1.140	-523	-1	8.17	ATGTGT
MAL8P1.142	-1269	1	8.17	ACACAT
MAL8P1.142	-474	-1	8.17	ATGTGT
MAL8P1.143	-22	-1	8.17	ATGTGT
MAL8P1.146	-690	-1	8.17	ATGTGT
MAL8P1.146	-203	-1	8.17	ATGTGT
MAL8P1.150	-1635	1	8.17	ACACAT
MAL8P1.151	-1443	-1	8.17	ATGTGT
MAL8P1.151	-27	-1	8.17	ATGTGT
MAL8P1.153	-1771	-1	8.17	ATGTGT
MAL8P1.153	-1367	1	8.17	ACACAT
MAL8P1.153	-1255	1	8.17	ACACAT
MAL8P1.153	-1069	1	8.17	ACACAT
MAL8P1.153	-634	-1	8.17	ATGTGT
MAL8P1.153	-595	-1	8.17	ATGTGT
MAL8P1.153	-261	-1	8.17	ATGTGT
MAL8P1.153	-243	1	8.17	ACACAT
MAL8P1.16	-1378	-1	8.17	ATGTGT
MAL8P1.16	-542	1	8.17	ACACAT
MAL8P1.16	-113	-1	8.17	ATGTGT
MAL8P1.18	-821	-1	8.17	ATGTGT
MAL8P1.20	-488	-1	8.17	ATGTGT
MAL8P1.20	-229	-1	8.17	ATGTGT
MAL8P1.20	-73	-1	8.17	ATGTGT
MAL8P1.29	-1761	1	8.17	ACACAT
MAL8P1.29	-1337	-1	8.17	ATGTGT
MAL8P1.55	-523	-1	8.17	ATGTGT
MAL8P1.55	-509	-1	8.17	ATGTGT
MAL8P1.60	-408	-1	8.17	ATGTGT
MAL8P1.62	-1955	1	8.17	ACACAT
MAL8P1.62	-448	-1	8.17	ATGTGT
MAL8P1.62	-207	-1	8.17	ATGTGT
MAL8P1.79	-500	-1	8.17	ATGTGT
MAL8P1.8	-745	-1	8.17	ATGTGT
MAL8P1.8	-242	1	8.17	ACACAT
MAL8P1.8	-178	1	8.17	ACACAT
MAL8P1.82	-1908	-1	8.17	ATGTGT
MAL8P1.82	-1731	-1	8.17	ATGTGT
MAL8P1.84	-1905	-1	8.17	ATGTGT
MAL8P1.96	-552	-1	8.17	ATGTGT
PF07_0012	-771	-1	8.17	ATGTGT
PF07_0012	-449	1	8.17	ACACAT
PF07_0012	-342	-1	8.17	ATGTGT
PF07_0019	-562	-1	8.17	ATGTGT
PF07_0019	-459	-1	8.17	ATGTGT
PF07_0021	-1020	-1	8.17	ATGTGT
PF07_0021	-62	-1	8.17	ATGTGT
PF07_0032	-1086	-1	8.17	ATGTGT
PF07_0032	-726	1	8.17	ACACAT
PF07_0032	-183	1	8.17	ACACAT
PF07_0032	-127	-1	8.17	ATGTGT
PF07_0035	-258	1	8.17	ACACAT
PF07_0038	-1133	1	8.17	ACACAT
PF07_0038	-300	1	8.17	ACACAT
PF07_0038	-257	1	8.17	ACACAT
PF07_0039	-1237	-1	8.17	ATGTGT
PF07_0039	-1194	-1	8.17	ATGTGT
PF07_0039	-361	-1	8.17	ATGTGT
PF07_0042	-45	-1	8.17	ATGTGT
PF07_0054	-1773	-1	8.17	ATGTGT
PF07_0061	-1653	-1	8.17	ATGTGT
PF07_0061	-1555	-1	8.17	ATGTGT
PF07_0061	-1216	-1	8.17	ATGTGT
PF07_0061	-698	1	8.17	ACACAT
PF07_0061	-539	-1	8.17	ATGTGT
PF07_0061	-433	1	8.17	ACACAT
PF07_0062	-614	-1	8.17	ATGTGT
PF07_0063	-1078	1	8.17	ACACAT
PF07_0063	-629	-1	8.17	ATGTGT
PF07_0063	-88	-1	8.17	ATGTGT
PF07_0064	-1919	-1	8.17	ATGTGT
PF07_0064	-164	1	8.17	ACACAT
PF07_0065	-1955	-1	8.17	ATGTGT
PF07_0065	-746	-1	8.17	ATGTGT
PF07_0065	-648	-1	8.17	ATGTGT
PF07_0072	-1310	-1	8.17	ATGTGT
PF07_0087	-1247	-1	8.17	ATGTGT
PF07_0087	-932	-1	8.17	ATGTGT
PF07_0087	-215	-1	8.17	ATGTGT
PF07_0087	-93	-1	8.17	ATGTGT
PF07_0101	-1476	-1	8.17	ATGTGT
PF07_0101	-925	-1	8.17	ATGTGT
PF07_0105	-1073	1	8.17	ACACAT
PF07_0105	-827	-1	8.17	ATGTGT
PF07_0108	-1298	1	8.17	ACACAT
PF07_0108	-939	-1	8.17	ATGTGT
PF07_0108	-598	-1	8.17	ATGTGT
PF07_0112	-294	1	8.17	ACACAT
PF07_0113	-694	1	8.17	ACACAT
PF07_0113	-23	1	8.17	ACACAT
PF07_0118	-707	-1	8.17	ATGTGT
PF07_0120	-1069	-1	8.17	ATGTGT
PF07_0120	-789	1	8.17	ACACAT
PF07_0120	-121	-1	8.17	ATGTGT
PF08_0009	-1344	1	8.17	ACACAT
PF08_0009	-184	-1	8.17	ATGTGT
PF08_0014	-1812	-1	8.17	ATGTGT
PF08_0014	-429	1	8.17	ACACAT
PF08_0021	-1443	-1	8.17	ATGTGT
PF08_0021	-1132	1	8.17	ACACAT
PF08_0021	-646	-1	8.17	ATGTGT
PF08_0045	-1138	-1	8.17	ATGTGT
PF08_0045	-1017	-1	8.17	ATGTGT
PF08_0045	-1003	-1	8.17	ATGTGT
PF08_0045	-892	-1	8.17	ATGTGT
PF08_0045	-624	-1	8.17	ATGTGT
PF08_0057	-1024	-1	8.17	ATGTGT
PF08_0057	-237	-1	8.17	ATGTGT
PF08_0064	-1132	-1	8.17	ATGTGT
PF08_0064	-837	-1	8.17	ATGTGT
PF08_0064	-672	1	8.17	ACACAT
PF08_0064	-511	-1	8.17	ATGTGT
PF08_0067	-961	-1	8.17	ATGTGT
PF08_0068	-1905	-1	8.17	ATGTGT
PF08_0068	-659	-1	8.17	ATGTGT
PF08_0082	-1323	-1	8.17	ATGTGT
PF08_0082	-1160	-1	8.17	ATGTGT
PF08_0082	-885	-1	8.17	ATGTGT
PF08_0091	-1889	-1	8.17	ATGTGT
PF08_0091	-1794	-1	8.17	ATGTGT
PF08_0091	-1181	-1	8.17	ATGTGT
PF08_0094	-1183	1	8.17	ACACAT
PF08_0094	-516	1	8.17	ACACAT
PF08_0101	-1586	-1	8.17	ATGTGT
PF08_0101	-373	-1	8.17	ATGTGT
PF08_0126	-1408	-1	8.17	ATGTGT
PF08_0142	-1166	1	8.17	ACACAT
PF10_0020	-407	1	8.17	ACACAT
PF10_0020	-170	-1	8.17	ATGTGT
PF10_0034	-1050	-1	8.17	ATGTGT
PF10_0034	-864	-1	8.17	ATGTGT
PF10_0037	-687	-1	8.17	ATGTGT
PF10_0037	-461	-1	8.17	ATGTGT
PF10_0037	-59	-1	8.17	ATGTGT
PF10_0045	-1684	-1	8.17	ATGTGT
PF10_0045	-701	-1	8.17	ATGTGT
PF10_0045	-668	-1	8.17	ATGTGT
PF10_0050	-454	1	8.17	ACACAT
PF10_0050	-257	1	8.17	ACACAT
PF10_0057	-1573	1	8.17	ACACAT
PF10_0057	-1474	-1	8.17	ATGTGT
PF10_0060	-566	-1	8.17	ATGTGT
PF10_0060	-139	-1	8.17	ATGTGT
PF10_0069	-1309	-1	8.17	ATGTGT
PF10_0069	-1301	-1	8.17	ATGTGT
PF10_0069	-1193	-1	8.17	ATGTGT
PF10_0069	-845	-1	8.17	ATGTGT
PF10_0080	-1896	-1	8.17	ATGTGT
PF10_0080	-1279	1	8.17	ACACAT
PF10_0080	-919	-1	8.17	ATGTGT
PF10_0081	-1879	-1	8.17	ATGTGT
PF10_0081	-433	-1	8.17	ATGTGT
PF10_0084	-1141	-1	8.17	ATGTGT
PF10_0094	-832	-1	8.17	ATGTGT
PF10_0094	-33	1	8.17	ACACAT
PF10_0107	-1712	-1	8.17	ATGTGT
PF10_0107	-1589	-1	8.17	ATGTGT
PF10_0107	-678	1	8.17	ACACAT
PF10_0107	-322	-1	8.17	ATGTGT
PF10_0107	-90	1	8.17	ACACAT
PF10_0116	-164	-1	8.17	ATGTGT
PF10_0117	-1373	-1	8.17	ATGTGT
PF10_0118	-1069	-1	8.17	ATGTGT
PF10_0118	-825	-1	8.17	ATGTGT
PF10_0118	-384	-1	8.17	ATGTGT
PF10_0119	-1064	1	8.17	ACACAT
PF10_0120	-1627	1	8.17	ACACAT
PF10_0120	-1009	-1	8.17	ATGTGT
PF10_0120	-818	1	8.17	ACACAT
PF10_0120	-230	-1	8.17	ATGTGT
PF10_0120	-183	-1	8.17	ATGTGT
PF10_0129	-1481	-1	8.17	ATGTGT
PF10_0129	-425	-1	8.17	ATGTGT
PF10_0129	-316	-1	8.17	ATGTGT
PF10_0131	-1983	1	8.17	ACACAT
PF10_0131	-409	-1	8.17	ATGTGT
PF10_0133	-1543	1	8.17	ACACAT
PF10_0133	-410	-1	8.17	ATGTGT
PF10_0133	-162	-1	8.17	ATGTGT
PF10_0140	-1651	-1	8.17	ATGTGT
PF10_0140	-1296	-1	8.17	ATGTGT
PF10_0140	-1091	-1	8.17	ATGTGT
PF10_0140	-281	1	8.17	ACACAT
PF10_0147	-525	-1	8.17	ATGTGT
PF10_0151	-402	-1	8.17	ATGTGT
PF10_0154	-1387	-1	8.17	ATGTGT
PF10_0154	-628	-1	8.17	ATGTGT
PF10_0154	-312	1	8.17	ACACAT
PF10_0164	-1668	1	8.17	ACACAT
PF10_0164	-1254	-1	8.17	ATGTGT
PF10_0164	-1134	1	8.17	ACACAT
PF10_0164	-652	-1	8.17	ATGTGT
PF10_0165	-1941	-1	8.17	ATGTGT
PF10_0165	-1529	-1	8.17	ATGTGT
PF10_0165	-1523	-1	8.17	ATGTGT
PF10_0165	-1407	-1	8.17	ATGTGT
PF10_0165	-503	-1	8.17	ATGTGT
PF10_0166	-1468	-1	8.17	ATGTGT
PF10_0166	-1139	-1	8.17	ATGTGT
PF10_0184	-1315	-1	8.17	ATGTGT
PF10_0184	-1224	-1	8.17	ATGTGT
PF10_0186	-1442	-1	8.17	ATGTGT
PF10_0186	-762	-1	8.17	ATGTGT
PF10_0186	-650	1	8.17	ACACAT
PF10_0186	-419	1	8.17	ACACAT
PF10_0188	-759	-1	8.17	ATGTGT
PF10_0189	-317	1	8.17	ACACAT
PF10_0191	-1655	-1	8.17	ATGTGT
PF10_0191	-1580	1	8.17	ACACAT
PF10_0191	-986	1	8.17	ACACAT
PF10_0193	-1868	1	8.17	ACACAT
PF10_0193	-792	1	8.17	ACACAT
PF10_0193	-245	-1	8.17	ATGTGT
PF10_0193	-170	1	8.17	ACACAT
PF10_0203	-228	-1	8.17	ATGTGT
PF10_0207	-438	-1	8.17	ATGTGT
PF10_0213	-1324	-1	8.17	ATGTGT
PF10_0213	-987	-1	8.17	ATGTGT
PF10_0213	-240	1	8.17	ACACAT
PF10_0221	-1802	-1	8.17	ATGTGT
PF10_0221	-965	-1	8.17	ATGTGT
PF10_0221	-84	-1	8.17	ATGTGT
PF10_0236	-1408	1	8.17	ACACAT
PF10_0236	-1320	1	8.17	ACACAT
PF10_0237	-589	-1	8.17	ATGTGT
PF10_0237	-434	-1	8.17	ATGTGT
PF10_0241	-410	-1	8.17	ATGTGT
PF10_0241	-264	-1	8.17	ATGTGT
PF10_0253	-1510	1	8.17	ACACAT
PF10_0253	-1503	1	8.17	ACACAT
PF10_0253	-1022	1	8.17	ACACAT
PF10_0253	-397	-1	8.17	ATGTGT
PF10_0253	-227	1	8.17	ACACAT
PF10_0268	-333	-1	8.17	ATGTGT
PF10_0276	-506	-1	8.17	ATGTGT
PF10_0276	-350	-1	8.17	ATGTGT
PF10_0276	-215	-1	8.17	ATGTGT
PF10_0280	-1974	1	8.17	ACACAT
PF10_0280	-983	1	8.17	ACACAT
PF10_0280	-899	1	8.17	ACACAT
PF10_0280	-868	1	8.17	ACACAT
PF10_0280	-322	-1	8.17	ATGTGT
PF10_0291	-1607	-1	8.17	ATGTGT
PF10_0292	-1057	-1	8.17	ATGTGT
PF10_0292	-715	-1	8.17	ATGTGT
PF10_0306	-905	1	8.17	ACACAT
PF10_0306	-619	-1	8.17	ATGTGT
PF10_0306	-217	-1	8.17	ATGTGT
PF10_0308	-1840	-1	8.17	ATGTGT
PF10_0308	-1644	-1	8.17	ATGTGT
PF10_0308	-765	-1	8.17	ATGTGT
PF10_0308	-596	1	8.17	ACACAT
PF10_0309	-1592	-1	8.17	ATGTGT
PF10_0311	-1869	1	8.17	ACACAT
PF10_0311	-1757	1	8.17	ACACAT
PF10_0316	-1086	-1	8.17	ATGTGT
PF10_0316	-361	-1	8.17	ATGTGT
PF10_0330	-1590	-1	8.17	ATGTGT
PF10_0332	-90	-1	8.17	ATGTGT
PF10_0334	-1007	1	8.17	ACACAT
PF10_0334	-814	-1	8.17	ATGTGT
PF10_0334	-11	-1	8.17	ATGTGT
PF10_0335	-1536	1	8.17	ACACAT
PF10_0335	-733	1	8.17	ACACAT
PF10_0335	-540	-1	8.17	ATGTGT
PF10_0336	-280	-1	8.17	ATGTGT
PF10_0337	-842	-1	8.17	ATGTGT
PF10_0337	-725	1	8.17	ACACAT
PF10_0342	-1155	1	8.17	ACACAT
PF10_0342	-453	1	8.17	ACACAT
PF10_0348	-1335	-1	8.17	ATGTGT
PF10_0348	-1315	1	8.17	ACACAT
PF10_0348	-696	-1	8.17	ATGTGT
PF10_0348	-681	-1	8.17	ATGTGT
PF10_0348	-451	-1	8.17	ATGTGT
PF10_0368	-1597	1	8.17	ACACAT
PF10_0368	-1043	1	8.17	ACACAT
PF10_0368	-446	-1	8.17	ATGTGT
PF10_0368	-95	-1	8.17	ATGTGT
PF10_0368	-16	-1	8.17	ATGTGT
PF10_0372	-1458	1	8.17	ACACAT
PF10_0379	-1675	-1	8.17	ATGTGT
PF10_0379	-571	-1	8.17	ATGTGT
PF10_0379	-196	-1	8.17	ATGTGT
PF11_0014	-1635	1	8.17	ACACAT
PF11_0014	-1371	1	8.17	ACACAT
PF11_0049	-1926	1	8.17	ACACAT
PF11_0049	-14	-1	8.17	ATGTGT
PF11_0054	-1085	1	8.17	ACACAT
PF11_0054	-562	1	8.17	ACACAT
PF11_0054	-496	-1	8.17	ATGTGT
PF11_0054	-67	-1	8.17	ATGTGT
PF11_0064	-1176	1	8.17	ACACAT
PF11_0066	-196	-1	8.17	ATGTGT
PF11_0066	-78	-1	8.17	ATGTGT
PF11_0072	-558	-1	8.17	ATGTGT
PF11_0072	-394	1	8.17	ACACAT
PF11_0074	-719	1	8.17	ACACAT
PF11_0074	-662	-1	8.17	ATGTGT
PF11_0075	-320	1	8.17	ACACAT
PF11_0075	-263	-1	8.17	ATGTGT
PF11_0083	-1407	-1	8.17	ATGTGT
PF11_0083	-90	1	8.17	ACACAT
PF11_0087	-1043	-1	8.17	ATGTGT
PF11_0098	-1817	1	8.17	ACACAT
PF11_0098	-782	-1	8.17	ATGTGT
PF11_0112	-1966	-1	8.17	ATGTGT
PF11_0112	-1070	-1	8.17	ATGTGT
PF11_0112	-934	-1	8.17	ATGTGT
PF11_0112	-695	-1	8.17	ATGTGT
PF11_0114	-690	-1	8.17	ATGTGT
PF11_0114	-576	-1	8.17	ATGTGT
PF11_0114	-471	1	8.17	ACACAT
PF11_0117	-1187	-1	8.17	ATGTGT
PF11_0117	-570	-1	8.17	ATGTGT
PF11_0117	-260	-1	8.17	ATGTGT
PF11_0127	-998	-1	8.17	ATGTGT
PF11_0127	-480	-1	8.17	ATGTGT
PF11_0128	-732	1	8.17	ACACAT
PF11_0128	-664	-1	8.17	ATGTGT
PF11_0146	-1207	-1	8.17	ATGTGT
PF11_0156	-111	1	8.17	ACACAT
PF11_0157	-659	-1	8.17	ATGTGT
PF11_0157	-345	1	8.17	ACACAT
PF11_0158	-645	-1	8.17	ATGTGT
PF11_0160	-1294	1	8.17	ACACAT
PF11_0160	-1279	-1	8.17	ATGTGT
PF11_0160	-828	-1	8.17	ATGTGT
PF11_0164	-1342	-1	8.17	ATGTGT
PF11_0164	-1129	1	8.17	ACACAT
PF11_0164	-1028	-1	8.17	ATGTGT
PF11_0172	-1812	1	8.17	ACACAT
PF11_0172	-847	1	8.17	ACACAT
PF11_0173	-50	1	8.17	ACACAT
PF11_0177	-669	-1	8.17	ATGTGT
PF11_0180	-1559	1	8.17	ACACAT
PF11_0180	-23	1	8.17	ACACAT
PF11_0193	-621	-1	8.17	ATGTGT
PF11_0197	-312	-1	8.17	ATGTGT
PF11_0197	-250	-1	8.17	ATGTGT
PF11_0215	-752	-1	8.17	ATGTGT
PF11_0216	-1008	-1	8.17	ATGTGT
PF11_0217	-1048	-1	8.17	ATGTGT
PF11_0217	-531	-1	8.17	ATGTGT
PF11_0220	-1712	1	8.17	ACACAT
PF11_0220	-308	-1	8.17	ATGTGT
PF11_0227	-739	-1	8.17	ATGTGT
PF11_0229	-274	-1	8.17	ATGTGT
PF11_0233	-782	1	8.17	ACACAT
PF11_0238	-258	1	8.17	ACACAT
PF11_0243	-1860	-1	8.17	ATGTGT
PF11_0243	-1405	-1	8.17	ATGTGT
PF11_0243	-1343	-1	8.17	ATGTGT
PF11_0243	-1151	-1	8.17	ATGTGT
PF11_0243	-55	-1	8.17	ATGTGT
PF11_0249	-477	1	8.17	ACACAT
PF11_0249	-144	1	8.17	ACACAT
PF11_0253	-426	-1	8.17	ATGTGT
PF11_0253	-289	-1	8.17	ATGTGT
PF11_0253	-121	-1	8.17	ATGTGT
PF11_0257	-1418	1	8.17	ACACAT
PF11_0282	-1221	-1	8.17	ATGTGT
PF11_0282	-979	-1	8.17	ATGTGT
PF11_0282	-638	-1	8.17	ATGTGT
PF11_0282	-563	-1	8.17	ATGTGT
PF11_0282	-267	-1	8.17	ATGTGT
PF11_0288	-198	1	8.17	ACACAT
PF11_0298	-1455	-1	8.17	ATGTGT
PF11_0298	-950	-1	8.17	ATGTGT
PF11_0298	-841	-1	8.17	ATGTGT
PF11_0298	-49	-1	8.17	ATGTGT
PF11_0300	-1865	-1	8.17	ATGTGT
PF11_0304	-1079	-1	8.17	ATGTGT
PF11_0311	-594	-1	8.17	ATGTGT
PF11_0314	-1621	-1	8.17	ATGTGT
PF11_0314	-221	-1	8.17	ATGTGT
PF11_0315	-680	1	8.17	ACACAT
PF11_0315	-224	-1	8.17	ATGTGT
PF11_0315	-117	-1	8.17	ATGTGT
PF11_0317	-423	-1	8.17	ATGTGT
PF11_0317	-94	1	8.17	ACACAT
PF11_0321	-849	-1	8.17	ATGTGT
PF11_0322	-675	-1	8.17	ATGTGT
PF11_0322	-217	-1	8.17	ATGTGT
PF11_0324	-883	1	8.17	ACACAT
PF11_0324	-24	-1	8.17	ATGTGT
PF11_0333	-1890	1	8.17	ACACAT
PF11_0333	-1834	-1	8.17	ATGTGT
PF11_0338	-991	-1	8.17	ATGTGT
PF11_0338	-400	1	8.17	ACACAT
PF11_0342	-1572	-1	8.17	ATGTGT
PF11_0342	-1216	-1	8.17	ATGTGT
PF11_0342	-780	1	8.17	ACACAT
PF11_0342	-733	-1	8.17	ATGTGT
PF11_0342	-254	1	8.17	ACACAT
PF11_0343	-1285	-1	8.17	ATGTGT
PF11_0343	-1203	-1	8.17	ATGTGT
PF11_0343	-147	-1	8.17	ATGTGT
PF11_0345	-288	-1	8.17	ATGTGT
PF11_0352	-378	-1	8.17	ATGTGT
PF11_0354	-283	-1	8.17	ATGTGT
PF11_0354	-263	-1	8.17	ATGTGT
PF11_0354	-229	-1	8.17	ATGTGT
PF11_0354	-93	-1	8.17	ATGTGT
PF11_0360	-808	1	8.17	ACACAT
PF11_0360	-513	-1	8.17	ATGTGT
PF11_0370	-1875	-1	8.17	ATGTGT
PF11_0370	-1259	-1	8.17	ATGTGT
PF11_0370	-1129	-1	8.17	ATGTGT
PF11_0373	-952	1	8.17	ACACAT
PF11_0379	-186	-1	8.17	ATGTGT
PF11_0383	-1071	-1	8.17	ATGTGT
PF11_0383	-617	-1	8.17	ATGTGT
PF11_0386	-270	-1	8.17	ATGTGT
PF11_0392	-1649	-1	8.17	ATGTGT
PF11_0392	-1115	-1	8.17	ATGTGT
PF11_0392	-1012	-1	8.17	ATGTGT
PF11_0392	-987	-1	8.17	ATGTGT
PF11_0392	-962	-1	8.17	ATGTGT
PF11_0392	-913	-1	8.17	ATGTGT
PF11_0392	-491	1	8.17	ACACAT
PF11_0392	-426	-1	8.17	ATGTGT
PF11_0395	-1328	-1	8.17	ATGTGT
PF11_0395	-86	-1	8.17	ATGTGT
PF11_0407	-592	-1	8.17	ATGTGT
PF11_0407	-547	-1	8.17	ATGTGT
PF11_0414	-1700	-1	8.17	ATGTGT
PF11_0414	-996	1	8.17	ACACAT
PF11_0414	-61	-1	8.17	ATGTGT
PF11_0415	-817	-1	8.17	ATGTGT
PF11_0417	-1170	-1	8.17	ATGTGT
PF11_0417	-136	1	8.17	ACACAT
PF11_0420	-1277	-1	8.17	ATGTGT
PF11_0420	-592	1	8.17	ACACAT
PF11_0420	-386	-1	8.17	ATGTGT
PF11_0423	-1075	1	8.17	ACACAT
PF11_0423	-1004	1	8.17	ACACAT
PF11_0423	-557	1	8.17	ACACAT
PF11_0424	-218	-1	8.17	ATGTGT
PF11_0425	-491	-1	8.17	ATGTGT
PF11_0427	-45	-1	8.17	ATGTGT
PF11_0429	-1181	-1	8.17	ATGTGT
PF11_0429	-79	-1	8.17	ATGTGT
PF11_0429	-73	-1	8.17	ATGTGT
PF11_0435	-766	-1	8.17	ATGTGT
PF11_0440	-221	-1	8.17	ATGTGT
PF11_0441	-342	-1	8.17	ATGTGT
PF11_0443	-1828	-1	8.17	ATGTGT
PF11_0443	-474	1	8.17	ACACAT
PF11_0459	-579	-1	8.17	ATGTGT
PF11_0462	-876	-1	8.17	ATGTGT
PF11_0462	-597	-1	8.17	ATGTGT
PF11_0464	-1560	1	8.17	ACACAT
PF11_0464	-31	-1	8.17	ATGTGT
PF11_0465	-1388	-1	8.17	ATGTGT
PF11_0465	-831	-1	8.17	ATGTGT
PF11_0465	-533	-1	8.17	ATGTGT
PF11_0465	-243	-1	8.17	ATGTGT
PF11_0467	-575	1	8.17	ACACAT
PF11_0474	-147	1	8.17	ACACAT
PF11_0480	-1635	-1	8.17	ATGTGT
PF11_0480	-772	-1	8.17	ATGTGT
PF11_0484	-427	-1	8.17	ATGTGT
PF11_0484	-57	1	8.17	ACACAT
PF11_0485	-1309	-1	8.17	ATGTGT
PF11_0485	-939	1	8.17	ACACAT
PF11_0485	-327	1	8.17	ACACAT
PF11_0488	-1127	1	8.17	ACACAT
PF11_0488	-573	1	8.17	ACACAT
PF11_0488	-378	-1	8.17	ATGTGT
PF13_0011	-1058	-1	8.17	ATGTGT
PF13_0011	-664	1	8.17	ACACAT
PF13_0024	-489	-1	8.17	ATGTGT
PF13_0024	-274	-1	8.17	ATGTGT
PF13_0025	-1109	-1	8.17	ATGTGT
PF13_0025	-100	-1	8.17	ATGTGT
PF13_0028	-1816	-1	8.17	ATGTGT
PF13_0028	-596	-1	8.17	ATGTGT
PF13_0028	-376	-1	8.17	ATGTGT
PF13_0028	-82	-1	8.17	ATGTGT
PF13_0033	-1621	-1	8.17	ATGTGT
PF13_0033	-72	1	8.17	ACACAT
PF13_0040	-1860	1	8.17	ACACAT
PF13_0040	-648	-1	8.17	ATGTGT
PF13_0043	-952	-1	8.17	ATGTGT
PF13_0043	-493	-1	8.17	ATGTGT
PF13_0050	-315	-1	8.17	ATGTGT
PF13_0061	-460	-1	8.17	ATGTGT
PF13_0063	-1466	-1	8.17	ATGTGT
PF13_0063	-1447	-1	8.17	ATGTGT
PF13_0063	-1147	-1	8.17	ATGTGT
PF13_0070	-1478	1	8.17	ACACAT
PF13_0070	-146	-1	8.17	ATGTGT
PF13_0072	-1429	-1	8.17	ATGTGT
PF13_0072	-1378	-1	8.17	ATGTGT
PF13_0072	-1099	-1	8.17	ATGTGT
PF13_0072	-1035	-1	8.17	ATGTGT
PF13_0072	-689	-1	8.17	ATGTGT
PF13_0079	-251	1	8.17	ACACAT
PF13_0086	-1781	-1	8.17	ATGTGT
PF13_0086	-1569	1	8.17	ACACAT
PF13_0086	-1188	-1	8.17	ATGTGT
PF13_0086	-565	1	8.17	ACACAT
PF13_0114	-1675	-1	8.17	ATGTGT
PF13_0114	-845	-1	8.17	ATGTGT
PF13_0114	-133	-1	8.17	ATGTGT
PF13_0117	-760	1	8.17	ACACAT
PF13_0117	-326	-1	8.17	ATGTGT
PF13_0120	-639	1	8.17	ACACAT
PF13_0120	-382	-1	8.17	ATGTGT
PF13_0120	-233	-1	8.17	ATGTGT
PF13_0126	-497	-1	8.17	ATGTGT
PF13_0126	-393	-1	8.17	ATGTGT
PF13_0131	-209	-1	8.17	ATGTGT
PF13_0131	-22	-1	8.17	ATGTGT
PF13_0140	-1863	-1	8.17	ATGTGT
PF13_0140	-1224	-1	8.17	ATGTGT
PF13_0148	-1768	1	8.17	ACACAT
PF13_0154	-1593	1	8.17	ACACAT
PF13_0154	-1546	-1	8.17	ATGTGT
PF13_0156	-1270	-1	8.17	ATGTGT
PF13_0164	-1079	-1	8.17	ATGTGT
PF13_0164	-747	-1	8.17	ATGTGT
PF13_0164	-734	-1	8.17	ATGTGT
PF13_0164	-367	-1	8.17	ATGTGT
PF13_0164	-345	-1	8.17	ATGTGT
PF13_0164	-97	-1	8.17	ATGTGT
PF13_0173	-1152	-1	8.17	ATGTGT
PF13_0173	-956	-1	8.17	ATGTGT
PF13_0173	-734	-1	8.17	ATGTGT
PF13_0173	-173	-1	8.17	ATGTGT
PF13_0182	-338	-1	8.17	ATGTGT
PF13_0185	-1947	-1	8.17	ATGTGT
PF13_0187	-1457	-1	8.17	ATGTGT
PF13_0187	-1066	-1	8.17	ATGTGT
PF13_0187	-814	1	8.17	ACACAT
PF13_0187	-356	-1	8.17	ATGTGT
PF13_0189	-826	-1	8.17	ATGTGT
PF13_0189	-285	-1	8.17	ATGTGT
PF13_0197	-1510	-1	8.17	ATGTGT
PF13_0197	-1398	1	8.17	ACACAT
PF13_0197	-471	-1	8.17	ATGTGT
PF13_0197	-399	1	8.17	ACACAT
PF13_0197	-389	-1	8.17	ATGTGT
PF13_0199	-431	-1	8.17	ATGTGT
PF13_0199	-301	-1	8.17	ATGTGT
PF13_0200	-558	1	8.17	ACACAT
[truncated: 5,817 more rows]
