# Supplementary material for: Identification and Genome-Wide Prediction of DNA Binding Specificities for the ApiAP2 Family of Regulators from the Malaria Parasite
Source: PLoS Pathog. 2010 Oct 28;6(10):e1001165. doi: 10.1371/journal.ppat.1001165 (PMC2965767; doi:10.1371/journal.ppat.1001165)
Supplement: Dataset S5 — IDC co-expressed predicted targets for all motifs. (1.71 MB ZIP) [file ppat.1001165.s023.zip › Dataset S5_revised/PF07_0126_DLD_IDC co-expressed targets.xls]

## Sheet: ATTTCC_PF07_0126DsLext.targets.
Dataset S5a. Predicted targets of PF07_0126_DLD that are co-expressed during the IDC.
Searches were done using the position weight matrix trimmed to the 6 most informative consecutive motif positions.
Data is sorted by score from highest to lowest.
Column 1 - PlasmoDB gene IDs. Genes listed multiple times have more than one match to the motif in their upstream regions
Column 2 - Position of the motif upstream from the ATG start codon.
Column 3 - Orientation of the motif in the genome. 1 indicates the plus strand and -1 indicates the minus strand.
Column 4 - ScanACE score. Higher scores reflect better better matches to the position weight matrix.
Column 5 - Sequence of the motif match. All sequences are 5' to 3' from the plus strand.
Gene ID	Position	Orientation	Score	Sequence
MAL13P1.103	-1568	1	11.53	ATTTCC
MAL13P1.103	-152	1	11.53	ATTTCC
MAL13P1.105	-1190	1	11.53	ATTTCC
MAL13P1.105	-72	-1	11.53	GGAAAT
MAL13P1.121	-1434	1	11.53	ATTTCC
MAL13P1.121	-944	-1	11.53	GGAAAT
MAL13P1.121	-551	-1	11.53	GGAAAT
MAL13P1.121	-211	-1	11.53	GGAAAT
MAL13P1.124	-1817	-1	11.53	GGAAAT
MAL13P1.126	-42	1	11.53	ATTTCC
MAL13P1.131	-26	1	11.53	ATTTCC
MAL13P1.134	-654	-1	11.53	GGAAAT
MAL13P1.140	-671	1	11.53	ATTTCC
MAL13P1.141	-18	-1	11.53	GGAAAT
MAL13P1.147	-918	1	11.53	ATTTCC
MAL13P1.147	-470	-1	11.53	GGAAAT
MAL13P1.147	-458	-1	11.53	GGAAAT
MAL13P1.152	-1277	-1	11.53	GGAAAT
MAL13P1.152	-860	1	11.53	ATTTCC
MAL13P1.16	-668	1	11.53	ATTTCC
MAL13P1.167	-957	1	11.53	ATTTCC
MAL13P1.19	-1628	-1	11.53	GGAAAT
MAL13P1.190	-1427	-1	11.53	GGAAAT
MAL13P1.190	-1384	1	11.53	ATTTCC
MAL13P1.190	-1257	1	11.53	ATTTCC
MAL13P1.194	-1691	1	11.53	ATTTCC
MAL13P1.194	-1581	-1	11.53	GGAAAT
MAL13P1.194	-1501	-1	11.53	GGAAAT
MAL13P1.194	-999	-1	11.53	GGAAAT
MAL13P1.196	-261	1	11.53	ATTTCC
MAL13P1.202	-281	-1	11.53	GGAAAT
MAL13P1.205	-474	1	11.53	ATTTCC
MAL13P1.205	-288	-1	11.53	GGAAAT
MAL13P1.210	-960	-1	11.53	GGAAAT
MAL13P1.214	-1755	-1	11.53	GGAAAT
MAL13P1.214	-1716	1	11.53	ATTTCC
MAL13P1.214	-1042	1	11.53	ATTTCC
MAL13P1.214	-66	1	11.53	ATTTCC
MAL13P1.217	-853	1	11.53	ATTTCC
MAL13P1.226	-1146	1	11.53	ATTTCC
MAL13P1.226	-610	-1	11.53	GGAAAT
MAL13P1.227	-1285	1	11.53	ATTTCC
MAL13P1.227	-749	-1	11.53	GGAAAT
MAL13P1.234	-1676	1	11.53	ATTTCC
MAL13P1.234	-1137	-1	11.53	GGAAAT
MAL13P1.249	-1384	-1	11.53	GGAAAT
MAL13P1.266	-1477	-1	11.53	GGAAAT
MAL13P1.266	-1037	-1	11.53	GGAAAT
MAL13P1.266	-73	-1	11.53	GGAAAT
MAL13P1.303	-1916	1	11.53	ATTTCC
MAL13P1.303	-1001	-1	11.53	GGAAAT
MAL13P1.315	-1203	1	11.53	ATTTCC
MAL13P1.315	-515	1	11.53	ATTTCC
MAL13P1.319	-590	-1	11.53	GGAAAT
MAL13P1.346	-1259	1	11.53	ATTTCC
MAL13P1.346	-924	-1	11.53	GGAAAT
MAL13P1.346	-40	1	11.53	ATTTCC
MAL13P1.39	-970	1	11.53	ATTTCC
MAL13P1.96	-517	-1	11.53	GGAAAT
MAL13P1.96	-407	-1	11.53	GGAAAT
PFF0670w	-1670	1	11.53	ATTTCC
MAL7P1.102	-547	1	11.53	ATTTCC
MAL7P1.111	-406	-1	11.53	GGAAAT
MAL7P1.114	-108	1	11.53	ATTTCC
MAL7P1.132	-397	1	11.53	ATTTCC
MAL7P1.146	-1562	1	11.53	ATTTCC
MAL7P1.155	-949	-1	11.53	GGAAAT
MAL7P1.155	-560	-1	11.53	GGAAAT
MAL7P1.20	-962	1	11.53	ATTTCC
MAL7P1.23	-1160	-1	11.53	GGAAAT
MAL7P1.23	-1129	1	11.53	ATTTCC
MAL7P1.23	-926	-1	11.53	GGAAAT
MAL7P1.23	-14	-1	11.53	GGAAAT
MAL7P1.69	-1260	1	11.53	ATTTCC
MAL7P1.69	-712	-1	11.53	GGAAAT
MAL7P1.73	-607	1	11.53	ATTTCC
MAL7P1.77	-1859	1	11.53	ATTTCC
MAL7P1.77	-1468	-1	11.53	GGAAAT
MAL7P1.77	-1293	1	11.53	ATTTCC
MAL7P1.87	-915	1	11.53	ATTTCC
MAL7P1.93	-1047	-1	11.53	GGAAAT
MAL7P1.93	-368	1	11.53	ATTTCC
MAL8P1.101	-629	1	11.53	ATTTCC
MAL8P1.101	-329	-1	11.53	GGAAAT
MAL8P1.11	-1819	-1	11.53	GGAAAT
MAL8P1.11	-1339	-1	11.53	GGAAAT
MAL8P1.128	-1365	-1	11.53	GGAAAT
MAL8P1.138	-1856	-1	11.53	GGAAAT
MAL8P1.139	-469	-1	11.53	GGAAAT
MAL8P1.139	-206	-1	11.53	GGAAAT
MAL8P1.14	-39	1	11.53	ATTTCC
MAL8P1.140	-50	1	11.53	ATTTCC
MAL8P1.142	-850	1	11.53	ATTTCC
MAL8P1.146	-1527	-1	11.53	GGAAAT
MAL8P1.153	-685	1	11.53	ATTTCC
MAL8P1.16	-281	1	11.53	ATTTCC
MAL8P1.20	-926	1	11.53	ATTTCC
MAL8P1.20	-655	1	11.53	ATTTCC
MAL8P1.20	-84	1	11.53	ATTTCC
MAL8P1.29	-1711	1	11.53	ATTTCC
MAL8P1.29	-848	1	11.53	ATTTCC
MAL8P1.29	-48	-1	11.53	GGAAAT
MAL8P1.82	-1751	-1	11.53	GGAAAT
MAL8P1.82	-1104	1	11.53	ATTTCC
MAL8P1.82	-700	-1	11.53	GGAAAT
MAL8P1.82	-450	1	11.53	ATTTCC
MAL8P1.84	-1013	-1	11.53	GGAAAT
MAL8P1.85	-152	1	11.53	ATTTCC
MAL8P1.96	-1966	1	11.53	ATTTCC
MAL8P1.96	-860	1	11.53	ATTTCC
MAL8P1.96	-687	-1	11.53	GGAAAT
MAL8P1.99	-778	-1	11.53	GGAAAT
PF07_0012	-1182	-1	11.53	GGAAAT
PF07_0021	-1763	-1	11.53	GGAAAT
PF07_0021	-1353	-1	11.53	GGAAAT
PF07_0021	-376	1	11.53	ATTTCC
PF07_0023	-1888	1	11.53	ATTTCC
PF07_0023	-1518	-1	11.53	GGAAAT
PF07_0035	-1610	-1	11.53	GGAAAT
PF07_0040	-418	-1	11.53	GGAAAT
PF07_0040	-62	1	11.53	ATTTCC
PF07_0061	-1846	-1	11.53	GGAAAT
PF07_0081	-847	-1	11.53	GGAAAT
PF07_0086	-887	1	11.53	ATTTCC
PF07_0086	-192	-1	11.53	GGAAAT
PF07_0087	-1085	-1	11.53	GGAAAT
PF07_0087	-310	1	11.53	ATTTCC
PF07_0105	-1644	-1	11.53	GGAAAT
PF07_0108	-1231	-1	11.53	GGAAAT
PF07_0108	-1173	1	11.53	ATTTCC
PF07_0108	-604	-1	11.53	GGAAAT
PF07_0111	-610	1	11.53	ATTTCC
PF07_0111	-538	1	11.53	ATTTCC
PF07_0111	-390	-1	11.53	GGAAAT
PF07_0118	-287	1	11.53	ATTTCC
PF07_0129	-1089	1	11.53	ATTTCC
PF08_0009	-1453	-1	11.53	GGAAAT
PF08_0010	-342	-1	11.53	GGAAAT
PF08_0014	-6	-1	11.53	GGAAAT
PF08_0020	-318	-1	11.53	GGAAAT
PF08_0021	-1423	-1	11.53	GGAAAT
PF08_0021	-1122	1	11.53	ATTTCC
PF08_0031	-1259	1	11.53	ATTTCC
PF08_0031	-731	-1	11.53	GGAAAT
PF08_0031	-145	-1	11.53	GGAAAT
PF08_0032	-488	-1	11.53	GGAAAT
PF08_0045	-1306	1	11.53	ATTTCC
PF08_0045	-1290	1	11.53	ATTTCC
PF08_0045	-848	-1	11.53	GGAAAT
PF08_0045	-718	1	11.53	ATTTCC
PF08_0067	-748	1	11.53	ATTTCC
PF08_0068	-359	1	11.53	ATTTCC
PF08_0091	-1896	1	11.53	ATTTCC
PF08_0091	-1647	-1	11.53	GGAAAT
PF08_0093	-328	1	11.53	ATTTCC
PF08_0094	-1125	-1	11.53	GGAAAT
PF08_0109	-471	-1	11.53	GGAAAT
PF08_0109	-163	1	11.53	ATTTCC
PF08_0125	-1178	-1	11.53	GGAAAT
PF08_0126	-1252	1	11.53	ATTTCC
PF10_0030	-652	-1	11.53	GGAAAT
PF10_0045	-1756	1	11.53	ATTTCC
PF10_0045	-1361	1	11.53	ATTTCC
PF10_0048	-772	-1	11.53	GGAAAT
PF10_0048	-729	-1	11.53	GGAAAT
PF10_0057	-1717	1	11.53	ATTTCC
PF10_0057	-1530	-1	11.53	GGAAAT
PF10_0060	-97	1	11.53	ATTTCC
PF10_0069	-1029	-1	11.53	GGAAAT
PF10_0069	-823	1	11.53	ATTTCC
PF10_0069	-677	1	11.53	ATTTCC
PF10_0069	-618	1	11.53	ATTTCC
PF10_0069	-195	1	11.53	ATTTCC
PF10_0080	-1388	1	11.53	ATTTCC
PF10_0107	-1442	1	11.53	ATTTCC
PF10_0120	-828	1	11.53	ATTTCC
PF10_0120	-294	-1	11.53	GGAAAT
PF10_0154	-591	-1	11.53	GGAAAT
PF10_0154	-177	-1	11.53	GGAAAT
PF10_0164	-1340	1	11.53	ATTTCC
PF10_0164	-928	1	11.53	ATTTCC
PF10_0164	-567	1	11.53	ATTTCC
PF10_0164	-12	1	11.53	ATTTCC
PF10_0190	-684	1	11.53	ATTTCC
PF10_0190	-382	1	11.53	ATTTCC
PF10_0191	-1619	1	11.53	ATTTCC
PF10_0203	-615	1	11.53	ATTTCC
PF10_0203	-208	1	11.53	ATTTCC
PF10_0221	-1570	-1	11.53	GGAAAT
PF10_0221	-1089	-1	11.53	GGAAAT
PF10_0276	-744	-1	11.53	GGAAAT
PF10_0276	-593	-1	11.53	GGAAAT
PF10_0309	-1599	-1	11.53	GGAAAT
PF10_0309	-1485	-1	11.53	GGAAAT
PF10_0311	-1311	1	11.53	ATTTCC
PF10_0317	-1154	-1	11.53	GGAAAT
PF10_0330	-722	1	11.53	ATTTCC
PF10_0330	-197	-1	11.53	GGAAAT
PF10_0334	-1143	-1	11.53	GGAAAT
PF10_0335	-404	1	11.53	ATTTCC
PF10_0360	-538	1	11.53	ATTTCC
PF10_0360	-202	1	11.53	ATTTCC
PF10_0362	-1718	-1	11.53	GGAAAT
PF10_0362	-720	-1	11.53	GGAAAT
PF10_0379	-1378	1	11.53	ATTTCC
PF10_0379	-1152	-1	11.53	GGAAAT
PF11_0049	-1770	1	11.53	ATTTCC
PF11_0049	-640	1	11.53	ATTTCC
PF11_0054	-1977	-1	11.53	GGAAAT
PF11_0054	-1635	-1	11.53	GGAAAT
PF11_0054	-837	-1	11.53	GGAAAT
PF11_0054	-814	1	11.53	ATTTCC
PF11_0055	-1600	-1	11.53	GGAAAT
PF11_0055	-1577	1	11.53	ATTTCC
PF11_0055	-779	1	11.53	ATTTCC
PF11_0055	-437	1	11.53	ATTTCC
PF11_0055	-244	-1	11.53	GGAAAT
PF11_0069	-1412	1	11.53	ATTTCC
PF11_0087	-789	1	11.53	ATTTCC
PF11_0099	-1509	-1	11.53	GGAAAT
PF11_0112	-1794	-1	11.53	GGAAAT
PF11_0112	-1700	1	11.53	ATTTCC
PF11_0112	-38	1	11.53	ATTTCC
PF11_0114	-969	-1	11.53	GGAAAT
PF11_0114	-608	1	11.53	ATTTCC
PF11_0124	-42	1	11.53	ATTTCC
PF11_0128	-101	-1	11.53	GGAAAT
PF11_0141	-573	1	11.53	ATTTCC
PF11_0146	-715	-1	11.53	GGAAAT
PF11_0146	-703	-1	11.53	GGAAAT
PF11_0146	-15	-1	11.53	GGAAAT
PF11_0164	-1207	-1	11.53	GGAAAT
PF11_0171	-1150	-1	11.53	GGAAAT
PF11_0171	-260	-1	11.53	GGAAAT
PF11_0172	-1875	1	11.53	ATTTCC
PF11_0172	-664	-1	11.53	GGAAAT
PF11_0215	-1503	1	11.53	ATTTCC
PF11_0215	-220	1	11.53	ATTTCC
PF11_0216	-1759	1	11.53	ATTTCC
PF11_0216	-476	1	11.53	ATTTCC
PF11_0220	-24	1	11.53	ATTTCC
PF11_0227	-585	1	11.53	ATTTCC
PF11_0238	-1294	-1	11.53	GGAAAT
PF11_0238	-355	1	11.53	ATTTCC
PF11_0253	-1237	-1	11.53	GGAAAT
PF11_0253	-1107	-1	11.53	GGAAAT
PF11_0298	-1034	1	11.53	ATTTCC
PF11_0298	-707	-1	11.53	GGAAAT
PF11_0315	-24	1	11.53	ATTTCC
PF11_0333	-1988	-1	11.53	GGAAAT
PF11_0333	-971	-1	11.53	GGAAAT
PF11_0337	-801	1	11.53	ATTTCC
PF11_0337	-99	-1	11.53	GGAAAT
PF11_0338	-1393	-1	11.53	GGAAAT
PF11_0342	-1810	-1	11.53	GGAAAT
PF11_0342	-1204	-1	11.53	GGAAAT
PF11_0343	-1669	1	11.53	ATTTCC
PF11_0343	-1063	1	11.53	ATTTCC
PF11_0354	-199	1	11.53	ATTTCC
PF11_0354	-73	-1	11.53	GGAAAT
PF11_0392	-472	1	11.53	ATTTCC
PF11_0395	-1196	1	11.53	ATTTCC
PF11_0395	-1105	-1	11.53	GGAAAT
PF11_0395	-1085	-1	11.53	GGAAAT
PF11_0395	-699	1	11.53	ATTTCC
PF11_0424	-654	-1	11.53	GGAAAT
PF11_0424	-457	-1	11.53	GGAAAT
PF11_0425	-810	1	11.53	ATTTCC
PF11_0425	-613	1	11.53	ATTTCC
PF11_0427	-330	1	11.53	ATTTCC
PF11_0435	-1059	1	11.53	ATTTCC
PF11_0443	-1723	1	11.53	ATTTCC
PF11_0443	-293	-1	11.53	GGAAAT
PF11_0467	-788	1	11.53	ATTTCC
PF11_0467	-561	-1	11.53	GGAAAT
PF11_0482	-1487	1	11.53	ATTTCC
PF11_0484	-544	-1	11.53	GGAAAT
PF11_0485	-822	1	11.53	ATTTCC
PF13_0028	-460	-1	11.53	GGAAAT
PF13_0028	-50	-1	11.53	GGAAAT
PF13_0061	-855	-1	11.53	GGAAAT
PF13_0065	-869	-1	11.53	GGAAAT
PF13_0070	-1431	-1	11.53	GGAAAT
PF13_0070	-721	-1	11.53	GGAAAT
PF13_0086	-773	-1	11.53	GGAAAT
PF13_0120	-1244	1	11.53	ATTTCC
PF13_0134	-1094	1	11.53	ATTTCC
PF13_0134	-206	-1	11.53	GGAAAT
PF13_0134	-188	-1	11.53	GGAAAT
PF13_0134	-129	1	11.53	ATTTCC
PF13_0139	-100	1	11.53	ATTTCC
PF13_0140	-1527	-1	11.53	GGAAAT
PF13_0140	-1242	1	11.53	ATTTCC
PF13_0140	-967	1	11.53	ATTTCC
PF13_0148	-1710	-1	11.53	GGAAAT
PF13_0148	-1078	1	11.53	ATTTCC
PF13_0155	-309	-1	11.53	GGAAAT
PF13_0164	-1135	-1	11.53	GGAAAT
PF13_0182	-1043	-1	11.53	GGAAAT
PF13_0182	-638	-1	11.53	GGAAAT
PF13_0187	-122	1	11.53	ATTTCC
PF13_0187	-100	-1	11.53	GGAAAT
PF13_0189	-833	1	11.53	ATTTCC
PF13_0189	-769	1	11.53	ATTTCC
PF13_0189	-56	1	11.53	ATTTCC
PF13_0216	-279	1	11.53	ATTTCC
PF13_0218	-1805	1	11.53	ATTTCC
PF13_0226	-886	-1	11.53	GGAAAT
PF13_0226	-662	-1	11.53	GGAAAT
PF13_0226	-638	1	11.53	ATTTCC
PF13_0226	-67	1	11.53	ATTTCC
PF13_0229	-1161	-1	11.53	GGAAAT
PF13_0242	-1943	-1	11.53	GGAAAT
PF13_0249	-1538	-1	11.53	GGAAAT
PF13_0251	-211	-1	11.53	GGAAAT
PF13_0260	-1822	1	11.53	ATTTCC
PF13_0272	-1463	1	11.53	ATTTCC
PF13_0272	-1456	1	11.53	ATTTCC
PF13_0277	-1021	-1	11.53	GGAAAT
PF13_0282	-461	1	11.53	ATTTCC
PF13_0291	-1323	1	11.53	ATTTCC
PF13_0299	-253	1	11.53	ATTTCC
PF13_0302	-1451	-1	11.53	GGAAAT
PF13_0302	-1440	-1	11.53	GGAAAT
PF13_0336	-632	-1	11.53	GGAAAT
PF13_0336	-375	-1	11.53	GGAAAT
PF13_0353	-771	1	11.53	ATTTCC
PF13_0353	-677	1	11.53	ATTTCC
PF13_0359	-1603	1	11.53	ATTTCC
PF13_0359	-1570	-1	11.53	GGAAAT
PF13_0359	-613	1	11.53	ATTTCC
PF14_0020	-838	-1	11.53	GGAAAT
PF14_0020	-399	1	11.53	ATTTCC
PF14_0061	-266	1	11.53	ATTTCC
PF14_0063	-1145	1	11.53	ATTTCC
PF14_0063	-557	-1	11.53	GGAAAT
PF14_0089	-599	1	11.53	ATTTCC
PF14_0090	-959	-1	11.53	GGAAAT
PF14_0101	-1758	-1	11.53	GGAAAT
PF14_0101	-927	-1	11.53	GGAAAT
PF14_0138	-853	1	11.53	ATTTCC
PF14_0138	-715	-1	11.53	GGAAAT
PF14_0138	-19	-1	11.53	GGAAAT
PF14_0142	-1609	1	11.53	ATTTCC
PF14_0148	-1753	-1	11.53	GGAAAT
PF14_0148	-1558	1	11.53	ATTTCC
PF14_0148	-1207	1	11.53	ATTTCC
PF14_0154	-1635	-1	11.53	GGAAAT
PF14_0160	-1213	1	11.53	ATTTCC
PF14_0160	-745	1	11.53	ATTTCC
PF14_0161	-1454	-1	11.53	GGAAAT
PF14_0161	-986	-1	11.53	GGAAAT
PF14_0177	-1236	1	11.53	ATTTCC
PF14_0178	-547	1	11.53	ATTTCC
PF14_0178	-525	1	11.53	ATTTCC
PF14_0189	-737	-1	11.53	GGAAAT
PF14_0189	-238	-1	11.53	GGAAAT
PF14_0237	-561	1	11.53	ATTTCC
PF14_0253	-812	1	11.53	ATTTCC
PF14_0254	-1245	-1	11.53	GGAAAT
PF14_0285	-120	-1	11.53	GGAAAT
PF14_0295	-1683	-1	11.53	GGAAAT
PF14_0295	-1592	1	11.53	ATTTCC
PF14_0295	-472	1	11.53	ATTTCC
PF14_0309	-1368	-1	11.53	GGAAAT
PF14_0309	-63	-1	11.53	GGAAAT
PF14_0310	-1006	1	11.53	ATTTCC
PF14_0310	-993	1	11.53	ATTTCC
PF14_0311	-1318	-1	11.53	GGAAAT
PF14_0312	-1370	1	11.53	ATTTCC
PF14_0314	-1332	1	11.53	ATTTCC
PF14_0314	-1180	1	11.53	ATTTCC
PF14_0315	-1887	1	11.53	ATTTCC
PF14_0315	-673	1	11.53	ATTTCC
PF14_0319	-1377	1	11.53	ATTTCC
PF14_0323	-1390	1	11.53	ATTTCC
PF14_0323	-1353	-1	11.53	GGAAAT
PF14_0323	-1003	-1	11.53	GGAAAT
PF14_0357	-1413	-1	11.53	GGAAAT
PF14_0357	-776	1	11.53	ATTTCC
PF14_0361	-403	1	11.53	ATTTCC
PF14_0369	-378	1	11.53	ATTTCC
PF14_0373	-1483	-1	11.53	GGAAAT
PF14_0373	-1311	1	11.53	ATTTCC
PF14_0373	-304	1	11.53	ATTTCC
PF14_0375	-601	-1	11.53	GGAAAT
PF14_0375	-368	1	11.53	ATTTCC
PF14_0376	-1464	1	11.53	ATTTCC
PF14_0376	-735	1	11.53	ATTTCC
PF14_0377	-1818	-1	11.53	GGAAAT
PF14_0377	-1168	1	11.53	ATTTCC
PF14_0380	-1837	1	11.53	ATTTCC
PF14_0386	-1897	1	11.53	ATTTCC
PF14_0395	-1722	1	11.53	ATTTCC
PF14_0395	-67	1	11.53	ATTTCC
PF14_0395	-52	1	11.53	ATTTCC
PF14_0397	-181	-1	11.53	GGAAAT
PF14_0402	-1186	1	11.53	ATTTCC
PF14_0402	-1163	1	11.53	ATTTCC
PF14_0402	-720	1	11.53	ATTTCC
PF14_0402	-196	1	11.53	ATTTCC
PF14_0408	-239	1	11.53	ATTTCC
PF14_0427	-759	-1	11.53	GGAAAT
PF14_0427	-675	-1	11.53	GGAAAT
PF14_0453	-1835	-1	11.53	GGAAAT
PF14_0453	-850	-1	11.53	GGAAAT
PF14_0463	-1437	1	11.53	ATTTCC
PF14_0463	-1212	1	11.53	ATTTCC
PF14_0488	-1956	1	11.53	ATTTCC
PF14_0488	-1907	1	11.53	ATTTCC
PF14_0488	-626	1	11.53	ATTTCC
PF14_0492	-566	-1	11.53	GGAAAT
PF14_0492	-321	-1	11.53	GGAAAT
PF14_0493	-733	-1	11.53	GGAAAT
PF14_0538	-1580	-1	11.53	GGAAAT
PF14_0543	-1604	1	11.53	ATTTCC
PF14_0543	-212	1	11.53	ATTTCC
PF14_0556	-892	1	11.53	ATTTCC
PF14_0556	-563	-1	11.53	GGAAAT
PF14_0556	-503	1	11.53	ATTTCC
PF14_0560	-1856	-1	11.53	GGAAAT
PF14_0577	-1277	1	11.53	ATTTCC
PF14_0583	-407	1	11.53	ATTTCC
PF14_0592	-103	-1	11.53	GGAAAT
PF14_0597	-91	1	11.53	ATTTCC
PF14_0606	-610	1	11.53	ATTTCC
PF14_0613	-103	-1	11.53	GGAAAT
PF14_0630	-1830	1	11.53	ATTTCC
PF14_0630	-1271	1	11.53	ATTTCC
PF14_0632	-947	1	11.53	ATTTCC
PF14_0641	-641	1	11.53	ATTTCC
PF14_0642	-1097	-1	11.53	GGAAAT
PF14_0643	-113	1	11.53	ATTTCC
PF14_0653	-380	1	11.53	ATTTCC
PF14_0665	-916	1	11.53	ATTTCC
PF14_0671	-718	-1	11.53	GGAAAT
PF14_0672	-1041	1	11.53	ATTTCC
PF14_0679	-579	-1	11.53	GGAAAT
PF14_0681	-810	-1	11.53	GGAAAT
PF14_0695	-1195	-1	11.53	GGAAAT
PF14_0695	-412	-1	11.53	GGAAAT
PF14_0699	-1218	1	11.53	ATTTCC
PF14_0699	-1135	1	11.53	ATTTCC
PF14_0699	-934	1	11.53	ATTTCC
PF14_0716	-298	1	11.53	ATTTCC
PF14_0774	-314	-1	11.53	GGAAAT
PF14_0774	-20	1	11.53	ATTTCC
PFA0195w	-1138	1	11.53	ATTTCC
PFA0280w	-839	-1	11.53	GGAAAT
PFA0285c	-1262	-1	11.53	GGAAAT
PFA0290w	-317	1	11.53	ATTTCC
PFA0305c	-431	1	11.53	ATTTCC
PFA0340w	-1323	-1	11.53	GGAAAT
PFA0340w	-623	-1	11.53	GGAAAT
PFA0340w	-417	-1	11.53	GGAAAT
PFA0345w	-551	1	11.53	ATTTCC
PFA0345w	-452	1	11.53	ATTTCC
PFA0370w	-1946	-1	11.53	GGAAAT
PFA0370w	-34	-1	11.53	GGAAAT
PFA0400c	-408	1	11.53	ATTTCC
PFA0485w	-502	-1	11.53	GGAAAT
PFA0545c	-1327	-1	11.53	GGAAAT
PFA0545c	-1311	-1	11.53	GGAAAT
PFA0545c	-1278	-1	11.53	GGAAAT
PFA0545c	-1262	-1	11.53	GGAAAT
PFA0545c	-1246	-1	11.53	GGAAAT
PFA0545c	-1230	-1	11.53	GGAAAT
PFA0545c	-1214	-1	11.53	GGAAAT
PFA0545c	-1198	-1	11.53	GGAAAT
PFA0545c	-1182	-1	11.53	GGAAAT
PFA0545c	-1166	-1	11.53	GGAAAT
PFA0545c	-1150	-1	11.53	GGAAAT
PFA0545c	-1134	-1	11.53	GGAAAT
PFA0545c	-542	1	11.53	ATTTCC
PFA0545c	-64	1	11.53	ATTTCC
PFA0545c	-34	1	11.53	ATTTCC
PFB0170w	-591	-1	11.53	GGAAAT
PFB0260w	-1447	-1	11.53	GGAAAT
PFB0340c	-1578	1	11.53	ATTTCC
PFB0340c	-1196	-1	11.53	GGAAAT
PFB0345c	-961	-1	11.53	GGAAAT
PFB0345c	-658	1	11.53	ATTTCC
PFB0345c	-135	-1	11.53	GGAAAT
PFB0360c	-386	1	11.53	ATTTCC
PFB0380c	-1972	1	11.53	ATTTCC
PFB0385w	-1529	-1	11.53	GGAAAT
PFB0385w	-1004	-1	11.53	GGAAAT
PFB0390w	-199	-1	11.53	GGAAAT
PFB0465c	-825	1	11.53	ATTTCC
PFB0515w	-874	-1	11.53	GGAAAT
PFB0540w	-775	-1	11.53	GGAAAT
PFB0540w	-561	1	11.53	ATTTCC
PFB0540w	-391	1	11.53	ATTTCC
PFB0540w	-67	1	11.53	ATTTCC
PFB0585w	-620	-1	11.53	GGAAAT
PFB0645c	-723	1	11.53	ATTTCC
PFB0685c	-1255	1	11.53	ATTTCC
PFB0720c	-900	-1	11.53	GGAAAT
PFB0720c	-202	-1	11.53	GGAAAT
PFB0835c	-1597	-1	11.53	GGAAAT
PFB0840w	-271	1	11.53	ATTTCC
PFB0890c	-1058	1	11.53	ATTTCC
PFB0895c	-1333	-1	11.53	GGAAAT
PFC0120w	-800	-1	11.53	GGAAAT
PFC0120w	-305	1	11.53	ATTTCC
PFC0126c	-485	1	11.53	ATTTCC
PFC0145c	-1413	1	11.53	ATTTCC
PFC0160w	-1360	1	11.53	ATTTCC
PFC0160w	-592	-1	11.53	GGAAAT
PFC0170c	-1252	-1	11.53	GGAAAT
PFC0170c	-376	-1	11.53	GGAAAT
PFC0262c	-1289	-1	11.53	GGAAAT
PFC0262c	-1012	-1	11.53	GGAAAT
PFC0275w	-1321	1	11.53	ATTTCC
PFC0280c	-619	1	11.53	ATTTCC
PFC0281w	-306	-1	11.53	GGAAAT
PFC0455w	-230	1	11.53	ATTTCC
PFC0475c	-1337	1	11.53	ATTTCC
PFC0475c	-1124	1	11.53	ATTTCC
PFC0500w	-21	1	11.53	ATTTCC
PFC0525c	-742	-1	11.53	GGAAAT
PFC0525c	-565	1	11.53	ATTTCC
PFC0571c	-631	1	11.53	ATTTCC
PFC0575w	-24	-1	11.53	GGAAAT
PFC0581w	-447	1	11.53	ATTTCC
PFC0581w	-33	1	11.53	ATTTCC
PFC0670c	-948	-1	11.53	GGAAAT
PFC0730w	-1574	1	11.53	ATTTCC
PFC0730w	-1023	1	11.53	ATTTCC
PFC0730w	-522	1	11.53	ATTTCC
PFC0745c	-1333	1	11.53	ATTTCC
PFC0770c	-1712	1	11.53	ATTTCC
PFC0840w	-1042	-1	11.53	GGAAAT
PFC0840w	-992	-1	11.53	GGAAAT
PFC0845c	-145	1	11.53	ATTTCC
PFC0930c	-663	-1	11.53	GGAAAT
PFC0930c	-466	1	11.53	ATTTCC
PFC0955w	-1063	-1	11.53	GGAAAT
PFC0955w	-793	-1	11.53	GGAAAT
PFC0960c	-194	1	11.53	ATTTCC
PFC0960c	-141	-1	11.53	GGAAAT
PFC0995c	-1675	1	11.53	ATTTCC
PFC0995c	-1535	-1	11.53	GGAAAT
PFD0145c	-916	-1	11.53	GGAAAT
PFD0145c	-887	1	11.53	ATTTCC
PFD0170c	-359	1	11.53	ATTTCC
PFD0170c	-158	-1	11.53	GGAAAT
PFD0250c	-1937	1	11.53	ATTTCC
PFD0250c	-106	1	11.53	ATTTCC
PFD0300w	-433	1	11.53	ATTTCC
PFD0305c	-792	-1	11.53	GGAAAT
PFD0330w	-512	1	11.53	ATTTCC
PFD0470c	-832	1	11.53	ATTTCC
PFD0585c	-399	1	11.53	ATTTCC
PFD0595w	-177	-1	11.53	GGAAAT
PFD0665c	-1408	-1	11.53	GGAAAT
PFD0665c	-1187	1	11.53	ATTTCC
PFD0665c	-1137	-1	11.53	GGAAAT
PFD0670c	-508	1	11.53	ATTTCC
PFD0675w	-789	-1	11.53	GGAAAT
PFD0680c	-617	-1	11.53	GGAAAT
PFD0685c	-306	-1	11.53	GGAAAT
PFD0735c	-1170	-1	11.53	GGAAAT
PFD0735c	-740	1	11.53	ATTTCC
PFD0790c	-791	1	11.53	ATTTCC
PFD0795w	-1927	-1	11.53	GGAAAT
PFD0800c	-1288	-1	11.53	GGAAAT
PFD0800c	-860	1	11.53	ATTTCC
PFD0860w	-48	1	11.53	ATTTCC
PFD0865c	-1182	-1	11.53	GGAAAT
PFD0865c	-484	-1	11.53	GGAAAT
PFD0870w	-903	1	11.53	ATTTCC
PFD0870w	-205	1	11.53	ATTTCC
PFD0935c	-501	1	11.53	ATTTCC
PFD0940w	-453	-1	11.53	GGAAAT
PFD1050w	-1942	1	11.53	ATTTCC
PFD1050w	-1461	1	11.53	ATTTCC
PFD1095w	-1749	1	11.53	ATTTCC
PFD1120c	-625	-1	11.53	GGAAAT
PFE0095c	-951	-1	11.53	GGAAAT
PFE0215w	-749	1	11.53	ATTTCC
PFE0215w	-734	1	11.53	ATTTCC
PFE0215w	-435	1	11.53	ATTTCC
PFE0225w	-914	-1	11.53	GGAAAT
PFE0235c	-583	1	11.53	ATTTCC
PFE0240w	-1140	-1	11.53	GGAAAT
PFE0250w	-401	-1	11.53	GGAAAT
PFE0265c	-1007	1	11.53	ATTTCC
PFE0270c	-898	1	11.53	ATTTCC
PFE0380c	-1493	-1	11.53	GGAAAT
PFE0380c	-901	-1	11.53	GGAAAT
PFE0395c	-1365	-1	11.53	GGAAAT
PFE0400w	-605	1	11.53	ATTTCC
PFE0405c	-1443	-1	11.53	GGAAAT
PFE0435c	-1182	-1	11.53	GGAAAT
PFE0445c	-900	1	11.53	ATTTCC
PFE0445c	-652	-1	11.53	GGAAAT
PFE0450w	-1978	1	11.53	ATTTCC
PFE0450w	-1730	-1	11.53	GGAAAT
PFE0450w	-395	1	11.53	ATTTCC
PFE0520c	-1539	-1	11.53	GGAAAT
PFE0520c	-1276	1	11.53	ATTTCC
PFE0520c	-1180	-1	11.53	GGAAAT
PFE0560c	-1308	1	11.53	ATTTCC
PFE0560c	-456	1	11.53	ATTTCC
PFE0625w	-1117	-1	11.53	GGAAAT
PFE0675c	-133	1	11.53	ATTTCC
PFE0690c	-527	1	11.53	ATTTCC
PFE0765w	-26	1	11.53	ATTTCC
PFE0840c	-1407	-1	11.53	GGAAAT
PFE0915c	-1026	-1	11.53	GGAAAT
PFE0930w	-1460	1	11.53	ATTTCC
PFE0930w	-528	1	11.53	ATTTCC
PFE0960w	-170	-1	11.53	GGAAAT
PFE0970w	-348	-1	11.53	GGAAAT
PFE0970w	-77	-1	11.53	GGAAAT
PFE1025c	-998	1	11.53	ATTTCC
PFE1045c	-72	-1	11.53	GGAAAT
PFE1050w	-945	1	11.53	ATTTCC
PFE1135w	-626	1	11.53	ATTTCC
PFE1175w	-186	1	11.53	ATTTCC
PFE1225w	-237	1	11.53	ATTTCC
PFE1265w	-1021	-1	11.53	GGAAAT
PFE1265w	-469	-1	11.53	GGAAAT
PFE1315w	-1393	1	11.53	ATTTCC
PFE1345c	-980	1	11.53	ATTTCC
PFE1355c	-363	1	11.53	ATTTCC
PFE1375c	-1245	1	11.53	ATTTCC
PFE1450c	-764	-1	11.53	GGAAAT
PFE1450c	-117	1	11.53	ATTTCC
PFE1460w	-130	-1	11.53	GGAAAT
PFE1465w	-147	1	11.53	ATTTCC
PFE1510c	-1868	-1	11.53	GGAAAT
PFE1510c	-1686	-1	11.53	GGAAAT
PFE1515w	-1069	1	11.53	ATTTCC
PFE1515w	-887	1	11.53	ATTTCC
PFI0085c	-433	1	11.53	ATTTCC
PFI0085c	-375	-1	11.53	GGAAAT
PFI0135c	-664	-1	11.53	GGAAAT
PFI0155c	-1555	1	11.53	ATTTCC
PFI0155c	-1085	-1	11.53	GGAAAT
PFI0160w	-1814	1	11.53	ATTTCC
PFI0160w	-1241	-1	11.53	GGAAAT
PFI0200c	-1615	-1	11.53	GGAAAT
PFI0230c	-1623	-1	11.53	GGAAAT
PFI0235w	-1191	1	11.53	ATTTCC
PFI0240c	-1053	1	11.53	ATTTCC
PFI0355c	-1224	-1	11.53	GGAAAT
PFI0380c	-424	1	11.53	ATTTCC
PFI0385c	-980	-1	11.53	GGAAAT
PFI0465c	-165	-1	11.53	GGAAAT
PFI0525w	-117	1	11.53	ATTTCC
PFI0605c	-1981	-1	11.53	GGAAAT
PFI0605c	-1129	1	11.53	ATTTCC
PFI0630w	-1528	1	11.53	ATTTCC
PFI0725c	-1574	-1	11.53	GGAAAT
PFI0730w	-852	1	11.53	ATTTCC
PFI0770c	-1328	1	11.53	ATTTCC
PFI0770c	-860	-1	11.53	GGAAAT
PFI0830c	-54	1	11.53	ATTTCC
PFI0855w	-1106	-1	11.53	GGAAAT
PFI0880c	-1522	1	11.53	ATTTCC
PFI0880c	-1365	-1	11.53	GGAAAT
PFI0880c	-640	-1	11.53	GGAAAT
PFI0890c	-700	-1	11.53	GGAAAT
PFI0950w	-731	-1	11.53	GGAAAT
PFI0975c	-1846	1	11.53	ATTTCC
PFI0975c	-1689	1	11.53	ATTTCC
PFI0975c	-1280	1	11.53	ATTTCC
PFI0975c	-97	1	11.53	ATTTCC
PFI0990c	-171	-1	11.53	GGAAAT
PFI1090w	-634	-1	11.53	GGAAAT
PFI1240c	-915	1	11.53	ATTTCC
PFI1360c	-483	1	11.53	ATTTCC
PFI1370c	-1146	1	11.53	ATTTCC
PFI1545c	-37	1	11.53	ATTTCC
PFI1620c	-1211	1	11.53	ATTTCC
PFI1620c	-531	1	11.53	ATTTCC
PFI1620c	-488	1	11.53	ATTTCC
PFI1665w	-1980	-1	11.53	GGAAAT
PFI1680w	-1162	1	11.53	ATTTCC
PFI1710w	-1626	-1	11.53	GGAAAT
PFI1710w	-1375	1	11.53	ATTTCC
PFI1710w	-774	1	11.53	ATTTCC
PFI1710w	-255	1	11.53	ATTTCC
PFI1715w	-1665	1	11.53	ATTTCC
PFI1715w	-1242	1	11.53	ATTTCC
PFI1730w	-1941	-1	11.53	GGAAAT
PFI1730w	-1422	-1	11.53	GGAAAT
PFI1730w	-677	-1	11.53	GGAAAT
PFL0080c	-675	-1	11.53	GGAAAT
PFL0080c	-390	1	11.53	ATTTCC
PFL0090c	-221	-1	11.53	GGAAAT
PFL0110c	-590	-1	11.53	GGAAAT
PFL0150w	-900	1	11.53	ATTTCC
PFL0265w	-555	1	11.53	ATTTCC
PFL0285w	-940	-1	11.53	GGAAAT
PFL0285w	-336	1	11.53	ATTTCC
PFL0350c	-1778	-1	11.53	GGAAAT
PFL0350c	-1576	-1	11.53	GGAAAT
PFL0350c	-444	1	11.53	ATTTCC
PFL0385c	-495	1	11.53	ATTTCC
PFL0445w	-1616	1	11.53	ATTTCC
PFL0505c	-745	-1	11.53	GGAAAT
PFL0505c	-516	-1	11.53	GGAAAT
PFL0505c	-138	1	11.53	ATTTCC
PFL0560c	-1823	-1	11.53	GGAAAT
PFL0615w	-1060	-1	11.53	GGAAAT
PFL0615w	-809	-1	11.53	GGAAAT
PFL0630w	-1770	1	11.53	ATTTCC
PFL0660w	-1183	-1	11.53	GGAAAT
PFL0685w	-411	-1	11.53	GGAAAT
PFL0745c	-1619	1	11.53	ATTTCC
PFL0745c	-762	1	11.53	ATTTCC
PFL0745c	-160	-1	11.53	GGAAAT
PFL0865w	-143	-1	11.53	GGAAAT
PFL0865w	-12	-1	11.53	GGAAAT
PFL0930w	-1476	-1	11.53	GGAAAT
PFL0930w	-1354	1	11.53	ATTTCC
PFL0975w	-504	1	11.53	ATTTCC
PFL0975w	-481	1	11.53	ATTTCC
PFL1005c	-954	-1	11.53	GGAAAT
PFL1010c	-1671	-1	11.53	GGAAAT
PFL1070c	-1679	1	11.53	ATTTCC
PFL1120c	-996	1	11.53	ATTTCC
PFL1160c	-992	-1	11.53	GGAAAT
PFL1275c	-860	1	11.53	ATTTCC
PFL1275c	-464	-1	11.53	GGAAAT
PFL1285c	-1588	-1	11.53	GGAAAT
PFL1300c	-1824	-1	11.53	GGAAAT
PFL1300c	-693	1	11.53	ATTTCC
PFL1330c	-1221	-1	11.53	GGAAAT
PFL1370w	-1651	-1	11.53	GGAAAT
PFL1430c	-402	-1	11.53	GGAAAT
PFL1540c	-515	-1	11.53	GGAAAT
PFL1575w	-191	-1	11.53	GGAAAT
PFL1595w	-421	-1	11.53	GGAAAT
PFL1675c	-721	-1	11.53	GGAAAT
PFL1685w	-38	1	11.53	ATTTCC
PFL1740w	-498	1	11.53	ATTTCC
PFL1740w	-162	1	11.53	ATTTCC
PFL1920c	-825	-1	11.53	GGAAAT
PFL1920c	-786	1	11.53	ATTTCC
PFL1920c	-559	1	11.53	ATTTCC
PFL1920c	-53	1	11.53	ATTTCC
PFL1925w	-1595	-1	11.53	GGAAAT
PFL1925w	-1089	-1	11.53	GGAAAT
PFL1925w	-862	-1	11.53	GGAAAT
PFL1925w	-823	1	11.53	ATTTCC
PFL1960w	-1543	-1	11.53	GGAAAT
PFL1960w	-1192	1	11.53	ATTTCC
PFL2005w	-956	-1	11.53	GGAAAT
PFL2090c	-1665	-1	11.53	GGAAAT
PFL2110c	-807	-1	11.53	GGAAAT
PFL2160c	-1844	-1	11.53	GGAAAT
PFL2160c	-871	1	11.53	ATTTCC
PFL2245w	-284	-1	11.53	GGAAAT
PFL2280w	-1575	1	11.53	ATTTCC
PFL2365w	-1384	1	11.53	ATTTCC
PFL2365w	-1359	1	11.53	ATTTCC
PFL2380c	-756	1	11.53	ATTTCC
PFL2415w	-1591	-1	11.53	GGAAAT
MAL13P1.105	-1671	1	11.49	GTTTCC
MAL13P1.193	-751	-1	11.49	GGAAAC
MAL13P1.234	-1162	1	11.49	GTTTCC
MAL13P1.262	-239	1	11.49	GTTTCC
MAL13P1.39	-1760	-1	11.49	GGAAAC
MAL13P1.96	-136	-1	11.49	GGAAAC
PFF0200c	-429	1	11.49	GTTTCC
MAL7P1.111	-157	1	11.49	GTTTCC
MAL7P1.111	-64	-1	11.49	GGAAAC
MAL7P1.69	-327	1	11.49	GTTTCC
MAL7P1.73	-629	1	11.49	GTTTCC
MAL7P1.77	-938	-1	11.49	GGAAAC
MAL8P1.153	-645	1	11.49	GTTTCC
PF07_0023	-1957	1	11.49	GTTTCC
PF07_0113	-459	-1	11.49	GGAAAC
PF08_0010	-609	1	11.49	GTTTCC
PF08_0045	-888	1	11.49	GTTTCC
PF08_0057	-1434	-1	11.49	GGAAAC
PF08_0089	-393	-1	11.49	GGAAAC
PF08_0091	-1657	1	11.49	GTTTCC
PF08_0126	-1848	1	11.49	GTTTCC
PF10_0057	-782	-1	11.49	GGAAAC
PF10_0069	-925	-1	11.49	GGAAAC
PF10_0080	-110	1	11.49	GTTTCC
PF10_0107	-738	-1	11.49	GGAAAC
PF10_0120	-327	-1	11.49	GGAAAC
PF10_0140	-1463	1	11.49	GTTTCC
PF10_0154	-135	-1	11.49	GGAAAC
PF10_0186	-483	1	11.49	GTTTCC
PF10_0246	-135	1	11.49	GTTTCC
PF10_0292	-1341	1	11.49	GTTTCC
PF10_0292	-220	-1	11.49	GGAAAC
PF11_0054	-731	1	11.49	GTTTCC
PF11_0054	-703	1	11.49	GTTTCC
PF11_0055	-1711	-1	11.49	GGAAAC
PF11_0055	-1683	-1	11.49	GGAAAC
PF11_0099	-1981	1	11.49	GTTTCC
PF11_0112	-297	1	11.49	GTTTCC
PF11_0215	-122	1	11.49	GTTTCC
PF11_0216	-378	1	11.49	GTTTCC
PF11_0298	-455	1	11.49	GTTTCC
PF11_0314	-1099	1	11.49	GTTTCC
PF11_0315	-1101	1	11.49	GTTTCC
PF11_0342	-1352	-1	11.49	GGAAAC
PF11_0343	-1521	1	11.49	GTTTCC
PF11_0348	-1584	-1	11.49	GGAAAC
PF11_0427	-861	-1	11.49	GGAAAC
PF11_0435	-1034	-1	11.49	GGAAAC
PF11_0443	-662	1	11.49	GTTTCC
PF11_0443	-542	1	11.49	GTTTCC
PF11_0461	-1089	1	11.49	GTTTCC
PF13_0024	-1109	1	11.49	GTTTCC
PF13_0043	-418	-1	11.49	GGAAAC
PF13_0140	-643	-1	11.49	GGAAAC
PF13_0188	-449	-1	11.49	GGAAAC
PF13_0199	-292	1	11.49	GTTTCC
PF13_0200	-567	-1	11.49	GGAAAC
PF13_0220	-761	1	11.49	GTTTCC
PF13_0258	-1365	1	11.49	GTTTCC
PF13_0299	-334	1	11.49	GTTTCC
PF13_0299	-188	1	11.49	GTTTCC
PF13_0327	-487	-1	11.49	GGAAAC
PF14_0020	-1671	1	11.49	GTTTCC
PF14_0089	-1324	1	11.49	GTTTCC
PF14_0090	-234	-1	11.49	GGAAAC
PF14_0101	-1093	1	11.49	GTTTCC
PF14_0105	-1275	1	11.49	GTTTCC
PF14_0132	-131	1	11.49	GTTTCC
PF14_0138	-1023	1	11.49	GTTTCC
PF14_0142	-1453	1	11.49	GTTTCC
PF14_0177	-1375	1	11.49	GTTTCC
PF14_0184	-932	1	11.49	GTTTCC
PF14_0285	-459	-1	11.49	GGAAAC
PF14_0311	-137	1	11.49	GTTTCC
PF14_0380	-1606	-1	11.49	GGAAAC
PF14_0386	-1919	1	11.49	GTTTCC
PF14_0405	-245	1	11.49	GTTTCC
PF14_0417	-1317	-1	11.49	GGAAAC
PF14_0453	-901	-1	11.49	GGAAAC
PF14_0462	-527	-1	11.49	GGAAAC
PF14_0468	-94	1	11.49	GTTTCC
PF14_0492	-1039	1	11.49	GTTTCC
PF14_0501	-71	1	11.49	GTTTCC
PF14_0529	-1543	-1	11.49	GGAAAC
PF14_0560	-1816	-1	11.49	GGAAAC
PF14_0560	-292	-1	11.49	GGAAAC
PF14_0597	-1986	1	11.49	GTTTCC
PF14_0617	-446	-1	11.49	GGAAAC
PF14_0617	-438	-1	11.49	GGAAAC
PF14_0675	-1559	1	11.49	GTTTCC
PF14_0675	-925	1	11.49	GTTTCC
PF14_0676	-997	-1	11.49	GGAAAC
PF14_0676	-363	-1	11.49	GGAAAC
PF14_0679	-881	-1	11.49	GGAAAC
PF14_0699	-217	1	11.49	GTTTCC
PF14_0716	-1436	-1	11.49	GGAAAC
PF14_0716	-177	-1	11.49	GGAAAC
PF14_0774	-992	1	11.49	GTTTCC
PFA0195w	-401	-1	11.49	GGAAAC
PFA0345w	-951	1	11.49	GTTTCC
PFB0220w	-1820	-1	11.49	GGAAAC
PFB0220w	-459	-1	11.49	GGAAAC
PFB0250w	-1053	1	11.49	GTTTCC
PFB0250w	-954	-1	11.49	GGAAAC
PFB0585w	-1028	-1	11.49	GGAAAC
PFB0585w	-587	-1	11.49	GGAAAC
PFB0645c	-1163	-1	11.49	GGAAAC
PFB0645c	-219	-1	11.49	GGAAAC
PFB0720c	-1133	1	11.49	GTTTCC
PFB0750w	-509	1	11.49	GTTTCC
PFC0145c	-1139	-1	11.49	GGAAAC
PFC0281w	-1954	-1	11.49	GGAAAC
PFC0570c	-94	1	11.49	GTTTCC
PFC0670c	-469	-1	11.49	GGAAAC
PFC0720w	-254	1	11.49	GTTTCC
PFC0930c	-1292	1	11.49	GTTTCC
PFC1035w	-853	-1	11.49	GGAAAC
PFD0420c	-1841	-1	11.49	GGAAAC
PFD0425w	-870	1	11.49	GTTTCC
PFD0775c	-452	1	11.49	GTTTCC
PFD0780w	-1920	-1	11.49	GGAAAC
PFD0860w	-340	1	11.49	GTTTCC
PFE0560c	-896	1	11.49	GTTTCC
PFE0625w	-1945	-1	11.49	GGAAAC
PFE0930w	-808	1	11.49	GTTTCC
PFE0960w	-1932	-1	11.49	GGAAAC
PFE0970w	-629	-1	11.49	GGAAAC
PFI0135c	-969	-1	11.49	GGAAAC
PFI0155c	-547	-1	11.49	GGAAAC
PFI0230c	-508	1	11.49	GTTTCC
PFI0385c	-1466	1	11.49	GTTTCC
PFI0605c	-1791	1	11.49	GTTTCC
PFI0710c	-277	1	11.49	GTTTCC
PFI0875w	-1286	-1	11.49	GGAAAC
PFI1155w	-1457	-1	11.49	GGAAAC
PFI1360c	-734	-1	11.49	GGAAAC
PFI1525w	-327	1	11.49	GTTTCC
PFI1665w	-209	1	11.49	GTTTCC
PFI1710w	-1567	-1	11.49	GGAAAC
PFI1715w	-1228	1	11.49	GTTTCC
PFL0080c	-1175	-1	11.49	GGAAAC
PFL0090c	-765	-1	11.49	GGAAAC
PFL0165c	-389	1	11.49	GTTTCC
PFL0170w	-925	-1	11.49	GGAAAC
PFL0265w	-1198	1	11.49	GTTTCC
PFL0535c	-1204	1	11.49	GTTTCC
PFL0685w	-633	-1	11.49	GGAAAC
PFL0865w	-299	-1	11.49	GGAAAC
PFL1005c	-399	1	11.49	GTTTCC
PFL1180w	-1762	-1	11.49	GGAAAC
PFL1245w	-1509	-1	11.49	GGAAAC
PFL1685w	-674	1	11.49	GTTTCC
PFL1740w	-802	1	11.49	GTTTCC
PFL1740w	-29	-1	11.49	GGAAAC
PFL2090c	-88	1	11.49	GTTTCC
PFL2160c	-1458	-1	11.49	GGAAAC
PFL2160c	-1297	-1	11.49	GGAAAC
PFL2280w	-469	1	11.49	GTTTCC
PFL2570w	-1133	1	11.49	GTTTCC
MAL13P1.105	-1781	-1	10.25	GGAAAA
MAL13P1.105	-1621	1	10.25	TTTTCC
MAL13P1.105	-1143	-1	10.25	GGAAAA
MAL13P1.118	-1304	1	10.25	TTTTCC
MAL13P1.118	-1140	-1	10.25	GGAAAA
MAL13P1.118	-655	-1	10.25	GGAAAA
MAL13P1.121	-641	-1	10.25	GGAAAA
MAL13P1.121	-309	-1	10.25	GGAAAA
MAL13P1.121	-260	-1	10.25	GGAAAA
MAL13P1.124	-1417	-1	10.25	GGAAAA
MAL13P1.124	-780	1	10.25	TTTTCC
MAL13P1.124	-691	-1	10.25	GGAAAA
MAL13P1.124	-184	1	10.25	TTTTCC
MAL13P1.126	-515	1	10.25	TTTTCC
MAL13P1.126	-431	-1	10.25	GGAAAA
MAL13P1.131	-1671	-1	10.25	GGAAAA
MAL13P1.131	-1364	1	10.25	TTTTCC
MAL13P1.134	-417	-1	10.25	GGAAAA
MAL13P1.139	-13	-1	10.25	GGAAAA
MAL13P1.140	-1170	-1	10.25	GGAAAA
MAL13P1.140	-189	1	10.25	TTTTCC
MAL13P1.147	-769	-1	10.25	GGAAAA
MAL13P1.147	-357	1	10.25	TTTTCC
MAL13P1.148	-1535	-1	10.25	GGAAAA
MAL13P1.148	-1148	1	10.25	TTTTCC
MAL13P1.152	-747	1	10.25	TTTTCC
MAL13P1.152	-588	1	10.25	TTTTCC
MAL13P1.152	-445	1	10.25	TTTTCC
MAL13P1.152	-195	-1	10.25	GGAAAA
MAL13P1.16	-701	-1	10.25	GGAAAA
MAL13P1.160	-550	-1	10.25	GGAAAA
MAL13P1.160	-540	-1	10.25	GGAAAA
MAL13P1.161	-1206	-1	10.25	GGAAAA
MAL13P1.161	-1196	-1	10.25	GGAAAA
MAL13P1.164	-190	-1	10.25	GGAAAA
MAL13P1.165	-525	1	10.25	TTTTCC
MAL13P1.167	-189	-1	10.25	GGAAAA
MAL13P1.19	-357	1	10.25	TTTTCC
MAL13P1.19	-133	-1	10.25	GGAAAA
MAL13P1.190	-336	-1	10.25	GGAAAA
MAL13P1.193	-1390	1	10.25	TTTTCC
MAL13P1.193	-1346	1	10.25	TTTTCC
MAL13P1.193	-235	-1	10.25	GGAAAA
MAL13P1.194	-902	1	10.25	TTTTCC
MAL13P1.194	-781	1	10.25	TTTTCC
MAL13P1.194	-739	-1	10.25	GGAAAA
MAL13P1.196	-1413	1	10.25	TTTTCC
MAL13P1.196	-1281	1	10.25	TTTTCC
MAL13P1.196	-1096	1	10.25	TTTTCC
MAL13P1.196	-764	-1	10.25	GGAAAA
MAL13P1.196	-616	1	10.25	TTTTCC
MAL13P1.202	-1837	-1	10.25	GGAAAA
MAL13P1.202	-1808	-1	10.25	GGAAAA
MAL13P1.202	-535	-1	10.25	GGAAAA
MAL13P1.205	-1922	1	10.25	TTTTCC
MAL13P1.205	-1296	-1	10.25	GGAAAA
MAL13P1.205	-242	-1	10.25	GGAAAA
MAL13P1.21	-1188	1	10.25	TTTTCC
MAL13P1.210	-765	1	10.25	TTTTCC
MAL13P1.210	-170	1	10.25	TTTTCC
MAL13P1.214	-1982	1	10.25	TTTTCC
MAL13P1.214	-1948	-1	10.25	GGAAAA
MAL13P1.214	-1747	-1	10.25	GGAAAA
MAL13P1.215	-1427	-1	10.25	GGAAAA
MAL13P1.215	-469	-1	10.25	GGAAAA
MAL13P1.215	-352	1	10.25	TTTTCC
MAL13P1.215	-118	-1	10.25	GGAAAA
MAL13P1.226	-287	1	10.25	TTTTCC
MAL13P1.227	-1608	-1	10.25	GGAAAA
MAL13P1.229	-673	1	10.25	TTTTCC
MAL13P1.229	-534	-1	10.25	GGAAAA
MAL13P1.234	-66	-1	10.25	GGAAAA
MAL13P1.241	-61	1	10.25	TTTTCC
MAL13P1.248	-1022	1	10.25	TTTTCC
MAL13P1.248	-970	-1	10.25	GGAAAA
MAL13P1.248	-259	-1	10.25	GGAAAA
MAL13P1.249	-607	-1	10.25	GGAAAA
MAL13P1.262	-1916	-1	10.25	GGAAAA
MAL13P1.262	-31	1	10.25	TTTTCC
MAL13P1.266	-1666	1	10.25	TTTTCC
MAL13P1.266	-1081	1	10.25	TTTTCC
MAL13P1.266	-465	-1	10.25	GGAAAA
MAL13P1.303	-1344	1	10.25	TTTTCC
MAL13P1.311	-909	-1	10.25	GGAAAA
MAL13P1.311	-571	1	10.25	TTTTCC
MAL13P1.311	-275	1	10.25	TTTTCC
MAL13P1.315	-713	-1	10.25	GGAAAA
MAL13P1.315	-203	1	10.25	TTTTCC
MAL13P1.319	-1473	-1	10.25	GGAAAA
MAL13P1.319	-442	-1	10.25	GGAAAA
MAL13P1.319	-164	-1	10.25	GGAAAA
MAL13P1.324	-496	-1	10.25	GGAAAA
MAL13P1.337	-366	1	10.25	TTTTCC
MAL13P1.346	-1326	1	10.25	TTTTCC
MAL13P1.39	-933	1	10.25	TTTTCC
MAL13P1.39	-366	1	10.25	TTTTCC
MAL13P1.90	-563	-1	10.25	GGAAAA
MAL13P1.90	-420	-1	10.25	GGAAAA
MAL13P1.95	-382	-1	10.25	GGAAAA
MAL13P1.96	-161	-1	10.25	GGAAAA
PFF0670w	-175	1	10.25	TTTTCC
PFF0200c	-1919	1	10.25	TTTTCC
PFF0200c	-1403	-1	10.25	GGAAAA
PFF0200c	-1374	-1	10.25	GGAAAA
PFF0200c	-853	1	10.25	TTTTCC
MAL7P1.102	-382	1	10.25	TTTTCC
MAL7P1.111	-1806	-1	10.25	GGAAAA
MAL7P1.114	-1439	1	10.25	TTTTCC
MAL7P1.114	-830	1	10.25	TTTTCC
MAL7P1.114	-774	-1	10.25	GGAAAA
MAL7P1.132	-1349	-1	10.25	GGAAAA
MAL7P1.132	-747	1	10.25	TTTTCC
MAL7P1.132	-27	-1	10.25	GGAAAA
MAL7P1.146	-960	-1	10.25	GGAAAA
MAL7P1.155	-1176	-1	10.25	GGAAAA
MAL7P1.155	-971	-1	10.25	GGAAAA
MAL7P1.155	-793	1	10.25	TTTTCC
MAL7P1.17	-1313	-1	10.25	GGAAAA
MAL7P1.17	-677	1	10.25	TTTTCC
MAL7P1.20	-648	-1	10.25	GGAAAA
MAL7P1.20	-471	-1	10.25	GGAAAA
MAL7P1.20	-41	1	10.25	TTTTCC
MAL7P1.23	-1396	-1	10.25	GGAAAA
MAL7P1.23	-765	1	10.25	TTTTCC
MAL7P1.23	-124	-1	10.25	GGAAAA
MAL7P1.67	-390	-1	10.25	GGAAAA
MAL7P1.67	-344	-1	10.25	GGAAAA
MAL7P1.67	-199	1	10.25	TTTTCC
MAL7P1.67	-191	1	10.25	TTTTCC
MAL7P1.69	-910	1	10.25	TTTTCC
MAL7P1.73	-1242	-1	10.25	GGAAAA
MAL7P1.77	-1069	1	10.25	TTTTCC
MAL7P1.77	-1063	1	10.25	TTTTCC
MAL7P1.77	-1043	1	10.25	TTTTCC
MAL7P1.77	-1037	1	10.25	TTTTCC
MAL7P1.77	-984	-1	10.25	GGAAAA
MAL7P1.93	-1295	-1	10.25	GGAAAA
MAL7P1.93	-1257	-1	10.25	GGAAAA
MAL7P1.93	-697	1	10.25	TTTTCC
MAL7P1.93	-668	1	10.25	TTTTCC
MAL7P1.93	-560	-1	10.25	GGAAAA
MAL7P1.93	-214	1	10.25	TTTTCC
MAL8P1.11	-1401	-1	10.25	GGAAAA
MAL8P1.11	-630	1	10.25	TTTTCC
MAL8P1.123	-428	1	10.25	TTTTCC
MAL8P1.123	-264	1	10.25	TTTTCC
MAL8P1.128	-307	-1	10.25	GGAAAA
MAL8P1.133	-1021	-1	10.25	GGAAAA
MAL8P1.134	-18	1	10.25	TTTTCC
MAL8P1.138	-1420	-1	10.25	GGAAAA
MAL8P1.138	-552	1	10.25	TTTTCC
MAL8P1.139	-681	1	10.25	TTTTCC
MAL8P1.14	-138	-1	10.25	GGAAAA
MAL8P1.142	-1724	-1	10.25	GGAAAA
MAL8P1.142	-1337	-1	10.25	GGAAAA
MAL8P1.142	-1132	1	10.25	TTTTCC
MAL8P1.142	-495	1	10.25	TTTTCC
MAL8P1.146	-1778	1	10.25	TTTTCC
MAL8P1.146	-1115	-1	10.25	GGAAAA
MAL8P1.146	-920	-1	10.25	GGAAAA
MAL8P1.153	-384	1	10.25	TTTTCC
MAL8P1.17	-954	-1	10.25	GGAAAA
MAL8P1.17	-147	1	10.25	TTTTCC
MAL8P1.17	-53	1	10.25	TTTTCC
MAL8P1.22	-675	-1	10.25	GGAAAA
MAL8P1.29	-1806	-1	10.25	GGAAAA
MAL8P1.29	-1322	1	10.25	TTTTCC
MAL8P1.55	-99	1	10.25	TTTTCC
MAL8P1.61	-914	1	10.25	TTTTCC
MAL8P1.79	-700	-1	10.25	GGAAAA
MAL8P1.79	-615	-1	10.25	GGAAAA
MAL8P1.82	-1138	-1	10.25	GGAAAA
MAL8P1.82	-389	1	10.25	TTTTCC
MAL8P1.84	-707	-1	10.25	GGAAAA
MAL8P1.85	-458	1	10.25	TTTTCC
MAL8P1.96	-1162	1	10.25	TTTTCC
MAL8P1.96	-981	1	10.25	TTTTCC
MAL8P1.99	-608	-1	10.25	GGAAAA
PF07_0012	-51	-1	10.25	GGAAAA
PF07_0021	-1747	-1	10.25	GGAAAA
PF07_0021	-466	1	10.25	TTTTCC
PF07_0021	-368	1	10.25	TTTTCC
PF07_0035	-1819	1	10.25	TTTTCC
PF07_0035	-1596	-1	10.25	GGAAAA
PF07_0035	-1368	1	10.25	TTTTCC
PF07_0035	-1174	1	10.25	TTTTCC
PF07_0036	-362	-1	10.25	GGAAAA
PF07_0040	-758	1	10.25	TTTTCC
PF07_0061	-1373	-1	10.25	GGAAAA
PF07_0061	-1097	-1	10.25	GGAAAA
PF07_0064	-1448	-1	10.25	GGAAAA
PF07_0064	-1284	-1	10.25	GGAAAA
PF07_0064	-326	1	10.25	TTTTCC
PF07_0065	-1056	1	10.25	TTTTCC
PF07_0065	-892	1	10.25	TTTTCC
PF07_0065	-212	-1	10.25	GGAAAA
PF07_0081	-621	1	10.25	TTTTCC
PF07_0101	-1720	1	10.25	TTTTCC
PF07_0101	-757	-1	10.25	GGAAAA
PF07_0101	-319	-1	10.25	GGAAAA
PF07_0101	-288	-1	10.25	GGAAAA
PF07_0105	-1916	1	10.25	TTTTCC
PF07_0105	-1433	-1	10.25	GGAAAA
PF07_0105	-1000	1	10.25	TTTTCC
PF07_0105	-773	-1	10.25	GGAAAA
PF07_0108	-890	-1	10.25	GGAAAA
PF07_0112	-691	1	10.25	TTTTCC
PF07_0112	-312	1	10.25	TTTTCC
PF07_0113	-240	1	10.25	TTTTCC
PF07_0113	-223	1	10.25	TTTTCC
PF07_0118	-1271	1	10.25	TTTTCC
PF07_0118	-736	1	10.25	TTTTCC
PF07_0118	-695	-1	10.25	GGAAAA
PF07_0129	-1926	1	10.25	TTTTCC
PF07_0129	-1820	-1	10.25	GGAAAA
PF07_0129	-1731	-1	10.25	GGAAAA
PF08_0010	-1284	-1	10.25	GGAAAA
PF08_0010	-278	1	10.25	TTTTCC
PF08_0014	-1660	1	10.25	TTTTCC
PF08_0014	-237	-1	10.25	GGAAAA
PF08_0020	-1802	1	10.25	TTTTCC
PF08_0021	-1385	-1	10.25	GGAAAA
PF08_0031	-1640	1	10.25	TTTTCC
PF08_0031	-714	-1	10.25	GGAAAA
PF08_0031	-346	1	10.25	TTTTCC
PF08_0031	-243	1	10.25	TTTTCC
PF08_0032	-1337	-1	10.25	GGAAAA
PF08_0032	-1236	1	10.25	TTTTCC
PF08_0032	-750	-1	10.25	GGAAAA
PF08_0032	-376	1	10.25	TTTTCC
PF08_0032	-109	-1	10.25	GGAAAA
PF08_0045	-1172	-1	10.25	GGAAAA
PF08_0045	-1104	-1	10.25	GGAAAA
PF08_0045	-667	1	10.25	TTTTCC
PF08_0045	-540	1	10.25	TTTTCC
PF08_0045	-142	-1	10.25	GGAAAA
PF08_0045	-99	-1	10.25	GGAAAA
PF08_0057	-720	-1	10.25	GGAAAA
PF08_0064	-1230	-1	10.25	GGAAAA
PF08_0064	-209	1	10.25	TTTTCC
PF08_0067	-628	1	10.25	TTTTCC
PF08_0071	-1218	-1	10.25	GGAAAA
PF08_0071	-446	1	10.25	TTTTCC
PF08_0089	-1396	1	10.25	TTTTCC
PF08_0091	-1880	1	10.25	TTTTCC
PF08_0093	-265	1	10.25	TTTTCC
PF08_0094	-1998	1	10.25	TTTTCC
PF08_0094	-1686	-1	10.25	GGAAAA
PF08_0094	-1063	-1	10.25	GGAAAA
PF08_0094	-657	-1	10.25	GGAAAA
PF08_0094	-386	-1	10.25	GGAAAA
PF08_0109	-1029	1	10.25	TTTTCC
PF08_0109	-413	1	10.25	TTTTCC
PF08_0125	-720	1	10.25	TTTTCC
PF08_0126	-1351	-1	10.25	GGAAAA
PF08_0126	-714	1	10.25	TTTTCC
PF10_0020	-1772	-1	10.25	GGAAAA
PF10_0030	-466	1	10.25	TTTTCC
PF10_0030	-431	-1	10.25	GGAAAA
PF10_0045	-1519	1	10.25	TTTTCC
PF10_0045	-921	-1	10.25	GGAAAA
PF10_0057	-1899	-1	10.25	GGAAAA
PF10_0057	-1675	1	10.25	TTTTCC
PF10_0057	-1122	-1	10.25	GGAAAA
PF10_0060	-1140	1	10.25	TTTTCC
PF10_0060	-1103	1	10.25	TTTTCC
PF10_0060	-592	-1	10.25	GGAAAA
PF10_0069	-625	1	10.25	TTTTCC
PF10_0069	-481	1	10.25	TTTTCC
PF10_0081	-1953	1	10.25	TTTTCC
PF10_0081	-1861	-1	10.25	GGAAAA
PF10_0081	-376	-1	10.25	GGAAAA
PF10_0084	-1867	1	10.25	TTTTCC
PF10_0084	-1633	-1	10.25	GGAAAA
PF10_0084	-324	1	10.25	TTTTCC
PF10_0084	-178	1	10.25	TTTTCC
PF10_0107	-1370	1	10.25	TTTTCC
PF10_0107	-1216	1	10.25	TTTTCC
PF10_0107	-804	-1	10.25	GGAAAA
PF10_0116	-95	1	10.25	TTTTCC
PF10_0117	-1410	-1	10.25	GGAAAA
PF10_0120	-1656	1	10.25	TTTTCC
PF10_0120	-278	1	10.25	TTTTCC
PF10_0120	-71	-1	10.25	GGAAAA
PF10_0120	-17	1	10.25	TTTTCC
PF10_0133	-1031	1	10.25	TTTTCC
PF10_0133	-71	1	10.25	TTTTCC
PF10_0133	-31	1	10.25	TTTTCC
PF10_0140	-422	1	10.25	TTTTCC
PF10_0151	-1163	-1	10.25	GGAAAA
PF10_0154	-993	1	10.25	TTTTCC
PF10_0164	-1594	1	10.25	TTTTCC
PF10_0164	-1066	1	10.25	TTTTCC
PF10_0164	-914	-1	10.25	GGAAAA
PF10_0186	-255	-1	10.25	GGAAAA
PF10_0190	-20	-1	10.25	GGAAAA
PF10_0191	-11	1	10.25	TTTTCC
PF10_0203	-1863	1	10.25	TTTTCC
PF10_0203	-1827	-1	10.25	GGAAAA
PF10_0203	-1297	-1	10.25	GGAAAA
PF10_0207	-843	-1	10.25	GGAAAA
PF10_0221	-1360	-1	10.25	GGAAAA
PF10_0221	-1029	-1	10.25	GGAAAA
PF10_0221	-947	-1	10.25	GGAAAA
PF10_0221	-329	-1	10.25	GGAAAA
PF10_0221	-288	-1	10.25	GGAAAA
PF10_0236	-243	-1	10.25	GGAAAA
PF10_0238	-1174	-1	10.25	GGAAAA
PF10_0238	-958	1	10.25	TTTTCC
PF10_0238	-952	1	10.25	TTTTCC
PF10_0238	-736	-1	10.25	GGAAAA
PF10_0238	-604	-1	10.25	GGAAAA
PF10_0246	-46	1	10.25	TTTTCC
PF10_0276	-424	-1	10.25	GGAAAA
PF10_0276	-9	-1	10.25	GGAAAA
PF10_0282	-669	-1	10.25	GGAAAA
PF10_0282	-296	-1	10.25	GGAAAA
PF10_0291	-984	-1	10.25	GGAAAA
PF10_0292	-1150	1	10.25	TTTTCC
PF10_0292	-767	-1	10.25	GGAAAA
PF10_0309	-1238	1	10.25	TTTTCC
PF10_0309	-753	1	10.25	TTTTCC
PF10_0309	-592	-1	10.25	GGAAAA
PF10_0309	-507	1	10.25	TTTTCC
PF10_0317	-200	-1	10.25	GGAAAA
PF10_0330	-1896	1	10.25	TTTTCC
PF10_0330	-1556	1	10.25	TTTTCC
PF10_0330	-1417	1	10.25	TTTTCC
PF10_0330	-1359	1	10.25	TTTTCC
PF10_0330	-1317	-1	10.25	GGAAAA
PF10_0330	-1147	1	10.25	TTTTCC
PF10_0330	-153	-1	10.25	GGAAAA
PF10_0337	-629	1	10.25	TTTTCC
PF10_0338	-155	1	10.25	TTTTCC
PF10_0360	-547	-1	10.25	GGAAAA
PF10_0360	-511	1	10.25	TTTTCC
PF10_0360	-400	-1	10.25	GGAAAA
PF10_0360	-193	1	10.25	TTTTCC
PF10_0360	-11	1	10.25	TTTTCC
PF10_0362	-1946	1	10.25	TTTTCC
PF10_0362	-812	-1	10.25	GGAAAA
PF10_0362	-70	-1	10.25	GGAAAA
PF10_0379	-1730	-1	10.25	GGAAAA
PF10_0379	-1665	-1	10.25	GGAAAA
PF11_0049	-1900	-1	10.25	GGAAAA
PF11_0049	-1894	-1	10.25	GGAAAA
PF11_0049	-1612	1	10.25	TTTTCC
PF11_0049	-1350	-1	10.25	GGAAAA
PF11_0055	-224	1	10.25	TTTTCC
PF11_0066	-1020	1	10.25	TTTTCC
PF11_0066	-706	-1	10.25	GGAAAA
PF11_0066	-439	1	10.25	TTTTCC
PF11_0066	-346	-1	10.25	GGAAAA
PF11_0069	-1726	1	10.25	TTTTCC
PF11_0072	-1354	-1	10.25	GGAAAA
PF11_0072	-475	-1	10.25	GGAAAA
PF11_0074	-422	-1	10.25	GGAAAA
PF11_0074	-311	-1	10.25	GGAAAA
PF11_0074	-98	-1	10.25	GGAAAA
PF11_0083	-1236	1	10.25	TTTTCC
PF11_0083	-634	-1	10.25	GGAAAA
PF11_0083	-538	-1	10.25	GGAAAA
PF11_0083	-427	-1	10.25	GGAAAA
PF11_0083	-331	-1	10.25	GGAAAA
PF11_0083	-222	-1	10.25	GGAAAA
PF11_0098	-1931	1	10.25	TTTTCC
PF11_0098	-1620	1	10.25	TTTTCC
PF11_0099	-1256	1	10.25	TTTTCC
PF11_0099	-740	1	10.25	TTTTCC
PF11_0112	-560	-1	10.25	GGAAAA
PF11_0112	-22	1	10.25	TTTTCC
PF11_0114	-931	-1	10.25	GGAAAA
PF11_0114	-266	-1	10.25	GGAAAA
PF11_0117	-895	-1	10.25	GGAAAA
PF11_0128	-657	1	10.25	TTTTCC
PF11_0128	-32	1	10.25	TTTTCC
PF11_0141	-849	1	10.25	TTTTCC
PF11_0146	-1436	1	10.25	TTTTCC
PF11_0164	-1143	1	10.25	TTTTCC
PF11_0164	-884	-1	10.25	GGAAAA
PF11_0164	-511	-1	10.25	GGAAAA
PF11_0171	-1183	1	10.25	TTTTCC
PF11_0172	-1842	-1	10.25	GGAAAA
PF11_0173	-880	1	10.25	TTTTCC
PF11_0186	-895	1	10.25	TTTTCC
PF11_0197	-736	1	10.25	TTTTCC
PF11_0197	-605	-1	10.25	GGAAAA
PF11_0220	-1022	-1	10.25	GGAAAA
PF11_0229	-310	1	10.25	TTTTCC
PF11_0229	-48	-1	10.25	GGAAAA
PF11_0233	-735	-1	10.25	GGAAAA
PF11_0233	-729	-1	10.25	GGAAAA
PF11_0238	-1631	-1	10.25	GGAAAA
PF11_0238	-1422	1	10.25	TTTTCC
PF11_0238	-250	-1	10.25	GGAAAA
PF11_0249	-1772	1	10.25	TTTTCC
PF11_0253	-1719	-1	10.25	GGAAAA
PF11_0253	-1700	-1	10.25	GGAAAA
PF11_0253	-1247	1	10.25	TTTTCC
PF11_0253	-963	-1	10.25	GGAAAA
PF11_0253	-935	1	10.25	TTTTCC
PF11_0253	-86	1	10.25	TTTTCC
PF11_0271	-460	1	10.25	TTTTCC
PF11_0282	-1533	1	10.25	TTTTCC
PF11_0282	-379	1	10.25	TTTTCC
PF11_0298	-1553	1	10.25	TTTTCC
PF11_0298	-1511	-1	10.25	GGAAAA
PF11_0314	-663	-1	10.25	GGAAAA
PF11_0315	-1313	1	10.25	TTTTCC
PF11_0315	-1246	1	10.25	TTTTCC
PF11_0315	-1002	-1	10.25	GGAAAA
PF11_0315	-209	1	10.25	TTTTCC
PF11_0317	-1741	-1	10.25	GGAAAA
PF11_0317	-1735	-1	10.25	GGAAAA
PF11_0317	-1672	-1	10.25	GGAAAA
PF11_0317	-1226	1	10.25	TTTTCC
PF11_0317	-874	1	10.25	TTTTCC
PF11_0321	-818	1	10.25	TTTTCC
PF11_0321	-368	1	10.25	TTTTCC
PF11_0322	-581	-1	10.25	GGAAAA
PF11_0322	-131	-1	10.25	GGAAAA
PF11_0332	-1256	-1	10.25	GGAAAA
PF11_0332	-171	-1	10.25	GGAAAA
PF11_0333	-786	1	10.25	TTTTCC
PF11_0338	-1417	-1	10.25	GGAAAA
PF11_0338	-640	1	10.25	TTTTCC
PF11_0338	-542	-1	10.25	GGAAAA
PF11_0342	-1873	1	10.25	TTTTCC
PF11_0342	-1850	-1	10.25	GGAAAA
PF11_0342	-1429	1	10.25	TTTTCC
PF11_0343	-1444	-1	10.25	GGAAAA
PF11_0343	-1023	1	10.25	TTTTCC
PF11_0343	-1000	-1	10.25	GGAAAA
PF11_0343	-608	1	10.25	TTTTCC
PF11_0348	-1055	-1	10.25	GGAAAA
PF11_0352	-1777	-1	10.25	GGAAAA
PF11_0352	-1606	1	10.25	TTTTCC
PF11_0352	-1055	-1	10.25	GGAAAA
PF11_0352	-865	1	10.25	TTTTCC
PF11_0354	-1184	1	10.25	TTTTCC
PF11_0370	-1957	1	10.25	TTTTCC
PF11_0370	-509	-1	10.25	GGAAAA
PF11_0392	-844	1	10.25	TTTTCC
PF11_0392	-224	1	10.25	TTTTCC
PF11_0395	-1568	-1	10.25	GGAAAA
PF11_0395	-139	-1	10.25	GGAAAA
PF11_0412	-270	-1	10.25	GGAAAA
PF11_0412	-20	-1	10.25	GGAAAA
PF11_0413	-1920	-1	10.25	GGAAAA
PF11_0413	-1517	-1	10.25	GGAAAA
PF11_0413	-555	-1	10.25	GGAAAA
PF11_0413	-489	-1	10.25	GGAAAA
PF11_0413	-382	1	10.25	TTTTCC
PF11_0423	-812	1	10.25	TTTTCC
PF11_0424	-1259	1	10.25	TTTTCC
PF11_0424	-1128	-1	10.25	GGAAAA
PF11_0425	-139	1	10.25	TTTTCC
PF11_0425	-8	-1	10.25	GGAAAA
PF11_0427	-848	-1	10.25	GGAAAA
PF11_0429	-955	1	10.25	TTTTCC
PF11_0429	-495	1	10.25	TTTTCC
PF11_0435	-1345	-1	10.25	GGAAAA
PF11_0435	-939	-1	10.25	GGAAAA
PF11_0435	-587	-1	10.25	GGAAAA
PF11_0435	-374	1	10.25	TTTTCC
PF11_0440	-56	1	10.25	TTTTCC
PF11_0443	-1522	-1	10.25	GGAAAA
PF11_0443	-523	1	10.25	TTTTCC
PF11_0461	-685	1	10.25	TTTTCC
PF11_0461	-308	-1	10.25	GGAAAA
PF11_0461	-115	-1	10.25	GGAAAA
PF11_0461	-17	1	10.25	TTTTCC
PF11_0465	-1400	1	10.25	TTTTCC
PF11_0465	-492	-1	10.25	GGAAAA
PF11_0467	-691	-1	10.25	GGAAAA
PF11_0467	-223	1	10.25	TTTTCC
PF11_0482	-1755	-1	10.25	GGAAAA
PF11_0482	-1451	-1	10.25	GGAAAA
PF11_0482	-1030	-1	10.25	GGAAAA
PF11_0484	-739	-1	10.25	GGAAAA
PF11_0484	-409	1	10.25	TTTTCC
PF11_0485	-957	-1	10.25	GGAAAA
PF11_0488	-1047	-1	10.25	GGAAAA
PF11_0488	-949	1	10.25	TTTTCC
PF11_0488	-22	-1	10.25	GGAAAA
PF11_0524	-981	1	10.25	TTTTCC
PF13_0024	-755	-1	10.25	GGAAAA
PF13_0025	-1017	1	10.25	TTTTCC
PF13_0025	-866	-1	10.25	GGAAAA
PF13_0025	-607	-1	10.25	GGAAAA
PF13_0025	-257	-1	10.25	GGAAAA
PF13_0033	-1543	-1	10.25	GGAAAA
PF13_0033	-763	-1	10.25	GGAAAA
PF13_0033	-605	-1	10.25	GGAAAA
PF13_0043	-306	-1	10.25	GGAAAA
PF13_0050	-1886	-1	10.25	GGAAAA
PF13_0050	-635	1	10.25	TTTTCC
PF13_0061	-986	1	10.25	TTTTCC
PF13_0063	-1353	-1	10.25	GGAAAA
PF13_0063	-788	-1	10.25	GGAAAA
PF13_0065	-1977	-1	10.25	GGAAAA
PF13_0065	-1004	-1	10.25	GGAAAA
PF13_0065	-561	-1	10.25	GGAAAA
PF13_0070	-1789	1	10.25	TTTTCC
PF13_0070	-889	1	10.25	TTTTCC
PF13_0070	-665	1	10.25	TTTTCC
PF13_0070	-502	-1	10.25	GGAAAA
PF13_0070	-322	1	10.25	TTTTCC
PF13_0082	-819	-1	10.25	GGAAAA
PF13_0086	-1048	-1	10.25	GGAAAA
PF13_0086	-863	1	10.25	TTTTCC
PF13_0086	-145	1	10.25	TTTTCC
PF13_0120	-53	1	10.25	TTTTCC
PF13_0126	-1093	-1	10.25	GGAAAA
PF13_0131	-1422	1	10.25	TTTTCC
PF13_0131	-1371	-1	10.25	GGAAAA
PF13_0131	-1087	1	10.25	TTTTCC
PF13_0131	-291	1	10.25	TTTTCC
PF13_0134	-351	-1	10.25	GGAAAA
PF13_0139	-337	1	10.25	TTTTCC
PF13_0140	-1377	-1	10.25	GGAAAA
PF13_0148	-1395	-1	10.25	GGAAAA
PF13_0148	-383	-1	10.25	GGAAAA
PF13_0148	-114	-1	10.25	GGAAAA
PF13_0155	-1487	1	10.25	TTTTCC
PF13_0155	-511	1	10.25	TTTTCC
PF13_0156	-1954	-1	10.25	GGAAAA
PF13_0156	-1746	1	10.25	TTTTCC
PF13_0156	-1695	-1	10.25	GGAAAA
PF13_0156	-1447	1	10.25	TTTTCC
PF13_0156	-509	-1	10.25	GGAAAA
PF13_0156	-398	-1	10.25	GGAAAA
PF13_0156	-297	1	10.25	TTTTCC
PF13_0176	-583	-1	10.25	GGAAAA
PF13_0182	-965	1	10.25	TTTTCC
PF13_0182	-652	-1	10.25	GGAAAA
PF13_0182	-506	-1	10.25	GGAAAA
PF13_0188	-921	1	10.25	TTTTCC
PF13_0188	-684	1	10.25	TTTTCC
PF13_0189	-1949	-1	10.25	GGAAAA
PF13_0189	-1591	1	10.25	TTTTCC
PF13_0189	-1227	-1	10.25	GGAAAA
PF13_0189	-8	-1	10.25	GGAAAA
PF13_0200	-29	-1	10.25	GGAAAA
PF13_0216	-1801	1	10.25	TTTTCC
PF13_0217	-539	-1	10.25	GGAAAA
PF13_0217	-510	-1	10.25	GGAAAA
PF13_0218	-278	1	10.25	TTTTCC
PF13_0218	-249	1	10.25	TTTTCC
PF13_0220	-265	1	10.25	TTTTCC
PF13_0226	-535	-1	10.25	GGAAAA
PF13_0229	-404	-1	10.25	GGAAAA
PF13_0229	-329	-1	10.25	GGAAAA
PF13_0237	-1624	1	10.25	TTTTCC
PF13_0237	-1589	1	10.25	TTTTCC
PF13_0237	-1547	1	10.25	TTTTCC
PF13_0242	-1728	-1	10.25	GGAAAA
PF13_0242	-294	-1	10.25	GGAAAA
PF13_0249	-1574	1	10.25	TTTTCC
PF13_0249	-921	-1	10.25	GGAAAA
PF13_0249	-605	-1	10.25	GGAAAA
PF13_0251	-1383	-1	10.25	GGAAAA
PF13_0258	-1644	1	10.25	TTTTCC
PF13_0258	-698	1	10.25	TTTTCC
PF13_0258	-403	1	10.25	TTTTCC
PF13_0260	-295	-1	10.25	GGAAAA
PF13_0272	-58	1	10.25	TTTTCC
PF13_0277	-1047	1	10.25	TTTTCC
PF13_0277	-1010	1	10.25	TTTTCC
PF13_0277	-613	-1	10.25	GGAAAA
PF13_0277	-484	-1	10.25	GGAAAA
PF13_0277	-303	1	10.25	TTTTCC
PF13_0280	-649	-1	10.25	GGAAAA
PF13_0282	-414	1	10.25	TTTTCC
PF13_0291	-985	-1	10.25	GGAAAA
PF13_0291	-594	-1	10.25	GGAAAA
PF13_0299	-960	-1	10.25	GGAAAA
PF13_0299	-894	1	10.25	TTTTCC
PF13_0299	-347	-1	10.25	GGAAAA
PF13_0302	-1653	1	10.25	TTTTCC
PF13_0302	-567	1	10.25	TTTTCC
PF13_0302	-557	-1	10.25	GGAAAA
PF13_0308	-1364	-1	10.25	GGAAAA
PF13_0308	-1350	-1	10.25	GGAAAA
PF13_0308	-1158	1	10.25	TTTTCC
PF13_0312	-1253	-1	10.25	GGAAAA
PF13_0312	-1072	-1	10.25	GGAAAA
PF13_0312	-1042	1	10.25	TTTTCC
PF13_0312	-906	-1	10.25	GGAAAA
PF13_0312	-381	-1	10.25	GGAAAA
PF13_0312	-60	-1	10.25	GGAAAA
PF13_0327	-52	1	10.25	TTTTCC
PF13_0336	-476	-1	10.25	GGAAAA
PF13_0336	-109	1	10.25	TTTTCC
PF13_0353	-324	1	10.25	TTTTCC
PF13_0359	-935	-1	10.25	GGAAAA
PF13_0359	-845	-1	10.25	GGAAAA
PF13_0361	-61	1	10.25	TTTTCC
PF13_0361	-18	-1	10.25	GGAAAA
PF13_0361	-7	-1	10.25	GGAAAA
PF14_0020	-1992	-1	10.25	GGAAAA
PF14_0020	-976	-1	10.25	GGAAAA
PF14_0025	-460	-1	10.25	GGAAAA
PF14_0031	-183	-1	10.25	GGAAAA
PF14_0053	-1220	1	10.25	TTTTCC
PF14_0053	-115	1	10.25	TTTTCC
PF14_0060	-1392	-1	10.25	GGAAAA
PF14_0060	-467	1	10.25	TTTTCC
PF14_0061	-112	1	10.25	TTTTCC
PF14_0063	-1891	-1	10.25	GGAAAA
PF14_0063	-140	-1	10.25	GGAAAA
PF14_0064	-1130	-1	10.25	GGAAAA
PF14_0088	-368	-1	10.25	GGAAAA
PF14_0089	-632	1	10.25	TTTTCC
PF14_0089	-209	-1	10.25	GGAAAA
PF14_0090	-926	-1	10.25	GGAAAA
PF14_0101	-1861	1	10.25	TTTTCC
PF14_0101	-1409	1	10.25	TTTTCC
PF14_0101	-976	1	10.25	TTTTCC
PF14_0133	-889	-1	10.25	GGAAAA
PF14_0133	-805	-1	10.25	GGAAAA
PF14_0133	-675	1	10.25	TTTTCC
PF14_0138	-1738	-1	10.25	GGAAAA
PF14_0138	-1287	-1	10.25	GGAAAA
PF14_0142	-1108	-1	10.25	GGAAAA
PF14_0142	-849	-1	10.25	GGAAAA
PF14_0142	-803	-1	10.25	GGAAAA
PF14_0142	-279	-1	10.25	GGAAAA
PF14_0148	-1001	1	10.25	TTTTCC
PF14_0148	-938	-1	10.25	GGAAAA
PF14_0148	-908	1	10.25	TTTTCC
PF14_0148	-608	1	10.25	TTTTCC
PF14_0148	-319	-1	10.25	GGAAAA
PF14_0154	-1270	1	10.25	TTTTCC
PF14_0160	-1503	-1	10.25	GGAAAA
PF14_0160	-275	-1	10.25	GGAAAA
PF14_0160	-14	-1	10.25	GGAAAA
PF14_0160	-7	-1	10.25	GGAAAA
PF14_0161	-1924	1	10.25	TTTTCC
PF14_0161	-696	1	10.25	TTTTCC
PF14_0161	-381	-1	10.25	GGAAAA
PF14_0176	-746	-1	10.25	GGAAAA
PF14_0176	-259	1	10.25	TTTTCC
PF14_0177	-1441	1	10.25	TTTTCC
PF14_0177	-1115	1	10.25	TTTTCC
PF14_0177	-805	-1	10.25	GGAAAA
PF14_0178	-1050	1	10.25	TTTTCC
PF14_0178	-217	1	10.25	TTTTCC
PF14_0180	-944	-1	10.25	GGAAAA
PF14_0184	-1869	1	10.25	TTTTCC
PF14_0184	-1624	1	10.25	TTTTCC
PF14_0184	-1538	1	10.25	TTTTCC
PF14_0184	-1438	-1	10.25	GGAAAA
PF14_0184	-1115	-1	10.25	GGAAAA
PF14_0212	-540	-1	10.25	GGAAAA
PF14_0237	-1364	-1	10.25	GGAAAA
PF14_0237	-786	-1	10.25	GGAAAA
PF14_0245	-59	-1	10.25	GGAAAA
PF14_0245	-13	1	10.25	TTTTCC
PF14_0252	-1709	-1	10.25	GGAAAA
PF14_0252	-1666	-1	10.25	GGAAAA
PF14_0252	-1493	-1	10.25	GGAAAA
PF14_0252	-1413	-1	10.25	GGAAAA
PF14_0253	-1645	1	10.25	TTTTCC
PF14_0253	-496	1	10.25	TTTTCC
PF14_0254	-1561	-1	10.25	GGAAAA
PF14_0254	-412	-1	10.25	GGAAAA
PF14_0285	-721	-1	10.25	GGAAAA
PF14_0285	-356	1	10.25	TTTTCC
PF14_0285	-334	-1	10.25	GGAAAA
PF14_0285	-303	-1	10.25	GGAAAA
PF14_0288	-923	-1	10.25	GGAAAA
PF14_0288	-796	-1	10.25	GGAAAA
PF14_0295	-309	1	10.25	TTTTCC
PF14_0295	-292	-1	10.25	GGAAAA
PF14_0295	-191	1	10.25	TTTTCC
PF14_0309	-827	-1	10.25	GGAAAA
PF14_0309	-645	1	10.25	TTTTCC
PF14_0311	-1402	-1	10.25	GGAAAA
PF14_0311	-36	1	10.25	TTTTCC
PF14_0312	-1286	1	10.25	TTTTCC
PF14_0312	-235	1	10.25	TTTTCC
PF14_0314	-1320	-1	10.25	GGAAAA
PF14_0314	-1276	-1	10.25	GGAAAA
PF14_0314	-1131	-1	10.25	GGAAAA
PF14_0314	-890	-1	10.25	GGAAAA
PF14_0314	-13	-1	10.25	GGAAAA
PF14_0315	-1058	1	10.25	TTTTCC
PF14_0315	-758	-1	10.25	GGAAAA
PF14_0315	-654	-1	10.25	GGAAAA
PF14_0315	-550	1	10.25	TTTTCC
PF14_0319	-1515	1	10.25	TTTTCC
PF14_0319	-209	-1	10.25	GGAAAA
PF14_0323	-1574	1	10.25	TTTTCC
PF14_0323	-1313	1	10.25	TTTTCC
PF14_0323	-1222	1	10.25	TTTTCC
PF14_0357	-1717	-1	10.25	GGAAAA
PF14_0357	-1163	-1	10.25	GGAAAA
PF14_0357	-723	1	10.25	TTTTCC
PF14_0357	-492	-1	10.25	GGAAAA
PF14_0357	-480	-1	10.25	GGAAAA
PF14_0357	-441	-1	10.25	GGAAAA
PF14_0357	-307	1	10.25	TTTTCC
PF14_0357	-52	1	10.25	TTTTCC
PF14_0361	-1853	-1	10.25	GGAAAA
PF14_0361	-827	-1	10.25	GGAAAA
PF14_0369	-1575	-1	10.25	GGAAAA
PF14_0369	-1318	1	10.25	TTTTCC
PF14_0369	-1096	-1	10.25	GGAAAA
PF14_0369	-978	-1	10.25	GGAAAA
PF14_0369	-799	1	10.25	TTTTCC
PF14_0369	-392	-1	10.25	GGAAAA
PF14_0373	-1794	-1	10.25	GGAAAA
PF14_0373	-1787	-1	10.25	GGAAAA
PF14_0373	-759	-1	10.25	GGAAAA
PF14_0373	-275	-1	10.25	GGAAAA
PF14_0375	-222	-1	10.25	GGAAAA
PF14_0376	-1406	1	10.25	TTTTCC
PF14_0376	-1274	-1	10.25	GGAAAA
PF14_0376	-208	-1	10.25	GGAAAA
PF14_0376	-196	-1	10.25	GGAAAA
PF14_0377	-1876	-1	10.25	GGAAAA
PF14_0377	-1725	-1	10.25	GGAAAA
PF14_0377	-1056	1	10.25	TTTTCC
PF14_0377	-745	-1	10.25	GGAAAA
PF14_0377	-725	-1	10.25	GGAAAA
PF14_0377	-324	-1	10.25	GGAAAA
PF14_0377	-115	-1	10.25	GGAAAA
PF14_0380	-1904	-1	10.25	GGAAAA
PF14_0380	-855	-1	10.25	GGAAAA
PF14_0380	-88	-1	10.25	GGAAAA
PF14_0386	-1763	1	10.25	TTTTCC
PF14_0397	-95	1	10.25	TTTTCC
PF14_0397	-41	1	10.25	TTTTCC
PF14_0402	-766	-1	10.25	GGAAAA
PF14_0402	-560	-1	10.25	GGAAAA
PF14_0402	-369	1	10.25	TTTTCC
PF14_0405	-709	1	10.25	TTTTCC
PF14_0408	-577	-1	10.25	GGAAAA
PF14_0409	-1397	-1	10.25	GGAAAA
PF14_0409	-1342	-1	10.25	GGAAAA
PF14_0409	-1285	-1	10.25	GGAAAA
PF14_0409	-1113	1	10.25	TTTTCC
PF14_0409	-403	1	10.25	TTTTCC
PF14_0409	-197	1	10.25	TTTTCC
PF14_0409	-188	1	10.25	TTTTCC
PF14_0412	-728	-1	10.25	GGAAAA
PF14_0412	-148	1	10.25	TTTTCC
PF14_0412	-22	1	10.25	TTTTCC
PF14_0414	-45	1	10.25	TTTTCC
PF14_0417	-627	1	10.25	TTTTCC
PF14_0447	-1327	1	10.25	TTTTCC
PF14_0447	-1168	1	10.25	TTTTCC
PF14_0447	-800	-1	10.25	GGAAAA
PF14_0462	-725	1	10.25	TTTTCC
PF14_0462	-544	-1	10.25	GGAAAA
PF14_0463	-1152	-1	10.25	GGAAAA
PF14_0468	-257	1	10.25	TTTTCC
PF14_0492	-1554	1	10.25	TTTTCC
PF14_0492	-627	1	10.25	TTTTCC
PF14_0492	-492	-1	10.25	GGAAAA
PF14_0493	-1110	1	10.25	TTTTCC
PF14_0493	-1060	-1	10.25	GGAAAA
PF14_0493	-713	-1	10.25	GGAAAA
PF14_0493	-289	-1	10.25	GGAAAA
PF14_0501	-1594	1	10.25	TTTTCC
PF14_0501	-1411	-1	10.25	GGAAAA
PF14_0506	-692	-1	10.25	GGAAAA
PF14_0529	-549	-1	10.25	GGAAAA
PF14_0531	-1851	-1	10.25	GGAAAA
PF14_0531	-1354	-1	10.25	GGAAAA
PF14_0531	-1003	-1	10.25	GGAAAA
PF14_0531	-433	-1	10.25	GGAAAA
PF14_0533	-1731	-1	10.25	GGAAAA
PF14_0533	-940	-1	10.25	GGAAAA
PF14_0538	-1590	-1	10.25	GGAAAA
PF14_0538	-1541	-1	10.25	GGAAAA
PF14_0538	-1467	1	10.25	TTTTCC
PF14_0543	-46	-1	10.25	GGAAAA
PF14_0552	-1566	-1	10.25	GGAAAA
PF14_0552	-1359	1	10.25	TTTTCC
PF14_0552	-992	-1	10.25	GGAAAA
PF14_0552	-545	-1	10.25	GGAAAA
PF14_0558	-1213	-1	10.25	GGAAAA
PF14_0560	-1383	-1	10.25	GGAAAA
PF14_0571	-1719	-1	10.25	GGAAAA
PF14_0571	-1580	-1	10.25	GGAAAA
PF14_0571	-282	1	10.25	TTTTCC
PF14_0577	-1753	-1	10.25	GGAAAA
PF14_0577	-1021	1	10.25	TTTTCC
PF14_0583	-13	-1	10.25	GGAAAA
PF14_0592	-559	-1	10.25	GGAAAA
PF14_0597	-1006	1	10.25	TTTTCC
PF14_0597	-845	1	10.25	TTTTCC
PF14_0597	-23	-1	10.25	GGAAAA
PF14_0602	-1152	-1	10.25	GGAAAA
PF14_0602	-562	-1	10.25	GGAAAA
PF14_0606	-369	1	10.25	TTTTCC
PF14_0606	-323	1	10.25	TTTTCC
PF14_0606	-83	1	10.25	TTTTCC
PF14_0613	-1483	-1	10.25	GGAAAA
PF14_0613	-1377	1	10.25	TTTTCC
PF14_0617	-1704	1	10.25	TTTTCC
PF14_0617	-1441	-1	10.25	GGAAAA
PF14_0617	-1327	-1	10.25	GGAAAA
PF14_0617	-873	-1	10.25	GGAAAA
PF14_0617	-742	-1	10.25	GGAAAA
PF14_0617	-600	1	10.25	TTTTCC
PF14_0632	-1863	1	10.25	TTTTCC
PF14_0632	-1774	1	10.25	TTTTCC
PF14_0653	-1665	-1	10.25	GGAAAA
PF14_0653	-421	1	10.25	TTTTCC
PF14_0653	-257	-1	10.25	GGAAAA
PF14_0658	-883	-1	10.25	GGAAAA
PF14_0658	-549	-1	10.25	GGAAAA
PF14_0658	-125	1	10.25	TTTTCC
PF14_0671	-1316	-1	10.25	GGAAAA
PF14_0672	-166	-1	10.25	GGAAAA
PF14_0675	-1129	-1	10.25	GGAAAA
PF14_0675	-700	-1	10.25	GGAAAA
PF14_0676	-1222	1	10.25	TTTTCC
PF14_0676	-1050	-1	10.25	GGAAAA
PF14_0676	-793	1	10.25	TTTTCC
PF14_0679	-1877	-1	10.25	GGAAAA
PF14_0679	-992	1	10.25	TTTTCC
PF14_0679	-836	1	10.25	TTTTCC
PF14_0679	-733	1	10.25	TTTTCC
PF14_0681	-729	1	10.25	TTTTCC
PF14_0695	-110	1	10.25	TTTTCC
PF14_0699	-988	-1	10.25	GGAAAA
PF14_0699	-319	-1	10.25	GGAAAA
PF14_0700	-1330	-1	10.25	GGAAAA
PF14_0700	-924	1	10.25	TTTTCC
PF14_0700	-880	1	10.25	TTTTCC
PF14_0700	-808	-1	10.25	GGAAAA
PF14_0716	-561	1	10.25	TTTTCC
PF14_0716	-317	-1	10.25	GGAAAA
PF14_0717	-867	1	10.25	TTTTCC
PF14_0717	-625	1	10.25	TTTTCC
PF14_0774	-875	-1	10.25	GGAAAA
PF14_0774	-692	1	10.25	TTTTCC
PF14_0774	-628	-1	10.25	GGAAAA
PF14_0774	-542	1	10.25	TTTTCC
PFA0195w	-1221	-1	10.25	GGAAAA
PFA0195w	-1007	1	10.25	TTTTCC
PFA0195w	-633	-1	10.25	GGAAAA
PFA0195w	-116	1	10.25	TTTTCC
PFA0280w	-1862	-1	10.25	GGAAAA
PFA0280w	-1210	1	10.25	TTTTCC
PFA0280w	-609	1	10.25	TTTTCC
PFA0280w	-441	1	10.25	TTTTCC
PFA0285c	-1543	1	10.25	TTTTCC
PFA0285c	-1522	-1	10.25	GGAAAA
PFA0285c	-1045	-1	10.25	GGAAAA
PFA0290w	-57	1	10.25	TTTTCC
PFA0290w	-36	-1	10.25	GGAAAA
PFA0295c	-1805	1	10.25	TTTTCC
PFA0295c	-1545	1	10.25	TTTTCC
PFA0295c	-1392	1	10.25	TTTTCC
PFA0295c	-806	-1	10.25	GGAAAA
PFA0295c	-359	1	10.25	TTTTCC
PFA0300c	-1240	1	10.25	TTTTCC
PFA0300c	-1031	-1	10.25	GGAAAA
PFA0300c	-429	-1	10.25	GGAAAA
PFA0305c	-24	-1	10.25	GGAAAA
PFA0320w	-339	1	10.25	TTTTCC
PFA0340w	-358	-1	10.25	GGAAAA
PFA0340w	-194	1	10.25	TTTTCC
PFA0345w	-369	1	10.25	TTTTCC
PFA0370w	-844	-1	10.25	GGAAAA
PFA0370w	-415	1	10.25	TTTTCC
PFA0400c	-1059	-1	10.25	GGAAAA
PFA0400c	-196	-1	10.25	GGAAAA
PFA0450c	-451	-1	10.25	GGAAAA
PFA0450c	-266	-1	10.25	GGAAAA
PFB0170w	-1126	-1	10.25	GGAAAA
PFB0190c	-1935	1	10.25	TTTTCC
PFB0220w	-123	-1	10.25	GGAAAA
PFB0250w	-518	1	10.25	TTTTCC
PFB0250w	-313	-1	10.25	GGAAAA
PFB0340c	-1588	-1	10.25	GGAAAA
PFB0340c	-1225	1	10.25	TTTTCC
PFB0340c	-1100	-1	10.25	GGAAAA
PFB0345c	-1179	-1	10.25	GGAAAA
PFB0350c	-293	-1	10.25	GGAAAA
PFB0350c	-41	-1	10.25	GGAAAA
PFB0360c	-1499	1	10.25	TTTTCC
PFB0360c	-1263	-1	10.25	GGAAAA
PFB0360c	-226	-1	10.25	GGAAAA
PFB0360c	-100	-1	10.25	GGAAAA
PFB0380c	-1997	1	10.25	TTTTCC
PFB0380c	-917	-1	10.25	GGAAAA
PFB0380c	-781	-1	10.25	GGAAAA
PFB0385w	-1504	-1	10.25	GGAAAA
PFB0385w	-205	1	10.25	TTTTCC
PFB0390w	-1990	1	10.25	TTTTCC
PFB0460c	-1329	-1	10.25	GGAAAA
PFB0460c	-682	-1	10.25	GGAAAA
PFB0460c	-114	1	10.25	TTTTCC
PFB0530c	-631	1	10.25	TTTTCC
PFB0535w	-383	-1	10.25	GGAAAA
PFB0540w	-684	1	10.25	TTTTCC
PFB0540w	-441	1	10.25	TTTTCC
PFB0540w	-269	1	10.25	TTTTCC
PFB0540w	-241	1	10.25	TTTTCC
PFB0540w	-213	1	10.25	TTTTCC
PFB0540w	-189	1	10.25	TTTTCC
PFB0540w	-161	1	10.25	TTTTCC
PFB0645c	-1074	-1	10.25	GGAAAA
PFB0685c	-898	-1	10.25	GGAAAA
PFB0685c	-692	-1	10.25	GGAAAA
PFB0687c	-1818	1	10.25	TTTTCC
PFB0687c	-338	1	10.25	TTTTCC
PFB0720c	-731	-1	10.25	GGAAAA
PFB0755w	-470	1	10.25	TTTTCC
PFB0755w	-294	-1	10.25	GGAAAA
PFB0755w	-101	1	10.25	TTTTCC
PFB0795w	-1100	-1	10.25	GGAAAA
PFB0795w	-642	-1	10.25	GGAAAA
PFB0835c	-1269	1	10.25	TTTTCC
PFB0835c	-859	-1	10.25	GGAAAA
PFB0835c	-817	-1	10.25	GGAAAA
PFB0840w	-1315	-1	10.25	GGAAAA
PFB0840w	-1051	1	10.25	TTTTCC
PFB0840w	-599	-1	10.25	GGAAAA
PFB0845w	-372	-1	10.25	GGAAAA
PFB0845w	-141	-1	10.25	GGAAAA
PFB0890c	-1279	1	10.25	TTTTCC
PFB0890c	-963	-1	10.25	GGAAAA
PFB0890c	-87	1	10.25	TTTTCC
PFC0126c	-957	-1	10.25	GGAAAA
PFC0126c	-361	-1	10.25	GGAAAA
PFC0145c	-1774	-1	10.25	GGAAAA
PFC0145c	-1551	-1	10.25	GGAAAA
PFC0145c	-1379	1	10.25	TTTTCC
PFC0145c	-450	-1	10.25	GGAAAA
PFC0145c	-257	1	10.25	TTTTCC
PFC0160w	-1167	1	10.25	TTTTCC
PFC0170c	-1470	-1	10.25	GGAAAA
PFC0170c	-1264	-1	10.25	GGAAAA
PFC0170c	-1258	-1	10.25	GGAAAA
PFC0170c	-135	-1	10.25	GGAAAA
PFC0220w	-974	1	10.25	TTTTCC
PFC0220w	-203	1	10.25	TTTTCC
PFC0230c	-719	1	10.25	TTTTCC
PFC0262c	-1019	-1	10.25	GGAAAA
PFC0262c	-996	1	10.25	TTTTCC
PFC0262c	-852	1	10.25	TTTTCC
PFC0262c	-669	-1	10.25	GGAAAA
PFC0275w	-1035	-1	10.25	GGAAAA
PFC0275w	-847	1	10.25	TTTTCC
PFC0280c	-291	1	10.25	TTTTCC
PFC0280c	-71	1	10.25	TTTTCC
PFC0281w	-854	-1	10.25	GGAAAA
PFC0281w	-634	-1	10.25	GGAAAA
PFC0310c	-750	-1	10.25	GGAAAA
PFC0310c	-480	1	10.25	TTTTCC
PFC0320w	-10	-1	10.25	GGAAAA
PFC0325c	-1803	-1	10.25	GGAAAA
PFC0345w	-1024	1	10.25	TTTTCC
PFC0475c	-688	-1	10.25	GGAAAA
PFC0500w	-377	-1	10.25	GGAAAA
PFC0520w	-1444	-1	10.25	GGAAAA
PFC0520w	-1130	-1	10.25	GGAAAA
PFC0520w	-913	-1	10.25	GGAAAA
PFC0520w	-875	-1	10.25	GGAAAA
PFC0520w	-338	-1	10.25	GGAAAA
PFC0525c	-1780	1	10.25	TTTTCC
PFC0525c	-1674	1	10.25	TTTTCC
PFC0570c	-265	1	10.25	TTTTCC
PFC0571c	-238	-1	10.25	GGAAAA
PFC0575w	-417	1	10.25	TTTTCC
PFC0581w	-809	-1	10.25	GGAAAA
PFC0581w	-237	1	10.25	TTTTCC
PFC0670c	-519	1	10.25	TTTTCC
PFC0670c	-290	-1	10.25	GGAAAA
PFC0705c	-376	-1	10.25	GGAAAA
PFC0705c	-283	-1	10.25	GGAAAA
PFC0720w	-1795	1	10.25	TTTTCC
PFC0720w	-1567	1	10.25	TTTTCC
PFC0720w	-1021	-1	10.25	GGAAAA
PFC0720w	-979	-1	10.25	GGAAAA
PFC0730w	-1658	-1	10.25	GGAAAA
PFC0730w	-725	1	10.25	TTTTCC
PFC0730w	-501	-1	10.25	GGAAAA
PFC0755c	-1593	1	10.25	TTTTCC
PFC0765c	-1665	-1	10.25	GGAAAA
PFC0765c	-188	-1	10.25	GGAAAA
PFC0770c	-1170	1	10.25	TTTTCC
PFC0770c	-1163	1	10.25	TTTTCC
PFC0770c	-827	-1	10.25	GGAAAA
PFC0770c	-131	-1	10.25	GGAAAA
PFC0845c	-971	-1	10.25	GGAAAA
PFC0845c	-727	-1	10.25	GGAAAA
PFC0912w	-828	-1	10.25	GGAAAA
PFC0912w	-179	1	10.25	TTTTCC
PFC0930c	-1260	1	10.25	TTTTCC
PFC0955w	-814	-1	10.25	GGAAAA
PFC0955w	-8	-1	10.25	GGAAAA
PFC0995c	-1397	-1	10.25	GGAAAA
PFC0995c	-1300	-1	10.25	GGAAAA
PFC1005c	-1399	-1	10.25	GGAAAA
PFC1035w	-430	-1	10.25	GGAAAA
PFD0170c	-652	-1	10.25	GGAAAA
PFD0250c	-1952	1	10.25	TTTTCC
PFD0250c	-1351	-1	10.25	GGAAAA
PFD0250c	-1301	-1	10.25	GGAAAA
PFD0250c	-1154	-1	10.25	GGAAAA
PFD0300w	-967	-1	10.25	GGAAAA
PFD0300w	-952	-1	10.25	GGAAAA
PFD0300w	-922	-1	10.25	GGAAAA
PFD0300w	-916	-1	10.25	GGAAAA
PFD0305c	-1669	-1	10.25	GGAAAA
PFD0305c	-466	-1	10.25	GGAAAA
PFD0330w	-609	1	10.25	TTTTCC
PFD0415c	-611	1	10.25	TTTTCC
PFD0415c	-461	-1	10.25	GGAAAA
PFD0415c	-380	-1	10.25	GGAAAA
PFD0420c	-1887	1	10.25	TTTTCC
PFD0420c	-1869	-1	10.25	GGAAAA
PFD0420c	-1319	-1	10.25	GGAAAA
PFD0420c	-938	-1	10.25	GGAAAA
PFD0420c	-570	-1	10.25	GGAAAA
PFD0425w	-1773	1	10.25	TTTTCC
PFD0425w	-1392	1	10.25	TTTTCC
PFD0425w	-842	1	10.25	TTTTCC
PFD0425w	-824	-1	10.25	GGAAAA
PFD0425w	-521	1	10.25	TTTTCC
PFD0425w	-254	-1	10.25	GGAAAA
PFD0470c	-741	-1	10.25	GGAAAA
PFD0585c	-825	1	10.25	TTTTCC
PFD0585c	-770	-1	10.25	GGAAAA
PFD0585c	-649	1	10.25	TTTTCC
PFD0585c	-462	-1	10.25	GGAAAA
PFD0590c	-295	-1	10.25	GGAAAA
PFD0595w	-1999	1	10.25	TTTTCC
PFD0665c	-1330	-1	10.25	GGAAAA
PFD0670c	-1027	-1	10.25	GGAAAA
PFD0675w	-270	1	10.25	TTTTCC
PFD0685c	-474	-1	10.25	GGAAAA
PFD0735c	-1669	-1	10.25	GGAAAA
PFD0735c	-1160	-1	10.25	GGAAAA
PFD0780w	-350	1	10.25	TTTTCC
PFD0790c	-989	-1	10.25	GGAAAA
PFD0795w	-1729	1	10.25	TTTTCC
PFD0800c	-1763	-1	10.25	GGAAAA
PFD0800c	-1511	1	10.25	TTTTCC
PFD0830w	-1253	-1	10.25	GGAAAA
PFD0860w	-691	1	10.25	TTTTCC
PFD0865c	-465	-1	10.25	GGAAAA
PFD0870w	-922	1	10.25	TTTTCC
PFD0870w	-685	-1	10.25	GGAAAA
PFD0935c	-121	-1	10.25	GGAAAA
PFD0940w	-833	1	10.25	TTTTCC
PFD1050w	-1920	-1	10.25	GGAAAA
PFD1050w	-711	1	10.25	TTTTCC
PFD1085w	-342	-1	10.25	GGAAAA
PFD1095w	-59	-1	10.25	GGAAAA
PFD1120c	-374	1	10.25	TTTTCC
PFD1120c	-37	1	10.25	TTTTCC
PFE0095c	-736	-1	10.25	GGAAAA
PFE0215w	-1313	1	10.25	TTTTCC
PFE0225w	-515	-1	10.25	GGAAAA
PFE0225w	-506	-1	10.25	GGAAAA
PFE0225w	-168	-1	10.25	GGAAAA
PFE0225w	-137	-1	10.25	GGAAAA
PFE0235c	-513	1	10.25	TTTTCC
PFE0240w	-1210	-1	10.25	GGAAAA
PFE0250w	-1663	1	10.25	TTTTCC
PFE0250w	-1519	-1	10.25	GGAAAA
[truncated: 6,631 more rows]
