# Supplementary material for: Identification and Genome-Wide Prediction of DNA Binding Specificities for the ApiAP2 Family of Regulators from the Malaria Parasite
Source: PLoS Pathog. 2010 Oct 28;6(10):e1001165. doi: 10.1371/journal.ppat.1001165 (PMC2965767; doi:10.1371/journal.ppat.1001165)
Supplement: Dataset S5 — IDC co-expressed predicted targets for all motifs. (1.71 MB ZIP) [file ppat.1001165.s023.zip › Dataset S5_revised/PF10_0075_D1_IDC co-expressed targets.xls]

## Sheet: GTCGAC_PF10_0075D1ext.targets.t
Dataset S5h. Predicted targets of PF10_0075_D1 that are co-expressed during the IDC.
Searches were done using the position weight matrix trimmed to the 6 most informative consecutive motif positions.
Data is sorted by score from highest to lowest.
Column 1 - PlasmoDB gene IDs. Genes listed multiple times have more than one match to the motif in their upstream regions
Column 2 - Position of the motif upstream from the ATG start codon.
Column 3 - Orientation of the motif in the genome. 1 indicates the plus strand and -1 indicates the minus strand.
Column 4 - ScanACE score. Higher scores reflect better better matches to the position weight matrix.
Column 5 - Sequence of the motif match. All sequences are 5' to 3' from the plus strand.
Gene ID	Position	Orientation	Score	Sequence
MAL8P1.4	-1528	1	17.86	GTCGAC
PF08_0065	-832	1	17.86	GTCGAC
PF13_0137	-711	1	17.86	GTCGAC
PF13_0177	-1869	1	17.86	GTCGAC
PF13_0178	-637	1	17.86	GTCGAC
PF13_0212	-919	1	17.86	GTCGAC
PFD0450c	-585	1	17.86	GTCGAC
PFD0455w	-326	1	17.86	GTCGAC
MAL7P1.144	-1991	1	14.76	GGCGAC
PF13_0138	-178	1	14.76	GTCGCC
PFC0640w	-255	1	14.76	GTCGCC
PFC0875w	-494	1	14.76	GTCGCC
PFD0840w	-174	1	14.76	GGCGAC
PFE1335c	-676	1	14.76	GTCGCC
PFE1340w	-1129	1	14.76	GGCGAC
PFL0135w	-842	1	14.76	GGCGAC
PF08_0043	-34	1	12.99	GCCGAC
PF13_0341	-1229	1	12.99	GTCGGC
PFA0660w	-178	1	12.99	GTCGGC
PFL0405w	-1268	1	12.99	GCCGAC
MAL13P1.268	-1438	1	11.53	GACGAC
MAL7P1.120	-1107	1	11.53	GACGAC
MAL7P1.122	-568	-1	11.53	GTCGTC
MAL7P1.24	-804	-1	11.53	GTCGTC
MAL7P1.34	-1050	1	11.53	GACGAC
MAL8P1.40	-482	-1	11.53	GTCGTC
PF11_0439	-458	-1	11.53	GTCGTC
PF13_0268	-1695	1	11.53	GACGAC
PF14_0707	-1008	1	11.53	GACGAC
PFD1055w	-354	-1	11.53	GTCGTC
PFD1060w	-1413	1	11.53	GACGAC
PFE1035c	-460	-1	11.53	GTCGTC
PFL0175c	-324	-1	11.53	GTCGTC
PFL1815c	-1264	1	11.53	GACGAC
PFL1820w	-768	-1	11.53	GTCGTC
MAL7P1.144	-1677	1	10.96	GTCGAG
PF13_0162	-1665	1	10.96	CTCGAC
PF13_0170	-515	1	10.96	GTCGAG
PF13_0171	-1657	1	10.96	CTCGAC
PF14_0518	-1424	1	10.96	CTCGAC
PFB0279w	-721	1	10.96	GTCGAG
PFD0375w	-847	1	10.96	GTCGAG
PFE0135w	-44	1	10.96	GTCGAG
PFL2265c	-563	1	10.96	GTCGAG
