# Supplementary material for: Identification and Genome-Wide Prediction of DNA Binding Specificities for the ApiAP2 Family of Regulators from the Malaria Parasite
Source: PLoS Pathog. 2010 Oct 28;6(10):e1001165. doi: 10.1371/journal.ppat.1001165 (PMC2965767; doi:10.1371/journal.ppat.1001165)
Supplement: Dataset S5 — IDC co-expressed predicted targets for all motifs. (1.71 MB ZIP) [file ppat.1001165.s023.zip › Dataset S5_revised/PF10_0075_D2_IDC co-expressed targets.xls]

## Sheet: PF10_0075_D2_IDC co-expressed t
Dataset S5i. Predicted targets of PF10_0075_D2 that are co-expressed during the IDC.
Searches were done using the position weight matrix trimmed to the 6 most informative consecutive motif positions.
Data is sorted by score from highest to lowest.
Column 1 - PlasmoDB gene IDs. Genes listed multiple times have more than one match to the motif in their upstream regions
Column 2 - Position of the motif upstream from the ATG start codon.
Column 3 - Orientation of the motif in the genome. 1 indicates the plus strand and -1 indicates the minus strand.
Column 4 - ScanACE score. Higher scores reflect better better matches to the position weight matrix.
Column 5 - Sequence of the motif match. All sequences are 5' to 3' from the plus strand.
Gene ID	Position	Orientation	Score	Sequence
MAL7P1.13	-286	1	14.2	TCTTGC
MAL7P1.73	-24	-1	14.2	GCAAGA
MAL7P1.87	-1191	-1	14.2	GCAAGA
MAL8P1.139	-585	1	14.2	TCTTGC
MAL8P1.18	-905	-1	14.2	GCAAGA
PF07_0012	-834	1	14.2	TCTTGC
PF07_0023	-611	1	14.2	TCTTGC
PF07_0032	-257	-1	14.2	GCAAGA
PF07_0035	-817	1	14.2	TCTTGC
PF07_0062	-39	-1	14.2	GCAAGA
PF10_0045	-85	1	14.2	TCTTGC
PF10_0311	-919	-1	14.2	GCAAGA
PF10_0340	-409	1	14.2	TCTTGC
PF11_0044	-1887	-1	14.2	GCAAGA
PF11_0044	-688	1	14.2	TCTTGC
PF11_0220	-1675	-1	14.2	GCAAGA
PF11_0229	-388	1	14.2	TCTTGC
PF11_0238	-152	1	14.2	TCTTGC
PF11_0317	-775	-1	14.2	GCAAGA
PF11_0342	-1364	1	14.2	TCTTGC
PF11_0343	-1509	-1	14.2	GCAAGA
PF11_0443	-1428	-1	14.2	GCAAGA
PF11_0482	-165	1	14.2	TCTTGC
PF13_0070	-1825	1	14.2	TCTTGC
PF13_0134	-1669	-1	14.2	GCAAGA
PF13_0164	-278	1	14.2	TCTTGC
PF13_0226	-1174	1	14.2	TCTTGC
PF13_0248	-783	1	14.2	TCTTGC
PF13_0249	-930	-1	14.2	GCAAGA
PF13_0258	-1771	-1	14.2	GCAAGA
PF13_0329	-982	1	14.2	TCTTGC
PF13_0361	-459	1	14.2	TCTTGC
PF14_0041	-1127	-1	14.2	GCAAGA
PF14_0053	-874	-1	14.2	GCAAGA
PF14_0177	-1430	1	14.2	TCTTGC
PF14_0253	-618	1	14.2	TCTTGC
PF14_0254	-1439	-1	14.2	GCAAGA
PF14_0300	-678	1	14.2	TCTTGC
PF14_0447	-1871	1	14.2	TCTTGC
PF14_0695	-1653	-1	14.2	GCAAGA
PFA0545c	-208	1	14.2	TCTTGC
PFB0310c	-1535	-1	14.2	GCAAGA
PFB0380c	-104	1	14.2	TCTTGC
PFC0160w	-1442	-1	14.2	GCAAGA
PFC0195w	-1167	1	14.2	TCTTGC
PFC0315c	-115	-1	14.2	GCAAGA
PFC0320w	-976	1	14.2	TCTTGC
PFD0170c	-466	-1	14.2	GCAAGA
PFD0170c	-66	1	14.2	TCTTGC
PFD1050w	-321	1	14.2	TCTTGC
PFD1095w	-418	1	14.2	TCTTGC
PFE0215w	-1091	-1	14.2	GCAAGA
PFE0930w	-154	1	14.2	TCTTGC
PFE1025c	-301	1	14.2	TCTTGC
PFI0135c	-1728	-1	14.2	GCAAGA
PFI0855w	-214	1	14.2	TCTTGC
PFI0880c	-737	1	14.2	TCTTGC
PFI0890c	-315	-1	14.2	GCAAGA
PFI1155w	-10	-1	14.2	GCAAGA
PFI1295c	-994	-1	14.2	GCAAGA
PFI1710w	-1355	-1	14.2	GCAAGA
PFL0350c	-1098	-1	14.2	GCAAGA
PFL0435w	-1628	-1	14.2	GCAAGA
PFL0865w	-1398	-1	14.2	GCAAGA
PFL1300c	-9	1	14.2	TCTTGC
PFL1540c	-35	-1	14.2	GCAAGA
PFL2005w	-710	-1	14.2	GCAAGA
PFL2300w	-1599	-1	14.2	GCAAGA
MAL13P1.105	-660	1	13.42	CCTTGC
MAL13P1.121	-1968	-1	13.42	GCAAGG
MAL13P1.248	-871	1	13.42	CCTTGC
MAL13P1.33	-621	1	13.42	CCTTGC
MAL7P1.153	-1346	-1	13.42	GCAAGG
MAL7P1.91	-725	1	13.42	CCTTGC
MAL8P1.123	-631	1	13.42	CCTTGC
MAL8P1.138	-1403	-1	13.42	GCAAGG
PF07_0118	-15	1	13.42	CCTTGC
PF08_0010	-1015	1	13.42	CCTTGC
PF10_0291	-569	-1	13.42	GCAAGG
PF11_0173	-409	1	13.42	CCTTGC
PF11_0177	-421	1	13.42	CCTTGC
PF11_0465	-1396	1	13.42	CCTTGC
PF13_0050	-1065	1	13.42	CCTTGC
PF13_0117	-381	1	13.42	CCTTGC
PF13_0226	-675	1	13.42	CCTTGC
PF13_0291	-531	-1	13.42	GCAAGG
PF14_0105	-100	1	13.42	CCTTGC
PF14_0133	-515	-1	13.42	GCAAGG
PF14_0255	-909	-1	13.42	GCAAGG
PF14_0354	-215	-1	13.42	GCAAGG
PF14_0472	-49	1	13.42	CCTTGC
PF14_0504	-307	1	13.42	CCTTGC
PF14_0538	-1349	-1	13.42	GCAAGG
PF14_0547	-28	1	13.42	CCTTGC
PF14_0556	-824	1	13.42	CCTTGC
PF14_0597	-1044	1	13.42	CCTTGC
PF14_0675	-879	1	13.42	CCTTGC
PF14_0721	-142	1	13.42	CCTTGC
PFA0340w	-190	1	13.42	CCTTGC
PFB0685c	-1567	1	13.42	CCTTGC
PFD0915w	-1390	-1	13.42	GCAAGG
PFD1080w	-274	-1	13.42	GCAAGG
PFD1095w	-1913	-1	13.42	GCAAGG
PFE1510c	-216	1	13.42	CCTTGC
PFI0565w	-13	1	13.42	CCTTGC
PFI0855w	-1395	1	13.42	CCTTGC
PFL0360c	-1192	1	13.42	CCTTGC
PFL1725w	-1167	-1	13.42	GCAAGG
PFL2570w	-969	-1	13.42	GCAAGG
MAL13P1.105	-890	1	11.29	TCTGGC
MAL7P1.66	-643	1	11.29	TCTGGC
PF10_0164	-1154	-1	11.29	GCCAGA
PF10_0165	-1921	1	11.29	TCTGGC
PF11_0482	-1973	1	11.29	TCTGGC
PF13_0033	-1751	-1	11.29	GCCAGA
PF14_0041	-978	1	11.29	TCTGGC
PFA0400c	-1415	-1	11.29	GCCAGA
PFC0340w	-896	1	11.29	TCTGGC
PFD0145c	-1211	-1	11.29	GCCAGA
PFI0375w	-354	-1	11.29	GCCAGA
PFI1295c	-1584	-1	11.29	GCCAGA
PFL0110c	-793	1	11.29	TCTGGC
PFL0350c	-278	1	11.29	TCTGGC
PFL1725w	-825	-1	11.29	GCCAGA
MAL7P1.69	-1475	-1	11.08	GCAAGC
MAL8P1.82	-214	-1	11.08	GCAAGC
PF07_0012	-410	-1	11.08	GCAAGC
PF07_0112	-162	-1	11.08	GCAAGC
PF11_0156	-682	-1	11.08	GCAAGC
PF11_0282	-1446	1	11.08	GCTTGC
PF13_0126	-190	1	11.08	GCTTGC
PF13_0140	-1343	1	11.08	GCTTGC
PF13_0164	-654	1	11.08	GCTTGC
PF13_0226	-1163	-1	11.08	GCAAGC
PF14_0142	-923	-1	11.08	GCAAGC
PF14_0380	-1566	-1	11.08	GCAAGC
PF14_0597	-1931	1	11.08	GCTTGC
PFA0320w	-371	1	11.08	GCTTGC
PFB0340c	-940	-1	11.08	GCAAGC
PFC0415c	-1853	-1	11.08	GCAAGC
PFC0995c	-574	1	11.08	GCTTGC
PFC1005c	-1058	1	11.08	GCTTGC
PFE0415w	-97	-1	11.08	GCAAGC
PFE1515w	-377	-1	11.08	GCAAGC
PFL0445w	-849	-1	11.08	GCAAGC
MAL13P1.105	-75	-1	11.02	GCAGGA
MAL13P1.196	-721	1	11.02	TCCTGC
MAL13P1.326	-1882	-1	11.02	GCAGGA
MAL8P1.11	-1505	-1	11.02	GCAGGA
MAL8P1.138	-1744	-1	11.02	GCAGGA
PF08_0038	-299	1	11.02	TCCTGC
PF10_0379	-1155	-1	11.02	GCAGGA
PF11_0130	-260	-1	11.02	GCAGGA
PF11_0324	-1060	-1	11.02	GCAGGA
PF11_0423	-619	1	11.02	TCCTGC
PF13_0126	-1096	-1	11.02	GCAGGA
PF13_0242	-838	1	11.02	TCCTGC
PF14_0255	-1351	-1	11.02	GCAGGA
PFA0295c	-809	-1	11.02	GCAGGA
PFB0360c	-1848	1	11.02	TCCTGC
PFB0365w	-366	-1	11.02	GCAGGA
PFB0790c	-1101	1	11.02	TCCTGC
PFB0795w	-55	-1	11.02	GCAGGA
PFB0835c	-1600	-1	11.02	GCAGGA
PFB0840w	-268	1	11.02	TCCTGC
PFC0500w	-791	-1	11.02	GCAGGA
PFC0520w	-1133	-1	11.02	GCAGGA
PFC0765c	-647	1	11.02	TCCTGC
PFD0665c	-1323	-1	11.02	GCAGGA
PFD0735c	-1613	-1	11.02	GCAGGA
PFE0415w	-653	1	11.02	TCCTGC
PFI0605c	-1402	1	11.02	TCCTGC
PFI1315c	-1785	1	11.02	TCCTGC
PFI1320c	-66	1	11.02	TCCTGC
PFI1325w	-774	-1	11.02	GCAGGA
PFI1500w	-672	1	11.02	TCCTGC
PFI1665w	-317	1	11.02	TCCTGC
PFL0395c	-1269	1	11.02	TCCTGC
PFL0495c	-300	1	11.02	TCCTGC
PFL0500w	-961	-1	11.02	GCAGGA
MAL13P1.134	-270	1	10.69	TATTGC
MAL13P1.140	-920	-1	10.69	GCAATA
MAL13P1.16	-533	1	10.69	TATTGC
MAL13P1.16	-358	1	10.69	TATTGC
MAL13P1.19	-1584	1	10.69	TATTGC
MAL13P1.194	-180	-1	10.69	GCAATA
MAL13P1.217	-689	1	10.69	TATTGC
MAL13P1.22	-698	1	10.69	TATTGC
MAL13P1.226	-1262	-1	10.69	GCAATA
MAL13P1.227	-633	1	10.69	TATTGC
MAL13P1.244	-1837	-1	10.69	GCAATA
MAL13P1.311	-714	1	10.69	TATTGC
MAL13P1.326	-171	1	10.69	TATTGC
MAL13P1.351	-1045	-1	10.69	GCAATA
MAL13P1.39	-1313	-1	10.69	GCAATA
MAL13P1.75	-1083	1	10.69	TATTGC
MAL13P1.75	-131	-1	10.69	GCAATA
MAL13P1.90	-414	1	10.69	TATTGC
MAL13P1.95	-195	1	10.69	TATTGC
PFF0200c	-659	-1	10.69	GCAATA
MAL7P1.132	-1369	1	10.69	TATTGC
MAL7P1.20	-323	-1	10.69	GCAATA
MAL7P1.93	-941	-1	10.69	GCAATA
MAL7P1.93	-447	-1	10.69	GCAATA
MAL8P1.133	-22	1	10.69	TATTGC
MAL8P1.134	-1017	-1	10.69	GCAATA
MAL8P1.138	-1283	-1	10.69	GCAATA
MAL8P1.139	-838	1	10.69	TATTGC
MAL8P1.153	-225	-1	10.69	GCAATA
MAL8P1.29	-1661	1	10.69	TATTGC
MAL8P1.29	-1356	-1	10.69	GCAATA
MAL8P1.34	-738	-1	10.69	GCAATA
MAL8P1.54	-577	-1	10.69	GCAATA
MAL8P1.61	-1011	-1	10.69	GCAATA
MAL8P1.69	-550	1	10.69	TATTGC
MAL8P1.74	-585	-1	10.69	GCAATA
MAL8P1.74	-72	-1	10.69	GCAATA
MAL8P1.84	-718	1	10.69	TATTGC
MAL8P1.85	-447	-1	10.69	GCAATA
PF07_0012	-503	-1	10.69	GCAATA
PF07_0013	-441	-1	10.69	GCAATA
PF07_0038	-1255	1	10.69	TATTGC
PF07_0039	-239	-1	10.69	GCAATA
PF07_0042	-1547	-1	10.69	GCAATA
PF07_0042	-489	1	10.69	TATTGC
PF07_0081	-166	1	10.69	TATTGC
PF07_0105	-1264	-1	10.69	GCAATA
PF07_0108	-1142	1	10.69	TATTGC
PF07_0111	-18	1	10.69	TATTGC
PF07_0120	-1437	-1	10.69	GCAATA
PF08_0057	-299	1	10.69	TATTGC
PF08_0064	-679	1	10.69	TATTGC
PF08_0064	-171	1	10.69	TATTGC
PF08_0093	-1237	-1	10.69	GCAATA
PF08_0093	-771	1	10.69	TATTGC
PF08_0094	-1938	1	10.69	TATTGC
PF08_0125	-538	1	10.69	TATTGC
PF08_0126	-1705	1	10.69	TATTGC
PF08_0142	-69	-1	10.69	GCAATA
PF10_0045	-1383	1	10.69	TATTGC
PF10_0052	-501	1	10.69	TATTGC
PF10_0082	-802	1	10.69	TATTGC
PF10_0082	-467	-1	10.69	GCAATA
PF10_0133	-862	1	10.69	TATTGC
PF10_0133	-825	1	10.69	TATTGC
PF10_0148	-211	1	10.69	TATTGC
PF10_0151	-653	1	10.69	TATTGC
PF10_0164	-755	1	10.69	TATTGC
PF10_0164	-417	1	10.69	TATTGC
PF10_0188	-884	-1	10.69	GCAATA
PF10_0188	-101	-1	10.69	GCAATA
PF10_0189	-975	1	10.69	TATTGC
PF10_0189	-192	1	10.69	TATTGC
PF10_0221	-1096	1	10.69	TATTGC
PF10_0234	-180	1	10.69	TATTGC
PF10_0236	-1815	-1	10.69	GCAATA
PF10_0252	-779	-1	10.69	GCAATA
PF10_0253	-1496	-1	10.69	GCAATA
PF10_0276	-725	-1	10.69	GCAATA
PF10_0291	-1920	-1	10.69	GCAATA
PF10_0312	-374	-1	10.69	GCAATA
PF10_0316	-544	-1	10.69	GCAATA
PF10_0320	-413	1	10.69	TATTGC
PF10_0340	-1012	-1	10.69	GCAATA
PF10_0379	-1631	-1	10.69	GCAATA
PF11_0044	-129	1	10.69	TATTGC
PF11_0049	-1564	1	10.69	TATTGC
PF11_0049	-646	1	10.69	TATTGC
PF11_0054	-1178	-1	10.69	GCAATA
PF11_0054	-198	1	10.69	TATTGC
PF11_0066	-257	1	10.69	TATTGC
PF11_0098	-1252	1	10.69	TATTGC
PF11_0112	-1625	1	10.69	TATTGC
PF11_0125	-668	-1	10.69	GCAATA
PF11_0125	-515	-1	10.69	GCAATA
PF11_0141	-504	1	10.69	TATTGC
PF11_0160	-1617	1	10.69	TATTGC
PF11_0173	-826	1	10.69	TATTGC
PF11_0184	-91	1	10.69	TATTGC
PF11_0220	-1876	-1	10.69	GCAATA
PF11_0223	-1179	1	10.69	TATTGC
PF11_0227	-898	-1	10.69	GCAATA
PF11_0233	-246	-1	10.69	GCAATA
PF11_0253	-1630	-1	10.69	GCAATA
PF11_0253	-106	1	10.69	TATTGC
PF11_0257	-1519	1	10.69	TATTGC
PF11_0271	-745	-1	10.69	GCAATA
PF11_0308	-1350	1	10.69	TATTGC
PF11_0314	-1704	-1	10.69	GCAATA
PF11_0315	-1300	-1	10.69	GCAATA
PF11_0315	-31	-1	10.69	GCAATA
PF11_0332	-1954	1	10.69	TATTGC
PF11_0337	-379	1	10.69	TATTGC
PF11_0342	-491	-1	10.69	GCAATA
PF11_0343	-171	-1	10.69	GCAATA
PF11_0343	-62	-1	10.69	GCAATA
PF11_0348	-780	-1	10.69	GCAATA
PF11_0352	-1676	-1	10.69	GCAATA
PF11_0370	-945	1	10.69	TATTGC
PF11_0370	-763	1	10.69	TATTGC
PF11_0429	-846	-1	10.69	GCAATA
PF13_0024	-969	1	10.69	TATTGC
PF13_0028	-1434	1	10.69	TATTGC
PF13_0040	-905	1	10.69	TATTGC
PF13_0043	-338	1	10.69	TATTGC
PF13_0070	-949	-1	10.69	GCAATA
PF13_0117	-462	-1	10.69	GCAATA
PF13_0139	-484	-1	10.69	GCAATA
PF13_0148	-1299	1	10.69	TATTGC
PF13_0156	-702	-1	10.69	GCAATA
PF13_0187	-1371	1	10.69	TATTGC
PF13_0188	-1260	1	10.69	TATTGC
PF13_0189	-604	1	10.69	TATTGC
PF13_0229	-228	-1	10.69	GCAATA
PF13_0241	-730	1	10.69	TATTGC
PF13_0242	-762	-1	10.69	GCAATA
PF13_0248	-1553	-1	10.69	GCAATA
PF13_0248	-1537	-1	10.69	GCAATA
PF13_0249	-176	1	10.69	TATTGC
PF13_0249	-160	1	10.69	TATTGC
PF13_0282	-999	-1	10.69	GCAATA
PF13_0299	-381	-1	10.69	GCAATA
PF13_0308	-964	1	10.69	TATTGC
PF13_0308	-904	1	10.69	TATTGC
PF13_0336	-567	1	10.69	TATTGC
PF13_0338	-274	-1	10.69	GCAATA
PF13_0356	-1084	-1	10.69	GCAATA
PF14_0047	-1326	-1	10.69	GCAATA
PF14_0053	-586	1	10.69	TATTGC
PF14_0060	-1645	-1	10.69	GCAATA
PF14_0061	-774	-1	10.69	GCAATA
PF14_0061	-702	-1	10.69	GCAATA
PF14_0101	-854	-1	10.69	GCAATA
PF14_0105	-114	1	10.69	TATTGC
PF14_0112	-929	1	10.69	TATTGC
PF14_0142	-1969	1	10.69	TATTGC
PF14_0142	-823	1	10.69	TATTGC
PF14_0142	-384	-1	10.69	GCAATA
PF14_0160	-630	1	10.69	TATTGC
PF14_0161	-1569	-1	10.69	GCAATA
PF14_0192	-308	1	10.69	TATTGC
PF14_0245	-405	1	10.69	TATTGC
PF14_0248	-273	-1	10.69	GCAATA
PF14_0249	-501	1	10.69	TATTGC
PF14_0289	-1268	1	10.69	TATTGC
PF14_0300	-732	1	10.69	TATTGC
PF14_0323	-1415	1	10.69	TATTGC
PF14_0323	-1085	-1	10.69	GCAATA
PF14_0352	-1970	1	10.69	TATTGC
PF14_0354	-1987	-1	10.69	GCAATA
PF14_0369	-1598	-1	10.69	GCAATA
PF14_0369	-882	1	10.69	TATTGC
PF14_0375	-699	1	10.69	TATTGC
PF14_0376	-1420	-1	10.69	GCAATA
PF14_0376	-229	-1	10.69	GCAATA
PF14_0380	-1667	-1	10.69	GCAATA
PF14_0397	-542	-1	10.69	GCAATA
PF14_0409	-1469	-1	10.69	GCAATA
PF14_0409	-1077	-1	10.69	GCAATA
PF14_0414	-1122	1	10.69	TATTGC
PF14_0414	-888	1	10.69	TATTGC
PF14_0419	-380	-1	10.69	GCAATA
PF14_0444	-946	1	10.69	TATTGC
PF14_0446	-373	-1	10.69	GCAATA
PF14_0447	-1639	1	10.69	TATTGC
PF14_0453	-1774	1	10.69	TATTGC
PF14_0453	-442	1	10.69	TATTGC
PF14_0463	-1373	1	10.69	TATTGC
PF14_0484	-14	-1	10.69	GCAATA
PF14_0488	-1746	-1	10.69	GCAATA
PF14_0488	-1462	1	10.69	TATTGC
PF14_0492	-775	-1	10.69	GCAATA
PF14_0531	-1476	-1	10.69	GCAATA
PF14_0538	-1624	1	10.69	TATTGC
PF14_0538	-841	-1	10.69	GCAATA
PF14_0552	-106	-1	10.69	GCAATA
PF14_0558	-419	1	10.69	TATTGC
PF14_0566	-196	-1	10.69	GCAATA
PF14_0592	-538	1	10.69	TATTGC
PF14_0592	-240	1	10.69	TATTGC
PF14_0597	-989	-1	10.69	GCAATA
PF14_0613	-386	-1	10.69	GCAATA
PF14_0617	-174	-1	10.69	GCAATA
PF14_0618	-1899	-1	10.69	GCAATA
PF14_0630	-341	-1	10.69	GCAATA
PF14_0642	-57	1	10.69	TATTGC
PF14_0653	-702	-1	10.69	GCAATA
PF14_0653	-545	1	10.69	TATTGC
PF14_0671	-984	1	10.69	TATTGC
PF14_0672	-775	-1	10.69	GCAATA
PF14_0675	-1832	-1	10.69	GCAATA
PF14_0679	-1237	1	10.69	TATTGC
PF14_0681	-1162	-1	10.69	GCAATA
PF14_0681	-991	-1	10.69	GCAATA
PFA0250w	-786	1	10.69	TATTGC
PFA0280w	-1659	1	10.69	TATTGC
PFA0280w	-770	1	10.69	TATTGC
PFA0285c	-884	-1	10.69	GCAATA
PFA0285c	-89	-1	10.69	GCAATA
PFA0290w	-1490	1	10.69	TATTGC
PFA0290w	-695	1	10.69	TATTGC
PFA0345w	-891	1	10.69	TATTGC
PFA0390w	-46	1	10.69	TATTGC
PFA0450c	-173	1	10.69	TATTGC
PFA0520c	-22	1	10.69	TATTGC
PFB0170w	-644	1	10.69	TATTGC
PFB0190c	-1168	-1	10.69	GCAATA
PFB0340c	-1094	-1	10.69	GCAATA
PFB0340c	-347	-1	10.69	GCAATA
PFB0350c	-793	-1	10.69	GCAATA
PFB0585w	-838	1	10.69	TATTGC
PFB0585w	-459	1	10.69	TATTGC
PFB0750w	-696	-1	10.69	GCAATA
PFB0835c	-409	1	10.69	TATTGC
PFB0840w	-1642	1	10.69	TATTGC
PFB0840w	-1459	-1	10.69	GCAATA
PFB0895c	-1041	-1	10.69	GCAATA
PFC0120w	-1804	-1	10.69	GCAATA
PFC0120w	-1591	-1	10.69	GCAATA
PFC0120w	-1141	-1	10.69	GCAATA
PFC0120w	-60	-1	10.69	GCAATA
PFC0120w	-39	-1	10.69	GCAATA
PFC0170c	-242	1	10.69	TATTGC
PFC0230c	-1752	-1	10.69	GCAATA
PFC0250c	-665	1	10.69	TATTGC
PFC0250c	-543	-1	10.69	GCAATA
PFC0275w	-388	1	10.69	TATTGC
PFC0325c	-1704	1	10.69	TATTGC
PFC0415c	-1872	1	10.69	TATTGC
PFC0435w	-317	1	10.69	TATTGC
PFC0475c	-94	-1	10.69	GCAATA
PFC0520w	-1041	1	10.69	TATTGC
PFC0630w	-442	1	10.69	TATTGC
PFC0650w	-186	1	10.69	TATTGC
PFC0715c	-1514	-1	10.69	GCAATA
PFC0715c	-516	1	10.69	TATTGC
PFC0720w	-1343	-1	10.69	GCAATA
PFC0720w	-345	1	10.69	TATTGC
PFC0730w	-875	1	10.69	TATTGC
PFC0755c	-2000	1	10.69	TATTGC
PFC0755c	-1074	-1	10.69	GCAATA
PFC0765c	-1364	-1	10.69	GCAATA
PFC0840w	-826	-1	10.69	GCAATA
PFC0840w	-197	-1	10.69	GCAATA
PFC0912w	-579	1	10.69	TATTGC
PFC0912w	-132	1	10.69	TATTGC
PFC0960c	-329	1	10.69	TATTGC
PFD0190w	-755	-1	10.69	GCAATA
PFD0300w	-1458	-1	10.69	GCAATA
PFD0330w	-1894	1	10.69	TATTGC
PFD0420c	-553	-1	10.69	GCAATA
PFD0440w	-1258	-1	10.69	GCAATA
PFD0600c	-337	-1	10.69	GCAATA
PFD0670c	-1091	-1	10.69	GCAATA
PFD0675w	-206	1	10.69	TATTGC
PFD0680c	-316	1	10.69	TATTGC
PFD0705c	-821	-1	10.69	GCAATA
PFD0705c	-392	-1	10.69	GCAATA
PFD0710w	-699	1	10.69	TATTGC
PFD0710w	-270	1	10.69	TATTGC
PFD0790c	-1744	-1	10.69	GCAATA
PFD0790c	-604	1	10.69	TATTGC
PFD0795w	-974	1	10.69	TATTGC
PFD0800c	-1182	1	10.69	TATTGC
PFD0800c	-382	1	10.69	TATTGC
PFD0800c	-336	-1	10.69	GCAATA
PFD0805w	-1692	1	10.69	TATTGC
PFD0805w	-1646	-1	10.69	GCAATA
PFD0990w	-871	-1	10.69	GCAATA
PFD0990w	-263	1	10.69	TATTGC
PFD1050w	-1072	1	10.69	TATTGC
PFD1085w	-585	1	10.69	TATTGC
PFD1120c	-147	1	10.69	TATTGC
PFE0155w	-924	1	10.69	TATTGC
PFE0195w	-1483	1	10.69	TATTGC
PFE0225w	-761	-1	10.69	GCAATA
PFE0225w	-679	-1	10.69	GCAATA
PFE0235c	-1718	1	10.69	TATTGC
PFE0235c	-1259	-1	10.69	GCAATA
PFE0240w	-464	1	10.69	TATTGC
PFE0250w	-1606	1	10.69	TATTGC
PFE0250w	-1008	1	10.69	TATTGC
PFE0395c	-932	1	10.69	TATTGC
PFE0395c	-531	1	10.69	TATTGC
PFE0400w	-1439	-1	10.69	GCAATA
PFE0400w	-1038	-1	10.69	GCAATA
PFE0435c	-1622	-1	10.69	GCAATA
PFE0440w	-963	1	10.69	TATTGC
PFE0440w	-191	1	10.69	TATTGC
PFE0470w	-1987	-1	10.69	GCAATA
PFE0495w	-399	-1	10.69	GCAATA
PFE0555w	-1931	-1	10.69	GCAATA
PFE0555w	-372	1	10.69	TATTGC
PFE0640w	-173	1	10.69	TATTGC
PFE0645w	-1447	1	10.69	TATTGC
PFE0795c	-61	1	10.69	TATTGC
PFE0840c	-1003	-1	10.69	GCAATA
PFE0895c	-642	1	10.69	TATTGC
PFE0930w	-1357	1	10.69	TATTGC
PFE1000c	-623	1	10.69	TATTGC
PFE1050w	-589	1	10.69	TATTGC
PFE1165c	-1755	-1	10.69	GCAATA
PFE1165c	-998	1	10.69	TATTGC
PFE1225w	-995	1	10.69	TATTGC
PFE1460w	-270	1	10.69	TATTGC
PFE1510c	-277	1	10.69	TATTGC
PFI0085c	-16	-1	10.69	GCAATA
PFI0155c	-1702	1	10.69	TATTGC
PFI0160w	-394	1	10.69	TATTGC
PFI0160w	-178	-1	10.69	GCAATA
PFI0235w	-480	-1	10.69	GCAATA
PFI0355c	-550	1	10.69	TATTGC
PFI0385c	-499	1	10.69	TATTGC
PFI0565w	-358	1	10.69	TATTGC
PFI0770c	-202	1	10.69	TATTGC
PFI0775w	-1395	-1	10.69	GCAATA
PFI0880c	-1889	1	10.69	TATTGC
PFI0890c	-412	1	10.69	TATTGC
PFI0950w	-442	1	10.69	TATTGC
PFI0975c	-77	1	10.69	TATTGC
PFI1295c	-1531	1	10.69	TATTGC
PFI1370c	-355	-1	10.69	GCAATA
PFI1525w	-498	1	10.69	TATTGC
PFI1545c	-1273	-1	10.69	GCAATA
PFI1545c	-1241	-1	10.69	GCAATA
PFI1545c	-469	-1	10.69	GCAATA
PFI1580c	-1816	-1	10.69	GCAATA
PFI1620c	-1027	1	10.69	TATTGC
PFI1620c	-542	-1	10.69	GCAATA
PFI1715w	-390	-1	10.69	GCAATA
PFL0085c	-1743	-1	10.69	GCAATA
PFL0085c	-610	1	10.69	TATTGC
PFL0085c	-383	1	10.69	TATTGC
PFL0090c	-8	-1	10.69	GCAATA
PFL0110c	-1015	1	10.69	TATTGC
PFL0505c	-524	1	10.69	TATTGC
PFL0535c	-1909	1	10.69	TATTGC
PFL0595c	-111	1	10.69	TATTGC
PFL0600w	-930	-1	10.69	GCAATA
PFL0660w	-839	1	10.69	TATTGC
PFL0680c	-70	-1	10.69	GCAATA
PFL0685w	-799	1	10.69	TATTGC
PFL0835w	-37	1	10.69	TATTGC
PFL0865w	-1242	-1	10.69	GCAATA
PFL0965c	-441	1	10.69	TATTGC
PFL1005c	-975	-1	10.69	GCAATA
PFL1010c	-1345	1	10.69	TATTGC
PFL1010c	-1045	1	10.69	TATTGC
PFL1025c	-1241	-1	10.69	GCAATA
PFL1025c	-175	1	10.69	TATTGC
PFL1050w	-355	-1	10.69	GCAATA
PFL1070c	-742	1	10.69	TATTGC
PFL1075w	-858	1	10.69	TATTGC
PFL1075w	-695	1	10.69	TATTGC
PFL1100w	-1042	-1	10.69	GCAATA
PFL1120c	-1384	-1	10.69	GCAATA
PFL1160c	-523	1	10.69	TATTGC
PFL1285c	-1635	1	10.69	TATTGC
PFL1330c	-1450	1	10.69	TATTGC
PFL1380w	-966	1	10.69	TATTGC
PFL1380w	-159	1	10.69	TATTGC
PFL1395c	-1453	-1	10.69	GCAATA
PFL1465c	-856	-1	10.69	GCAATA
PFL1725w	-442	1	10.69	TATTGC
PFL1725w	-320	1	10.69	TATTGC
PFL1960w	-844	1	10.69	TATTGC
PFL1960w	-418	1	10.69	TATTGC
PFL2380c	-1018	1	10.69	TATTGC
PFL2570w	-175	-1	10.69	GCAATA
PFL2605w	-904	-1	10.69	GCAATA
PFL2605w	-120	-1	10.69	GCAATA
MAL13P1.160	-298	-1	10.19	GCACGA
MAL13P1.161	-954	-1	10.19	GCACGA
PFF0200c	-841	1	10.19	TCGTGC
MAL7P1.87	-149	1	10.19	TCGTGC
MAL8P1.61	-432	1	10.19	TCGTGC
PF07_0038	-1335	-1	10.19	GCACGA
PF07_0039	-159	1	10.19	TCGTGC
PF08_0142	-1176	1	10.19	TCGTGC
PF10_0282	-107	1	10.19	TCGTGC
PF11_0044	-1570	-1	10.19	GCACGA
PF11_0257	-931	-1	10.19	GCACGA
PF11_0333	-1191	1	10.19	TCGTGC
PF11_0423	-899	1	10.19	TCGTGC
PF14_0111	-339	-1	10.19	GCACGA
PF14_0311	-120	-1	10.19	GCACGA
PF14_0315	-1021	1	10.19	TCGTGC
PF14_0351	-265	1	10.19	TCGTGC
PF14_0548	-1004	1	10.19	TCGTGC
PF14_0577	-305	1	10.19	TCGTGC
PF14_0617	-1877	-1	10.19	GCACGA
PFB0435c	-557	1	10.19	TCGTGC
PFB0605w	-1696	1	10.19	TCGTGC
PFD0190w	-1118	1	10.19	TCGTGC
PFE0555w	-935	-1	10.19	GCACGA
PFI0975c	-1185	1	10.19	TCGTGC
MAL7P1.114	-1248	-1	9.85	GCGAGA
PF10_0292	-847	-1	9.85	GCGAGA
PF11_0172	-1829	-1	9.85	GCGAGA
PF11_0395	-1803	-1	9.85	GCGAGA
PF11_0467	-826	-1	9.85	GCGAGA
PF13_0248	-855	1	9.85	TCTCGC
PF14_0089	-222	1	9.85	TCTCGC
PF14_0090	-1336	-1	9.85	GCGAGA
PF14_0248	-544	-1	9.85	GCGAGA
PF14_0249	-230	1	9.85	TCTCGC
PFC0840w	-185	1	9.85	TCTCGC
PFE0555w	-508	-1	9.85	GCGAGA
PFL0285w	-693	1	9.85	TCTCGC
PFL0965c	-777	-1	9.85	GCGAGA
MAL13P1.194	-13	-1	9.76	GCAAGT
MAL13P1.22	-387	-1	9.76	GCAAGT
MAL13P1.311	-436	-1	9.76	GCAAGT
MAL13P1.332	-626	-1	9.76	GCAAGT
MAL13P1.332	-153	1	9.76	ACTTGC
MAL7P1.177	-457	-1	9.76	GCAAGT
MAL8P1.142	-1028	1	9.76	ACTTGC
MAL8P1.69	-1031	1	9.76	ACTTGC
MAL8P1.79	-962	1	9.76	ACTTGC
PF07_0013	-854	-1	9.76	GCAAGT
PF07_0042	-1508	1	9.76	ACTTGC
PF07_0119	-589	-1	9.76	GCAAGT
PF08_0038	-1577	1	9.76	ACTTGC
PF08_0142	-1422	-1	9.76	GCAAGT
PF10_0332	-176	-1	9.76	GCAAGT
PF10_0362	-22	-1	9.76	GCAAGT
PF11_0014	-1412	1	9.76	ACTTGC
PF11_0049	-1169	-1	9.76	GCAAGT
PF11_0087	-1074	-1	9.76	GCAAGT
PF11_0314	-1233	-1	9.76	GCAAGT
PF11_0424	-1046	1	9.76	ACTTGC
PF11_0425	-221	-1	9.76	GCAAGT
PF13_0089	-490	-1	9.76	GCAAGT
PF13_0264	-1653	1	9.76	ACTTGC
PF13_0359	-1182	1	9.76	ACTTGC
PF14_0268	-807	1	9.76	ACTTGC
PF14_0288	-1843	-1	9.76	GCAAGT
PF14_0289	-15	-1	9.76	GCAAGT
PF14_0323	-1566	1	9.76	ACTTGC
PF14_0352	-1751	1	9.76	ACTTGC
PF14_0380	-110	-1	9.76	GCAAGT
PF14_0488	-1286	1	9.76	ACTTGC
PF14_0556	-612	1	9.76	ACTTGC
PF14_0617	-1495	-1	9.76	GCAAGT
PF14_0642	-51	-1	9.76	GCAAGT
PFA0690w	-730	1	9.76	ACTTGC
PFB0755w	-49	1	9.76	ACTTGC
PFC0170c	-1516	-1	9.76	GCAAGT
PFC0581w	-798	-1	9.76	GCAAGT
PFD1095w	-1453	-1	9.76	GCAAGT
PFE1510c	-1111	1	9.76	ACTTGC
PFE1515w	-1644	-1	9.76	GCAAGT
PFI0605c	-1946	1	9.76	ACTTGC
PFI0975c	-1301	-1	9.76	GCAAGT
PFI1710w	-798	1	9.76	ACTTGC
PFL0165c	-122	1	9.76	ACTTGC
PFL0170w	-1192	-1	9.76	GCAAGT
PFL0265w	-1493	1	9.76	ACTTGC
PFL0445w	-635	-1	9.76	GCAAGT
PFL0720w	-140	-1	9.76	GCAAGT
PFL0735w	-927	-1	9.76	GCAAGT
PFL0865w	-582	1	9.76	ACTTGC
PFL1070c	-932	-1	9.76	GCAAGT
PFL1075w	-1001	1	9.76	ACTTGC
PFL2090c	-1901	1	9.76	ACTTGC
MAL13P1.214	-600	1	8.89	TCTAGC
MAL13P1.229	-391	-1	8.89	GCTAGA
MAL13P1.96	-1618	1	8.89	TCTAGC
MAL8P1.16	-87	1	8.89	TCTAGC
MAL8P1.18	-358	-1	8.89	GCTAGA
PF07_0023	-1903	1	8.89	TCTAGC
PF08_0038	-123	1	8.89	TCTAGC
PF10_0060	-106	-1	8.89	GCTAGA
PF10_0280	-483	-1	8.89	GCTAGA
PF10_0379	-47	-1	8.89	GCTAGA
PF11_0482	-736	1	8.89	TCTAGC
PF13_0040	-1431	-1	8.89	GCTAGA
PF13_0070	-1956	-1	8.89	GCTAGA
PF14_0020	-118	1	8.89	TCTAGC
PF14_0630	-411	-1	8.89	GCTAGA
PFA0250w	-1440	-1	8.89	GCTAGA
PFB0310c	-1976	-1	8.89	GCTAGA
PFB0500c	-79	1	8.89	TCTAGC
PFB0510w	-854	-1	8.89	GCTAGA
PFB0835c	-1506	1	8.89	TCTAGC
PFB0840w	-362	-1	8.89	GCTAGA
PFC0525c	-519	1	8.89	TCTAGC
PFC0650w	-373	-1	8.89	GCTAGA
PFC0675c	-296	-1	8.89	GCTAGA
PFC0755c	-469	1	8.89	TCTAGC
PFC0770c	-1236	-1	8.89	GCTAGA
PFC0840w	-973	1	8.89	TCTAGC
PFD0440w	-985	-1	8.89	GCTAGA
PFD0440w	-768	-1	8.89	GCTAGA
PFD0600c	-1870	1	8.89	TCTAGC
PFD0600c	-224	1	8.89	TCTAGC
PFD0610w	-562	-1	8.89	GCTAGA
PFD0790c	-1147	-1	8.89	GCTAGA
PFD0795w	-1571	1	8.89	TCTAGC
PFD0800c	-1782	-1	8.89	GCTAGA
PFD0805w	-246	1	8.89	TCTAGC
PFD0915w	-624	1	8.89	TCTAGC
PFE1375c	-162	-1	8.89	GCTAGA
PFI0240c	-192	-1	8.89	GCTAGA
PFI1265w	-1114	-1	8.89	GCTAGA
PFL0080c	-1167	-1	8.89	GCTAGA
PFL0285w	-264	-1	8.89	GCTAGA
MAL13P1.105	-1650	1	8.02	TCTTCC
MAL13P1.105	-1172	1	8.02	TCTTCC
MAL13P1.131	-1898	1	8.02	TCTTCC
MAL13P1.164	-655	-1	8.02	GGAAGA
MAL13P1.164	-646	-1	8.02	GGAAGA
MAL13P1.165	-69	1	8.02	TCTTCC
MAL13P1.165	-60	1	8.02	TCTTCC
MAL13P1.174	-1417	-1	8.02	GGAAGA
MAL13P1.202	-479	1	8.02	TCTTCC
MAL13P1.229	-418	-1	8.02	GGAAGA
MAL13P1.248	-36	1	8.02	TCTTCC
MAL13P1.281	-280	-1	8.02	GGAAGA
MAL13P1.315	-1495	1	8.02	TCTTCC
MAL13P1.324	-203	-1	8.02	GGAAGA
MAL13P1.332	-342	-1	8.02	GGAAGA
MAL13P1.96	-1259	-1	8.02	GGAAGA
MAL13P1.96	-940	-1	8.02	GGAAGA
PFF0670w	-699	-1	8.02	GGAAGA
MAL7P1.114	-1205	-1	8.02	GGAAGA
MAL7P1.114	-1189	-1	8.02	GGAAGA
MAL7P1.114	-1169	-1	8.02	GGAAGA
MAL7P1.114	-1157	-1	8.02	GGAAGA
MAL7P1.114	-1137	-1	8.02	GGAAGA
MAL7P1.114	-1121	-1	8.02	GGAAGA
MAL7P1.114	-1101	-1	8.02	GGAAGA
MAL7P1.114	-1089	-1	8.02	GGAAGA
MAL7P1.114	-1077	-1	8.02	GGAAGA
MAL7P1.114	-1057	-1	8.02	GGAAGA
MAL7P1.114	-1045	-1	8.02	GGAAGA
MAL7P1.114	-1029	-1	8.02	GGAAGA
MAL7P1.13	-694	-1	8.02	GGAAGA
MAL7P1.132	-1687	-1	8.02	GGAAGA
MAL7P1.153	-302	-1	8.02	GGAAGA
MAL7P1.17	-1806	-1	8.02	GGAAGA
MAL7P1.177	-19	-1	8.02	GGAAGA
MAL7P1.69	-1323	1	8.02	TCTTCC
MAL7P1.93	-9	-1	8.02	GGAAGA
MAL8P1.11	-1365	-1	8.02	GGAAGA
MAL8P1.11	-366	-1	8.02	GGAAGA
MAL8P1.113	-1019	1	8.02	TCTTCC
MAL8P1.143	-856	1	8.02	TCTTCC
MAL8P1.153	-538	1	8.02	TCTTCC
MAL8P1.22	-1898	1	8.02	TCTTCC
MAL8P1.29	-1169	1	8.02	TCTTCC
MAL8P1.60	-1814	1	8.02	TCTTCC
PF07_0010	-883	1	8.02	TCTTCC
PF07_0032	-989	1	8.02	TCTTCC
PF07_0081	-612	-1	8.02	GGAAGA
PF07_0086	-1107	-1	8.02	GGAAGA
PF07_0113	-838	-1	8.02	GGAAGA
PF07_0113	-54	-1	8.02	GGAAGA
PF07_0118	-1059	1	8.02	TCTTCC
PF07_0120	-534	-1	8.02	GGAAGA
PF07_0120	-91	1	8.02	TCTTCC
PF08_0009	-58	1	8.02	TCTTCC
PF08_0010	-1140	1	8.02	TCTTCC
PF08_0020	-579	-1	8.02	GGAAGA
PF08_0021	-226	1	8.02	TCTTCC
PF08_0046	-627	-1	8.02	GGAAGA
PF08_0057	-1412	1	8.02	TCTTCC
PF08_0080	-71	-1	8.02	GGAAGA
PF08_0094	-1025	-1	8.02	GGAAGA
PF08_0094	-917	-1	8.02	GGAAGA
PF08_0101	-672	-1	8.02	GGAAGA
PF08_0126	-1941	-1	8.02	GGAAGA
PF08_0126	-147	1	8.02	TCTTCC
PF08_0131	-1598	1	8.02	TCTTCC
PF08_0131	-1064	1	8.02	TCTTCC
PF08_0131	-14	1	8.02	TCTTCC
PF08_0142	-1199	-1	8.02	GGAAGA
PF10_0030	-1001	1	8.02	TCTTCC
PF10_0107	-698	-1	8.02	GGAAGA
PF10_0118	-617	-1	8.02	GGAAGA
PF10_0133	-596	1	8.02	TCTTCC
PF10_0140	-875	1	8.02	TCTTCC
PF10_0154	-421	-1	8.02	GGAAGA
PF10_0188	-623	1	8.02	TCTTCC
PF10_0189	-453	-1	8.02	GGAAGA
PF10_0334	-1093	1	8.02	TCTTCC
PF10_0335	-454	-1	8.02	GGAAGA
PF10_0362	-1705	1	8.02	TCTTCC
PF10_0362	-893	1	8.02	TCTTCC
PF11_0014	-795	1	8.02	TCTTCC
PF11_0054	-1609	-1	8.02	GGAAGA
PF11_0072	-67	1	8.02	TCTTCC
PF11_0112	-1009	-1	8.02	GGAAGA
PF11_0114	-1205	1	8.02	TCTTCC
PF11_0164	-1173	-1	8.02	GGAAGA
PF11_0172	-1347	1	8.02	TCTTCC
PF11_0217	-164	1	8.02	TCTTCC
PF11_0233	-659	-1	8.02	GGAAGA
PF11_0238	-1342	1	8.02	TCTTCC
PF11_0314	-134	-1	8.02	GGAAGA
PF11_0317	-1764	-1	8.02	GGAAGA
PF11_0317	-1690	-1	8.02	GGAAGA
PF11_0326	-918	1	8.02	TCTTCC
PF11_0333	-1232	-1	8.02	GGAAGA
PF11_0337	-822	-1	8.02	GGAAGA
PF11_0342	-1400	-1	8.02	GGAAGA
PF11_0343	-1473	1	8.02	TCTTCC
PF11_0343	-142	1	8.02	TCTTCC
PF11_0352	-1906	-1	8.02	GGAAGA
PF11_0420	-956	-1	8.02	GGAAGA
PF11_0441	-1164	1	8.02	TCTTCC
PF11_0441	-1058	-1	8.02	GGAAGA
PF11_0441	-870	1	8.02	TCTTCC
PF11_0441	-609	1	8.02	TCTTCC
PF11_0443	-1769	1	8.02	TCTTCC
PF13_0025	-634	-1	8.02	GGAAGA
PF13_0033	-1652	-1	8.02	GGAAGA
PF13_0117	-231	1	8.02	TCTTCC
PF13_0121	-881	1	8.02	TCTTCC
PF13_0126	-210	1	8.02	TCTTCC
PF13_0148	-871	1	8.02	TCTTCC
PF13_0188	-570	1	8.02	TCTTCC
PF13_0189	-1980	-1	8.02	GGAAGA
PF13_0218	-1607	-1	8.02	GGAAGA
PF13_0237	-1557	1	8.02	TCTTCC
PF13_0246	-1118	1	8.02	TCTTCC
PF13_0246	-501	-1	8.02	GGAAGA
PF13_0251	-272	-1	8.02	GGAAGA
PF13_0299	-355	-1	8.02	GGAAGA
PF13_0359	-861	-1	8.02	GGAAGA
PF14_0041	-486	-1	8.02	GGAAGA
PF14_0111	-100	-1	8.02	GGAAGA
PF14_0142	-935	-1	8.02	GGAAGA
PF14_0142	-62	-1	8.02	GGAAGA
PF14_0148	-1659	-1	8.02	GGAAGA
PF14_0160	-1052	-1	8.02	GGAAGA
PF14_0161	-1147	1	8.02	TCTTCC
PF14_0184	-900	1	8.02	TCTTCC
PF14_0189	-251	1	8.02	TCTTCC
PF14_0257	-1868	1	8.02	TCTTCC
PF14_0268	-1038	-1	8.02	GGAAGA
PF14_0270	-1930	1	8.02	TCTTCC
PF14_0295	-1669	1	8.02	TCTTCC
PF14_0319	-1166	1	8.02	TCTTCC
PF14_0352	-575	-1	8.02	GGAAGA
PF14_0361	-999	-1	8.02	GGAAGA
PF14_0369	-269	-1	8.02	GGAAGA
PF14_0380	-1138	1	8.02	TCTTCC
PF14_0392	-1178	1	8.02	TCTTCC
PF14_0397	-1044	1	8.02	TCTTCC
PF14_0409	-505	-1	8.02	GGAAGA
PF14_0409	-457	-1	8.02	GGAAGA
PF14_0427	-985	1	8.02	TCTTCC
PF14_0427	-838	1	8.02	TCTTCC
PF14_0444	-511	-1	8.02	GGAAGA
PF14_0446	-808	1	8.02	TCTTCC
PF14_0453	-1420	-1	8.02	GGAAGA
PF14_0570	-706	-1	8.02	GGAAGA
PF14_0632	-607	-1	8.02	GGAAGA
PF14_0666	-89	-1	8.02	GGAAGA
PF14_0675	-1686	1	8.02	TCTTCC
PF14_0681	-232	1	8.02	TCTTCC
PF14_0717	-1398	-1	8.02	GGAAGA
PFA0140c	-193	1	8.02	TCTTCC
PFA0285c	-752	1	8.02	TCTTCC
PFA0290w	-827	-1	8.02	GGAAGA
PFA0370w	-1193	-1	8.02	GGAAGA
PFA0400c	-1306	-1	8.02	GGAAGA
PFA0450c	-992	1	8.02	TCTTCC
PFA0460c	-90	-1	8.02	GGAAGA
PFA0485w	-392	1	8.02	TCTTCC
PFB0190c	-289	1	8.02	TCTTCC
PFB0310c	-1441	-1	8.02	GGAAGA
PFB0340c	-818	-1	8.02	GGAAGA
PFB0380c	-1359	-1	8.02	GGAAGA
PFB0515w	-342	1	8.02	TCTTCC
PFB0520w	-852	1	8.02	TCTTCC
PFB0540w	-1170	-1	8.02	GGAAGA
PFB0585w	-114	1	8.02	TCTTCC
PFB0605w	-1458	1	8.02	TCTTCC
PFB0685c	-1447	1	8.02	TCTTCC
PFB0685c	-538	-1	8.02	GGAAGA
PFB0790c	-251	1	8.02	TCTTCC
PFB0795w	-905	-1	8.02	GGAAGA
PFB0810w	-856	1	8.02	TCTTCC
PFC0120w	-754	-1	8.02	GGAAGA
PFC0125w	-17	-1	8.02	GGAAGA
PFC0160w	-1035	1	8.02	TCTTCC
PFC0160w	-242	-1	8.02	GGAAGA
PFC0220w	-749	1	8.02	TCTTCC
PFC0220w	-137	1	8.02	TCTTCC
PFC0230c	-778	-1	8.02	GGAAGA
PFC0241w	-962	1	8.02	TCTTCC
PFC0250c	-845	1	8.02	TCTTCC
PFC0261c	-784	-1	8.02	GGAAGA
PFC0325c	-1482	1	8.02	TCTTCC
PFC0345w	-425	1	8.02	TCTTCC
PFC0520w	-252	-1	8.02	GGAAGA
PFC0525c	-1090	-1	8.02	GGAAGA
PFC0581w	-965	-1	8.02	GGAAGA
PFC0730w	-1876	1	8.02	TCTTCC
PFC0730w	-1290	1	8.02	TCTTCC
PFC0745c	-734	-1	8.02	GGAAGA
PFC0755c	-1046	-1	8.02	GGAAGA
PFC0845c	-999	-1	8.02	GGAAGA
PFC0912w	-882	-1	8.02	GGAAGA
PFD0300w	-426	1	8.02	TCTTCC
PFD0775c	-1042	-1	8.02	GGAAGA
PFD0780w	-1330	1	8.02	TCTTCC
PFD0790c	-255	-1	8.02	GGAAGA
PFD0860w	-858	-1	8.02	GGAAGA
PFD0860w	-643	-1	8.02	GGAAGA
PFD0915w	-303	-1	8.02	GGAAGA
PFD0920w	-96	1	8.02	TCTTCC
PFD0935c	-152	1	8.02	TCTTCC
PFD0940w	-802	-1	8.02	GGAAGA
PFE0095c	-788	-1	8.02	GGAAGA
PFE0235c	-1392	1	8.02	TCTTCC
PFE0240w	-331	-1	8.02	GGAAGA
PFE0405c	-1845	1	8.02	TCTTCC
PFE0415w	-1380	1	8.02	TCTTCC
PFE0440w	-207	1	8.02	TCTTCC
PFE0450w	-129	-1	8.02	GGAAGA
PFE0620c	-115	1	8.02	TCTTCC
PFE0625w	-1837	-1	8.02	GGAAGA
PFE0930w	-497	1	8.02	TCTTCC
PFE1000c	-7	1	8.02	TCTTCC
PFE1050w	-85	1	8.02	TCTTCC
PFE1065w	-1283	-1	8.02	GGAAGA
PFE1315w	-231	-1	8.02	GGAAGA
PFE1465w	-794	1	8.02	TCTTCC
PFE1500c	-1713	1	8.02	TCTTCC
PFI0400c	-841	-1	8.02	GGAAGA
PFI0405w	-1374	1	8.02	TCTTCC
PFI0525w	-1005	1	8.02	TCTTCC
PFI0530c	-173	1	8.02	TCTTCC
PFI0565w	-1345	1	8.02	TCTTCC
PFI0890c	-657	-1	8.02	GGAAGA
PFI0890c	-221	1	8.02	TCTTCC
PFI0990c	-734	-1	8.02	GGAAGA
PFI1160w	-180	-1	8.02	GGAAGA
PFI1170c	-1302	-1	8.02	GGAAGA
PFI1575c	-548	-1	8.02	GGAAGA
PFI1580c	-100	1	8.02	TCTTCC
PFL0110c	-1490	-1	8.02	GGAAGA
PFL0250w	-694	1	8.02	TCTTCC
PFL0285w	-1620	-1	8.02	GGAAGA
PFL0285w	-949	1	8.02	TCTTCC
PFL0360c	-1777	1	8.02	TCTTCC
PFL0535c	-337	1	8.02	TCTTCC
PFL0685w	-1661	-1	8.02	GGAAGA
PFL0745c	-859	-1	8.02	GGAAGA
PFL0820c	-629	1	8.02	TCTTCC
PFL0835w	-66	1	8.02	TCTTCC
PFL1025c	-1376	1	8.02	TCTTCC
PFL1120c	-1703	1	8.02	TCTTCC
PFL1285c	-817	1	8.02	TCTTCC
PFL1430c	-1439	1	8.02	TCTTCC
PFL1740w	-578	1	8.02	TCTTCC
PFL1900w	-1888	1	8.02	TCTTCC
PFL1960w	-527	1	8.02	TCTTCC
PFL2115c	-533	1	8.02	TCTTCC
PFL2380c	-830	1	8.02	TCTTCC
PFL2625w	-1754	1	8.02	TCTTCC
MAL13P1.105	-22	-1	7.99	GCATGA
MAL13P1.131	-715	1	7.99	TCATGC
MAL13P1.16	-282	1	7.99	TCATGC
MAL13P1.226	-618	-1	7.99	GCATGA
MAL13P1.227	-1277	1	7.99	TCATGC
MAL13P1.319	-45	-1	7.99	GCATGA
MAL13P1.351	-561	1	7.99	TCATGC
MAL13P1.74	-461	1	7.99	TCATGC
MAL13P1.96	-1266	-1	7.99	GCATGA
MAL7P1.155	-319	-1	7.99	GCATGA
MAL8P1.142	-1743	-1	7.99	GCATGA
MAL8P1.55	-37	1	7.99	TCATGC
PF07_0018	-1641	1	7.99	TCATGC
PF07_0063	-1061	-1	7.99	GCATGA
PF07_0111	-12	1	7.99	TCATGC
PF08_0010	-1005	-1	7.99	GCATGA
PF08_0031	-505	1	7.99	TCATGC
PF08_0038	-529	1	7.99	TCATGC
PF10_0080	-1767	1	7.99	TCATGC
PF10_0120	-304	-1	7.99	GCATGA
PF10_0133	-1512	-1	7.99	GCATGA
PF10_0165	-845	1	7.99	TCATGC
PF10_0186	-1128	-1	7.99	GCATGA
PF10_0188	-224	1	7.99	TCATGC
PF10_0189	-852	-1	7.99	GCATGA
PF10_0282	-429	1	7.99	TCATGC
PF10_0292	-52	1	7.99	TCATGC
PF11_0054	-185	-1	7.99	GCATGA
PF11_0128	-428	1	7.99	TCATGC
PF11_0160	-1188	-1	7.99	GCATGA
PF11_0172	-1659	-1	7.99	GCATGA
PF11_0308	-1218	-1	7.99	GCATGA
PF11_0308	-104	1	7.99	TCATGC
PF11_0370	-865	1	7.99	TCATGC
PF11_0413	-947	-1	7.99	GCATGA
PF11_0414	-1301	1	7.99	TCATGC
PF11_0429	-1173	-1	7.99	GCATGA
PF11_0441	-648	-1	7.99	GCATGA
PF13_0070	-1873	-1	7.99	GCATGA
PF13_0089	-1652	-1	7.99	GCATGA
PF13_0176	-344	-1	7.99	GCATGA
PF13_0242	-1856	1	7.99	TCATGC
PF13_0349	-1550	-1	7.99	GCATGA
PF13_0353	-940	-1	7.99	GCATGA
PF14_0088	-581	1	7.99	TCATGC
PF14_0105	-1433	1	7.99	TCATGC
PF14_0111	-1448	1	7.99	TCATGC
PF14_0257	-906	-1	7.99	GCATGA
PF14_0311	-1822	1	7.99	TCATGC
PF14_0323	-793	1	7.99	TCATGC
PF14_0323	-259	-1	7.99	GCATGA
PF14_0352	-1140	-1	7.99	GCATGA
PF14_0419	-418	1	7.99	TCATGC
PF14_0443	-1187	-1	7.99	GCATGA
PF14_0453	-781	-1	7.99	GCATGA
PF14_0472	-1182	1	7.99	TCATGC
PF14_0492	-785	-1	7.99	GCATGA
PF14_0556	-293	1	7.99	TCATGC
PF14_0642	-680	-1	7.99	GCATGA
PF14_0717	-1593	1	7.99	TCATGC
PFA0295c	-1365	1	7.99	TCATGC
PFA0295c	-1069	1	7.99	TCATGC
PFA0460c	-393	1	7.99	TCATGC
PFB0310c	-887	1	7.99	TCATGC
PFB0310c	-139	1	7.99	TCATGC
PFB0615c	-358	1	7.99	TCATGC
PFB0615c	-21	-1	7.99	GCATGA
PFB0615c	-13	-1	7.99	GCATGA
PFB0755w	-834	-1	7.99	GCATGA
PFC0241w	-418	-1	7.99	GCATGA
PFC0261c	-631	1	7.99	TCATGC
PFC0340w	-1329	1	7.99	TCATGC
PFC0455w	-975	1	7.99	TCATGC
PFC0500w	-89	-1	7.99	GCATGA
PFC1005c	-1520	-1	7.99	GCATGA
PFD0190w	-1588	1	7.99	TCATGC
PFD0680c	-437	-1	7.99	GCATGA
PFD0805w	-850	1	7.99	TCATGC
PFD1120c	-520	1	7.99	TCATGC
PFE0250w	-414	-1	7.99	GCATGA
PFE0930w	-769	-1	7.99	GCATGA
PFE1025c	-1149	1	7.99	TCATGC
PFE1275c	-184	1	7.99	TCATGC
PFE1280w	-625	-1	7.99	GCATGA
PFE1460w	-764	1	7.99	TCATGC
PFI0160w	-840	-1	7.99	GCATGA
PFI0605c	-1641	-1	7.99	GCATGA
PFI0710c	-851	1	7.99	TCATGC
PFI0855w	-1662	-1	7.99	GCATGA
PFI1090w	-1185	-1	7.99	GCATGA
PFI1170c	-1356	-1	7.99	GCATGA
PFI1545c	-410	1	7.99	TCATGC
PFI1615w	-145	1	7.99	TCATGC
PFL0630w	-357	1	7.99	TCATGC
PFL1005c	-1986	-1	7.99	GCATGA
PFL1300c	-965	1	7.99	TCATGC
PFL1370w	-1704	1	7.99	TCATGC
PFL1725w	-563	1	7.99	TCATGC
PFL1895w	-188	-1	7.99	GCATGA
PFL1960w	-212	-1	7.99	GCATGA
PFL2605w	-1293	1	7.99	TCATGC
MAL13P1.141	-714	1	7.91	TCTTGG
MAL13P1.194	-721	1	7.91	TCTTGG
MAL13P1.281	-305	-1	7.91	CCAAGA
MAL13P1.319	-458	1	7.91	TCTTGG
MAL7P1.69	-1311	-1	7.91	CCAAGA
MAL7P1.77	-391	1	7.91	TCTTGG
MAL7P1.83	-623	1	7.91	TCTTGG
MAL7P1.87	-1407	1	7.91	TCTTGG
MAL8P1.61	-370	1	7.91	TCTTGG
PF07_0038	-1384	1	7.91	TCTTGG
PF07_0039	-110	-1	7.91	CCAAGA
PF08_0009	-925	-1	7.91	CCAAGA
PF08_0009	-919	-1	7.91	CCAAGA
PF08_0009	-913	-1	7.91	CCAAGA
PF08_0045	-532	1	7.91	TCTTGG
PF08_0101	-778	1	7.91	TCTTGG
PF10_0048	-10	-1	7.91	CCAAGA
PF10_0050	-448	1	7.91	TCTTGG
PF10_0060	-496	-1	7.91	CCAAGA
PF10_0140	-238	1	7.91	TCTTGG
PF10_0151	-1178	1	7.91	TCTTGG
PF10_0234	-1308	1	7.91	TCTTGG
PF10_0236	-687	-1	7.91	CCAAGA
PF10_0311	-1020	-1	7.91	CCAAGA
PF10_0330	-580	-1	7.91	CCAAGA
PF11_0049	-677	1	7.91	TCTTGG
PF11_0087	-154	-1	7.91	CCAAGA
PF11_0253	-362	-1	7.91	CCAAGA
PF11_0253	-350	-1	7.91	CCAAGA
PF11_0257	-1992	1	7.91	TCTTGG
PF11_0271	-507	1	7.91	TCTTGG
PF11_0333	-1343	1	7.91	TCTTGG
PF11_0343	-600	-1	7.91	CCAAGA
PF11_0370	-1189	1	7.91	TCTTGG
PF11_0395	-297	1	7.91	TCTTGG
PF11_0465	-496	1	7.91	TCTTGG
PF13_0063	-1346	-1	7.91	CCAAGA
PF13_0121	-160	-1	7.91	CCAAGA
PF13_0185	-16	-1	7.91	CCAAGA
PF13_0327	-493	-1	7.91	CCAAGA
PF13_0328	-1674	1	7.91	TCTTGG
PF13_0329	-1789	-1	7.91	CCAAGA
PF14_0112	-813	-1	7.91	CCAAGA
PF14_0132	-514	-1	7.91	CCAAGA
PF14_0253	-1946	-1	7.91	CCAAGA
PF14_0254	-111	1	7.91	TCTTGG
PF14_0392	-174	1	7.91	TCTTGG
PF14_0617	-420	1	7.91	TCTTGG
PF14_0679	-719	-1	7.91	CCAAGA
PFA0195w	-1296	1	7.91	TCTTGG
PFA0225w	-549	1	7.91	TCTTGG
PFA0370w	-849	1	7.91	TCTTGG
PFB0340c	-956	-1	7.91	CCAAGA
PFB0380c	-1138	-1	7.91	CCAAGA
PFB0590w	-1212	-1	7.91	CCAAGA
PFC0755c	-1056	-1	7.91	CCAAGA
PFC0840w	-533	1	7.91	TCTTGG
PFD0250c	-1641	1	7.91	TCTTGG
PFD0335c	-222	1	7.91	TCTTGG
PFD0420c	-1934	1	7.91	TCTTGG
PFE0435c	-45	-1	7.91	CCAAGA
PFE0440w	-20	-1	7.91	CCAAGA
PFE0500c	-1231	1	7.91	TCTTGG
PFE0970w	-1737	-1	7.91	CCAAGA
PFE1000c	-22	1	7.91	TCTTGG
PFE1460w	-263	1	7.91	TCTTGG
PFE1500c	-264	1	7.91	TCTTGG
PFI0400c	-551	-1	7.91	CCAAGA
PFI0405w	-1664	1	7.91	TCTTGG
PFI0565w	-581	1	7.91	TCTTGG
PFI0875w	-525	-1	7.91	CCAAGA
PFI0970c	-237	-1	7.91	CCAAGA
PFL0265w	-1325	-1	7.91	CCAAGA
PFL0435w	-820	-1	7.91	CCAAGA
PFL0630w	-806	-1	7.91	CCAAGA
PFL0720w	-1254	-1	7.91	CCAAGA
PFL1005c	-1995	-1	7.91	CCAAGA
PFL1675c	-563	1	7.91	TCTTGG
PFL1675c	-139	1	7.91	TCTTGG
PFL1925w	-1532	-1	7.91	CCAAGA
PFL1925w	-628	-1	7.91	CCAAGA
PFL1930w	-1994	-1	7.91	CCAAGA
PFL2115c	-1904	-1	7.91	CCAAGA
PFL2605w	-529	1	7.91	TCTTGG
MAL13P1.126	-467	1	7.74	TGTTGC
MAL13P1.16	-795	1	7.74	TGTTGC
MAL13P1.19	-170	1	7.74	TGTTGC
MAL13P1.193	-1144	1	7.74	TGTTGC
MAL13P1.194	-1783	1	7.74	TGTTGC
MAL13P1.229	-317	1	7.74	TGTTGC
MAL13P1.279	-740	-1	7.74	GCAACA
MAL7P1.23	-1023	1	7.74	TGTTGC
MAL7P1.93	-1571	-1	7.74	GCAACA
MAL7P1.93	-1143	-1	7.74	GCAACA
MAL8P1.123	-11	1	7.74	TGTTGC
MAL8P1.138	-1022	1	7.74	TGTTGC
MAL8P1.60	-1479	-1	7.74	GCAACA
MAL8P1.82	-602	-1	7.74	GCAACA
MAL8P1.96	-1921	-1	7.74	GCAACA
PF07_0013	-613	1	7.74	TGTTGC
PF07_0042	-410	1	7.74	TGTTGC
PF07_0105	-528	1	7.74	TGTTGC
PF07_0105	-515	1	7.74	TGTTGC
PF07_0119	-1439	-1	7.74	GCAACA
PF08_0009	-659	-1	7.74	GCAACA
PF08_0020	-226	1	7.74	TGTTGC
PF08_0093	-252	1	7.74	TGTTGC
PF10_0045	-966	1	7.74	TGTTGC
PF10_0186	-770	1	7.74	TGTTGC
PF10_0309	-1577	1	7.74	TGTTGC
PF11_0066	-917	1	7.74	TGTTGC
PF11_0128	-419	1	7.74	TGTTGC
PF11_0173	-1253	1	7.74	TGTTGC
PF11_0227	-19	-1	7.74	GCAACA
PF11_0243	-197	1	7.74	TGTTGC
PF11_0253	-1651	-1	7.74	GCAACA
PF11_0326	-1007	-1	7.74	GCAACA
PF11_0333	-359	1	7.74	TGTTGC
PF11_0371	-302	-1	7.74	GCAACA
PF11_0413	-1371	-1	7.74	GCAACA
PF11_0414	-877	1	7.74	TGTTGC
PF11_0429	-345	-1	7.74	GCAACA
PF11_0448	-880	-1	7.74	GCAACA
PF13_0033	-188	1	7.74	TGTTGC
PF13_0050	-1964	1	7.74	TGTTGC
PF13_0121	-126	1	7.74	TGTTGC
PF13_0140	-107	-1	7.74	GCAACA
PF13_0148	-1911	-1	7.74	GCAACA
PF13_0164	-633	-1	7.74	GCAACA
PF13_0226	-101	1	7.74	TGTTGC
PF14_0020	-354	1	7.74	TGTTGC
PF14_0024	-731	1	7.74	TGTTGC
PF14_0025	-1629	1	7.74	TGTTGC
PF14_0041	-641	-1	7.74	GCAACA
PF14_0268	-447	-1	7.74	GCAACA
PF14_0295	-1187	-1	7.74	GCAACA
PF14_0392	-1092	-1	7.74	GCAACA
PF14_0492	-417	1	7.74	TGTTGC
PF14_0531	-1100	1	7.74	TGTTGC
PF14_0538	-1134	-1	7.74	GCAACA
PF14_0613	-659	1	7.74	TGTTGC
PF14_0617	-523	-1	7.74	GCAACA
PF14_0774	-740	1	7.74	TGTTGC
PF14_0774	-559	-1	7.74	GCAACA
PFA0280w	-1503	1	7.74	TGTTGC
PFA0400c	-97	-1	7.74	GCAACA
PFA0545c	-716	-1	7.74	GCAACA
PFB0190c	-439	1	7.74	TGTTGC
PFB0225c	-19	1	7.74	TGTTGC
PFB0515w	-432	-1	7.74	GCAACA
PFB0515w	-414	1	7.74	TGTTGC
PFB0835c	-230	1	7.74	TGTTGC
PFB0855c	-371	1	7.74	TGTTGC
PFC0220w	-724	-1	7.74	GCAACA
PFC0345w	-942	-1	7.74	GCAACA
PFC0345w	-203	1	7.74	TGTTGC
PFC0415c	-430	1	7.74	TGTTGC
PFC0730w	-685	1	7.74	TGTTGC
PFC0745c	-1533	-1	7.74	GCAACA
PFD0660w	-1229	-1	7.74	GCAACA
PFD0705c	-693	1	7.74	TGTTGC
PFD0710w	-398	-1	7.74	GCAACA
PFD0990w	-323	-1	7.74	GCAACA
PFD1085w	-771	1	7.74	TGTTGC
PFE0435c	-1287	1	7.74	TGTTGC
PFE0440w	-1298	-1	7.74	GCAACA
PFE0555w	-489	-1	7.74	GCAACA
PFE0755c	-1726	-1	7.74	GCAACA
PFE0765w	-779	1	7.74	TGTTGC
PFE0795c	-836	1	7.74	TGTTGC
PFE0830c	-1861	-1	7.74	GCAACA
PFE1030c	-653	1	7.74	TGTTGC
PFE1265w	-1599	-1	7.74	GCAACA
PFE1265w	-418	1	7.74	TGTTGC
PFE1555c	-798	1	7.74	TGTTGC
PFI0135c	-573	-1	7.74	GCAACA
PFI0135c	-345	1	7.74	TGTTGC
PFI0355c	-1858	-1	7.74	GCAACA
PFI0855w	-171	-1	7.74	GCAACA
PFI1430w	-691	-1	7.74	GCAACA
PFI1580c	-425	-1	7.74	GCAACA
PFL0080c	-78	1	7.74	TGTTGC
PFL0265w	-936	1	7.74	TGTTGC
PFL0505c	-1297	1	7.74	TGTTGC
PFL0580w	-1973	1	7.74	TGTTGC
PFL0680c	-629	1	7.74	TGTTGC
PFL0685w	-240	-1	7.74	GCAACA
PFL0795c	-1265	1	7.74	TGTTGC
PFL1010c	-1157	1	7.74	TGTTGC
PFL1160c	-1133	1	7.74	TGTTGC
PFL1895w	-637	1	7.74	TGTTGC
PFL1925w	-721	-1	7.74	GCAACA
PFL2090c	-761	1	7.74	TGTTGC
PFL2280w	-732	1	7.74	TGTTGC
PFL2390c	-1102	-1	7.74	GCAACA
MAL13P1.103	-1168	1	6.81	TCTTGT
MAL13P1.118	-1998	1	6.81	TCTTGT
MAL13P1.118	-249	-1	6.81	ACAAGA
MAL13P1.119	-941	-1	6.81	ACAAGA
MAL13P1.121	-1076	-1	6.81	ACAAGA
MAL13P1.131	-856	1	6.81	TCTTGT
MAL13P1.134	-749	1	6.81	TCTTGT
MAL13P1.140	-977	-1	6.81	ACAAGA
MAL13P1.140	-196	1	6.81	TCTTGT
MAL13P1.147	-879	-1	6.81	ACAAGA
MAL13P1.147	-747	1	6.81	TCTTGT
MAL13P1.174	-1325	-1	6.81	ACAAGA
MAL13P1.190	-363	-1	6.81	ACAAGA
MAL13P1.194	-343	1	6.81	TCTTGT
MAL13P1.214	-1099	-1	6.81	ACAAGA
MAL13P1.214	-698	-1	6.81	ACAAGA
MAL13P1.215	-51	-1	6.81	ACAAGA
MAL13P1.215	-36	-1	6.81	ACAAGA
MAL13P1.241	-237	1	6.81	TCTTGT
MAL13P1.244	-1713	-1	6.81	ACAAGA
MAL13P1.244	-1086	-1	6.81	ACAAGA
MAL13P1.279	-96	1	6.81	TCTTGT
MAL13P1.315	-1263	1	6.81	TCTTGT
MAL13P1.326	-212	1	6.81	TCTTGT
MAL13P1.343	-1330	1	6.81	TCTTGT
MAL13P1.351	-1359	-1	6.81	ACAAGA
MAL13P1.39	-340	1	6.81	TCTTGT
MAL13P1.40	-1269	1	6.81	TCTTGT
MAL13P1.40	-1062	1	6.81	TCTTGT
MAL13P1.40	-467	1	6.81	TCTTGT
MAL13P1.47	-1814	1	6.81	TCTTGT
MAL13P1.47	-1671	1	6.81	TCTTGT
MAL13P1.75	-747	1	6.81	TCTTGT
MAL13P1.75	-303	1	6.81	TCTTGT
MAL13P1.95	-1079	1	6.81	TCTTGT
PFF0670w	-1813	1	6.81	TCTTGT
PFF0670w	-1508	-1	6.81	ACAAGA
PFF0200c	-1301	1	6.81	TCTTGT
MAL7P1.132	-1774	1	6.81	TCTTGT
MAL7P1.132	-1389	1	6.81	TCTTGT
MAL7P1.132	-138	1	6.81	TCTTGT
MAL7P1.17	-643	1	6.81	TCTTGT
MAL7P1.17	-262	1	6.81	TCTTGT
MAL7P1.69	-821	-1	6.81	ACAAGA
MAL7P1.73	-924	1	6.81	TCTTGT
MAL7P1.73	-459	1	6.81	TCTTGT
MAL7P1.77	-1235	-1	6.81	ACAAGA
MAL7P1.87	-1916	-1	6.81	ACAAGA
MAL7P1.93	-691	1	6.81	TCTTGT
MAL8P1.142	-1796	1	6.81	TCTTGT
MAL8P1.142	-382	1	6.81	TCTTGT
MAL8P1.143	-661	-1	6.81	ACAAGA
MAL8P1.143	-40	1	6.81	TCTTGT
MAL8P1.16	-1989	1	6.81	TCTTGT
MAL8P1.20	-939	1	6.81	TCTTGT
MAL8P1.20	-734	1	6.81	TCTTGT
MAL8P1.20	-119	-1	6.81	ACAAGA
MAL8P1.29	-1776	1	6.81	TCTTGT
MAL8P1.54	-1434	1	6.81	TCTTGT
MAL8P1.54	-974	-1	6.81	ACAAGA
MAL8P1.60	-306	1	6.81	TCTTGT
MAL8P1.61	-808	-1	6.81	ACAAGA
PF07_0012	-1068	1	6.81	TCTTGT
PF07_0035	-1007	1	6.81	TCTTGT
PF07_0035	-798	1	6.81	TCTTGT
PF07_0042	-310	-1	6.81	ACAAGA
PF07_0064	-402	-1	6.81	ACAAGA
PF07_0064	-213	-1	6.81	ACAAGA
PF07_0065	-1938	1	6.81	TCTTGT
PF07_0087	-1110	1	6.81	TCTTGT
PF07_0087	-46	1	6.81	TCTTGT
PF07_0101	-344	-1	6.81	ACAAGA
PF07_0101	-187	1	6.81	TCTTGT
PF07_0105	-785	-1	6.81	ACAAGA
PF07_0105	-672	-1	6.81	ACAAGA
PF07_0105	-342	1	6.81	TCTTGT
PF07_0108	-1677	-1	6.81	ACAAGA
PF07_0129	-1481	-1	6.81	ACAAGA
PF07_0132	-1166	1	6.81	TCTTGT
PF07_0132	-416	-1	6.81	ACAAGA
PF08_0010	-407	1	6.81	TCTTGT
PF08_0021	-239	1	6.81	TCTTGT
PF08_0031	-166	1	6.81	TCTTGT
PF08_0068	-1227	1	6.81	TCTTGT
PF08_0093	-475	1	6.81	TCTTGT
PF08_0094	-450	1	6.81	TCTTGT
PF08_0125	-1168	-1	6.81	ACAAGA
PF08_0131	-823	-1	6.81	ACAAGA
PF08_0142	-1047	1	6.81	TCTTGT
PF08_0142	-821	1	6.81	TCTTGT
PF08_0142	-815	1	6.81	TCTTGT
PF10_0020	-1565	-1	6.81	ACAAGA
PF10_0020	-1006	1	6.81	TCTTGT
PF10_0069	-807	-1	6.81	ACAAGA
PF10_0082	-183	1	6.81	TCTTGT
PF10_0084	-1549	-1	6.81	ACAAGA
PF10_0084	-808	1	6.81	TCTTGT
PF10_0107	-613	-1	6.81	ACAAGA
PF10_0107	-54	1	6.81	TCTTGT
PF10_0116	-1260	-1	6.81	ACAAGA
PF10_0117	-245	1	6.81	TCTTGT
PF10_0118	-1321	1	6.81	TCTTGT
PF10_0118	-189	1	6.81	TCTTGT
PF10_0140	-1452	-1	6.81	ACAAGA
PF10_0164	-93	-1	6.81	ACAAGA
PF10_0165	-463	1	6.81	TCTTGT
PF10_0186	-1935	-1	6.81	ACAAGA
PF10_0186	-471	1	6.81	TCTTGT
PF10_0213	-1342	1	6.81	TCTTGT
PF10_0213	-160	-1	6.81	ACAAGA
PF10_0213	-60	-1	6.81	ACAAGA
PF10_0221	-1968	-1	6.81	ACAAGA
PF10_0221	-648	1	6.81	TCTTGT
PF10_0241	-206	-1	6.81	ACAAGA
PF10_0252	-863	-1	6.81	ACAAGA
PF10_0253	-1580	-1	6.81	ACAAGA
PF10_0276	-1100	-1	6.81	ACAAGA
PF10_0280	-1412	1	6.81	TCTTGT
PF10_0280	-618	-1	6.81	ACAAGA
PF10_0280	-159	1	6.81	TCTTGT
PF10_0291	-870	1	6.81	TCTTGT
PF10_0311	-1788	-1	6.81	ACAAGA
PF10_0311	-1726	-1	6.81	ACAAGA
PF10_0330	-830	1	6.81	TCTTGT
PF10_0330	-95	-1	6.81	ACAAGA
PF10_0332	-287	1	6.81	TCTTGT
PF10_0334	-373	1	6.81	TCTTGT
PF10_0335	-1174	-1	6.81	ACAAGA
PF10_0338	-115	-1	6.81	ACAAGA
PF10_0340	-697	1	6.81	TCTTGT
PF10_0372	-1348	-1	6.81	ACAAGA
PF11_0098	-840	1	6.81	TCTTGT
PF11_0112	-1248	1	6.81	TCTTGT
PF11_0124	-716	1	6.81	TCTTGT
PF11_0141	-1062	-1	6.81	ACAAGA
PF11_0141	-133	-1	6.81	ACAAGA
PF11_0156	-328	1	6.81	TCTTGT
PF11_0160	-1503	-1	6.81	ACAAGA
PF11_0160	-182	1	6.81	TCTTGT
PF11_0184	-427	1	6.81	TCTTGT
PF11_0217	-111	-1	6.81	ACAAGA
PF11_0220	-1625	-1	6.81	ACAAGA
PF11_0220	-1588	-1	6.81	ACAAGA
PF11_0227	-471	1	6.81	TCTTGT
PF11_0249	-202	-1	6.81	ACAAGA
PF11_0257	-615	1	6.81	TCTTGT
PF11_0271	-698	-1	6.81	ACAAGA
PF11_0282	-715	1	6.81	TCTTGT
PF11_0314	-1968	-1	6.81	ACAAGA
PF11_0317	-1894	-1	6.81	ACAAGA
PF11_0317	-740	-1	6.81	ACAAGA
PF11_0324	-1935	1	6.81	TCTTGT
PF11_0332	-954	-1	6.81	ACAAGA
PF11_0337	-497	1	6.81	TCTTGT
PF11_0352	-1696	1	6.81	TCTTGT
PF11_0352	-283	-1	6.81	ACAAGA
PF11_0354	-768	1	6.81	TCTTGT
PF11_0360	-456	1	6.81	TCTTGT
PF11_0407	-649	1	6.81	TCTTGT
PF11_0413	-1872	1	6.81	TCTTGT
PF11_0414	-376	-1	6.81	ACAAGA
PF11_0420	-1054	1	6.81	TCTTGT
PF11_0424	-17	1	6.81	TCTTGT
PF11_0425	-1250	-1	6.81	ACAAGA
PF11_0429	-691	-1	6.81	ACAAGA
PF11_0429	-432	-1	6.81	ACAAGA
PF11_0440	-472	-1	6.81	ACAAGA
PF11_0441	-168	1	6.81	TCTTGT
PF11_0467	-856	1	6.81	TCTTGT
PF11_0467	-516	1	6.81	TCTTGT
PF11_0467	-487	-1	6.81	ACAAGA
PF11_0467	-463	1	6.81	TCTTGT
PF11_0482	-1247	1	6.81	TCTTGT
PF11_0482	-48	1	6.81	TCTTGT
PF11_0484	-1354	1	6.81	TCTTGT
PF11_0485	-12	-1	6.81	ACAAGA
PF11_0488	-1898	-1	6.81	ACAAGA
PF13_0024	-619	-1	6.81	ACAAGA
PF13_0028	-704	-1	6.81	ACAAGA
PF13_0033	-520	-1	6.81	ACAAGA
PF13_0120	-58	1	6.81	TCTTGT
PF13_0155	-315	-1	6.81	ACAAGA
PF13_0187	-516	-1	6.81	ACAAGA
PF13_0189	-1935	-1	6.81	ACAAGA
PF13_0189	-20	1	6.81	TCTTGT
PF13_0199	-180	1	6.81	TCTTGT
PF13_0200	-679	-1	6.81	ACAAGA
PF13_0226	-948	1	6.81	TCTTGT
PF13_0226	-437	-1	6.81	ACAAGA
PF13_0237	-1099	-1	6.81	ACAAGA
PF13_0241	-527	1	6.81	TCTTGT
PF13_0246	-17	1	6.81	TCTTGT
PF13_0248	-749	1	6.81	TCTTGT
PF13_0248	-288	1	6.81	TCTTGT
PF13_0249	-1559	1	6.81	TCTTGT
PF13_0249	-1425	-1	6.81	ACAAGA
PF13_0249	-964	-1	6.81	ACAAGA
PF13_0251	-1057	-1	6.81	ACAAGA
PF13_0260	-280	1	6.81	TCTTGT
PF13_0282	-1486	-1	6.81	ACAAGA
PF13_0282	-1335	-1	6.81	ACAAGA
PF13_0299	-160	1	6.81	TCTTGT
PF13_0299	-139	1	6.81	TCTTGT
PF13_0321	-912	-1	6.81	ACAAGA
PF13_0338	-667	1	6.81	TCTTGT
PF13_0338	-599	-1	6.81	ACAAGA
PF13_0349	-234	1	6.81	TCTTGT
PF14_0025	-1235	1	6.81	TCTTGT
PF14_0035	-814	-1	6.81	ACAAGA
PF14_0041	-357	1	6.81	TCTTGT
PF14_0053	-271	1	6.81	TCTTGT
PF14_0060	-853	-1	6.81	ACAAGA
PF14_0093	-919	-1	6.81	ACAAGA
PF14_0111	-220	-1	6.81	ACAAGA
PF14_0112	-860	1	6.81	TCTTGT
PF14_0115	-250	-1	6.81	ACAAGA
PF14_0138	-1457	1	6.81	TCTTGT
PF14_0138	-1175	-1	6.81	ACAAGA
PF14_0142	-437	-1	6.81	ACAAGA
PF14_0160	-1071	-1	6.81	ACAAGA
PF14_0160	-755	-1	6.81	ACAAGA
PF14_0161	-1444	1	6.81	TCTTGT
PF14_0161	-1128	1	6.81	TCTTGT
PF14_0177	-1009	1	6.81	TCTTGT
PF14_0189	-600	1	6.81	TCTTGT
PF14_0192	-428	-1	6.81	ACAAGA
PF14_0212	-197	-1	6.81	ACAAGA
PF14_0248	-653	-1	6.81	ACAAGA
PF14_0249	-121	1	6.81	TCTTGT
PF14_0252	-1330	-1	6.81	ACAAGA
PF14_0252	-849	-1	6.81	ACAAGA
PF14_0289	-1094	1	6.81	TCTTGT
PF14_0300	-1466	1	6.81	TCTTGT
PF14_0300	-279	1	6.81	TCTTGT
PF14_0309	-1302	1	6.81	TCTTGT
PF14_0309	-438	-1	6.81	ACAAGA
PF14_0319	-235	1	6.81	TCTTGT
PF14_0319	-32	1	6.81	TCTTGT
PF14_0323	-987	-1	6.81	ACAAGA
PF14_0323	-780	-1	6.81	ACAAGA
PF14_0323	-141	1	6.81	TCTTGT
PF14_0352	-233	-1	6.81	ACAAGA
PF14_0354	-162	1	6.81	TCTTGT
PF14_0361	-1725	1	6.81	TCTTGT
PF14_0369	-1425	-1	6.81	ACAAGA
PF14_0376	-517	-1	6.81	ACAAGA
PF14_0380	-1989	-1	6.81	ACAAGA
PF14_0392	-1771	-1	6.81	ACAAGA
PF14_0392	-232	1	6.81	TCTTGT
PF14_0394	-983	1	6.81	TCTTGT
PF14_0394	-543	-1	6.81	ACAAGA
PF14_0394	-231	1	6.81	TCTTGT
PF14_0396	-875	-1	6.81	ACAAGA
PF14_0397	-676	1	6.81	TCTTGT
PF14_0405	-732	1	6.81	TCTTGT
PF14_0405	-320	1	6.81	TCTTGT
PF14_0409	-1237	1	6.81	TCTTGT
PF14_0419	-1949	1	6.81	TCTTGT
PF14_0427	-664	-1	6.81	ACAAGA
PF14_0451	-822	1	6.81	TCTTGT
PF14_0462	-1021	1	6.81	TCTTGT
PF14_0468	-1552	1	6.81	TCTTGT
PF14_0468	-1161	1	6.81	TCTTGT
PF14_0492	-1416	-1	6.81	ACAAGA
PF14_0492	-478	-1	6.81	ACAAGA
PF14_0492	-16	-1	6.81	ACAAGA
PF14_0493	-1770	1	6.81	TCTTGT
PF14_0493	-929	-1	6.81	ACAAGA
PF14_0547	-1316	1	6.81	TCTTGT
PF14_0548	-1355	-1	6.81	ACAAGA
PF14_0548	-996	1	6.81	TCTTGT
PF14_0552	-1660	1	6.81	TCTTGT
PF14_0570	-313	-1	6.81	ACAAGA
PF14_0577	-1972	-1	6.81	ACAAGA
PF14_0577	-682	-1	6.81	ACAAGA
PF14_0606	-265	-1	6.81	ACAAGA
PF14_0613	-369	-1	6.81	ACAAGA
PF14_0617	-134	-1	6.81	ACAAGA
PF14_0618	-1859	-1	6.81	ACAAGA
PF14_0630	-230	1	6.81	TCTTGT
PF14_0653	-1079	-1	6.81	ACAAGA
PF14_0653	-462	-1	6.81	ACAAGA
PF14_0665	-369	1	6.81	TCTTGT
PF14_0671	-1585	1	6.81	TCTTGT
PF14_0672	-174	-1	6.81	ACAAGA
PFA0140c	-82	-1	6.81	ACAAGA
PFA0195w	-109	1	6.81	TCTTGT
PFA0250w	-260	-1	6.81	ACAAGA
PFA0250w	-213	-1	6.81	ACAAGA
PFA0250w	-155	1	6.81	TCTTGT
PFA0280w	-1379	1	6.81	TCTTGT
PFA0320w	-550	1	6.81	TCTTGT
PFA0345w	-249	-1	6.81	ACAAGA
PFA0520c	-482	-1	6.81	ACAAGA
PFA0520c	-325	-1	6.81	ACAAGA
PFB0170w	-1038	1	6.81	TCTTGT
PFB0215c	-511	-1	6.81	ACAAGA
PFB0220w	-9	1	6.81	TCTTGT
PFB0330c	-313	-1	6.81	ACAAGA
PFB0340c	-845	1	6.81	TCTTGT
PFB0360c	-1449	-1	6.81	ACAAGA
PFB0365w	-765	1	6.81	TCTTGT
PFB0460c	-1559	1	6.81	TCTTGT
PFB0465c	-1028	-1	6.81	ACAAGA
PFB0465c	-447	-1	6.81	ACAAGA
PFB0605w	-1782	-1	6.81	ACAAGA
PFB0645c	-1191	1	6.81	TCTTGT
PFB0685c	-1263	-1	6.81	ACAAGA
PFB0685c	-544	-1	6.81	ACAAGA
PFB0835c	-831	1	6.81	TCTTGT
PFB0835c	-626	-1	6.81	ACAAGA
PFB0840w	-1242	1	6.81	TCTTGT
PFB0840w	-1037	-1	6.81	ACAAGA
PFB0895c	-1017	-1	6.81	ACAAGA
PFB0895c	-781	-1	6.81	ACAAGA
PFC0120w	-1479	-1	6.81	ACAAGA
PFC0126c	-705	1	6.81	TCTTGT
PFC0126c	-192	1	6.81	TCTTGT
PFC0126c	-35	1	6.81	TCTTGT
PFC0160w	-1454	1	6.81	TCTTGT
PFC0195w	-43	-1	6.81	ACAAGA
PFC0230c	-1192	1	6.81	TCTTGT
PFC0261c	-1756	-1	6.81	ACAAGA
PFC0262c	-1062	1	6.81	TCTTGT
PFC0262c	-549	-1	6.81	ACAAGA
PFC0275w	-1601	-1	6.81	ACAAGA
PFC0280c	-556	1	6.81	TCTTGT
PFC0281w	-369	-1	6.81	ACAAGA
PFC0325c	-1197	1	6.81	TCTTGT
PFC0340w	-1046	1	6.81	TCTTGT
PFC0381c	-235	1	6.81	TCTTGT
PFC0435w	-307	1	6.81	TCTTGT
PFC0435w	-297	1	6.81	TCTTGT
PFC0475c	-923	-1	6.81	ACAAGA
PFC0500w	-406	1	6.81	TCTTGT
PFC0581w	-1423	-1	6.81	ACAAGA
PFC0670c	-772	1	6.81	TCTTGT
PFC0670c	-215	-1	6.81	ACAAGA
PFC0755c	-834	-1	6.81	ACAAGA
PFC0755c	-367	-1	6.81	ACAAGA
PFC0755c	-206	1	6.81	TCTTGT
PFC0765c	-1796	-1	6.81	ACAAGA
PFC0765c	-149	-1	6.81	ACAAGA
PFC0770c	-252	1	6.81	TCTTGT
PFC0840w	-208	-1	6.81	ACAAGA
PFC0955w	-363	1	6.81	TCTTGT
PFC1005c	-651	-1	6.81	ACAAGA
PFC1005c	-387	1	6.81	TCTTGT
PFC1035w	-830	-1	6.81	ACAAGA
PFD0170c	-1975	1	6.81	TCTTGT
PFD0170c	-1548	-1	6.81	ACAAGA
PFD0330w	-1942	-1	6.81	ACAAGA
PFD0335c	-58	-1	6.81	ACAAGA
PFD0440w	-454	-1	6.81	ACAAGA
PFD0585c	-585	-1	6.81	ACAAGA
PFD0590c	-440	-1	6.81	ACAAGA
PFD0590c	-372	1	6.81	TCTTGT
PFD0590c	-150	1	6.81	TCTTGT
PFD0595w	-1922	-1	6.81	ACAAGA
PFD0595w	-1854	1	6.81	TCTTGT
PFD0600c	-1629	1	6.81	TCTTGT
PFD0610w	-803	-1	6.81	ACAAGA
PFD0665c	-107	1	6.81	TCTTGT
PFD0760c	-1179	-1	6.81	ACAAGA
PFD0775c	-1800	1	6.81	TCTTGT
PFD0780w	-572	-1	6.81	ACAAGA
PFD0830w	-1578	-1	6.81	ACAAGA
PFD0935c	-766	-1	6.81	ACAAGA
PFD0940w	-188	1	6.81	TCTTGT
PFD1050w	-1159	1	6.81	TCTTGT
PFE0095c	-316	1	6.81	TCTTGT
PFE0095c	-133	-1	6.81	ACAAGA
PFE0145w	-941	-1	6.81	ACAAGA
PFE0215w	-1221	-1	6.81	ACAAGA
PFE0235c	-1266	1	6.81	TCTTGT
PFE0240w	-457	-1	6.81	ACAAGA
PFE0250w	-877	-1	6.81	ACAAGA
PFE0395c	-308	-1	6.81	ACAAGA
PFE0400w	-1662	1	6.81	TCTTGT
PFE0405c	-1485	1	6.81	TCTTGT
PFE0405c	-1255	1	6.81	TCTTGT
PFE0415w	-1291	-1	6.81	ACAAGA
PFE0435c	-957	1	6.81	TCTTGT
PFE0440w	-1628	-1	6.81	ACAAGA
PFE0440w	-556	1	6.81	TCTTGT
PFE0445c	-1896	1	6.81	TCTTGT
PFE0450w	-734	-1	6.81	ACAAGA
PFE0470w	-1181	1	6.81	TCTTGT
PFE0470w	-121	-1	6.81	ACAAGA
PFE0500c	-299	-1	6.81	ACAAGA
PFE0585c	-725	1	6.81	TCTTGT
PFE0640w	-394	-1	6.81	ACAAGA
PFE0645w	-1668	-1	6.81	ACAAGA
PFE0830c	-1726	1	6.81	TCTTGT
PFE1000c	-1277	-1	6.81	ACAAGA
PFE1065w	-844	-1	6.81	ACAAGA
PFE1205c	-1084	1	6.81	TCTTGT
PFE1205c	-731	1	6.81	TCTTGT
PFE1225w	-1152	1	6.81	TCTTGT
PFE1225w	-229	-1	6.81	ACAAGA
PFE1225w	-221	-1	6.81	ACAAGA
PFE1255w	-225	1	6.81	TCTTGT
PFE1450c	-782	1	6.81	TCTTGT
PFE1460w	-770	1	6.81	TCTTGT
PFE1460w	-588	-1	6.81	ACAAGA
PFE1460w	-439	1	6.81	TCTTGT
PFE1460w	-149	-1	6.81	ACAAGA
PFE1465w	-65	1	6.81	TCTTGT
PFI0135c	-989	-1	6.81	ACAAGA
PFI0135c	-590	-1	6.81	ACAAGA
PFI0160w	-1683	1	6.81	TCTTGT
PFI0160w	-536	1	6.81	TCTTGT
PFI0160w	-216	-1	6.81	ACAAGA
PFI0180w	-1872	1	6.81	TCTTGT
PFI0180w	-1540	-1	6.81	ACAAGA
PFI0180w	-1348	1	6.81	TCTTGT
PFI0180w	-1075	-1	6.81	ACAAGA
PFI0235w	-456	-1	6.81	ACAAGA
PFI0240c	-942	-1	6.81	ACAAGA
PFI0245c	-430	-1	6.81	ACAAGA
PFI0245c	-146	-1	6.81	ACAAGA
PFI0375w	-1616	-1	6.81	ACAAGA
PFI0385c	-1967	1	6.81	TCTTGT
PFI0400c	-1993	1	6.81	TCTTGT
PFI0400c	-1469	1	6.81	TCTTGT
PFI0405w	-746	-1	6.81	ACAAGA
PFI0405w	-222	-1	6.81	ACAAGA
PFI0465c	-658	1	6.81	TCTTGT
PFI0465c	-9	-1	6.81	ACAAGA
PFI0530c	-1733	-1	6.81	ACAAGA
PFI0565w	-1557	1	6.81	TCTTGT
PFI0770c	-85	1	6.81	TCTTGT
PFI0775w	-1512	-1	6.81	ACAAGA
PFI0855w	-1829	1	6.81	TCTTGT
PFI0875w	-1353	-1	6.81	ACAAGA
PFI0875w	-489	-1	6.81	ACAAGA
PFI0880c	-1474	1	6.81	TCTTGT
PFI0970c	-248	1	6.81	TCTTGT
PFI0975c	-299	1	6.81	TCTTGT
PFI0990c	-728	-1	6.81	ACAAGA
PFI1000w	-53	-1	6.81	ACAAGA
PFI1160w	-7	1	6.81	TCTTGT
PFI1295c	-1650	-1	6.81	ACAAGA
PFI1320c	-585	1	6.81	TCTTGT
PFI1325w	-255	-1	6.81	ACAAGA
PFI1370c	-166	1	6.81	TCTTGT
PFI1500w	-226	-1	6.81	ACAAGA
PFI1580c	-1513	-1	6.81	ACAAGA
PFI1620c	-975	-1	6.81	ACAAGA
PFI1620c	-962	1	6.81	TCTTGT
PFL0080c	-230	1	6.81	TCTTGT
PFL0265w	-809	-1	6.81	ACAAGA
PFL0285w	-1700	-1	6.81	ACAAGA
PFL0360c	-689	-1	6.81	ACAAGA
PFL0360c	-273	1	6.81	TCTTGT
PFL0435w	-473	-1	6.81	ACAAGA
PFL0445w	-1888	-1	6.81	ACAAGA
PFL0445w	-1022	-1	6.81	ACAAGA
PFL0615w	-1243	1	6.81	TCTTGT
PFL0615w	-992	1	6.81	TCTTGT
PFL0615w	-47	-1	6.81	ACAAGA
PFL0735w	-1077	-1	6.81	ACAAGA
PFL0735w	-999	-1	6.81	ACAAGA
PFL0735w	-76	1	6.81	TCTTGT
PFL0865w	-91	-1	6.81	ACAAGA
PFL0965c	-574	-1	6.81	ACAAGA
PFL0975w	-139	1	6.81	TCTTGT
PFL1010c	-456	-1	6.81	ACAAGA
PFL1025c	-828	-1	6.81	ACAAGA
PFL1025c	-263	1	6.81	TCTTGT
PFL1025c	-207	1	6.81	TCTTGT
PFL1040w	-995	-1	6.81	ACAAGA
PFL1050w	-633	1	6.81	TCTTGT
PFL1070c	-440	1	6.81	TCTTGT
PFL1075w	-1808	-1	6.81	ACAAGA
PFL1075w	-9	-1	6.81	ACAAGA
PFL1100w	-555	1	6.81	TCTTGT
PFL1120c	-355	-1	6.81	ACAAGA
PFL1180w	-980	1	6.81	TCTTGT
PFL1285c	-1707	1	6.81	TCTTGT
PFL1285c	-1213	-1	6.81	ACAAGA
PFL1465c	-12	-1	6.81	ACAAGA
PFL1540c	-378	1	6.81	TCTTGT
PFL1675c	-224	1	6.81	TCTTGT
PFL1740w	-988	-1	6.81	ACAAGA
PFL1775c	-821	-1	6.81	ACAAGA
PFL1870c	-1736	1	6.81	TCTTGT
PFL1870c	-830	1	6.81	TCTTGT
PFL1900w	-708	1	6.81	TCTTGT
PFL1900w	-214	1	6.81	TCTTGT
PFL1900w	-9	-1	6.81	ACAAGA
PFL2090c	-1574	-1	6.81	ACAAGA
PFL2090c	-1472	-1	6.81	ACAAGA
PFL2090c	-1074	1	6.81	TCTTGT
PFL2115c	-1608	-1	6.81	ACAAGA
PFL2345c	-735	1	6.81	TCTTGT
PFL2380c	-416	-1	6.81	ACAAGA
PFL2380c	-120	-1	6.81	ACAAGA
PFL2415w	-1655	1	6.81	TCTTGT
PFL2570w	-1174	1	6.81	TCTTGT
PFL2605w	-655	-1	6.81	ACAAGA
PFL2625w	-1952	-1	6.81	ACAAGA
PFL2625w	-416	-1	6.81	ACAAGA
MAL13P1.105	-267	1	6.05	TCTTAC
MAL13P1.118	-211	-1	6.05	GTAAGA
MAL13P1.147	-848	-1	6.05	GTAAGA
MAL13P1.167	-31	-1	6.05	GTAAGA
MAL13P1.194	-594	1	6.05	TCTTAC
MAL13P1.210	-259	-1	6.05	GTAAGA
MAL13P1.22	-1385	-1	6.05	GTAAGA
MAL13P1.22	-988	1	6.05	TCTTAC
MAL13P1.244	-547	1	6.05	TCTTAC
MAL13P1.279	-880	1	6.05	TCTTAC
MAL13P1.311	-150	-1	6.05	GTAAGA
MAL13P1.326	-612	1	6.05	TCTTAC
MAL13P1.343	-904	1	6.05	TCTTAC
MAL13P1.40	-7	-1	6.05	GTAAGA
PFF0670w	-1185	-1	6.05	GTAAGA
PFF0670w	-162	1	6.05	TCTTAC
MAL7P1.102	-577	1	6.05	TCTTAC
MAL7P1.153	-857	1	6.05	TCTTAC
MAL7P1.23	-570	-1	6.05	GTAAGA
MAL7P1.23	-486	-1	6.05	GTAAGA
MAL7P1.69	-1554	1	6.05	TCTTAC
MAL7P1.69	-872	1	6.05	TCTTAC
MAL7P1.77	-1677	1	6.05	TCTTAC
MAL7P1.87	-1639	-1	6.05	GTAAGA
MAL7P1.87	-1218	1	6.05	TCTTAC
MAL8P1.11	-1885	-1	6.05	GTAAGA
MAL8P1.113	-95	-1	6.05	GTAAGA
MAL8P1.128	-154	1	6.05	TCTTAC
MAL8P1.133	-263	-1	6.05	GTAAGA
MAL8P1.134	-776	1	6.05	TCTTAC
MAL8P1.142	-1312	-1	6.05	GTAAGA
MAL8P1.142	-352	-1	6.05	GTAAGA
MAL8P1.146	-1225	-1	6.05	GTAAGA
MAL8P1.146	-1219	1	6.05	TCTTAC
MAL8P1.16	-1617	1	6.05	TCTTAC
MAL8P1.20	-158	1	6.05	TCTTAC
MAL8P1.22	-1370	1	6.05	TCTTAC
MAL8P1.29	-1593	1	6.05	TCTTAC
MAL8P1.69	-1914	-1	6.05	GTAAGA
MAL8P1.74	-825	-1	6.05	GTAAGA
MAL8P1.79	-783	-1	6.05	GTAAGA
MAL8P1.82	-1585	-1	6.05	GTAAGA
MAL8P1.82	-1083	1	6.05	TCTTAC
PF07_0018	-1447	-1	6.05	GTAAGA
PF07_0023	-994	1	6.05	TCTTAC
PF07_0023	-164	-1	6.05	GTAAGA
PF07_0032	-1750	-1	6.05	GTAAGA
PF07_0038	-964	-1	6.05	GTAAGA
PF07_0038	-828	1	6.05	TCTTAC
PF07_0039	-666	-1	6.05	GTAAGA
PF07_0039	-530	1	6.05	TCTTAC
PF07_0061	-269	-1	6.05	GTAAGA
PF07_0081	-454	-1	6.05	GTAAGA
PF07_0086	-859	1	6.05	TCTTAC
PF07_0087	-1584	1	6.05	TCTTAC
PF07_0087	-1049	1	6.05	TCTTAC
PF07_0087	-55	-1	6.05	GTAAGA
PF07_0113	-151	1	6.05	TCTTAC
PF07_0118	-504	-1	6.05	GTAAGA
PF07_0119	-619	-1	6.05	GTAAGA
PF07_0119	-129	1	6.05	TCTTAC
PF07_0132	-1156	1	6.05	TCTTAC
PF08_0010	-53	-1	6.05	GTAAGA
PF08_0014	-1697	-1	6.05	GTAAGA
PF08_0014	-244	-1	6.05	GTAAGA
PF08_0020	-1107	-1	6.05	GTAAGA
PF08_0038	-1442	-1	6.05	GTAAGA
PF08_0046	-340	1	6.05	TCTTAC
PF08_0057	-97	1	6.05	TCTTAC
PF08_0068	-336	-1	6.05	GTAAGA
PF08_0068	-120	-1	6.05	GTAAGA
PF08_0071	-938	-1	6.05	GTAAGA
PF08_0093	-873	-1	6.05	GTAAGA
PF08_0093	-634	-1	6.05	GTAAGA
PF08_0094	-934	-1	6.05	GTAAGA
PF10_0030	-72	-1	6.05	GTAAGA
PF10_0045	-1055	-1	6.05	GTAAGA
PF10_0081	-242	-1	6.05	GTAAGA
PF10_0084	-72	1	6.05	TCTTAC
PF10_0107	-1178	1	6.05	TCTTAC
PF10_0118	-651	-1	6.05	GTAAGA
PF10_0133	-1584	1	6.05	TCTTAC
PF10_0148	-664	1	6.05	TCTTAC
PF10_0151	-398	-1	6.05	GTAAGA
PF10_0154	-148	-1	6.05	GTAAGA
PF10_0186	-231	-1	6.05	GTAAGA
PF10_0188	-867	1	6.05	TCTTAC
PF10_0188	-26	1	6.05	TCTTAC
PF10_0189	-1050	-1	6.05	GTAAGA
PF10_0189	-209	-1	6.05	GTAAGA
PF10_0190	-27	-1	6.05	GTAAGA
PF10_0252	-969	-1	6.05	GTAAGA
PF10_0253	-1686	-1	6.05	GTAAGA
PF10_0280	-860	-1	6.05	GTAAGA
PF10_0292	-64	1	6.05	TCTTAC
PF10_0379	-1816	1	6.05	TCTTAC
PF10_0379	-928	-1	6.05	GTAAGA
PF11_0049	-785	-1	6.05	GTAAGA
PF11_0054	-800	1	6.05	TCTTAC
PF11_0054	-465	-1	6.05	GTAAGA
PF11_0072	-585	1	6.05	TCTTAC
PF11_0074	-1411	-1	6.05	GTAAGA
PF11_0074	-20	-1	6.05	GTAAGA
PF11_0075	-962	1	6.05	TCTTAC
PF11_0083	-874	-1	6.05	GTAAGA
PF11_0087	-1252	-1	6.05	GTAAGA
PF11_0098	-1380	-1	6.05	GTAAGA
PF11_0112	-1935	1	6.05	TCTTAC
PF11_0141	-812	-1	6.05	GTAAGA
PF11_0215	-199	1	6.05	TCTTAC
PF11_0216	-455	1	6.05	TCTTAC
PF11_0298	-249	-1	6.05	GTAAGA
PF11_0306	-285	1	6.05	TCTTAC
PF11_0332	-1529	1	6.05	TCTTAC
PF11_0332	-25	-1	6.05	GTAAGA
PF11_0337	-783	1	6.05	TCTTAC
PF11_0342	-195	-1	6.05	GTAAGA
PF11_0348	-450	1	6.05	TCTTAC
PF11_0352	-534	1	6.05	TCTTAC
PF11_0354	-1039	-1	6.05	GTAAGA
PF11_0395	-1378	1	6.05	TCTTAC
PF11_0395	-1026	1	6.05	TCTTAC
PF11_0413	-628	1	6.05	TCTTAC
PF11_0414	-1620	-1	6.05	GTAAGA
PF11_0414	-86	-1	6.05	GTAAGA
PF11_0424	-1009	1	6.05	TCTTAC
PF11_0425	-258	-1	6.05	GTAAGA
PF11_0429	-606	-1	6.05	GTAAGA
PF11_0435	-8	-1	6.05	GTAAGA
PF11_0440	-708	1	6.05	TCTTAC
PF11_0441	-950	1	6.05	TCTTAC
PF11_0482	-1599	-1	6.05	GTAAGA
PF11_0482	-151	1	6.05	TCTTAC
PF13_0025	-1062	1	6.05	TCTTAC
PF13_0025	-987	-1	6.05	GTAAGA
PF13_0063	-1038	-1	6.05	GTAAGA
PF13_0070	-1637	1	6.05	TCTTAC
PF13_0070	-1482	1	6.05	TCTTAC
PF13_0086	-249	1	6.05	TCTTAC
PF13_0120	-622	1	6.05	TCTTAC
PF13_0131	-7	-1	6.05	GTAAGA
PF13_0140	-1655	1	6.05	TCTTAC
PF13_0140	-843	-1	6.05	GTAAGA
PF13_0154	-1406	-1	6.05	GTAAGA
PF13_0155	-28	-1	6.05	GTAAGA
PF13_0164	-1750	-1	6.05	GTAAGA
PF13_0168	-1625	-1	6.05	GTAAGA
PF13_0182	-1624	-1	6.05	GTAAGA
PF13_0185	-1813	-1	6.05	GTAAGA
PF13_0187	-378	1	6.05	TCTTAC
PF13_0187	-34	-1	6.05	GTAAGA
PF13_0188	-562	1	6.05	TCTTAC
PF13_0189	-838	-1	6.05	GTAAGA
PF13_0226	-979	-1	6.05	GTAAGA
PF13_0242	-531	-1	6.05	GTAAGA
PF13_0258	-1275	-1	6.05	GTAAGA
PF13_0258	-972	1	6.05	TCTTAC
PF13_0258	-900	-1	6.05	GTAAGA
PF13_0282	-1526	1	6.05	TCTTAC
PF13_0282	-938	1	6.05	TCTTAC
PF13_0321	-41	-1	6.05	GTAAGA
PF13_0327	-1078	-1	6.05	GTAAGA
PF13_0329	-725	-1	6.05	GTAAGA
PF14_0053	-322	-1	6.05	GTAAGA
PF14_0060	-361	-1	6.05	GTAAGA
PF14_0061	-143	1	6.05	TCTTAC
PF14_0063	-1647	-1	6.05	GTAAGA
PF14_0101	-1980	-1	6.05	GTAAGA
PF14_0111	-736	1	6.05	TCTTAC
PF14_0178	-374	-1	6.05	GTAAGA
PF14_0192	-1299	-1	6.05	GTAAGA
PF14_0252	-894	1	6.05	TCTTAC
PF14_0252	-679	1	6.05	TCTTAC
PF14_0252	-239	-1	6.05	GTAAGA
PF14_0255	-1159	1	6.05	TCTTAC
PF14_0257	-1420	1	6.05	TCTTAC
PF14_0289	-1022	-1	6.05	GTAAGA
PF14_0309	-1282	-1	6.05	GTAAGA
PF14_0309	-761	-1	6.05	GTAAGA
PF14_0315	-1736	-1	6.05	GTAAGA
PF14_0369	-1005	-1	6.05	GTAAGA
PF14_0373	-159	-1	6.05	GTAAGA
PF14_0392	-198	-1	6.05	GTAAGA
PF14_0414	-236	-1	6.05	GTAAGA
PF14_0444	-1176	1	6.05	TCTTAC
PF14_0446	-143	-1	6.05	GTAAGA
PF14_0463	-203	-1	6.05	GTAAGA
PF14_0468	-496	1	6.05	TCTTAC
PF14_0504	-868	1	6.05	TCTTAC
PF14_0531	-1527	-1	6.05	GTAAGA
PF14_0533	-1285	-1	6.05	GTAAGA
PF14_0538	-1451	1	6.05	TCTTAC
PF14_0538	-345	1	6.05	TCTTAC
PF14_0548	-1094	1	6.05	TCTTAC
PF14_0552	-1736	-1	6.05	GTAAGA
PF14_0560	-1904	1	6.05	TCTTAC
PF14_0560	-1678	-1	6.05	GTAAGA
PF14_0577	-1053	1	6.05	TCTTAC
PF14_0602	-1229	1	6.05	TCTTAC
PF14_0618	-616	1	6.05	TCTTAC
PF14_0618	-396	1	6.05	TCTTAC
PF14_0641	-230	1	6.05	TCTTAC
PF14_0653	-1494	-1	6.05	GTAAGA
PF14_0653	-486	1	6.05	TCTTAC
PF14_0671	-966	1	6.05	TCTTAC
PF14_0672	-793	-1	6.05	GTAAGA
PF14_0679	-16	-1	6.05	GTAAGA
PF14_0774	-347	1	6.05	TCTTAC
PFA0195w	-661	1	6.05	TCTTAC
PFA0280w	-1780	-1	6.05	GTAAGA
PFA0295c	-1868	-1	6.05	GTAAGA
PFA0295c	-678	-1	6.05	GTAAGA
PFA0370w	-1518	-1	6.05	GTAAGA
PFA0370w	-748	1	6.05	TCTTAC
PFA0400c	-1319	-1	6.05	GTAAGA
PFA0520c	-1651	1	6.05	TCTTAC
PFA0520c	-886	1	6.05	TCTTAC
PFA0545c	-908	1	6.05	TCTTAC
PFB0170w	-1436	-1	6.05	GTAAGA
PFB0190c	-511	-1	6.05	GTAAGA
PFB0250w	-1103	-1	6.05	GTAAGA
PFB0260w	-810	1	6.05	TCTTAC
PFB0260w	-328	-1	6.05	GTAAGA
PFB0330c	-252	1	6.05	TCTTAC
PFB0330c	-166	-1	6.05	GTAAGA
PFB0340c	-1115	-1	6.05	GTAAGA
PFB0340c	-565	1	6.05	TCTTAC
PFB0380c	-691	-1	6.05	GTAAGA
[truncated: 2,061 more rows]
