# Supplementary material for: Identification and Genome-Wide Prediction of DNA Binding Specificities for the ApiAP2 Family of Regulators from the Malaria Parasite
Source: PLoS Pathog. 2010 Oct 28;6(10):e1001165. doi: 10.1371/journal.ppat.1001165 (PMC2965767; doi:10.1371/journal.ppat.1001165)
Supplement: Dataset S5 — IDC co-expressed predicted targets for all motifs. (1.71 MB ZIP) [file ppat.1001165.s023.zip › Dataset S5_revised/PF10_0075_D3_IDC co-expressed targets.xls]

## Sheet: GTGCAC_PF10_0075D3ext_pwm.txt.m
Dataset S5j. Predicted targets of PF10_0075_D3 that are co-expressed during the IDC.
Searches were done using the position weight matrix trimmed to the 6 most informative consecutive motif positions.
Data is sorted by score from highest to lowest.
Column 1 - PlasmoDB gene IDs. Genes listed multiple times have more than one match to the motif in their upstream regions
Column 2 - Position of the motif upstream from the ATG start codon.
Column 3 - Orientation of the motif in the genome. 1 indicates the plus strand and -1 indicates the minus strand.
Column 4 - ScanACE score. Higher scores reflect better better matches to the position weight matrix.
Column 5 - Sequence of the motif match. All sequences are 5' to 3' from the plus strand.
Gene ID	Position	Orientation	Score	Sequence
MAL13P1.114	-710	1	17.88	GTGCAC
MAL13P1.176	-1444	1	17.88	GTGCAC
MAL13P1.278	-1682	1	17.88	GTGCAC
MAL7P1.119	-467	1	17.88	GTGCAC
MAL7P1.119	-490	1	17.88	GTGCAC
MAL7P1.162	-778	1	17.88	GTGCAC
MAL7P1.84	-523	1	17.88	GTGCAC
MAL7P1.86	-1809	1	17.88	GTGCAC
MAL7P1.87	-960	1	17.88	GTGCAC
MAL7P1.95	-598	1	17.88	GTGCAC
MAL8P1.106	-550	1	17.88	GTGCAC
MAL8P1.106	-1072	1	17.88	GTGCAC
MAL8P1.22	-404	1	17.88	GTGCAC
PF07_0056	-546	1	17.88	GTGCAC
PF08_0082	-795	1	17.88	GTGCAC
PF08_0142	-1174	1	17.88	GTGCAC
PF10_0034	-1258	1	17.88	GTGCAC
PF10_0094	-1605	1	17.88	GTGCAC
PF10_0170	-267	1	17.88	GTGCAC
PF10_0268	-1273	1	17.88	GTGCAC
PF10_0342	-477	1	17.88	GTGCAC
PF10_0346	-431	1	17.88	GTGCAC
PF10_0355	-637	1	17.88	GTGCAC
PF10_0355	-934	1	17.88	GTGCAC
PF11_0180	-653	1	17.88	GTGCAC
PF11_0204	-39	1	17.88	GTGCAC
PF11_0253	-713	1	17.88	GTGCAC
PF11_0277	-1195	1	17.88	GTGCAC
PF11_0300	-1009	1	17.88	GTGCAC
PF11_0415	-1295	1	17.88	GTGCAC
PF11_0442	-164	1	17.88	GTGCAC
PF11_0461	-663	1	17.88	GTGCAC
PF13_0086	-554	1	17.88	GTGCAC
PF13_0114	-1956	1	17.88	GTGCAC
PF13_0120	-148	1	17.88	GTGCAC
PF13_0198	-927	1	17.88	GTGCAC
PF13_0229	-735	1	17.88	GTGCAC
PF14_0018	-1538	1	17.88	GTGCAC
PF14_0065	-1659	1	17.88	GTGCAC
PF14_0160	-269	1	17.88	GTGCAC
PF14_0246	-138	1	17.88	GTGCAC
PF14_0361	-847	1	17.88	GTGCAC
PF14_0363	-982	1	17.88	GTGCAC
PF14_0363	-1116	1	17.88	GTGCAC
PF14_0380	-534	1	17.88	GTGCAC
PF14_0468	-690	1	17.88	GTGCAC
PF14_0578	-1946	1	17.88	GTGCAC
PF14_0607	-1265	1	17.88	GTGCAC
PF14_0732	-749	1	17.88	GTGCAC
PFA0170c	-302	1	17.88	GTGCAC
PFA0285c	-349	1	17.88	GTGCAC
PFB0515w	-237	1	17.88	GTGCAC
PFB0815w	-1318	1	17.88	GTGCAC
PFC0185w	-1508	1	17.88	GTGCAC
PFC0581w	-1484	1	17.88	GTGCAC
PFC0940c	-1406	1	17.88	GTGCAC
PFC0940c	-1477	1	17.88	GTGCAC
PFC0945w	-854	1	17.88	GTGCAC
PFC0945w	-925	1	17.88	GTGCAC
PFD0185c	-1093	1	17.88	GTGCAC
PFD0255w	-333	1	17.88	GTGCAC
PFD0380c	-924	1	17.88	GTGCAC
PFD0380c	-1472	1	17.88	GTGCAC
PFD0385w	-370	1	17.88	GTGCAC
PFD0385w	-918	1	17.88	GTGCAC
PFD0530c	-1145	1	17.88	GTGCAC
PFD0535w	-801	1	17.88	GTGCAC
PFD0900w	-92	1	17.88	GTGCAC
PFD1110w	-1950	1	17.88	GTGCAC
PFD1245c	-17	1	17.88	GTGCAC
PFD1245c	-1163	1	17.88	GTGCAC
PFE0075c	-350	1	17.88	GTGCAC
PFE0080c	-928	1	17.88	GTGCAC
PFE0165w	-1307	1	17.88	GTGCAC
PFE0175c	-641	1	17.88	GTGCAC
PFE0340c	-912	1	17.88	GTGCAC
PFE0355c	-53	1	17.88	GTGCAC
PFE0355c	-783	1	17.88	GTGCAC
PFE0440w	-740	1	17.88	GTGCAC
PFI0265c	-1226	1	17.88	GTGCAC
PFI0360c	-883	1	17.88	GTGCAC
PFI0575c	-347	1	17.88	GTGCAC
PFI0675w	-797	1	17.88	GTGCAC
PFI0690c	-729	1	17.88	GTGCAC
PFI0725c	-368	1	17.88	GTGCAC
PFI0785c	-1245	1	17.88	GTGCAC
PFI0880c	-1898	1	17.88	GTGCAC
PFI0885w	-1596	1	17.88	GTGCAC
PFI1475w	-842	1	17.88	GTGCAC
PFL0300c	-888	1	17.88	GTGCAC
PFL0840c	-411	1	17.88	GTGCAC
PFL0865w	-1105	1	17.88	GTGCAC
PFL0870w	-1493	1	17.88	GTGCAC
PFL1110c	-548	1	17.88	GTGCAC
PFL1435c	-1231	1	17.88	GTGCAC
PFL1565c	-474	1	17.88	GTGCAC
PFL1700c	-546	1	17.88	GTGCAC
PFL1870c	-1356	1	17.88	GTGCAC
PFL2220w	-628	1	17.88	GTGCAC
MAL8P1.144	-1002	-1	14.26	GCGCAC
PF07_0021	-295	1	14.26	GTGCGC
PF08_0129	-686	-1	14.26	GCGCAC
PF10_0138	-181	-1	14.26	GCGCAC
PF11_0062	-751	1	14.26	GTGCGC
PF11_0091	-787	1	14.26	GTGCGC
PF11_0300	-684	-1	14.26	GCGCAC
PF13_0039	-1319	1	14.26	GTGCGC
PF13_0301	-1022	-1	14.26	GCGCAC
PF13_0314	-819	-1	14.26	GCGCAC
PF14_0054	-1437	1	14.26	GTGCGC
PF14_0160	-626	-1	14.26	GCGCAC
PF14_0234	-147	1	14.26	GTGCGC
PF14_0234	-288	-1	14.26	GCGCAC
PF14_0288	-313	1	14.26	GTGCGC
PF14_0408	-713	1	14.26	GTGCGC
PF14_0495	-1181	1	14.26	GTGCGC
PFC0355c	-150	1	14.26	GTGCGC
PFC0945w	-132	1	14.26	GTGCGC
PFD0255w	-621	1	14.26	GTGCGC
PFE1170w	-1743	-1	14.26	GCGCAC
PFE1260c	-1921	-1	14.26	GCGCAC
PFI0360c	-1003	1	14.26	GTGCGC
PFL2215w	-888	1	14.26	GTGCGC
MAL13P1.114	-1532	-1	12.67	GTGCCC
MAL13P1.118	-1824	1	12.67	GGGCAC
MAL13P1.119	-1115	-1	12.67	GTGCCC
MAL7P1.163	-272	1	12.67	GGGCAC
MAL8P1.126	-628	1	12.67	GGGCAC
MAL8P1.150	-80	-1	12.67	GTGCCC
MAL8P1.151	-1582	1	12.67	GGGCAC
PF08_0077	-109	-1	12.67	GTGCCC
PF08_0113	-1974	-1	12.67	GTGCCC
PF10_0170	-1531	-1	12.67	GTGCCC
PF14_0572	-1243	1	12.67	GGGCAC
PFC0700c	-1248	-1	12.67	GTGCCC
PFC0700c	-1305	1	12.67	GGGCAC
PFD1120c	-1825	-1	12.67	GTGCCC
PFD1135c	-911	-1	12.67	GTGCCC
PFE0890c	-160	-1	12.67	GTGCCC
PFE1465w	-7	1	12.67	GGGCAC
PFI0575c	-1308	-1	12.67	GTGCCC
PFI0885w	-262	1	12.67	GGGCAC
PFI1370c	-690	1	12.67	GGGCAC
PFL1010c	-121	-1	12.67	GTGCCC
PFL2225w	-1981	-1	12.67	GTGCCC
MAL13P1.102	-9	-1	11.56	ATGCAC
MAL13P1.114	-126	-1	11.56	ATGCAC
MAL13P1.114	-720	1	11.56	GTGCAT
MAL13P1.114	-1542	1	11.56	GTGCAT
MAL13P1.118	-686	-1	11.56	ATGCAC
MAL13P1.118	-964	-1	11.56	ATGCAC
MAL13P1.119	-60	1	11.56	GTGCAT
MAL13P1.119	-1975	1	11.56	GTGCAT
MAL13P1.126	-305	-1	11.56	ATGCAC
MAL13P1.126	-371	-1	11.56	ATGCAC
MAL13P1.130	-846	-1	11.56	ATGCAC
MAL13P1.130	-1593	-1	11.56	ATGCAC
MAL13P1.139	-551	1	11.56	GTGCAT
MAL13P1.152	-553	-1	11.56	ATGCAC
MAL13P1.166	-675	-1	11.56	ATGCAC
MAL13P1.206	-911	-1	11.56	ATGCAC
MAL13P1.215	-740	1	11.56	GTGCAT
MAL13P1.228	-1148	-1	11.56	ATGCAC
MAL13P1.260	-951	-1	11.56	ATGCAC
MAL13P1.260	-1332	-1	11.56	ATGCAC
MAL13P1.278	-549	1	11.56	GTGCAT
MAL13P1.278	-1383	-1	11.56	ATGCAC
MAL13P1.278	-1672	-1	11.56	ATGCAC
MAL13P1.308	-641	1	11.56	GTGCAT
MAL13P1.308	-1305	-1	11.56	ATGCAC
MAL13P1.328	-572	1	11.56	GTGCAT
MAL13P1.330	-964	-1	11.56	ATGCAC
MAL13P1.331	-580	1	11.56	GTGCAT
MAL13P1.342	-143	1	11.56	GTGCAT
MAL13P1.44	-1578	1	11.56	GTGCAT
MAL7P1.119	-1102	1	11.56	GTGCAT
MAL7P1.13	-129	1	11.56	GTGCAT
MAL7P1.13	-977	1	11.56	GTGCAT
MAL7P1.137	-952	-1	11.56	ATGCAC
MAL7P1.137	-1895	-1	11.56	ATGCAC
MAL7P1.162	-815	1	11.56	GTGCAT
MAL7P1.17	-1112	-1	11.56	ATGCAC
MAL7P1.87	-980	-1	11.56	ATGCAC
MAL7P1.95	-350	1	11.56	GTGCAT
MAL8P1.106	-1647	-1	11.56	ATGCAC
MAL8P1.109	-964	-1	11.56	ATGCAC
MAL8P1.12	-1081	1	11.56	GTGCAT
MAL8P1.126	-225	1	11.56	GTGCAT
MAL8P1.13	-164	-1	11.56	ATGCAC
MAL8P1.134	-665	1	11.56	GTGCAT
MAL8P1.134	-1607	-1	11.56	ATGCAC
MAL8P1.143	-544	1	11.56	GTGCAT
MAL8P1.146	-100	1	11.56	GTGCAT
MAL8P1.146	-1211	-1	11.56	ATGCAC
MAL8P1.62	-1850	1	11.56	GTGCAT
MAL8P1.70	-1151	1	11.56	GTGCAT
MAL8P1.70	-1617	-1	11.56	ATGCAC
MAL8P1.70	-1703	-1	11.56	ATGCAC
MAL8P1.70	-1930	1	11.56	GTGCAT
MAL8P1.73	-699	1	11.56	GTGCAT
PF07_0021	-1622	-1	11.56	ATGCAC
PF07_0026	-1716	-1	11.56	ATGCAC
PF07_0040	-885	1	11.56	GTGCAT
PF07_0054	-1460	1	11.56	GTGCAT
PF07_0072	-751	-1	11.56	ATGCAC
PF07_0072	-781	1	11.56	GTGCAT
PF07_0101	-245	1	11.56	GTGCAT
PF07_0101	-1666	-1	11.56	ATGCAC
PF07_0104	-1213	1	11.56	GTGCAT
PF07_0127	-311	1	11.56	GTGCAT
PF08_0008	-157	1	11.56	GTGCAT
PF08_0008	-885	1	11.56	GTGCAT
PF08_0057	-991	-1	11.56	ATGCAC
PF08_0068	-1899	1	11.56	GTGCAT
PF08_0068	-1915	1	11.56	GTGCAT
PF08_0077	-318	1	11.56	GTGCAT
PF08_0077	-601	1	11.56	GTGCAT
PF08_0082	-68	1	11.56	GTGCAT
PF08_0091	-1244	-1	11.56	ATGCAC
PF08_0107	-35	1	11.56	GTGCAT
PF08_0107	-202	1	11.56	GTGCAT
PF08_0107	-360	-1	11.56	ATGCAC
PF08_0129	-415	1	11.56	GTGCAT
PF10_0020	-217	1	11.56	GTGCAT
PF10_0037	-811	1	11.56	GTGCAT
PF10_0039	-1003	-1	11.56	ATGCAC
PF10_0048	-102	1	11.56	GTGCAT
PF10_0080	-979	-1	11.56	ATGCAC
PF10_0080	-1683	1	11.56	GTGCAT
PF10_0094	-62	-1	11.56	ATGCAC
PF10_0094	-82	-1	11.56	ATGCAC
PF10_0094	-102	-1	11.56	ATGCAC
PF10_0094	-122	-1	11.56	ATGCAC
PF10_0094	-142	-1	11.56	ATGCAC
PF10_0094	-162	-1	11.56	ATGCAC
PF10_0094	-182	-1	11.56	ATGCAC
PF10_0094	-202	-1	11.56	ATGCAC
PF10_0094	-222	-1	11.56	ATGCAC
PF10_0094	-242	-1	11.56	ATGCAC
PF10_0094	-262	-1	11.56	ATGCAC
PF10_0094	-1157	-1	11.56	ATGCAC
PF10_0119	-720	-1	11.56	ATGCAC
PF10_0120	-306	1	11.56	GTGCAT
PF10_0135	-427	1	11.56	GTGCAT
PF10_0166	-536	1	11.56	GTGCAT
PF10_0170	-1473	-1	11.56	ATGCAC
PF10_0184	-709	-1	11.56	ATGCAC
PF10_0188	-112	1	11.56	GTGCAT
PF10_0188	-222	-1	11.56	ATGCAC
PF10_0211	-1491	1	11.56	GTGCAT
PF10_0220	-1426	1	11.56	GTGCAT
PF10_0220	-1436	1	11.56	GTGCAT
PF10_0229	-872	1	11.56	GTGCAT
PF10_0231	-406	-1	11.56	ATGCAC
PF10_0244	-544	-1	11.56	ATGCAC
PF10_0244	-632	-1	11.56	ATGCAC
PF10_0262	-1057	1	11.56	GTGCAT
PF10_0268	-734	-1	11.56	ATGCAC
PF10_0280	-576	1	11.56	GTGCAT
PF10_0282	-281	-1	11.56	ATGCAC
PF10_0292	-50	-1	11.56	ATGCAC
PF10_0292	-263	1	11.56	GTGCAT
PF10_0295	-444	1	11.56	GTGCAT
PF10_0295	-911	-1	11.56	ATGCAC
PF10_0306	-962	-1	11.56	ATGCAC
PF10_0306	-1106	1	11.56	GTGCAT
PF10_0330	-124	-1	11.56	ATGCAC
PF10_0330	-563	-1	11.56	ATGCAC
PF10_0330	-1387	-1	11.56	ATGCAC
PF10_0336	-755	-1	11.56	ATGCAC
PF10_0337	-250	1	11.56	GTGCAT
PF10_0347	-100	-1	11.56	ATGCAC
PF10_0352	-1046	1	11.56	GTGCAT
PF10_0355	-500	-1	11.56	ATGCAC
PF10_0372	-693	1	11.56	GTGCAT
PF10_0376	-535	1	11.56	GTGCAT
PF10_0376	-1272	1	11.56	GTGCAT
PF11_0061	-413	-1	11.56	ATGCAC
PF11_0062	-635	1	11.56	GTGCAT
PF11_0062	-1010	-1	11.56	ATGCAC
PF11_0064	-461	-1	11.56	ATGCAC
PF11_0091	-1949	-1	11.56	ATGCAC
PF11_0094	-624	1	11.56	GTGCAT
PF11_0127	-391	-1	11.56	ATGCAC
PF11_0157	-379	-1	11.56	ATGCAC
PF11_0157	-651	-1	11.56	ATGCAC
PF11_0158	-339	1	11.56	GTGCAT
PF11_0158	-611	1	11.56	GTGCAT
PF11_0168	-421	-1	11.56	ATGCAC
PF11_0180	-675	-1	11.56	ATGCAC
PF11_0190	-1085	-1	11.56	ATGCAC
PF11_0193	-443	-1	11.56	ATGCAC
PF11_0193	-657	-1	11.56	ATGCAC
PF11_0193	-1025	-1	11.56	ATGCAC
PF11_0193	-1063	-1	11.56	ATGCAC
PF11_0204	-733	-1	11.56	ATGCAC
PF11_0213	-564	-1	11.56	ATGCAC
PF11_0220	-1493	1	11.56	GTGCAT
PF11_0238	-838	1	11.56	GTGCAT
PF11_0257	-808	-1	11.56	ATGCAC
PF11_0268	-1393	-1	11.56	ATGCAC
PF11_0277	-1204	-1	11.56	ATGCAC
PF11_0290	-618	-1	11.56	ATGCAC
PF11_0298	-740	-1	11.56	ATGCAC
PF11_0298	-1618	1	11.56	GTGCAT
PF11_0300	-1621	1	11.56	GTGCAT
PF11_0304	-539	1	11.56	GTGCAT
PF11_0304	-745	-1	11.56	ATGCAC
PF11_0343	-202	-1	11.56	ATGCAC
PF11_0343	-587	1	11.56	GTGCAT
PF11_0343	-718	1	11.56	GTGCAT
PF11_0344	-290	-1	11.56	ATGCAC
PF11_0344	-1465	1	11.56	GTGCAT
PF11_0383	-593	-1	11.56	ATGCAC
PF11_0392	-1370	1	11.56	GTGCAT
PF11_0395	-1476	-1	11.56	ATGCAC
PF11_0415	-469	1	11.56	GTGCAT
PF11_0415	-1306	-1	11.56	ATGCAC
PF11_0417	-1545	1	11.56	GTGCAT
PF11_0429	-131	-1	11.56	ATGCAC
PF11_0443	-368	1	11.56	GTGCAT
PF11_0462	-547	1	11.56	GTGCAT
PF11_0464	-1199	-1	11.56	ATGCAC
PF11_0464	-1214	-1	11.56	ATGCAC
PF11_0477	-769	-1	11.56	ATGCAC
PF11_0480	-177	1	11.56	GTGCAT
PF11_0480	-1357	-1	11.56	ATGCAC
PF11_0528	-1359	1	11.56	GTGCAT
PF13_0058	-831	1	11.56	GTGCAT
PF13_0058	-1076	-1	11.56	ATGCAC
PF13_0072	-1484	-1	11.56	ATGCAC
PF13_0079	-543	-1	11.56	ATGCAC
PF13_0114	-175	-1	11.56	ATGCAC
PF13_0152	-115	-1	11.56	ATGCAC
PF13_0152	-911	1	11.56	GTGCAT
PF13_0152	-1122	-1	11.56	ATGCAC
PF13_0164	-1151	-1	11.56	ATGCAC
PF13_0164	-1622	1	11.56	GTGCAT
PF13_0173	-714	1	11.56	GTGCAT
PF13_0211	-408	1	11.56	GTGCAT
PF13_0211	-1892	-1	11.56	ATGCAC
PF13_0216	-262	-1	11.56	ATGCAC
PF13_0229	-133	1	11.56	GTGCAT
PF13_0233	-1955	-1	11.56	ATGCAC
PF13_0247	-799	-1	11.56	ATGCAC
PF13_0258	-995	-1	11.56	ATGCAC
PF13_0260	-313	-1	11.56	ATGCAC
PF13_0280	-973	-1	11.56	ATGCAC
PF13_0285	-656	-1	11.56	ATGCAC
PF13_0285	-786	1	11.56	GTGCAT
PF13_0285	-1293	1	11.56	GTGCAT
PF13_0301	-433	1	11.56	GTGCAT
PF13_0326	-316	1	11.56	GTGCAT
PF14_0018	-748	1	11.56	GTGCAT
PF14_0044	-50	1	11.56	GTGCAT
PF14_0102	-176	-1	11.56	ATGCAC
PF14_0102	-1381	-1	11.56	ATGCAC
PF14_0135	-502	-1	11.56	ATGCAC
PF14_0140	-1043	-1	11.56	ATGCAC
PF14_0142	-1388	-1	11.56	ATGCAC
PF14_0143	-970	1	11.56	GTGCAT
PF14_0160	-1540	1	11.56	GTGCAT
PF14_0173	-896	1	11.56	GTGCAT
PF14_0196	-459	-1	11.56	ATGCAC
PF14_0204	-1020	1	11.56	GTGCAT
PF14_0213	-372	-1	11.56	ATGCAC
PF14_0213	-838	1	11.56	GTGCAT
PF14_0234	-9	1	11.56	GTGCAT
PF14_0260	-1624	1	11.56	GTGCAT
PF14_0281	-657	-1	11.56	ATGCAC
PF14_0281	-1037	-1	11.56	ATGCAC
PF14_0289	-1432	1	11.56	GTGCAT
PF14_0293	-630	1	11.56	GTGCAT
PF14_0304	-1128	-1	11.56	ATGCAC
PF14_0311	-122	-1	11.56	ATGCAC
PF14_0311	-378	1	11.56	GTGCAT
PF14_0311	-553	-1	11.56	ATGCAC
PF14_0314	-33	1	11.56	GTGCAT
PF14_0333	-770	-1	11.56	ATGCAC
PF14_0334	-1948	-1	11.56	ATGCAC
PF14_0353	-644	1	11.56	GTGCAT
PF14_0353	-705	1	11.56	GTGCAT
PF14_0353	-995	-1	11.56	ATGCAC
PF14_0363	-556	-1	11.56	ATGCAC
PF14_0369	-932	1	11.56	GTGCAT
PF14_0369	-1540	-1	11.56	ATGCAC
PF14_0388	-358	-1	11.56	ATGCAC
PF14_0408	-1477	-1	11.56	ATGCAC
PF14_0468	-431	1	11.56	GTGCAT
PF14_0472	-1180	-1	11.56	ATGCAC
PF14_0492	-787	1	11.56	GTGCAT
PF14_0495	-1686	-1	11.56	ATGCAC
PF14_0527	-1990	-1	11.56	ATGCAC
PF14_0578	-655	-1	11.56	ATGCAC
PF14_0578	-1295	1	11.56	GTGCAT
PF14_0681	-199	-1	11.56	ATGCAC
PF14_0683	-1034	-1	11.56	ATGCAC
PF14_0694	-535	-1	11.56	ATGCAC
PF14_0732	-1871	-1	11.56	ATGCAC
PF14_0761	-770	1	11.56	GTGCAT
PFA0265c	-311	1	11.56	GTGCAT
PFA0265c	-409	1	11.56	GTGCAT
PFA0285c	-717	-1	11.56	ATGCAC
PFA0285c	-1224	-1	11.56	ATGCAC
PFA0295c	-307	1	11.56	GTGCAT
PFA0440w	-475	-1	11.56	ATGCAC
PFA0445w	-1527	1	11.56	GTGCAT
PFB0150c	-696	-1	11.56	ATGCAC
PFB0275w	-1635	1	11.56	GTGCAT
PFB0310c	-1102	1	11.56	GTGCAT
PFB0320c	-719	1	11.56	GTGCAT
PFB0320c	-829	1	11.56	GTGCAT
PFB0335c	-345	-1	11.56	ATGCAC
PFB0340c	-408	-1	11.56	ATGCAC
PFB0345c	-359	1	11.56	GTGCAT
PFB0350c	-311	-1	11.56	ATGCAC
PFB0360c	-366	-1	11.56	ATGCAC
PFB0435c	-196	1	11.56	GTGCAT
PFB0435c	-672	1	11.56	GTGCAT
PFB0435c	-1382	1	11.56	GTGCAT
PFB0585w	-1080	1	11.56	GTGCAT
PFB0665w	-1003	1	11.56	GTGCAT
PFB0670c	-640	-1	11.56	ATGCAC
PFB0680w	-538	-1	11.56	ATGCAC
PFB0687c	-229	1	11.56	GTGCAT
PFB0687c	-1998	1	11.56	GTGCAT
PFB0760w	-59	1	11.56	GTGCAT
PFB0765w	-1130	-1	11.56	ATGCAC
PFB0935w	-116	1	11.56	GTGCAT
PFB0935w	-775	-1	11.56	ATGCAC
PFC0110w	-1263	-1	11.56	ATGCAC
PFC0120w	-1017	-1	11.56	ATGCAC
PFC0120w	-1436	1	11.56	GTGCAT
PFC0120w	-1468	1	11.56	GTGCAT
PFC0120w	-1787	1	11.56	GTGCAT
PFC0145c	-873	1	11.56	GTGCAT
PFC0145c	-1589	1	11.56	GTGCAT
PFC0150w	-831	-1	11.56	ATGCAC
PFC0150w	-1547	-1	11.56	ATGCAC
PFC0160w	-1393	1	11.56	GTGCAT
PFC0185w	-595	1	11.56	GTGCAT
PFC0345w	-443	1	11.56	GTGCAT
PFC0355c	-1305	-1	11.56	ATGCAC
PFC0475c	-140	1	11.56	GTGCAT
PFC0475c	-1135	1	11.56	GTGCAT
PFC0581w	-1208	-1	11.56	ATGCAC
PFC0820w	-64	1	11.56	GTGCAT
PFC0820w	-419	-1	11.56	ATGCAC
PFC0830w	-490	1	11.56	GTGCAT
PFD0110w	-698	-1	11.56	ATGCAC
PFD0230c	-473	1	11.56	GTGCAT
PFD0230c	-483	-1	11.56	ATGCAC
PFD0235c	-969	1	11.56	GTGCAT
PFD0380c	-966	1	11.56	GTGCAT
PFD0385w	-876	-1	11.56	ATGCAC
PFD0395c	-847	-1	11.56	ATGCAC
PFD0430c	-557	-1	11.56	ATGCAC
PFD0520c	-322	1	11.56	GTGCAT
PFD0520c	-407	1	11.56	GTGCAT
PFD0625c	-218	1	11.56	GTGCAT
PFD0625c	-1900	1	11.56	GTGCAT
PFD0765w	-241	1	11.56	GTGCAT
PFD0870w	-287	-1	11.56	ATGCAC
PFD1105w	-196	1	11.56	GTGCAT
PFD1120c	-518	-1	11.56	ATGCAC
PFE0080c	-1158	-1	11.56	ATGCAC
PFE0165w	-1079	-1	11.56	ATGCAC
PFE0175c	-125	-1	11.56	ATGCAC
PFE0175c	-141	1	11.56	GTGCAT
PFE0200c	-981	1	11.56	GTGCAT
PFE0360c	-974	-1	11.56	ATGCAC
PFE0395c	-460	-1	11.56	ATGCAC
PFE0395c	-861	-1	11.56	ATGCAC
PFE0400w	-1109	1	11.56	GTGCAT
PFE0400w	-1510	1	11.56	GTGCAT
PFE0415w	-335	-1	11.56	ATGCAC
PFE0440w	-926	-1	11.56	ATGCAC
PFE0770w	-465	1	11.56	GTGCAT
PFE0770w	-927	-1	11.56	ATGCAC
PFE0895c	-205	1	11.56	GTGCAT
PFE1120w	-317	-1	11.56	ATGCAC
PFE1130w	-712	-1	11.56	ATGCAC
PFE1205c	-759	-1	11.56	ATGCAC
PFE1205c	-928	-1	11.56	ATGCAC
PFE1205c	-1061	-1	11.56	ATGCAC
PFE1255w	-441	1	11.56	GTGCAT
PFE1255w	-1680	-1	11.56	ATGCAC
PFE1285w	-1374	1	11.56	GTGCAT
PFE1410c	-357	-1	11.56	ATGCAC
PFE1410c	-662	-1	11.56	ATGCAC
PFE1410c	-1468	-1	11.56	ATGCAC
PFE1515w	-246	1	11.56	GTGCAT
PFE1555c	-546	1	11.56	GTGCAT
PFF0200c	-245	1	11.56	GTGCAT
PFF0200c	-402	1	11.56	GTGCAT
PFF0200c	-776	1	11.56	GTGCAT
PFF0670w	-1292	-1	11.56	ATGCAC
PFI0265c	-1216	1	11.56	GTGCAT
PFI0385c	-1886	1	11.56	GTGCAT
PFI0410c	-328	1	11.56	GTGCAT
PFI0510c	-1830	-1	11.56	ATGCAC
PFI0575c	-864	-1	11.56	ATGCAC
PFI0845w	-584	-1	11.56	ATGCAC
PFI0845w	-594	-1	11.56	ATGCAC
PFI0850w	-85	1	11.56	GTGCAT
PFI0940c	-1055	1	11.56	GTGCAT
PFI0975c	-1183	1	11.56	GTGCAT
PFI1005w	-1327	-1	11.56	ATGCAC
PFI1095w	-369	1	11.56	GTGCAT
PFI1180w	-1796	-1	11.56	ATGCAC
PFI1200w	-1834	1	11.56	GTGCAT
PFI1340w	-146	-1	11.56	ATGCAC
PFI1340w	-454	1	11.56	GTGCAT
PFI1445w	-1006	1	11.56	GTGCAT
PFI1475w	-953	1	11.56	GTGCAT
PFI1520w	-585	-1	11.56	ATGCAC
PFI1560c	-1269	1	11.56	GTGCAT
PFI1565w	-1865	-1	11.56	ATGCAC
PFI1685w	-480	-1	11.56	ATGCAC
PFI1685w	-1457	1	11.56	GTGCAT
PFI1715w	-515	-1	11.56	ATGCAC
PFI1730w	-655	-1	11.56	ATGCAC
PFI1750c	-1154	1	11.56	GTGCAT
PFL0275w	-1651	1	11.56	GTGCAT
PFL0300c	-440	1	11.56	GTGCAT
PFL0305c	-487	1	11.56	GTGCAT
PFL0305c	-806	-1	11.56	ATGCAC
PFL0315c	-857	1	11.56	GTGCAT
PFL0320w	-682	-1	11.56	ATGCAC
PFL0725w	-466	1	11.56	GTGCAT
PFL0840c	-1437	1	11.56	GTGCAT
PFL0870w	-260	1	11.56	GTGCAT
PFL0870w	-1160	1	11.56	GTGCAT
PFL0870w	-1543	-1	11.56	ATGCAC
PFL1090w	-1155	1	11.56	GTGCAT
PFL1090w	-1545	1	11.56	GTGCAT
PFL1110c	-215	1	11.56	GTGCAT
PFL1365w	-213	1	11.56	GTGCAT
PFL1385c	-738	1	11.56	GTGCAT
PFL1385c	-887	1	11.56	GTGCAT
PFL1385c	-1259	1	11.56	GTGCAT
PFL1435c	-1219	-1	11.56	ATGCAC
PFL1510c	-388	-1	11.56	ATGCAC
PFL2090c	-330	-1	11.56	ATGCAC
PFL2140c	-497	1	11.56	GTGCAT
PFL2215w	-1241	-1	11.56	ATGCAC
PFL2385c	-1147	1	11.56	GTGCAT
PFL2520w	-1790	-1	11.56	ATGCAC
MAL13P1.215	-1292	-1	11.23	CTGCAC
MAL7P1.17	-427	1	11.23	GTGCAG
MAL8P1.62	-1933	1	11.23	GTGCAG
PF08_0113	-1864	1	11.23	GTGCAG
PF11_0167	-563	-1	11.23	CTGCAC
PF11_0373	-483	-1	11.23	CTGCAC
PF11_0417	-459	1	11.23	GTGCAG
PF11_0441	-118	-1	11.23	CTGCAC
PF11_0465	-231	1	11.23	GTGCAG
PF13_0299	-869	1	11.23	GTGCAG
PF14_0065	-1146	1	11.23	GTGCAG
PF14_0293	-619	1	11.23	GTGCAG
PF14_0333	-630	-1	11.23	CTGCAC
PF14_0333	-1088	1	11.23	GTGCAG
PF14_0548	-595	-1	11.23	CTGCAC
PF14_0572	-670	-1	11.23	CTGCAC
PF14_0615	-526	-1	11.23	CTGCAC
PF14_0732	-526	-1	11.23	CTGCAC
PFB0435c	-555	1	11.23	GTGCAG
PFB0515w	-250	-1	11.23	CTGCAC
PFB0935w	-380	1	11.23	GTGCAG
PFB0953w	-1909	-1	11.23	CTGCAC
PFC0160w	-515	1	11.23	GTGCAG
PFD0195c	-458	1	11.23	GTGCAG
PFD1135c	-980	-1	11.23	CTGCAC
PFE0045c	-1537	1	11.23	GTGCAG
PFE0045c	-1586	1	11.23	GTGCAG
PFE0080c	-1506	1	11.23	GTGCAG
PFE0770w	-1167	-1	11.23	CTGCAC
PFE0770w	-1826	-1	11.23	CTGCAC
PFE1030c	-236	-1	11.23	CTGCAC
PFE1120w	-453	1	11.23	GTGCAG
	-706	-1	11.23	CTGCAC
PFF0200c	-839	1	11.23	GTGCAG
PFI0265c	-1050	1	11.23	GTGCAG
PFI0395w	-694	1	11.23	GTGCAG
PFI0690c	-1563	-1	11.23	CTGCAC
PFI1180w	-47	-1	11.23	CTGCAC
PFI1200w	-1390	1	11.23	GTGCAG
PFI1520w	-935	-1	11.23	CTGCAC
PFL0315c	-601	-1	11.23	CTGCAC
PFL0320w	-938	1	11.23	GTGCAG
PFL1385c	-616	-1	11.23	CTGCAC
PFL2520w	-1909	-1	11.23	CTGCAC
