# Supplementary material for: Identification and Genome-Wide Prediction of DNA Binding Specificities for the ApiAP2 Family of Regulators from the Malaria Parasite
Source: PLoS Pathog. 2010 Oct 28;6(10):e1001165. doi: 10.1371/journal.ppat.1001165 (PMC2965767; doi:10.1371/journal.ppat.1001165)
Supplement: Dataset S5 — IDC co-expressed predicted targets for all motifs. (1.71 MB ZIP) [file ppat.1001165.s023.zip › Dataset S5_revised/PF11_0091_IDC co-expressed targets.xls]

## Sheet: PF11_0091_IDC co-expressed targ
Dataset S5s. Predicted targets of PF11_0091 that are co-expressed during the IDC.
Searches were done using the position weight matrix trimmed to the 6 most informative consecutive motif positions.
Data is sorted by score from highest to lowest.
Column 1 - PlasmoDB gene IDs. Genes listed multiple times have more than one match to the motif in their upstream regions
Column 2 - Position of the motif upstream from the ATG start codon.
Column 3 - Orientation of the motif in the genome. 1 indicates the plus strand and -1 indicates the minus strand.
Column 4 - ScanACE score. Higher scores reflect better better matches to the position weight matrix.
Column 5 - Sequence of the motif match. All sequences are 5' to 3' from the plus strand.
Gene ID	Position	Orientation	Score	Sequence
MAL13P1.16	-1011	1	14.68	GCATAC
MAL13P1.16	-278	1	14.68	GCATAC
MAL13P1.216	-1190	-1	14.68	GTATGC
MAL13P1.257	-583	-1	14.68	GTATGC
MAL13P1.257	-84	1	14.68	GCATAC
MAL13P1.39	-1317	-1	14.68	GTATGC
MAL13P1.87	-58	1	14.68	GCATAC
MAL13P1.95	-398	-1	14.68	GTATGC
MAL7P1.118	-902	-1	14.68	GTATGC
MAL7P1.126	-1163	1	14.68	GCATAC
MAL7P1.138	-1376	-1	14.68	GTATGC
MAL7P1.145	-1157	1	14.68	GCATAC
MAL7P1.146	-1357	-1	14.68	GTATGC
MAL8P1.139	-54	-1	14.68	GTATGC
MAL8P1.16	-1470	-1	14.68	GTATGC
MAL8P1.17	-1236	-1	14.68	GTATGC
MAL8P1.17	-833	1	14.68	GCATAC
PF07_0012	-406	1	14.68	GCATAC
PF08_0012	-171	-1	14.68	GTATGC
PF08_0020	-887	1	14.68	GCATAC
PF08_0020	-239	-1	14.68	GTATGC
PF08_0071	-637	-1	14.68	GTATGC
PF08_0089	-1258	1	14.68	GCATAC
PF10_0031	-648	1	14.68	GCATAC
PF10_0033	-1238	1	14.68	GCATAC
PF10_0033	-604	-1	14.68	GTATGC
PF10_0045	-1882	-1	14.68	GTATGC
PF10_0045	-1022	-1	14.68	GTATGC
PF10_0203	-846	-1	14.68	GTATGC
PF10_0207	-127	1	14.68	GCATAC
PF10_0208	-1336	-1	14.68	GTATGC
PF10_0340	-405	1	14.68	GCATAC
PF11_0054	-1577	1	14.68	GCATAC
PF11_0055	-837	-1	14.68	GTATGC
PF11_0156	-448	-1	14.68	GTATGC
PF11_0184	-794	-1	14.68	GTATGC
PF11_0184	-739	-1	14.68	GTATGC
PF11_0201	-790	1	14.68	GCATAC
PF11_0229	-234	-1	14.68	GTATGC
PF11_0273	-1123	-1	14.68	GTATGC
PF11_0308	-213	-1	14.68	GTATGC
PF11_0314	-1712	1	14.68	GCATAC
PF11_0322	-180	-1	14.68	GTATGC
PF11_0336	-514	1	14.68	GCATAC
PF11_0337	-362	-1	14.68	GTATGC
PF11_0337	-333	-1	14.68	GTATGC
PF11_0364	-1070	-1	14.68	GTATGC
PF11_0440	-476	1	14.68	GCATAC
PF11_0440	-162	-1	14.68	GTATGC
PF13_0050	-1411	-1	14.68	GTATGC
PF13_0061	-348	-1	14.68	GTATGC
PF13_0130	-1010	1	14.68	GCATAC
PF13_0131	-475	-1	14.68	GTATGC
PF13_0188	-576	-1	14.68	GTATGC
PF13_0237	-530	1	14.68	GCATAC
PF13_0272	-1800	-1	14.68	GTATGC
PF14_0084	-998	1	14.68	GCATAC
PF14_0178	-1157	1	14.68	GCATAC
PF14_0315	-865	-1	14.68	GTATGC
PF14_0336	-1929	1	14.68	GCATAC
PF14_0350	-584	1	14.68	GCATAC
PF14_0351	-392	-1	14.68	GTATGC
PF14_0427	-442	-1	14.68	GTATGC
PF14_0462	-82	-1	14.68	GTATGC
PF14_0552	-1103	-1	14.68	GTATGC
PF14_0641	-285	-1	14.68	GTATGC
PF14_0671	-1147	1	14.68	GCATAC
PF14_0676	-86	1	14.68	GCATAC
PF14_0699	-1539	-1	14.68	GTATGC
PF14_0700	-1949	1	14.68	GCATAC
PFA0400c	-835	-1	14.68	GTATGC
PFB0380c	-1773	1	14.68	GCATAC
PFB0380c	-100	1	14.68	GCATAC
PFB0540w	-1732	1	14.68	GCATAC
PFC0835c	-1548	-1	14.68	GTATGC
PFD0250c	-570	-1	14.68	GTATGC
PFD0680c	-498	-1	14.68	GTATGC
PFD0735c	-1597	1	14.68	GCATAC
PFD1095w	-1917	-1	14.68	GTATGC
PFD1095w	-220	-1	14.68	GTATGC
PFE0520c	-1552	-1	14.68	GTATGC
PFE0740c	-372	-1	14.68	GTATGC
PFE0925c	-374	-1	14.68	GTATGC
PFE1395c	-1055	1	14.68	GCATAC
PFI0155c	-1889	-1	14.68	GTATGC
PFI0240c	-915	1	14.68	GCATAC
PFI0240c	-468	-1	14.68	GTATGC
PFI1090w	-29	1	14.68	GCATAC
PFI1295c	-954	1	14.68	GCATAC
PFI1620c	-313	1	14.68	GCATAC
PFL0265w	-932	1	14.68	GCATAC
PFL0265w	-77	-1	14.68	GTATGC
PFL0620c	-736	-1	14.68	GTATGC
PFL1330c	-31	1	14.68	GCATAC
PFL1620w	-328	-1	14.68	GTATGC
PFL2440w	-261	1	14.68	GCATAC
MAL13P1.16	-727	1	12.8	GCATGC
MAL13P1.321	-278	1	12.8	GCATGC
PF11_0371	-1065	1	12.8	GCATGC
PF14_0350	-864	1	12.8	GCATGC
PFI0155c	-1003	1	12.8	GCATGC
PFL1330c	-602	1	12.8	GCATGC
PFL1960w	-216	1	12.8	GCATGC
MAL13P1.190	-409	-1	10.4	GTATTC
MAL13P1.216	-1708	1	10.4	GAATAC
MAL13P1.216	-1262	1	10.4	GAATAC
MAL13P1.216	-974	-1	10.4	GTATTC
MAL13P1.227	-12	1	10.4	GAATAC
MAL13P1.269	-68	1	10.4	GAATAC
MAL13P1.270	-955	1	10.4	GAATAC
MAL13P1.270	-748	-1	10.4	GTATTC
MAL13P1.270	-217	1	10.4	GAATAC
MAL13P1.346	-1396	1	10.4	GAATAC
MAL13P1.346	-713	1	10.4	GAATAC
MAL13P1.50	-119	-1	10.4	GTATTC
MAL13P1.90	-270	-1	10.4	GTATTC
MAL13P1.90	-120	-1	10.4	GTATTC
MAL7P1.114	-566	-1	10.4	GTATTC
MAL7P1.146	-1205	-1	10.4	GTATTC
MAL7P1.147	-363	1	10.4	GAATAC
MAL7P1.67	-525	-1	10.4	GTATTC
MAL8P1.11	-1243	-1	10.4	GTATTC
MAL8P1.139	-1188	1	10.4	GAATAC
MAL8P1.139	-592	-1	10.4	GTATTC
MAL8P1.139	-181	1	10.4	GAATAC
MAL8P1.140	-634	-1	10.4	GTATTC
MAL8P1.142	-1285	1	10.4	GAATAC
MAL8P1.16	-593	1	10.4	GAATAC
MAL8P1.16	-493	-1	10.4	GTATTC
MAL8P1.16	-379	1	10.4	GAATAC
MAL8P1.17	-1924	-1	10.4	GTATTC
MAL8P1.17	-1810	1	10.4	GAATAC
MAL8P1.17	-1710	-1	10.4	GTATTC
MAL8P1.20	-1793	-1	10.4	GTATTC
MAL8P1.9	-1059	-1	10.4	GTATTC
MAL8P1.96	-1979	-1	10.4	GTATTC
PF07_0018	-1970	1	10.4	GAATAC
PF07_0034	-514	-1	10.4	GTATTC
PF07_0035	-1031	1	10.4	GAATAC
PF07_0042	-819	-1	10.4	GTATTC
PF07_0064	-1696	1	10.4	GAATAC
PF07_0064	-1161	-1	10.4	GTATTC
PF07_0065	-1179	1	10.4	GAATAC
PF07_0065	-644	-1	10.4	GTATTC
PF07_0081	-1035	-1	10.4	GTATTC
PF07_0081	-38	-1	10.4	GTATTC
PF07_0082	-1081	1	10.4	GAATAC
PF07_0082	-84	1	10.4	GAATAC
PF08_0012	-1764	1	10.4	GAATAC
PF08_0012	-1698	-1	10.4	GTATTC
PF08_0012	-1309	-1	10.4	GTATTC
PF08_0012	-1152	1	10.4	GAATAC
PF08_0012	-198	1	10.4	GAATAC
PF08_0032	-973	-1	10.4	GTATTC
PF08_0071	-66	1	10.4	GAATAC
PF08_0085	-592	1	10.4	GAATAC
PF08_0085	-158	-1	10.4	GTATTC
PF08_0089	-1568	1	10.4	GAATAC
PF08_0089	-651	1	10.4	GAATAC
PF08_0109	-1205	-1	10.4	GTATTC
PF10_0033	-898	-1	10.4	GTATTC
PF10_0033	-797	1	10.4	GAATAC
PF10_0045	-1051	1	10.4	GAATAC
PF10_0045	-652	1	10.4	GAATAC
PF10_0090	-1553	-1	10.4	GTATTC
PF10_0143	-1909	-1	10.4	GTATTC
PF10_0143	-1900	1	10.4	GAATAC
PF10_0143	-1871	-1	10.4	GTATTC
PF10_0174	-888	-1	10.4	GTATTC
PF10_0207	-877	-1	10.4	GTATTC
PF10_0207	-871	-1	10.4	GTATTC
PF10_0208	-592	1	10.4	GAATAC
PF10_0208	-586	1	10.4	GAATAC
PF10_0310	-1177	1	10.4	GAATAC
PF10_0317	-1283	1	10.4	GAATAC
PF10_0318	-63	-1	10.4	GTATTC
PF10_0340	-921	1	10.4	GAATAC
PF10_0340	-723	1	10.4	GAATAC
PF11_0098	-1080	-1	10.4	GTATTC
PF11_0099	-726	1	10.4	GAATAC
PF11_0146	-836	1	10.4	GAATAC
PF11_0184	-189	-1	10.4	GTATTC
PF11_0184	-49	-1	10.4	GTATTC
PF11_0271	-275	1	10.4	GAATAC
PF11_0308	-1699	-1	10.4	GTATTC
PF11_0308	-1417	-1	10.4	GTATTC
PF11_0348	-1111	1	10.4	GAATAC
PF11_0352	-469	1	10.4	GAATAC
PF11_0364	-1262	1	10.4	GAATAC
PF11_0371	-225	1	10.4	GAATAC
PF11_0374	-903	-1	10.4	GTATTC
PF11_0412	-1034	1	10.4	GAATAC
PF11_0413	-943	1	10.4	GAATAC
PF11_0425	-254	1	10.4	GAATAC
PF13_0020	-1234	-1	10.4	GTATTC
PF13_0020	-1010	-1	10.4	GTATTC
PF13_0025	-53	1	10.4	GAATAC
PF13_0033	-992	-1	10.4	GTATTC
PF13_0062	-78	1	10.4	GAATAC
PF13_0065	-455	1	10.4	GAATAC
PF13_0067	-172	-1	10.4	GTATTC
PF13_0089	-1699	-1	10.4	GTATTC
PF13_0089	-1686	1	10.4	GAATAC
PF13_0096	-1120	1	10.4	GAATAC
PF13_0133	-1425	1	10.4	GAATAC
PF13_0135	-304	-1	10.4	GTATTC
PF13_0140	-1681	-1	10.4	GTATTC
PF13_0237	-475	-1	10.4	GTATTC
PF13_0243	-334	1	10.4	GAATAC
PF13_0272	-193	1	10.4	GAATAC
PF13_0282	-1577	-1	10.4	GTATTC
PF13_0282	-1046	1	10.4	GAATAC
PF13_0282	-839	-1	10.4	GTATTC
PF13_0322	-1021	1	10.4	GAATAC
PF13_0322	-32	1	10.4	GAATAC
PF13_0335	-670	1	10.4	GAATAC
PF13_0335	-106	1	10.4	GAATAC
PF14_0101	-394	-1	10.4	GTATTC
PF14_0101	-149	1	10.4	GAATAC
PF14_0123	-1153	1	10.4	GAATAC
PF14_0123	-498	-1	10.4	GTATTC
PF14_0137	-837	-1	10.4	GTATTC
PF14_0138	-338	-1	10.4	GTATTC
PF14_0154	-789	1	10.4	GAATAC
PF14_0178	-460	1	10.4	GAATAC
PF14_0268	-733	1	10.4	GAATAC
PF14_0276	-829	1	10.4	GAATAC
PF14_0276	-490	-1	10.4	GTATTC
PF14_0276	-398	1	10.4	GAATAC
PF14_0277	-1100	-1	10.4	GTATTC
PF14_0277	-1008	1	10.4	GAATAC
PF14_0277	-669	-1	10.4	GTATTC
PF14_0309	-873	1	10.4	GAATAC
PF14_0336	-217	-1	10.4	GTATTC
PF14_0376	-1683	-1	10.4	GTATTC
PF14_0376	-1611	-1	10.4	GTATTC
PF14_0376	-567	1	10.4	GAATAC
PF14_0377	-1671	1	10.4	GAATAC
PF14_0377	-1599	1	10.4	GAATAC
PF14_0377	-1271	1	10.4	GAATAC
PF14_0397	-325	1	10.4	GAATAC
PF14_0398	-465	-1	10.4	GTATTC
PF14_0416	-414	1	10.4	GAATAC
PF14_0447	-1221	1	10.4	GAATAC
PF14_0462	-748	1	10.4	GAATAC
PF14_0519	-801	-1	10.4	GTATTC
PF14_0520	-410	1	10.4	GAATAC
PF14_0529	-1925	-1	10.4	GTATTC
PF14_0529	-1209	1	10.4	GAATAC
PF14_0632	-1875	-1	10.4	GTATTC
PF14_0641	-258	-1	10.4	GTATTC
PF14_0649	-995	-1	10.4	GTATTC
PF14_0656	-953	1	10.4	GAATAC
PF14_0675	-1030	-1	10.4	GTATTC
PF14_0676	-892	1	10.4	GAATAC
PF14_0716	-675	1	10.4	GAATAC
PFB0365w	-1147	1	10.4	GAATAC
PFB0380c	-1520	1	10.4	GAATAC
PFB0380c	-901	1	10.4	GAATAC
PFC0745c	-891	1	10.4	GAATAC
PFC0745c	-384	1	10.4	GAATAC
PFC0835c	-1254	-1	10.4	GTATTC
PFC0890w	-1317	1	10.4	GAATAC
PFD0735c	-542	1	10.4	GAATAC
PFD0735c	-513	-1	10.4	GTATTC
PFD1095w	-1411	-1	10.4	GTATTC
PFE0095c	-747	-1	10.4	GTATTC
PFE0100w	-282	1	10.4	GAATAC
PFE0240w	-490	-1	10.4	GTATTC
PFE0250w	-873	1	10.4	GAATAC
PFE0285c	-531	-1	10.4	GTATTC
PFE0380c	-1903	1	10.4	GAATAC
PFE0380c	-1538	-1	10.4	GTATTC
PFE0585c	-483	1	10.4	GAATAC
PFE0710w	-435	1	10.4	GAATAC
PFE0915c	-641	1	10.4	GAATAC
PFE0925c	-1250	-1	10.4	GTATTC
PFE1050w	-393	-1	10.4	GTATTC
PFE1135w	-1062	1	10.4	GAATAC
PFE1225w	-1687	-1	10.4	GTATTC
PFE1350c	-1311	1	10.4	GAATAC
PFE1350c	-929	-1	10.4	GTATTC
PFI0135c	-689	1	10.4	GAATAC
PFI0155c	-1918	1	10.4	GAATAC
PFI0155c	-1566	-1	10.4	GTATTC
PFI0200c	-614	-1	10.4	GTATTC
PFI0240c	-362	-1	10.4	GTATTC
PFI0490c	-1841	1	10.4	GAATAC
PFI0490c	-1625	1	10.4	GAATAC
PFI0490c	-997	1	10.4	GAATAC
PFI0495w	-1621	-1	10.4	GTATTC
PFI0495w	-1405	-1	10.4	GTATTC
PFI0530c	-954	1	10.4	GAATAC
PFI0530c	-531	1	10.4	GAATAC
PFI0610w	-1522	1	10.4	GAATAC
PFI0610w	-128	-1	10.4	GTATTC
PFI0630w	-1011	1	10.4	GAATAC
PFI0855w	-554	1	10.4	GAATAC
PFI1155w	-812	1	10.4	GAATAC
PFI1155w	-542	-1	10.4	GTATTC
PFI1155w	-120	1	10.4	GAATAC
PFI1505c	-277	-1	10.4	GTATTC
PFI1525w	-399	-1	10.4	GTATTC
PFI1620c	-1364	1	10.4	GAATAC
PFL0105w	-398	-1	10.4	GTATTC
PFL0105w	-282	1	10.4	GAATAC
PFL0105w	-174	-1	10.4	GTATTC
PFL0535c	-1360	1	10.4	GAATAC
PFL0560c	-1593	1	10.4	GAATAC
PFL0595c	-567	-1	10.4	GTATTC
PFL0600w	-474	1	10.4	GAATAC
PFL0765w	-719	1	10.4	GAATAC
PFL0930w	-1421	1	10.4	GAATAC
PFL0930w	-746	1	10.4	GAATAC
PFL0930w	-574	-1	10.4	GTATTC
PFL1005c	-1540	-1	10.4	GTATTC
PFL1070c	-1355	1	10.4	GAATAC
PFL1130c	-1248	-1	10.4	GTATTC
PFL1135c	-447	-1	10.4	GTATTC
PFL1395c	-898	-1	10.4	GTATTC
PFL1420w	-700	-1	10.4	GTATTC
PFL1620w	-426	-1	10.4	GTATTC
PFL1775c	-605	1	10.4	GAATAC
PFL1775c	-37	1	10.4	GAATAC
PFL2415w	-1164	1	10.4	GAATAC
MAL8P1.139	-39	-1	10.05	GTACGC
MAL8P1.16	-270	-1	10.05	GTACGC
PF07_0064	-1951	1	10.05	GCGTAC
PF07_0065	-389	-1	10.05	GTACGC
PF11_0183	-1628	-1	10.05	GTACGC
PF13_0033	-1874	-1	10.05	GTACGC
PF13_0098	-326	-1	10.05	GTACGC
PF13_0335	-1127	-1	10.05	GTACGC
PF14_0123	-1520	-1	10.05	GTACGC
PF14_0447	-1635	1	10.05	GCGTAC
PFA0310c	-1743	1	10.05	GCGTAC
PFA0500w	-235	1	10.05	GCGTAC
PFC0225c	-608	-1	10.05	GTACGC
PFC0330w	-1568	1	10.05	GCGTAC
PFE0270c	-1950	1	10.05	GCGTAC
PFE0275w	-108	-1	10.05	GTACGC
PFE0285c	-1263	1	10.05	GCGTAC
PFE0625w	-1111	1	10.05	GCGTAC
PFE0765w	-942	-1	10.05	GTACGC
PFE1395c	-1117	-1	10.05	GTACGC
PFL0105w	-316	-1	10.05	GTACGC
PFL1070c	-1376	-1	10.05	GTACGC
PFL1070c	-1233	1	10.05	GCGTAC
PFL1070c	-142	-1	10.05	GTACGC
PFL1395c	-868	-1	10.05	GTACGC
PFL1620w	-934	-1	10.05	GTACGC
PFL1620w	-815	-1	10.05	GTACGC
PFL1740w	-1222	-1	10.05	GTACGC
PFL1960w	-51	1	10.05	GCGTAC
PF10_0045	-1014	-1	9.78	GTCTGC
PF14_0268	-122	-1	9.78	GTCTGC
PF14_0639	-226	-1	9.78	GTCTGC
PFL1070c	-273	1	9.78	GCAGAC
MAL8P1.20	-1572	1	9.46	GCCTAC
MAL8P1.9	-1109	1	9.46	GCCTAC
PF10_0317	-1165	-1	9.46	GTAGGC
PF10_0318	-181	1	9.46	GCCTAC
PF11_0156	-563	1	9.46	GCCTAC
PF13_0098	-428	1	9.46	GCCTAC
PF14_0084	-86	-1	9.46	GTAGGC
PF14_0519	-510	1	9.46	GCCTAC
PF14_0520	-701	-1	9.46	GTAGGC
PFB0750w	-828	-1	9.46	GTAGGC
PFD1090c	-1496	-1	9.46	GTAGGC
PFE0270c	-181	-1	9.46	GTAGGC
PFE0275w	-1877	1	9.46	GCCTAC
PFE0445c	-595	-1	9.46	GTAGGC
MAL13P1.190	-1356	-1	9.43	GTATCC
MAL13P1.90	-1630	-1	9.43	GTATCC
MAL7P1.118	-1198	1	9.43	GGATAC
MAL7P1.147	-453	-1	9.43	GTATCC
MAL7P1.77	-1135	-1	9.43	GTATCC
MAL8P1.142	-923	1	9.43	GGATAC
MAL8P1.96	-37	-1	9.43	GTATCC
PF07_0120	-1400	1	9.43	GGATAC
PF08_0089	-238	1	9.43	GGATAC
PF10_0057	-714	-1	9.43	GTATCC
PF11_0184	-204	1	9.43	GGATAC
PF11_0223	-53	-1	9.43	GTATCC
PF11_0374	-1439	-1	9.43	GTATCC
PF11_0482	-1806	1	9.43	GGATAC
PF13_0036	-272	1	9.43	GGATAC
PF13_0098	-1620	1	9.43	GGATAC
PF13_0133	-785	-1	9.43	GTATCC
PF13_0188	-194	-1	9.43	GTATCC
PF13_0333	-546	1	9.43	GGATAC
PF14_0101	-331	-1	9.43	GTATCC
PF14_0154	-1667	1	9.43	GGATAC
PF14_0268	-1292	-1	9.43	GTATCC
PF14_0270	-1676	1	9.43	GGATAC
PF14_0270	-365	1	9.43	GGATAC
PF14_0276	-1420	-1	9.43	GTATCC
PF14_0277	-78	1	9.43	GGATAC
PF14_0447	-1695	1	9.43	GGATAC
PF14_0493	-1783	1	9.43	GGATAC
PF14_0540	-1784	-1	9.43	GTATCC
PF14_0552	-922	1	9.43	GGATAC
PF14_0641	-297	-1	9.43	GTATCC
PF14_0658	-904	1	9.43	GGATAC
PFA0430c	-582	-1	9.43	GTATCC
PFC0225c	-876	1	9.43	GGATAC
PFC0730w	-159	-1	9.43	GTATCC
PFE0110w	-970	-1	9.43	GTATCC
PFE0250w	-17	-1	9.43	GTATCC
PFE0915c	-993	-1	9.43	GTATCC
PFI0200c	-1021	1	9.43	GGATAC
PFI0240c	-624	-1	9.43	GTATCC
PFI0240c	-481	-1	9.43	GTATCC
PFI0495w	-1010	-1	9.43	GTATCC
PFI1090w	-755	1	9.43	GGATAC
PFI1260c	-1746	1	9.43	GGATAC
PFI1620c	-994	1	9.43	GGATAC
PFI1695c	-1373	1	9.43	GGATAC
PFL0225c	-78	-1	9.43	GTATCC
PFL0560c	-1408	-1	9.43	GTATCC
PFL0560c	-1128	-1	9.43	GTATCC
PFL0620c	-642	-1	9.43	GTATCC
PFL0620c	-152	1	9.43	GGATAC
PFL1130c	-828	1	9.43	GGATAC
PFL1395c	-1151	-1	9.43	GTATCC
PFL1420w	-328	-1	9.43	GTATCC
PFL1775c	-411	1	9.43	GGATAC
MAL13P1.190	-1508	-1	9.05	GTGTGC
MAL13P1.191	-773	-1	9.05	GTGTGC
MAL13P1.351	-1234	1	9.05	GCACAC
MAL7P1.138	-35	-1	9.05	GTGTGC
MAL7P1.67	-351	1	9.05	GCACAC
MAL7P1.77	-1441	1	9.05	GCACAC
MAL7P1.77	-758	1	9.05	GCACAC
MAL8P1.11	-1673	-1	9.05	GTGTGC
MAL8P1.20	-71	-1	9.05	GTGTGC
MAL8P1.54	-581	-1	9.05	GTGTGC
MAL8P1.9	-501	-1	9.05	GTGTGC
PF07_0012	-111	-1	9.05	GTGTGC
PF08_0010	-841	-1	9.05	GTGTGC
PF08_0010	-122	-1	9.05	GTGTGC
PF08_0109	-1058	-1	9.05	GTGTGC
PF10_0174	-735	1	9.05	GCACAC
PF11_0099	-595	-1	9.05	GTGTGC
PF11_0186	-121	-1	9.05	GTGTGC
PF11_0223	-621	-1	9.05	GTGTGC
PF11_0308	-100	1	9.05	GCACAC
PF11_0482	-375	-1	9.05	GTGTGC
PF13_0033	-969	-1	9.05	GTGTGC
PF13_0033	-78	1	9.05	GCACAC
PF13_0130	-513	-1	9.05	GTGTGC
PF13_0131	-972	1	9.05	GCACAC
PF13_0133	-65	1	9.05	GCACAC
PF13_0182	-480	1	9.05	GCACAC
PF13_0226	-563	1	9.05	GCACAC
PF13_0243	-1592	-1	9.05	GTGTGC
PF13_0272	-990	-1	9.05	GTGTGC
PF14_0025	-164	1	9.05	GCACAC
PF14_0063	-193	1	9.05	GCACAC
PF14_0138	-1080	1	9.05	GCACAC
PF14_0315	-1276	-1	9.05	GTGTGC
PF14_0493	-1925	-1	9.05	GTGTGC
PF14_0552	-556	-1	9.05	GTGTGC
PF14_0601	-999	1	9.05	GCACAC
PFB0380c	-24	-1	9.05	GTGTGC
PFD0250c	-1634	1	9.05	GCACAC
PFD0680c	-441	-1	9.05	GTGTGC
PFE0520c	-924	1	9.05	GCACAC
PFE0625w	-1573	1	9.05	GCACAC
PFE0925c	-1967	-1	9.05	GTGTGC
PFE1350c	-1678	-1	9.05	GTGTGC
PFI0490c	-991	1	9.05	GCACAC
PFI0570w	-32	1	9.05	GCACAC
PFI0630w	-884	1	9.05	GCACAC
PFI0990c	-698	1	9.05	GCACAC
PFI1260c	-78	1	9.05	GCACAC
PFI1320c	-1978	-1	9.05	GTGTGC
PFI1620c	-750	-1	9.05	GTGTGC
PFL0265w	-1611	1	9.05	GCACAC
PFL0445w	-1641	-1	9.05	GTGTGC
PFL0765w	-299	1	9.05	GCACAC
PFL1395c	-1457	-1	9.05	GTGTGC
PFL1395c	-1281	-1	9.05	GTGTGC
PFL1525c	-1678	1	9.05	GCACAC
PFL1620w	-223	1	9.05	GCACAC
MAL13P1.112	-386	-1	8.51	GCATTC
MAL13P1.87	-477	-1	8.51	GCATTC
MAL13P1.90	-1209	1	8.51	GAATGC
MAL7P1.118	-1492	-1	8.51	GCATTC
MAL7P1.118	-355	-1	8.51	GGATGC
MAL8P1.58	-1702	-1	8.51	GCATTC
MAL8P1.9	-816	-1	8.51	GCATTC
PF07_0081	-305	-1	8.51	GCATTC
PF07_0082	-814	1	8.51	GAATGC
PF07_0120	-803	-1	8.51	GGATGC
PF08_0020	-821	-1	8.51	GCATTC
PF10_0057	-494	1	8.51	GAATGC
PF10_0298	-147	-1	8.51	GCATTC
PF10_0309	-664	1	8.51	GAATGC
PF11_0124	-543	-1	8.51	GCATTC
PF11_0273	-1541	-1	8.51	GGATGC
PF11_0273	-1261	1	8.51	GAATGC
PF11_0314	-1076	1	8.51	GAATGC
PF13_0130	-1127	1	8.51	GAATGC
PF13_0131	-358	-1	8.51	GCATTC
PF13_0237	-1754	1	8.51	GCATCC
PF14_0101	-13	1	8.51	GAATGC
PF14_0253	-1572	1	8.51	GAATGC
PF14_0254	-485	-1	8.51	GCATTC
PF14_0462	-419	1	8.51	GCATCC
PF14_0571	-792	1	8.51	GAATGC
PF14_0590	-318	1	8.51	GAATGC
PF14_0632	-1728	1	8.51	GAATGC
PF14_0649	-311	1	8.51	GCATCC
PF14_0699	-1709	-1	8.51	GCATTC
PF14_0700	-1779	1	8.51	GAATGC
PFB0450w	-1916	-1	8.51	GCATTC
PFC0520w	-1049	1	8.51	GAATGC
PFE0505w	-1591	-1	8.51	GCATTC
PFI0135c	-577	1	8.51	GAATGC
PFI0240c	-1075	1	8.51	GAATGC
PFI0490c	-670	1	8.51	GAATGC
PFI0530c	-1310	1	8.51	GAATGC
PFL0265w	-876	1	8.51	GAATGC
PFL0595c	-540	-1	8.51	GCATTC
PFL0600w	-501	1	8.51	GAATGC
PFL0765w	-483	1	8.51	GCATCC
PFL1775c	-141	1	8.51	GCATCC
PFL2300w	-157	1	8.51	GAATGC
PFL2305w	-1787	1	8.51	GAATGC
MAL13P1.13	-1909	1	7.38	GCATAT
MAL13P1.13	-1749	1	7.38	GCATAT
MAL13P1.13	-1533	1	7.38	GCATAT
MAL13P1.13	-205	-1	7.38	ATATGC
MAL13P1.134	-370	1	7.38	GCATAT
MAL13P1.16	-165	1	7.38	GCATAT
MAL13P1.161	-71	1	7.38	GCATAT
MAL13P1.161	-51	-1	7.38	ATATGC
MAL13P1.165	-533	1	7.38	GCATAT
MAL13P1.171	-628	1	7.38	GCATAT
MAL13P1.191	-77	-1	7.38	ATATGC
MAL13P1.216	-1418	-1	7.38	ATATGC
MAL13P1.216	-119	1	7.38	GCATAT
MAL13P1.227	-743	-1	7.38	ATATGC
MAL13P1.227	-629	1	7.38	GCATAT
MAL13P1.249	-542	1	7.38	GCATAT
MAL13P1.257	-954	1	7.38	GCATAT
MAL13P1.262	-357	-1	7.38	ATATGC
MAL13P1.269	-1471	-1	7.38	ATATGC
MAL13P1.269	-1033	1	7.38	GCATAT
MAL13P1.270	-1174	1	7.38	GCATAT
MAL13P1.270	-391	1	7.38	GCATAT
MAL13P1.303	-1950	1	7.38	GCATAT
MAL13P1.303	-1137	-1	7.38	ATATGC
MAL13P1.303	-747	1	7.38	GCATAT
MAL13P1.303	-660	-1	7.38	ATATGC
MAL13P1.346	-1763	1	7.38	GCATAT
MAL13P1.39	-1363	-1	7.38	ATATGC
MAL13P1.50	-540	1	7.38	GCATAT
MAL7P1.114	-298	-1	7.38	ATATGC
MAL7P1.118	-920	1	7.38	GCATAT
MAL7P1.118	-726	-1	7.38	ATATGC
MAL7P1.138	-1757	-1	7.38	ATATGC
MAL7P1.145	-488	1	7.38	GCATAT
MAL7P1.145	-271	-1	7.38	ATATGC
MAL7P1.146	-983	1	7.38	GCATAT
MAL7P1.146	-741	1	7.38	GCATAT
MAL7P1.147	-548	1	7.38	GCATAT
MAL7P1.147	-93	1	7.38	GCATAT
MAL7P1.155	-998	1	7.38	GCATAT
MAL7P1.155	-691	1	7.38	GCATAT
MAL7P1.155	-246	-1	7.38	ATATGC
MAL7P1.20	-761	1	7.38	GCATAT
MAL7P1.20	-700	1	7.38	GCATAT
MAL7P1.20	-115	-1	7.38	ATATGC
MAL7P1.67	-1914	-1	7.38	ATATGC
MAL7P1.67	-364	-1	7.38	ATATGC
MAL7P1.77	-1091	-1	7.38	ATATGC
MAL8P1.11	-1728	-1	7.38	ATATGC
MAL8P1.128	-519	-1	7.38	ATATGC
MAL8P1.139	-479	-1	7.38	ATATGC
MAL8P1.140	-715	-1	7.38	ATATGC
MAL8P1.140	-392	-1	7.38	ATATGC
MAL8P1.142	-1236	1	7.38	GCATAT
MAL8P1.142	-650	-1	7.38	ATATGC
MAL8P1.16	-1315	1	7.38	GCATAT
MAL8P1.17	-988	-1	7.38	ATATGC
MAL8P1.20	-1530	1	7.38	GCATAT
MAL8P1.20	-1412	-1	7.38	ATATGC
MAL8P1.54	-1921	-1	7.38	ATATGC
MAL8P1.54	-1660	1	7.38	GCATAT
MAL8P1.54	-1630	1	7.38	GCATAT
MAL8P1.54	-1615	1	7.38	GCATAT
MAL8P1.54	-1600	1	7.38	GCATAT
MAL8P1.54	-1585	1	7.38	GCATAT
MAL8P1.54	-1570	1	7.38	GCATAT
MAL8P1.54	-1540	1	7.38	GCATAT
MAL8P1.54	-1510	1	7.38	GCATAT
MAL8P1.54	-1495	1	7.38	GCATAT
MAL8P1.54	-1457	1	7.38	GCATAT
MAL8P1.58	-725	1	7.38	GCATAT
MAL8P1.58	-298	1	7.38	GCATAT
MAL8P1.9	-383	-1	7.38	ATATGC
PF07_0012	-830	1	7.38	GCATAT
PF07_0012	-571	-1	7.38	ATATGC
PF07_0018	-1637	1	7.38	GCATAT
PF07_0018	-1630	-1	7.38	ATATGC
PF07_0018	-1356	-1	7.38	ATATGC
PF07_0034	-718	1	7.38	GCATAT
PF07_0036	-273	-1	7.38	ATATGC
PF07_0042	-1451	1	7.38	GCATAT
PF07_0042	-1077	1	7.38	GCATAT
PF07_0057	-1559	1	7.38	GCATAT
PF07_0057	-1528	-1	7.38	ATATGC
PF07_0057	-1414	-1	7.38	ATATGC
PF07_0064	-1025	-1	7.38	ATATGC
PF07_0064	-440	-1	7.38	ATATGC
PF07_0065	-1900	1	7.38	GCATAT
PF07_0065	-1315	1	7.38	GCATAT
PF07_0073	-354	-1	7.38	ATATGC
PF07_0073	-248	-1	7.38	ATATGC
PF07_0081	-569	1	7.38	GCATAT
PF07_0082	-550	-1	7.38	ATATGC
PF07_0086	-680	1	7.38	GCATAT
PF07_0112	-650	1	7.38	GCATAT
PF07_0112	-419	-1	7.38	ATATGC
PF07_0112	-391	1	7.38	GCATAT
PF07_0112	-306	-1	7.38	ATATGC
PF07_0112	-166	-1	7.38	ATATGC
PF08_0010	-307	1	7.38	GCATAT
PF08_0020	-1252	1	7.38	GCATAT
PF08_0020	-1071	1	7.38	GCATAT
PF08_0020	-586	-1	7.38	ATATGC
PF08_0071	-690	-1	7.38	ATATGC
PF08_0071	-529	1	7.38	GCATAT
PF08_0071	-174	1	7.38	GCATAT
PF08_0085	-710	-1	7.38	ATATGC
PF08_0085	-283	1	7.38	GCATAT
PF08_0089	-1988	1	7.38	GCATAT
PF08_0109	-855	-1	7.38	ATATGC
PF10_0031	-1574	-1	7.38	ATATGC
PF10_0031	-1558	-1	7.38	ATATGC
PF10_0031	-1478	-1	7.38	ATATGC
PF10_0050	-314	1	7.38	GCATAT
PF10_0051	-283	-1	7.38	ATATGC
PF10_0057	-247	1	7.38	GCATAT
PF10_0078	-921	1	7.38	GCATAT
PF10_0081	-1811	-1	7.38	ATATGC
PF10_0090	-1536	-1	7.38	ATATGC
PF10_0090	-1299	-1	7.38	ATATGC
PF10_0090	-1082	-1	7.38	ATATGC
PF10_0090	-504	1	7.38	GCATAT
PF10_0143	-1018	1	7.38	GCATAT
PF10_0174	-659	-1	7.38	ATATGC
PF10_0174	-217	-1	7.38	ATATGC
PF10_0174	-198	1	7.38	GCATAT
PF10_0298	-331	1	7.38	GCATAT
PF10_0309	-1319	-1	7.38	ATATGC
PF10_0310	-316	-1	7.38	ATATGC
PF10_0317	-622	1	7.38	GCATAT
PF10_0318	-724	-1	7.38	ATATGC
PF10_0319	-812	1	7.38	GCATAT
PF11_0054	-1182	-1	7.38	ATATGC
PF11_0054	-157	1	7.38	GCATAT
PF11_0055	-1232	1	7.38	GCATAT
PF11_0072	-681	-1	7.38	ATATGC
PF11_0072	-149	1	7.38	GCATAT
PF11_0098	-1921	1	7.38	GCATAT
PF11_0098	-614	1	7.38	GCATAT
PF11_0099	-1187	-1	7.38	ATATGC
PF11_0099	-923	1	7.38	GCATAT
PF11_0146	-1452	-1	7.38	ATATGC
PF11_0146	-252	1	7.38	GCATAT
PF11_0156	-1706	-1	7.38	ATATGC
PF11_0156	-1354	-1	7.38	ATATGC
PF11_0156	-1178	-1	7.38	ATATGC
PF11_0156	-882	1	7.38	GCATAT
PF11_0183	-384	-1	7.38	ATATGC
PF11_0184	-1263	1	7.38	GCATAT
PF11_0184	-130	1	7.38	GCATAT
PF11_0186	-1918	1	7.38	GCATAT
PF11_0186	-1427	1	7.38	GCATAT
PF11_0186	-857	1	7.38	GCATAT
PF11_0187	-1767	-1	7.38	ATATGC
PF11_0187	-1197	-1	7.38	ATATGC
PF11_0187	-706	-1	7.38	ATATGC
PF11_0201	-1914	-1	7.38	ATATGC
PF11_0201	-1154	1	7.38	GCATAT
PF11_0223	-387	1	7.38	GCATAT
PF11_0223	-373	-1	7.38	ATATGC
PF11_0244	-610	1	7.38	GCATAT
PF11_0251	-1322	-1	7.38	ATATGC
PF11_0251	-1166	-1	7.38	ATATGC
PF11_0251	-817	-1	7.38	ATATGC
PF11_0251	-463	-1	7.38	ATATGC
PF11_0251	-289	-1	7.38	ATATGC
PF11_0273	-1900	-1	7.38	ATATGC
PF11_0273	-1629	-1	7.38	ATATGC
PF11_0273	-1595	-1	7.38	ATATGC
PF11_0314	-1565	-1	7.38	ATATGC
PF11_0314	-1026	1	7.38	GCATAT
PF11_0336	-547	-1	7.38	ATATGC
PF11_0348	-1174	-1	7.38	ATATGC
PF11_0348	-945	-1	7.38	ATATGC
PF11_0348	-826	-1	7.38	ATATGC
PF11_0348	-39	-1	7.38	ATATGC
PF11_0352	-989	-1	7.38	ATATGC
PF11_0364	-537	-1	7.38	ATATGC
PF11_0371	-447	1	7.38	GCATAT
PF11_0374	-1586	1	7.38	GCATAT
PF11_0374	-1234	1	7.38	GCATAT
PF11_0412	-1359	1	7.38	GCATAT
PF11_0412	-1217	-1	7.38	ATATGC
PF11_0412	-702	-1	7.38	ATATGC
PF11_0413	-1901	-1	7.38	ATATGC
PF11_0425	-910	-1	7.38	ATATGC
PF11_0440	-265	-1	7.38	ATATGC
PF11_0448	-413	1	7.38	GCATAT
PF11_0482	-1556	1	7.38	GCATAT
PF11_0482	-398	1	7.38	GCATAT
PF11_0482	-161	1	7.38	GCATAT
PF11_0482	-90	1	7.38	GCATAT
PF11_0488	-1587	1	7.38	GCATAT
PF11_0524	-952	-1	7.38	ATATGC
PF13_0025	-427	-1	7.38	ATATGC
PF13_0033	-1978	1	7.38	GCATAT
PF13_0062	-1172	-1	7.38	ATATGC
PF13_0065	-1594	-1	7.38	ATATGC
PF13_0067	-420	-1	7.38	ATATGC
PF13_0082	-929	1	7.38	GCATAT
PF13_0089	-440	-1	7.38	ATATGC
PF13_0096	-577	1	7.38	GCATAT
PF13_0096	-96	-1	7.38	ATATGC
PF13_0133	-1583	-1	7.38	ATATGC
PF13_0133	-513	1	7.38	GCATAT
PF13_0135	-491	-1	7.38	ATATGC
PF13_0140	-1851	1	7.38	GCATAT
PF13_0140	-1347	-1	7.38	ATATGC
PF13_0140	-214	-1	7.38	ATATGC
PF13_0182	-1251	-1	7.38	ATATGC
PF13_0182	-1243	1	7.38	GCATAT
PF13_0189	-600	1	7.38	GCATAT
PF13_0189	-453	1	7.38	GCATAT
PF13_0243	-1514	1	7.38	GCATAT
PF13_0254	-1657	-1	7.38	ATATGC
PF13_0254	-1523	1	7.38	GCATAT
PF13_0254	-1286	-1	7.38	ATATGC
PF13_0272	-827	1	7.38	GCATAT
PF13_0274	-549	-1	7.38	ATATGC
PF13_0282	-1403	-1	7.38	ATATGC
PF13_0282	-620	-1	7.38	ATATGC
PF13_0290	-895	-1	7.38	ATATGC
PF13_0290	-714	-1	7.38	ATATGC
PF13_0290	-548	-1	7.38	ATATGC
PF13_0290	-509	-1	7.38	ATATGC
PF13_0335	-191	-1	7.38	ATATGC
PF13_0356	-529	-1	7.38	ATATGC
PF14_0025	-113	1	7.38	GCATAT
PF14_0058	-1246	1	7.38	GCATAT
PF14_0063	-802	1	7.38	GCATAT
PF14_0084	-201	1	7.38	GCATAT
PF14_0088	-577	1	7.38	GCATAT
PF14_0101	-1256	-1	7.38	ATATGC
PF14_0133	-40	-1	7.38	ATATGC
PF14_0237	-1447	-1	7.38	ATATGC
PF14_0237	-1061	1	7.38	GCATAT
PF14_0237	-904	-1	7.38	ATATGC
PF14_0253	-1851	1	7.38	GCATAT
PF14_0253	-1007	-1	7.38	ATATGC
PF14_0254	-1050	1	7.38	GCATAT
PF14_0254	-206	-1	7.38	ATATGC
PF14_0268	-591	-1	7.38	ATATGC
PF14_0276	-1394	1	7.38	GCATAT
PF14_0277	-106	1	7.38	GCATAT
PF14_0315	-1954	-1	7.38	ATATGC
PF14_0315	-1260	-1	7.38	ATATGC
PF14_0315	-1017	1	7.38	GCATAT
PF14_0315	-859	1	7.38	GCATAT
PF14_0336	-227	1	7.38	GCATAT
PF14_0350	-1347	-1	7.38	ATATGC
PF14_0350	-1075	-1	7.38	ATATGC
PF14_0376	-595	1	7.38	GCATAT
PF14_0376	-174	1	7.38	GCATAT
PF14_0377	-435	1	7.38	GCATAT
PF14_0394	-1107	1	7.38	GCATAT
PF14_0394	-532	1	7.38	GCATAT
PF14_0397	-298	1	7.38	GCATAT
PF14_0398	-492	-1	7.38	ATATGC
PF14_0416	-798	-1	7.38	ATATGC
PF14_0416	-539	-1	7.38	ATATGC
PF14_0427	-302	1	7.38	GCATAT
PF14_0447	-1867	1	7.38	GCATAT
PF14_0453	-1938	1	7.38	GCATAT
PF14_0453	-1050	-1	7.38	ATATGC
PF14_0453	-1003	-1	7.38	ATATGC
PF14_0453	-785	-1	7.38	ATATGC
PF14_0462	-593	-1	7.38	ATATGC
PF14_0493	-1597	-1	7.38	ATATGC
PF14_0493	-1128	1	7.38	GCATAT
PF14_0493	-651	1	7.38	GCATAT
PF14_0504	-445	-1	7.38	ATATGC
PF14_0519	-573	1	7.38	GCATAT
PF14_0519	-347	-1	7.38	ATATGC
PF14_0520	-864	1	7.38	GCATAT
PF14_0520	-638	-1	7.38	ATATGC
PF14_0529	-926	1	7.38	GCATAT
PF14_0529	-756	-1	7.38	ATATGC
PF14_0529	-516	1	7.38	GCATAT
PF14_0547	-1554	1	7.38	GCATAT
PF14_0552	-1503	1	7.38	GCATAT
PF14_0552	-43	1	7.38	GCATAT
PF14_0601	-872	1	7.38	GCATAT
PF14_0632	-1756	-1	7.38	ATATGC
PF14_0639	-977	-1	7.38	ATATGC
PF14_0639	-820	1	7.38	GCATAT
PF14_0639	-31	-1	7.38	ATATGC
PF14_0649	-1638	1	7.38	GCATAT
PF14_0649	-1101	-1	7.38	ATATGC
PF14_0658	-1119	-1	7.38	ATATGC
PF14_0658	-733	-1	7.38	ATATGC
PF14_0675	-1493	-1	7.38	ATATGC
PF14_0675	-139	-1	7.38	ATATGC
PF14_0676	-1787	-1	7.38	ATATGC
PF14_0676	-429	1	7.38	GCATAT
PF14_0699	-736	1	7.38	GCATAT
PF14_0700	-1943	-1	7.38	ATATGC
PF14_0716	-470	1	7.38	GCATAT
PFA0310c	-267	-1	7.38	ATATGC
PFB0380c	-1143	-1	7.38	ATATGC
PFB0380c	-145	-1	7.38	ATATGC
PFB0450w	-1160	1	7.38	GCATAT
PFB0450w	-746	-1	7.38	ATATGC
PFB0540w	-1676	1	7.38	GCATAT
PFB0540w	-1260	-1	7.38	ATATGC
PFB0540w	-961	-1	7.38	ATATGC
PFB0540w	-938	1	7.38	GCATAT
PFC0140c	-267	1	7.38	GCATAT
PFC0330w	-1551	-1	7.38	ATATGC
PFC0330w	-884	1	7.38	GCATAT
PFC0520w	-665	1	7.38	GCATAT
PFC0730w	-1073	-1	7.38	ATATGC
PFC0730w	-185	-1	7.38	ATATGC
PFC0835c	-767	1	7.38	GCATAT
PFC0845c	-187	-1	7.38	ATATGC
PFC0890w	-1542	-1	7.38	ATATGC
PFC0890w	-1203	1	7.38	GCATAT
PFC0995c	-1201	1	7.38	GCATAT
PFC0995c	-570	1	7.38	GCATAT
PFD0250c	-1576	1	7.38	GCATAT
PFD0680c	-560	-1	7.38	ATATGC
PFD0735c	-776	-1	7.38	ATATGC
PFD0810w	-1237	1	7.38	GCATAT
PFD0810w	-831	1	7.38	GCATAT
PFD0810w	-695	-1	7.38	ATATGC
PFD1090c	-1260	1	7.38	GCATAT
PFD1090c	-302	-1	7.38	ATATGC
PFE0110w	-1308	1	7.38	GCATAT
PFE0240w	-1598	-1	7.38	ATATGC
PFE0240w	-587	-1	7.38	ATATGC
PFE0270c	-957	1	7.38	GCATAT
PFE0270c	-259	-1	7.38	ATATGC
PFE0275w	-1799	1	7.38	GCATAT
PFE0275w	-1101	-1	7.38	ATATGC
PFE0285c	-1468	1	7.38	GCATAT
PFE0285c	-832	-1	7.38	ATATGC
PFE0380c	-490	-1	7.38	ATATGC
PFE0380c	-234	-1	7.38	ATATGC
PFE0445c	-669	-1	7.38	ATATGC
PFE0445c	-409	-1	7.38	ATATGC
PFE0445c	-310	-1	7.38	ATATGC
PFE0505w	-1622	-1	7.38	ATATGC
PFE0505w	-1539	1	7.38	GCATAT
PFE0505w	-939	1	7.38	GCATAT
PFE0505w	-315	-1	7.38	ATATGC
PFE0505w	-125	-1	7.38	ATATGC
PFE0520c	-1597	-1	7.38	ATATGC
PFE0520c	-180	1	7.38	GCATAT
PFE0585c	-1071	1	7.38	GCATAT
PFE0585c	-743	-1	7.38	ATATGC
PFE0585c	-709	1	7.38	GCATAT
PFE0625w	-1846	1	7.38	GCATAT
PFE0710w	-781	-1	7.38	ATATGC
PFE0710w	-565	-1	7.38	ATATGC
PFE0710w	-232	-1	7.38	ATATGC
PFE0740c	-1968	-1	7.38	ATATGC
PFE0765w	-740	-1	7.38	ATATGC
PFE0915c	-727	-1	7.38	ATATGC
PFE0915c	-424	-1	7.38	ATATGC
PFE1050w	-585	1	7.38	GCATAT
PFE1050w	-42	1	7.38	GCATAT
PFE1135w	-264	-1	7.38	ATATGC
PFE1135w	-252	1	7.38	GCATAT
PFE1225w	-1834	1	7.38	GCATAT
PFE1350c	-839	-1	7.38	ATATGC
PFE1395c	-946	-1	7.38	ATATGC
PFE1395c	-388	1	7.38	GCATAT
PFI0200c	-1402	-1	7.38	ATATGC
PFI0200c	-182	-1	7.38	ATATGC
PFI0240c	-808	-1	7.38	ATATGC
PFI0490c	-1298	1	7.38	GCATAT
PFI0490c	-569	-1	7.38	ATATGC
PFI0495w	-1948	-1	7.38	ATATGC
PFI0495w	-86	-1	7.38	ATATGC
PFI0610w	-1810	1	7.38	GCATAT
PFI0610w	-1733	-1	7.38	ATATGC
PFI0610w	-1412	1	7.38	GCATAT
PFI0610w	-253	-1	7.38	ATATGC
PFI0630w	-1075	1	7.38	GCATAT
PFI0630w	-598	1	7.38	GCATAT
PFI0740c	-1197	-1	7.38	ATATGC
PFI0740c	-876	1	7.38	GCATAT
PFI0740c	-235	-1	7.38	ATATGC
PFI0855w	-1529	-1	7.38	ATATGC
PFI0855w	-1045	-1	7.38	ATATGC
PFI0875w	-1146	-1	7.38	ATATGC
PFI0875w	-790	-1	7.38	ATATGC
PFI0875w	-639	1	7.38	GCATAT
PFI0990c	-763	1	7.38	GCATAT
PFI1090w	-1505	-1	7.38	ATATGC
PFI1090w	-229	1	7.38	GCATAT
PFI1120c	-824	1	7.38	GCATAT
PFI1120c	-517	-1	7.38	ATATGC
PFI1155w	-1707	-1	7.38	ATATGC
PFI1155w	-50	1	7.38	GCATAT
PFI1260c	-1255	-1	7.38	ATATGC
PFI1295c	-792	-1	7.38	ATATGC
PFI1320c	-323	1	7.38	GCATAT
PFI1490c	-285	-1	7.38	ATATGC
PFI1505c	-1821	1	7.38	GCATAT
PFI1525w	-646	1	7.38	GCATAT
PFI1545c	-887	-1	7.38	ATATGC
PFI1620c	-1417	-1	7.38	ATATGC
PFI1640c	-470	1	7.38	GCATAT
PFI1640c	-71	-1	7.38	ATATGC
PFI1695c	-967	1	7.38	GCATAT
PFL0265w	-1436	-1	7.38	ATATGC
PFL0265w	-1256	1	7.38	GCATAT
PFL0265w	-637	-1	7.38	ATATGC
PFL0265w	-462	1	7.38	GCATAT
PFL0445w	-1949	1	7.38	GCATAT
PFL0450c	-452	-1	7.38	ATATGC
PFL0495c	-132	-1	7.38	ATATGC
PFL0535c	-1231	-1	7.38	ATATGC
PFL0535c	-954	-1	7.38	ATATGC
PFL0535c	-265	-1	7.38	ATATGC
PFL0560c	-1229	1	7.38	GCATAT
PFL0770w	-915	1	7.38	GCATAT
PFL0930w	-98	-1	7.38	ATATGC
PFL0960w	-628	1	7.38	GCATAT
PFL0960w	-26	1	7.38	GCATAT
PFL1005c	-1726	-1	7.38	ATATGC
PFL1005c	-1178	-1	7.38	ATATGC
PFL1070c	-1809	-1	7.38	ATATGC
PFL1070c	-1349	-1	7.38	ATATGC
PFL1070c	-944	1	7.38	GCATAT
PFL1070c	-880	1	7.38	GCATAT
PFL1070c	-738	1	7.38	GCATAT
PFL1130c	-927	-1	7.38	ATATGC
PFL1135c	-1259	-1	7.38	ATATGC
PFL1135c	-864	1	7.38	GCATAT
PFL1245w	-1627	1	7.38	GCATAT
PFL1245w	-1393	-1	7.38	ATATGC
PFL1245w	-490	-1	7.38	ATATGC
PFL1330c	-1415	1	7.38	GCATAT
PFL1330c	-1252	-1	7.38	ATATGC
PFL1330c	-108	-1	7.38	ATATGC
PFL1525c	-1753	1	7.38	GCATAT
PFL1525c	-277	-1	7.38	ATATGC
PFL1525c	-185	1	7.38	GCATAT
PFL1620w	-1495	1	7.38	GCATAT
PFL1620w	-1010	1	7.38	GCATAT
PFL1620w	-823	1	7.38	GCATAT
PFL1740w	-1332	-1	7.38	ATATGC
PFL1740w	-649	1	7.38	GCATAT
PFL1740w	-583	1	7.38	GCATAT
PFL1740w	-518	-1	7.38	ATATGC
PFL1740w	-404	1	7.38	GCATAT
PFL1960w	-865	-1	7.38	ATATGC
PFL1960w	-236	1	7.38	GCATAT
PFL1960w	-89	-1	7.38	ATATGC
PFL2300w	-1758	-1	7.38	ATATGC
PFL2305w	-873	-1	7.38	ATATGC
PFL2365w	-1730	-1	7.38	ATATGC
PFL2365w	-353	1	7.38	GCATAT
PFL2440w	-458	1	7.38	GCATAT
MAL13P1.113	-499	1	7.23	ACATAC
MAL13P1.13	-1519	-1	7.23	GTATGT
MAL13P1.13	-394	1	7.23	ACATAC
MAL13P1.13	-20	-1	7.23	GTATGT
MAL13P1.134	-107	-1	7.23	GTATGT
MAL13P1.159	-172	-1	7.23	GTATGT
MAL13P1.165	-381	1	7.23	ACATAC
MAL13P1.171	-713	-1	7.23	GTATGT
MAL13P1.171	-268	-1	7.23	GTATGT
MAL13P1.171	-136	1	7.23	ACATAC
MAL13P1.190	-910	1	7.23	ACATAC
MAL13P1.190	-902	1	7.23	ACATAC
MAL13P1.190	-694	-1	7.23	GTATGT
MAL13P1.216	-1661	1	7.23	ACATAC
MAL13P1.216	-1217	-1	7.23	GTATGT
MAL13P1.227	-1590	1	7.23	ACATAC
MAL13P1.227	-785	1	7.23	ACATAC
MAL13P1.227	-774	-1	7.23	GTATGT
MAL13P1.257	-373	1	7.23	ACATAC
MAL13P1.262	-1931	-1	7.23	GTATGT
MAL13P1.262	-245	-1	7.23	GTATGT
MAL13P1.321	-1655	-1	7.23	GTATGT
MAL13P1.321	-1406	1	7.23	ACATAC
MAL13P1.321	-1351	-1	7.23	GTATGT
MAL13P1.346	-1554	1	7.23	ACATAC
MAL13P1.346	-1242	1	7.23	ACATAC
MAL13P1.351	-1726	1	7.23	ACATAC
MAL13P1.351	-1581	-1	7.23	GTATGT
MAL13P1.351	-1286	-1	7.23	GTATGT
MAL13P1.39	-1052	-1	7.23	GTATGT
MAL13P1.39	-742	-1	7.23	GTATGT
MAL13P1.87	-950	1	7.23	ACATAC
MAL13P1.87	-283	1	7.23	ACATAC
MAL13P1.90	-1054	1	7.23	ACATAC
MAL13P1.90	-1046	1	7.23	ACATAC
MAL7P1.114	-1405	-1	7.23	GTATGT
MAL7P1.114	-989	1	7.23	ACATAC
MAL7P1.118	-258	-1	7.23	GTATGT
MAL7P1.118	-250	-1	7.23	GTATGT
MAL7P1.118	-242	-1	7.23	GTATGT
MAL7P1.126	-283	-1	7.23	GTATGT
MAL7P1.138	-1093	1	7.23	ACATAC
MAL7P1.138	-200	-1	7.23	GTATGT
MAL7P1.146	-939	1	7.23	ACATAC
MAL7P1.146	-145	-1	7.23	GTATGT
MAL7P1.147	-1332	1	7.23	ACATAC
MAL7P1.147	-957	-1	7.23	GTATGT
MAL7P1.147	-770	1	7.23	ACATAC
MAL7P1.147	-293	-1	7.23	GTATGT
MAL7P1.155	-780	1	7.23	ACATAC
MAL7P1.155	-408	-1	7.23	GTATGT
MAL7P1.177	-939	-1	7.23	GTATGT
MAL7P1.20	-1241	-1	7.23	GTATGT
MAL7P1.20	-985	-1	7.23	GTATGT
MAL7P1.20	-557	-1	7.23	GTATGT
MAL7P1.67	-1941	1	7.23	ACATAC
MAL7P1.77	-1975	-1	7.23	GTATGT
MAL8P1.11	-480	-1	7.23	GTATGT
MAL8P1.123	-290	-1	7.23	GTATGT
MAL8P1.123	-239	-1	7.23	GTATGT
MAL8P1.128	-640	1	7.23	ACATAC
MAL8P1.139	-1115	-1	7.23	GTATGT
MAL8P1.139	-854	-1	7.23	GTATGT
MAL8P1.139	-810	1	7.23	ACATAC
MAL8P1.139	-645	1	7.23	ACATAC
MAL8P1.139	-458	1	7.23	ACATAC
MAL8P1.139	-435	1	7.23	ACATAC
MAL8P1.139	-17	1	7.23	ACATAC
MAL8P1.142	-1417	1	7.23	ACATAC
MAL8P1.16	-1005	-1	7.23	GTATGT
MAL8P1.16	-917	1	7.23	ACATAC
MAL8P1.16	-621	-1	7.23	GTATGT
MAL8P1.17	-1682	1	7.23	ACATAC
MAL8P1.17	-1390	-1	7.23	GTATGT
MAL8P1.17	-1298	1	7.23	ACATAC
MAL8P1.20	-1810	-1	7.23	GTATGT
MAL8P1.54	-1997	1	7.23	ACATAC
MAL8P1.58	-1769	-1	7.23	GTATGT
MAL8P1.58	-1668	1	7.23	ACATAC
MAL8P1.58	-1441	-1	7.23	GTATGT
MAL8P1.9	-725	-1	7.23	GTATGT
MAL8P1.9	-641	1	7.23	ACATAC
MAL8P1.96	-1767	-1	7.23	GTATGT
MAL8P1.96	-1726	1	7.23	ACATAC
MAL8P1.96	-1616	1	7.23	ACATAC
PF07_0010	-252	1	7.23	ACATAC
PF07_0018	-1853	-1	7.23	GTATGT
PF07_0018	-695	-1	7.23	GTATGT
PF07_0034	-340	-1	7.23	GTATGT
PF07_0034	-216	-1	7.23	GTATGT
PF07_0035	-1523	-1	7.23	GTATGT
PF07_0035	-709	-1	7.23	GTATGT
PF07_0035	-452	-1	7.23	GTATGT
PF07_0035	-248	1	7.23	ACATAC
PF07_0042	-236	-1	7.23	GTATGT
PF07_0057	-1323	-1	7.23	GTATGT
PF07_0057	-1304	1	7.23	ACATAC
PF07_0064	-1625	1	7.23	ACATAC
PF07_0064	-171	1	7.23	ACATAC
PF07_0064	-120	-1	7.23	GTATGT
PF07_0065	-715	-1	7.23	GTATGT
PF07_0081	-884	1	7.23	ACATAC
PF07_0082	-235	-1	7.23	GTATGT
PF07_0111	-84	-1	7.23	GTATGT
PF07_0112	-381	1	7.23	ACATAC
PF08_0010	-982	1	7.23	ACATAC
PF08_0010	-544	-1	7.23	GTATGT
PF08_0012	-1814	-1	7.23	GTATGT
PF08_0012	-334	-1	7.23	GTATGT
PF08_0020	-720	1	7.23	ACATAC
PF08_0032	-988	-1	7.23	GTATGT
PF08_0071	-967	1	7.23	ACATAC
PF08_0071	-243	1	7.23	ACATAC
PF08_0085	-1597	1	7.23	ACATAC
PF08_0085	-1409	-1	7.23	GTATGT
PF08_0085	-1369	-1	7.23	GTATGT
PF08_0085	-1016	-1	7.23	GTATGT
PF08_0089	-1465	1	7.23	ACATAC
PF08_0089	-164	-1	7.23	GTATGT
PF10_0031	-1389	1	7.23	ACATAC
PF10_0031	-1029	-1	7.23	GTATGT
PF10_0045	-1405	-1	7.23	GTATGT
PF10_0045	-1252	-1	7.23	GTATGT
PF10_0045	-425	1	7.23	ACATAC
PF10_0050	-579	1	7.23	ACATAC
PF10_0051	-1936	-1	7.23	GTATGT
PF10_0051	-18	-1	7.23	GTATGT
PF10_0057	-1082	1	7.23	ACATAC
PF10_0057	-846	-1	7.23	GTATGT
PF10_0078	-706	-1	7.23	GTATGT
PF10_0081	-1535	-1	7.23	GTATGT
PF10_0081	-989	1	7.23	ACATAC
PF10_0081	-288	-1	7.23	GTATGT
PF10_0090	-88	1	7.23	ACATAC
PF10_0203	-1194	1	7.23	ACATAC
PF10_0207	-302	1	7.23	ACATAC
PF10_0208	-1161	-1	7.23	GTATGT
PF10_0298	-197	-1	7.23	GTATGT
PF10_0309	-1089	1	7.23	ACATAC
PF10_0309	-615	1	7.23	ACATAC
PF10_0309	-548	-1	7.23	GTATGT
PF10_0319	-798	1	7.23	ACATAC
PF10_0319	-341	1	7.23	ACATAC
PF11_0055	-599	-1	7.23	GTATGT
PF11_0072	-1570	-1	7.23	GTATGT
PF11_0072	-106	-1	7.23	GTATGT
PF11_0098	-505	-1	7.23	GTATGT
PF11_0098	-497	-1	7.23	GTATGT
PF11_0098	-119	1	7.23	ACATAC
PF11_0099	-1651	-1	7.23	GTATGT
PF11_0099	-73	1	7.23	ACATAC
PF11_0124	-471	-1	7.23	GTATGT
PF11_0124	-463	-1	7.23	GTATGT
PF11_0124	-73	1	7.23	ACATAC
PF11_0146	-484	1	7.23	ACATAC
PF11_0146	-476	1	7.23	ACATAC
PF11_0146	-84	1	7.23	ACATAC
PF11_0156	-45	1	7.23	ACATAC
PF11_0183	-279	1	7.23	ACATAC
PF11_0183	-173	-1	7.23	GTATGT
PF11_0184	-1322	1	7.23	ACATAC
PF11_0184	-958	1	7.23	ACATAC
PF11_0187	-589	-1	7.23	GTATGT
PF11_0187	-452	-1	7.23	GTATGT
PF11_0187	-48	1	7.23	ACATAC
PF11_0251	-1536	-1	7.23	GTATGT
PF11_0251	-923	1	7.23	ACATAC
PF11_0251	-675	-1	7.23	GTATGT
PF11_0251	-667	-1	7.23	GTATGT
PF11_0251	-439	1	7.23	ACATAC
PF11_0251	-355	1	7.23	ACATAC
PF11_0256	-1549	-1	7.23	GTATGT
PF11_0256	-752	-1	7.23	GTATGT
PF11_0271	-1156	1	7.23	ACATAC
PF11_0271	-828	-1	7.23	GTATGT
PF11_0271	-759	-1	7.23	GTATGT
PF11_0288	-468	-1	7.23	GTATGT
PF11_0308	-1445	-1	7.23	GTATGT
PF11_0314	-1617	-1	7.23	GTATGT
PF11_0314	-1251	-1	7.23	GTATGT
PF11_0322	-866	-1	7.23	GTATGT
PF11_0336	-526	-1	7.23	GTATGT
PF11_0337	-350	1	7.23	ACATAC
PF11_0348	-76	-1	7.23	GTATGT
PF11_0352	-788	-1	7.23	GTATGT
PF11_0364	-1228	1	7.23	ACATAC
PF11_0371	-1129	1	7.23	ACATAC
PF11_0371	-805	1	7.23	ACATAC
PF11_0374	-1596	1	7.23	ACATAC
PF11_0374	-803	1	7.23	ACATAC
PF11_0374	-123	-1	7.23	GTATGT
PF11_0412	-605	1	7.23	ACATAC
PF11_0425	-1047	1	7.23	ACATAC
PF11_0425	-1015	1	7.23	ACATAC
PF11_0440	-547	1	7.23	ACATAC
PF11_0448	-867	-1	7.23	GTATGT
PF11_0459	-655	1	7.23	ACATAC
PF11_0459	-423	-1	7.23	GTATGT
PF11_0482	-1138	1	7.23	ACATAC
PF11_0488	-1913	1	7.23	ACATAC
PF11_0488	-1421	1	7.23	ACATAC
PF11_0488	-543	-1	7.23	GTATGT
PF11_0488	-162	1	7.23	ACATAC
PF13_0016	-1440	-1	7.23	GTATGT
PF13_0016	-1225	-1	7.23	GTATGT
PF13_0016	-1038	1	7.23	ACATAC
PF13_0020	-1242	-1	7.23	GTATGT
PF13_0025	-164	-1	7.23	GTATGT
PF13_0025	-24	1	7.23	ACATAC
PF13_0033	-1829	-1	7.23	GTATGT
PF13_0033	-70	1	7.23	ACATAC
PF13_0033	-62	1	7.23	ACATAC
PF13_0036	-141	-1	7.23	GTATGT
PF13_0050	-1549	-1	7.23	GTATGT
PF13_0050	-449	-1	7.23	GTATGT
PF13_0050	-291	-1	7.23	GTATGT
PF13_0061	-703	1	7.23	ACATAC
PF13_0062	-375	1	7.23	ACATAC
PF13_0062	-205	1	7.23	ACATAC
PF13_0065	-1307	-1	7.23	GTATGT
PF13_0065	-1051	-1	7.23	GTATGT
PF13_0089	-1141	1	7.23	ACATAC
PF13_0089	-250	-1	7.23	GTATGT
PF13_0096	-1771	1	7.23	ACATAC
PF13_0096	-550	-1	7.23	GTATGT
PF13_0130	-986	1	7.23	ACATAC
PF13_0130	-978	1	7.23	ACATAC
PF13_0130	-563	-1	7.23	GTATGT
PF13_0130	-289	-1	7.23	GTATGT
PF13_0131	-1196	1	7.23	ACATAC
PF13_0131	-922	1	7.23	ACATAC
PF13_0131	-507	-1	7.23	GTATGT
PF13_0131	-499	-1	7.23	GTATGT
PF13_0140	-1414	-1	7.23	GTATGT
PF13_0188	-340	1	7.23	ACATAC
PF13_0189	-444	1	7.23	ACATAC
PF13_0199	-486	1	7.23	ACATAC
PF13_0226	-342	-1	7.23	GTATGT
PF13_0237	-1249	1	7.23	ACATAC
PF13_0237	-378	-1	7.23	GTATGT
PF13_0243	-1872	-1	7.23	GTATGT
PF13_0243	-906	-1	7.23	GTATGT
PF13_0243	-450	-1	7.23	GTATGT
PF13_0243	-316	-1	7.23	GTATGT
PF13_0254	-814	1	7.23	ACATAC
PF13_0274	-1130	1	7.23	ACATAC
PF13_0274	-966	-1	7.23	GTATGT
PF13_0277	-749	-1	7.23	GTATGT
PF13_0322	-1797	-1	7.23	GTATGT
PF13_0322	-1094	1	7.23	ACATAC
PF13_0322	-492	-1	7.23	GTATGT
PF13_0333	-495	-1	7.23	GTATGT
PF13_0356	-1177	-1	7.23	GTATGT
PF13_0356	-644	1	7.23	ACATAC
PF13_0356	-590	-1	7.23	GTATGT
PF13_0361	-544	1	7.23	ACATAC
PF14_0025	-1231	-1	7.23	GTATGT
PF14_0058	-36	-1	7.23	GTATGT
PF14_0084	-1721	-1	7.23	GTATGT
PF14_0084	-608	-1	7.23	GTATGT
PF14_0084	-129	-1	7.23	GTATGT
PF14_0101	-1880	-1	7.23	GTATGT
PF14_0101	-236	1	7.23	ACATAC
PF14_0123	-639	-1	7.23	GTATGT
PF14_0137	-1981	-1	7.23	GTATGT
PF14_0137	-528	-1	7.23	GTATGT
PF14_0138	-1453	-1	7.23	GTATGT
PF14_0138	-219	-1	7.23	GTATGT
PF14_0154	-752	-1	7.23	GTATGT
PF14_0154	-395	1	7.23	ACATAC
PF14_0154	-153	-1	7.23	GTATGT
PF14_0178	-1118	-1	7.23	GTATGT
PF14_0253	-1992	-1	7.23	GTATGT
PF14_0253	-1221	-1	7.23	GTATGT
PF14_0254	-836	1	7.23	ACATAC
PF14_0254	-65	1	7.23	ACATAC
PF14_0270	-501	-1	7.23	GTATGT
PF14_0276	-637	1	7.23	ACATAC
PF14_0277	-861	-1	7.23	GTATGT
PF14_0308	-417	-1	7.23	GTATGT
PF14_0309	-1296	-1	7.23	GTATGT
PF14_0312	-1586	1	7.23	ACATAC
PF14_0312	-119	-1	7.23	GTATGT
PF14_0315	-1593	-1	7.23	GTATGT
PF14_0315	-1039	-1	7.23	GTATGT
PF14_0319	-676	1	7.23	ACATAC
PF14_0319	-377	-1	7.23	GTATGT
PF14_0319	-315	-1	7.23	GTATGT
PF14_0319	-231	-1	7.23	GTATGT
PF14_0336	-1303	1	7.23	ACATAC
PF14_0350	-1305	1	7.23	ACATAC
PF14_0377	-1116	1	7.23	ACATAC
PF14_0394	-526	1	7.23	ACATAC
PF14_0394	-480	1	7.23	ACATAC
PF14_0416	-1047	-1	7.23	GTATGT
PF14_0416	-1039	-1	7.23	GTATGT
PF14_0427	-434	-1	7.23	GTATGT
PF14_0427	-317	-1	7.23	GTATGT
PF14_0427	-269	1	7.23	ACATAC
PF14_0447	-1891	1	7.23	ACATAC
PF14_0453	-1336	1	7.23	ACATAC
PF14_0453	-1328	1	7.23	ACATAC
PF14_0453	-938	1	7.23	ACATAC
PF14_0493	-1566	-1	7.23	GTATGT
PF14_0529	-214	-1	7.23	GTATGT
PF14_0529	-120	-1	7.23	GTATGT
PF14_0540	-1560	1	7.23	ACATAC
PF14_0540	-824	1	7.23	ACATAC
PF14_0540	-403	-1	7.23	GTATGT
PF14_0540	-386	-1	7.23	GTATGT
PF14_0543	-1491	-1	7.23	GTATGT
PF14_0543	-863	1	7.23	ACATAC
PF14_0547	-1693	-1	7.23	GTATGT
PF14_0547	-841	-1	7.23	GTATGT
PF14_0552	-490	1	7.23	ACATAC
PF14_0552	-295	1	7.23	ACATAC
PF14_0571	-1502	1	7.23	ACATAC
PF14_0571	-1340	1	7.23	ACATAC
PF14_0571	-567	1	7.23	ACATAC
PF14_0590	-76	-1	7.23	GTATGT
PF14_0632	-1066	1	7.23	ACATAC
PF14_0632	-30	1	7.23	ACATAC
PF14_0641	-84	-1	7.23	GTATGT
PF14_0649	-1413	1	7.23	ACATAC
PF14_0649	-1322	1	7.23	ACATAC
PF14_0649	-1314	1	7.23	ACATAC
PF14_0656	-1129	-1	7.23	GTATGT
PF14_0671	-447	1	7.23	ACATAC
PF14_0671	-107	-1	7.23	GTATGT
PF14_0675	-1840	-1	7.23	GTATGT
PF14_0675	-990	1	7.23	ACATAC
PF14_0675	-656	-1	7.23	GTATGT
PF14_0676	-1266	1	7.23	ACATAC
PF14_0676	-932	-1	7.23	GTATGT
PF14_0699	-1436	-1	7.23	GTATGT
PF14_0699	-1349	-1	7.23	GTATGT
PF14_0699	-591	-1	7.23	GTATGT
PF14_0716	-1504	-1	7.23	GTATGT
PF14_0716	-1488	-1	7.23	GTATGT
PF14_0716	-1472	-1	7.23	GTATGT
PFA0310c	-1494	-1	7.23	GTATGT
PFA0310c	-632	1	7.23	ACATAC
PFA0400c	-880	1	7.23	ACATAC
PFA0400c	-872	1	7.23	ACATAC
PFA0430c	-1254	1	7.23	ACATAC
PFA0500w	-92	-1	7.23	GTATGT
PFB0365w	-1282	-1	7.23	GTATGT
PFB0380c	-330	-1	7.23	GTATGT
PFB0380c	-42	1	7.23	ACATAC
PFC0225c	-906	1	7.23	ACATAC
PFC0330w	-1707	1	7.23	ACATAC
PFC0330w	-704	1	7.23	ACATAC
PFC0505c	-1814	1	7.23	ACATAC
PFC0505c	-1794	-1	7.23	GTATGT
PFC0505c	-1693	-1	7.23	GTATGT
PFC0520w	-1315	-1	7.23	GTATGT
PFC0520w	-1175	-1	7.23	GTATGT
PFC0730w	-1620	-1	7.23	GTATGT
PFC0730w	-268	1	7.23	ACATAC
PFC0745c	-864	1	7.23	ACATAC
PFC0745c	-822	1	7.23	ACATAC
PFC0745c	-651	1	7.23	ACATAC
PFC0835c	-1860	-1	7.23	GTATGT
PFC0890w	-1861	1	7.23	ACATAC
PFC0890w	-488	-1	7.23	GTATGT
PFC0995c	-604	-1	7.23	GTATGT
PFC0995c	-215	-1	7.23	GTATGT
PFD0250c	-1771	1	7.23	ACATAC
PFD0250c	-1132	-1	7.23	GTATGT
PFD0810w	-1594	-1	7.23	GTATGT
PFD0810w	-890	-1	7.23	GTATGT
PFD0855c	-776	1	7.23	ACATAC
PFD0855c	-208	1	7.23	ACATAC
PFD1095w	-1865	-1	7.23	GTATGT
PFE0095c	-701	-1	7.23	GTATGT
PFE0100w	-328	1	7.23	ACATAC
PFE0240w	-1405	1	7.23	ACATAC
PFE0240w	-1302	-1	7.23	GTATGT
PFE0240w	-930	1	7.23	ACATAC
PFE0250w	-781	-1	7.23	GTATGT
PFE0270c	-1000	-1	7.23	GTATGT
PFE0270c	-508	-1	7.23	GTATGT
PFE0275w	-1550	1	7.23	ACATAC
PFE0275w	-1058	1	7.23	ACATAC
PFE0285c	-58	1	7.23	ACATAC
PFE0380c	-1060	-1	7.23	GTATGT
PFE0445c	-1476	1	7.23	ACATAC
PFE0445c	-1468	1	7.23	ACATAC
PFE0445c	-1446	1	7.23	ACATAC
PFE0445c	-1328	-1	7.23	GTATGT
PFE0505w	-1114	-1	7.23	GTATGT
PFE0520c	-493	-1	7.23	GTATGT
PFE0585c	-1421	1	7.23	ACATAC
PFE0625w	-1684	1	7.23	ACATAC
PFE0625w	-918	-1	7.23	GTATGT
PFE0915c	-430	-1	7.23	GTATGT
PFE1135w	-1030	1	7.23	ACATAC
PFE1350c	-1544	1	7.23	ACATAC
PFE1350c	-347	-1	7.23	GTATGT
PFE1350c	-24	-1	7.23	GTATGT
PFI0135c	-37	-1	7.23	GTATGT
PFI0200c	-1291	-1	7.23	GTATGT
PFI0200c	-1183	1	7.23	ACATAC
PFI0240c	-1642	-1	7.23	GTATGT
PFI0240c	-1067	-1	7.23	GTATGT
PFI0240c	-118	1	7.23	ACATAC
PFI0490c	-333	-1	7.23	GTATGT
PFI0490c	-152	-1	7.23	GTATGT
PFI0530c	-77	-1	7.23	GTATGT
PFI0570w	-651	-1	7.23	GTATGT
PFI0570w	-643	-1	7.23	GTATGT
PFI0610w	-1243	-1	7.23	GTATGT
PFI0630w	-721	1	7.23	ACATAC
PFI0630w	-73	-1	7.23	GTATGT
PFI0630w	-65	-1	7.23	GTATGT
PFI0630w	-57	-1	7.23	GTATGT
PFI0740c	-578	-1	7.23	GTATGT
PFI0855w	-1558	1	7.23	ACATAC
PFI0855w	-1421	-1	7.23	GTATGT
PFI0855w	-1166	-1	7.23	GTATGT
PFI0855w	-1006	1	7.23	ACATAC
PFI1090w	-171	1	7.23	ACATAC
PFI1120c	-1096	1	7.23	ACATAC
PFI1120c	-391	1	7.23	ACATAC
PFI1120c	-177	-1	7.23	GTATGT
PFI1155w	-1901	-1	7.23	GTATGT
PFI1155w	-1731	-1	7.23	GTATGT
PFI1155w	-1406	-1	7.23	GTATGT
PFI1155w	-1394	-1	7.23	GTATGT
PFI1155w	-507	1	7.23	ACATAC
PFI1260c	-466	-1	7.23	GTATGT
PFI1295c	-1454	1	7.23	ACATAC
PFI1295c	-71	-1	7.23	GTATGT
PFI1320c	-1840	1	7.23	ACATAC
PFI1320c	-1811	-1	7.23	GTATGT
PFI1490c	-913	1	7.23	ACATAC
PFI1490c	-901	1	7.23	ACATAC
PFI1490c	-426	1	7.23	ACATAC
PFI1525w	-1342	-1	7.23	GTATGT
PFI1545c	-29	1	7.23	ACATAC
PFI1620c	-1233	-1	7.23	GTATGT
PFI1620c	-619	1	7.23	ACATAC
PFI1640c	-413	1	7.23	ACATAC
PFI1695c	-1390	-1	7.23	GTATGT
PFI1695c	-669	-1	7.23	GTATGT
PFL0180w	-623	1	7.23	ACATAC
PFL0265w	-395	-1	7.23	GTATGT
PFL0265w	-157	-1	7.23	GTATGT
PFL0265w	-124	-1	7.23	GTATGT
PFL0495c	-808	1	7.23	ACATAC
PFL0495c	-9	1	7.23	ACATAC
PFL0535c	-208	1	7.23	ACATAC
PFL0765w	-455	1	7.23	ACATAC
PFL0765w	-402	1	7.23	ACATAC
PFL0930w	-1878	1	7.23	ACATAC
PFL0930w	-1870	1	7.23	ACATAC
PFL0960w	-1944	1	7.23	ACATAC
PFL1005c	-1696	1	7.23	ACATAC
PFL1005c	-445	-1	7.23	GTATGT
PFL1005c	-61	1	7.23	ACATAC
PFL1330c	-1943	1	7.23	ACATAC
PFL1395c	-1389	1	7.23	ACATAC
PFL1395c	-829	-1	7.23	GTATGT
PFL1395c	-432	1	7.23	ACATAC
PFL1395c	-21	-1	7.23	GTATGT
PFL1740w	-831	-1	7.23	GTATGT
PFL1740w	-563	1	7.23	ACATAC
PFL1775c	-825	1	7.23	ACATAC
PFL1775c	-69	1	7.23	ACATAC
PFL1960w	-1988	-1	7.23	GTATGT
PFL1960w	-1507	-1	7.23	GTATGT
PFL1960w	-169	-1	7.23	GTATGT
PFL1960w	-135	-1	7.23	GTATGT
PFL1960w	-129	-1	7.23	GTATGT
PFL1960w	-97	-1	7.23	GTATGT
PFL1960w	-59	-1	7.23	GTATGT
PFL2300w	-1328	-1	7.23	GTATGT
PFL2305w	-181	1	7.23	ACATAC
PFL2365w	-1722	-1	7.23	GTATGT
PFL2365w	-1468	-1	7.23	GTATGT
PFL2415w	-1743	1	7.23	ACATAC
PFL2415w	-1735	1	7.23	ACATAC
PFL2440w	-420	1	7.23	ACATAC
MAL13P1.190	-1031	1	7.05	GCAAAC
MAL13P1.346	-644	-1	7.05	GTTTGC
MAL13P1.349	-225	-1	7.05	GTTTGC
MAL13P1.95	-452	1	7.05	GCAAAC
MAL7P1.77	-1562	1	7.05	GCAAAC
MAL8P1.11	-1734	-1	7.05	GTTTGC
MAL8P1.139	-1722	-1	7.05	GTTTGC
PF07_0010	-60	1	7.05	GCAAAC
PF07_0018	-146	1	7.05	GCAAAC
PF07_0035	-1286	1	7.05	GCAAAC
PF07_0042	-172	-1	7.05	GTTTGC
PF07_0057	-1363	1	7.05	GCAAAC
PF07_0064	-67	-1	7.05	GTTTGC
PF07_0064	-41	1	7.05	GCAAAC
PF10_0078	-169	-1	7.05	GTTTGC
PF11_0251	-455	1	7.05	GCAAAC
PF13_0016	-1624	1	7.05	GCAAAC
PF13_0096	-1324	-1	7.05	GTTTGC
PF13_0182	-394	1	7.05	GCAAAC
PF13_0226	-206	-1	7.05	GTTTGC
PF13_0272	-999	-1	7.05	GTTTGC
PF14_0058	-1183	1	7.05	GCAAAC
PF14_0178	-752	1	7.05	GCAAAC
PF14_0237	-1812	-1	7.05	GTTTGC
PF14_0268	-769	1	7.05	GCAAAC
PF14_0319	-1556	1	7.05	GCAAAC
PF14_0699	-1873	1	7.05	GCAAAC
PF14_0700	-1615	-1	7.05	GTTTGC
PF14_0716	-171	1	7.05	GCAAAC
PFB0380c	-85	-1	7.05	GTTTGC
PFD0810w	-1139	1	7.05	GCAAAC
PFE0250w	-418	-1	7.05	GTTTGC
PFE0505w	-668	1	7.05	GCAAAC
PFE0625w	-1540	-1	7.05	GTTTGC
PFE1135w	-925	1	7.05	GCAAAC
PFI1120c	-267	-1	7.05	GTTTGC
PFI1505c	-871	1	7.05	GCAAAC
PFL0960w	-1805	1	7.05	GCAAAC
PFL1395c	-1435	1	7.05	GCAAAC
MAL13P1.326	-167	1	6.73	GCTTAC
MAL13P1.346	-1415	-1	6.73	GTAAGC
MAL7P1.147	-886	1	6.73	GCTTAC
MAL8P1.16	-1071	-1	6.73	GTAAGC
MAL8P1.54	-248	-1	6.73	GTAAGC
PF07_0010	-739	1	6.73	GCTTAC
PF07_0064	-844	-1	6.73	GTAAGC
PF07_0064	-764	1	6.73	GCTTAC
PF07_0065	-1576	-1	6.73	GTAAGC
PF07_0065	-1496	1	6.73	GCTTAC
PF10_0143	-152	-1	6.73	GTAAGC
PF11_0099	-162	1	6.73	GCTTAC
PF11_0186	-1357	-1	6.73	GTAAGC
PF11_0187	-1267	1	6.73	GCTTAC
PF11_0273	-830	1	6.73	GCTTAC
PF11_0352	-660	-1	6.73	GTAAGC
PF13_0062	-1356	-1	6.73	GTAAGC
PF13_0237	-491	1	6.73	GCTTAC
PF14_0101	-415	1	6.73	GCTTAC
PF14_0268	-189	-1	6.73	GTAAGC
PF14_0276	-426	-1	6.73	GTAAGC
PF14_0277	-1072	1	6.73	GCTTAC
PF14_0336	-103	-1	6.73	GTAAGC
PF14_0700	-1147	-1	6.73	GTAAGC
PFD0735c	-1617	-1	6.73	GTAAGC
PFE0240w	-9	-1	6.73	GTAAGC
PFI1640c	-508	1	6.73	GCTTAC
PFL1420w	-459	1	6.73	GCTTAC
PFL1620w	-1090	1	6.73	GCTTAC
PFL1740w	-14	-1	6.73	GTAAGC
MAL13P1.112	-491	-1	6.37	CTATGC
MAL8P1.142	-193	-1	6.37	CTATGC
PF07_0012	-141	-1	6.37	CTATGC
PF08_0085	-1741	-1	6.37	CTATGC
PF10_0090	-1204	-1	6.37	CTATGC
PF11_0201	-1235	-1	6.37	CTATGC
PF11_0412	-553	1	6.37	GCATAG
PF11_0488	-859	-1	6.37	CTATGC
PF13_0140	-1710	1	6.37	GCATAG
PF13_0356	-779	-1	6.37	CTATGC
PF14_0237	-728	1	6.37	GCATAG
PF14_0447	-143	1	6.37	GCATAG
PF14_0529	-1491	-1	6.37	CTATGC
PF14_0632	-1107	1	6.37	GCATAG
PF14_0671	-1271	1	6.37	GCATAG
PF14_0699	-1549	-1	6.37	CTATGC
PFB0450w	-945	1	6.37	GCATAG
PFC1011c	-64	-1	6.37	CTATGC
PFD0735c	-910	1	6.37	GCATAG
PFD0735c	-469	1	6.37	GCATAG
PFE0765w	-244	1	6.37	GCATAG
PFI1090w	-1718	1	6.37	GCATAG
PFL0105w	-245	1	6.37	GCATAG
MAL13P1.159	-494	1	6.04	GTATAC
MAL13P1.16	-674	1	6.04	GTATAC
MAL13P1.227	-1044	1	6.04	GTATAC
MAL13P1.257	-1182	1	6.04	GTATAC
MAL13P1.266	-1391	1	6.04	GTATAC
MAL13P1.269	-794	1	6.04	GTATAC
MAL13P1.269	-146	1	6.04	GTATAC
MAL13P1.303	-1058	1	6.04	GTATAC
MAL13P1.321	-1631	1	6.04	GTATAC
MAL13P1.351	-244	1	6.04	GTATAC
MAL13P1.87	-988	1	6.04	GTATAC
MAL13P1.90	-1511	1	6.04	GTATAC
MAL13P1.90	-1501	1	6.04	GTATAC
MAL13P1.95	-808	1	6.04	GTATAC
MAL7P1.118	-70	1	6.04	GTATAC
MAL7P1.67	-806	1	6.04	GTATAC
MAL8P1.11	-1526	1	6.04	GTATAC
MAL8P1.123	-610	1	6.04	GTATAC
MAL8P1.142	-1050	1	6.04	GTATAC
MAL8P1.17	-278	1	6.04	GTATAC
MAL8P1.20	-981	1	6.04	GTATAC
MAL8P1.54	-421	1	6.04	GTATAC
PF07_0042	-344	1	6.04	GTATAC
PF07_0064	-1635	1	6.04	GTATAC
PF07_0064	-806	1	6.04	GTATAC
PF07_0065	-1534	1	6.04	GTATAC
PF07_0065	-705	1	6.04	GTATAC
PF07_0073	-308	1	6.04	GTATAC
PF07_0086	-294	1	6.04	GTATAC
PF07_0086	-286	1	6.04	GTATAC
PF07_0120	-1350	1	6.04	GTATAC
PF08_0012	-1869	1	6.04	GTATAC
PF08_0020	-1135	1	6.04	GTATAC
PF08_0020	-89	1	6.04	GTATAC
PF08_0071	-467	1	6.04	GTATAC
PF10_0029	-928	1	6.04	GTATAC
PF10_0030	-134	1	6.04	GTATAC
PF10_0033	-570	1	6.04	GTATAC
PF10_0045	-1268	1	6.04	GTATAC
PF10_0078	-1793	1	6.04	GTATAC
PF10_0078	-278	1	6.04	GTATAC
PF10_0081	-1629	1	6.04	GTATAC
PF10_0081	-210	1	6.04	GTATAC
PF10_0143	-829	1	6.04	GTATAC
PF10_0174	-785	1	6.04	GTATAC
PF10_0203	-45	1	6.04	GTATAC
PF10_0298	-100	1	6.04	GTATAC
PF10_0310	-1138	1	6.04	GTATAC
PF10_0317	-140	1	6.04	GTATAC
PF10_0318	-1206	1	6.04	GTATAC
PF10_0319	-1006	1	6.04	GTATAC
PF10_0340	-358	1	6.04	GTATAC
PF11_0054	-1819	1	6.04	GTATAC
PF11_0124	-531	1	6.04	GTATAC
PF11_0186	-1123	1	6.04	GTATAC
PF11_0187	-1501	1	6.04	GTATAC
PF11_0201	-470	1	6.04	GTATAC
PF11_0251	-1682	1	6.04	GTATAC
PF11_0251	-1066	1	6.04	GTATAC
PF11_0273	-751	1	6.04	GTATAC
PF11_0308	-1112	1	6.04	GTATAC
PF11_0322	-213	1	6.04	GTATAC
PF11_0348	-501	1	6.04	GTATAC
PF11_0371	-1893	1	6.04	GTATAC
PF11_0374	-1734	1	6.04	GTATAC
PF11_0412	-998	1	6.04	GTATAC
PF11_0425	-1055	1	6.04	GTATAC
PF11_0482	-746	1	6.04	GTATAC
PF11_0482	-628	1	6.04	GTATAC
PF13_0016	-1277	1	6.04	GTATAC
PF13_0016	-115	1	6.04	GTATAC
PF13_0050	-1315	1	6.04	GTATAC
PF13_0061	-740	1	6.04	GTATAC
PF13_0082	-983	1	6.04	GTATAC
PF13_0082	-56	1	6.04	GTATAC
PF13_0096	-525	1	6.04	GTATAC
PF13_0096	-300	1	6.04	GTATAC
PF13_0098	-1749	1	6.04	GTATAC
PF13_0098	-1739	1	6.04	GTATAC
PF13_0133	-207	1	6.04	GTATAC
PF13_0140	-1036	1	6.04	GTATAC
PF13_0188	-1145	1	6.04	GTATAC
PF13_0188	-928	1	6.04	GTATAC
PF13_0188	-259	1	6.04	GTATAC
PF13_0189	-1369	1	6.04	GTATAC
PF13_0333	-61	1	6.04	GTATAC
PF13_0335	-308	1	6.04	GTATAC
PF13_0356	-839	1	6.04	GTATAC
PF14_0026	-584	1	6.04	GTATAC
PF14_0063	-860	1	6.04	GTATAC
PF14_0063	-632	1	6.04	GTATAC
PF14_0088	-634	1	6.04	GTATAC
PF14_0137	-710	1	6.04	GTATAC
PF14_0138	-1537	1	6.04	GTATAC
PF14_0253	-426	1	6.04	GTATAC
PF14_0254	-1631	1	6.04	GTATAC
PF14_0270	-762	1	6.04	GTATAC
PF14_0309	-1362	1	6.04	GTATAC
PF14_0315	-1900	1	6.04	GTATAC
PF14_0376	-1930	1	6.04	GTATAC
PF14_0376	-986	1	6.04	GTATAC
PF14_0376	-904	1	6.04	GTATAC
PF14_0377	-1352	1	6.04	GTATAC
PF14_0394	-406	1	6.04	GTATAC
PF14_0416	-1209	1	6.04	GTATAC
PF14_0453	-1431	1	6.04	GTATAC
PF14_0504	-984	1	6.04	GTATAC
PF14_0519	-10	1	6.04	GTATAC
PF14_0520	-1201	1	6.04	GTATAC
PF14_0543	-1101	1	6.04	GTATAC
PF14_0552	-967	1	6.04	GTATAC
PF14_0552	-904	1	6.04	GTATAC
PF14_0552	-466	1	6.04	GTATAC
PF14_0552	-436	1	6.04	GTATAC
PF14_0571	-1891	1	6.04	GTATAC
PF14_0601	-337	1	6.04	GTATAC
PF14_0601	-323	1	6.04	GTATAC
PF14_0649	-1693	1	6.04	GTATAC
PF14_0675	-1411	1	6.04	GTATAC
PF14_0676	-511	1	6.04	GTATAC
PFA0400c	-810	1	6.04	GTATAC
PFB0380c	-198	1	6.04	GTATAC
PFB0450w	-859	1	6.04	GTATAC
PFB0540w	-1284	1	6.04	GTATAC
PFB0750w	-397	1	6.04	GTATAC
PFC0140c	-464	1	6.04	GTATAC
PFC0520w	-824	1	6.04	GTATAC
PFC0730w	-74	1	6.04	GTATAC
PFC0730w	-24	1	6.04	GTATAC
PFC0745c	-1339	1	6.04	GTATAC
PFC0845c	-296	1	6.04	GTATAC
PFC0890w	-165	1	6.04	GTATAC
PFD0250c	-1439	1	6.04	GTATAC
PFD0250c	-1273	1	6.04	GTATAC
PFD0810w	-570	1	6.04	GTATAC
PFD1090c	-231	1	6.04	GTATAC
PFD1095w	-287	1	6.04	GTATAC
PFE0250w	-304	1	6.04	GTATAC
PFE0270c	-1785	1	6.04	GTATAC
PFE0270c	-828	1	6.04	GTATAC
PFE0270c	-196	1	6.04	GTATAC
PFE0275w	-1862	1	6.04	GTATAC
PFE0275w	-1230	1	6.04	GTATAC
PFE0275w	-273	1	6.04	GTATAC
PFE0285c	-1351	1	6.04	GTATAC
PFE0285c	-413	1	6.04	GTATAC
PFE0520c	-1519	1	6.04	GTATAC
PFE0520c	-1294	1	6.04	GTATAC
PFE0520c	-992	1	6.04	GTATAC
PFE0710w	-643	1	6.04	GTATAC
PFE0710w	-551	1	6.04	GTATAC
PFE0765w	-802	1	6.04	GTATAC
PFE0915c	-649	1	6.04	GTATAC
PFE1395c	-499	1	6.04	GTATAC
PFI0135c	-123	1	6.04	GTATAC
PFI0155c	-1015	1	6.04	GTATAC
PFI0155c	-564	1	6.04	GTATAC
PFI0155c	-399	1	6.04	GTATAC
PFI0200c	-154	1	6.04	GTATAC
PFI0530c	-1498	1	6.04	GTATAC
PFI0610w	-1561	1	6.04	GTATAC
PFI0610w	-1457	1	6.04	GTATAC
PFI1090w	-931	1	6.04	GTATAC
PFI1260c	-1173	1	6.04	GTATAC
PFI1295c	-299	1	6.04	GTATAC
PFI1525w	-1057	1	6.04	GTATAC
PFI1640c	-518	1	6.04	GTATAC
PFI1640c	-244	1	6.04	GTATAC
PFL0445w	-500	1	6.04	GTATAC
PFL0445w	-320	1	6.04	GTATAC
PFL0535c	-770	1	6.04	GTATAC
PFL0560c	-1018	1	6.04	GTATAC
PFL0595c	-88	1	6.04	GTATAC
PFL0600w	-953	1	6.04	GTATAC
PFL0620c	-792	1	6.04	GTATAC
PFL0765w	-490	1	6.04	GTATAC
PFL0930w	-1886	1	6.04	GTATAC
PFL0930w	-1219	1	6.04	GTATAC
PFL1005c	-1279	1	6.04	GTATAC
PFL1005c	-1075	1	6.04	GTATAC
PFL1005c	-288	1	6.04	GTATAC
PFL1070c	-718	1	6.04	GTATAC
PFL1245w	-1221	1	6.04	GTATAC
PFL1420w	-820	1	6.04	GTATAC
PFL2415w	-1701	1	6.04	GTATAC
MAL13P1.190	-237	-1	5.79	GTATGG
MAL13P1.227	-1544	-1	5.79	GTATGG
MAL13P1.266	-1367	-1	5.79	GTATGG
MAL13P1.351	-490	1	5.79	CCATAC
MAL8P1.11	-1875	-1	5.79	GTATGG
MAL8P1.128	-915	-1	5.79	GTATGG
MAL8P1.142	-1728	-1	5.79	GTATGG
MAL8P1.142	-798	-1	5.79	GTATGG
MAL8P1.16	-727	-1	5.79	GTATGG
MAL8P1.17	-1576	1	5.79	CCATAC
MAL8P1.20	-922	1	5.79	CCATAC
MAL8P1.20	-679	-1	5.79	GTATGG
PF07_0012	-1904	1	5.79	CCATAC
PF07_0012	-655	1	5.79	CCATAC
PF07_0034	-1879	-1	5.79	GTATGG
PF07_0042	-1136	-1	5.79	GTATGG
PF07_0042	-405	1	5.79	CCATAC
PF07_0073	-436	1	5.79	CCATAC
PF08_0010	-555	1	5.79	CCATAC
PF10_0029	-450	-1	5.79	GTATGG
PF10_0030	-612	1	5.79	CCATAC
PF10_0057	-166	1	5.79	CCATAC
PF10_0081	-769	1	5.79	CCATAC
PF10_0090	-1142	1	5.79	CCATAC
PF10_0090	-1098	1	5.79	CCATAC
PF10_0174	-192	-1	5.79	GTATGG
PF11_0314	-528	1	5.79	CCATAC
PF11_0364	-1483	1	5.79	CCATAC
PF11_0374	-1879	-1	5.79	GTATGG
PF11_0374	-1847	-1	5.79	GTATGG
PF13_0036	-739	-1	5.79	GTATGG
PF13_0036	-265	-1	5.79	GTATGG
PF13_0062	-1960	1	5.79	CCATAC
PF13_0182	-1229	1	5.79	CCATAC
PF14_0101	-1354	1	5.79	CCATAC
PF14_0237	-1188	1	5.79	CCATAC
PF14_0268	-579	1	5.79	CCATAC
PF14_0308	-399	-1	5.79	GTATGG
PF14_0427	-521	1	5.79	CCATAC
PFA0430c	-168	1	5.79	CCATAC
PFB0450w	-1521	1	5.79	CCATAC
PFC0140c	-873	-1	5.79	GTATGG
PFC0225c	-279	-1	5.79	GTATGG
PFC0520w	-568	1	5.79	CCATAC
PFD0810w	-1322	1	5.79	CCATAC
PFD1095w	-1857	-1	5.79	GTATGG
PFE0380c	-1393	-1	5.79	GTATGG
PFE0380c	-370	1	5.79	CCATAC
PFE0445c	-822	-1	5.79	GTATGG
PFE0765w	-921	-1	5.79	GTATGG
PFE1225w	-233	1	5.79	CCATAC
PFI0155c	-283	1	5.79	CCATAC
PFI0630w	-1160	-1	5.79	GTATGG
PFI0740c	-787	-1	5.79	GTATGG
PFI1120c	-1194	1	5.79	CCATAC
PFI1155w	-1985	-1	5.79	GTATGG
PFL0105w	-88	1	5.79	CCATAC
PFL0495c	-582	1	5.79	CCATAC
PFL0820c	-318	1	5.79	CCATAC
MAL13P1.165	-304	-1	5.64	GTATGA
MAL13P1.171	-600	-1	5.64	GTATGA
MAL13P1.191	-96	-1	5.64	GTATGA
MAL13P1.249	-1080	-1	5.64	GTATGA
MAL13P1.257	-1049	1	5.64	TCATAC
MAL13P1.266	-84	-1	5.64	GTATGA
MAL13P1.269	-863	1	5.64	TCATAC
MAL13P1.270	-1625	1	5.64	TCATAC
MAL13P1.270	-416	-1	5.64	GTATGA
MAL13P1.303	-600	1	5.64	TCATAC
MAL13P1.346	-1991	1	5.64	TCATAC
MAL13P1.351	-1335	-1	5.64	GTATGA
MAL13P1.351	-1322	1	5.64	TCATAC
MAL13P1.39	-312	1	5.64	TCATAC
MAL7P1.118	-1066	-1	5.64	GTATGA
MAL7P1.138	-1311	-1	5.64	GTATGA
MAL7P1.145	-1026	-1	5.64	GTATGA
MAL7P1.145	-355	-1	5.64	GTATGA
MAL7P1.177	-919	-1	5.64	GTATGA
MAL7P1.77	-260	-1	5.64	GTATGA
MAL8P1.128	-1206	-1	5.64	GTATGA
MAL8P1.140	-351	1	5.64	TCATAC
MAL8P1.142	-37	1	5.64	TCATAC
MAL8P1.16	-107	-1	5.64	GTATGA
MAL8P1.20	-830	1	5.64	TCATAC
MAL8P1.58	-879	-1	5.64	GTATGA
MAL8P1.9	-147	1	5.64	TCATAC
PF07_0010	-1061	1	5.64	TCATAC
PF07_0010	-852	1	5.64	TCATAC
PF07_0035	-1304	1	5.64	TCATAC
PF07_0086	-982	1	5.64	TCATAC
PF07_0112	-707	-1	5.64	GTATGA
PF08_0020	-946	1	5.64	TCATAC
PF08_0032	-593	-1	5.64	GTATGA
PF10_0031	-811	1	5.64	TCATAC
PF10_0033	-1409	1	5.64	TCATAC
PF10_0057	-661	1	5.64	TCATAC
PF10_0057	-12	-1	5.64	GTATGA
PF10_0081	-1821	-1	5.64	GTATGA
PF10_0081	-1076	1	5.64	TCATAC
PF10_0090	-1040	-1	5.64	GTATGA
PF10_0090	-361	-1	5.64	GTATGA
PF10_0090	-271	1	5.64	TCATAC
PF10_0143	-27	-1	5.64	GTATGA
PF10_0174	-870	-1	5.64	GTATGA
PF10_0203	-1676	-1	5.64	GTATGA
PF10_0309	-98	-1	5.64	GTATGA
PF10_0310	-1064	1	5.64	TCATAC
PF10_0340	-18	-1	5.64	GTATGA
PF11_0186	-1083	-1	5.64	GTATGA
PF11_0187	-1541	1	5.64	TCATAC
PF11_0229	-472	-1	5.64	GTATGA
PF11_0256	-1134	1	5.64	TCATAC
PF11_0271	-189	-1	5.64	GTATGA
PF11_0308	-375	1	5.64	TCATAC
PF11_0308	-123	1	5.64	TCATAC
PF11_0314	-759	-1	5.64	GTATGA
PF11_0314	-728	1	5.64	TCATAC
PF11_0314	-604	1	5.64	TCATAC
PF11_0322	-119	1	5.64	TCATAC
PF11_0336	-1902	1	5.64	TCATAC
PF11_0352	-1641	-1	5.64	GTATGA
PF11_0364	-1277	-1	5.64	GTATGA
PF11_0364	-572	1	5.64	TCATAC
PF11_0371	-91	-1	5.64	GTATGA
PF11_0440	-152	1	5.64	TCATAC
PF11_0448	-243	1	5.64	TCATAC
PF11_0482	-366	-1	5.64	GTATGA
PF13_0050	-595	1	5.64	TCATAC
PF13_0050	-577	-1	5.64	GTATGA
PF13_0062	-579	-1	5.64	GTATGA
PF13_0098	-120	1	5.64	TCATAC
PF13_0133	-529	-1	5.64	GTATGA
PF13_0133	-276	1	5.64	TCATAC
PF13_0135	-535	1	5.64	TCATAC
PF13_0135	-58	-1	5.64	GTATGA
PF13_0182	-772	-1	5.64	GTATGA
PF13_0189	-573	-1	5.64	GTATGA
PF13_0189	-420	-1	5.64	GTATGA
PF13_0282	-1378	1	5.64	TCATAC
PF13_0282	-169	-1	5.64	GTATGA
PF13_0356	-799	-1	5.64	GTATGA
PF14_0058	-675	1	5.64	TCATAC
PF14_0063	-1714	1	5.64	TCATAC
PF14_0084	-657	1	5.64	TCATAC
PF14_0123	-710	1	5.64	TCATAC
PF14_0123	-694	-1	5.64	GTATGA
PF14_0133	-413	-1	5.64	GTATGA
PF14_0133	-231	1	5.64	TCATAC
PF14_0137	-944	-1	5.64	GTATGA
PF14_0253	-60	1	5.64	TCATAC
PF14_0254	-1997	-1	5.64	GTATGA
PF14_0268	-158	-1	5.64	GTATGA
PF14_0312	-1850	1	5.64	TCATAC
PF14_0315	-1559	-1	5.64	GTATGA
PF14_0315	-1126	-1	5.64	GTATGA
PF14_0351	-951	1	5.64	TCATAC
PF14_0351	-614	1	5.64	TCATAC
PF14_0376	-1775	-1	5.64	GTATGA
PF14_0377	-1507	1	5.64	TCATAC
PF14_0453	-1495	1	5.64	TCATAC
PF14_0493	-779	1	5.64	TCATAC
PF14_0519	-677	-1	5.64	GTATGA
PF14_0520	-534	1	5.64	TCATAC
PF14_0529	-1328	1	5.64	TCATAC
PF14_0529	-535	-1	5.64	GTATGA
PF14_0540	-1195	1	5.64	TCATAC
PF14_0540	-697	-1	5.64	GTATGA
PF14_0552	-867	-1	5.64	GTATGA
PF14_0552	-681	-1	5.64	GTATGA
PF14_0601	-309	-1	5.64	GTATGA
PF14_0632	-1391	1	5.64	TCATAC
PF14_0641	-246	-1	5.64	GTATGA
PF14_0642	-432	-1	5.64	GTATGA
PF14_0643	-778	1	5.64	TCATAC
PF14_0656	-1289	1	5.64	TCATAC
PF14_0658	-134	-1	5.64	GTATGA
PF14_0671	-1322	-1	5.64	GTATGA
PF14_0671	-116	-1	5.64	GTATGA
PF14_0699	-757	1	5.64	TCATAC
PF14_0699	-550	-1	5.64	GTATGA
PFB0365w	-804	-1	5.64	GTATGA
PFB0380c	-1409	1	5.64	TCATAC
PFB0380c	-349	1	5.64	TCATAC
PFC0730w	-547	1	5.64	TCATAC
PFC0745c	-1783	1	5.64	TCATAC
PFC0745c	-1566	-1	5.64	GTATGA
PFC0835c	-1356	1	5.64	TCATAC
PFC0845c	-266	-1	5.64	GTATGA
PFC0995c	-1017	1	5.64	TCATAC
PFD0250c	-1504	1	5.64	TCATAC
PFD0250c	-871	1	5.64	TCATAC
PFD0735c	-548	1	5.64	TCATAC
PFD1090c	-109	-1	5.64	GTATGA
PFD1095w	-1387	1	5.64	TCATAC
PFD1095w	-1266	1	5.64	TCATAC
PFD1095w	-409	1	5.64	TCATAC
PFE0110w	-930	1	5.64	TCATAC
PFE0110w	-241	-1	5.64	GTATGA
PFE0240w	-1289	-1	5.64	GTATGA
PFE0250w	-979	-1	5.64	GTATGA
PFE0285c	-1756	-1	5.64	GTATGA
PFE0445c	-1265	-1	5.64	GTATGA
PFE0520c	-1778	-1	5.64	GTATGA
PFE0585c	-1510	-1	5.64	GTATGA
PFE0585c	-1282	1	5.64	TCATAC
PFE0915c	-1992	1	5.64	TCATAC
PFE0915c	-683	1	5.64	TCATAC
PFE0925c	-388	1	5.64	TCATAC
PFE1050w	-672	1	5.64	TCATAC
PFE1050w	-54	1	5.64	TCATAC
PFE1225w	-1920	-1	5.64	GTATGA
PFE1225w	-1790	-1	5.64	GTATGA
PFE1225w	-188	-1	5.64	GTATGA
PFE1350c	-1743	1	5.64	TCATAC
PFI0135c	-1801	-1	5.64	GTATGA
PFI0135c	-1625	-1	5.64	GTATGA
PFI0135c	-1404	-1	5.64	GTATGA
PFI0135c	-375	1	5.64	TCATAC
PFI0490c	-1944	-1	5.64	GTATGA
PFI0490c	-1810	-1	5.64	GTATGA
PFI0490c	-642	1	5.64	TCATAC
PFI0490c	-631	-1	5.64	GTATGA
PFI0495w	-1436	1	5.64	TCATAC
PFI0495w	-1302	1	5.64	TCATAC
PFI0530c	-1448	-1	5.64	GTATGA
PFI0530c	-156	1	5.64	TCATAC
PFI0610w	-1888	-1	5.64	GTATGA
PFI0740c	-1427	-1	5.64	GTATGA
PFI0855w	-629	-1	5.64	GTATGA
PFI0875w	-1940	-1	5.64	GTATGA
PFI0875w	-1631	-1	5.64	GTATGA
PFI0990c	-847	-1	5.64	GTATGA
PFI1120c	-1328	1	5.64	TCATAC
PFI1155w	-1846	1	5.64	TCATAC
PFI1155w	-1758	1	5.64	TCATAC
PFI1155w	-839	1	5.64	TCATAC
PFI1260c	-408	1	5.64	TCATAC
PFI1295c	-589	1	5.64	TCATAC
PFI1695c	-1382	-1	5.64	GTATGA
PFL0225c	-797	1	5.64	TCATAC
PFL0225c	-666	1	5.64	TCATAC
PFL0265w	-515	1	5.64	TCATAC
PFL0265w	-507	1	5.64	TCATAC
PFL0450c	-638	1	5.64	TCATAC
PFL0450c	-153	-1	5.64	GTATGA
PFL0770w	-975	1	5.64	TCATAC
[truncated: 17 more rows]
