# Supplementary material for: Identification and Genome-Wide Prediction of DNA Binding Specificities for the ApiAP2 Family of Regulators from the Malaria Parasite
Source: PLoS Pathog. 2010 Oct 28;6(10):e1001165. doi: 10.1371/journal.ppat.1001165 (PMC2965767; doi:10.1371/journal.ppat.1001165)
Supplement: Dataset S5 — IDC co-expressed predicted targets for all motifs. (1.71 MB ZIP) [file ppat.1001165.s023.zip › Dataset S5_revised/PF11_0404_D1_IDC co-expressed targets.xls]

## Sheet: AGAACA_PF11_0404D1.targets.txt
Dataset S5e. Predicted targets of PF11_0404_D1 that are co-expressed during the IDC.
Searches were done using the position weight matrix trimmed to the 6 most informative consecutive motif positions.
Data is sorted by score from highest to lowest.
Column 1 - PlasmoDB gene IDs. Genes listed multiple times have more than one match to the motif in their upstream regions
Column 2 - Position of the motif upstream from the ATG start codon.
Column 3 - Orientation of the motif in the genome. 1 indicates the plus strand and -1 indicates the minus strand.
Column 4 - ScanACE score. Higher scores reflect better better matches to the position weight matrix.
Column 5 - Sequence of the motif match. All sequences are 5' to 3' from the plus strand.
Gene ID	Position	Orientation	Score	Sequence
MAL13P1.122	-1543	-1	12.12	TGTTCT
MAL13P1.122	-502	1	12.12	AGAACA
MAL13P1.166	-473	1	12.12	AGAACA
MAL13P1.169	-1766	1	12.12	AGAACA
MAL13P1.169	-893	1	12.12	AGAACA
MAL13P1.169	-533	-1	12.12	TGTTCT
MAL13P1.169	-117	1	12.12	AGAACA
MAL13P1.176	-1967	1	12.12	AGAACA
MAL13P1.176	-1695	1	12.12	AGAACA
MAL13P1.176	-1115	-1	12.12	TGTTCT
MAL13P1.176	-843	-1	12.12	TGTTCT
MAL13P1.176	-286	-1	12.12	TGTTCT
MAL13P1.188	-1303	-1	12.12	TGTTCT
MAL13P1.206	-1504	-1	12.12	TGTTCT
MAL13P1.206	-1405	-1	12.12	TGTTCT
MAL13P1.212	-1664	-1	12.12	TGTTCT
MAL13P1.212	-551	-1	12.12	TGTTCT
MAL13P1.225	-1651	1	12.12	AGAACA
MAL13P1.225	-1196	-1	12.12	TGTTCT
MAL13P1.260	-1864	-1	12.12	TGTTCT
MAL13P1.260	-449	-1	12.12	TGTTCT
MAL13P1.268	-1895	1	12.12	AGAACA
MAL13P1.268	-978	-1	12.12	TGTTCT
MAL13P1.288	-1759	-1	12.12	TGTTCT
MAL13P1.298	-1586	1	12.12	AGAACA
MAL13P1.330	-1212	-1	12.12	TGTTCT
MAL13P1.331	-591	-1	12.12	TGTTCT
MAL13P1.342	-1217	1	12.12	AGAACA
MAL13P1.342	-331	-1	12.12	TGTTCT
MAL13P1.60	-564	1	12.12	AGAACA
MAL13P1.61	-1875	-1	12.12	TGTTCT
MAL13P1.70	-920	-1	12.12	TGTTCT
MAL7P1.137	-1590	-1	12.12	TGTTCT
MAL7P1.137	-1017	1	12.12	AGAACA
MAL7P1.137	-381	-1	12.12	TGTTCT
MAL7P1.172	-310	-1	12.12	TGTTCT
MAL7P1.29	-1346	1	12.12	AGAACA
MAL7P1.29	-235	1	12.12	AGAACA
MAL7P1.29	-83	-1	12.12	TGTTCT
MAL7P1.7	-1189	1	12.12	AGAACA
MAL7P1.7	-1142	1	12.12	AGAACA
MAL7P1.7	-504	1	12.12	AGAACA
MAL7P1.7	-228	-1	12.12	TGTTCT
MAL7P1.76	-859	1	12.12	AGAACA
MAL7P1.76	-671	-1	12.12	TGTTCT
MAL7P1.86	-94	-1	12.12	TGTTCT
MAL8P1.104	-567	1	12.12	AGAACA
MAL8P1.104	-174	1	12.12	AGAACA
MAL8P1.132	-153	1	12.12	AGAACA
MAL8P1.144	-1055	-1	12.12	TGTTCT
MAL8P1.160	-1266	-1	12.12	TGTTCT
MAL8P1.160	-887	-1	12.12	TGTTCT
MAL8P1.160	-739	-1	12.12	TGTTCT
MAL8P1.160	-40	-1	12.12	TGTTCT
MAL8P1.68	-658	1	12.12	AGAACA
MAL8P1.68	-495	1	12.12	AGAACA
MAL8P1.68	-258	-1	12.12	TGTTCT
MAL8P1.70	-1863	-1	12.12	TGTTCT
MAL8P1.70	-739	-1	12.12	TGTTCT
MAL8P1.70	-714	-1	12.12	TGTTCT
MAL8P1.88	-884	1	12.12	AGAACA
MAL8P1.91	-1975	-1	12.12	TGTTCT
PF07_0003	-1515	1	12.12	AGAACA
PF07_0003	-522	-1	12.12	TGTTCT
PF07_0003	-516	-1	12.12	TGTTCT
PF07_0003	-407	-1	12.12	TGTTCT
PF07_0005	-1274	-1	12.12	TGTTCT
PF07_0006	-1454	1	12.12	AGAACA
PF07_0014	-1346	-1	12.12	TGTTCT
PF07_0014	-46	-1	12.12	TGTTCT
PF07_0024	-345	1	12.12	AGAACA
PF07_0056	-691	1	12.12	AGAACA
PF07_0096	-653	1	12.12	AGAACA
PF07_0096	-382	-1	12.12	TGTTCT
PF07_0104	-1518	1	12.12	AGAACA
PF07_0104	-716	-1	12.12	TGTTCT
PF07_0107	-152	1	12.12	AGAACA
PF07_0116	-1374	-1	12.12	TGTTCT
PF07_0126	-957	1	12.12	AGAACA
PF07_0127	-796	-1	12.12	TGTTCT
PF08_0003	-1360	-1	12.12	TGTTCT
PF08_0003	-746	1	12.12	AGAACA
PF08_0008	-1506	-1	12.12	TGTTCT
PF08_0036	-853	-1	12.12	TGTTCT
PF08_0036	-330	1	12.12	AGAACA
PF08_0044	-1996	-1	12.12	TGTTCT
PF08_0044	-1675	-1	12.12	TGTTCT
PF08_0044	-1644	-1	12.12	TGTTCT
PF08_0044	-349	-1	12.12	TGTTCT
PF08_0047	-1432	-1	12.12	TGTTCT
PF08_0072	-949	-1	12.12	TGTTCT
PF08_0083	-825	1	12.12	AGAACA
PF08_0107	-1283	1	12.12	AGAACA
PF08_0107	-1204	-1	12.12	TGTTCT
PF08_0113	-312	1	12.12	AGAACA
PF08_0115	-384	1	12.12	AGAACA
PF08_0118	-603	-1	12.12	TGTTCT
PF08_0118	-151	1	12.12	AGAACA
PF08_0137	-1728	-1	12.12	TGTTCT
PF08_0137	-1265	-1	12.12	TGTTCT
PF10_0015	-610	1	12.12	AGAACA
PF10_0015	-417	1	12.12	AGAACA
PF10_0022	-1182	1	12.12	AGAACA
PF10_0023	-1911	1	12.12	AGAACA
PF10_0039	-738	1	12.12	AGAACA
PF10_0083	-141	-1	12.12	TGTTCT
PF10_0085	-1485	-1	12.12	TGTTCT
PF10_0100	-1543	1	12.12	AGAACA
PF10_0100	-684	1	12.12	AGAACA
PF10_0100	-72	1	12.12	AGAACA
PF10_0138	-1894	-1	12.12	TGTTCT
PF10_0138	-1110	1	12.12	AGAACA
PF10_0156	-1718	1	12.12	AGAACA
PF10_0156	-972	1	12.12	AGAACA
PF10_0156	-876	1	12.12	AGAACA
PF10_0156	-688	1	12.12	AGAACA
PF10_0156	-273	1	12.12	AGAACA
PF10_0162	-1932	-1	12.12	TGTTCT
PF10_0162	-1188	1	12.12	AGAACA
PF10_0162	-485	-1	12.12	TGTTCT
PF10_0163	-1616	-1	12.12	TGTTCT
PF10_0178	-920	-1	12.12	TGTTCT
PF10_0218	-1676	1	12.12	AGAACA
PF10_0218	-196	1	12.12	AGAACA
PF10_0219	-717	-1	12.12	TGTTCT
PF10_0223	-225	1	12.12	AGAACA
PF10_0244	-126	1	12.12	AGAACA
PF10_0262	-996	-1	12.12	TGTTCT
PF10_0262	-919	1	12.12	AGAACA
PF10_0279	-1271	-1	12.12	TGTTCT
PF10_0281	-1442	1	12.12	AGAACA
PF10_0281	-957	1	12.12	AGAACA
PF10_0281	-645	1	12.12	AGAACA
PF10_0295	-1632	1	12.12	AGAACA
PF10_0296	-878	1	12.12	AGAACA
PF10_0346	-1340	-1	12.12	TGTTCT
PF10_0346	-1118	1	12.12	AGAACA
PF10_0348	-1502	-1	12.12	TGTTCT
PF10_0348	-1044	-1	12.12	TGTTCT
PF10_0348	-92	-1	12.12	TGTTCT
PF10_0352	-378	1	12.12	AGAACA
PF10_0361	-1184	1	12.12	AGAACA
PF10_0361	-347	1	12.12	AGAACA
PF10_0367	-126	-1	12.12	TGTTCT
PF11_0037	-586	-1	12.12	TGTTCT
PF11_0037	-418	-1	12.12	TGTTCT
PF11_0038	-207	-1	12.12	TGTTCT
PF11_0039	-1805	-1	12.12	TGTTCT
PF11_0039	-1522	1	12.12	AGAACA
PF11_0039	-1019	-1	12.12	TGTTCT
PF11_0039	-408	-1	12.12	TGTTCT
PF11_0040	-1216	-1	12.12	TGTTCT
PF11_0040	-273	1	12.12	AGAACA
PF11_0052	-856	-1	12.12	TGTTCT
PF11_0067	-1511	1	12.12	AGAACA
PF11_0093	-1417	1	12.12	AGAACA
PF11_0093	-190	1	12.12	AGAACA
PF11_0094	-513	1	12.12	AGAACA
PF11_0094	-202	-1	12.12	TGTTCT
PF11_0142	-1382	1	12.12	AGAACA
PF11_0166	-1034	-1	12.12	TGTTCT
PF11_0166	-613	1	12.12	AGAACA
PF11_0167	-1944	1	12.12	AGAACA
PF11_0175	-538	-1	12.12	TGTTCT
PF11_0179	-1072	-1	12.12	TGTTCT
PF11_0179	-847	1	12.12	AGAACA
PF11_0204	-1958	1	12.12	AGAACA
PF11_0204	-1856	1	12.12	AGAACA
PF11_0204	-110	-1	12.12	TGTTCT
PF11_0206	-355	-1	12.12	TGTTCT
PF11_0211	-621	1	12.12	AGAACA
PF11_0239	-1875	1	12.12	AGAACA
PF11_0239	-1752	1	12.12	AGAACA
PF11_0240	-1276	1	12.12	AGAACA
PF11_0240	-71	1	12.12	AGAACA
PF11_0241	-1414	1	12.12	AGAACA
PF11_0242	-1422	1	12.12	AGAACA
PF11_0262	-335	1	12.12	AGAACA
PF11_0277	-1136	1	12.12	AGAACA
PF11_0290	-1468	-1	12.12	TGTTCT
PF11_0291	-789	1	12.12	AGAACA
PF11_0344	-779	-1	12.12	TGTTCT
PF11_0344	-268	1	12.12	AGAACA
PF11_0347	-883	1	12.12	AGAACA
PF11_0362	-1258	-1	12.12	TGTTCT
PF11_0375	-1693	-1	12.12	TGTTCT
PF11_0381	-374	-1	12.12	TGTTCT
PF11_0398	-706	-1	12.12	TGTTCT
PF11_0402	-1589	-1	12.12	TGTTCT
PF11_0433	-360	1	12.12	AGAACA
PF11_0442	-1388	-1	12.12	TGTTCT
PF11_0452	-1402	1	12.12	AGAACA
PF11_0452	-1111	-1	12.12	TGTTCT
PF11_0504	-1415	1	12.12	AGAACA
PF11_0509	-1510	-1	12.12	TGTTCT
PF11_0509	-692	-1	12.12	TGTTCT
PF11_0509	-25	1	12.12	AGAACA
PF11_0512	-941	-1	12.12	TGTTCT
PF11_0512	-934	1	12.12	AGAACA
PF11_0512	-571	-1	12.12	TGTTCT
PF11_0512	-425	-1	12.12	TGTTCT
PF11_0512	-292	-1	12.12	TGTTCT
PF11_0513	-1937	1	12.12	AGAACA
PF13_0012	-493	-1	12.12	TGTTCT
PF13_0019	-1084	-1	12.12	TGTTCT
PF13_0019	-144	1	12.12	AGAACA
PF13_0039	-1331	1	12.12	AGAACA
PF13_0039	-785	1	12.12	AGAACA
PF13_0041	-1385	-1	12.12	TGTTCT
PF13_0058	-717	1	12.12	AGAACA
PF13_0090	-598	-1	12.12	TGTTCT
PF13_0102	-503	1	12.12	AGAACA
PF13_0116	-1951	-1	12.12	TGTTCT
PF13_0116	-1185	-1	12.12	TGTTCT
PF13_0116	-191	-1	12.12	TGTTCT
PF13_0125	-889	1	12.12	AGAACA
PF13_0138	-1507	1	12.12	AGAACA
PF13_0152	-159	1	12.12	AGAACA
PF13_0162	-745	1	12.12	AGAACA
PF13_0162	-486	1	12.12	AGAACA
PF13_0162	-242	1	12.12	AGAACA
PF13_0169	-941	-1	12.12	TGTTCT
PF13_0175	-830	1	12.12	AGAACA
PF13_0175	-338	1	12.12	AGAACA
PF13_0193	-173	-1	12.12	TGTTCT
PF13_0194	-1284	1	12.12	AGAACA
PF13_0198	-1528	1	12.12	AGAACA
PF13_0198	-1256	1	12.12	AGAACA
PF13_0198	-676	-1	12.12	TGTTCT
PF13_0198	-404	-1	12.12	TGTTCT
PF13_0211	-376	-1	12.12	TGTTCT
PF13_0211	-178	1	12.12	AGAACA
PF13_0233	-1084	1	12.12	AGAACA
PF13_0270	-1298	1	12.12	AGAACA
PF13_0270	-1023	1	12.12	AGAACA
PF13_0275	-1636	-1	12.12	TGTTCT
PF13_0314	-286	-1	12.12	TGTTCT
PF13_0346	-1031	-1	12.12	TGTTCT
PF14_0013	-1985	-1	12.12	TGTTCT
PF14_0013	-1484	-1	12.12	TGTTCT
PF14_0013	-927	-1	12.12	TGTTCT
PF14_0016	-1482	-1	12.12	TGTTCT
PF14_0016	-1315	-1	12.12	TGTTCT
PF14_0016	-1020	-1	12.12	TGTTCT
PF14_0044	-631	-1	12.12	TGTTCT
PF14_0045	-1997	-1	12.12	TGTTCT
PF14_0045	-1491	-1	12.12	TGTTCT
PF14_0046	-1630	1	12.12	AGAACA
PF14_0046	-1124	1	12.12	AGAACA
PF14_0054	-679	1	12.12	AGAACA
PF14_0076	-1516	1	12.12	AGAACA
PF14_0099	-1610	-1	12.12	TGTTCT
PF14_0099	-1134	1	12.12	AGAACA
PF14_0117	-232	-1	12.12	TGTTCT
PF14_0135	-598	-1	12.12	TGTTCT
PF14_0136	-1315	1	12.12	AGAACA
PF14_0143	-197	-1	12.12	TGTTCT
PF14_0143	-43	-1	12.12	TGTTCT
PF14_0159	-811	-1	12.12	TGTTCT
PF14_0159	-683	1	12.12	AGAACA
PF14_0164	-602	1	12.12	AGAACA
PF14_0183	-48	-1	12.12	TGTTCT
PF14_0190	-67	-1	12.12	TGTTCT
PF14_0197	-231	1	12.12	AGAACA
PF14_0224	-616	-1	12.12	TGTTCT
PF14_0224	-351	-1	12.12	TGTTCT
PF14_0264	-621	1	12.12	AGAACA
PF14_0291	-699	1	12.12	AGAACA
PF14_0316	-1297	-1	12.12	TGTTCT
PF14_0316	-273	1	12.12	AGAACA
PF14_0316	-186	1	12.12	AGAACA
PF14_0339	-1082	-1	12.12	TGTTCT
PF14_0374	-634	-1	12.12	TGTTCT
PF14_0374	-454	1	12.12	AGAACA
PF14_0432	-415	1	12.12	AGAACA
PF14_0469	-1434	-1	12.12	TGTTCT
PF14_0469	-1380	1	12.12	AGAACA
PF14_0469	-101	-1	12.12	TGTTCT
PF14_0476	-485	-1	12.12	TGTTCT
PF14_0476	-308	-1	12.12	TGTTCT
PF14_0487	-764	1	12.12	AGAACA
PF14_0487	-627	-1	12.12	TGTTCT
PF14_0512	-307	-1	12.12	TGTTCT
PF14_0512	-297	-1	12.12	TGTTCT
PF14_0527	-895	-1	12.12	TGTTCT
PF14_0549	-1403	1	12.12	AGAACA
PF14_0574	-583	1	12.12	AGAACA
PF14_0586	-1286	1	12.12	AGAACA
PF14_0586	-103	-1	12.12	TGTTCT
PF14_0586	-34	-1	12.12	TGTTCT
PF14_0594	-919	1	12.12	AGAACA
PF14_0604	-1402	1	12.12	AGAACA
PF14_0610	-1139	1	12.12	AGAACA
PF14_0614	-1553	-1	12.12	TGTTCT
PF14_0614	-409	1	12.12	AGAACA
PF14_0633	-1644	-1	12.12	TGTTCT
PF14_0652	-151	-1	12.12	TGTTCT
PF14_0689	-1840	1	12.12	AGAACA
PF14_0690	-568	-1	12.12	TGTTCT
PF14_0691	-1307	1	12.12	AGAACA
PF14_0691	-1025	-1	12.12	TGTTCT
PF14_0691	-980	-1	12.12	TGTTCT
PF14_0691	-234	1	12.12	AGAACA
PF14_0712	-441	-1	12.12	TGTTCT
PF14_0738	-897	1	12.12	AGAACA
PF14_0738	-249	1	12.12	AGAACA
PF14_0738	-108	-1	12.12	TGTTCT
PF14_0760	-1896	1	12.12	AGAACA
PF14_0760	-1838	-1	12.12	TGTTCT
PF14_0760	-1635	1	12.12	AGAACA
PF14_0760	-1483	-1	12.12	TGTTCT
PF14_0760	-1015	1	12.12	AGAACA
PF14_0760	-688	1	12.12	AGAACA
PF14_0761	-1073	-1	12.12	TGTTCT
PFA0110w	-1197	-1	12.12	TGTTCT
PFA0110w	-1001	-1	12.12	TGTTCT
PFA0110w	-518	-1	12.12	TGTTCT
PFA0125c	-1011	1	12.12	AGAACA
PFA0135w	-175	-1	12.12	TGTTCT
PFA0210c	-340	-1	12.12	TGTTCT
PFA0220w	-1879	-1	12.12	TGTTCT
PFA0220w	-1614	-1	12.12	TGTTCT
PFA0375c	-1733	1	12.12	AGAACA
PFA0375c	-1407	1	12.12	AGAACA
PFA0515w	-1530	-1	12.12	TGTTCT
PFA0515w	-1106	-1	12.12	TGTTCT
PFA0525w	-183	1	12.12	AGAACA
PFA0535c	-1787	-1	12.12	TGTTCT
PFA0570w	-596	-1	12.12	TGTTCT
PFA0660w	-199	-1	12.12	TGTTCT
PFB0010w	-1421	1	12.12	AGAACA
PFB0010w	-908	-1	12.12	TGTTCT
PFB0010w	-902	-1	12.12	TGTTCT
PFB0040c	-1092	1	12.12	AGAACA
PFB0040c	-690	1	12.12	AGAACA
PFB0040c	-502	-1	12.12	TGTTCT
PFB0105c	-252	1	12.12	AGAACA
PFB0105c	-48	-1	12.12	TGTTCT
PFB0106c	-536	-1	12.12	TGTTCT
PFB0120w	-1559	1	12.12	AGAACA
PFB0120w	-1392	-1	12.12	TGTTCT
PFB0120w	-977	-1	12.12	TGTTCT
PFB0130w	-1778	1	12.12	AGAACA
PFB0130w	-1311	-1	12.12	TGTTCT
PFB0150c	-33	-1	12.12	TGTTCT
PFB0194w	-1699	1	12.12	AGAACA
PFB0194w	-990	-1	12.12	TGTTCT
PFB0194w	-871	1	12.12	AGAACA
PFB0265c	-1233	-1	12.12	TGTTCT
PFB0275w	-547	-1	12.12	TGTTCT
PFB0285c	-1540	1	12.12	AGAACA
PFB0440c	-1662	-1	12.12	TGTTCT
PFB0475c	-35	-1	12.12	TGTTCT
PFB0475c	-29	-1	12.12	TGTTCT
PFB0480w	-1940	1	12.12	AGAACA
PFB0480w	-1934	1	12.12	AGAACA
PFB0485c	-410	1	12.12	AGAACA
PFB0570w	-350	1	12.12	AGAACA
PFB0670c	-905	-1	12.12	TGTTCT
PFB0700c	-1589	-1	12.12	TGTTCT
PFB0760w	-1028	1	12.12	AGAACA
PFB0765w	-951	-1	12.12	TGTTCT
PFB0765w	-626	-1	12.12	TGTTCT
PFB0765w	-614	-1	12.12	TGTTCT
PFB0765w	-602	-1	12.12	TGTTCT
PFB0765w	-590	-1	12.12	TGTTCT
PFB0765w	-550	-1	12.12	TGTTCT
PFB0765w	-13	-1	12.12	TGTTCT
PFB0805c	-346	1	12.12	AGAACA
PFB0805c	-12	1	12.12	AGAACA
PFB0900c	-1156	1	12.12	AGAACA
PFB0900c	-1123	-1	12.12	TGTTCT
PFB0900c	-473	-1	12.12	TGTTCT
PFB0910w	-503	1	12.12	AGAACA
PFB0910w	-486	-1	12.12	TGTTCT
PFB0915w	-1364	1	12.12	AGAACA
PFB0915w	-1332	1	12.12	AGAACA
PFB0915w	-688	1	12.12	AGAACA
PFB0972w	-344	1	12.12	AGAACA
PFC0060c	-1317	-1	12.12	TGTTCT
PFC0060c	-1066	1	12.12	AGAACA
PFC0060c	-767	-1	12.12	TGTTCT
PFC0130c	-488	1	12.12	AGAACA
PFC0190c	-1730	1	12.12	AGAACA
PFC0240c	-815	1	12.12	AGAACA
PFC0355c	-1056	1	12.12	AGAACA
PFC0370w	-1050	1	12.12	AGAACA
PFC0370w	-240	-1	12.12	TGTTCT
PFC0486c	-746	1	12.12	AGAACA
PFC0486c	-445	-1	12.12	TGTTCT
PFC0700c	-746	1	12.12	AGAACA
PFC0700c	-710	1	12.12	AGAACA
PFC0700c	-698	1	12.12	AGAACA
PFC0700c	-686	1	12.12	AGAACA
PFC0700c	-656	1	12.12	AGAACA
PFC0700c	-432	-1	12.12	TGTTCT
PFC0700c	-405	-1	12.12	TGTTCT
PFC0825c	-1149	-1	12.12	TGTTCT
PFC0825c	-105	1	12.12	AGAACA
PFC0830w	-1144	1	12.12	AGAACA
PFC0875w	-1617	1	12.12	AGAACA
PFC0875w	-1062	-1	12.12	TGTTCT
PFC0965w	-1640	1	12.12	AGAACA
PFC0970w	-1264	1	12.12	AGAACA
PFC0970w	-944	1	12.12	AGAACA
PFC1045c	-1155	-1	12.12	TGTTCT
PFC1045c	-155	1	12.12	AGAACA
PFC1050w	-1149	1	12.12	AGAACA
PFD0025w	-659	1	12.12	AGAACA
PFD0025w	-640	1	12.12	AGAACA
PFD0085c	-1195	1	12.12	AGAACA
PFD0085c	-457	-1	12.12	TGTTCT
PFD0085c	-358	1	12.12	AGAACA
PFD0110w	-802	1	12.12	AGAACA
PFD0110w	-411	1	12.12	AGAACA
PFD0110w	-342	-1	12.12	TGTTCT
PFD0185c	-1274	-1	12.12	TGTTCT
PFD0390c	-1936	1	12.12	AGAACA
PFD0395c	-707	1	12.12	AGAACA
PFD0400w	-263	1	12.12	AGAACA
PFD0715c	-1399	1	12.12	AGAACA
PFD0715c	-1364	-1	12.12	TGTTCT
PFD0715c	-1080	-1	12.12	TGTTCT
PFD0715c	-514	-1	12.12	TGTTCT
PFD0720w	-1449	1	12.12	AGAACA
PFD0720w	-883	1	12.12	AGAACA
PFD0720w	-599	1	12.12	AGAACA
PFD0720w	-564	-1	12.12	TGTTCT
PFD0745c	-959	1	12.12	AGAACA
PFD0785c	-970	1	12.12	AGAACA
PFD0900w	-1878	1	12.12	AGAACA
PFD0900w	-777	-1	12.12	TGTTCT
PFD0900w	-571	-1	12.12	TGTTCT
PFD0985w	-983	-1	12.12	TGTTCT
PFD1020c	-1594	-1	12.12	TGTTCT
PFD1020c	-656	1	12.12	AGAACA
PFD1020c	-470	-1	12.12	TGTTCT
PFD1130w	-924	1	12.12	AGAACA
PFD1130w	-916	1	12.12	AGAACA
PFD1135c	-984	-1	12.12	TGTTCT
PFD1145c	-263	-1	12.12	TGTTCT
PFD1160w	-297	-1	12.12	TGTTCT
PFE0055c	-1993	1	12.12	AGAACA
PFE0070w	-1225	1	12.12	AGAACA
PFE0070w	-36	-1	12.12	TGTTCT
PFE0120c	-1337	-1	12.12	TGTTCT
PFE0125w	-1126	1	12.12	AGAACA
PFE0125w	-222	1	12.12	AGAACA
PFE0150c	-299	-1	12.12	TGTTCT
PFE0150c	-122	-1	12.12	TGTTCT
PFE0370c	-1574	1	12.12	AGAACA
PFE0370c	-1551	1	12.12	AGAACA
PFE0370c	-974	1	12.12	AGAACA
PFE0370c	-919	-1	12.12	TGTTCT
PFE0370c	-704	-1	12.12	TGTTCT
PFE0370c	-694	1	12.12	AGAACA
PFE0485w	-1396	1	12.12	AGAACA
PFE0770w	-367	-1	12.12	TGTTCT
PFE0770w	-147	1	12.12	AGAACA
PFE0860c	-1073	1	12.12	AGAACA
PFE1250w	-1671	-1	12.12	TGTTCT
PFE1250w	-1040	1	12.12	AGAACA
PFE1260c	-1185	-1	12.12	TGTTCT
PFE1260c	-207	-1	12.12	TGTTCT
PFE1365w	-955	-1	12.12	TGTTCT
PFE1410c	-1535	1	12.12	AGAACA
PFI0110c	-865	-1	12.12	TGTTCT
PFI0110c	-733	1	12.12	AGAACA
PFI0120c	-163	-1	12.12	TGTTCT
PFI0120c	-125	1	12.12	AGAACA
PFI0170w	-1603	-1	12.12	TGTTCT
PFI0170w	-1581	-1	12.12	TGTTCT
PFI0325c	-1627	-1	12.12	TGTTCT
PFI0325c	-884	1	12.12	AGAACA
PFI0345w	-263	1	12.12	AGAACA
PFI0470w	-1847	-1	12.12	TGTTCT
PFI0510c	-196	1	12.12	AGAACA
PFI0675w	-1098	1	12.12	AGAACA
PFI0675w	-827	1	12.12	AGAACA
PFI0675w	-162	-1	12.12	TGTTCT
PFI0675w	-13	-1	12.12	TGTTCT
PFI0690c	-1789	-1	12.12	TGTTCT
PFI0690c	-1624	-1	12.12	TGTTCT
PFI0815c	-707	-1	12.12	TGTTCT
PFI0820c	-1299	1	12.12	AGAACA
PFI0820c	-612	-1	12.12	TGTTCT
PFI0915w	-1310	-1	12.12	TGTTCT
PFI0915w	-1215	1	12.12	AGAACA
PFI0940c	-817	-1	12.12	TGTTCT
PFI1005w	-1658	-1	12.12	TGTTCT
PFI1015w	-612	1	12.12	AGAACA
PFI1095w	-188	1	12.12	AGAACA
PFI1110w	-963	-1	12.12	TGTTCT
PFI1110w	-914	-1	12.12	TGTTCT
PFI1110w	-899	-1	12.12	TGTTCT
PFI1110w	-481	-1	12.12	TGTTCT
PFI1200w	-1660	-1	12.12	TGTTCT
PFI1285w	-1404	1	12.12	AGAACA
PFI1285w	-594	1	12.12	AGAACA
PFI1470c	-1592	-1	12.12	TGTTCT
PFI1470c	-295	1	12.12	AGAACA
PFI1470c	-157	1	12.12	AGAACA
PFI1480w	-76	1	12.12	AGAACA
PFI1485c	-506	1	12.12	AGAACA
PFI1485c	-169	1	12.12	AGAACA
PFI1510w	-257	1	12.12	AGAACA
PFI1520w	-190	-1	12.12	TGTTCT
PFI1550c	-511	1	12.12	AGAACA
PFI1600w	-599	1	12.12	AGAACA
PFI1600w	-88	1	12.12	AGAACA
PFI1720w	-1470	1	12.12	AGAACA
PFI1720w	-597	-1	12.12	TGTTCT
PFI1735c	-1298	1	12.12	AGAACA
PFI1755c	-900	-1	12.12	TGTTCT
PFI1755c	-347	1	12.12	AGAACA
PFI1775w	-1546	-1	12.12	TGTTCT
PFI1775w	-1066	-1	12.12	TGTTCT
PFL0035c	-1415	1	12.12	AGAACA
PFL0035c	-1094	-1	12.12	TGTTCT
PFL0035c	-856	1	12.12	AGAACA
PFL0040c	-1280	-1	12.12	TGTTCT
PFL0040c	-388	-1	12.12	TGTTCT
PFL0040c	-305	-1	12.12	TGTTCT
PFL0060w	-1783	1	12.12	AGAACA
PFL0065w	-1483	-1	12.12	TGTTCT
PFL0065w	-1340	1	12.12	AGAACA
PFL0075w	-1362	1	12.12	AGAACA
PFL0075w	-700	1	12.12	AGAACA
PFL0185c	-1852	-1	12.12	TGTTCT
PFL0370w	-100	-1	12.12	TGTTCT
PFL0370w	-40	-1	12.12	TGTTCT
PFL0440c	-1311	1	12.12	AGAACA
PFL0440c	-222	-1	12.12	TGTTCT
PFL0520c	-754	1	12.12	AGAACA
PFL0525w	-173	-1	12.12	TGTTCT
PFL0635c	-1039	1	12.12	AGAACA
PFL0675c	-1368	-1	12.12	TGTTCT
PFL0785c	-1340	1	12.12	AGAACA
PFL0790w	-479	-1	12.12	TGTTCT
PFL0800c	-1877	-1	12.12	TGTTCT
PFL0800c	-1152	1	12.12	AGAACA
PFL0800c	-524	1	12.12	AGAACA
PFL0800c	-271	1	12.12	AGAACA
PFL0840c	-1419	-1	12.12	TGTTCT
PFL0870w	-1350	1	12.12	AGAACA
PFL0870w	-1332	-1	12.12	TGTTCT
PFL0870w	-525	-1	12.12	TGTTCT
PFL0885w	-600	1	12.12	AGAACA
PFL0885w	-33	-1	12.12	TGTTCT
PFL1055c	-1481	-1	12.12	TGTTCT
PFL1055c	-270	1	12.12	AGAACA
PFL1055c	-205	1	12.12	AGAACA
PFL1090w	-540	-1	12.12	TGTTCT
PFL1145w	-14	1	12.12	AGAACA
PFL1165w	-1971	1	12.12	AGAACA
PFL1165w	-1725	-1	12.12	TGTTCT
PFL1165w	-1547	1	12.12	AGAACA
PFL1165w	-1332	1	12.12	AGAACA
PFL1165w	-1167	-1	12.12	TGTTCT
PFL1165w	-378	1	12.12	AGAACA
PFL1170w	-550	1	12.12	AGAACA
PFL1365w	-410	-1	12.12	TGTTCT
PFL1410c	-1984	1	12.12	AGAACA
PFL1490w	-1683	1	12.12	AGAACA
PFL1505c	-1122	1	12.12	AGAACA
PFL1505c	-932	1	12.12	AGAACA
PFL1505c	-791	-1	12.12	TGTTCT
PFL1510c	-792	-1	12.12	TGTTCT
PFL1510c	-30	1	12.12	AGAACA
PFL1515c	-945	1	12.12	AGAACA
PFL1520w	-1600	-1	12.12	TGTTCT
PFL1560c	-887	-1	12.12	TGTTCT
PFL1560c	-527	1	12.12	AGAACA
PFL1565c	-844	-1	12.12	TGTTCT
PFL1800w	-956	-1	12.12	TGTTCT
PFL1880w	-1841	1	12.12	AGAACA
PFL1885c	-1532	1	12.12	AGAACA
PFL1885c	-493	-1	12.12	TGTTCT
PFL1885c	-349	1	12.12	AGAACA
PFL1940w	-680	1	12.12	AGAACA
PFL1945c	-696	1	12.12	AGAACA
PFL1945c	-498	-1	12.12	TGTTCT
PFL1955w	-878	-1	12.12	TGTTCT
PFL2195w	-1149	-1	12.12	TGTTCT
PFL2195w	-326	-1	12.12	TGTTCT
PFL2220w	-514	-1	12.12	TGTTCT
PFL2225w	-493	1	12.12	AGAACA
PFL2325c	-1373	1	12.12	AGAACA
PFL2325c	-748	1	12.12	AGAACA
PFL2405c	-1528	1	12.12	AGAACA
PFL2405c	-1064	1	12.12	AGAACA
PFL2405c	-999	1	12.12	AGAACA
PFL2405c	-277	-1	12.12	TGTTCT
PFL2460w	-1026	-1	12.12	TGTTCT
PFL2460w	-463	1	12.12	AGAACA
PFL2460w	-323	-1	12.12	TGTTCT
PFL2475w	-612	-1	12.12	TGTTCT
PFL2520w	-1491	-1	12.12	TGTTCT
PFL2520w	-1005	1	12.12	AGAACA
PFL2520w	-740	-1	12.12	TGTTCT
PFL2520w	-573	1	12.12	AGAACA
PFL2520w	-241	-1	12.12	TGTTCT
PFL2530w	-520	-1	12.12	TGTTCT
PFL2565w	-15	1	12.12	AGAACA
PFL2565w	-6	1	12.12	AGAACA
MAL13P1.176	-1505	-1	10.81	CGTTCT
MAL7P1.170	-1712	1	10.81	AGAACG
MAL7P1.34	-1160	-1	10.81	CGTTCT
MAL7P1.76	-1257	-1	10.81	CGTTCT
MAL8P1.109	-1725	-1	10.81	CGTTCT
MAL8P1.160	-1553	1	10.81	AGAACG
MAL8P1.4	-416	-1	10.81	CGTTCT
MAL8P1.57	-546	1	10.81	AGAACG
MAL8P1.68	-757	1	10.81	AGAACG
MAL8P1.68	-419	1	10.81	AGAACG
MAL8P1.81	-1110	-1	10.81	CGTTCT
PF08_0044	-500	-1	10.81	CGTTCT
PF10_0019	-716	1	10.81	AGAACG
PF10_0019	-627	-1	10.81	CGTTCT
PF10_0262	-794	1	10.81	AGAACG
PF10_0262	-642	-1	10.81	CGTTCT
PF10_0374	-768	1	10.81	AGAACG
PF11_0040	-1871	1	10.81	AGAACG
PF11_0040	-1676	1	10.81	AGAACG
PF11_0040	-797	-1	10.81	CGTTCT
PF11_0094	-169	-1	10.81	CGTTCT
PF11_0277	-183	1	10.81	AGAACG
PF11_0362	-197	-1	10.81	CGTTCT
PF11_0362	-119	-1	10.81	CGTTCT
PF11_0473	-462	-1	10.81	CGTTCT
PF13_0018	-1473	-1	10.81	CGTTCT
PF13_0064	-371	1	10.81	AGAACG
PF13_0124	-1022	1	10.81	AGAACG
PF13_0138	-22	-1	10.81	CGTTCT
PF13_0198	-866	1	10.81	AGAACG
PF13_0238	-1873	1	10.81	AGAACG
PF13_0238	-1366	1	10.81	AGAACG
PF13_0275	-272	-1	10.81	CGTTCT
PF13_0292	-464	-1	10.81	CGTTCT
PF13_0293	-879	1	10.81	AGAACG
PF14_0046	-972	-1	10.81	CGTTCT
PF14_0117	-1262	-1	10.81	CGTTCT
PF14_0235	-483	-1	10.81	CGTTCT
PF14_0344	-1892	1	10.81	AGAACG
PF14_0440	-1861	-1	10.81	CGTTCT
PF14_0477	-466	-1	10.81	CGTTCT
PF14_0567	-1785	-1	10.81	CGTTCT
PF14_0567	-1733	-1	10.81	CGTTCT
PF14_0604	-850	1	10.81	AGAACG
PF14_0691	-1237	1	10.81	AGAACG
PF14_0706	-264	1	10.81	AGAACG
PFA0445w	-1335	1	10.81	AGAACG
PFB0010w	-1523	1	10.81	AGAACG
PFB0010w	-914	-1	10.81	CGTTCT
PFB0665w	-352	-1	10.81	CGTTCT
PFC0090w	-385	-1	10.81	CGTTCT
PFC0486c	-949	-1	10.81	CGTTCT
PFC0635c	-1687	-1	10.81	CGTTCT
PFC0640w	-1367	1	10.81	AGAACG
PFC0875w	-815	-1	10.81	CGTTCT
PFC0965w	-1900	1	10.81	AGAACG
PFD0885c	-1666	1	10.81	AGAACG
PFD0885c	-1511	1	10.81	AGAACG
PFE0125w	-74	-1	10.81	CGTTCT
PFE0150c	-533	-1	10.81	CGTTCT
PFE0385w	-1671	-1	10.81	CGTTCT
PFE0770w	-1383	-1	10.81	CGTTCT
PFE1150w	-1648	1	10.81	AGAACG
PFE1260c	-1268	-1	10.81	CGTTCT
PFE1490c	-570	1	10.81	AGAACG
PFI0325c	-1702	-1	10.81	CGTTCT
PFI0540w	-504	1	10.81	AGAACG
PFI1200w	-655	-1	10.81	CGTTCT
PFI1485c	-1879	1	10.81	AGAACG
PFI1735c	-500	-1	10.81	CGTTCT
PFL0065w	-1153	-1	10.81	CGTTCT
PFL0470w	-866	1	10.81	AGAACG
PFL0655w	-1617	-1	10.81	CGTTCT
PFL0800c	-80	1	10.81	AGAACG
PFL1505c	-1269	1	10.81	AGAACG
PFL1885c	-945	-1	10.81	CGTTCT
PFL1885c	-887	-1	10.81	CGTTCT
PFL1940w	-867	1	10.81	AGAACG
PFL1945c	-122	1	10.81	AGAACG
MAL13P1.176	-351	-1	8.95	TGTGCT
MAL13P1.188	-1486	-1	8.95	TGTGCT
MAL13P1.212	-1083	-1	8.95	TGTGCT
MAL13P1.260	-1135	-1	8.95	TGTGCT
MAL7P1.105	-1504	1	8.95	AGCACA
MAL7P1.29	-245	1	8.95	AGCACA
MAL7P1.86	-259	1	8.95	AGCACA
MAL8P1.144	-1897	-1	8.95	TGTGCT
MAL8P1.144	-1335	1	8.95	AGCACA
MAL8P1.144	-1234	1	8.95	AGCACA
MAL8P1.81	-607	-1	8.95	TGTGCT
PF07_0003	-1505	1	8.95	AGCACA
PF07_0004	-1137	-1	8.95	TGTGCT
PF07_0014	-351	-1	8.95	TGTGCT
PF07_0026	-491	1	8.95	AGCACA
PF08_0008	-271	1	8.95	AGCACA
PF08_0044	-69	-1	8.95	TGTGCT
PF08_0113	-1198	1	8.95	AGCACA
PF08_0115	-1386	1	8.95	AGCACA
PF10_0046	-1183	1	8.95	AGCACA
PF10_0085	-1403	-1	8.95	TGTGCT
PF10_0156	-1891	1	8.95	AGCACA
PF10_0156	-285	-1	8.95	TGTGCT
PF10_0218	-579	-1	8.95	TGTGCT
PF10_0219	-1814	1	8.95	AGCACA
PF10_0281	-1211	1	8.95	AGCACA
PF10_0295	-197	1	8.95	AGCACA
PF10_0295	-111	1	8.95	AGCACA
PF10_0296	-1443	-1	8.95	TGTGCT
PF10_0296	-1142	1	8.95	AGCACA
PF11_0052	-753	1	8.95	AGCACA
PF11_0067	-289	-1	8.95	TGTGCT
PF11_0139	-363	-1	8.95	TGTGCT
PF11_0204	-323	1	8.95	AGCACA
PF11_0241	-1573	-1	8.95	TGTGCT
PF11_0242	-422	1	8.95	AGCACA
PF11_0242	-291	-1	8.95	TGTGCT
PF11_0268	-968	-1	8.95	TGTGCT
PF11_0344	-408	-1	8.95	TGTGCT
PF11_0381	-519	-1	8.95	TGTGCT
PF11_0473	-1497	-1	8.95	TGTGCT
PF11_0473	-1123	-1	8.95	TGTGCT
PF11_0512	-1096	-1	8.95	TGTGCT
PF13_0012	-1534	-1	8.95	TGTGCT
PF13_0175	-1074	1	8.95	AGCACA
PF13_0194	-868	-1	8.95	TGTGCT
PF13_0233	-1665	1	8.95	AGCACA
PF13_0265	-1843	-1	8.95	TGTGCT
PF13_0270	-441	-1	8.95	TGTGCT
PF13_0352	-38	-1	8.95	TGTGCT
PF14_0099	-83	1	8.95	AGCACA
PF14_0117	-1170	1	8.95	AGCACA
PF14_0135	-1881	-1	8.95	TGTGCT
PF14_0136	-32	1	8.95	AGCACA
PF14_0140	-340	-1	8.95	TGTGCT
PF14_0190	-1345	-1	8.95	TGTGCT
PF14_0251	-1082	1	8.95	AGCACA
PF14_0423	-533	1	8.95	AGCACA
PF14_0432	-1456	1	8.95	AGCACA
PF14_0476	-964	1	8.95	AGCACA
PF14_0567	-1752	1	8.95	AGCACA
PF14_0578	-687	-1	8.95	TGTGCT
PF14_0586	-755	-1	8.95	TGTGCT
PF14_0614	-469	-1	8.95	TGTGCT
PF14_0621	-377	-1	8.95	TGTGCT
PF14_0706	-1798	-1	8.95	TGTGCT
PF14_0724	-81	-1	8.95	TGTGCT
PF14_0761	-1459	-1	8.95	TGTGCT
PFA0445w	-1389	1	8.95	AGCACA
PFB0160w	-518	1	8.95	AGCACA
PFB0285c	-18	1	8.95	AGCACA
PFB0640c	-1682	1	8.95	AGCACA
PFB0900c	-1994	-1	8.95	TGTGCT
PFC0355c	-407	-1	8.95	TGTGCT
PFC0965w	-45	-1	8.95	TGTGCT
PFC0970w	-437	1	8.95	AGCACA
PFC0970w	-127	1	8.95	AGCACA
PFD0110w	-393	1	8.95	AGCACA
PFD1145c	-1648	-1	8.95	TGTGCT
PFD1160w	-1237	-1	8.95	TGTGCT
PFE0175c	-242	1	8.95	AGCACA
PFE0370c	-766	1	8.95	AGCACA
PFE0890c	-263	1	8.95	AGCACA
PFE0890c	-170	1	8.95	AGCACA
PFE0990w	-1511	1	8.95	AGCACA
PFE1285w	-1636	-1	8.95	TGTGCT
PFE1410c	-1054	1	8.95	AGCACA
PFI0110c	-1726	1	8.95	AGCACA
PFI0470w	-1054	-1	8.95	TGTGCT
PFI0540w	-179	1	8.95	AGCACA
PFI0690c	-1586	-1	8.95	TGTGCT
PFI0940c	-1812	-1	8.95	TGTGCT
PFI1015w	-1835	1	8.95	AGCACA
PFI1015w	-763	1	8.95	AGCACA
PFI1200w	-1947	1	8.95	AGCACA
PFI1285w	-1851	1	8.95	AGCACA
PFI1520w	-1776	1	8.95	AGCACA
PFI1520w	-706	1	8.95	AGCACA
PFL0800c	-863	1	8.95	AGCACA
PFL0850w	-173	1	8.95	AGCACA
PFL1125w	-1728	1	8.95	AGCACA
PFL1125w	-153	1	8.95	AGCACA
PFL1165w	-1625	1	8.95	AGCACA
PFL1270w	-292	1	8.95	AGCACA
PFL1410c	-1489	-1	8.95	TGTGCT
PFL1435c	-169	-1	8.95	TGTGCT
PFL1505c	-1040	-1	8.95	TGTGCT
PFL1510c	-1156	-1	8.95	TGTGCT
PFL1515c	-552	1	8.95	AGCACA
PFL1520w	-1993	-1	8.95	TGTGCT
PFL1885c	-1442	1	8.95	AGCACA
PFL1940w	-1062	1	8.95	AGCACA
PFL2270w	-327	-1	8.95	TGTGCT
PFL2325c	-1943	-1	8.95	TGTGCT
PFL2405c	-357	1	8.95	AGCACA
PFL2410w	-462	-1	8.95	TGTGCT
PFL2460w	-574	1	8.95	AGCACA
MAL13P1.176	-1484	1	8.91	AGAACC
MAL13P1.206	-41	1	8.91	AGAACC
MAL13P1.268	-585	-1	8.91	GGTTCT
MAL13P1.322	-1916	1	8.91	AGAACC
MAL7P1.172	-1253	1	8.91	AGAACC
MAL7P1.172	-104	1	8.91	AGAACC
MAL7P1.27	-1554	1	8.91	AGAACC
MAL7P1.29	-745	-1	8.91	GGTTCT
MAL7P1.34	-1328	-1	8.91	GGTTCT
PF07_0014	-844	-1	8.91	GGTTCT
PF07_0107	-1581	1	8.91	AGAACC
PF07_0127	-1650	-1	8.91	GGTTCT
PF08_0003	-316	1	8.91	AGAACC
PF08_0003	-307	-1	8.91	GGTTCT
PF08_0113	-141	1	8.91	AGAACC
PF08_0137	-1057	1	8.91	AGAACC
PF08_0137	-237	-1	8.91	GGTTCT
PF10_0025	-1593	-1	8.91	GGTTCT
PF10_0183	-798	1	8.91	AGAACC
PF10_0231	-179	-1	8.91	GGTTCT
PF10_0378	-516	1	8.91	AGAACC
PF11_0093	-1587	1	8.91	AGAACC
PF11_0211	-540	1	8.91	AGAACC
PF11_0241	-1883	1	8.91	AGAACC
PF11_0268	-941	-1	8.91	GGTTCT
PF11_0277	-1161	1	8.91	AGAACC
PF11_0290	-1834	-1	8.91	GGTTCT
PF11_0291	-423	1	8.91	AGAACC
PF11_0433	-183	1	8.91	AGAACC
PF11_0442	-1749	1	8.91	AGAACC
PF11_0504	-1521	1	8.91	AGAACC
PF11_0509	-1772	-1	8.91	GGTTCT
PF13_0012	-244	-1	8.91	GGTTCT
PF13_0041	-334	-1	8.91	GGTTCT
PF13_0125	-1116	1	8.91	AGAACC
PF13_0193	-929	1	8.91	AGAACC
PF13_0198	-887	-1	8.91	GGTTCT
PF13_0211	-1765	1	8.91	AGAACC
PF13_0270	-606	-1	8.91	GGTTCT
PF14_0016	-1788	-1	8.91	GGTTCT
PF14_0054	-1643	1	8.91	AGAACC
PF14_0117	-788	-1	8.91	GGTTCT
PF14_0139	-314	1	8.91	AGAACC
PF14_0204	-564	-1	8.91	GGTTCT
PF14_0250	-1243	-1	8.91	GGTTCT
PF14_0264	-731	1	8.91	AGAACC
PF14_0339	-1993	-1	8.91	GGTTCT
PF14_0432	-367	-1	8.91	GGTTCT
PF14_0433	-506	-1	8.91	GGTTCT
PF14_0541	-1456	1	8.91	AGAACC
PF14_0541	-939	1	8.91	AGAACC
PF14_0689	-1863	1	8.91	AGAACC
PF14_0690	-545	-1	8.91	GGTTCT
PF14_0760	-1859	-1	8.91	GGTTCT
PFA0135w	-1126	-1	8.91	GGTTCT
PFA0135w	-688	-1	8.91	GGTTCT
PFA0135w	-542	1	8.91	AGAACC
PFA0135w	-510	-1	8.91	GGTTCT
PFA0135w	-157	-1	8.91	GGTTCT
PFA0570w	-436	1	8.91	AGAACC
PFB0106c	-784	-1	8.91	GGTTCT
PFB0120w	-1830	1	8.91	AGAACC
PFB0130w	-1044	1	8.91	AGAACC
PFB0145c	-37	-1	8.91	GGTTCT
PFB0194w	-1552	-1	8.91	GGTTCT
PFB0440c	-1098	-1	8.91	GGTTCT
PFB0665w	-596	1	8.91	AGAACC
PFB0675w	-1084	-1	8.91	GGTTCT
PFB0675w	-641	1	8.91	AGAACC
PFB0915w	-1246	-1	8.91	GGTTCT
PFB0915w	-842	-1	8.91	GGTTCT
PFC0090w	-971	-1	8.91	GGTTCT
PFC0090w	-731	1	8.91	AGAACC
PFC0090w	-464	1	8.91	AGAACC
PFC0090w	-14	1	8.91	AGAACC
PFC0486c	-1506	1	8.91	AGAACC
PFC0740c	-1285	1	8.91	AGAACC
PFC0965w	-1936	-1	8.91	GGTTCT
PFC1045c	-608	1	8.91	AGAACC
PFC1050w	-1696	-1	8.91	GGTTCT
PFD0085c	-1224	-1	8.91	GGTTCT
PFD0110w	-775	-1	8.91	GGTTCT
PFD0745c	-600	1	8.91	AGAACC
PFD0765w	-36	1	8.91	AGAACC
PFD0905w	-537	-1	8.91	GGTTCT
PFD1135c	-296	-1	8.91	GGTTCT
PFD1160w	-736	-1	8.91	GGTTCT
PFE0070w	-250	1	8.91	AGAACC
PFE1150w	-1620	1	8.91	AGAACC
PFE1410c	-899	-1	8.91	GGTTCT
PFE1445c	-1333	1	8.91	AGAACC
PFE1505w	-1982	-1	8.91	GGTTCT
PFE1505w	-670	1	8.91	AGAACC
PFE1505w	-421	-1	8.91	GGTTCT
PFI0345w	-1243	-1	8.91	GGTTCT
PFI0590c	-561	1	8.91	AGAACC
PFI1280c	-894	-1	8.91	GGTTCT
PFI1600w	-758	1	8.91	AGAACC
PFL0275w	-55	1	8.91	AGAACC
PFL0290w	-1657	-1	8.91	GGTTCT
PFL1170w	-167	1	8.91	AGAACC
PFL1270w	-1632	1	8.91	AGAACC
PFL1365w	-225	1	8.91	AGAACC
PFL2520w	-481	-1	8.91	GGTTCT
PFL2520w	-67	1	8.91	AGAACC
PFL2530w	-281	-1	8.91	GGTTCT
MAL13P1.122	-1170	1	8.27	AGGACA
MAL13P1.122	-289	-1	8.27	TGTCCT
MAL13P1.206	-1216	1	8.27	AGGACA
MAL13P1.298	-632	1	8.27	AGGACA
MAL13P1.331	-1748	-1	8.27	TGTCCT
MAL13P1.334	-1984	-1	8.27	TGTCCT
MAL13P1.342	-1126	1	8.27	AGGACA
MAL13P1.61	-1590	-1	8.27	TGTCCT
MAL13P1.70	-788	1	8.27	AGGACA
MAL7P1.27	-702	-1	8.27	TGTCCT
MAL7P1.29	-693	1	8.27	AGGACA
MAL7P1.29	-89	-1	8.27	TGTCCT
MAL7P1.34	-1971	1	8.27	AGGACA
MAL7P1.7	-1275	1	8.27	AGGACA
MAL8P1.109	-1333	1	8.27	AGGACA
MAL8P1.4	-1702	1	8.27	AGGACA
MAL8P1.81	-252	-1	8.27	TGTCCT
MAL8P1.88	-1447	-1	8.27	TGTCCT
MAL8P1.91	-1412	1	8.27	AGGACA
MAL8P1.91	-280	-1	8.27	TGTCCT
PF07_0004	-497	-1	8.27	TGTCCT
PF07_0026	-7	-1	8.27	TGTCCT
PF07_0056	-1168	-1	8.27	TGTCCT
PF08_0003	-1989	-1	8.27	TGTCCT
PF08_0044	-1749	-1	8.27	TGTCCT
PF08_0044	-625	-1	8.27	TGTCCT
PF08_0044	-488	-1	8.27	TGTCCT
PF08_0072	-1186	1	8.27	AGGACA
PF08_0088	-709	1	8.27	AGGACA
PF10_0015	-967	1	8.27	AGGACA
PF10_0022	-508	-1	8.27	TGTCCT
PF10_0100	-1959	1	8.27	AGGACA
PF10_0157	-1685	1	8.27	AGGACA
PF10_0158	-43	-1	8.27	TGTCCT
PF10_0170	-275	-1	8.27	TGTCCT
PF10_0244	-907	1	8.27	AGGACA
PF10_0345	-1159	1	8.27	AGGACA
PF10_0352	-314	-1	8.27	TGTCCT
PF11_0038	-828	-1	8.27	TGTCCT
PF11_0166	-1867	1	8.27	AGGACA
PF11_0167	-1111	-1	8.27	TGTCCT
PF11_0192	-907	-1	8.27	TGTCCT
PF11_0204	-519	-1	8.27	TGTCCT
PF11_0262	-418	1	8.27	AGGACA
PF11_0262	-347	-1	8.27	TGTCCT
PF11_0277	-1724	1	8.27	AGGACA
PF11_0277	-780	-1	8.27	TGTCCT
PF11_0277	-174	1	8.27	AGGACA
PF11_0290	-1783	-1	8.27	TGTCCT
PF11_0291	-474	1	8.27	AGGACA
PF11_0381	-584	-1	8.27	TGTCCT
PF11_0381	-265	1	8.27	AGGACA
PF11_0402	-1543	1	8.27	AGGACA
PF11_0442	-900	1	8.27	AGGACA
PF11_0442	-650	-1	8.27	TGTCCT
PF13_0058	-1857	1	8.27	AGGACA
PF13_0064	-1889	1	8.27	AGGACA
PF13_0064	-314	-1	8.27	TGTCCT
PF13_0102	-780	1	8.27	AGGACA
PF13_0106	-1762	-1	8.27	TGTCCT
PF13_0138	-1486	-1	8.27	TGTCCT
PF13_0265	-1724	1	8.27	AGGACA
PF13_0265	-332	1	8.27	AGGACA
PF13_0346	-1729	1	8.27	AGGACA
PF14_0045	-1108	1	8.27	AGGACA
PF14_0055	-1276	-1	8.27	TGTCCT
PF14_0076	-445	-1	8.27	TGTCCT
PF14_0076	-232	-1	8.27	TGTCCT
PF14_0197	-1041	1	8.27	AGGACA
PF14_0234	-176	-1	8.27	TGTCCT
PF14_0264	-1611	1	8.27	AGGACA
PF14_0291	-520	1	8.27	AGGACA
PF14_0344	-894	1	8.27	AGGACA
PF14_0372	-196	1	8.27	AGGACA
PF14_0464	-282	-1	8.27	TGTCCT
PF14_0518	-30	1	8.27	AGGACA
PF14_0604	-668	-1	8.27	TGTCCT
PF14_0689	-334	1	8.27	AGGACA
PF14_0690	-368	1	8.27	AGGACA
PF14_0714	-284	1	8.27	AGGACA
PFA0220w	-1971	1	8.27	AGGACA
PFA0440w	-1206	-1	8.27	TGTCCT
PFA0660w	-1473	-1	8.27	TGTCCT
PFB0106c	-1084	-1	8.27	TGTCCT
PFB0440c	-1705	1	8.27	AGGACA
PFB0665w	-561	1	8.27	AGGACA
PFB0805c	-222	-1	8.27	TGTCCT
PFB0972w	-32	1	8.27	AGGACA
PFC0486c	-1177	1	8.27	AGGACA
PFC0690c	-624	-1	8.27	TGTCCT
PFC0825c	-367	-1	8.27	TGTCCT
PFC0830w	-1926	1	8.27	AGGACA
PFC0965w	-1179	1	8.27	AGGACA
PFC0970w	-1287	-1	8.27	TGTCCT
PFD0495c	-126	1	8.27	AGGACA
PFD0985w	-1711	1	8.27	AGGACA
PFD1130w	-1467	1	8.27	AGGACA
PFE1490c	-617	1	8.27	AGGACA
PFE1490c	-281	-1	8.27	TGTCCT
PFI0170w	-1495	-1	8.27	TGTCCT
PFI0580c	-837	1	8.27	AGGACA
PFI0675w	-785	-1	8.27	TGTCCT
PFI0690c	-833	-1	8.27	TGTCCT
PFI0715w	-1603	1	8.27	AGGACA
PFI0915w	-1943	1	8.27	AGGACA
PFI0940c	-1805	-1	8.27	TGTCCT
PFI1005w	-1377	-1	8.27	TGTCCT
PFI1280c	-706	1	8.27	AGGACA
PFI1510w	-281	1	8.27	AGGACA
PFI1735c	-937	1	8.27	AGGACA
PFI1755c	-1996	1	8.27	AGGACA
PFL0060w	-1895	-1	8.27	TGTCCT
PFL0060w	-1432	-1	8.27	TGTCCT
PFL0075w	-1021	1	8.27	AGGACA
PFL0275w	-803	-1	8.27	TGTCCT
PFL0275w	-413	1	8.27	AGGACA
PFL0440c	-612	-1	8.27	TGTCCT
PFL0440c	-138	1	8.27	AGGACA
PFL0470w	-1503	-1	8.27	TGTCCT
PFL0675c	-448	1	8.27	AGGACA
PFL0800c	-579	-1	8.27	TGTCCT
PFL0870w	-1243	-1	8.27	TGTCCT
PFL1170w	-1127	1	8.27	AGGACA
PFL1270w	-500	-1	8.27	TGTCCT
PFL1515c	-775	-1	8.27	TGTCCT
PFL1520w	-1770	1	8.27	AGGACA
PFL1560c	-893	-1	8.27	TGTCCT
PFL2410w	-369	1	8.27	AGGACA
PFL2460w	-478	-1	8.27	TGTCCT
PFL2565w	-138	1	8.27	AGGACA
MAL13P1.176	-715	-1	8.1	TGTTCC
MAL13P1.176	-694	-1	8.1	TGTTCC
MAL13P1.206	-605	-1	8.1	TGTTCC
MAL13P1.268	-1370	-1	8.1	TGTTCC
MAL13P1.322	-1675	1	8.1	GGAACA
MAL13P1.331	-160	-1	8.1	TGTTCC
MAL13P1.334	-1914	-1	8.1	TGTTCC
MAL7P1.76	-625	-1	8.1	TGTTCC
MAL8P1.109	-1986	-1	8.1	TGTTCC
MAL8P1.4	-1276	-1	8.1	TGTTCC
MAL8P1.88	-1377	-1	8.1	TGTTCC
MAL8P1.91	-1482	1	8.1	GGAACA
PF07_0003	-1296	1	8.1	GGAACA
PF07_0024	-1918	-1	8.1	TGTTCC
PF07_0126	-1741	-1	8.1	TGTTCC
PF08_0003	-1745	1	8.1	GGAACA
PF08_0072	-958	1	8.1	GGAACA
PF08_0088	-810	-1	8.1	TGTTCC
PF08_0137	-1774	1	8.1	GGAACA
PF10_0022	-1910	-1	8.1	TGTTCC
PF10_0025	-1850	1	8.1	GGAACA
PF10_0156	-507	-1	8.1	TGTTCC
PF10_0178	-821	-1	8.1	TGTTCC
PF10_0178	-564	1	8.1	GGAACA
PF10_0296	-1541	-1	8.1	TGTTCC
PF10_0296	-43	-1	8.1	TGTTCC
PF10_0378	-869	1	8.1	GGAACA
PF11_0037	-1303	1	8.1	GGAACA
PF11_0039	-1760	-1	8.1	TGTTCC
PF11_0067	-638	-1	8.1	TGTTCC
PF11_0175	-445	1	8.1	GGAACA
PF11_0179	-269	-1	8.1	TGTTCC
PF11_0192	-372	-1	8.1	TGTTCC
PF11_0211	-1735	1	8.1	GGAACA
PF11_0241	-34	1	8.1	GGAACA
PF11_0262	-190	-1	8.1	TGTTCC
PF11_0290	-1247	-1	8.1	TGTTCC
PF11_0291	-1010	1	8.1	GGAACA
PF11_0347	-9	1	8.1	GGAACA
PF11_0381	-1867	-1	8.1	TGTTCC
PF11_0402	-1837	-1	8.1	TGTTCC
PF11_0442	-1433	1	8.1	GGAACA
PF11_0473	-1393	-1	8.1	TGTTCC
PF11_0504	-394	1	8.1	GGAACA
PF11_0504	-63	1	8.1	GGAACA
PF11_0505	-1959	1	8.1	GGAACA
PF13_0012	-1214	1	8.1	GGAACA
PF13_0039	-822	1	8.1	GGAACA
PF13_0090	-1276	1	8.1	GGAACA
PF13_0090	-479	1	8.1	GGAACA
PF13_0152	-1301	1	8.1	GGAACA
PF13_0161	-691	-1	8.1	TGTTCC
PF13_0194	-1324	-1	8.1	TGTTCC
PF13_0198	-1677	1	8.1	GGAACA
PF13_0198	-1656	1	8.1	GGAACA
PF13_0198	-276	-1	8.1	TGTTCC
PF13_0198	-255	-1	8.1	TGTTCC
PF13_0265	-1324	-1	8.1	TGTTCC
PF13_0270	-64	-1	8.1	TGTTCC
PF13_0292	-1255	1	8.1	GGAACA
PF13_0292	-966	1	8.1	GGAACA
PF13_0293	-377	-1	8.1	TGTTCC
PF13_0293	-88	-1	8.1	TGTTCC
PF13_0343	-42	-1	8.1	TGTTCC
PF13_0352	-920	-1	8.1	TGTTCC
PF14_0013	-1704	-1	8.1	TGTTCC
PF14_0045	-335	-1	8.1	TGTTCC
PF14_0183	-655	-1	8.1	TGTTCC
PF14_0190	-1609	1	8.1	GGAACA
PF14_0235	-111	-1	8.1	TGTTCC
PF14_0291	-1779	1	8.1	GGAACA
PF14_0476	-1006	-1	8.1	TGTTCC
PF14_0594	-749	-1	8.1	TGTTCC
PF14_0615	-1052	-1	8.1	TGTTCC
PF14_0652	-423	-1	8.1	TGTTCC
PF14_0660	-806	1	8.1	GGAACA
PF14_0660	-156	-1	8.1	TGTTCC
PF14_0689	-1540	1	8.1	GGAACA
PF14_0689	-511	-1	8.1	TGTTCC
PF14_0689	-192	1	8.1	GGAACA
PF14_0690	-1897	1	8.1	GGAACA
PF14_0690	-868	-1	8.1	TGTTCC
PF14_0691	-169	1	8.1	GGAACA
PFA0210c	-684	1	8.1	GGAACA
PFA0525w	-1572	-1	8.1	TGTTCC
PFA0570w	-779	-1	8.1	TGTTCC
PFB0265c	-856	-1	8.1	TGTTCC
PFB0475c	-444	-1	8.1	TGTTCC
PFB0480w	-1525	1	8.1	GGAACA
PFB0485c	-1653	1	8.1	GGAACA
PFB0640c	-1248	1	8.1	GGAACA
PFB0815w	-1631	-1	8.1	TGTTCC
PFB0905c	-471	-1	8.1	TGTTCC
PFC0635c	-1676	-1	8.1	TGTTCC
PFC0640w	-1378	1	8.1	GGAACA
PFC0690c	-1128	1	8.1	GGAACA
PFC0965w	-1505	-1	8.1	TGTTCC
PFC0970w	-1782	-1	8.1	TGTTCC
PFD0085c	-153	-1	8.1	TGTTCC
PFD0185c	-734	-1	8.1	TGTTCC
PFD0495c	-1658	-1	8.1	TGTTCC
PFD0765w	-669	1	8.1	GGAACA
PFD1020c	-192	1	8.1	GGAACA
PFD1130w	-188	1	8.1	GGAACA
PFD1145c	-1554	1	8.1	GGAACA
PFD1145c	-1196	-1	8.1	TGTTCC
PFE0070w	-126	-1	8.1	TGTTCC
PFE0175c	-492	-1	8.1	TGTTCC
PFE0370c	-1442	-1	8.1	TGTTCC
PFE0770w	-128	-1	8.1	TGTTCC
PFE1250w	-1699	-1	8.1	TGTTCC
PFE1260c	-1464	-1	8.1	TGTTCC
PFI0470w	-1448	-1	8.1	TGTTCC
PFI0940c	-1852	-1	8.1	TGTTCC
PFI1180w	-1971	-1	8.1	TGTTCC
PFI1180w	-1103	-1	8.1	TGTTCC
PFI1285w	-1385	1	8.1	GGAACA
PFI1470c	-1248	-1	8.1	TGTTCC
PFI1510w	-1445	-1	8.1	TGTTCC
PFI1510w	-274	1	8.1	GGAACA
PFI1720w	-1101	-1	8.1	TGTTCC
PFL0040c	-1030	-1	8.1	TGTTCC
PFL0115w	-1159	1	8.1	GGAACA
PFL0185c	-1305	1	8.1	GGAACA
PFL0470w	-1270	-1	8.1	TGTTCC
PFL0635c	-1224	-1	8.1	TGTTCC
PFL0850w	-603	-1	8.1	TGTTCC
PFL0885w	-1833	-1	8.1	TGTTCC
PFL1055c	-1646	-1	8.1	TGTTCC
PFL1055c	-378	-1	8.1	TGTTCC
PFL1165w	-1762	1	8.1	GGAACA
PFL1165w	-387	1	8.1	GGAACA
PFL1515c	-885	1	8.1	GGAACA
PFL1520w	-1660	-1	8.1	TGTTCC
PFL1520w	-128	-1	8.1	TGTTCC
PFL1565c	-233	-1	8.1	TGTTCC
PFL1885c	-1310	-1	8.1	TGTTCC
PFL2270w	-88	1	8.1	GGAACA
PFL2325c	-1637	1	8.1	GGAACA
PFL2460w	-1245	-1	8.1	TGTTCC
PFL2460w	-1086	-1	8.1	TGTTCC
PFL2460w	-143	-1	8.1	TGTTCC
PFL2520w	-1308	-1	8.1	TGTTCC
PFL2520w	-698	-1	8.1	TGTTCC
MAL13P1.166	-37	1	7.76	AGACCA
MAL13P1.176	-435	1	7.76	AGACCA
MAL13P1.212	-941	1	7.76	AGAGCA
MAL13P1.322	-1525	-1	7.76	TGCTCT
MAL13P1.342	-1546	-1	7.76	TGCTCT
MAL13P1.60	-20	1	7.76	AGACCA
MAL7P1.29	-53	1	7.76	AGACCA
MAL8P1.104	-158	1	7.76	AGAGCA
MAL8P1.144	-1159	1	7.76	AGAGCA
MAL8P1.81	-903	-1	7.76	TGCTCT
PF07_0005	-1635	1	7.76	AGAGCA
PF07_0006	-1990	-1	7.76	TGCTCT
PF07_0107	-1444	-1	7.76	TGCTCT
PF08_0061	-1834	1	7.76	AGACCA
PF08_0083	-1334	-1	7.76	TGCTCT
PF08_0088	-54	-1	7.76	TGCTCT
PF08_0115	-1318	1	7.76	AGAGCA
PF08_0118	-1814	-1	7.76	TGCTCT
PF08_0118	-949	-1	7.76	TGCTCT
PF10_0015	-216	-1	7.76	TGCTCT
PF10_0022	-119	1	7.76	AGAGCA
PF10_0100	-1295	-1	7.76	TGCTCT
PF10_0218	-1012	1	7.76	AGAGCA
PF10_0219	-1381	-1	7.76	TGCTCT
PF10_0262	-323	-1	7.76	TGCTCT
PF10_0279	-809	-1	7.76	TGCTCT
PF10_0346	-132	1	7.76	AGAGCA
PF10_0352	-536	-1	7.76	TGCTCT
PF10_0355	-1856	1	7.76	AGACCA
PF11_0040	-1855	1	7.76	AGAGCA
PF11_0093	-1741	1	7.76	AGACCA
PF11_0166	-1273	-1	7.76	TGCTCT
PF11_0167	-1705	1	7.76	AGAGCA
PF11_0240	-530	-1	7.76	TGCTCT
PF11_0290	-1192	1	7.76	AGAGCA
PF11_0291	-1065	-1	7.76	TGCTCT
PF11_0344	-1226	1	7.76	AGAGCA
PF11_0512	-1362	-1	7.76	TGCTCT
PF13_0012	-702	-1	7.76	TGGTCT
PF13_0013	-576	1	7.76	AGAGCA
PF13_0055	-20	-1	7.76	TGCTCT
PF13_0125	-350	1	7.76	AGACCA
PF13_0125	-324	-1	7.76	TGCTCT
PF13_0163	-633	-1	7.76	TGCTCT
PF13_0169	-654	1	7.76	AGACCA
PF13_0198	-1936	-1	7.76	TGGTCT
PF13_0233	-1807	-1	7.76	TGCTCT
PF13_0253	-1748	-1	7.76	TGCTCT
PF14_0016	-752	1	7.76	AGAGCA
PF14_0044	-1211	1	7.76	AGAGCA
PF14_0099	-148	1	7.76	AGACCA
PF14_0110	-786	1	7.76	AGAGCA
PF14_0117	-746	-1	7.76	TGCTCT
PF14_0139	-1135	1	7.76	AGACCA
PF14_0339	-960	-1	7.76	TGGTCT
PF14_0487	-640	1	7.76	AGAGCA
PF14_0615	-386	1	7.76	AGAGCA
PF14_0738	-1104	-1	7.76	TGGTCT
PF14_0738	-98	-1	7.76	TGGTCT
PF14_0761	-537	1	7.76	AGACCA
PFA0415c	-1256	1	7.76	AGAGCA
PFB0105c	-1133	-1	7.76	TGGTCT
PFB0105c	-1005	-1	7.76	TGCTCT
PFB0105c	-700	-1	7.76	TGGTCT
PFB0105c	-572	-1	7.76	TGCTCT
PFB0130w	-1868	-1	7.76	TGCTCT
PFB0145c	-1009	1	7.76	AGAGCA
PFB0145c	-219	-1	7.76	TGGTCT
PFB0160w	-21	-1	7.76	TGCTCT
PFB0805c	-1887	1	7.76	AGACCA
PFB0910w	-1428	-1	7.76	TGGTCT
PFB0915w	-1914	1	7.76	AGAGCA
PFC0060c	-1580	-1	7.76	TGGTCT
PFC0240c	-1557	-1	7.76	TGGTCT
PFC0240c	-879	1	7.76	AGACCA
PFC0635c	-407	-1	7.76	TGCTCT
PFC0825c	-191	1	7.76	AGACCA
PFC0965w	-1689	1	7.76	AGAGCA
PFC0965w	-396	1	7.76	AGACCA
PFD0985w	-86	1	7.76	AGAGCA
PFD1130w	-485	1	7.76	AGAGCA
PFD1135c	-662	-1	7.76	TGGTCT
PFD1145c	-1005	-1	7.76	TGCTCT
PFD1145c	-918	1	7.76	AGAGCA
PFD1160w	-1191	1	7.76	AGAGCA
PFE0385w	-1396	1	7.76	AGAGCA
PFE0485w	-1738	-1	7.76	TGCTCT
PFE0835w	-380	-1	7.76	TGCTCT
PFI0120c	-453	1	7.76	AGACCA
PFI0690c	-1902	1	7.76	AGAGCA
PFI0915w	-369	-1	7.76	TGCTCT
PFI1005w	-487	-1	7.76	TGCTCT
PFI1015w	-1369	1	7.76	AGACCA
PFI1485c	-1773	1	7.76	AGAGCA
PFI1485c	-627	1	7.76	AGACCA
PFI1735c	-1632	1	7.76	AGAGCA
PFL0035c	-946	-1	7.76	TGCTCT
PFL0040c	-994	1	7.76	AGAGCA
PFL0065w	-469	-1	7.76	TGCTCT
PFL0850w	-830	1	7.76	AGAGCA
PFL0870w	-969	-1	7.76	TGCTCT
PFL1325c	-912	1	7.76	AGACCA
PFL1435c	-1555	-1	7.76	TGCTCT
PFL1435c	-1483	-1	7.76	TGCTCT
PFL1505c	-1652	-1	7.76	TGCTCT
PFL1515c	-935	-1	7.76	TGCTCT
PFL1520w	-1610	1	7.76	AGAGCA
PFL1885c	-1900	-1	7.76	TGCTCT
PFL1955w	-1135	-1	7.76	TGCTCT
PFL1955w	-1061	-1	7.76	TGCTCT
PFL2325c	-1511	-1	7.76	TGCTCT
PFL2325c	-298	1	7.76	AGACCA
PFL2530w	-1259	1	7.76	AGAGCA
PFL2565w	-1537	-1	7.76	TGCTCT
MAL13P1.298	-1057	-1	7.74	TGTTCG
MAL13P1.298	-1011	1	7.74	CGAACA
MAL13P1.331	-439	-1	7.74	TGTTCG
MAL13P1.334	-1753	-1	7.74	TGTTCG
MAL7P1.29	-1064	1	7.74	CGAACA
MAL7P1.7	-652	-1	7.74	TGTTCG
MAL8P1.68	-442	-1	7.74	TGTTCG
PF07_0056	-1456	1	7.74	CGAACA
PF07_0096	-58	-1	7.74	TGTTCG
PF08_0088	-406	-1	7.74	TGTTCG
PF10_0083	-52	1	7.74	CGAACA
PF10_0098	-78	1	7.74	CGAACA
PF10_0138	-1509	1	7.74	CGAACA
PF10_0218	-1091	-1	7.74	TGTTCG
PF10_0218	-742	-1	7.74	TGTTCG
PF10_0219	-1651	1	7.74	CGAACA
PF10_0219	-1302	1	7.74	CGAACA
PF10_0262	-584	1	7.74	CGAACA
PF10_0279	-395	1	7.74	CGAACA
PF10_0348	-1324	1	7.74	CGAACA
PF10_0361	-1563	1	7.74	CGAACA
PF10_0378	-277	-1	7.74	TGTTCG
PF11_0142	-370	1	7.74	CGAACA
PF11_0375	-807	-1	7.74	TGTTCG
PF11_0504	-1067	-1	7.74	TGTTCG
PF13_0265	-516	-1	7.74	TGTTCG
PF14_0046	-1091	1	7.74	CGAACA
PF14_0099	-571	-1	7.74	TGTTCG
PF14_0159	-294	1	7.74	CGAACA
PF14_0159	-247	1	7.74	CGAACA
PF14_0235	-269	1	7.74	CGAACA
PF14_0316	-335	-1	7.74	TGTTCG
PF14_0527	-1455	1	7.74	CGAACA
PFA0220w	-1379	1	7.74	CGAACA
PFB0130w	-1828	-1	7.74	TGTTCG
PFB0480w	-1312	1	7.74	CGAACA
PFB0570w	-899	1	7.74	CGAACA
PFB0760w	-1585	1	7.74	CGAACA
PFB0765w	-1015	1	7.74	CGAACA
PFC0700c	-770	1	7.74	CGAACA
PFC0700c	-758	1	7.74	CGAACA
PFC0700c	-734	1	7.74	CGAACA
PFC0700c	-722	1	7.74	CGAACA
PFC0970w	-1487	-1	7.74	TGTTCG
PFD0495c	-672	-1	7.74	TGTTCG
PFD0715c	-99	1	7.74	CGAACA
PFD0720w	-1864	-1	7.74	TGTTCG
PFD1020c	-1365	1	7.74	CGAACA
PFD1130w	-1644	-1	7.74	TGTTCG
PFE0055c	-574	1	7.74	CGAACA
PFE1150w	-1594	-1	7.74	TGTTCG
PFE1250w	-1439	-1	7.74	TGTTCG
PFI1520w	-749	-1	7.74	TGTTCG
PFL0040c	-1010	-1	7.74	TGTTCG
PFL1880w	-210	-1	7.74	TGTTCG
PFL1955w	-1078	-1	7.74	TGTTCG
PFL2195w	-93	-1	7.74	TGTTCG
PFL2220w	-1747	-1	7.74	TGTTCG
PFL2385c	-186	-1	7.74	TGTTCG
MAL13P1.122	-1922	-1	7.35	TGATCT
MAL13P1.169	-1760	-1	7.35	TGATCT
MAL13P1.206	-365	-1	7.35	TGATCT
MAL13P1.212	-1756	1	7.35	AGATCA
MAL13P1.212	-1731	-1	7.35	TGATCT
MAL13P1.212	-1220	1	7.35	AGATCA
MAL13P1.260	-537	-1	7.35	TGATCT
MAL13P1.330	-378	-1	7.35	TGATCT
MAL7P1.29	-391	1	7.35	AGATCA
MAL7P1.29	-132	-1	7.35	TGATCT
MAL7P1.86	-1302	-1	7.35	TGATCT
MAL8P1.160	-1212	1	7.35	AGATCA
MAL8P1.160	-756	-1	7.35	TGATCT
PF07_0006	-990	1	7.35	AGATCA
PF07_0014	-856	1	7.35	AGATCA
PF08_0072	-1226	-1	7.35	TGATCT
PF08_0088	-550	1	7.35	AGATCA
PF08_0108	-1275	1	7.35	AGATCA
PF08_0118	-1156	-1	7.35	TGATCT
PF10_0019	-1854	1	7.35	AGATCA
PF10_0021	-1192	-1	7.35	TGATCT
PF10_0156	-1387	1	7.35	AGATCA
PF10_0157	-181	1	7.35	AGATCA
PF10_0158	-1547	-1	7.35	TGATCT
PF10_0181	-1152	1	7.35	AGATCA
PF10_0181	-509	1	7.35	AGATCA
PF10_0183	-254	-1	7.35	TGATCT
PF10_0231	-208	-1	7.35	TGATCT
PF10_0262	-1380	-1	7.35	TGATCT
PF10_0279	-574	1	7.35	AGATCA
PF10_0352	-864	-1	7.35	TGATCT
PF10_0374	-569	-1	7.35	TGATCT
PF11_0040	-1193	-1	7.35	TGATCT
PF11_0166	-1532	-1	7.35	TGATCT
PF11_0167	-1446	1	7.35	AGATCA
PF11_0206	-1435	-1	7.35	TGATCT
PF11_0240	-1248	1	7.35	AGATCA
PF11_0277	-1424	1	7.35	AGATCA
PF11_0344	-1719	1	7.35	AGATCA
PF11_0344	-1377	-1	7.35	TGATCT
PF11_0344	-672	1	7.35	AGATCA
PF11_0375	-1501	-1	7.35	TGATCT
PF11_0381	-1567	1	7.35	AGATCA
PF11_0396	-186	-1	7.35	TGATCT
PF11_0504	-510	-1	7.35	TGATCT
PF13_0012	-1350	1	7.35	AGATCA
PF13_0012	-146	-1	7.35	TGATCT
PF13_0013	-13	1	7.35	AGATCA
PF13_0039	-628	1	7.35	AGATCA
PF13_0055	-1970	-1	7.35	TGATCT
PF13_0162	-1604	-1	7.35	TGATCT
PF13_0193	-635	1	7.35	AGATCA
PF13_0211	-1699	1	7.35	AGATCA
PF13_0211	-769	-1	7.35	TGATCT
PF13_0233	-1528	-1	7.35	TGATCT
PF13_0233	-1017	1	7.35	AGATCA
PF13_0233	-992	-1	7.35	TGATCT
PF13_0270	-1222	-1	7.35	TGATCT
PF13_0270	-1200	1	7.35	AGATCA
PF13_0292	-152	1	7.35	AGATCA
PF13_0293	-1191	-1	7.35	TGATCT
PF13_0343	-578	-1	7.35	TGATCT
PF14_0044	-1149	-1	7.35	TGATCT
PF14_0044	-655	1	7.35	AGATCA
PF14_0164	-1903	-1	7.35	TGATCT
PF14_0190	-55	1	7.35	AGATCA
PF14_0476	-1911	1	7.35	AGATCA
PF14_0527	-1444	-1	7.35	TGATCT
PF14_0527	-460	1	7.35	AGATCA
PF14_0608	-911	1	7.35	AGATCA
PF14_0614	-686	1	7.35	AGATCA
PF14_0615	-1206	-1	7.35	TGATCT
PF14_0652	-1715	1	7.35	AGATCA
PF14_0760	-1267	1	7.35	AGATCA
PFA0110w	-1496	-1	7.35	TGATCT
PFA0125c	-1883	1	7.35	AGATCA
PFA0220w	-661	-1	7.35	TGATCT
PFA0415c	-217	1	7.35	AGATCA
PFA0525w	-636	-1	7.35	TGATCT
PFA0570w	-1340	-1	7.35	TGATCT
PFA0635c	-1235	-1	7.35	TGATCT
PFA0635c	-1085	-1	7.35	TGATCT
PFB0105c	-267	-1	7.35	TGATCT
PFB0145c	-1829	1	7.35	AGATCA
PFB0150c	-13	-1	7.35	TGATCT
PFB0665w	-938	-1	7.35	TGATCT
PFB0805c	-441	-1	7.35	TGATCT
PFB0972w	-938	1	7.35	AGATCA
PFC0450w	-131	-1	7.35	TGATCT
PFC0875w	-382	1	7.35	AGATCA
PFC0965w	-1671	1	7.35	AGATCA
PFC0970w	-413	-1	7.35	TGATCT
PFD0185c	-1076	-1	7.35	TGATCT
PFD1135c	-1618	-1	7.35	TGATCT
PFD1135c	-1602	-1	7.35	TGATCT
PFD1165w	-484	-1	7.35	TGATCT
PFE0055c	-1190	1	7.35	AGATCA
PFE0120c	-1916	-1	7.35	TGATCT
PFE0125w	-547	1	7.35	AGATCA
PFE0175c	-588	1	7.35	AGATCA
PFE0175c	-233	1	7.35	AGATCA
PFE0360c	-1053	-1	7.35	TGATCT
PFE0370c	-408	-1	7.35	TGATCT
PFE0385w	-13	1	7.35	AGATCA
PFE0990w	-206	1	7.35	AGATCA
PFE1365w	-1156	1	7.35	AGATCA
PFI0345w	-305	1	7.35	AGATCA
PFI0540w	-824	1	7.35	AGATCA
PFI0815c	-854	1	7.35	AGATCA
PFI1180w	-223	-1	7.35	TGATCT
PFI1200w	-1906	1	7.35	AGATCA
PFI1280c	-1451	1	7.35	AGATCA
PFI1550c	-446	1	7.35	AGATCA
PFI1600w	-155	-1	7.35	TGATCT
PFI1775w	-216	1	7.35	AGATCA
PFL0075w	-357	-1	7.35	TGATCT
PFL0870w	-1406	-1	7.35	TGATCT
PFL1055c	-58	-1	7.35	TGATCT
PFL1410c	-823	1	7.35	AGATCA
PFL1505c	-1931	1	7.35	AGATCA
PFL1880w	-815	-1	7.35	TGATCT
PFL1885c	-487	-1	7.35	TGATCT
PFL2195w	-1400	-1	7.35	TGATCT
PFL2220w	-1533	-1	7.35	TGATCT
PFL2385c	-1453	-1	7.35	TGATCT
PFL2405c	-1562	1	7.35	AGATCA
PFL2520w	-1426	-1	7.35	TGATCT
PFL2530w	-363	-1	7.35	TGATCT
PFL2565w	-782	-1	7.35	TGATCT
MAL13P1.122	-1937	-1	6.54	TGTACT
MAL13P1.169	-952	-1	6.54	TGTACT
MAL13P1.176	-1916	1	6.54	AGTACA
MAL13P1.176	-1579	1	6.54	AGTACA
MAL13P1.176	-1229	-1	6.54	TGTACT
MAL13P1.176	-894	-1	6.54	TGTACT
MAL13P1.188	-1348	1	6.54	AGTACA
MAL13P1.188	-734	1	6.54	AGTACA
MAL13P1.188	-116	-1	6.54	TGTACT
MAL13P1.225	-589	1	6.54	AGTACA
MAL13P1.260	-1154	-1	6.54	TGTACT
MAL13P1.330	-1964	1	6.54	AGTACA
MAL13P1.331	-1923	1	6.54	AGTACA
MAL13P1.334	-402	1	6.54	AGTACA
MAL13P1.342	-493	-1	6.54	TGTACT
MAL13P1.61	-1233	-1	6.54	TGTACT
MAL13P1.61	-1023	1	6.54	AGTACA
MAL13P1.61	-694	1	6.54	AGTACA
MAL7P1.131	-1962	1	6.54	AGTACA
MAL7P1.137	-1185	-1	6.54	TGTACT
MAL7P1.137	-571	1	6.54	AGTACA
MAL7P1.170	-1412	1	6.54	AGTACA
MAL7P1.170	-1174	1	6.54	AGTACA
MAL7P1.27	-723	1	6.54	AGTACA
MAL7P1.27	-510	-1	6.54	TGTACT
MAL7P1.34	-1670	1	6.54	AGTACA
MAL8P1.104	-808	1	6.54	AGTACA
MAL8P1.104	-193	1	6.54	AGTACA
MAL8P1.160	-805	-1	6.54	TGTACT
MAL8P1.4	-1695	-1	6.54	TGTACT
MAL8P1.57	-246	-1	6.54	TGTACT
MAL8P1.68	-1701	-1	6.54	TGTACT
MAL8P1.70	-1732	-1	6.54	TGTACT
MAL8P1.70	-1164	-1	6.54	TGTACT
MAL8P1.81	-1152	-1	6.54	TGTACT
MAL8P1.88	-1003	-1	6.54	TGTACT
MAL8P1.88	-855	1	6.54	AGTACA
MAL8P1.91	-1856	1	6.54	AGTACA
PF07_0003	-1960	-1	6.54	TGTACT
PF07_0024	-1526	-1	6.54	TGTACT
PF07_0103	-941	1	6.54	AGTACA
PF07_0104	-1923	1	6.54	AGTACA
PF07_0107	-1323	-1	6.54	TGTACT
PF07_0107	-1138	-1	6.54	TGTACT
PF07_0116	-699	-1	6.54	TGTACT
PF07_0126	-1890	-1	6.54	TGTACT
PF07_0126	-1183	-1	6.54	TGTACT
PF07_0126	-59	1	6.54	AGTACA
PF07_0127	-1885	1	6.54	AGTACA
PF07_0127	-1798	-1	6.54	TGTACT
PF08_0008	-1714	1	6.54	AGTACA
PF08_0083	-1687	1	6.54	AGTACA
PF08_0088	-610	1	6.54	AGTACA
PF08_0108	-281	-1	6.54	TGTACT
PF08_0113	-389	1	6.54	AGTACA
PF08_0115	-1838	1	6.54	AGTACA
PF08_0118	-1713	-1	6.54	TGTACT
PF08_0118	-1342	1	6.54	AGTACA
PF08_0118	-1228	-1	6.54	TGTACT
PF08_0120	-422	1	6.54	AGTACA
PF08_0137	-1865	-1	6.54	TGTACT
PF10_0015	-1866	1	6.54	AGTACA
PF10_0015	-1298	-1	6.54	TGTACT
PF10_0015	-1085	1	6.54	AGTACA
PF10_0015	-867	1	6.54	AGTACA
PF10_0021	-1749	-1	6.54	TGTACT
PF10_0022	-1587	-1	6.54	TGTACT
PF10_0022	-1477	-1	6.54	TGTACT
PF10_0023	-1959	-1	6.54	TGTACT
PF10_0023	-1650	-1	6.54	TGTACT
PF10_0023	-1591	1	6.54	AGTACA
PF10_0023	-1108	-1	6.54	TGTACT
PF10_0085	-1230	-1	6.54	TGTACT
PF10_0100	-1994	-1	6.54	TGTACT
PF10_0157	-1669	1	6.54	AGTACA
PF10_0158	-59	-1	6.54	TGTACT
PF10_0163	-1874	-1	6.54	TGTACT
PF10_0163	-1329	1	6.54	AGTACA
PF10_0163	-565	-1	6.54	TGTACT
PF10_0178	-94	-1	6.54	TGTACT
PF10_0218	-1940	-1	6.54	TGTACT
PF10_0218	-556	1	6.54	AGTACA
PF10_0218	-495	-1	6.54	TGTACT
PF10_0219	-1898	1	6.54	AGTACA
PF10_0219	-1837	-1	6.54	TGTACT
PF10_0219	-453	1	6.54	AGTACA
PF10_0242	-1489	1	6.54	AGTACA
PF10_0244	-566	-1	6.54	TGTACT
PF10_0262	-1618	1	6.54	AGTACA
PF10_0279	-1029	1	6.54	AGTACA
PF10_0281	-1179	1	6.54	AGTACA
PF10_0295	-1327	1	6.54	AGTACA
PF10_0295	-233	1	6.54	AGTACA
PF10_0296	-790	-1	6.54	TGTACT
PF10_0345	-774	1	6.54	AGTACA
PF10_0348	-532	-1	6.54	TGTACT
PF10_0348	-497	1	6.54	AGTACA
PF10_0352	-1182	-1	6.54	TGTACT
PF10_0352	-546	-1	6.54	TGTACT
PF10_0352	-434	1	6.54	AGTACA
PF10_0352	-361	-1	6.54	TGTACT
PF10_0355	-452	1	6.54	AGTACA
PF10_0374	-150	1	6.54	AGTACA
PF10_0376	-738	-1	6.54	TGTACT
PF10_0378	-1550	1	6.54	AGTACA
PF10_0378	-1129	1	6.54	AGTACA
PF11_0037	-1199	-1	6.54	TGTACT
PF11_0037	-637	1	6.54	AGTACA
PF11_0038	-718	1	6.54	AGTACA
PF11_0139	-243	-1	6.54	TGTACT
PF11_0142	-957	-1	6.54	TGTACT
PF11_0239	-442	1	6.54	AGTACA
PF11_0240	-660	-1	6.54	TGTACT
PF11_0241	-1960	1	6.54	AGTACA
PF11_0242	-1693	1	6.54	AGTACA
PF11_0242	-1564	-1	6.54	TGTACT
PF11_0262	-226	-1	6.54	TGTACT
PF11_0268	-1333	1	6.54	AGTACA
PF11_0277	-1122	-1	6.54	TGTACT
PF11_0277	-526	1	6.54	AGTACA
PF11_0344	-25	-1	6.54	TGTACT
PF11_0375	-1421	-1	6.54	TGTACT
PF11_0375	-205	-1	6.54	TGTACT
PF11_0381	-694	-1	6.54	TGTACT
PF11_0402	-1796	1	6.54	AGTACA
PF11_0433	-616	1	6.54	AGTACA
PF11_0433	-98	1	6.54	AGTACA
PF11_0504	-769	-1	6.54	TGTACT
PF11_0505	-346	1	6.54	AGTACA
PF11_0512	-1994	1	6.54	AGTACA
PF11_0513	-972	-1	6.54	TGTACT
PF13_0012	-1519	-1	6.54	TGTACT
PF13_0012	-1289	-1	6.54	TGTACT
PF13_0012	-401	-1	6.54	TGTACT
PF13_0019	-403	-1	6.54	TGTACT
PF13_0055	-68	-1	6.54	TGTACT
PF13_0102	-1514	1	6.54	AGTACA
PF13_0102	-912	-1	6.54	TGTACT
PF13_0124	-404	-1	6.54	TGTACT
PF13_0124	-29	1	6.54	AGTACA
PF13_0125	-141	1	6.54	AGTACA
PF13_0138	-1648	-1	6.54	TGTACT
PF13_0138	-1232	1	6.54	AGTACA
PF13_0152	-283	-1	6.54	TGTACT
PF13_0152	-125	1	6.54	AGTACA
PF13_0161	-1206	1	6.54	AGTACA
PF13_0162	-1870	-1	6.54	TGTACT
PF13_0163	-1367	1	6.54	AGTACA
PF13_0169	-1319	1	6.54	AGTACA
PF13_0198	-1477	1	6.54	AGTACA
PF13_0198	-1142	1	6.54	AGTACA
PF13_0198	-792	-1	6.54	TGTACT
PF13_0198	-455	-1	6.54	TGTACT
PF13_0211	-474	-1	6.54	TGTACT
PF13_0211	-122	1	6.54	AGTACA
PF13_0233	-121	-1	6.54	TGTACT
PF13_0247	-395	1	6.54	AGTACA
PF13_0247	-363	1	6.54	AGTACA
PF13_0253	-1171	-1	6.54	TGTACT
PF13_0253	-797	-1	6.54	TGTACT
PF13_0265	-862	-1	6.54	TGTACT
PF13_0265	-805	1	6.54	AGTACA
PF13_0275	-1796	-1	6.54	TGTACT
PF13_0346	-1554	-1	6.54	TGTACT
PF13_0346	-1391	1	6.54	AGTACA
PF13_0346	-652	-1	6.54	TGTACT
PF13_0352	-1228	1	6.54	AGTACA
PF14_0013	-613	-1	6.54	TGTACT
PF14_0013	-309	-1	6.54	TGTACT
PF14_0044	-866	1	6.54	AGTACA
PF14_0044	-83	1	6.54	AGTACA
PF14_0054	-509	-1	6.54	TGTACT
PF14_0075	-1214	1	6.54	AGTACA
PF14_0075	-1149	1	6.54	AGTACA
PF14_0075	-445	-1	6.54	TGTACT
PF14_0099	-947	1	6.54	AGTACA
PF14_0108	-22	-1	6.54	TGTACT
PF14_0159	-380	1	6.54	AGTACA
PF14_0183	-388	-1	6.54	TGTACT
PF14_0190	-935	-1	6.54	TGTACT
PF14_0224	-235	-1	6.54	TGTACT
PF14_0250	-1436	-1	6.54	TGTACT
PF14_0250	-813	-1	6.54	TGTACT
PF14_0251	-867	1	6.54	AGTACA
PF14_0251	-36	-1	6.54	TGTACT
PF14_0259	-797	-1	6.54	TGTACT
PF14_0259	-300	1	6.54	AGTACA
PF14_0259	-274	1	6.54	AGTACA
PF14_0260	-1738	-1	6.54	TGTACT
PF14_0260	-1712	-1	6.54	TGTACT
PF14_0260	-1215	1	6.54	AGTACA
PF14_0264	-1721	1	6.54	AGTACA
PF14_0291	-163	1	6.54	AGTACA
PF14_0316	-1646	-1	6.54	TGTACT
PF14_0339	-1465	-1	6.54	TGTACT
PF14_0344	-1404	-1	6.54	TGTACT
PF14_0423	-1801	-1	6.54	TGTACT
PF14_0432	-1240	1	6.54	AGTACA
PF14_0433	-773	-1	6.54	TGTACT
PF14_0511	-608	-1	6.54	TGTACT
PF14_0512	-1783	1	6.54	AGTACA
PF14_0541	-1178	1	6.54	AGTACA
PF14_0541	-225	-1	6.54	TGTACT
PF14_0549	-1440	1	6.54	AGTACA
PF14_0553	-1528	-1	6.54	TGTACT
PF14_0574	-1427	1	6.54	AGTACA
PF14_0604	-15	1	6.54	AGTACA
PF14_0608	-935	-1	6.54	TGTACT
PF14_0633	-1491	1	6.54	AGTACA
PF14_0652	-1506	-1	6.54	TGTACT
PF14_0652	-495	1	6.54	AGTACA
PF14_0652	-196	-1	6.54	TGTACT
PF14_0689	-1679	-1	6.54	TGTACT
PF14_0689	-596	-1	6.54	TGTACT
PF14_0689	-480	1	6.54	AGTACA
PF14_0690	-1928	-1	6.54	TGTACT
PF14_0690	-1812	1	6.54	AGTACA
PF14_0690	-729	1	6.54	AGTACA
PF14_0690	-402	1	6.54	AGTACA
PF14_0706	-1344	-1	6.54	TGTACT
PF14_0706	-670	-1	6.54	TGTACT
PF14_0760	-1120	-1	6.54	TGTACT
PF14_0760	-911	1	6.54	AGTACA
PF14_0760	-601	-1	6.54	TGTACT
PFA0135w	-1093	-1	6.54	TGTACT
PFA0210c	-1043	1	6.54	AGTACA
PFA0375c	-25	-1	6.54	TGTACT
PFA0440w	-1489	-1	6.54	TGTACT
PFA0570w	-1289	-1	6.54	TGTACT
PFA0570w	-886	1	6.54	AGTACA
PFA0660w	-148	1	6.54	AGTACA
PFB0010w	-1274	1	6.54	AGTACA
PFB0040c	-938	1	6.54	AGTACA
PFB0120w	-603	1	6.54	AGTACA
PFB0130w	-684	-1	6.54	TGTACT
PFB0130w	-279	-1	6.54	TGTACT
PFB0275w	-1999	1	6.54	AGTACA
PFB0475c	-1823	1	6.54	AGTACA
PFB0480w	-146	-1	6.54	TGTACT
PFB0570w	-416	-1	6.54	TGTACT
PFB0640c	-807	1	6.54	AGTACA
PFB0665w	-872	1	6.54	AGTACA
PFB0665w	-727	-1	6.54	TGTACT
PFB0675w	-595	1	6.54	AGTACA
PFB0760w	-1578	-1	6.54	TGTACT
PFB0765w	-1203	-1	6.54	TGTACT
PFB0815w	-488	-1	6.54	TGTACT
PFB0900c	-1858	-1	6.54	TGTACT
PFB0905c	-1324	1	6.54	AGTACA
PFB0915w	-293	-1	6.54	TGTACT
PFB0932w	-550	1	6.54	AGTACA
PFB0972w	-1008	1	6.54	AGTACA
PFC0090w	-817	1	6.54	AGTACA
PFC0110w	-169	-1	6.54	TGTACT
PFC0110w	-99	-1	6.54	TGTACT
PFC0190c	-1882	1	6.54	AGTACA
PFC0190c	-184	1	6.54	AGTACA
PFC0240c	-1463	1	6.54	AGTACA
PFC0355c	-1850	-1	6.54	TGTACT
PFC0355c	-1327	-1	6.54	TGTACT
PFC0355c	-749	1	6.54	AGTACA
PFC0370w	-328	1	6.54	AGTACA
PFC0875w	-1676	1	6.54	AGTACA
PFC1045c	-64	-1	6.54	TGTACT
PFD0025w	-853	1	6.54	AGTACA
PFD0100c	-1168	1	6.54	AGTACA
PFD0195c	-135	-1	6.54	TGTACT
PFD0395c	-867	-1	6.54	TGTACT
PFD0400w	-1886	1	6.54	AGTACA
PFD0495c	-1853	1	6.54	AGTACA
PFD0495c	-1510	-1	6.54	TGTACT
PFD0495c	-505	1	6.54	AGTACA
PFD0715c	-799	1	6.54	AGTACA
PFD0720w	-1164	-1	6.54	TGTACT
PFD0885c	-1570	1	6.54	AGTACA
PFD0985w	-125	-1	6.54	TGTACT
PFD1020c	-1983	1	6.54	AGTACA
PFD1160w	-838	-1	6.54	TGTACT
PFD1160w	-809	-1	6.54	TGTACT
PFD1165w	-1995	-1	6.54	TGTACT
PFD1170c	-1806	1	6.54	AGTACA
PFD1170c	-1216	1	6.54	AGTACA
PFD1170c	-1054	-1	6.54	TGTACT
PFE0055c	-1719	-1	6.54	TGTACT
PFE0055c	-1390	-1	6.54	TGTACT
PFE0120c	-1677	-1	6.54	TGTACT
PFE0120c	-1219	1	6.54	AGTACA
PFE0120c	-818	-1	6.54	TGTACT
PFE0125w	-1645	1	6.54	AGTACA
PFE0125w	-1244	-1	6.54	TGTACT
PFE0125w	-786	1	6.54	AGTACA
PFE0360c	-952	-1	6.54	TGTACT
PFE0365c	-1065	1	6.54	AGTACA
PFE0365c	-446	-1	6.54	TGTACT
PFE0370c	-1081	1	6.54	AGTACA
PFE0370c	-685	-1	6.54	TGTACT
PFE0370c	-626	1	6.54	AGTACA
PFE0370c	-436	1	6.54	AGTACA
PFE0385w	-602	-1	6.54	TGTACT
PFE0385w	-180	1	6.54	AGTACA
PFE0835w	-960	1	6.54	AGTACA
PFE0835w	-296	-1	6.54	TGTACT
PFE0990w	-164	1	6.54	AGTACA
PFE1150w	-961	1	6.54	AGTACA
PFE1250w	-734	1	6.54	AGTACA
PFE1260c	-1765	1	6.54	AGTACA
PFE1285w	-488	-1	6.54	TGTACT
PFE1285w	-71	1	6.54	AGTACA
PFE1410c	-1654	-1	6.54	TGTACT
PFE1410c	-1486	1	6.54	AGTACA
PFE1410c	-930	-1	6.54	TGTACT
PFE1410c	-78	-1	6.54	TGTACT
PFE1445c	-780	-1	6.54	TGTACT
PFE1490c	-966	1	6.54	AGTACA
PFE1505w	-204	-1	6.54	TGTACT
PFI0170w	-1205	1	6.54	AGTACA
PFI0170w	-1153	-1	6.54	TGTACT
PFI0325c	-1748	-1	6.54	TGTACT
PFI0325c	-1688	1	6.54	AGTACA
PFI0325c	-355	-1	6.54	TGTACT
PFI0325c	-40	-1	6.54	TGTACT
PFI0470w	-1571	1	6.54	AGTACA
PFI0820c	-642	-1	6.54	TGTACT
PFI1005w	-1834	1	6.54	AGTACA
PFI1015w	-499	-1	6.54	TGTACT
PFI1015w	-442	1	6.54	AGTACA
PFI1110w	-50	-1	6.54	TGTACT
PFI1200w	-1413	-1	6.54	TGTACT
PFI1470c	-1294	1	6.54	AGTACA
PFI1480w	-660	1	6.54	AGTACA
PFI1510w	-156	1	6.54	AGTACA
PFI1510w	-109	1	6.54	AGTACA
PFI1520w	-1114	1	6.54	AGTACA
PFI1755c	-1898	1	6.54	AGTACA
PFI1755c	-1370	1	6.54	AGTACA
PFL0035c	-1889	-1	6.54	TGTACT
PFL0040c	-1333	-1	6.54	TGTACT
PFL0060w	-1371	1	6.54	AGTACA
PFL0115w	-883	-1	6.54	TGTACT
PFL0115w	-433	1	6.54	AGTACA
PFL0185c	-1802	1	6.54	AGTACA
PFL0275w	-1961	1	6.54	AGTACA
PFL0275w	-1129	1	6.54	AGTACA
PFL0370w	-1494	1	6.54	AGTACA
PFL0370w	-1046	1	6.54	AGTACA
PFL0370w	-839	1	6.54	AGTACA
PFL0440c	-97	1	6.54	AGTACA
PFL0520c	-679	1	6.54	AGTACA
PFL0525w	-248	-1	6.54	TGTACT
PFL0635c	-311	1	6.54	AGTACA
PFL0655w	-831	-1	6.54	TGTACT
PFL0675c	-1654	1	6.54	AGTACA
PFL0790w	-556	1	6.54	AGTACA
PFL0845w	-1997	1	6.54	AGTACA
PFL0845w	-1688	-1	6.54	TGTACT
PFL0870w	-1342	1	6.54	AGTACA
PFL0885w	-378	1	6.54	AGTACA
PFL1055c	-765	1	6.54	AGTACA
PFL1090w	-1128	1	6.54	AGTACA
PFL1145w	-363	-1	6.54	TGTACT
PFL1410c	-341	1	6.54	AGTACA
PFL1410c	-56	1	6.54	AGTACA
PFL1510c	-460	1	6.54	AGTACA
PFL1515c	-625	-1	6.54	TGTACT
PFL1520w	-1920	1	6.54	AGTACA
PFL1565c	-816	1	6.54	AGTACA
PFL1880w	-1971	1	6.54	AGTACA
PFL1880w	-1728	1	6.54	AGTACA
PFL1885c	-1062	1	6.54	AGTACA
PFL1940w	-970	1	6.54	AGTACA
PFL1940w	-191	-1	6.54	TGTACT
PFL1945c	-1919	1	6.54	AGTACA
PFL1945c	-1405	-1	6.54	TGTACT
PFL1945c	-263	1	6.54	AGTACA
PFL1955w	-1254	-1	6.54	TGTACT
PFL2325c	-1380	1	6.54	AGTACA
PFL2325c	-1289	1	6.54	AGTACA
PFL2325c	-868	1	6.54	AGTACA
PFL2385c	-1297	1	6.54	AGTACA
PFL2405c	-984	-1	6.54	TGTACT
PFL2410w	-1019	1	6.54	AGTACA
PFL2410w	-105	1	6.54	AGTACA
PFL2460w	-938	-1	6.54	TGTACT
MAL13P1.166	-557	-1	6.29	TGTTCA
MAL13P1.169	-1931	1	6.29	TGAACA
MAL13P1.176	-1771	1	6.29	TGAACA
MAL13P1.176	-1039	-1	6.29	TGTTCA
MAL13P1.188	-837	1	6.29	TGAACA
MAL13P1.188	-285	-1	6.29	TGTTCA
MAL13P1.212	-730	-1	6.29	TGTTCA
MAL13P1.268	-1633	-1	6.29	TGTTCA
MAL13P1.322	-945	1	6.29	TGAACA
MAL13P1.322	-62	-1	6.29	TGTTCA
MAL13P1.330	-1462	1	6.29	TGAACA
MAL13P1.331	-778	-1	6.29	TGTTCA
MAL13P1.331	-698	1	6.29	TGAACA
MAL13P1.342	-667	-1	6.29	TGTTCA
MAL13P1.60	-1839	-1	6.29	TGTTCA
MAL13P1.61	-1607	1	6.29	TGAACA
MAL7P1.105	-1277	-1	6.29	TGTTCA
MAL7P1.105	-721	-1	6.29	TGTTCA
MAL7P1.131	-1271	-1	6.29	TGTTCA
MAL7P1.170	-254	1	6.29	TGAACA
MAL7P1.27	-828	-1	6.29	TGTTCA
MAL7P1.7	-1555	1	6.29	TGAACA
MAL7P1.86	-1412	-1	6.29	TGTTCA
MAL8P1.104	-537	-1	6.29	TGTTCA
MAL8P1.109	-1160	1	6.29	TGAACA
MAL8P1.122	-1872	1	6.29	TGAACA
MAL8P1.132	-716	1	6.29	TGAACA
MAL8P1.132	-697	1	6.29	TGAACA
MAL8P1.141	-364	-1	6.29	TGTTCA
MAL8P1.141	-88	-1	6.29	TGTTCA
MAL8P1.160	-706	-1	6.29	TGTTCA
MAL8P1.160	-282	-1	6.29	TGTTCA
MAL8P1.160	-210	1	6.29	TGAACA
MAL8P1.70	-1136	-1	6.29	TGTTCA
MAL8P1.91	-833	1	6.29	TGAACA
PF07_0003	-1468	1	6.29	TGAACA
PF07_0003	-1131	-1	6.29	TGTTCA
PF07_0003	-418	1	6.29	TGAACA
PF07_0026	-1488	-1	6.29	TGTTCA
PF07_0028	-116	1	6.29	TGAACA
PF07_0056	-1475	1	6.29	TGAACA
PF07_0103	-250	-1	6.29	TGTTCA
PF07_0104	-902	1	6.29	TGAACA
PF07_0104	-762	-1	6.29	TGTTCA
PF07_0104	-679	1	6.29	TGAACA
PF07_0126	-1497	-1	6.29	TGTTCA
PF08_0008	-1970	-1	6.29	TGTTCA
PF08_0008	-1833	-1	6.29	TGTTCA
PF08_0008	-1267	-1	6.29	TGTTCA
PF08_0008	-504	1	6.29	TGAACA
PF08_0044	-1707	1	6.29	TGAACA
PF08_0044	-1617	1	6.29	TGAACA
PF08_0044	-1374	-1	6.29	TGTTCA
PF08_0055	-1142	-1	6.29	TGTTCA
PF08_0056	-1376	1	6.29	TGAACA
PF08_0061	-1860	-1	6.29	TGTTCA
PF08_0061	-1570	1	6.29	TGAACA
PF08_0061	-1398	-1	6.29	TGTTCA
PF08_0061	-1005	1	6.29	TGAACA
PF08_0072	-998	1	6.29	TGAACA
PF08_0072	-662	1	6.29	TGAACA
PF08_0088	-854	-1	6.29	TGTTCA
PF08_0088	-726	1	6.29	TGAACA
PF08_0107	-1425	1	6.29	TGAACA
PF08_0108	-1561	-1	6.29	TGTTCA
PF08_0108	-838	1	6.29	TGAACA
PF08_0115	-1420	1	6.29	TGAACA
PF08_0118	-1509	-1	6.29	TGTTCA
PF08_0118	-574	1	6.29	TGAACA
PF08_0118	-545	-1	6.29	TGTTCA
PF08_0120	-337	1	6.29	TGAACA
PF10_0015	-1150	-1	6.29	TGTTCA
PF10_0019	-1940	1	6.29	TGAACA
PF10_0021	-670	-1	6.29	TGTTCA
PF10_0022	-1419	-1	6.29	TGTTCA
PF10_0022	-1359	1	6.29	TGAACA
PF10_0023	-1944	-1	6.29	TGTTCA
PF10_0039	-1945	1	6.29	TGAACA
PF10_0039	-1528	-1	6.29	TGTTCA
PF10_0039	-1105	1	6.29	TGAACA
PF10_0039	-934	-1	6.29	TGTTCA
PF10_0046	-854	1	6.29	TGAACA
PF10_0083	-1368	-1	6.29	TGTTCA
PF10_0083	-1217	1	6.29	TGAACA
PF10_0085	-1756	1	6.29	TGAACA
PF10_0085	-1560	-1	6.29	TGTTCA
PF10_0085	-730	1	6.29	TGAACA
PF10_0098	-377	-1	6.29	TGTTCA
PF10_0138	-1756	-1	6.29	TGTTCA
PF10_0138	-481	-1	6.29	TGTTCA
PF10_0156	-1330	1	6.29	TGAACA
PF10_0156	-657	-1	6.29	TGTTCA
PF10_0156	-400	-1	6.29	TGTTCA
PF10_0156	-320	1	6.29	TGAACA
PF10_0157	-1698	-1	6.29	TGTTCA
PF10_0158	-30	1	6.29	TGAACA
PF10_0170	-896	-1	6.29	TGTTCA
PF10_0178	-1682	1	6.29	TGAACA
PF10_0178	-1428	1	6.29	TGAACA
PF10_0178	-756	1	6.29	TGAACA
PF10_0183	-1833	1	6.29	TGAACA
PF10_0183	-1220	1	6.29	TGAACA
PF10_0183	-788	1	6.29	TGAACA
PF10_0218	-1467	-1	6.29	TGTTCA
PF10_0218	-380	1	6.29	TGAACA
PF10_0218	-332	1	6.29	TGAACA
PF10_0218	-164	1	6.29	TGAACA
PF10_0219	-926	1	6.29	TGAACA
PF10_0223	-408	-1	6.29	TGTTCA
PF10_0231	-46	-1	6.29	TGTTCA
PF10_0244	-789	1	6.29	TGAACA
PF10_0262	-1456	-1	6.29	TGTTCA
PF10_0262	-1423	-1	6.29	TGTTCA
PF10_0262	-153	-1	6.29	TGTTCA
PF10_0281	-827	1	6.29	TGAACA
PF10_0281	-506	1	6.29	TGAACA
PF10_0281	-500	1	6.29	TGAACA
PF10_0295	-492	-1	6.29	TGTTCA
PF10_0296	-1523	-1	6.29	TGTTCA
PF10_0345	-560	1	6.29	TGAACA
PF10_0346	-999	-1	6.29	TGTTCA
PF10_0352	-924	1	6.29	TGAACA
PF10_0355	-169	-1	6.29	TGTTCA
PF10_0367	-590	-1	6.29	TGTTCA
PF10_0367	-26	-1	6.29	TGTTCA
[truncated: 9,581 more rows]
