# Supplementary material for: Identification and Genome-Wide Prediction of DNA Binding Specificities for the ApiAP2 Family of Regulators from the Malaria Parasite
Source: PLoS Pathog. 2010 Oct 28;6(10):e1001165. doi: 10.1371/journal.ppat.1001165 (PMC2965767; doi:10.1371/journal.ppat.1001165)
Supplement: Dataset S5 — IDC co-expressed predicted targets for all motifs. (1.71 MB ZIP) [file ppat.1001165.s023.zip › Dataset S5_revised/PF11_0442_IDC co-expressed targets.xls]

## Sheet: GCTAGC_PF11_0442.targets.txt
Dataset S5t. Predicted targets of PF11_0442 that are co-expressed during the IDC.
Searches were done using the position weight matrix trimmed to the 6 most informative consecutive motif positions.
Data is sorted by score from highest to lowest.
Column 1 - PlasmoDB gene IDs. Genes listed multiple times have more than one match to the motif in their upstream regions
Column 2 - Position of the motif upstream from the ATG start codon.
Column 3 - Orientation of the motif in the genome. 1 indicates the plus strand and -1 indicates the minus strand.
Column 4 - ScanACE score. Higher scores reflect better better matches to the position weight matrix.
Column 5 - Sequence of the motif match. All sequences are 5' to 3' from the plus strand.
Gene ID	Position	Orientation	Score	Sequence
MAL13P1.205	-107	1	17.55	GCTAGC
PF07_0105	-504	1	17.55	GCTAGC
PF10_0060	-110	1	17.55	GCTAGC
PF10_0069	-1586	1	17.55	GCTAGC
PF10_0280	-1341	1	17.55	GCTAGC
PF11_0282	-574	1	17.55	GCTAGC
PF11_0324	-149	1	17.55	GCTAGC
PF13_0040	-117	1	17.55	GCTAGC
PF13_0140	-198	1	17.55	GCTAGC
PF13_0188	-171	1	17.55	GCTAGC
PF13_0329	-1408	1	17.55	GCTAGC
PFA0305c	-580	1	17.55	GCTAGC
PFB0390w	-268	1	17.55	GCTAGC
PFD0145c	-1215	1	17.55	GCTAGC
PFE0840c	-1945	1	17.55	GCTAGC
PFI1315c	-215	1	17.55	GCTAGC
PFL1285c	-980	1	17.55	GCTAGC
PFL1385c	-621	1	17.55	GCTAGC
PFL2300w	-1285	1	17.55	GCTAGC
PFL2300w	-1205	1	17.55	GCTAGC
MAL7P1.127	-1555	-1	16.3	GCGAGC
PF14_0323	-693	1	16.3	GCTCGC
PF11_0127	-1615	1	14.69	GCCAGC
PFB0435c	-786	1	14.69	GCCAGC
MAL13P1.174	-1495	1	11.46	GCTAGG
MAL13P1.324	-356	1	11.46	GCTAGG
PF11_0324	-653	1	11.46	GCTAGG
PF13_0185	-173	1	11.46	CCTAGC
PFB0460c	-756	1	11.46	CCTAGC
PFI0160w	-1663	1	11.46	CCTAGC
PFI0830c	-1097	1	11.46	GCTAGG
PFI1195c	-1080	1	11.46	GCTAGG
MAL7P1.137	-1229	1	11.27	GGTAGC
PF10_0020	-1587	-1	11.27	GCTACC
PF10_0236	-1556	1	11.27	GGTAGC
PF10_0241	-390	-1	11.27	GCTACC
PF11_0083	-1355	1	11.27	GGTAGC
PF13_0140	-54	1	11.27	GGTAGC
PF13_0200	-639	-1	11.27	GCTACC
PF14_0064	-979	-1	11.27	GCTACC
PF14_0132	-588	1	11.27	GGTAGC
PF14_0443	-1030	1	11.27	GGTAGC
PFB0390w	-38	1	11.27	GGTAGC
PFB0435c	-292	-1	11.27	GCTACC
PFB0590w	-762	1	11.27	GGTAGC
PFB0835c	-402	1	11.27	GGTAGC
PFB0840w	-1466	-1	11.27	GCTACC
PFC0455w	-833	-1	11.27	GCTACC
PFD0420c	-1929	-1	11.27	GCTACC
PFD0915w	-1333	-1	11.27	GCTACC
PFI1170c	-1360	1	11.27	GGTAGC
PFI1240c	-328	1	11.27	GGTAGC
PFI1360c	-825	1	11.27	GGTAGC
PFL1370w	-486	1	11.27	GGTAGC
MAL13P1.194	-290	1	10.12	GATAGC
MAL13P1.311	-223	1	10.12	GATAGC
MAL8P1.20	-258	1	10.12	GCTATC
PF07_0035	-1773	1	10.12	GCTATC
PF07_0040	-184	1	10.12	GATAGC
PF10_0045	-242	1	10.12	GATAGC
PF11_0083	-43	1	10.12	GCTATC
PF11_0098	-1772	1	10.12	GCTATC
PF11_0324	-1887	1	10.12	GATAGC
PF13_0174	-83	1	10.12	GATAGC
PF13_0302	-1598	1	10.12	GATAGC
PF14_0050	-238	1	10.12	GCTATC
PF14_0050	-212	1	10.12	GCTATC
PF14_0050	-186	1	10.12	GCTATC
PF14_0050	-158	1	10.12	GCTATC
PF14_0050	-130	1	10.12	GCTATC
PF14_0132	-192	1	10.12	GATAGC
PF14_0375	-112	1	10.12	GCTATC
PF14_0566	-1194	1	10.12	GATAGC
PF14_0671	-980	1	10.12	GCTATC
PFA0250w	-89	1	10.12	GATAGC
PFB0685c	-1180	1	10.12	GATAGC
PFC0675c	-935	1	10.12	GATAGC
PFD0170c	-62	1	10.12	GCTATC
PFD0190w	-1445	1	10.12	GCTATC
PFD0585c	-1028	1	10.12	GATAGC
PFD0585c	-1012	1	10.12	GCTATC
PFD0870w	-1361	1	10.12	GCTATC
PFI0135c	-1893	1	10.12	GCTATC
PFI0135c	-1496	1	10.12	GCTATC
PFI0160w	-67	1	10.12	GATAGC
PFI0855w	-175	1	10.12	GATAGC
PFI1155w	-997	1	10.12	GCTATC
PFL0350c	-436	1	10.12	GATAGC
PFL1285c	-520	1	10.12	GCTATC
PFL2215w	-1813	1	10.12	GCTATC
MAL7P1.69	-1475	1	9.71	GCAAGC
PF07_0012	-410	1	9.71	GCAAGC
PF11_0156	-682	1	9.71	GCAAGC
PF11_0282	-1446	1	9.71	GCTTGC
PF13_0140	-1343	1	9.71	GCTTGC
PF13_0164	-654	1	9.71	GCTTGC
PF14_0142	-923	1	9.71	GCAAGC
PF14_0380	-1566	1	9.71	GCAAGC
PF14_0597	-1931	1	9.71	GCTTGC
PFA0320w	-371	1	9.71	GCTTGC
PFB0340c	-940	1	9.71	GCAAGC
PFC0995c	-574	1	9.71	GCTTGC
PFC1005c	-1058	1	9.71	GCTTGC
PFE0415w	-97	1	9.71	GCAAGC
PFE1515w	-377	1	9.71	GCAAGC
PFL0445w	-849	1	9.71	GCAAGC
MAL13P1.19	-1403	1	9.25	ACTAGC
MAL13P1.21	-1030	1	9.25	ACTAGC
PF07_0120	-663	1	9.25	ACTAGC
PF08_0126	-1551	1	9.25	GCTAGT
PF10_0060	-150	1	9.25	GCTAGT
PF10_0186	-1211	1	9.25	ACTAGC
PF11_0054	-269	1	9.25	GCTAGT
PF11_0087	-698	1	9.25	GCTAGT
PF11_0315	-1280	1	9.25	ACTAGC
PF11_0407	-777	1	9.25	GCTAGT
PF11_0443	-1323	1	9.25	ACTAGC
PF11_0482	-1742	1	9.25	GCTAGT
PF13_0164	-1410	1	9.25	ACTAGC
PF13_0187	-1710	1	9.25	ACTAGC
PF13_0247	-366	1	9.25	GCTAGT
PF13_0299	-642	1	9.25	GCTAGT
PF13_0328	-1501	1	9.25	ACTAGC
PF13_0329	-1962	1	9.25	GCTAGT
PF14_0060	-328	1	9.25	GCTAGT
PF14_0177	-1041	1	9.25	GCTAGT
PF14_0268	-471	1	9.25	GCTAGT
PF14_0380	-1549	1	9.25	ACTAGC
PF14_0414	-397	1	9.25	GCTAGT
PF14_0531	-1484	1	9.25	GCTAGT
PF14_0617	-1218	1	9.25	ACTAGC
PFB0590w	-53	1	9.25	ACTAGC
PFB0835c	-1673	1	9.25	ACTAGC
PFB0835c	-1608	1	9.25	GCTAGT
PFB0840w	-260	1	9.25	ACTAGC
PFB0840w	-195	1	9.25	GCTAGT
PFC0220w	-538	1	9.25	GCTAGT
PFD0205c	-551	1	9.25	GCTAGT
PFI0240c	-196	1	9.25	ACTAGC
PFI1665w	-143	1	9.25	ACTAGC
PFL0080c	-1171	1	9.25	ACTAGC
PFL0085c	-698	1	9.25	ACTAGC
PFL1870c	-202	1	9.25	ACTAGC
PFL1870c	-142	1	9.25	ACTAGC
PFL1870c	-71	1	9.25	ACTAGC
PFL2045w	-394	1	9.25	ACTAGC
PFL2045w	-319	1	9.25	ACTAGC
MAL13P1.193	-266	1	9.12	GTTAGC
MAL13P1.194	-213	1	9.12	GTTAGC
MAL13P1.226	-1683	1	9.12	GCTAAC
MAL13P1.227	-212	1	9.12	GTTAGC
MAL13P1.96	-1270	1	9.12	GTTAGC
MAL8P1.29	-794	1	9.12	GTTAGC
PF08_0068	-1221	1	9.12	GCTAAC
PF11_0210	-1121	1	9.12	GTTAGC
PF11_0326	-408	1	9.12	GTTAGC
PF11_0370	-1672	1	9.12	GTTAGC
PF13_0025	-346	1	9.12	GTTAGC
PF13_0353	-760	1	9.12	GTTAGC
PF14_0189	-374	1	9.12	GCTAAC
PF14_0323	-1260	1	9.12	GTTAGC
PF14_0361	-1822	1	9.12	GCTAAC
PF14_0472	-361	1	9.12	GTTAGC
PF14_0566	-244	1	9.12	GTTAGC
PF14_0597	-13	1	9.12	GTTAGC
PF14_0630	-1048	1	9.12	GCTAAC
PFA0250w	-1157	1	9.12	GCTAAC
PFB0170w	-1858	1	9.12	GTTAGC
PFB0315w	-759	1	9.12	GTTAGC
PFB0385w	-457	1	9.12	GTTAGC
PFB0840w	-366	1	9.12	GTTAGC
PFB0895c	-1481	1	9.12	GTTAGC
PFB0895c	-625	1	9.12	GCTAAC
PFE0395c	-1817	1	9.12	GCTAAC
PFE1345c	-1439	1	9.12	GCTAAC
PFI0565w	-955	1	9.12	GCTAAC
PFI0855w	-1546	1	9.12	GCTAAC
PFI1340w	-628	1	9.12	GCTAAC
PFL0535c	-261	1	9.12	GCTAAC
PFL0965c	-427	1	9.12	GCTAAC
MAL13P1.229	-391	1	8.73	GCTAGA
MAL13P1.96	-1618	1	8.73	TCTAGC
MAL8P1.16	-87	1	8.73	TCTAGC
PF07_0023	-1903	1	8.73	TCTAGC
PF10_0280	-483	1	8.73	GCTAGA
PF11_0482	-736	1	8.73	TCTAGC
PF13_0040	-1431	1	8.73	GCTAGA
PF13_0070	-1956	1	8.73	GCTAGA
PF14_0020	-118	1	8.73	TCTAGC
PF14_0196	-623	1	8.73	TCTAGC
PF14_0630	-411	1	8.73	GCTAGA
PFA0250w	-1440	1	8.73	GCTAGA
PFB0310c	-1976	1	8.73	GCTAGA
PFB0315w	-1480	1	8.73	TCTAGC
PFB0500c	-79	1	8.73	TCTAGC
PFB0835c	-1506	1	8.73	TCTAGC
PFC0525c	-519	1	8.73	TCTAGC
PFC0650w	-373	1	8.73	GCTAGA
PFC0675c	-296	1	8.73	GCTAGA
PFC0701w	-824	1	8.73	GCTAGA
PFC0755c	-469	1	8.73	TCTAGC
PFC0770c	-1236	1	8.73	GCTAGA
PFC0840w	-973	1	8.73	TCTAGC
PFD0610w	-562	1	8.73	GCTAGA
PFD0790c	-1147	1	8.73	GCTAGA
PFD0795w	-1571	1	8.73	TCTAGC
PFD0800c	-1782	1	8.73	GCTAGA
PFD0805w	-246	1	8.73	TCTAGC
PFD0915w	-624	1	8.73	TCTAGC
PFE1375c	-162	1	8.73	GCTAGA
