# Supplementary material for: Identification and Genome-Wide Prediction of DNA Binding Specificities for the ApiAP2 Family of Regulators from the Malaria Parasite
Source: PLoS Pathog. 2010 Oct 28;6(10):e1001165. doi: 10.1371/journal.ppat.1001165 (PMC2965767; doi:10.1371/journal.ppat.1001165)
Supplement: Dataset S5 — IDC co-expressed predicted targets for all motifs. (1.71 MB ZIP) [file ppat.1001165.s023.zip › Dataset S5_revised/PF13_0097_IDC co-expressed targets.xls]

## Sheet: PF13_0097_IDC co-expressed targ
Dataset S5f. Predicted targets of PF13_0097 that are co-expressed during the IDC.
Searches were done using the position weight matrix trimmed to the 6 most informative consecutive motif positions.
Data is sorted by score from highest to lowest.
Column 1 - PlasmoDB gene IDs. Genes listed multiple times have more than one match to the motif in their upstream regions
Column 2 - Position of the motif upstream from the ATG start codon.
Column 3 - Orientation of the motif in the genome. 1 indicates the plus strand and -1 indicates the minus strand.
Column 4 - ScanACE score. Higher scores reflect better better matches to the position weight matrix.
Column 5 - Sequence of the motif match. All sequences are 5' to 3' from the plus strand.
Gene ID	Position	Orientation	Score	Sequence
MAL13P1.204	-881	-1	14.56	TGAGCT
MAL13P1.257	-665	1	14.56	AGCTCA
MAL13P1.347	-246	1	14.56	AGCTCA
MAL13P1.36	-257	1	14.56	AGCTCA
MAL7P1.38	-639	1	14.56	AGCTCA
MAL8P1.103	-461	1	14.56	AGCTCA
MAL8P1.105	-456	-1	14.56	TGAGCT
MAL8P1.11	-142	1	14.56	AGCTCA
MAL8P1.43	-879	-1	14.56	TGAGCT
PF07_0100	-317	-1	14.56	TGAGCT
PF07_0125	-1797	-1	14.56	TGAGCT
PF10_0016	-924	-1	14.56	TGAGCT
PF10_0122	-95	1	14.56	AGCTCA
PF10_0180	-1045	1	14.56	AGCTCA
PF10_0234	-466	1	14.56	AGCTCA
PF10_0294	-470	1	14.56	AGCTCA
PF10_0310	-233	-1	14.56	TGAGCT
PF10_0323	-1917	-1	14.56	TGAGCT
PF11_0051	-1416	1	14.56	AGCTCA
PF11_0165	-897	1	14.56	AGCTCA
PF11_0174	-1268	1	14.56	AGCTCA
PF11_0265	-30	1	14.56	AGCTCA
PF11_0266	-915	-1	14.56	TGAGCT
PF11_0266	-417	-1	14.56	TGAGCT
PF11_0331	-1453	-1	14.56	TGAGCT
PF11_0511	-2000	1	14.56	AGCTCA
PF13_0015	-1571	-1	14.56	TGAGCT
PF13_0062	-347	-1	14.56	TGAGCT
PF13_0071	-1029	-1	14.56	TGAGCT
PF13_0157	-922	-1	14.56	TGAGCT
PF13_0190	-527	1	14.56	AGCTCA
PF13_0254	-511	-1	14.56	TGAGCT
PF13_0287	-1345	-1	14.56	TGAGCT
PF13_0287	-627	-1	14.56	TGAGCT
PF14_0098	-1807	-1	14.56	TGAGCT
PF14_0141	-1539	1	14.56	AGCTCA
PF14_0145	-1374	-1	14.56	TGAGCT
PF14_0147	-11	-1	14.56	TGAGCT
PF14_0154	-1611	-1	14.56	TGAGCT
PF14_0256	-299	-1	14.56	TGAGCT
PF14_0266	-1381	-1	14.56	TGAGCT
PF14_0267	-920	1	14.56	AGCTCA
PF14_0318	-759	1	14.56	AGCTCA
PF14_0328	-537	-1	14.56	TGAGCT
PF14_0329	-1861	1	14.56	AGCTCA
PF14_0348	-354	1	14.56	AGCTCA
PF14_0403	-1683	-1	14.56	TGAGCT
PF14_0403	-1628	-1	14.56	TGAGCT
PF14_0403	-781	1	14.56	AGCTCA
PF14_0428	-900	1	14.56	AGCTCA
PF14_0451	-75	1	14.56	AGCTCA
PF14_0598	-1663	-1	14.56	TGAGCT
PF14_0601	-694	1	14.56	AGCTCA
PF14_0601	-419	1	14.56	AGCTCA
PF14_0619	-637	-1	14.56	TGAGCT
PF14_0620	-370	1	14.56	AGCTCA
PF14_0658	-662	1	14.56	AGCTCA
PF14_0659	-511	-1	14.56	TGAGCT
PF14_0711	-1800	-1	14.56	TGAGCT
PFA0100c	-743	-1	14.56	TGAGCT
PFA0105w	-453	1	14.56	AGCTCA
PFB0520w	-418	-1	14.56	TGAGCT
PFB0575c	-898	-1	14.56	TGAGCT
PFB0580w	-1313	1	14.56	AGCTCA
PFB0921c	-1098	1	14.56	AGCTCA
PFC0100c	-923	1	14.56	AGCTCA
PFC0105w	-1092	-1	14.56	TGAGCT
PFC0105w	-551	-1	14.56	TGAGCT
PFC0210c	-1159	-1	14.56	TGAGCT
PFC0282w	-417	-1	14.56	TGAGCT
PFC0340w	-1283	1	14.56	AGCTCA
PFC0395w	-1398	-1	14.56	TGAGCT
PFC0440c	-1749	-1	14.56	TGAGCT
PFD0070c	-16	1	14.56	AGCTCA
PFD0865c	-23	1	14.56	AGCTCA
PFE0190c	-1399	-1	14.56	TGAGCT
PFI0280c	-1536	-1	14.56	TGAGCT
PFI0285w	-879	1	14.56	AGCTCA
PFI0430c	-552	-1	14.56	TGAGCT
PFI1120c	-418	1	14.56	AGCTCA
PFI1405c	-1357	-1	14.56	TGAGCT
PFI1570c	-222	1	14.56	AGCTCA
PFI1570c	-92	1	14.56	AGCTCA
PFI1785w	-504	1	14.56	AGCTCA
PFL0225c	-509	-1	14.56	TGAGCT
PFL0255c	-875	-1	14.56	TGAGCT
PFL0280c	-453	1	14.56	AGCTCA
PFL0335c	-1040	1	14.56	AGCTCA
PFL0340w	-1137	1	14.56	AGCTCA
PFL0570c	-621	1	14.56	AGCTCA
PFL0575w	-736	-1	14.56	TGAGCT
PFL1605w	-1533	-1	14.56	TGAGCT
PFL1920c	-282	-1	14.56	TGAGCT
PFL1995c	-1079	-1	14.56	TGAGCT
PFL2020c	-572	-1	14.56	TGAGCT
PFL2030w	-1758	1	14.56	AGCTCA
MAL13P1.26	-1058	1	13.87	GGCTCA
PF08_0078	-931	1	13.87	GGCTCA
PF08_0098	-147	1	13.87	GGCTCA
PF10_0112	-199	-1	13.87	TGAGCC
PF10_0206	-228	-1	13.87	TGAGCC
PF10_0209	-464	1	13.87	GGCTCA
PF10_0210	-959	-1	13.87	TGAGCC
PF10_0233	-1718	-1	13.87	TGAGCC
PF10_0267	-867	1	13.87	GGCTCA
PF10_0322	-112	1	13.87	GGCTCA
PF11_0437	-443	1	13.87	GGCTCA
PF11_0511	-1408	-1	13.87	TGAGCC
PF13_0045	-763	-1	13.87	TGAGCC
PF13_0234	-1220	-1	13.87	TGAGCC
PF13_0243	-1949	-1	13.87	TGAGCC
PF14_0104	-1381	-1	13.87	TGAGCC
PF14_0229	-1385	-1	13.87	TGAGCC
PF14_0237	-1703	1	13.87	GGCTCA
PF14_0391	-1213	1	13.87	GGCTCA
PF14_0426	-1014	-1	13.87	TGAGCC
PFA0450c	-114	-1	13.87	TGAGCC
PFB0615c	-573	1	13.87	GGCTCA
PFB0620w	-1186	-1	13.87	TGAGCC
PFC0005w	-1856	1	13.87	GGCTCA
PFC0175w	-723	-1	13.87	TGAGCC
PFD0810w	-949	-1	13.87	TGAGCC
PFE1450c	-793	-1	13.87	TGAGCC
PFI0550w	-357	1	13.87	GGCTCA
PFI0910w	-1636	1	13.87	GGCTCA
PFI1245c	-460	-1	13.87	TGAGCC
PFL1310c	-819	1	13.87	GGCTCA
PFL1525c	-41	1	13.87	GGCTCA
PFL2020c	-1222	1	13.87	GGCTCA
PFL2030w	-1108	-1	13.87	TGAGCC
MAL13P1.112	-389	-1	12.21	TGAGCA
MAL13P1.120	-562	-1	12.21	TGAGCA
MAL13P1.133	-1986	-1	12.21	TGAGCA
MAL13P1.262	-1941	1	12.21	TGCTCA
MAL13P1.333	-441	1	12.21	TGCTCA
MAL13P1.55	-832	-1	12.21	TGAGCA
MAL13P1.73	-689	-1	12.21	TGAGCA
MAL7P1.126	-65	1	12.21	TGCTCA
MAL7P1.147	-1702	1	12.21	TGCTCA
MAL7P1.177	-460	-1	12.21	TGAGCA
MAL7P1.25	-307	-1	12.21	TGAGCA
MAL8P1.157	-1935	-1	12.21	TGAGCA
MAL8P1.2	-946	-1	12.21	TGAGCA
MAL8P1.24	-626	1	12.21	TGCTCA
MAL8P1.9	-367	-1	12.21	TGAGCA
PF07_0029	-1699	-1	12.21	TGAGCA
PF07_0046	-7	-1	12.21	TGAGCA
PF07_0057	-1366	-1	12.21	TGAGCA
PF07_0057	-651	1	12.21	TGCTCA
PF07_0058	-343	-1	12.21	TGAGCA
PF07_0085	-792	-1	12.21	TGAGCA
PF07_0125	-1365	1	12.21	TGCTCA
PF08_0031	-975	1	12.21	TGCTCA
PF08_0099	-1435	1	12.21	TGCTCA
PF08_0102	-575	-1	12.21	TGAGCA
PF08_0123	-94	-1	12.21	TGAGCA
PF10_0040	-1062	1	12.21	TGCTCA
PF10_0047	-1381	1	12.21	TGCTCA
PF10_0055	-277	1	12.21	TGCTCA
PF10_0075	-1641	1	12.21	TGCTCA
PF10_0125	-279	-1	12.21	TGAGCA
PF10_0144	-602	-1	12.21	TGAGCA
PF10_0206	-527	-1	12.21	TGAGCA
PF10_0225	-717	-1	12.21	TGAGCA
PF10_0274	-813	1	12.21	TGCTCA
PF10_0289	-814	-1	12.21	TGAGCA
PF10_0320	-483	1	12.21	TGCTCA
PF10_0322	-593	-1	12.21	TGAGCA
PF10_0323	-856	1	12.21	TGCTCA
PF11_0051	-1409	-1	12.21	TGAGCA
PF11_0071	-997	-1	12.21	TGAGCA
PF11_0183	-1989	-1	12.21	TGAGCA
PF11_0197	-1221	1	12.21	TGCTCA
PF11_0310	-1092	1	12.21	TGCTCA
PF11_0319	-355	-1	12.21	TGAGCA
PF11_0409	-897	1	12.21	TGCTCA
PF11_0506	-1040	-1	12.21	TGAGCA
PF11_0508	-914	-1	12.21	TGAGCA
PF13_0021	-809	-1	12.21	TGAGCA
PF13_0130	-643	-1	12.21	TGAGCA
PF13_0172	-1508	-1	12.21	TGAGCA
PF13_0215	-865	1	12.21	TGCTCA
PF13_0234	-49	-1	12.21	TGAGCA
PF13_0241	-935	-1	12.21	TGAGCA
PF13_0243	-1323	-1	12.21	TGAGCA
PF13_0316	-227	-1	12.21	TGAGCA
PF13_0321	-1175	1	12.21	TGCTCA
PF13_0322	-1160	1	12.21	TGCTCA
PF14_0022	-74	-1	12.21	TGAGCA
PF14_0023	-629	1	12.21	TGCTCA
PF14_0087	-625	-1	12.21	TGAGCA
PF14_0096	-1107	1	12.21	TGCTCA
PF14_0176	-1246	-1	12.21	TGAGCA
PF14_0186	-1208	-1	12.21	TGAGCA
PF14_0187	-1379	1	12.21	TGCTCA
PF14_0188	-1496	1	12.21	TGCTCA
PF14_0200	-1189	-1	12.21	TGAGCA
PF14_0266	-914	1	12.21	TGCTCA
PF14_0267	-1387	-1	12.21	TGAGCA
PF14_0282	-1007	-1	12.21	TGAGCA
PF14_0300	-1007	1	12.21	TGCTCA
PF14_0301	-935	-1	12.21	TGAGCA
PF14_0326	-1273	1	12.21	TGCTCA
PF14_0378	-1333	1	12.21	TGCTCA
PF14_0434	-1552	1	12.21	TGCTCA
PF14_0509	-1552	1	12.21	TGCTCA
PF14_0510	-772	-1	12.21	TGAGCA
PF14_0540	-584	1	12.21	TGCTCA
PF14_0589	-1162	1	12.21	TGCTCA
PF14_0631	-198	-1	12.21	TGAGCA
PF14_0650	-916	-1	12.21	TGAGCA
PF14_0655	-1406	-1	12.21	TGAGCA
PF14_0668	-438	-1	12.21	TGAGCA
PF14_0677	-893	1	12.21	TGCTCA
PF14_0697	-966	-1	12.21	TGAGCA
PF14_0711	-1086	1	12.21	TGCTCA
PF14_0726	-1248	1	12.21	TGCTCA
PFA0160c	-447	-1	12.21	TGAGCA
PFB0279w	-1273	1	12.21	TGCTCA
PFB0290c	-604	-1	12.21	TGAGCA
PFB0445c	-1714	1	12.21	TGCTCA
PFB0575c	-501	1	12.21	TGCTCA
PFB0580w	-1710	-1	12.21	TGAGCA
PFB0820c	-430	-1	12.21	TGAGCA
PFB0923c	-1271	1	12.21	TGCTCA
PFB0953w	-1108	1	12.21	TGCTCA
PFB0953w	-781	-1	12.21	TGAGCA
PFC0200w	-654	-1	12.21	TGAGCA
PFC0210c	-746	-1	12.21	TGAGCA
PFC0282w	-1527	-1	12.21	TGAGCA
PFC0530w	-1544	-1	12.21	TGAGCA
PFC0835c	-180	1	12.21	TGCTCA
PFC0870w	-258	1	12.21	TGCTCA
PFD0070c	-1171	-1	12.21	TGAGCA
PFD0165w	-421	-1	12.21	TGAGCA
PFD0165w	-194	-1	12.21	TGAGCA
PFD0180c	-375	-1	12.21	TGAGCA
PFD0460c	-593	-1	12.21	TGAGCA
PFD0550c	-416	1	12.21	TGCTCA
PFD0770c	-1274	1	12.21	TGCTCA
PFE0505w	-298	1	12.21	TGCTCA
PFE0560c	-1547	1	12.21	TGCTCA
PFE0925c	-1646	1	12.21	TGCTCA
PFE0980c	-1886	1	12.21	TGCTCA
PFE0985w	-1640	-1	12.21	TGAGCA
PFE1035c	-84	-1	12.21	TGAGCA
PFE1085w	-1138	-1	12.21	TGAGCA
PFE1240w	-529	1	12.21	TGCTCA
PFE1245w	-1038	1	12.21	TGCTCA
PFE1370w	-1216	-1	12.21	TGAGCA
PFE1450c	-1283	-1	12.21	TGAGCA
PFI0340c	-75	-1	12.21	TGAGCA
PFI0430c	-404	1	12.21	TGCTCA
PFI1140w	-387	1	12.21	TGCTCA
PFI1150w	-397	1	12.21	TGCTCA
PFI1385c	-590	1	12.21	TGCTCA
PFI1400c	-80	1	12.21	TGCTCA
PFI1570c	-588	1	12.21	TGCTCA
PFL0095c	-715	1	12.21	TGCTCA
PFL0340w	-1535	-1	12.21	TGAGCA
PFL0490c	-474	1	12.21	TGCTCA
PFL1475w	-779	-1	12.21	TGAGCA
PFL1735c	-915	-1	12.21	TGAGCA
PFL1855w	-1466	1	12.21	TGCTCA
PFL1920c	-542	1	12.21	TGCTCA
PFL2020c	-445	1	12.21	TGCTCA
PFL2030w	-1885	-1	12.21	TGAGCA
PFL2265c	-901	1	12.21	TGCTCA
PFL2365w	-356	-1	12.21	TGAGCA
MAL13P1.349	-1361	-1	11.97	TGAGCG
MAL13P1.83	-382	-1	11.97	TGAGCG
MAL8P1.15	-427	1	11.97	CGCTCA
MAL8P1.3	-1783	1	11.97	CGCTCA
PF08_0011	-270	-1	11.97	TGAGCG
PF10_0112	-297	1	11.97	CGCTCA
PF11_0174	-27	-1	11.97	TGAGCG
PF11_0432	-1037	-1	11.97	TGAGCG
PF13_0023	-1506	1	11.97	CGCTCA
PF13_0096	-593	-1	11.97	TGAGCG
PF13_0259	-17	-1	11.97	TGAGCG
PF14_0312	-460	1	11.97	CGCTCA
PF14_0485	-1892	1	11.97	CGCTCA
PF14_0486	-1496	-1	11.97	TGAGCG
PF14_0639	-89	1	11.97	CGCTCA
PFB0525w	-1047	-1	11.97	TGAGCG
PFB0820c	-515	-1	11.97	TGAGCG
PFC0270w	-598	1	11.97	CGCTCA
PFC0430w	-1334	1	11.97	CGCTCA
PFC0465c	-382	-1	11.97	TGAGCG
PFC0470w	-1250	1	11.97	CGCTCA
PFD0550c	-314	1	11.97	CGCTCA
PFE0335w	-1277	-1	11.97	TGAGCG
PFE0980c	-328	-1	11.97	TGAGCG
PFE1065w	-537	-1	11.97	TGAGCG
PFE1370w	-1368	1	11.97	CGCTCA
PFL1775c	-896	-1	11.97	TGAGCG
MAL13P1.133	-769	1	11.76	AGCCCA
MAL13P1.73	-871	-1	11.76	TGGGCT
MAL7P1.38	-625	-1	11.76	TGGGCT
PF07_0079	-407	1	11.76	AGCCCA
PF07_0080	-1689	-1	11.76	TGGGCT
PF08_0038	-120	1	11.76	AGCCCA
PF10_0197	-640	1	11.76	AGCCCA
PF10_0197	-614	1	11.76	AGCCCA
PF10_0198	-249	-1	11.76	TGGGCT
PF10_0198	-223	-1	11.76	TGGGCT
PF10_0264	-1049	-1	11.76	TGGGCT
PF10_0269	-829	1	11.76	AGCCCA
PF10_0270	-247	-1	11.76	TGGGCT
PF11_0090	-808	1	11.76	AGCCCA
PF11_0295	-492	-1	11.76	TGGGCT
PF11_0296	-794	1	11.76	AGCCCA
PF13_0031	-1664	-1	11.76	TGGGCT
PF13_0157	-549	-1	11.76	TGGGCT
PF13_0214	-188	1	11.76	AGCCCA
PF13_0348	-653	1	11.76	AGCCCA
PF14_0152	-1193	1	11.76	AGCCCA
PF14_0261	-609	1	11.76	AGCCCA
PF14_0358	-1664	-1	11.76	TGGGCT
PF14_0391	-229	1	11.76	AGCCCA
PF14_0510	-64	1	11.76	AGCCCA
PF14_0673	-733	-1	11.76	TGGGCT
PF14_0674	-121	1	11.76	AGCCCA
PF14_0704	-1596	1	11.76	AGCCCA
PFB0240w	-573	1	11.76	AGCCCA
PFB0923c	-571	1	11.76	AGCCCA
PFC0105w	-349	1	11.76	AGCCCA
PFC0395w	-13	-1	11.76	TGGGCT
PFC0440c	-699	-1	11.76	TGGGCT
PFC0775w	-610	-1	11.76	TGGGCT
PFC0800w	-200	1	11.76	AGCCCA
PFC0915w	-1505	-1	11.76	TGGGCT
PFD0460c	-679	-1	11.76	TGGGCT
PFD0600c	-213	-1	11.76	TGGGCT
PFD0755c	-768	-1	11.76	TGGGCT
PFE0190c	-807	-1	11.76	TGGGCT
PFE0195w	-766	1	11.76	AGCCCA
PFI0280c	-912	-1	11.76	TGGGCT
PFI0280c	-200	1	11.76	AGCCCA
PFI0285w	-1503	1	11.76	AGCCCA
PFI1000w	-203	1	11.76	AGCCCA
PFI1060w	-543	1	11.76	AGCCCA
PFL0515w	-1137	1	11.76	AGCCCA
PFL1425w	-1922	-1	11.76	TGGGCT
PFL2170c	-366	-1	11.76	TGGGCT
PFL2180w	-1883	1	11.76	AGCCCA
MAL7P1.126	-42	-1	10.56	CGAGCT
PF07_0085	-1085	1	10.56	AGCTCG
PF08_0079	-1000	1	10.56	AGCTCG
PF08_0080	-1451	-1	10.56	CGAGCT
PF10_0058	-623	1	10.56	AGCTCG
PF10_0121	-1377	1	10.56	AGCTCG
PF10_0153	-748	1	10.56	AGCTCG
PF10_0267	-297	1	10.56	AGCTCG
PF11_0436	-1882	-1	10.56	CGAGCT
PF13_0252	-1180	-1	10.56	CGAGCT
PF14_0256	-1750	-1	10.56	CGAGCT
PF14_0416	-223	1	10.56	AGCTCG
PF14_0417	-1136	-1	10.56	CGAGCT
PFE0675c	-1582	1	10.56	AGCTCG
PFL0230w	-354	-1	10.56	CGAGCT
MAL7P1.28	-1171	-1	9.97	GGAGCT
PF07_0046	-352	1	9.97	AGCTCC
PF10_0091	-1345	-1	9.97	GGAGCT
PF10_0122	-1358	1	9.97	AGCTCC
PF10_0160	-1061	-1	9.97	GGAGCT
PF10_0329	-255	1	9.97	AGCTCC
PF11_0130	-257	-1	9.97	GGAGCT
PF11_0212	-154	-1	9.97	GGAGCT
PF11_0305	-1365	-1	9.97	GGAGCT
PF11_0306	-147	1	9.97	AGCTCC
PF11_0309	-1729	-1	9.97	GGAGCT
PF11_0526	-1861	-1	9.97	GGAGCT
PF13_0036	-1012	-1	9.97	GGAGCT
PF13_0037	-64	1	9.97	AGCTCC
PF13_0183	-1637	-1	9.97	GGAGCT
PF14_0083	-1453	-1	9.97	GGAGCT
PF14_0439	-1571	1	9.97	AGCTCC
PF14_0627	-509	-1	9.97	GGAGCT
PFB0826c	-790	-1	9.97	GGAGCT
PFD1140w	-108	1	9.97	AGCTCC
PFE0190c	-814	-1	9.97	GGAGCT
PFE0195w	-759	1	9.97	AGCTCC
PFE0980c	-712	-1	9.97	GGAGCT
PFE1300w	-618	-1	9.97	GGAGCT
PFI0755c	-1329	-1	9.97	GGAGCT
PFI0910w	-1845	-1	9.97	GGAGCT
PFI1785w	-580	1	9.97	AGCTCC
PFL1590c	-483	1	9.97	AGCTCC
MAL8P1.3	-1489	1	9.96	AGCGCA
MAL8P1.9	-380	-1	9.96	TGCGCT
PF10_0040	-1919	-1	9.96	TGCGCT
PF10_0152	-795	-1	9.96	TGCGCT
PF10_0257	-1765	1	9.96	AGCGCA
PF10_0258	-176	-1	9.96	TGCGCT
PF10_0264	-1968	-1	9.96	TGCGCT
PF10_0294	-1406	1	9.96	AGCGCA
PF11_0090	-1217	-1	9.96	TGCGCT
PF11_0200	-1894	-1	9.96	TGCGCT
PF11_0208	-720	1	9.96	AGCGCA
PF11_0260	-975	-1	9.96	TGCGCT
PF13_0204	-323	1	9.96	AGCGCA
PF13_0243	-1589	-1	9.96	TGCGCT
PF13_0268	-966	-1	9.96	TGCGCT
PF14_0082	-725	-1	9.96	TGCGCT
PF14_0241	-1661	-1	9.96	TGCGCT
PF14_0257	-909	1	9.96	AGCGCA
PF14_0494	-1866	1	9.96	AGCGCA
PF14_0536	-972	1	9.96	AGCGCA
PFB0495w	-1046	-1	9.96	TGCGCT
PFC0230c	-479	-1	9.96	TGCGCT
PFC0975c	-1462	-1	9.96	TGCGCT
PFD0350w	-1856	-1	9.96	TGCGCT
PFD0755c	-395	-1	9.96	TGCGCT
PFE0380c	-1745	1	9.96	AGCGCA
PFL1735c	-1023	-1	9.96	TGCGCT
MAL13P1.180	-932	-1	9.3	AGAGCT
MAL13P1.75	-244	-1	9.3	AGAGCT
MAL7P1.147	-889	-1	9.3	AGAGCT
MAL8P1.48	-1394	1	9.3	AGCTCT
MAL8P1.74	-335	-1	9.3	AGAGCT
MAL8P1.95	-528	-1	9.3	AGAGCT
PF07_0057	-1496	-1	9.3	AGAGCT
PF08_0084	-530	1	9.3	AGCTCT
PF10_0047	-971	-1	9.3	AGAGCT
PF10_0063	-1472	-1	9.3	AGAGCT
PF10_0078	-20	-1	9.3	AGAGCT
PF10_0182	-1123	-1	9.3	AGAGCT
PF10_0217	-532	1	9.3	AGCTCT
PF11_0065	-1669	-1	9.3	AGAGCT
PF11_0070	-1460	1	9.3	AGCTCT
PF11_0096	-1362	-1	9.3	AGAGCT
PF11_0351	-9	-1	9.3	AGAGCT
PF13_0071	-388	1	9.3	AGCTCT
PF13_0101	-1657	-1	9.3	AGAGCT
PF13_0235	-517	-1	9.3	AGAGCT
PF13_0297	-843	-1	9.3	AGAGCT
PF14_0026	-756	-1	9.3	AGAGCT
PF14_0028	-470	1	9.3	AGCTCT
PF14_0228	-13	-1	9.3	AGAGCT
PF14_0241	-1699	-1	9.3	AGAGCT
PF14_0257	-700	-1	9.3	AGAGCT
PF14_0280	-670	1	9.3	AGCTCT
PF14_0348	-1569	1	9.3	AGCTCT
PF14_0426	-1477	1	9.3	AGCTCT
PF14_0434	-255	-1	9.3	AGAGCT
PF14_0481	-751	1	9.3	AGCTCT
PF14_0482	-393	-1	9.3	AGAGCT
PF14_0485	-1284	1	9.3	AGCTCT
PF14_0557	-760	-1	9.3	AGAGCT
PF14_0677	-750	-1	9.3	AGAGCT
PF14_0726	-1036	1	9.3	AGCTCT
PFA0530c	-36	-1	9.3	AGAGCT
PFB0445c	-1985	1	9.3	AGCTCT
PFC0210c	-457	1	9.3	AGCTCT
PFC0230c	-828	-1	9.3	AGAGCT
PFC0440c	-790	1	9.3	AGCTCT
PFC0465c	-277	-1	9.3	AGAGCT
PFC0470w	-1355	1	9.3	AGCTCT
PFC0735w	-1989	-1	9.3	AGAGCT
PFD1140w	-910	1	9.3	AGCTCT
PFE0195w	-176	-1	9.3	AGAGCT
PFE0310c	-317	1	9.3	AGCTCT
PFE0560c	-385	1	9.3	AGCTCT
PFE0905w	-292	1	9.3	AGCTCT
PFE0955w	-953	-1	9.3	AGAGCT
PFE0955w	-486	1	9.3	AGCTCT
PFE0955w	-242	1	9.3	AGCTCT
PFE0980c	-921	-1	9.3	AGAGCT
PFE1295c	-834	-1	9.3	AGAGCT
PFI0085c	-44	1	9.3	AGCTCT
PFI0630w	-961	1	9.3	AGCTCT
PFI0755c	-968	1	9.3	AGCTCT
PFI1105w	-571	1	9.3	AGCTCT
PFL0340w	-301	1	9.3	AGCTCT
PFL0640w	-1291	-1	9.3	AGAGCT
PFL0730w	-315	1	9.3	AGCTCT
PFL1135c	-633	1	9.3	AGCTCT
PFL1140w	-861	-1	9.3	AGAGCT
PFL1620w	-1080	-1	9.3	AGAGCT
PFL1675c	-714	-1	9.3	AGAGCT
PFL1680w	-1562	1	9.3	AGCTCT
MAL13P1.112	-20	-1	8.76	TGAGTT
MAL13P1.13	-1159	-1	8.76	TGAGTT
MAL13P1.13	-835	-1	8.76	TGAGTT
MAL13P1.216	-186	1	8.76	AACTCA
MAL13P1.269	-691	1	8.76	AACTCA
MAL13P1.270	-584	-1	8.76	TGAGTT
MAL13P1.281	-560	-1	8.76	TGAGTT
MAL13P1.327	-440	1	8.76	AACTCA
MAL13P1.352	-1060	1	8.76	AACTCA
MAL13P1.36	-1221	1	8.76	AACTCA
MAL13P1.56	-378	-1	8.76	TGAGTT
MAL13P1.59	-1576	1	8.76	AACTCA
MAL13P1.78	-595	-1	8.76	TGAGTT
MAL7P1.144	-440	-1	8.76	TGAGTT
MAL7P1.144	-189	1	8.76	AACTCA
MAL7P1.147	-1236	-1	8.76	TGAGTT
MAL7P1.58	-1733	-1	8.76	TGAGTT
MAL8P1.10	-512	-1	8.76	TGAGTT
MAL8P1.124	-195	-1	8.76	TGAGTT
MAL8P1.127	-37	-1	8.76	TGAGTT
MAL8P1.2	-704	-1	8.76	TGAGTT
MAL8P1.40	-597	1	8.76	AACTCA
MAL8P1.74	-320	1	8.76	AACTCA
MAL8P1.86	-193	1	8.76	AACTCA
MAL8P1.9	-155	-1	8.76	TGAGTT
MAL8P1.95	-1817	-1	8.76	TGAGTT
PF07_0033	-1162	1	8.76	AACTCA
PF07_0057	-101	1	8.76	AACTCA
PF07_0066	-514	-1	8.76	TGAGTT
PF07_0085	-1584	-1	8.76	TGAGTT
PF07_0085	-1499	1	8.76	AACTCA
PF07_0100	-691	1	8.76	AACTCA
PF07_0100	-510	1	8.76	AACTCA
PF07_0117	-1310	1	8.76	AACTCA
PF08_0006	-20	-1	8.76	TGAGTT
PF08_0031	-966	-1	8.76	TGAGTT
PF08_0075	-202	-1	8.76	TGAGTT
PF08_0096	-1430	-1	8.76	TGAGTT
PF08_0102	-629	1	8.76	AACTCA
PF10_0009	-1628	1	8.76	AACTCA
PF10_0009	-1396	-1	8.76	TGAGTT
PF10_0016	-1113	1	8.76	AACTCA
PF10_0016	-782	-1	8.76	TGAGTT
PF10_0026	-1758	-1	8.76	TGAGTT
PF10_0029	-996	1	8.76	AACTCA
PF10_0091	-266	-1	8.76	TGAGTT
PF10_0125	-259	-1	8.76	TGAGTT
PF10_0139	-412	1	8.76	AACTCA
PF10_0155	-1819	1	8.76	AACTCA
PF10_0155	-1110	-1	8.76	TGAGTT
PF10_0187	-1574	1	8.76	AACTCA
PF10_0265	-1279	-1	8.76	TGAGTT
PF10_0265	-832	1	8.76	AACTCA
PF10_0310	-285	1	8.76	AACTCA
PF11_0165	-616	-1	8.76	TGAGTT
PF11_0264	-1434	1	8.76	AACTCA
PF11_0266	-1115	-1	8.76	TGAGTT
PF11_0310	-745	-1	8.76	TGAGTT
PF11_0331	-627	1	8.76	AACTCA
PF11_0331	-93	-1	8.76	TGAGTT
PF11_0351	-1023	1	8.76	AACTCA
PF11_0356	-134	1	8.76	AACTCA
PF11_0364	-1874	1	8.76	AACTCA
PF11_0432	-1031	-1	8.76	TGAGTT
PF11_0506	-795	-1	8.76	TGAGTT
PF11_0511	-260	-1	8.76	TGAGTT
PF13_0023	-1487	-1	8.76	TGAGTT
PF13_0044	-55	-1	8.76	TGAGTT
PF13_0062	-807	1	8.76	AACTCA
PF13_0065	-1772	1	8.76	AACTCA
PF13_0098	-35	-1	8.76	TGAGTT
PF13_0101	-1618	1	8.76	AACTCA
PF13_0191	-1043	1	8.76	AACTCA
PF13_0234	-994	1	8.76	AACTCA
PF13_0254	-954	-1	8.76	TGAGTT
PF13_0281	-1161	-1	8.76	TGAGTT
PF13_0290	-881	-1	8.76	TGAGTT
PF13_0297	-791	-1	8.76	TGAGTT
PF13_0334	-1773	1	8.76	AACTCA
PF13_0344	-737	-1	8.76	TGAGTT
PF13_0345	-394	1	8.76	AACTCA
PF13_0348	-1617	-1	8.76	TGAGTT
PF13_0354	-154	-1	8.76	TGAGTT
PF14_0038	-1700	-1	8.76	TGAGTT
PF14_0038	-578	1	8.76	AACTCA
PF14_0059	-1029	1	8.76	AACTCA
PF14_0083	-812	1	8.76	AACTCA
PF14_0097	-1901	-1	8.76	TGAGTT
PF14_0098	-497	1	8.76	AACTCA
PF14_0112	-957	1	8.76	AACTCA
PF14_0145	-1335	1	8.76	AACTCA
PF14_0180	-1383	-1	8.76	TGAGTT
PF14_0187	-371	-1	8.76	TGAGTT
PF14_0188	-411	-1	8.76	TGAGTT
PF14_0217	-409	-1	8.76	TGAGTT
PF14_0241	-1572	-1	8.76	TGAGTT
PF14_0242	-219	1	8.76	AACTCA
PF14_0256	-1895	1	8.76	AACTCA
PF14_0257	-1944	-1	8.76	TGAGTT
PF14_0266	-1956	-1	8.76	TGAGTT
PF14_0267	-345	1	8.76	AACTCA
PF14_0297	-1165	1	8.76	AACTCA
PF14_0297	-80	1	8.76	AACTCA
PF14_0342	-336	-1	8.76	TGAGTT
PF14_0354	-75	1	8.76	AACTCA
PF14_0368	-1498	-1	8.76	TGAGTT
PF14_0381	-1003	-1	8.76	TGAGTT
PF14_0387	-781	-1	8.76	TGAGTT
PF14_0393	-503	1	8.76	AACTCA
PF14_0401	-1482	-1	8.76	TGAGTT
PF14_0430	-421	-1	8.76	TGAGTT
PF14_0499	-1253	-1	8.76	TGAGTT
PF14_0513	-21	-1	8.76	TGAGTT
PF14_0517	-242	1	8.76	AACTCA
PF14_0540	-1813	-1	8.76	TGAGTT
PF14_0540	-1712	-1	8.76	TGAGTT
PF14_0540	-1429	1	8.76	AACTCA
PF14_0557	-540	1	8.76	AACTCA
PF14_0598	-1546	1	8.76	AACTCA
PF14_0600	-600	1	8.76	AACTCA
PF14_0601	-804	1	8.76	AACTCA
PF14_0639	-79	-1	8.76	TGAGTT
PF14_0657	-1913	-1	8.76	TGAGTT
PF14_0658	-945	1	8.76	AACTCA
PF14_0658	-131	-1	8.76	TGAGTT
PF14_0659	-1042	1	8.76	AACTCA
PF14_0659	-228	-1	8.76	TGAGTT
PFA0100c	-1040	-1	8.76	TGAGTT
PFA0105w	-156	1	8.76	AACTCA
PFA0430c	-1325	-1	8.76	TGAGTT
PFA0450c	-1585	-1	8.76	TGAGTT
PFA0510w	-540	-1	8.76	TGAGTT
PFA0580c	-1154	-1	8.76	TGAGTT
PFB0115w	-1240	1	8.76	AACTCA
PFB0115w	-524	-1	8.76	TGAGTT
PFB0125c	-1501	-1	8.76	TGAGTT
PFB0820c	-1180	-1	8.76	TGAGTT
PFB0870w	-776	-1	8.76	TGAGTT
PFB0886c	-89	-1	8.76	TGAGTT
PFB0921c	-333	1	8.76	AACTCA
PFC0105w	-1055	1	8.76	AACTCA
PFC0165w	-776	-1	8.76	TGAGTT
PFC0210c	-368	1	8.76	AACTCA
PFC0230c	-1904	-1	8.76	TGAGTT
PFC0270w	-80	1	8.76	AACTCA
PFC0465c	-1586	1	8.76	AACTCA
PFC0470w	-46	-1	8.76	TGAGTT
PFC0490w	-662	-1	8.76	TGAGTT
PFC0595c	-366	-1	8.76	TGAGTT
PFC0600w	-1490	1	8.76	AACTCA
PFC0605w	-1146	1	8.76	AACTCA
PFC0725c	-930	-1	8.76	TGAGTT
PFC0775w	-1354	-1	8.76	TGAGTT
PFC0980c	-771	-1	8.76	TGAGTT
PFC1000w	-384	1	8.76	AACTCA
PFC1015c	-1429	1	8.76	AACTCA
PFD0125c	-956	1	8.76	AACTCA
PFD0180c	-1677	-1	8.76	TGAGTT
PFD0365c	-1517	-1	8.76	TGAGTT
PFD0815c	-1857	-1	8.76	TGAGTT
PFD0835c	-1813	1	8.76	AACTCA
PFD0865c	-1243	-1	8.76	TGAGTT
PFD1140w	-295	-1	8.76	TGAGTT
PFE0030c	-1905	-1	8.76	TGAGTT
PFE0030c	-73	-1	8.76	TGAGTT
PFE0160c	-1407	1	8.76	AACTCA
PFE0245c	-679	1	8.76	AACTCA
PFE0335w	-1237	1	8.76	AACTCA
PFE0605c	-577	-1	8.76	TGAGTT
PFE0980c	-1408	1	8.76	AACTCA
PFE0980c	-928	1	8.76	AACTCA
PFE1040c	-684	1	8.76	AACTCA
PFE1180c	-1363	1	8.76	AACTCA
PFE1230c	-684	1	8.76	AACTCA
PFE1615c	-685	1	8.76	AACTCA
PFI0095c	-28	-1	8.76	TGAGTT
PFI0280c	-1904	1	8.76	AACTCA
PFI0285w	-511	-1	8.76	TGAGTT
PFI0750c	-377	-1	8.76	TGAGTT
PFI0925w	-1705	1	8.76	AACTCA
PFI1130c	-167	-1	8.76	TGAGTT
PFI1150w	-869	-1	8.76	TGAGTT
PFI1400c	-471	-1	8.76	TGAGTT
PFI1415w	-38	-1	8.76	TGAGTT
PFI1785w	-835	-1	8.76	TGAGTT
PFI1785w	-802	-1	8.76	TGAGTT
PFL0280c	-1041	-1	8.76	TGAGTT
PFL0335c	-1713	1	8.76	AACTCA
PFL0395c	-1777	1	8.76	AACTCA
PFL0485w	-102	-1	8.76	TGAGTT
PFL0490c	-21	-1	8.76	TGAGTT
PFL0625c	-206	-1	8.76	TGAGTT
PFL0730w	-731	1	8.76	AACTCA
PFL0740c	-989	1	8.76	AACTCA
PFL0740c	-675	1	8.76	AACTCA
PFL0815w	-1856	-1	8.76	TGAGTT
PFL0970w	-139	-1	8.76	TGAGTT
PFL1185c	-842	1	8.76	AACTCA
PFL1425w	-1991	-1	8.76	TGAGTT
PFL1425w	-1158	1	8.76	AACTCA
PFL1475w	-73	-1	8.76	TGAGTT
PFL1545c	-1619	-1	8.76	TGAGTT
PFL1605w	-1433	1	8.76	AACTCA
PFL1620w	-433	-1	8.76	TGAGTT
PFL1680w	-233	-1	8.76	TGAGTT
PFL1735c	-1230	1	8.76	AACTCA
PFL1775c	-834	1	8.76	AACTCA
PFL2020c	-1147	-1	8.76	TGAGTT
PFL2030w	-1183	1	8.76	AACTCA
PFL2030w	-299	1	8.76	AACTCA
PFL2125c	-1645	-1	8.76	TGAGTT
PFL2150c	-396	-1	8.76	TGAGTT
PFL2170c	-1996	-1	8.76	TGAGTT
PFL2180w	-253	1	8.76	AACTCA
PFL2365w	-1609	-1	8.76	TGAGTT
PFL2480w	-546	-1	8.76	TGAGTT
MAL13P1.112	-1910	-1	8.32	TGACCT
MAL13P1.113	-769	1	8.32	AGGTCA
MAL13P1.133	-525	-1	8.32	TGACCT
MAL13P1.146	-702	1	8.32	AGGTCA
MAL13P1.36	-1195	-1	8.32	TGACCT
MAL13P1.56	-943	1	8.32	AGGTCA
MAL13P1.90	-1345	-1	8.32	TGACCT
MAL7P1.147	-1994	-1	8.32	TGACCT
MAL7P1.24	-1009	-1	8.32	TGACCT
MAL7P1.25	-514	1	8.32	AGGTCA
MAL8P1.105	-512	-1	8.32	TGACCT
MAL8P1.32	-611	-1	8.32	TGACCT
PF07_0058	-983	-1	8.32	TGACCT
PF07_0066	-1263	-1	8.32	TGACCT
PF07_0115	-323	-1	8.32	TGACCT
PF07_0129	-1106	-1	8.32	TGACCT
PF08_0029	-1487	1	8.32	AGGTCA
PF08_0075	-62	-1	8.32	TGACCT
PF08_0089	-151	1	8.32	AGGTCA
PF08_0099	-954	1	8.32	AGGTCA
PF08_0116	-99	-1	8.32	TGACCT
PF10_0009	-1171	-1	8.32	TGACCT
PF10_0013	-608	1	8.32	AGGTCA
PF10_0078	-1218	1	8.32	AGGTCA
PF10_0099	-603	1	8.32	AGGTCA
PF10_0123	-1468	1	8.32	AGGTCA
PF10_0152	-128	1	8.32	AGGTCA
PF10_0187	-546	-1	8.32	TGACCT
PF10_0257	-1326	-1	8.32	TGACCT
PF10_0258	-615	1	8.32	AGGTCA
PF10_0323	-1757	1	8.32	AGGTCA
PF10_0363	-1104	-1	8.32	TGACCT
PF11_0043	-1594	1	8.32	AGGTCA
PF11_0074	-844	1	8.32	AGGTCA
PF11_0183	-1899	-1	8.32	TGACCT
PF11_0316	-107	-1	8.32	TGACCT
PF11_0356	-1505	1	8.32	AGGTCA
PF11_0432	-29	-1	8.32	TGACCT
PF11_0437	-1441	-1	8.32	TGACCT
PF11_0469	-219	-1	8.32	TGACCT
PF11_0469	-208	1	8.32	AGGTCA
PF13_0053	-800	-1	8.32	TGACCT
PF13_0098	-1905	1	8.32	AGGTCA
PF13_0118	-125	-1	8.32	TGACCT
PF13_0121	-780	1	8.32	AGGTCA
PF13_0134	-1151	-1	8.32	TGACCT
PF13_0134	-177	-1	8.32	TGACCT
PF13_0183	-338	-1	8.32	TGACCT
PF13_0243	-951	1	8.32	AGGTCA
PF13_0259	-664	-1	8.32	TGACCT
PF13_0348	-1699	-1	8.32	TGACCT
PF14_0051	-29	-1	8.32	TGACCT
PF14_0125	-890	-1	8.32	TGACCT
PF14_0126	-302	1	8.32	AGGTCA
PF14_0237	-894	1	8.32	AGGTCA
PF14_0241	-886	-1	8.32	TGACCT
PF14_0280	-1169	-1	8.32	TGACCT
PF14_0282	-509	-1	8.32	TGACCT
PF14_0326	-922	-1	8.32	TGACCT
PF14_0342	-583	1	8.32	AGGTCA
PF14_0381	-1723	1	8.32	AGGTCA
PF14_0442	-1615	1	8.32	AGGTCA
PF14_0470	-282	-1	8.32	TGACCT
PF14_0557	-347	-1	8.32	TGACCT
PF14_0585	-1883	1	8.32	AGGTCA
PF14_0609	-267	1	8.32	AGGTCA
PF14_0643	-343	-1	8.32	TGACCT
PF14_0650	-501	-1	8.32	TGACCT
PF14_0656	-238	-1	8.32	TGACCT
PFA0180w	-601	1	8.32	AGGTCA
PFA0460c	-396	1	8.32	AGGTCA
PFA0465c	-567	1	8.32	AGGTCA
PFB0205c	-772	-1	8.32	TGACCT
PFB0205c	-597	1	8.32	AGGTCA
PFB0279w	-1546	1	8.32	AGGTCA
PFB0279w	-1393	-1	8.32	TGACCT
PFB0495w	-151	-1	8.32	TGACCT
PFB0930w	-1756	1	8.32	AGGTCA
PFC0200w	-1347	1	8.32	AGGTCA
PFC0270w	-1225	1	8.32	AGGTCA
PFC0330w	-1715	1	8.32	AGGTCA
PFC0400w	-338	-1	8.32	TGACCT
PFC0725c	-673	-1	8.32	TGACCT
PFC1015c	-735	1	8.32	AGGTCA
PFD0165w	-337	1	8.32	AGGTCA
PFD0265w	-1766	1	8.32	AGGTCA
PFD0350w	-1764	-1	8.32	TGACCT
PFD0460c	-967	1	8.32	AGGTCA
PFD0555c	-95	1	8.32	AGGTCA
PFD1060w	-1161	-1	8.32	TGACCT
PFE0245c	-1151	-1	8.32	TGACCT
PFE0310c	-486	1	8.32	AGGTCA
PFE0350c	-1398	1	8.32	AGGTCA
PFE0410w	-1441	-1	8.32	TGACCT
PFE0810c	-1774	1	8.32	AGGTCA
PFE0815w	-527	-1	8.32	TGACCT
PFE1040c	-324	1	8.32	AGGTCA
PFE1615c	-1493	1	8.32	AGGTCA
PFI0200c	-470	1	8.32	AGGTCA
PFI0280c	-967	1	8.32	AGGTCA
PFI0285w	-1448	-1	8.32	TGACCT
PFI0340c	-361	-1	8.32	TGACCT
PFI0610w	-1322	-1	8.32	TGACCT
PFI0925w	-625	1	8.32	AGGTCA
PFI1245c	-1111	-1	8.32	TGACCT
PFI1400c	-220	-1	8.32	TGACCT
PFL0050c	-1693	1	8.32	AGGTCA
PFL0210c	-165	-1	8.32	TGACCT
PFL0230w	-1731	-1	8.32	TGACCT
PFL0250w	-1040	1	8.32	AGGTCA
PFL0415w	-938	-1	8.32	TGACCT
PFL0705c	-290	-1	8.32	TGACCT
PFL0730w	-618	1	8.32	AGGTCA
PFL1425w	-1351	-1	8.32	TGACCT
PFL1425w	-1295	-1	8.32	TGACCT
PFL1585c	-1203	-1	8.32	TGACCT
PFL1605w	-1837	1	8.32	AGGTCA
PFL1620w	-335	-1	8.32	TGACCT
PFL1710c	-314	1	8.32	AGGTCA
PFL1715w	-679	-1	8.32	TGACCT
PFL2395c	-492	1	8.32	AGGTCA
PFL2445c	-517	1	8.32	AGGTCA
MAL13P1.13	-1581	-1	7.95	TGATCT
MAL13P1.204	-372	1	7.95	AGATCA
MAL13P1.257	-9	-1	7.95	TCAGCT
MAL13P1.269	-1496	-1	7.95	TGATCT
MAL13P1.299	-333	-1	7.95	TGATCT
MAL13P1.31	-796	-1	7.95	TGATCT
MAL13P1.333	-27	1	7.95	AGCTGA
MAL13P1.344	-950	1	7.95	AGATCA
MAL13P1.345	-1472	-1	7.95	TGATCT
MAL13P1.347	-856	1	7.95	AGATCA
MAL13P1.36	-431	-1	7.95	TGATCT
MAL13P1.73	-348	-1	7.95	TGATCT
MAL13P1.74	-154	1	7.95	AGATCA
MAL13P1.87	-254	-1	7.95	TGATCT
MAL13P1.89	-467	-1	7.95	TGATCT
MAL13P1.90	-1402	-1	7.95	TGATCT
MAL13P1.90	-203	1	7.95	AGATCA
MAL7P1.122	-226	1	7.95	AGCTGA
MAL7P1.129	-176	-1	7.95	TGATCT
MAL7P1.134	-265	1	7.95	AGATCA
MAL7P1.144	-410	-1	7.95	TGATCT
MAL7P1.144	-128	-1	7.95	TGATCT
MAL7P1.16	-12	-1	7.95	TGATCT
MAL7P1.31	-955	-1	7.95	TGATCT
MAL7P1.58	-858	-1	7.95	TGATCT
MAL8P1.124	-106	-1	7.95	TGATCT
MAL8P1.127	-194	1	7.95	AGCTGA
MAL8P1.156	-1936	-1	7.95	TGATCT
MAL8P1.156	-1016	-1	7.95	TGATCT
MAL8P1.2	-1416	-1	7.95	TGATCT
MAL8P1.32	-425	1	7.95	AGCTGA
MAL8P1.43	-376	-1	7.95	TCAGCT
MAL8P1.63	-608	1	7.95	AGATCA
PF07_0057	-86	-1	7.95	TGATCT
PF07_0071	-577	-1	7.95	TGATCT
PF07_0071	-361	-1	7.95	TGATCT
PF07_0079	-368	1	7.95	AGATCA
PF07_0080	-1728	-1	7.95	TGATCT
PF08_0029	-1673	-1	7.95	TCAGCT
PF08_0037	-150	-1	7.95	TGATCT
PF08_0039	-1207	-1	7.95	TGATCT
PF08_0039	-178	-1	7.95	TGATCT
PF08_0075	-877	-1	7.95	TGATCT
PF08_0076	-1360	1	7.95	AGATCA
PF08_0084	-205	1	7.95	AGATCA
PF08_0092	-440	-1	7.95	TCAGCT
PF08_0132	-1797	1	7.95	AGATCA
PF08_0132	-1587	-1	7.95	TGATCT
PF10_0009	-1786	1	7.95	AGATCA
PF10_0013	-790	-1	7.95	TGATCT
PF10_0040	-609	-1	7.95	TGATCT
PF10_0041	-1031	1	7.95	AGATCA
PF10_0054	-735	-1	7.95	TGATCT
PF10_0058	-1151	1	7.95	AGATCA
PF10_0075	-1266	-1	7.95	TGATCT
PF10_0075	-784	-1	7.95	TCAGCT
PF10_0099	-426	-1	7.95	TGATCT
PF10_0121	-645	-1	7.95	TGATCT
PF10_0122	-822	1	7.95	AGATCA
PF10_0152	-922	-1	7.95	TGATCT
PF10_0152	-199	-1	7.95	TGATCT
PF10_0155	-440	-1	7.95	TGATCT
PF10_0160	-1156	1	7.95	AGATCA
PF10_0182	-584	-1	7.95	TGATCT
PF10_0225	-1498	1	7.95	AGATCA
PF10_0233	-916	-1	7.95	TCAGCT
PF10_0233	-224	-1	7.95	TCAGCT
PF10_0252	-278	-1	7.95	TCAGCT
PF10_0265	-1427	-1	7.95	TCAGCT
PF10_0274	-821	1	7.95	AGATCA
PF10_0289	-836	-1	7.95	TGATCT
PF10_0294	-1437	1	7.95	AGATCA
PF10_0359	-1189	1	7.95	AGATCA
PF10_0363	-200	1	7.95	AGATCA
PF10_0380	-1390	-1	7.95	TGATCT
PF11_0047	-1083	-1	7.95	TGATCT
PF11_0070	-1048	1	7.95	AGATCA
PF11_0071	-537	1	7.95	AGATCA
PF11_0074	-1408	1	7.95	AGATCA
PF11_0076	-128	-1	7.95	TGATCT
PF11_0130	-565	1	7.95	AGATCA
PF11_0183	-640	1	7.95	AGATCA
PF11_0254	-1872	1	7.95	AGATCA
PF11_0254	-846	1	7.95	AGATCA
PF11_0265	-896	-1	7.95	TCAGCT
PF11_0265	-16	-1	7.95	TCAGCT
PF11_0295	-292	1	7.95	AGATCA
PF11_0296	-994	-1	7.95	TGATCT
PF11_0331	-1996	-1	7.95	TCAGCT
PF11_0331	-837	1	7.95	AGATCA
PF11_0369	-674	-1	7.95	TGATCT
PF11_0404	-1846	-1	7.95	TGATCT
PF11_0404	-1487	1	7.95	AGATCA
PF11_0418	-1524	1	7.95	AGCTGA
PF11_0418	-17	-1	7.95	TGATCT
PF11_0432	-15	1	7.95	AGATCA
PF11_0436	-1525	-1	7.95	TGATCT
PF11_0511	-802	1	7.95	AGATCA
PF13_0021	-893	-1	7.95	TGATCT
PF13_0036	-573	-1	7.95	TGATCT
PF13_0037	-503	1	7.95	AGATCA
PF13_0045	-1106	1	7.95	AGATCA
PF13_0096	-1253	-1	7.95	TCAGCT
PF13_0098	-1848	1	7.95	AGATCA
PF13_0098	-350	1	7.95	AGATCA
PF13_0099	-607	-1	7.95	TGATCT
PF13_0101	-1828	-1	7.95	TGATCT
PF13_0129	-663	-1	7.95	TGATCT
PF13_0134	-886	1	7.95	AGATCA
PF13_0151	-77	-1	7.95	TGATCT
PF13_0172	-204	1	7.95	AGATCA
PF13_0204	-1677	1	7.95	AGATCA
PF13_0214	-695	1	7.95	AGATCA
PF13_0215	-761	-1	7.95	TGATCT
PF13_0232	-1025	1	7.95	AGATCA
PF13_0239	-966	1	7.95	AGATCA
PF13_0259	-759	-1	7.95	TGATCT
PF13_0284	-461	1	7.95	AGATCA
PF13_0287	-304	1	7.95	AGATCA
PF13_0313	-1800	1	7.95	AGATCA
PF13_0316	-1970	1	7.95	AGATCA
PF13_0316	-1232	1	7.95	AGATCA
PF13_0342	-38	1	7.95	AGATCA
PF14_0014	-989	1	7.95	AGATCA
PF14_0014	-656	-1	7.95	TGATCT
PF14_0036	-713	-1	7.95	TGATCT
PF14_0037	-138	1	7.95	AGATCA
PF14_0038	-1758	1	7.95	AGATCA
PF14_0038	-1351	1	7.95	AGATCA
PF14_0059	-1183	-1	7.95	TGATCT
PF14_0077	-1572	1	7.95	AGCTGA
PF14_0077	-1075	-1	7.95	TGATCT
PF14_0086	-1026	-1	7.95	TGATCT
PF14_0112	-1086	-1	7.95	TGATCT
PF14_0112	-1047	1	7.95	AGATCA
PF14_0112	-973	-1	7.95	TGATCT
PF14_0115	-247	1	7.95	AGATCA
PF14_0125	-436	1	7.95	AGATCA
PF14_0126	-756	-1	7.95	TGATCT
PF14_0147	-402	-1	7.95	TGATCT
PF14_0176	-1309	-1	7.95	TGATCT
PF14_0176	-934	1	7.95	AGATCA
PF14_0180	-741	-1	7.95	TGATCT
PF14_0186	-1029	1	7.95	AGATCA
PF14_0187	-1558	-1	7.95	TGATCT
PF14_0188	-1930	-1	7.95	TGATCT
PF14_0227	-273	-1	7.95	TGATCT
PF14_0240	-1566	-1	7.95	TCAGCT
PF14_0255	-40	-1	7.95	TGATCT
PF14_0297	-142	-1	7.95	TGATCT
PF14_0297	-113	-1	7.95	TGATCT
PF14_0324	-824	-1	7.95	TGATCT
PF14_0328	-1177	-1	7.95	TGATCT
PF14_0328	-388	1	7.95	AGATCA
PF14_0329	-1221	1	7.95	AGATCA
PF14_0335	-366	-1	7.95	TGATCT
PF14_0338	-850	-1	7.95	TGATCT
PF14_0348	-1959	1	7.95	AGATCA
PF14_0396	-1308	-1	7.95	TGATCT
PF14_0399	-238	-1	7.95	TGATCT
PF14_0416	-275	1	7.95	AGATCA
PF14_0417	-1084	-1	7.95	TGATCT
PF14_0430	-573	1	7.95	AGATCA
PF14_0442	-1769	1	7.95	AGATCA
PF14_0442	-1464	1	7.95	AGATCA
PF14_0454	-1731	-1	7.95	TCAGCT
PF14_0485	-876	1	7.95	AGATCA
PF14_0490	-629	-1	7.95	TGATCT
PF14_0490	-10	1	7.95	AGATCA
PF14_0494	-1567	1	7.95	AGATCA
PF14_0499	-417	1	7.95	AGATCA
PF14_0517	-1699	-1	7.95	TGATCT
PF14_0529	-820	1	7.95	AGATCA
PF14_0600	-333	-1	7.95	TGATCT
PF14_0605	-742	-1	7.95	TGATCT
PF14_0609	-844	-1	7.95	TGATCT
PF14_0637	-646	-1	7.95	TGATCT
PF14_0650	-1655	1	7.95	AGATCA
PF14_0650	-1026	-1	7.95	TGATCT
PF14_0677	-146	-1	7.95	TGATCT
PF14_0704	-1896	1	7.95	AGATCA
PF14_0715	-1176	-1	7.95	TGATCT
PF14_0716	-628	1	7.95	AGATCA
PF14_0726	-1446	-1	7.95	TGATCT
PF14_0726	-156	-1	7.95	TGATCT
PFA0100c	-1118	1	7.95	AGCTGA
PFA0100c	-948	-1	7.95	TGATCT
PFA0100c	-882	-1	7.95	TGATCT
PFA0105w	-314	1	7.95	AGATCA
PFA0105w	-248	1	7.95	AGATCA
PFA0105w	-78	-1	7.95	TCAGCT
PFA0460c	-579	1	7.95	AGATCA
PFA0510w	-908	-1	7.95	TGATCT
PFB0115w	-1070	1	7.95	AGATCA
PFB0415c	-1808	1	7.95	AGATCA
PFB0445c	-1594	-1	7.95	TGATCT
PFB0445c	-1162	-1	7.95	TCAGCT
PFB0495w	-1111	-1	7.95	TGATCT
PFB0630c	-893	1	7.95	AGATCA
PFB0635w	-611	-1	7.95	TGATCT
PFB0660w	-1287	1	7.95	AGATCA
PFB0820c	-442	-1	7.95	TGATCT
PFB0921c	-635	-1	7.95	TGATCT
PFC0105w	-166	1	7.95	AGATCA
PFC0155c	-929	1	7.95	AGATCA
PFC0175w	-819	1	7.95	AGCTGA
PFC0200w	-798	-1	7.95	TGATCT
PFC0270w	-696	1	7.95	AGATCA
PFC0285c	-970	-1	7.95	TGATCT
PFC0290w	-1981	1	7.95	AGATCA
PFC0395w	-854	-1	7.95	TGATCT
PFC0430w	-1370	1	7.95	AGCTGA
PFC0595c	-1650	-1	7.95	TCAGCT
PFC0800w	-547	1	7.95	AGATCA
PFC0805w	-572	-1	7.95	TGATCT
PFC0835c	-1756	-1	7.95	TGATCT
PFC0865w	-996	-1	7.95	TGATCT
PFC0975c	-1475	-1	7.95	TGATCT
PFC1000w	-168	1	7.95	AGATCA
PFC1011c	-75	1	7.95	AGCTGA
PFC1015c	-1682	-1	7.95	TGATCT
PFD0285c	-1473	-1	7.95	TGATCT
PFD0285c	-798	1	7.95	AGCTGA
PFD0770c	-690	1	7.95	AGATCA
PFD0835c	-1266	1	7.95	AGATCA
PFD1035w	-1665	-1	7.95	TGATCT
PFD1140w	-874	1	7.95	AGATCA
PFD1140w	-858	1	7.95	AGATCA
PFE0030c	-1022	1	7.95	AGCTGA
PFE0030c	-553	-1	7.95	TCAGCT
PFE0030c	-203	-1	7.95	TGATCT
PFE0110w	-1101	1	7.95	AGATCA
PFE0130c	-1508	1	7.95	AGATCA
PFE0160c	-1571	1	7.95	AGATCA
PFE0245c	-21	-1	7.95	TGATCT
PFE0275w	-1516	-1	7.95	TGATCT
PFE0410w	-1728	-1	7.95	TGATCT
PFE0410w	-1402	-1	7.95	TGATCT
PFE0505w	-705	-1	7.95	TGATCT
PFE0505w	-636	-1	7.95	TCAGCT
PFE0520c	-876	1	7.95	AGATCA
PFE0560c	-1577	-1	7.95	TGATCT
PFE0560c	-787	-1	7.95	TCAGCT
PFE0600c	-333	-1	7.95	TGATCT
PFE0610c	-667	-1	7.95	TGATCT
PFE0730c	-1589	-1	7.95	TGATCT
PFE0730c	-1019	1	7.95	AGATCA
PFE0815w	-64	-1	7.95	TGATCT
PFE0980c	-1371	-1	7.95	TCAGCT
PFE1000c	-242	1	7.95	AGATCA
PFE1005w	-1304	-1	7.95	TGATCT
PFE1040c	-143	-1	7.95	TGATCT
PFE1230c	-1150	1	7.95	AGATCA
PFE1240w	-1341	1	7.95	AGATCA
PFE1240w	-546	-1	7.95	TGATCT
PFE1270c	-370	-1	7.95	TCAGCT
PFE1295c	-538	1	7.95	AGATCA
PFE1300w	-912	-1	7.95	TGATCT
PFE1615c	-1649	-1	7.95	TGATCT
PFI0200c	-1200	1	7.95	AGATCA
PFI0475w	-1633	-1	7.95	TGATCT
PFI0550w	-1815	-1	7.95	TGATCT
PFI0555c	-921	1	7.95	AGCTGA
PFI0585c	-361	1	7.95	AGATCA
PFI0910w	-1569	-1	7.95	TGATCT
PFI0965w	-127	-1	7.95	TGATCT
PFI1040c	-177	1	7.95	AGATCA
PFI1185c	-352	-1	7.95	TCAGCT
PFI1310w	-52	-1	7.95	TGATCT
PFI1570c	-332	1	7.95	AGATCA
PFI1670c	-1971	1	7.95	AGATCA
PFI1795c	-1990	1	7.95	AGCTGA
PFL0050c	-806	1	7.95	AGATCA
PFL0255c	-925	-1	7.95	TGATCT
PFL0340w	-485	-1	7.95	TGATCT
PFL0485w	-182	1	7.95	AGATCA
PFL0570c	-1320	-1	7.95	TGATCT
PFL0575w	-37	1	7.95	AGATCA
PFL0670c	-575	-1	7.95	TCAGCT
PFL0670c	-21	1	7.95	AGATCA
PFL0730w	-130	-1	7.95	TGATCT
PFL1420w	-202	-1	7.95	TGATCT
PFL1535w	-965	-1	7.95	TGATCT
PFL1545c	-1758	1	7.95	AGCTGA
PFL1620w	-1800	1	7.95	AGCTGA
PFL1675c	-1052	-1	7.95	TGATCT
PFL1680w	-1224	1	7.95	AGATCA
PFL1790w	-1343	1	7.95	AGATCA
PFL1920c	-1213	1	7.95	AGATCA
PFL1995c	-1259	-1	7.95	TCAGCT
PFL1995c	-572	-1	7.95	TGATCT
PFL2055w	-571	-1	7.95	TGATCT
PFL2075c	-1014	-1	7.95	TGATCT
PFL2075c	-910	-1	7.95	TCAGCT
PFL2200w	-600	-1	7.95	TGATCT
PFL2265c	-11	1	7.95	AGCTGA
PFL2365w	-767	-1	7.95	TGATCT
PFL2365w	-741	1	7.95	AGATCA
MAL13P1.13	-1938	-1	6.78	TGAGGT
MAL13P1.133	-1753	1	6.78	ACCTCA
MAL13P1.170	-1033	-1	6.78	TGAGGT
MAL13P1.216	-1585	-1	6.78	TGAGGT
MAL13P1.24	-431	1	6.78	ACCTCA
MAL13P1.323	-510	-1	6.78	TGAGGT
MAL13P1.335	-424	1	6.78	ACCTCA
MAL13P1.75	-1949	-1	6.78	TGAGGT
MAL13P1.76	-1717	1	6.78	ACCTCA
MAL13P1.89	-243	-1	6.78	TGAGGT
MAL13P1.90	-427	1	6.78	ACCTCA
MAL8P1.125	-305	1	6.78	ACCTCA
MAL8P1.35	-759	1	6.78	ACCTCA
MAL8P1.41	-199	-1	6.78	TGAGGT
MAL8P1.95	-287	1	6.78	ACCTCA
PF07_0043	-1604	-1	6.78	TGAGGT
PF07_0085	-86	1	6.78	ACCTCA
PF07_0088	-1940	-1	6.78	TGAGGT
PF07_0122	-391	1	6.78	ACCTCA
PF08_0031	-203	-1	6.78	TGAGGT
PF08_0034	-1825	-1	6.78	TGAGGT
PF08_0038	-327	-1	6.78	TGAGGT
PF08_0084	-260	-1	6.78	TGAGGT
PF08_0098	-765	1	6.78	ACCTCA
PF08_0111	-835	-1	6.78	TGAGGT
PF08_0131	-1119	1	6.78	ACCTCA
PF10_0035	-1985	1	6.78	ACCTCA
PF10_0070	-519	1	6.78	ACCTCA
PF10_0076	-115	-1	6.78	TGAGGT
PF10_0093	-1945	1	6.78	ACCTCA
PF10_0103	-672	-1	6.78	TGAGGT
PF10_0121	-1095	-1	6.78	TGAGGT
PF10_0125	-223	-1	6.78	TGAGGT
PF10_0214	-1922	1	6.78	ACCTCA
PF10_0217	-1142	-1	6.78	TGAGGT
PF10_0225	-571	-1	6.78	TGAGGT
PF10_0264	-1255	-1	6.78	TGAGGT
PF10_0286	-731	1	6.78	ACCTCA
PF10_0299	-194	-1	6.78	TGAGGT
PF10_0323	-765	-1	6.78	TGAGGT
PF11_0065	-35	1	6.78	ACCTCA
PF11_0096	-1194	-1	6.78	TGAGGT
PF11_0096	-777	1	6.78	ACCTCA
PF11_0109	-1747	-1	6.78	TGAGGT
PF11_0109	-1144	1	6.78	ACCTCA
PF11_0130	-583	1	6.78	ACCTCA
PF11_0165	-1027	1	6.78	ACCTCA
PF11_0183	-1882	-1	6.78	TGAGGT
PF11_0212	-584	1	6.78	ACCTCA
PF11_0228	-276	-1	6.78	TGAGGT
PF11_0305	-505	1	6.78	ACCTCA
PF11_0306	-1007	-1	6.78	TGAGGT
PF11_0353	-1879	1	6.78	ACCTCA
PF13_0097	-1058	-1	6.78	TGAGGT
PF13_0142	-485	1	6.78	ACCTCA
PF13_0170	-1199	-1	6.78	TGAGGT
PF13_0171	-973	1	6.78	ACCTCA
PF13_0172	-1932	1	6.78	ACCTCA
PF13_0235	-271	1	6.78	ACCTCA
PF13_0241	-990	-1	6.78	TGAGGT
PF13_0243	-1798	1	6.78	ACCTCA
PF13_0268	-1955	-1	6.78	TGAGGT
PF13_0279	-496	1	6.78	ACCTCA
PF14_0038	-1065	-1	6.78	TGAGGT
PF14_0145	-357	1	6.78	ACCTCA
PF14_0192	-971	1	6.78	ACCTCA
PF14_0217	-1434	-1	6.78	TGAGGT
PF14_0223	-582	1	6.78	ACCTCA
PF14_0237	-1816	-1	6.78	TGAGGT
PF14_0266	-1424	-1	6.78	TGAGGT
PF14_0267	-877	1	6.78	ACCTCA
PF14_0308	-84	1	6.78	ACCTCA
PF14_0324	-1817	1	6.78	ACCTCA
PF14_0335	-168	-1	6.78	TGAGGT
PF14_0401	-1234	-1	6.78	TGAGGT
PF14_0434	-1308	-1	6.78	TGAGGT
PF14_0540	-357	-1	6.78	TGAGGT
PF14_0564	-295	1	6.78	ACCTCA
PF14_0585	-1033	1	6.78	ACCTCA
PF14_0656	-821	1	6.78	ACCTCA
PF14_0673	-251	1	6.78	ACCTCA
PF14_0674	-603	-1	6.78	TGAGGT
PF14_0678	-400	1	6.78	ACCTCA
PF14_0692	-355	1	6.78	ACCTCA
PFA0255c	-227	1	6.78	ACCTCA
PFA0495c	-1017	-1	6.78	TGAGGT
PFB0923c	-1341	1	6.78	ACCTCA
PFC0200w	-1055	-1	6.78	TGAGGT
PFC0221c	-912	-1	6.78	TGAGGT
PFC0340w	-978	-1	6.78	TGAGGT
PFC0440c	-684	-1	6.78	TGAGGT
PFC0485w	-920	1	6.78	ACCTCA
PFC0530w	-858	-1	6.78	TGAGGT
PFC0845c	-946	1	6.78	ACCTCA
PFC1000w	-1410	1	6.78	ACCTCA
PFD0075w	-1724	1	6.78	ACCTCA
PFD0365c	-1196	-1	6.78	TGAGGT
PFD0460c	-24	-1	6.78	TGAGGT
PFD0865c	-977	1	6.78	ACCTCA
PFD1070w	-565	-1	6.78	TGAGGT
PFE0410w	-1099	1	6.78	ACCTCA
PFE0410w	-125	1	6.78	ACCTCA
PFE0475w	-1911	1	6.78	ACCTCA
PFE0600c	-319	-1	6.78	TGAGGT
PFE0630c	-664	-1	6.78	TGAGGT
PFE0940c	-378	-1	6.78	TGAGGT
PFE1015c	-650	1	6.78	ACCTCA
PFE1180c	-985	-1	6.78	TGAGGT
PFE1180c	-908	1	6.78	ACCTCA
PFE1180c	-136	1	6.78	ACCTCA
PFE1520c	-635	-1	6.78	TGAGGT
PFI0380c	-386	-1	6.78	TGAGGT
PFI1105w	-178	-1	6.78	TGAGGT
PFI1415w	-14	1	6.78	ACCTCA
PFL0050c	-782	1	6.78	ACCTCA
PFL0250w	-1273	1	6.78	ACCTCA
PFL0335c	-1493	-1	6.78	TGAGGT
PFL0515w	-503	1	6.78	ACCTCA
PFL0670c	-552	1	6.78	ACCTCA
PFL1675c	-1696	1	6.78	ACCTCA
PFL1675c	-913	-1	6.78	TGAGGT
PFL1680w	-1363	1	6.78	ACCTCA
PFL1680w	-580	-1	6.78	TGAGGT
PFL1790w	-471	1	6.78	ACCTCA
MAL13P1.13	-1211	-1	6.23	TGTGCT
MAL13P1.144	-237	1	6.23	AGCACA
MAL13P1.146	-182	1	6.23	AGCACA
MAL13P1.170	-24	-1	6.23	TGTGCT
MAL13P1.204	-1713	1	6.23	AGCACA
MAL13P1.31	-6	1	6.23	AGCACA
MAL13P1.327	-451	1	6.23	AGCACA
MAL13P1.59	-922	-1	6.23	TGTGCT
MAL13P1.73	-45	-1	6.23	TGTGCT
MAL13P1.90	-1417	1	6.23	AGCACA
MAL7P1.31	-761	-1	6.23	TGTGCT
MAL8P1.127	-572	1	6.23	AGCACA
MAL8P1.156	-1380	1	6.23	AGCACA
MAL8P1.32	-159	1	6.23	AGCACA
MAL8P1.34	-294	1	6.23	AGCACA
MAL8P1.34	-270	-1	6.23	TGTGCT
MAL8P1.40	-295	-1	6.23	TGTGCT
MAL8P1.41	-1506	1	6.23	AGCACA
MAL8P1.43	-1306	1	6.23	AGCACA
MAL8P1.63	-445	-1	6.23	TGTGCT
MAL8P1.75	-104	1	6.23	AGCACA
PF07_0015	-1490	1	6.23	AGCACA
PF07_0020	-1334	-1	6.23	TGTGCT
PF07_0033	-1545	-1	6.23	TGTGCT
PF07_0033	-1153	1	6.23	AGCACA
PF07_0043	-1960	1	6.23	AGCACA
PF07_0043	-698	1	6.23	AGCACA
PF07_0066	-924	-1	6.23	TGTGCT
PF07_0066	-545	-1	6.23	TGTGCT
PF07_0075	-258	-1	6.23	TGTGCT
PF07_0085	-574	-1	6.23	TGTGCT
PF08_0019	-548	1	6.23	AGCACA
PF08_0029	-1939	-1	6.23	TGTGCT
PF08_0038	-1563	-1	6.23	TGTGCT
PF08_0063	-259	1	6.23	AGCACA
PF08_0075	-1062	1	6.23	AGCACA
PF08_0076	-1175	-1	6.23	TGTGCT
PF08_0079	-1056	1	6.23	AGCACA
PF08_0080	-1395	-1	6.23	TGTGCT
PF08_0102	-1562	-1	6.23	TGTGCT
PF08_0131	-1314	-1	6.23	TGTGCT
PF10_0040	-1776	1	6.23	AGCACA
PF10_0040	-369	1	6.23	AGCACA
PF10_0051	-52	1	6.23	AGCACA
PF10_0064	-24	-1	6.23	TGTGCT
PF10_0065	-685	1	6.23	AGCACA
PF10_0066	-482	-1	6.23	TGTGCT
PF10_0078	-1913	1	6.23	AGCACA
PF10_0121	-1505	1	6.23	AGCACA
PF10_0141	-945	-1	6.23	TGTGCT
PF10_0173	-489	-1	6.23	TGTGCT
PF10_0182	-705	1	6.23	AGCACA
PF10_0209	-922	-1	6.23	TGTGCT
PF10_0210	-501	1	6.23	AGCACA
PF10_0217	-1634	-1	6.23	TGTGCT
PF10_0286	-749	-1	6.23	TGTGCT
PF10_0380	-1435	1	6.23	AGCACA
PF11_0036	-330	-1	6.23	TGTGCT
PF11_0048	-1534	1	6.23	AGCACA
PF11_0130	-672	1	6.23	AGCACA
PF11_0161	-1196	-1	6.23	TGTGCT
PF11_0161	-833	-1	6.23	TGTGCT
PF11_0183	-1513	-1	6.23	TGTGCT
PF11_0225	-1853	-1	6.23	TGTGCT
PF11_0258	-560	-1	6.23	TGTGCT
PF11_0270	-841	-1	6.23	TGTGCT
PF11_0289	-1556	-1	6.23	TGTGCT
PF11_0289	-608	1	6.23	AGCACA
PF11_0364	-1043	1	6.23	AGCACA
PF11_0364	-439	1	6.23	AGCACA
PF11_0409	-878	1	6.23	AGCACA
PF11_0437	-609	1	6.23	AGCACA
PF11_0438	-93	-1	6.23	TGTGCT
PF11_0445	-201	1	6.23	AGCACA
PF11_0524	-1176	1	6.23	AGCACA
PF11_0524	-611	-1	6.23	TGTGCT
PF13_0015	-1864	-1	6.23	TGTGCT
PF13_0049	-169	1	6.23	AGCACA
PF13_0054	-1834	1	6.23	AGCACA
PF13_0091	-345	1	6.23	AGCACA
PF13_0098	-1833	-1	6.23	TGTGCT
PF13_0130	-512	-1	6.23	TGTGCT
PF13_0137	-1493	-1	6.23	TGTGCT
PF13_0141	-1075	1	6.23	AGCACA
PF13_0141	-738	1	6.23	AGCACA
PF13_0142	-32	1	6.23	AGCACA
PF13_0147	-919	1	6.23	AGCACA
PF13_0165	-1643	-1	6.23	TGTGCT
PF13_0170	-885	1	6.23	AGCACA
PF13_0171	-1287	-1	6.23	TGTGCT
PF13_0183	-274	-1	6.23	TGTGCT
PF13_0183	-85	-1	6.23	TGTGCT
PF13_0214	-231	1	6.23	AGCACA
PF13_0215	-111	1	6.23	AGCACA
PF13_0227	-180	-1	6.23	TGTGCT
PF13_0252	-124	-1	6.23	TGTGCT
PF13_0268	-539	-1	6.23	TGTGCT
PF13_0322	-489	-1	6.23	TGTGCT
PF13_0348	-33	-1	6.23	TGTGCT
PF14_0027	-964	-1	6.23	TGTGCT
PF14_0028	-1003	1	6.23	AGCACA
PF14_0036	-1608	1	6.23	AGCACA
PF14_0059	-1432	-1	6.23	TGTGCT
PF14_0071	-1067	1	6.23	AGCACA
PF14_0072	-127	-1	6.23	TGTGCT
PF14_0081	-280	1	6.23	AGCACA
PF14_0096	-1564	1	6.23	AGCACA
PF14_0112	-896	-1	6.23	TGTGCT
PF14_0116	-379	-1	6.23	TGTGCT
PF14_0146	-139	1	6.23	AGCACA
PF14_0156	-767	1	6.23	AGCACA
PF14_0176	-1344	1	6.23	AGCACA
PF14_0180	-1811	-1	6.23	TGTGCT
PF14_0180	-1183	-1	6.23	TGTGCT
PF14_0188	-1993	-1	6.23	TGTGCT
PF14_0188	-1974	1	6.23	AGCACA
PF14_0200	-367	-1	6.23	TGTGCT
PF14_0217	-700	-1	6.23	TGTGCT
PF14_0227	-1596	-1	6.23	TGTGCT
PF14_0255	-108	1	6.23	AGCACA
PF14_0276	-423	1	6.23	AGCACA
PF14_0280	-1509	1	6.23	AGCACA
PF14_0280	-276	-1	6.23	TGTGCT
PF14_0280	-224	-1	6.23	TGTGCT
PF14_0282	-1780	1	6.23	AGCACA
PF14_0324	-1035	-1	6.23	TGTGCT
PF14_0326	-114	-1	6.23	TGTGCT
PF14_0368	-41	-1	6.23	TGTGCT
PF14_0393	-1075	-1	6.23	TGTGCT
PF14_0471	-202	1	6.23	AGCACA
PF14_0486	-724	1	6.23	AGCACA
PF14_0504	-622	-1	6.23	TGTGCT
PF14_0509	-65	1	6.23	AGCACA
PF14_0601	-1034	1	6.23	AGCACA
PF14_0601	-1000	1	6.23	AGCACA
PF14_0631	-1790	1	6.23	AGCACA
PF14_0662	-1599	-1	6.23	TGTGCT
PF14_0677	-1551	-1	6.23	TGTGCT
PF14_0677	-135	-1	6.23	TGTGCT
PF14_0718	-1535	1	6.23	AGCACA
PFA0450c	-974	1	6.23	AGCACA
PFA0495c	-1139	-1	6.23	TGTGCT
PFB0495w	-50	1	6.23	AGCACA
PFB0595w	-1555	-1	6.23	TGTGCT
PFB0605w	-1481	-1	6.23	TGTGCT
PFB0610c	-393	1	6.23	AGCACA
PFB0710c	-399	-1	6.23	TGTGCT
PFB0715w	-1218	1	6.23	AGCACA
PFB0826c	-1240	1	6.23	AGCACA
PFB0923c	-925	-1	6.23	TGTGCT
PFC0085c	-1885	-1	6.23	TGTGCT
PFC0175w	-312	1	6.23	AGCACA
PFC0200w	-749	1	6.23	AGCACA
PFC0230c	-488	1	6.23	AGCACA
PFC0271c	-928	-1	6.23	TGTGCT
PFD0165w	-110	-1	6.23	TGTGCT
PFD0460c	-736	-1	6.23	TGTGCT
PFD0550c	-386	-1	6.23	TGTGCT
PFD0755c	-88	1	6.23	AGCACA
PFD1060w	-1463	1	6.23	AGCACA
PFD1060w	-1195	1	6.23	AGCACA
PFE0040c	-1807	-1	6.23	TGTGCT
PFE0285c	-1257	1	6.23	AGCACA
PFE0285c	-1207	-1	6.23	TGTGCT
PFE0475w	-356	1	6.23	AGCACA
PFE0520c	-925	1	6.23	AGCACA
PFE0560c	-1984	-1	6.23	TGTGCT
PFE0610c	-1669	-1	6.23	TGTGCT
PFE0610c	-1411	1	6.23	AGCACA
PFE0620c	-1001	1	6.23	AGCACA
PFE0620c	-378	-1	6.23	TGTGCT
PFE0620c	-372	-1	6.23	TGTGCT
PFE0620c	-366	-1	6.23	TGTGCT
PFE0635c	-1574	1	6.23	AGCACA
PFE0645w	-355	-1	6.23	TGTGCT
PFE0665c	-1659	1	6.23	AGCACA
PFE0675c	-1492	-1	6.23	TGTGCT
PFE0750c	-638	1	6.23	AGCACA
PFE0885w	-331	1	6.23	AGCACA
PFE0955w	-275	-1	6.23	TGTGCT
PFE1000c	-189	-1	6.23	TGTGCT
PFE1000c	-144	1	6.23	AGCACA
PFE1005w	-1402	-1	6.23	TGTGCT
PFE1005w	-1357	1	6.23	AGCACA
PFE1015c	-624	-1	6.23	TGTGCT
PFE1275c	-1904	1	6.23	AGCACA
PFE1590w	-752	1	6.23	AGCACA
PFI0150c	-1352	-1	6.23	TGTGCT
PFI0150c	-908	-1	6.23	TGTGCT
PFI0200c	-1894	1	6.23	AGCACA
PFI0585c	-235	-1	6.23	TGTGCT
PFI0680c	-420	1	6.23	AGCACA
PFI0685w	-45	-1	6.23	TGTGCT
PFI0895c	-694	-1	6.23	TGTGCT
PFI0910w	-1667	1	6.23	AGCACA
PFI0965w	-428	1	6.23	AGCACA
PFI1245c	-1045	1	6.23	AGCACA
PFI1670c	-656	1	6.23	AGCACA
PFI1795c	-1518	1	6.23	AGCACA
PFL0250w	-763	1	6.23	AGCACA
PFL0250w	-732	-1	6.23	TGTGCT
PFL0255c	-725	-1	6.23	TGTGCT
PFL0395c	-192	1	6.23	AGCACA
PFL0495c	-747	-1	6.23	TGTGCT
PFL0495c	-385	-1	6.23	TGTGCT
PFL0515w	-733	-1	6.23	TGTGCT
PFL0670c	-1981	-1	6.23	TGTGCT
PFL0730w	-658	1	6.23	AGCACA
PFL1135c	-885	-1	6.23	TGTGCT
PFL1140w	-609	1	6.23	AGCACA
PFL1240c	-1970	1	6.23	AGCACA
PFL1310c	-1966	1	6.23	AGCACA
PFL1310c	-1768	1	6.23	AGCACA
PFL1420w	-377	-1	6.23	TGTGCT
PFL1535w	-1612	1	6.23	AGCACA
PFL1620w	-224	1	6.23	AGCACA
PFL1710c	-290	-1	6.23	TGTGCT
PFL1715w	-703	1	6.23	AGCACA
PFL1735c	-641	-1	6.23	TGTGCT
PFL1745c	-291	-1	6.23	TGTGCT
PFL1855w	-279	-1	6.23	TGTGCT
PFL1920c	-817	1	6.23	AGCACA
PFL2020c	-627	1	6.23	AGCACA
PFL2030w	-1703	-1	6.23	TGTGCT
PFL2265c	-733	1	6.23	AGCACA
PFL2355w	-482	-1	6.23	TGTGCT
PFL2365w	-573	-1	6.23	TGTGCT
PFL2445c	-941	1	6.23	AGCACA
MAL13P1.13	-1684	-1	5.81	TGAACT
MAL13P1.132	-133	-1	5.81	TGAACT
MAL13P1.146	-496	-1	5.81	TGAACT
MAL13P1.184	-679	-1	5.81	TGAACT
MAL13P1.204	-419	-1	5.81	TGAACT
MAL13P1.24	-180	-1	5.81	TGAACT
MAL13P1.26	-1015	-1	5.81	TGAACT
MAL13P1.26	-526	1	5.81	AGTTCA
MAL13P1.28	-434	1	5.81	AGTTCA
MAL13P1.295	-1584	1	5.81	AGTTCA
MAL13P1.31	-1350	-1	5.81	TGAACT
MAL13P1.318	-663	-1	5.81	TGAACT
MAL13P1.325	-351	-1	5.81	TGAACT
MAL13P1.337	-733	-1	5.81	TGAACT
MAL13P1.338	-168	1	5.81	AGTTCA
MAL13P1.35	-1418	1	5.81	AGTTCA
MAL13P1.46	-321	-1	5.81	TGAACT
MAL13P1.55	-381	-1	5.81	TGAACT
MAL13P1.69	-720	-1	5.81	TGAACT
MAL13P1.73	-698	-1	5.81	TGAACT
MAL13P1.75	-1907	1	5.81	AGTTCA
MAL13P1.76	-1759	-1	5.81	TGAACT
MAL13P1.76	-1305	-1	5.81	TGAACT
MAL13P1.90	-1280	1	5.81	AGTTCA
MAL7P1.144	-1758	1	5.81	AGTTCA
MAL7P1.25	-731	-1	5.81	TGAACT
MAL7P1.31	-542	-1	5.81	TGAACT
MAL7P1.33	-770	-1	5.81	TGAACT
MAL7P1.81	-1795	1	5.81	AGTTCA
MAL8P1.10	-952	-1	5.81	TGAACT
MAL8P1.103	-341	-1	5.81	TGAACT
MAL8P1.103	-90	-1	5.81	TGAACT
MAL8P1.11	-1388	1	5.81	AGTTCA
MAL8P1.113	-792	-1	5.81	TGAACT
MAL8P1.113	-467	1	5.81	AGTTCA
MAL8P1.131	-153	-1	5.81	TGAACT
MAL8P1.15	-80	-1	5.81	TGAACT
MAL8P1.157	-1288	-1	5.81	TGAACT
MAL8P1.2	-692	1	5.81	AGTTCA
MAL8P1.2	-487	1	5.81	AGTTCA
MAL8P1.2	-470	-1	5.81	TGAACT
MAL8P1.3	-1583	-1	5.81	TGAACT
MAL8P1.32	-1171	-1	5.81	TGAACT
MAL8P1.32	-104	1	5.81	AGTTCA
MAL8P1.34	-258	1	5.81	AGTTCA
MAL8P1.43	-1472	1	5.81	AGTTCA
MAL8P1.67	-666	-1	5.81	TGAACT
MAL8P1.9	-987	-1	5.81	TGAACT
PF07_0008	-219	-1	5.81	TGAACT
PF07_0015	-490	1	5.81	AGTTCA
PF07_0020	-1206	1	5.81	AGTTCA
PF07_0053	-638	1	5.81	AGTTCA
PF07_0053	-629	-1	5.81	TGAACT
PF07_0073	-789	1	5.81	AGTTCA
PF07_0085	-1352	1	5.81	AGTTCA
PF08_0010	-1002	-1	5.81	TGAACT
PF08_0011	-617	1	5.81	AGTTCA
PF08_0019	-166	-1	5.81	TGAACT
PF08_0029	-1994	-1	5.81	TGAACT
PF08_0029	-927	1	5.81	AGTTCA
PF08_0054	-1044	-1	5.81	TGAACT
PF08_0060	-1876	-1	5.81	TGAACT
PF08_0074	-758	1	5.81	AGTTCA
PF08_0084	-330	1	5.81	AGTTCA
PF08_0087	-1270	-1	5.81	TGAACT
PF08_0096	-1385	-1	5.81	TGAACT
PF08_0096	-212	-1	5.81	TGAACT
PF08_0102	-1715	1	5.81	AGTTCA
PF08_0123	-443	-1	5.81	TGAACT
PF08_0132	-1828	1	5.81	AGTTCA
PF08_0132	-1627	-1	5.81	TGAACT
PF10_0016	-431	-1	5.81	TGAACT
PF10_0026	-1032	-1	5.81	TGAACT
PF10_0040	-1230	-1	5.81	TGAACT
PF10_0047	-1779	-1	5.81	TGAACT
PF10_0073	-505	1	5.81	AGTTCA
PF10_0086	-53	1	5.81	AGTTCA
PF10_0093	-986	1	5.81	AGTTCA
PF10_0112	-489	-1	5.81	TGAACT
PF10_0115	-96	1	5.81	AGTTCA
PF10_0121	-1027	-1	5.81	TGAACT
PF10_0125	-238	1	5.81	AGTTCA
PF10_0139	-624	-1	5.81	TGAACT
PF10_0139	-150	1	5.81	AGTTCA
PF10_0141	-826	-1	5.81	TGAACT
PF10_0141	-180	-1	5.81	TGAACT
PF10_0144	-1409	-1	5.81	TGAACT
PF10_0173	-1149	-1	5.81	TGAACT
PF10_0175	-986	1	5.81	AGTTCA
PF10_0180	-621	-1	5.81	TGAACT
PF10_0225	-1633	1	5.81	AGTTCA
PF10_0233	-1300	1	5.81	AGTTCA
PF10_0234	-1976	-1	5.81	TGAACT
PF10_0259	-232	-1	5.81	TGAACT
PF10_0299	-361	-1	5.81	TGAACT
PF10_0304	-1268	-1	5.81	TGAACT
PF10_0359	-24	1	5.81	AGTTCA
PF10_0363	-644	1	5.81	AGTTCA
PF11_0043	-1410	1	5.81	AGTTCA
PF11_0047	-1227	-1	5.81	TGAACT
PF11_0047	-987	1	5.81	AGTTCA
PF11_0047	-293	-1	5.81	TGAACT
PF11_0051	-589	-1	5.81	TGAACT
PF11_0051	-380	-1	5.81	TGAACT
PF11_0065	-1827	1	5.81	AGTTCA
PF11_0070	-666	-1	5.81	TGAACT
PF11_0071	-812	-1	5.81	TGAACT
PF11_0074	-1432	-1	5.81	TGAACT
PF11_0076	-1092	1	5.81	AGTTCA
PF11_0088	-244	-1	5.81	TGAACT
PF11_0090	-938	-1	5.81	TGAACT
PF11_0106	-2000	-1	5.81	TGAACT
PF11_0106	-1376	-1	5.81	TGAACT
PF11_0109	-258	1	5.81	AGTTCA
PF11_0116	-746	1	5.81	AGTTCA
PF11_0153	-560	1	5.81	AGTTCA
PF11_0153	-439	-1	5.81	TGAACT
PF11_0165	-1126	-1	5.81	TGAACT
PF11_0181	-366	-1	5.81	TGAACT
PF11_0188	-1495	-1	5.81	TGAACT
PF11_0197	-562	1	5.81	AGTTCA
PF11_0212	-202	1	5.81	AGTTCA
PF11_0225	-1607	-1	5.81	TGAACT
PF11_0225	-150	1	5.81	AGTTCA
PF11_0245	-1441	1	5.81	AGTTCA
PF11_0258	-45	1	5.81	AGTTCA
PF11_0265	-602	-1	5.81	TGAACT
PF11_0276	-957	1	5.81	AGTTCA
PF11_0284	-1011	-1	5.81	TGAACT
PF11_0305	-356	1	5.81	AGTTCA
PF11_0306	-1156	-1	5.81	TGAACT
PF11_0309	-1157	-1	5.81	TGAACT
PF11_0336	-758	-1	5.81	TGAACT
PF11_0351	-1370	-1	5.81	TGAACT
PF11_0356	-852	1	5.81	AGTTCA
PF11_0356	-290	1	5.81	AGTTCA
PF11_0356	-278	1	5.81	AGTTCA
PF11_0356	-242	1	5.81	AGTTCA
PF11_0356	-230	1	5.81	AGTTCA
PF11_0356	-206	1	5.81	AGTTCA
PF11_0404	-8	1	5.81	AGTTCA
PF11_0416	-1473	-1	5.81	TGAACT
PF11_0428	-119	-1	5.81	TGAACT
PF11_0432	-497	1	5.81	AGTTCA
PF11_0434	-645	-1	5.81	TGAACT
PF11_0436	-306	1	5.81	AGTTCA
PF11_0508	-1462	-1	5.81	TGAACT
PF11_0511	-465	1	5.81	AGTTCA
PF11_0527	-634	-1	5.81	TGAACT
PF13_0016	-44	-1	5.81	TGAACT
PF13_0023	-1460	1	5.81	AGTTCA
PF13_0023	-1090	-1	5.81	TGAACT
PF13_0023	-487	-1	5.81	TGAACT
PF13_0031	-411	-1	5.81	TGAACT
PF13_0053	-273	1	5.81	AGTTCA
PF13_0054	-450	1	5.81	AGTTCA
PF13_0059	-109	-1	5.81	TGAACT
PF13_0071	-1156	1	5.81	AGTTCA
PF13_0097	-1003	1	5.81	AGTTCA
PF13_0098	-1970	-1	5.81	TGAACT
PF13_0098	-923	-1	5.81	TGAACT
PF13_0099	-924	-1	5.81	TGAACT
PF13_0099	-34	1	5.81	AGTTCA
PF13_0129	-1683	1	5.81	AGTTCA
PF13_0129	-1180	1	5.81	AGTTCA
PF13_0130	-1315	-1	5.81	TGAACT
PF13_0150	-344	1	5.81	AGTTCA
PF13_0204	-1806	1	5.81	AGTTCA
PF13_0204	-542	-1	5.81	TGAACT
PF13_0215	-207	1	5.81	AGTTCA
PF13_0220	-456	1	5.81	AGTTCA
PF13_0268	-96	-1	5.81	TGAACT
PF13_0273	-661	1	5.81	AGTTCA
PF13_0315	-1015	1	5.81	AGTTCA
PF13_0321	-974	1	5.81	AGTTCA
PF13_0334	-86	1	5.81	AGTTCA
PF13_0348	-966	1	5.81	AGTTCA
PF13_0348	-782	1	5.81	AGTTCA
PF14_0026	-830	1	5.81	AGTTCA
PF14_0026	-699	-1	5.81	TGAACT
PF14_0028	-675	1	5.81	AGTTCA
PF14_0077	-1152	1	5.81	AGTTCA
PF14_0077	-1115	1	5.81	AGTTCA
PF14_0096	-1805	1	5.81	AGTTCA
PF14_0096	-828	1	5.81	AGTTCA
PF14_0141	-694	1	5.81	AGTTCA
PF14_0145	-1390	-1	5.81	TGAACT
PF14_0146	-619	-1	5.81	TGAACT
PF14_0147	-663	1	5.81	AGTTCA
PF14_0152	-703	-1	5.81	TGAACT
PF14_0176	-1231	1	5.81	AGTTCA
PF14_0186	-423	1	5.81	AGTTCA
PF14_0187	-171	-1	5.81	TGAACT
PF14_0188	-27	-1	5.81	TGAACT
PF14_0198	-1293	1	5.81	AGTTCA
PF14_0198	-565	1	5.81	AGTTCA
PF14_0200	-563	-1	5.81	TGAACT
PF14_0217	-1324	1	5.81	AGTTCA
PF14_0218	-1759	-1	5.81	TGAACT
PF14_0218	-1235	-1	5.81	TGAACT
PF14_0237	-1794	-1	5.81	TGAACT
PF14_0256	-530	-1	5.81	TGAACT
PF14_0297	-709	1	5.81	AGTTCA
PF14_0308	-723	-1	5.81	TGAACT
PF14_0318	-1102	1	5.81	AGTTCA
PF14_0329	-390	1	5.81	AGTTCA
PF14_0329	-355	1	5.81	AGTTCA
PF14_0348	-1555	-1	5.81	TGAACT
PF14_0354	-519	-1	5.81	TGAACT
PF14_0368	-702	1	5.81	AGTTCA
PF14_0378	-808	1	5.81	AGTTCA
PF14_0378	-518	-1	5.81	TGAACT
PF14_0384	-1328	1	5.81	AGTTCA
PF14_0386	-1167	1	5.81	AGTTCA
PF14_0387	-897	-1	5.81	TGAACT
PF14_0391	-1426	-1	5.81	TGAACT
PF14_0399	-1869	-1	5.81	TGAACT
PF14_0401	-698	1	5.81	AGTTCA
PF14_0403	-1091	-1	5.81	TGAACT
PF14_0426	-1592	1	5.81	AGTTCA
PF14_0426	-703	-1	5.81	TGAACT
PF14_0426	-593	1	5.81	AGTTCA
PF14_0428	-1576	-1	5.81	TGAACT
PF14_0430	-121	1	5.81	AGTTCA
PF14_0434	-355	1	5.81	AGTTCA
PF14_0442	-1603	1	5.81	AGTTCA
PF14_0442	-1458	1	5.81	AGTTCA
PF14_0442	-1080	-1	5.81	TGAACT
PF14_0446	-431	-1	5.81	TGAACT
PF14_0451	-547	-1	5.81	TGAACT
PF14_0470	-1688	-1	5.81	TGAACT
PF14_0470	-901	-1	5.81	TGAACT
PF14_0471	-1237	-1	5.81	TGAACT
PF14_0486	-1262	-1	5.81	TGAACT
PF14_0489	-1453	1	5.81	AGTTCA
PF14_0499	-1411	-1	5.81	TGAACT
PF14_0517	-837	-1	5.81	TGAACT
PF14_0529	-609	-1	5.81	TGAACT
PF14_0540	-479	1	5.81	AGTTCA
PF14_0557	-713	1	5.81	AGTTCA
PF14_0589	-811	-1	5.81	TGAACT
PF14_0598	-1236	-1	5.81	TGAACT
PF14_0600	-738	-1	5.81	TGAACT
PF14_0600	-559	1	5.81	AGTTCA
PF14_0601	-228	1	5.81	AGTTCA
PF14_0609	-1144	-1	5.81	TGAACT
PF14_0639	-872	1	5.81	AGTTCA
PF14_0650	-467	1	5.81	AGTTCA
PF14_0656	-170	-1	5.81	TGAACT
PF14_0677	-1935	1	5.81	AGTTCA
PFA0100c	-219	1	5.81	AGTTCA
PFA0105w	-977	-1	5.81	TGAACT
PFA0160c	-1283	-1	5.81	TGAACT
PFA0460c	-808	-1	5.81	TGAACT
PFA0495c	-266	-1	5.81	TGAACT
PFA0500w	-278	1	5.81	AGTTCA
PFA0520c	-279	-1	5.81	TGAACT
PFA0580c	-797	-1	5.81	TGAACT
PFB0205c	-1633	-1	5.81	TGAACT
PFB0215c	-97	1	5.81	AGTTCA
PFB0240w	-776	-1	5.81	TGAACT
PFB0240w	-356	-1	5.81	TGAACT
PFB0270w	-354	-1	5.81	TGAACT
PFB0279w	-134	-1	5.81	TGAACT
PFB0520w	-1041	-1	5.81	TGAACT
PFB0545c	-1506	-1	5.81	TGAACT
PFB0550w	-297	1	5.81	AGTTCA
PFB0575c	-1781	1	5.81	AGTTCA
PFB0580w	-430	-1	5.81	TGAACT
PFB0595w	-245	1	5.81	AGTTCA
PFB0820c	-707	1	5.81	AGTTCA
PFB0870w	-1426	-1	5.81	TGAACT
PFB0870w	-856	1	5.81	AGTTCA
PFB0921c	-1905	-1	5.81	TGAACT
PFB0921c	-1869	-1	5.81	TGAACT
PFB0921c	-1833	-1	5.81	TGAACT
PFB0923c	-1564	1	5.81	AGTTCA
PFB0953w	-700	1	5.81	AGTTCA
PFC0085c	-949	-1	5.81	TGAACT
PFC0155c	-1247	-1	5.81	TGAACT
PFC0155c	-830	-1	5.81	TGAACT
PFC0221c	-595	-1	5.81	TGAACT
PFC0330w	-1584	1	5.81	AGTTCA
PFC0330w	-1520	1	5.81	AGTTCA
PFC0330w	-659	1	5.81	AGTTCA
PFC0485w	-1809	-1	5.81	TGAACT
PFC0530w	-1371	-1	5.81	TGAACT
PFC0805w	-1251	1	5.81	AGTTCA
PFC0835c	-1468	1	5.81	AGTTCA
PFC0900w	-496	1	5.81	AGTTCA
PFC0980c	-408	-1	5.81	TGAACT
PFC1020c	-1913	1	5.81	AGTTCA
PFC1020c	-1464	1	5.81	AGTTCA
PFD0165w	-612	1	5.81	AGTTCA
PFD0180c	-1777	1	5.81	AGTTCA
PFD0225w	-1410	-1	5.81	TGAACT
PFD0225w	-18	-1	5.81	TGAACT
PFD0460c	-268	1	5.81	AGTTCA
PFD1045c	-393	-1	5.81	TGAACT
PFD1070w	-145	1	5.81	AGTTCA
PFE0100w	-545	-1	5.81	TGAACT
PFE0160c	-357	1	5.81	AGTTCA
PFE0350c	-1426	1	5.81	AGTTCA
PFE0505w	-1221	-1	5.81	TGAACT
PFE0505w	-610	-1	5.81	TGAACT
PFE0520c	-329	-1	5.81	TGAACT
PFE0600c	-95	-1	5.81	TGAACT
PFE0620c	-892	-1	5.81	TGAACT
PFE0620c	-248	-1	5.81	TGAACT
PFE0620c	-97	-1	5.81	TGAACT
PFE0630c	-379	-1	5.81	TGAACT
PFE0635c	-19	-1	5.81	TGAACT
PFE0640w	-636	1	5.81	AGTTCA
PFE0645w	-1910	1	5.81	AGTTCA
PFE0730c	-1411	-1	5.81	TGAACT
PFE0730c	-1012	1	5.81	AGTTCA
PFE0805w	-260	-1	5.81	TGAACT
PFE0955w	-1409	-1	5.81	TGAACT
PFE0955w	-62	1	5.81	AGTTCA
PFE0995c	-1063	1	5.81	AGTTCA
PFE1000c	-284	1	5.81	AGTTCA
PFE1005w	-1262	-1	5.81	TGAACT
PFE1045c	-468	1	5.81	AGTTCA
PFE1085w	-1036	1	5.81	AGTTCA
PFE1220w	-1289	1	5.81	AGTTCA
PFE1295c	-228	-1	5.81	TGAACT
PFE1300w	-1222	1	5.81	AGTTCA
PFE1370w	-886	1	5.81	AGTTCA
PFE1590w	-743	-1	5.81	TGAACT
PFI0025c	-761	1	5.81	AGTTCA
PFI0025c	-732	1	5.81	AGTTCA
PFI0225w	-464	-1	5.81	TGAACT
PFI0280c	-1729	-1	5.81	TGAACT
PFI0285w	-686	1	5.81	AGTTCA
PFI0415c	-391	-1	5.81	TGAACT
PFI0475w	-981	-1	5.81	TGAACT
PFI0505c	-758	-1	5.81	TGAACT
PFI0550w	-251	1	5.81	AGTTCA
PFI0630w	-481	1	5.81	AGTTCA
PFI0650c	-1732	-1	5.81	TGAACT
PFI0650c	-535	-1	5.81	TGAACT
PFI0650c	-511	-1	5.81	TGAACT
PFI0895c	-1736	-1	5.81	TGAACT
PFI0895c	-1389	1	5.81	AGTTCA
PFI0910w	-1654	-1	5.81	TGAACT
PFI0910w	-588	1	5.81	AGTTCA
PFI1040c	-1169	-1	5.81	TGAACT
PFI1040c	-683	-1	5.81	TGAACT
PFI1070c	-885	-1	5.81	TGAACT
PFI1075w	-290	1	5.81	AGTTCA
PFI1140w	-481	1	5.81	AGTTCA
PFI1385c	-757	-1	5.81	TGAACT
PFL0050c	-1848	-1	5.81	TGAACT
PFL0210c	-1600	1	5.81	AGTTCA
PFL0225c	-657	-1	5.81	TGAACT
PFL0230w	-204	1	5.81	AGTTCA
PFL0330c	-1766	-1	5.81	TGAACT
PFL0340w	-1237	1	5.81	AGTTCA
PFL0430w	-541	-1	5.81	TGAACT
PFL0435w	-1591	-1	5.81	TGAACT
PFL0495c	-554	1	5.81	AGTTCA
PFL0515w	-959	-1	5.81	TGAACT
PFL0640w	-1841	1	5.81	AGTTCA
PFL0640w	-219	-1	5.81	TGAACT
PFL0670c	-743	1	5.81	AGTTCA
PFL0730w	-288	1	5.81	AGTTCA
PFL0900c	-93	-1	5.81	TGAACT
PFL0970w	-257	1	5.81	AGTTCA
PFL1040w	-354	-1	5.81	TGAACT
PFL1075w	-1194	1	5.81	AGTTCA
PFL1075w	-294	-1	5.81	TGAACT
PFL1100w	-853	-1	5.81	TGAACT
PFL1240c	-948	1	5.81	AGTTCA
PFL1425w	-1867	1	5.81	AGTTCA
PFL1525c	-1482	-1	5.81	TGAACT
PFL1535w	-419	1	5.81	AGTTCA
PFL1590c	-461	-1	5.81	TGAACT
PFL1605w	-495	1	5.81	AGTTCA
PFL1620w	-52	1	5.81	AGTTCA
PFL1680w	-91	1	5.81	AGTTCA
PFL1735c	-199	1	5.81	AGTTCA
PFL1820w	-1893	1	5.81	AGTTCA
PFL1820w	-547	1	5.81	AGTTCA
PFL1855w	-1013	-1	5.81	TGAACT
PFL2020c	-1065	1	5.81	AGTTCA
PFL2030w	-1265	-1	5.81	TGAACT
PFL2125c	-1696	1	5.81	AGTTCA
PFL2125c	-989	-1	5.81	TGAACT
PFL2150c	-1574	-1	5.81	TGAACT
PFL2170c	-1655	-1	5.81	TGAACT
PFL2170c	-1490	1	5.81	AGTTCA
PFL2180w	-759	-1	5.81	TGAACT
PFL2180w	-594	1	5.81	AGTTCA
PFL2200w	-537	1	5.81	AGTTCA
PFL2210w	-784	1	5.81	AGTTCA
PFL2305w	-502	1	5.81	AGTTCA
PFL2355w	-466	-1	5.81	TGAACT
PFL2440w	-1984	1	5.81	AGTTCA
PFL2440w	-1144	1	5.81	AGTTCA
PFL2445c	-902	1	5.81	AGTTCA
