# Supplementary material for: Identification and Genome-Wide Prediction of DNA Binding Specificities for the ApiAP2 Family of Regulators from the Malaria Parasite
Source: PLoS Pathog. 2010 Oct 28;6(10):e1001165. doi: 10.1371/journal.ppat.1001165 (PMC2965767; doi:10.1371/journal.ppat.1001165)
Supplement: Dataset S5 — IDC co-expressed predicted targets for all motifs. (1.71 MB ZIP) [file ppat.1001165.s023.zip › Dataset S5_revised/PF13_0235_D1_IDC co-expressed targets.xls]

## Sheet: GCCCCG_PF13_0235D1ext.targets.t
Dataset S5g. Predicted targets of PF13_0235_D1 that are co-expressed during the IDC.
Searches were done using the position weight matrix trimmed to the 6 most informative consecutive motif positions.
Data is sorted by score from highest to lowest.
Column 1 - PlasmoDB gene IDs. Genes listed multiple times have more than one match to the motif in their upstream regions
Column 2 - Position of the motif upstream from the ATG start codon.
Column 3 - Orientation of the motif in the genome. 1 indicates the plus strand and -1 indicates the minus strand.
Column 4 - ScanACE score. Higher scores reflect better better matches to the position weight matrix.
Column 5 - Sequence of the motif match. All sequences are 5' to 3' from the plus strand.
Gene ID	Position	Orientation	Score	Sequence
PF07_0029	-876	1	23.09	GCCCCG
PF08_0054	-1422	1	23.09	GCCCCG
PF08_0054	-1108	1	23.09	GCCCCG
PF13_0096	-489	-1	23.09	CGGGGC
PF13_0222	-1106	-1	23.09	CGGGGC
PFE1405c	-1366	-1	23.09	CGGGGC
PF07_0033	-1471	1	16.91	GTCCCG
PF14_0489	-76	1	16.91	GTCCCG
PFB0445c	-1169	-1	16.91	CGGGAC
MAL13P1.335	-1557	-1	16.58	CGGGGA
PF07_0008	-1307	-1	16.58	CGGGGA
PF10_0086	-460	-1	16.58	CGGGGA
PF10_0087	-613	1	16.58	TCCCCG
PF13_0097	-1930	1	16.58	TCCCCG
PF13_0130	-1468	-1	16.58	CGGGGA
PF13_0358	-860	1	16.58	TCCCCG
PF14_0662	-172	1	16.58	TCCCCG
PFC0295c	-542	-1	16.58	CGGGGA
PFD0565c	-717	-1	16.58	CGGGGA
PFL1425w	-1131	-1	16.58	CGGGGA
PFL1525c	-1119	1	16.58	TCCCCG
PFL2445c	-479	1	16.58	TCCCCG
MAL13P1.293	-375	-1	16.54	AGGGGC
MAL7P1.144	-1959	-1	16.54	AGGGGC
MAL8P1.131	-1188	1	16.54	GCCCCT
MAL8P1.19	-898	1	16.54	GCCCCT
PF07_0029	-865	-1	16.54	AGGGGC
PF07_0058	-1248	1	16.54	GCCCCT
PF07_0103	-505	1	16.54	GCCCCT
PF08_0054	-1120	-1	16.54	AGGGGC
PF10_0266	-981	1	16.54	GCCCCT
PF10_0267	-870	-1	16.54	AGGGGC
PF10_0322	-887	1	16.54	GCCCCT
PF10_0380	-1948	-1	16.54	AGGGGC
PF11_0051	-1598	1	16.54	GCCCCT
PF11_0255	-544	1	16.54	GCCCCT
PF11_0256	-1081	-1	16.54	AGGGGC
PF11_0260	-574	-1	16.54	AGGGGC
PF11_0296	-810	-1	16.54	AGGGGC
PF11_0438	-63	1	16.54	GCCCCT
PF13_0023	-657	-1	16.54	AGGGGC
PF13_0051	-1091	-1	16.54	AGGGGC
PF13_0053	-1874	1	16.54	GCCCCT
PF13_0209	-604	1	16.54	GCCCCT
PF13_0268	-1420	-1	16.54	AGGGGC
PF14_0038	-1154	-1	16.54	AGGGGC
PF14_0364	-831	-1	16.54	AGGGGC
PF14_0365	-1249	1	16.54	GCCCCT
PF14_0673	-234	1	16.54	GCCCCT
PFB0395w	-453	1	16.54	GCCCCT
PFB0735c	-22	1	16.54	GCCCCT
PFB0745w	-555	-1	16.54	AGGGGC
PFD0080c	-1765	-1	16.54	AGGGGC
PFE0335w	-189	1	16.54	GCCCCT
PFE1005w	-942	1	16.54	GCCCCT
PFE1525w	-400	-1	16.54	AGGGGC
PFI0645w	-1404	1	16.54	GCCCCT
PFL0155c	-1582	1	16.54	GCCCCT
MAL13P1.144	-277	-1	16.45	TGGGGC
MAL13P1.335	-685	1	16.45	GCCCCA
MAL8P1.156	-1455	1	16.45	GCCCCA
PF07_0095	-253	1	16.45	GCCCCA
PF08_0055	-1510	1	16.45	GCCCCA
PF10_0077	-1324	1	16.45	GCCCCA
PF10_0155	-481	1	16.45	GCCCCA
PF10_0217	-123	1	16.45	GCCCCA
PF11_0254	-1272	-1	16.45	TGGGGC
PF11_0351	-1887	-1	16.45	TGGGGC
PF11_0351	-1860	1	16.45	GCCCCA
PF11_0351	-1547	1	16.45	GCCCCA
PF11_0469	-876	1	16.45	GCCCCA
PF11_0506	-915	-1	16.45	TGGGGC
PFA0630c	-761	1	16.45	GCCCCA
PFC0200w	-807	1	16.45	GCCCCA
PFC1000w	-251	1	16.45	GCCCCA
PFD0210c	-421	-1	16.45	TGGGGC
PFD0515w	-178	-1	16.45	TGGGGC
PFD1140w	-1567	-1	16.45	TGGGGC
PFD1140w	-1302	1	16.45	GCCCCA
PFI0625c	-1922	-1	16.45	TGGGGC
PFL1235c	-1096	1	16.45	GCCCCA
PFL1405w	-736	-1	16.45	TGGGGC
PFL1795c	-493	1	16.45	GCCCCA
PF10_0314	-179	1	16.28	GGCCCG
PF11_0416	-12	1	16.28	GGCCCG
PF13_0137	-645	-1	16.28	CGGGCC
PFA0515w	-1116	1	16.28	GGCCCG
PFD0565c	-1113	1	16.28	GGCCCG
PFL2200w	-889	1	16.28	GGCCCG
MAL7P1.113	-1447	-1	15.32	GGGGGC
MAL7P1.134	-225	-1	15.32	GGGGGC
MAL8P1.127	-708	1	15.32	GCCCCC
MAL8P1.131	-1024	-1	15.32	GGGGGC
PF07_0033	-1759	-1	15.32	GGGGGC
PF08_0039	-944	-1	15.32	GGGGGC
PF08_0075	-1034	1	15.32	GCCCCC
PF08_0076	-1203	-1	15.32	GGGGGC
PF10_0043	-1136	-1	15.32	GGGGGC
PF10_0322	-1909	1	15.32	GCCCCC
PF10_0322	-867	1	15.32	GCCCCC
PF11_0272	-791	1	15.32	GCCCCC
PF11_0404	-1309	1	15.32	GCCCCC
PF13_0045	-815	1	15.32	GCCCCC
PF13_0132	-558	1	15.32	GCCCCC
PF13_0133	-1814	-1	15.32	GGGGGC
PF13_0165	-665	1	15.32	GCCCCC
PF14_0068	-650	1	15.32	GCCCCC
PFC0210c	-624	-1	15.32	GGGGGC
PFC0775w	-529	1	15.32	GCCCCC
PFD1065c	-1327	-1	15.32	GGGGGC
PFD1070w	-29	1	15.32	GCCCCC
PFE0305w	-250	1	15.32	GCCCCC
PFL1240c	-696	-1	15.32	GGGGGC
PFL2310w	-1073	-1	15.32	GGGGGC
PF14_0087	-244	1	14.14	GCGCCG
MAL13P1.327	-1108	1	13.72	GACCCG
MAL7P1.113	-990	1	13.72	GACCCG
PF11_0281	-1764	-1	13.72	CGGGTC
PF14_0078	-1043	-1	13.72	CGGGTC
PFC0155c	-1179	-1	13.72	CGGGTC
PFI1070c	-656	1	13.72	GACCCG
PFI1075w	-519	-1	13.72	CGGGTC
PF07_0057	-71	-1	13.32	CGGGGT
PF11_0503	-702	1	13.32	ACCCCG
PF13_0267	-10	-1	13.32	CGGGGT
PF14_0627	-785	-1	13.32	CGGGGT
PFB0660w	-1282	1	13.32	ACCCCG
PFC0155c	-1102	-1	13.32	CGGGGT
PFC0735w	-1560	-1	13.32	CGGGGT
PFD0565c	-706	1	13.32	ACCCCG
PFL0135w	-539	1	13.32	ACCCCG
MAL13P1.204	-805	-1	13.24	CGGGGG
PF10_0217	-1662	-1	13.24	CGGGGG
PF11_0174	-876	1	13.24	CCCCCG
PF13_0219	-1311	1	13.24	CCCCCG
PF13_0297	-360	1	13.24	CCCCCG
PF14_0188	-1578	-1	13.24	CGGGGG
PF14_0188	-214	-1	13.24	CGGGGG
PFE1365w	-883	1	13.24	CCCCCG
PFI0285w	-537	-1	13.24	CGGGGG
PFI1110w	-44	1	13.24	CCCCCG
