# Supplementary material for: Identification and Genome-Wide Prediction of DNA Binding Specificities for the ApiAP2 Family of Regulators from the Malaria Parasite
Source: PLoS Pathog. 2010 Oct 28;6(10):e1001165. doi: 10.1371/journal.ppat.1001165 (PMC2965767; doi:10.1371/journal.ppat.1001165)
Supplement: Dataset S5 — IDC co-expressed predicted targets for all motifs. (1.71 MB ZIP) [file ppat.1001165.s023.zip › Dataset S5_revised/PF13_0267_IDC co-expressed targets.xls]

## Sheet: CTAGAA_PF13_0267.targets.txt
Dataset S5c. Predicted targets of PF13_0267 that are co-expressed during the IDC.
Searches were done using the position weight matrix trimmed to the 6 most informative consecutive motif positions.
Data is sorted by score from highest to lowest.
Column 1 - PlasmoDB gene IDs. Genes listed multiple times have more than one match to the motif in their upstream regions
Column 2 - Position of the motif upstream from the ATG start codon.
Column 3 - Orientation of the motif in the genome. 1 indicates the plus strand and -1 indicates the minus strand.
Column 4 - ScanACE score. Higher scores reflect better better matches to the position weight matrix.
Column 5 - Sequence of the motif match. All sequences are 5' to 3' from the plus strand.
Gene ID	Position	Orientation	Score	Sequence
PF11_0174	-833	-1	11.85	TCCTAG
PFD1140w	-899	-1	11.85	TCCTAG
PF11_0327	-1438	1	10.91	CTAGAA
PFD0125c	-1542	1	10.91	CTAGAA
PFL2120w	-1639	-1	10.91	TTCTAG
PF14_0339	-1115	-1	10.38	GTCTAG
PF10_0329	-855	-1	9.38	ATCTAG
PF11_0165	-1291	-1	9.38	ATCTAG
PFB0010w	-1925	-1	9.38	ATCTAG
PFB0010w	-1891	-1	9.38	ATCTAG
PFB0010w	-1871	-1	9.38	ATCTAG
PFB0010w	-1829	-1	9.38	ATCTAG
PFC0065c	-1249	-1	9.38	ATCTAG
PFC0245c	-1733	1	9.38	CTAGAT
PFE1235c	-1401	1	9.38	CTAGAT
PF11_0302	-354	-1	8.93	TACTAG
PF14_0339	-18	1	8.93	CTAGTA
PF14_0737	-1871	1	8.93	CTAGTA
PFC0875w	-765	-1	8.93	TACTAG
PFD0125c	-1184	-1	8.93	TACTAG
PF11_0224	-1580	-1	8.41	TGCTAG
PFA0525w	-1695	-1	8.41	TGCTAG
PF13_0055	-48	1	7.81	CTAGAG
PF13_0153	-1629	-1	7.81	CTCTAG
PFB0010w	-1713	-1	7.17	TTCTGG
PFB0495w	-1497	-1	7.17	TTCTGG
PFC0065c	-872	-1	7.17	TTCCAG
PFL1800w	-53	-1	7.17	TTCTGG
PF13_0153	-109	1	6.88	CGAGAA
PFB0010w	-1201	1	6.88	CGAGAA
PFB0010w	-900	-1	6.88	TTCTCG
PFE1235c	-1304	1	6.88	CGAGAA
PFL2120w	-633	-1	6.88	TTCGAG
MAL13P1.225	-1442	1	5.19	TTAGAA
MAL13P1.225	-727	1	5.19	TTAGAA
MAL13P1.225	-545	1	5.19	CTAAAA
MAL13P1.225	-357	-1	5.19	TTCTAA
MAL13P1.59	-1093	-1	5.19	TTTTAG
MAL13P1.59	-170	-1	5.19	TTTTAG
MAL13P1.59	-112	-1	5.19	TTTTAG
MAL8P1.38	-208	1	5.19	TTAGAA
PF10_0036	-1472	1	5.19	CTAAAA
PF10_0036	-1038	-1	5.19	TTTTAG
PF10_0036	-548	-1	5.19	TTTTAG
PF10_0036	-47	-1	5.19	TTCTAA
PF10_0329	-896	1	5.19	TTAGAA
PF10_0329	-732	-1	5.19	TTCTAA
PF10_0329	-524	-1	5.19	TTCTAA
PF11_0165	-1107	1	5.19	CTAAAA
PF11_0165	-908	-1	5.19	TTCTAA
PF11_0165	-873	-1	5.19	TTTTAG
PF11_0165	-235	1	5.19	TTAGAA
PF11_0174	-1850	-1	5.19	TTTTAG
PF11_0174	-1272	-1	5.19	TTTTAG
PF11_0174	-1122	-1	5.19	TTTTAG
PF11_0174	-843	1	5.19	TTAGAA
PF11_0174	-726	-1	5.19	TTCTAA
PF11_0174	-106	-1	5.19	TTTTAG
PF11_0224	-1771	1	5.19	CTAAAA
PF11_0224	-1671	1	5.19	CTAAAA
PF11_0224	-1551	1	5.19	CTAAAA
PF11_0224	-1541	1	5.19	TTAGAA
PF11_0224	-1059	-1	5.19	TTTTAG
PF11_0302	-826	-1	5.19	TTTTAG
PF11_0327	-386	-1	5.19	TTCTAA
PF11_0431	-1295	1	5.19	CTAAAA
PF11_0431	-447	-1	5.19	TTTTAG
PF11_0473	-1478	-1	5.19	TTTTAG
PF11_0473	-431	-1	5.19	TTCTAA
PF13_0055	-1492	1	5.19	CTAAAA
PF13_0055	-1211	-1	5.19	TTTTAG
PF13_0055	-1068	-1	5.19	TTTTAG
PF13_0055	-551	-1	5.19	TTCTAA
PF13_0153	-1861	-1	5.19	TTTTAG
PF13_0153	-1652	1	5.19	TTAGAA
PF13_0153	-1151	-1	5.19	TTTTAG
PF13_0153	-1036	-1	5.19	TTTTAG
PF13_0153	-856	1	5.19	CTAAAA
PF13_0159	-369	-1	5.19	TTTTAG
PF14_0339	-1080	-1	5.19	TTCTAA
PF14_0339	-898	-1	5.19	TTCTAA
PF14_0339	-596	-1	5.19	TTTTAG
PF14_0339	-464	1	5.19	CTAAAA
PF14_0339	-31	-1	5.19	TTTTAG
PF14_0425	-1963	-1	5.19	TTTTAG
PF14_0425	-920	-1	5.19	TTTTAG
PF14_0425	-698	-1	5.19	TTTTAG
PF14_0440	-1947	1	5.19	CTAAAA
PF14_0440	-1783	-1	5.19	TTTTAG
PF14_0440	-789	-1	5.19	TTCTAA
PF14_0614	-1551	-1	5.19	TTCTAA
PF14_0614	-649	-1	5.19	TTTTAG
PF14_0614	-386	-1	5.19	TTTTAG
PF14_0678	-1036	-1	5.19	TTTTAG
PF14_0678	-702	-1	5.19	TTTTAG
PF14_0678	-661	-1	5.19	TTTTAG
PF14_0737	-1922	1	5.19	TTAGAA
PF14_0737	-1538	1	5.19	TTAGAA
PF14_0737	-1224	-1	5.19	TTCTAA
PF14_0737	-1151	-1	5.19	TTCTAA
PF14_0737	-1096	1	5.19	CTAAAA
PF14_0737	-662	1	5.19	TTAGAA
PFA0375c	-1173	-1	5.19	TTTTAG
PFA0375c	-694	-1	5.19	TTTTAG
PFA0525w	-1384	1	5.19	TTAGAA
PFA0525w	-937	-1	5.19	TTCTAA
PFB0010w	-1769	-1	5.19	TTTTAG
PFB0010w	-1310	1	5.19	CTAAAA
PFB0010w	-661	1	5.19	CTAAAA
PFB0010w	-467	-1	5.19	TTTTAG
PFB0010w	-352	1	5.19	TTAGAA
PFB0495w	-1758	1	5.19	CTAAAA
PFB0495w	-1510	-1	5.19	TTCTAA
PFB0495w	-1307	-1	5.19	TTCTAA
PFB0495w	-1255	1	5.19	CTAAAA
PFB0495w	-1083	1	5.19	TTAGAA
PFB0495w	-1020	-1	5.19	TTTTAG
PFB0495w	-584	1	5.19	CTAAAA
PFB0495w	-203	1	5.19	TTAGAA
PFB0925w	-1737	-1	5.19	TTTTAG
PFB0925w	-663	-1	5.19	TTCTAA
PFB0925w	-546	-1	5.19	TTCTAA
PFB0925w	-280	1	5.19	TTAGAA
PFC0065c	-1524	-1	5.19	TTTTAG
PFC0065c	-711	-1	5.19	TTCTAA
PFC0065c	-492	-1	5.19	TTTTAG
PFC0245c	-1727	1	5.19	TTAGAA
PFC0245c	-545	-1	5.19	TTTTAG
PFC0875w	-1589	-1	5.19	TTTTAG
PFC0875w	-780	1	5.19	TTAGAA
PFC0875w	-477	-1	5.19	TTCTAA
PFD0125c	-1121	1	5.19	TTAGAA
PFD0125c	-723	-1	5.19	TTTTAG
PFD0125c	-458	-1	5.19	TTTTAG
PFD0125c	-64	1	5.19	CTAAAA
PFD1140w	-1819	1	5.19	TTAGAA
PFD1140w	-1261	1	5.19	TTAGAA
PFD1140w	-878	-1	5.19	TTTTAG
PFD1140w	-594	-1	5.19	TTTTAG
PFD1140w	-471	1	5.19	TTAGAA
PFD1170c	-1884	1	5.19	TTAGAA
PFD1170c	-1630	-1	5.19	TTTTAG
PFD1170c	-1503	-1	5.19	TTTTAG
PFD1170c	-1292	-1	5.19	TTTTAG
PFD1170c	-777	-1	5.19	TTCTAA
PFD1170c	-376	1	5.19	TTAGAA
PFE1235c	-1483	-1	5.19	TTCTAA
PFE1235c	-914	1	5.19	CTAAAA
PFE1235c	-743	1	5.19	TTAGAA
PFL1800w	-897	1	5.19	TTAGAA
PFL1800w	-832	1	5.19	CTAAAA
PFL1800w	-441	-1	5.19	TTCTAA
PFL2120w	-1795	-1	5.19	TTCTAA
PFL2120w	-1713	1	5.19	CTAAAA
PFL2120w	-315	1	5.19	CTAAAA
MAL13P1.225	-1388	1	4.78	CTACAA
MAL13P1.59	-1777	-1	4.78	TTGTAG
MAL13P1.59	-1244	1	4.78	CTACAA
PF11_0165	-206	-1	4.78	TTGTAG
PF11_0224	-33	-1	4.78	TTGTAG
PF11_0431	-364	-1	4.78	TTCTAC
PF11_0473	-1202	-1	4.78	TTCTAC
PF11_0473	-1026	-1	4.78	TTCTAC
PF11_0473	-877	1	4.78	GTAGAA
PF13_0055	-1082	1	4.78	GTAGAA
PF13_0055	-844	1	4.78	GTAGAA
PF14_0339	-531	1	4.78	CTACAA
PF14_0425	-1957	1	4.78	CTACAA
PF14_0440	-1859	-1	4.78	TTCTAC
PF14_0440	-536	-1	4.78	TTCTAC
PF14_0614	-411	1	4.78	GTAGAA
PF14_0614	-282	-1	4.78	TTGTAG
PF14_0614	-268	-1	4.78	TTGTAG
PF14_0678	-1167	-1	4.78	TTCTAC
PF14_0678	-745	-1	4.78	TTCTAC
PF14_0678	-668	-1	4.78	TTCTAC
PF14_0678	-460	-1	4.78	TTCTAC
PF14_0737	-1393	1	4.78	GTAGAA
PFA0375c	-403	-1	4.78	TTCTAC
PFA0375c	-304	-1	4.78	TTGTAG
PFA0525w	-1613	-1	4.78	TTGTAG
PFB0010w	-1335	1	4.78	GTAGAA
PFB0010w	-887	-1	4.78	TTCTAC
PFB0010w	-127	-1	4.78	TTCTAC
PFB0495w	-1148	1	4.78	CTACAA
PFB0495w	-329	-1	4.78	TTGTAG
PFB0925w	-1969	-1	4.78	TTGTAG
PFB0925w	-1692	-1	4.78	TTGTAG
PFB0925w	-1334	-1	4.78	TTGTAG
PFB0925w	-175	1	4.78	CTACAA
PFC0065c	-386	1	4.78	CTACAA
PFC0065c	-290	1	4.78	CTACAA
PFC0245c	-1697	1	4.78	GTAGAA
PFC0245c	-295	1	4.78	GTAGAA
PFC0875w	-1936	1	4.78	GTAGAA
PFC0875w	-692	-1	4.78	TTCTAC
PFD0125c	-1733	-1	4.78	TTGTAG
PFD0125c	-1391	-1	4.78	TTGTAG
PFD0125c	-481	-1	4.78	TTCTAC
PFD0905w	-666	-1	4.78	TTGTAG
PFD1140w	-362	-1	4.78	TTCTAC
PFD1170c	-1686	1	4.78	CTACAA
PFE1235c	-1516	1	4.78	GTAGAA
PFE1235c	-1084	1	4.78	GTAGAA
PFL1800w	-929	-1	4.78	TTCTAC
PFL2120w	-958	-1	4.78	TTCTAC
PFL2120w	-323	-1	4.78	TTGTAG
PFL2120w	-260	1	4.78	GTAGAA
MAL13P1.225	-1638	1	3.71	ATAGAA
MAL13P1.225	-926	-1	3.71	TTATAG
MAL13P1.225	-622	1	3.71	ATAGAA
MAL13P1.225	-274	-1	3.71	TTCTAT
MAL13P1.225	-200	-1	3.71	TTATAG
MAL13P1.59	-1935	1	3.71	ATAGAA
MAL13P1.59	-1830	1	3.71	CTATAA
MAL13P1.59	-1624	-1	3.71	TTCTAT
MAL13P1.59	-1204	1	3.71	ATAGAA
MAL13P1.59	-1183	1	3.71	ATAGAA
MAL13P1.59	-998	-1	3.71	TTATAG
MAL13P1.59	-697	1	3.71	CTATAA
MAL13P1.59	-279	-1	3.71	TTCTAT
MAL13P1.59	-240	1	3.71	ATAGAA
MAL13P1.59	-84	-1	3.71	TTATAG
PF10_0036	-1350	1	3.71	CTATAA
PF10_0036	-1195	1	3.71	ATAGAA
PF10_0036	-859	-1	3.71	TTCTAT
PF10_0036	-672	1	3.71	ATAGAA
PF10_0036	-328	-1	3.71	TTATAG
PF10_0329	-753	-1	3.71	TTATAG
PF11_0165	-1158	-1	3.71	TTATAG
PF11_0165	-1071	1	3.71	CTATAA
PF11_0165	-1033	1	3.71	ATAGAA
PF11_0165	-886	-1	3.71	TTATAG
PF11_0165	-526	-1	3.71	TTCTAT
PF11_0174	-1972	1	3.71	ATAGAA
PF11_0174	-1259	1	3.71	CTATAA
PF11_0174	-1169	-1	3.71	TTATAG
PF11_0174	-930	-1	3.71	TTCTAT
PF11_0174	-620	1	3.71	ATAGAA
PF11_0174	-614	1	3.71	CTATAA
PF11_0224	-843	-1	3.71	TTATAG
PF11_0224	-113	1	3.71	ATAGAA
PF11_0224	-70	-1	3.71	TTCTAT
PF11_0224	-40	-1	3.71	TTATAG
PF11_0302	-1912	-1	3.71	TTATAG
PF11_0302	-1686	-1	3.71	TTATAG
PF11_0302	-1206	-1	3.71	TTATAG
PF11_0302	-1070	-1	3.71	TTCTAT
PF11_0302	-425	-1	3.71	TTATAG
PF11_0302	-415	-1	3.71	TTCTAT
PF11_0327	-1689	1	3.71	ATAGAA
PF11_0327	-1399	1	3.71	CTATAA
PF11_0327	-1076	1	3.71	ATAGAA
PF11_0431	-933	-1	3.71	TTCTAT
PF11_0431	-881	1	3.71	CTATAA
PF11_0473	-1383	1	3.71	CTATAA
PF11_0473	-1100	-1	3.71	TTCTAT
PF11_0473	-989	-1	3.71	TTCTAT
PF11_0473	-864	1	3.71	ATAGAA
PF11_0473	-591	-1	3.71	TTCTAT
PF11_0473	-371	1	3.71	ATAGAA
PF13_0055	-1867	-1	3.71	TTCTAT
PF13_0055	-1672	-1	3.71	TTCTAT
PF13_0055	-1563	-1	3.71	TTCTAT
PF13_0055	-1521	1	3.71	ATAGAA
PF13_0055	-1268	-1	3.71	TTATAG
PF13_0055	-1123	1	3.71	ATAGAA
PF13_0055	-862	1	3.71	ATAGAA
PF13_0055	-630	-1	3.71	TTCTAT
PF13_0055	-366	1	3.71	ATAGAA
PF13_0153	-1895	1	3.71	CTATAA
PF13_0153	-1288	1	3.71	ATAGAA
PF13_0153	-825	-1	3.71	TTATAG
PF13_0153	-651	1	3.71	CTATAA
PF13_0153	-585	1	3.71	CTATAA
PF13_0153	-152	1	3.71	ATAGAA
PF13_0153	-7	1	3.71	CTATAA
PF13_0159	-917	-1	3.71	TTCTAT
PF13_0159	-564	-1	3.71	TTCTAT
PF13_0159	-538	1	3.71	CTATAA
PF13_0159	-385	-1	3.71	TTCTAT
PF14_0339	-1627	-1	3.71	TTATAG
PF14_0339	-1186	1	3.71	ATAGAA
PF14_0339	-749	1	3.71	ATAGAA
PF14_0339	-635	-1	3.71	TTCTAT
PF14_0339	-228	-1	3.71	TTATAG
PF14_0339	-120	-1	3.71	TTCTAT
PF14_0425	-1551	-1	3.71	TTATAG
PF14_0425	-1179	-1	3.71	TTATAG
PF14_0440	-724	1	3.71	CTATAA
PF14_0440	-635	1	3.71	CTATAA
PF14_0440	-552	-1	3.71	TTCTAT
PF14_0440	-97	1	3.71	ATAGAA
PF14_0614	-1952	1	3.71	CTATAA
PF14_0614	-1927	-1	3.71	TTATAG
PF14_0614	-1558	-1	3.71	TTCTAT
PF14_0614	-1510	-1	3.71	TTATAG
PF14_0614	-1329	1	3.71	ATAGAA
PF14_0614	-1200	-1	3.71	TTCTAT
PF14_0678	-1679	-1	3.71	TTATAG
PF14_0678	-1456	-1	3.71	TTATAG
PF14_0678	-760	-1	3.71	TTCTAT
PF14_0737	-196	1	3.71	CTATAA
PF14_0737	-126	-1	3.71	TTATAG
PF14_0737	-79	1	3.71	CTATAA
PFA0375c	-1409	1	3.71	ATAGAA
PFA0375c	-1183	1	3.71	ATAGAA
PFA0375c	-1031	-1	3.71	TTCTAT
PFA0375c	-588	1	3.71	ATAGAA
PFA0375c	-44	1	3.71	ATAGAA
PFA0525w	-1838	-1	3.71	TTATAG
PFA0525w	-1479	1	3.71	ATAGAA
PFA0525w	-1273	-1	3.71	TTATAG
PFA0525w	-178	1	3.71	ATAGAA
PFA0525w	-109	-1	3.71	TTCTAT
PFB0010w	-1645	1	3.71	CTATAA
PFB0010w	-1525	1	3.71	ATAGAA
PFB0010w	-927	-1	3.71	TTCTAT
PFB0495w	-963	1	3.71	ATAGAA
PFB0495w	-887	-1	3.71	TTCTAT
PFB0495w	-801	1	3.71	CTATAA
PFB0495w	-671	1	3.71	ATAGAA
PFB0495w	-526	1	3.71	ATAGAA
PFB0925w	-1943	-1	3.71	TTCTAT
PFB0925w	-1208	-1	3.71	TTATAG
PFB0925w	-977	1	3.71	ATAGAA
PFB0925w	-463	1	3.71	CTATAA
PFC0065c	-1275	-1	3.71	TTCTAT
PFC0065c	-1266	-1	3.71	TTCTAT
PFC0065c	-950	1	3.71	ATAGAA
PFC0065c	-676	-1	3.71	TTATAG
PFC0065c	-652	-1	3.71	TTATAG
PFC0065c	-547	-1	3.71	TTCTAT
PFC0245c	-1956	-1	3.71	TTATAG
PFC0245c	-1900	1	3.71	CTATAA
PFC0245c	-1875	-1	3.71	TTCTAT
PFC0245c	-1481	-1	3.71	TTATAG
PFC0245c	-1164	1	3.71	ATAGAA
PFC0245c	-1147	-1	3.71	TTCTAT
PFC0245c	-685	-1	3.71	TTCTAT
PFC0875w	-1516	1	3.71	CTATAA
PFC0875w	-1409	1	3.71	ATAGAA
PFC0875w	-867	1	3.71	ATAGAA
PFC0875w	-699	-1	3.71	TTCTAT
PFC0875w	-611	-1	3.71	TTATAG
PFC0875w	-392	-1	3.71	TTATAG
PFC0875w	-242	-1	3.71	TTATAG
PFC0875w	-26	1	3.71	ATAGAA
PFD0125c	-1263	-1	3.71	TTCTAT
PFD0125c	-988	1	3.71	ATAGAA
PFD0125c	-816	-1	3.71	TTCTAT
PFD0125c	-733	1	3.71	ATAGAA
PFD0125c	-496	1	3.71	CTATAA
PFD0125c	-329	1	3.71	ATAGAA
PFD0125c	-34	-1	3.71	TTCTAT
PFD0905w	-762	1	3.71	ATAGAA
PFD0905w	-535	-1	3.71	TTCTAT
PFD1140w	-1617	1	3.71	CTATAA
PFD1140w	-646	1	3.71	CTATAA
PFD1140w	-452	-1	3.71	TTATAG
PFD1140w	-143	1	3.71	ATAGAA
PFD1170c	-1956	-1	3.71	TTCTAT
PFD1170c	-1530	1	3.71	ATAGAA
PFD1170c	-1249	1	3.71	ATAGAA
PFD1170c	-1231	1	3.71	CTATAA
PFD1170c	-628	-1	3.71	TTCTAT
PFE1235c	-904	1	3.71	ATAGAA
PFE1235c	-888	1	3.71	CTATAA
PFE1235c	-786	-1	3.71	TTATAG
PFE1235c	-429	-1	3.71	TTCTAT
PFE1235c	-287	-1	3.71	TTATAG
PFL0780w	-1019	1	3.71	CTATAA
PFL0780w	-878	1	3.71	ATAGAA
PFL0780w	-627	-1	3.71	TTATAG
PFL1800w	-1064	1	3.71	ATAGAA
PFL1800w	-686	-1	3.71	TTATAG
PFL1800w	-564	-1	3.71	TTATAG
PFL1800w	-391	-1	3.71	TTCTAT
PFL2120w	-1302	-1	3.71	TTATAG
PFL2120w	-1102	-1	3.71	TTATAG
PFL2120w	-1071	1	3.71	ATAGAA
PFL2120w	-891	-1	3.71	TTCTAT
PFL2120w	-499	-1	3.71	TTATAG
PFL2120w	-334	1	3.71	ATAGAA
MAL13P1.225	-1488	-1	3.57	TTCTTG
MAL13P1.225	-579	-1	3.57	TTCTTG
MAL13P1.59	-437	1	3.57	CTTGAA
MAL13P1.59	-227	-1	3.57	TTCAAG
PF11_0165	-1724	-1	3.57	TTCTTG
PF11_0165	-200	1	3.57	CAAGAA
PF11_0174	-1442	1	3.57	CTTGAA
PF11_0302	-1196	1	3.57	CTTGAA
PF11_0327	-1414	1	3.57	CTTGAA
PF11_0327	-1051	1	3.57	CAAGAA
PF11_0431	-256	1	3.57	CAAGAA
PF11_0473	-150	1	3.57	CAAGAA
PF13_0055	-889	-1	3.57	TTCTTG
PF13_0153	-1169	-1	3.57	TTCTTG
PF13_0153	-735	1	3.57	CTTGAA
PF14_0339	-1372	-1	3.57	TTCTTG
PF14_0339	-1250	-1	3.57	TTCTTG
PF14_0339	-1195	1	3.57	CAAGAA
PF14_0339	-970	-1	3.57	TTCTTG
PF14_0339	-819	1	3.57	CTTGAA
PF14_0425	-1521	-1	3.57	TTCTTG
PF14_0440	-1682	-1	3.57	TTCAAG
PF14_0678	-1547	-1	3.57	TTCTTG
PFB0010w	-1354	1	3.57	CAAGAA
PFB0010w	-959	-1	3.57	TTCTTG
PFB0010w	-912	-1	3.57	TTCTTG
PFB0010w	-906	-1	3.57	TTCTTG
PFB0495w	-1369	-1	3.57	TTCAAG
PFB0925w	-905	-1	3.57	TTCTTG
PFB0925w	-856	1	3.57	CAAGAA
PFC0245c	-1718	1	3.57	CAAGAA
PFC0875w	-786	-1	3.57	TTCTTG
PFD0125c	-699	1	3.57	CTTGAA
PFD0125c	-605	1	3.57	CAAGAA
PFD1140w	-1801	-1	3.57	TTCTTG
PFD1170c	-1621	1	3.57	CTTGAA
PFL0780w	-945	1	3.57	CAAGAA
PFL2120w	-128	-1	3.57	TTCTTG
