# Supplementary material for: Identification and Genome-Wide Prediction of DNA Binding Specificities for the ApiAP2 Family of Regulators from the Malaria Parasite
Source: PLoS Pathog. 2010 Oct 28;6(10):e1001165. doi: 10.1371/journal.ppat.1001165 (PMC2965767; doi:10.1371/journal.ppat.1001165)
Supplement: Dataset S5 — IDC co-expressed predicted targets for all motifs. (1.71 MB ZIP) [file ppat.1001165.s023.zip › Dataset S5_revised/PF14_0079_IDC co-expressed targets.xls]

## Sheet: GCAACC_PF14_0079.targets.txt
Dataset S5d. Predicted targets of PF14_0079 that are co-expressed during the IDC.
Searches were done using the position weight matrix trimmed to the 6 most informative consecutive motif positions.
Data is sorted by score from highest to lowest.
Column 1 - PlasmoDB gene IDs. Genes listed multiple times have more than one match to the motif in their upstream regions
Column 2 - Position of the motif upstream from the ATG start codon.
Column 3 - Orientation of the motif in the genome. 1 indicates the plus strand and -1 indicates the minus strand.
Column 4 - ScanACE score. Higher scores reflect better better matches to the position weight matrix.
Column 5 - Sequence of the motif match. All sequences are 5' to 3' from the plus strand.
Gene ID	Position	Orientation	Score	Sequence
PF11_0204	-1164	1	18.27	GCCACC
PF14_0574	-1137	1	18.27	GCCACC
PFD0185c	-964	-1	18.27	GGTGGC
PFD1020c	-1924	-1	18.27	GGTGGC
PFE0055c	-580	1	18.27	GCCACC
PFE1235c	-1322	-1	18.27	GGTGGC
MAL13P1.260	-1166	1	16.35	GCAACC
MAL7P1.7	-153	1	16.35	GCAACC
PF07_0107	-339	-1	16.35	GGTTGC
PF07_0127	-760	1	16.35	GCAACC
PF08_0108	-900	-1	16.35	GGTTGC
PF08_0108	-483	-1	16.35	GGTTGC
PF10_0025	-1786	1	16.35	GCAACC
PF10_0100	-1975	-1	16.35	GGTTGC
PF10_0262	-1951	1	16.35	GCAACC
PF10_0355	-1875	-1	16.35	GGTTGC
PF10_0355	-1779	-1	16.35	GGTTGC
PF11_0038	-959	-1	16.35	GGTTGC
PF11_0040	-1486	-1	16.35	GGTTGC
PF11_0504	-517	-1	16.35	GGTTGC
PF14_0013	-994	-1	16.35	GGTTGC
PF14_0117	-469	-1	16.35	GGTTGC
PF14_0135	-212	1	16.35	GCAACC
PF14_0136	-1701	-1	16.35	GGTTGC
PF14_0204	-821	-1	16.35	GGTTGC
PF14_0433	-469	1	16.35	GCAACC
PF14_0565	-1717	-1	16.35	GGTTGC
PFA0445w	-1411	-1	16.35	GGTTGC
PFB0010w	-6	1	16.35	GCAACC
PFB0150c	-315	-1	16.35	GGTTGC
PFB0760w	-1079	-1	16.35	GGTTGC
PFB0765w	-1595	-1	16.35	GGTTGC
PFC0090w	-844	-1	16.35	GGTTGC
PFC1045c	-1739	1	16.35	GCAACC
PFC1050w	-565	-1	16.35	GGTTGC
PFD0715c	-650	1	16.35	GCAACC
PFD0720w	-1313	-1	16.35	GGTTGC
PFI0915w	-816	1	16.35	GCAACC
PFL1190c	-465	-1	16.35	GGTTGC
PFL1945c	-459	1	16.35	GCAACC
PFL1955w	-6	1	16.35	GCAACC
MAL13P1.212	-1334	-1	15.77	GGTAGC
MAL13P1.342	-737	1	15.77	GCTACC
MAL7P1.105	-539	-1	15.77	GGTAGC
PF07_0006	-1292	-1	15.77	GGTAGC
PF07_0104	-1879	1	15.77	GCTACC
PF08_0056	-1024	1	15.77	GCTACC
PF08_0107	-335	-1	15.77	GGTAGC
PF10_0163	-1642	-1	15.77	GGTAGC
PF10_0242	-39	1	15.77	GCTACC
PF10_0244	-1629	1	15.77	GCTACC
PF11_0166	-540	-1	15.77	GGTAGC
PF11_0167	-849	-1	15.77	GGTAGC
PF11_0204	-1900	-1	15.77	GGTAGC
PF11_0347	-1308	-1	15.77	GGTAGC
PF13_0116	-305	-1	15.77	GGTAGC
PF13_0163	-1319	-1	15.77	GGTAGC
PF13_0233	-1414	1	15.77	GCTACC
PF14_0135	-143	1	15.77	GCTACC
PF14_0136	-1770	-1	15.77	GGTAGC
PF14_0259	-1175	1	15.77	GCTACC
PF14_0260	-837	-1	15.77	GGTAGC
PFA0220w	-1923	1	15.77	GCTACC
PFA0445w	-824	1	15.77	GCTACC
PFB0665w	-1604	1	15.77	GCTACC
PFB0932w	-1249	-1	15.77	GGTAGC
PFB0932w	-884	-1	15.77	GGTAGC
PFC1045c	-600	1	15.77	GCTACC
PFC1050w	-1704	-1	15.77	GGTAGC
PFD0025w	-1178	1	15.77	GCTACC
PFD0495c	-1575	-1	15.77	GGTAGC
PFD1130w	-1388	-1	15.77	GGTAGC
PFE0055c	-1216	1	15.77	GCTACC
PFE0120c	-1779	1	15.77	GCTACC
PFE0125w	-684	-1	15.77	GGTAGC
PFL0800c	-536	-1	15.77	GGTAGC
PFL1190c	-925	1	15.77	GCTACC
MAL13P1.322	-95	1	14.61	GCACCC
MAL7P1.105	-229	1	14.61	GCACCC
PF11_0211	-88	1	14.61	GCACCC
PFB0670c	-646	1	14.61	GCACCC
PFC0355c	-152	-1	14.61	GGGTGC
PFD0765w	-82	1	14.61	GCACCC
PFD1130w	-482	1	14.61	GCACCC
PF11_0204	-1837	1	13.31	GCAGCC
PF11_0473	-1464	-1	13.31	GGCTGC
PF14_0044	-1231	1	13.31	GCAGCC
PF14_0565	-350	1	13.31	GCAGCC
PFC0640w	-663	1	13.31	GCAGCC
PF08_0065	-865	-1	12.6	GGTCGC
PF13_0138	-179	-1	12.6	GGTCGC
PF13_0162	-836	-1	12.6	GGTCGC
MAL13P1.122	-1756	1	10.77	ACAACC
MAL13P1.212	-175	-1	10.77	GGTTGT
MAL13P1.268	-702	-1	10.77	GGTTGT
MAL13P1.322	-489	1	10.77	ACAACC
MAL13P1.331	-781	-1	10.77	GGTTGT
MAL13P1.342	-1142	-1	10.77	GGTTGT
MAL13P1.342	-997	1	10.77	ACAACC
MAL13P1.60	-234	-1	10.77	GGTTGT
MAL13P1.60	-218	-1	10.77	GGTTGT
MAL13P1.79	-1331	-1	10.77	GGTTGT
MAL7P1.105	-1316	1	10.77	ACAACC
MAL7P1.105	-987	1	10.77	ACAACC
MAL7P1.105	-161	1	10.77	ACAACC
MAL7P1.7	-661	-1	10.77	GGTTGT
MAL7P1.7	-655	-1	10.77	GGTTGT
MAL7P1.86	-354	1	10.77	ACAACC
MAL8P1.160	-709	-1	10.77	GGTTGT
MAL8P1.70	-742	-1	10.77	GGTTGT
PF07_0004	-1468	-1	10.77	GGTTGT
PF07_0004	-1419	-1	10.77	GGTTGT
PF07_0004	-722	-1	10.77	GGTTGT
PF07_0004	-716	1	10.77	ACAACC
PF07_0006	-747	1	10.77	ACAACC
PF07_0096	-204	1	10.77	ACAACC
PF08_0008	-1394	1	10.77	ACAACC
PF08_0044	-1283	-1	10.77	GGTTGT
PF08_0055	-1388	1	10.77	ACAACC
PF08_0072	-1004	1	10.77	ACAACC
PF08_0083	-1924	-1	10.77	GGTTGT
PF08_0137	-393	-1	10.77	GGTTGT
PF08_0137	-301	1	10.77	ACAACC
PF10_0015	-502	-1	10.77	GGTTGT
PF10_0019	-1794	1	10.77	ACAACC
PF10_0023	-972	-1	10.77	GGTTGT
PF10_0025	-1576	-1	10.77	GGTTGT
PF10_0039	-917	1	10.77	ACAACC
PF10_0100	-1587	1	10.77	ACAACC
PF10_0100	-1534	1	10.77	ACAACC
PF10_0100	-986	1	10.77	ACAACC
PF10_0100	-330	-1	10.77	GGTTGT
PF10_0211	-145	1	10.77	ACAACC
PF10_0262	-932	1	10.77	ACAACC
PF10_0262	-413	-1	10.77	GGTTGT
PF10_0262	-216	-1	10.77	GGTTGT
PF10_0281	-954	1	10.77	ACAACC
PF10_0296	-1410	-1	10.77	GGTTGT
PF10_0296	-670	1	10.77	ACAACC
PF11_0039	-303	1	10.77	ACAACC
PF11_0142	-1150	1	10.77	ACAACC
PF11_0167	-180	1	10.77	ACAACC
PF11_0211	-201	-1	10.77	GGTTGT
PF11_0239	-506	1	10.77	ACAACC
PF11_0241	-1594	1	10.77	ACAACC
PF11_0241	-1549	1	10.77	ACAACC
PF11_0268	-1164	1	10.77	ACAACC
PF11_0268	-781	1	10.77	ACAACC
PF11_0268	-484	1	10.77	ACAACC
PF11_0504	-1182	1	10.77	ACAACC
PF11_0509	-503	-1	10.77	GGTTGT
PF11_0510	-1251	-1	10.77	GGTTGT
PF13_0102	-1831	-1	10.77	GGTTGT
PF13_0106	-1019	1	10.77	ACAACC
PF13_0159	-183	1	10.77	ACAACC
PF13_0169	-1191	1	10.77	ACAACC
PF13_0211	-1597	1	10.77	ACAACC
PF13_0211	-898	-1	10.77	GGTTGT
PF13_0233	-228	-1	10.77	GGTTGT
PF14_0013	-213	-1	10.77	GGTTGT
PF14_0016	-444	1	10.77	ACAACC
PF14_0044	-358	-1	10.77	GGTTGT
PF14_0054	-1707	-1	10.77	GGTTGT
PF14_0076	-1529	-1	10.77	GGTTGT
PF14_0117	-357	-1	10.77	GGTTGT
PF14_0135	-984	-1	10.77	GGTTGT
PF14_0135	-128	-1	10.77	GGTTGT
PF14_0136	-1785	1	10.77	ACAACC
PF14_0136	-929	1	10.77	ACAACC
PF14_0204	-1987	-1	10.77	GGTTGT
PF14_0291	-1603	1	10.77	ACAACC
PF14_0316	-1113	-1	10.77	GGTTGT
PF14_0423	-530	1	10.77	ACAACC
PF14_0549	-554	-1	10.77	GGTTGT
PF14_0565	-1769	-1	10.77	GGTTGT
PF14_0565	-578	-1	10.77	GGTTGT
PF14_0574	-1311	1	10.77	ACAACC
PF14_0724	-556	1	10.77	ACAACC
PF14_0760	-685	1	10.77	ACAACC
PFA0110w	-532	-1	10.77	GGTTGT
PFA0135w	-340	1	10.77	ACAACC
PFA0445w	-683	1	10.77	ACAACC
PFA0515w	-802	-1	10.77	GGTTGT
PFB0105c	-787	-1	10.77	GGTTGT
PFB0105c	-354	-1	10.77	GGTTGT
PFB0275w	-1060	-1	10.77	GGTTGT
PFB0285c	-550	-1	10.77	GGTTGT
PFB0570w	-362	1	10.77	ACAACC
PFB0665w	-1713	1	10.77	ACAACC
PFB0665w	-1312	-1	10.77	GGTTGT
PFB0670c	-311	1	10.77	ACAACC
PFB0900c	-1203	-1	10.77	GGTTGT
PFB0925w	-1431	-1	10.77	GGTTGT
PFB0932w	-1142	1	10.77	ACAACC
PFC0090w	-1425	-1	10.77	GGTTGT
PFC0130c	-904	1	10.77	ACAACC
PFC0190c	-324	-1	10.77	GGTTGT
PFC0355c	-726	-1	10.77	GGTTGT
PFC0355c	-471	-1	10.77	GGTTGT
PFC0486c	-1290	1	10.77	ACAACC
PFC0830w	-264	-1	10.77	GGTTGT
PFC0830w	-56	-1	10.77	GGTTGT
PFC0875w	-1716	-1	10.77	GGTTGT
PFC0965w	-1605	1	10.77	ACAACC
PFC0965w	-1468	1	10.77	ACAACC
PFC1045c	-372	-1	10.77	GGTTGT
PFC1045c	-240	1	10.77	ACAACC
PFC1050w	-1932	1	10.77	ACAACC
PFD0100c	-494	-1	10.77	GGTTGT
PFD0495c	-641	-1	10.77	GGTTGT
PFD0900w	-1937	1	10.77	ACAACC
PFD1020c	-1223	1	10.77	ACAACC
PFD1130w	-947	-1	10.77	GGTTGT
PFD1135c	-1723	-1	10.77	GGTTGT
PFD1135c	-540	-1	10.77	GGTTGT
PFD1160w	-712	1	10.77	ACAACC
PFD1165w	-1556	-1	10.77	GGTTGT
PFE0070w	-737	1	10.77	ACAACC
PFE0370c	-74	-1	10.77	GGTTGT
PFE0385w	-1868	1	10.77	ACAACC
PFE0385w	-142	1	10.77	ACAACC
PFE0485w	-198	1	10.77	ACAACC
PFE0835w	-1652	1	10.77	ACAACC
PFE1250w	-1037	1	10.77	ACAACC
PFE1285w	-1776	1	10.77	ACAACC
PFE1285w	-1069	1	10.77	ACAACC
PFE1285w	-134	-1	10.77	GGTTGT
PFE1410c	-1543	-1	10.77	GGTTGT
PFE1505w	-1739	-1	10.77	GGTTGT
PFI0320w	-1914	1	10.77	ACAACC
PFI0540w	-512	1	10.77	ACAACC
PFI0690c	-804	1	10.77	ACAACC
PFI0940c	-1696	1	10.77	ACAACC
PFI1720w	-1902	-1	10.77	GGTTGT
PFI1720w	-1675	-1	10.77	GGTTGT
PFL0060w	-1368	1	10.77	ACAACC
PFL0075w	-1421	1	10.77	ACAACC
PFL0370w	-803	-1	10.77	GGTTGT
PFL0885w	-354	-1	10.77	GGTTGT
PFL2195w	-634	1	10.77	ACAACC
PFL2385c	-145	1	10.77	ACAACC
MAL13P1.225	-1572	1	10.54	CCAACC
PF08_0055	-1330	1	10.54	CCAACC
PF10_0170	-1139	1	10.54	CCAACC
PF11_0038	-756	1	10.54	CCAACC
PF11_0211	-1469	-1	10.54	GGTTGG
PF11_0246	-1350	1	10.54	CCAACC
PF13_0012	-236	-1	10.54	GGTTGG
PF14_0234	-466	1	10.54	CCAACC
PFA0415c	-121	-1	10.54	GGTTGG
PFB0106c	-1873	-1	10.54	GGTTGG
PFB0145c	-330	1	10.54	CCAACC
PFC0700c	-1636	1	10.54	CCAACC
PFL0675c	-1015	1	10.54	CCAACC
PFL1170w	-1365	1	10.54	CCAACC
PFL2225w	-619	1	10.54	CCAACC
PFL2475w	-645	-1	10.54	GGTTGG
MAL8P1.38	-58	-1	9.95	GGATGC
MAL8P1.70	-1619	-1	9.95	GGATGC
PF08_0088	-666	-1	9.95	GGATGC
PF08_0115	-1309	1	9.95	GCATCC
PF10_0083	-721	1	9.95	GCATCC
PF10_0163	-545	1	9.95	GCATCC
PF10_0242	-1148	-1	9.95	GGATGC
PF10_0355	-398	-1	9.95	GGATGC
PF11_0290	-1808	-1	9.95	GGATGC
PF11_0442	-314	-1	9.95	GGATGC
PF13_0211	-406	1	9.95	GCATCC
PF14_0055	-630	1	9.95	GCATCC
PF14_0099	-600	1	9.95	GCATCC
PF14_0339	-824	1	9.95	GCATCC
PF14_0527	-1992	-1	9.95	GGATGC
PF14_0574	-1295	1	9.95	GCATCC
PF14_0615	-367	-1	9.95	GGATGC
PFA0445w	-182	1	9.95	GCATCC
PFB0275w	-787	1	9.95	GCATCC
PFB0925w	-1715	-1	9.95	GGATGC
PFC0130c	-22	-1	9.95	GGATGC
PFE0370c	-1888	-1	9.95	GGATGC
PFE1365w	-1075	-1	9.95	GGATGC
PFI1285w	-260	1	9.95	GCATCC
PFL1955w	-1138	-1	9.95	GGATGC
PFL2530w	-733	1	9.95	GCATCC
MAL13P1.122	-1469	-1	9.79	CGTTGC
MAL13P1.264	-728	1	9.79	GCAACG
MAL13P1.331	-1754	-1	9.79	CGTTGC
PF10_0039	-1257	-1	9.79	CGTTGC
PF10_0098	-527	-1	9.79	CGTTGC
PF10_0156	-376	1	9.79	GCAACG
PF10_0218	-1921	-1	9.79	CGTTGC
PF10_0219	-472	1	9.79	GCAACG
PF13_0055	-1639	-1	9.79	CGTTGC
PF13_0163	-640	-1	9.79	CGTTGC
PF13_0271	-814	-1	9.79	CGTTGC
PF14_0099	-492	-1	9.79	CGTTGC
PFB0640c	-1326	1	9.79	GCAACG
PFD0185c	-1989	-1	9.79	CGTTGC
PFD0715c	-1595	1	9.79	GCAACG
PFD0720w	-368	-1	9.79	CGTTGC
PFE0385w	-277	1	9.79	GCAACG
PFE0465c	-454	1	9.79	GCAACG
PFI0915w	-301	-1	9.79	CGTTGC
PFL0845w	-335	-1	9.79	CGTTGC
MAL7P1.27	-407	-1	9.68	GGTTCC
PF07_0127	-463	-1	9.68	GGTTCC
PF08_0042	-1000	1	9.68	GGAACC
PF08_0108	-942	1	9.68	GGAACC
PF10_0170	-1402	1	9.68	GGAACC
PF10_0374	-121	-1	9.68	GGTTCC
PF11_0268	-1662	-1	9.68	GGTTCC
PF13_0138	-1494	-1	9.68	GGTTCC
PF13_0211	-569	1	9.68	GGAACC
PF14_0291	-1996	1	9.68	GGAACC
PF14_0316	-288	-1	9.68	GGTTCC
PF14_0553	-1758	1	9.68	GGAACC
PF14_0614	-1825	-1	9.68	GGTTCC
PFA0220w	-611	1	9.68	GGAACC
PFB0010w	-1816	-1	9.68	GGTTCC
PFB0010w	-1762	-1	9.68	GGTTCC
PFB0010w	-1708	-1	9.68	GGTTCC
PFB0040c	-192	-1	9.68	GGTTCC
PFB0570w	-58	1	9.68	GGAACC
PFC0875w	-852	-1	9.68	GGTTCC
PFC1045c	-86	-1	9.68	GGTTCC
PFD0025w	-196	-1	9.68	GGTTCC
PFD0110w	-708	-1	9.68	GGTTCC
PFD0900w	-1573	1	9.68	GGAACC
PFD0900w	-555	1	9.68	GGAACC
PFD1130w	-215	-1	9.68	GGTTCC
PFE1365w	-897	1	9.68	GGAACC
PFI0540w	-292	1	9.68	GGAACC
PFI1180w	-1607	-1	9.68	GGTTCC
PFL0845w	-1405	-1	9.68	GGTTCC
MAL13P1.176	-10	1	9.64	GAAACC
MAL13P1.79	-135	1	9.64	GAAACC
MAL8P1.104	-488	-1	9.64	GGTTTC
MAL8P1.144	-1222	1	9.64	GAAACC
MAL8P1.160	-331	1	9.64	GAAACC
MAL8P1.70	-1446	-1	9.64	GGTTTC
PF07_0026	-980	1	9.64	GAAACC
PF07_0104	-1009	-1	9.64	GGTTTC
PF08_0008	-1402	1	9.64	GAAACC
PF08_0083	-1178	-1	9.64	GGTTTC
PF08_0118	-1628	1	9.64	GAAACC
PF10_0015	-520	-1	9.64	GGTTTC
PF10_0023	-1719	-1	9.64	GGTTTC
PF10_0039	-304	1	9.64	GAAACC
PF10_0039	-89	-1	9.64	GGTTTC
PF10_0156	-1768	-1	9.64	GGTTTC
PF10_0162	-1213	1	9.64	GAAACC
PF10_0262	-1731	-1	9.64	GGTTTC
PF11_0224	-63	1	9.64	GAAACC
PF11_0344	-458	1	9.64	GAAACC
PF11_0378	-1431	1	9.64	GAAACC
PF11_0510	-769	-1	9.64	GGTTTC
PF13_0055	-457	-1	9.64	GGTTTC
PF13_0102	-1662	-1	9.64	GGTTTC
PF13_0102	-1604	-1	9.64	GGTTTC
PF13_0238	-1884	1	9.64	GAAACC
PF13_0238	-1852	1	9.64	GAAACC
PF14_0045	-1459	-1	9.64	GGTTTC
PF14_0046	-1662	1	9.64	GAAACC
PF14_0046	-816	1	9.64	GAAACC
PF14_0108	-53	-1	9.64	GGTTTC
PF14_0433	-799	-1	9.64	GGTTTC
PF14_0433	-784	-1	9.64	GGTTTC
PF14_0476	-1371	1	9.64	GAAACC
PF14_0553	-1152	1	9.64	GAAACC
PF14_0594	-1532	1	9.64	GAAACC
PF14_0621	-246	1	9.64	GAAACC
PF14_0652	-1689	1	9.64	GAAACC
PF14_0652	-1679	-1	9.64	GGTTTC
PFA0210c	-1576	1	9.64	GAAACC
PFA0525w	-1891	-1	9.64	GGTTTC
PFA0570w	-134	1	9.64	GAAACC
PFB0105c	-960	-1	9.64	GGTTTC
PFB0105c	-527	-1	9.64	GGTTTC
PFB0485c	-26	1	9.64	GAAACC
PFB0670c	-675	-1	9.64	GGTTTC
PFC0090w	-164	1	9.64	GAAACC
PFC0825c	-1130	-1	9.64	GGTTTC
PFC0830w	-1163	1	9.64	GAAACC
PFC1045c	-807	1	9.64	GAAACC
PFC1050w	-1497	-1	9.64	GGTTTC
PFD0185c	-169	-1	9.64	GGTTTC
PFD0715c	-1947	-1	9.64	GGTTTC
PFD0720w	-16	1	9.64	GAAACC
PFD0765w	-220	-1	9.64	GGTTTC
PFD0975w	-1774	-1	9.64	GGTTTC
PFD1020c	-1970	1	9.64	GAAACC
PFD1020c	-640	1	9.64	GAAACC
PFD1135c	-1586	1	9.64	GAAACC
PFD1165w	-1777	-1	9.64	GGTTTC
PFD1170c	-121	1	9.64	GAAACC
PFE0360c	-331	-1	9.64	GGTTTC
PFE1235c	-1653	-1	9.64	GGTTTC
PFE1260c	-708	1	9.64	GAAACC
PFE1505w	-173	-1	9.64	GGTTTC
PFI0120c	-488	1	9.64	GAAACC
PFI0690c	-633	-1	9.64	GGTTTC
PFI0940c	-241	1	9.64	GAAACC
PFL0065w	-277	1	9.64	GAAACC
PFL0870w	-911	1	9.64	GAAACC
PFL1175w	-805	1	9.64	GAAACC
PFL1190c	-206	-1	9.64	GGTTTC
PFL1505c	-867	-1	9.64	GGTTTC
PFL1515c	-1866	1	9.64	GAAACC
PFL1520w	-679	-1	9.64	GGTTTC
PFL1880w	-1295	1	9.64	GAAACC
PFL2410w	-963	1	9.64	GAAACC
MAL13P1.122	-310	1	9.62	GCAAGC
PF11_0302	-1638	1	9.62	GCAAGC
PF14_0374	-1759	-1	9.62	GCTTGC
PF14_0476	-882	-1	9.62	GCTTGC
PFE0365c	-215	1	9.62	GCAAGC
PFI0805w	-1072	1	9.62	GCAAGC
PFL1170w	-175	1	9.62	GCAAGC
PFL2460w	-1068	-1	9.62	GCTTGC
PFL2520w	-927	1	9.62	GCAAGC
MAL13P1.206	-1276	1	8.5	GCAACA
MAL13P1.212	-1710	-1	8.5	TGTTGC
MAL13P1.225	-1186	-1	8.5	TGTTGC
MAL13P1.260	-1675	-1	8.5	TGTTGC
MAL13P1.264	-901	1	8.5	GCAACA
MAL7P1.34	-353	1	8.5	GCAACA
MAL8P1.88	-1753	-1	8.5	TGTTGC
PF07_0024	-1452	1	8.5	GCAACA
PF07_0103	-509	-1	8.5	TGTTGC
PF08_0065	-37	-1	8.5	TGTTGC
PF08_0107	-1230	-1	8.5	TGTTGC
PF10_0156	-1196	1	8.5	GCAACA
PF10_0218	-396	-1	8.5	TGTTGC
PF10_0219	-1997	1	8.5	GCAACA
PF10_0346	-1388	-1	8.5	TGTTGC
PF11_0166	-41	-1	8.5	TGTTGC
PF11_0204	-1145	1	8.5	GCAACA
PF11_0211	-1148	-1	8.5	TGTTGC
PF11_0262	-947	-1	8.5	TGTTGC
PF11_0378	-1231	-1	8.5	TGTTGC
PF11_0378	-486	-1	8.5	TGTTGC
PF11_0398	-1410	-1	8.5	TGTTGC
PF11_0402	-929	-1	8.5	TGTTGC
PF11_0512	-674	-1	8.5	TGTTGC
PF11_0512	-405	-1	8.5	TGTTGC
PF13_0058	-622	1	8.5	GCAACA
PF13_0116	-1736	1	8.5	GCAACA
PF13_0125	-1568	-1	8.5	TGTTGC
PF13_0163	-43	-1	8.5	TGTTGC
PF13_0169	-755	1	8.5	GCAACA
PF13_0233	-1038	1	8.5	GCAACA
PF13_0238	-1866	-1	8.5	TGTTGC
PF13_0271	-641	-1	8.5	TGTTGC
PF14_0076	-383	-1	8.5	TGTTGC
PF14_0108	-145	1	8.5	GCAACA
PF14_0135	-916	1	8.5	GCAACA
PF14_0136	-997	-1	8.5	TGTTGC
PF14_0140	-1764	1	8.5	GCAACA
PF14_0201	-1969	1	8.5	GCAACA
PF14_0201	-1119	-1	8.5	TGTTGC
PF14_0477	-1755	-1	8.5	TGTTGC
PF14_0477	-803	1	8.5	GCAACA
PF14_0527	-1637	1	8.5	GCAACA
PF14_0615	-1333	-1	8.5	TGTTGC
PF14_0760	-1611	-1	8.5	TGTTGC
PFA0125c	-1024	-1	8.5	TGTTGC
PFB0010w	-1374	-1	8.5	TGTTGC
PFB0285c	-600	1	8.5	GCAACA
PFB0665w	-1258	-1	8.5	TGTTGC
PFB0675w	-177	-1	8.5	TGTTGC
PFB0900c	-1278	-1	8.5	TGTTGC
PFB0905c	-1829	1	8.5	GCAACA
PFB0905c	-8	1	8.5	GCAACA
PFB0910w	-1700	-1	8.5	TGTTGC
PFC0080c	-771	1	8.5	GCAACA
PFD0025w	-504	-1	8.5	TGTTGC
PFD0785c	-484	-1	8.5	TGTTGC
PFD0985w	-647	-1	8.5	TGTTGC
PFD1130w	-470	-1	8.5	TGTTGC
PFD1135c	-688	1	8.5	GCAACA
PFD1135c	-167	1	8.5	GCAACA
PFE0360c	-1836	-1	8.5	TGTTGC
PFE0365c	-25	-1	8.5	TGTTGC
PFE0835w	-994	-1	8.5	TGTTGC
PFE1250w	-1522	1	8.5	GCAACA
PFI0470w	-605	1	8.5	GCAACA
PFI1755c	-214	1	8.5	GCAACA
PFL0060w	-1394	1	8.5	GCAACA
PFL0065w	-225	1	8.5	GCAACA
PFL0075w	-650	-1	8.5	TGTTGC
PFL0590c	-1483	1	8.5	GCAACA
PFL0655w	-1334	-1	8.5	TGTTGC
PFL0800c	-1312	1	8.5	GCAACA
PFL0800c	-446	1	8.5	GCAACA
PFL0850w	-299	1	8.5	GCAACA
PFL1055c	-1947	1	8.5	GCAACA
PFL1490w	-1122	1	8.5	GCAACA
PFL1505c	-167	-1	8.5	TGTTGC
PFL1885c	-627	-1	8.5	TGTTGC
PFL2195w	-108	-1	8.5	TGTTGC
MAL13P1.260	-1977	-1	8.36	GGTTGA
PF07_0014	-978	1	8.36	TCAACC
PF07_0104	-521	-1	8.36	GGTTGA
PF08_0042	-503	1	8.36	TCAACC
PF08_0065	-853	1	8.36	TCAACC
PF08_0137	-1374	-1	8.36	GGTTGA
PF10_0025	-560	-1	8.36	GGTTGA
PF10_0170	-1236	1	8.36	TCAACC
PF10_0218	-932	1	8.36	TCAACC
PF10_0219	-1461	-1	8.36	GGTTGA
PF10_0295	-1616	1	8.36	TCAACC
PF10_0346	-449	1	8.36	TCAACC
PF10_0376	-234	1	8.36	TCAACC
PF11_0175	-477	1	8.36	TCAACC
PF13_0039	-840	-1	8.36	GGTTGA
PF13_0106	-317	-1	8.36	GGTTGA
PF13_0125	-928	-1	8.36	GGTTGA
PF13_0169	-272	-1	8.36	GGTTGA
PF13_0350	-985	1	8.36	TCAACC
PF14_0464	-382	-1	8.36	GGTTGA
PF14_0565	-1448	1	8.36	TCAACC
PF14_0594	-1820	-1	8.36	GGTTGA
PF14_0724	-621	1	8.36	TCAACC
PFA0110w	-640	-1	8.36	GGTTGA
PFA0110w	-587	-1	8.36	GGTTGA
PFA0135w	-205	1	8.36	TCAACC
PFA0415c	-1170	-1	8.36	GGTTGA
PFB0106c	-68	-1	8.36	GGTTGA
PFB0440c	-1498	1	8.36	TCAACC
PFB0760w	-1565	1	8.36	TCAACC
PFB0925w	-745	1	8.36	TCAACC
PFC0065c	-1465	1	8.36	TCAACC
PFC0090w	-1358	1	8.36	TCAACC
PFC0240c	-1398	-1	8.36	GGTTGA
PFC0640w	-673	-1	8.36	GGTTGA
PFC0740c	-122	1	8.36	TCAACC
PFC0825c	-147	-1	8.36	GGTTGA
PFD0100c	-1794	-1	8.36	GGTTGA
PFD0110w	-1384	1	8.36	TCAACC
PFD0390c	-89	1	8.36	TCAACC
PFD0975w	-1152	1	8.36	TCAACC
PFD1130w	-1753	1	8.36	TCAACC
PFD1135c	-1698	1	8.36	TCAACC
PFD1145c	-844	1	8.36	TCAACC
PFD1165w	-159	1	8.36	TCAACC
PFD1170c	-1109	1	8.36	TCAACC
PFE0360c	-1341	1	8.36	TCAACC
PFE1445c	-1015	1	8.36	TCAACC
PFI0120c	-746	1	8.36	TCAACC
PFI0470w	-242	-1	8.36	GGTTGA
PFL0035c	-1383	-1	8.36	GGTTGA
PFL0470w	-611	1	8.36	TCAACC
PFL0520c	-581	-1	8.36	GGTTGA
PFL0525w	-346	1	8.36	TCAACC
PFL0655w	-191	-1	8.36	GGTTGA
PFL1125w	-1211	1	8.36	TCAACC
PFL1880w	-238	-1	8.36	GGTTGA
PFL2520w	-1695	-1	8.36	GGTTGA
MAL13P1.206	-547	-1	8.12	GTTTGC
MAL13P1.331	-1783	-1	8.12	GTTTGC
MAL7P1.86	-284	-1	8.12	GTTTGC
MAL8P1.38	-351	1	8.12	GCAAAC
MAL8P1.4	-1848	-1	8.12	GTTTGC
PF07_0096	-742	-1	8.12	GTTTGC
PF08_0008	-1790	1	8.12	GCAAAC
PF08_0008	-819	1	8.12	GCAAAC
PF08_0042	-1013	-1	8.12	GTTTGC
PF08_0056	-1520	-1	8.12	GTTTGC
PF08_0118	-1767	1	8.12	GCAAAC
PF10_0083	-1010	1	8.12	GCAAAC
PF10_0279	-816	-1	8.12	GTTTGC
PF10_0296	-29	-1	8.12	GTTTGC
PF10_0367	-1508	1	8.12	GCAAAC
PF11_0093	-1809	1	8.12	GCAAAC
PF11_0179	-1461	1	8.12	GCAAAC
PF11_0241	-1464	-1	8.12	GTTTGC
PF11_0246	-1627	1	8.12	GCAAAC
PF11_0378	-1708	-1	8.12	GTTTGC
PF13_0058	-814	-1	8.12	GTTTGC
PF13_0090	-13	-1	8.12	GTTTGC
PF13_0138	-54	-1	8.12	GTTTGC
PF13_0238	-1070	-1	8.12	GTTTGC
PF14_0013	-52	-1	8.12	GTTTGC
PF14_0099	-1117	-1	8.12	GTTTGC
PF14_0440	-1351	1	8.12	GCAAAC
PF14_0440	-129	1	8.12	GCAAAC
PF14_0615	-160	1	8.12	GCAAAC
PF14_0733	-74	-1	8.12	GTTTGC
PF14_0734	-1489	-1	8.12	GTTTGC
PFB0440c	-1971	1	8.12	GCAAAC
PFB0440c	-1681	1	8.12	GCAAAC
PFB0675w	-413	-1	8.12	GTTTGC
PFB0760w	-543	-1	8.12	GTTTGC
PFD0025w	-1156	1	8.12	GCAAAC
PFD0395c	-1137	1	8.12	GCAAAC
PFE0865c	-1985	1	8.12	GCAAAC
PFI0675w	-608	1	8.12	GCAAAC
PFI0915w	-661	1	8.12	GCAAAC
PFI1180w	-203	-1	8.12	GTTTGC
PFI1520w	-772	-1	8.12	GTTTGC
PFI1735c	-1052	1	8.12	GCAAAC
PFL1560c	-1307	1	8.12	GCAAAC
PFL2475w	-273	1	8.12	GCAAAC
MAL13P1.176	-1537	-1	7.99	AGTTGC
PF08_0026	-800	1	7.99	GCAACT
PF08_0072	-839	1	7.99	GCAACT
PF08_0108	-314	-1	7.99	AGTTGC
PF10_0085	-877	1	7.99	GCAACT
PF11_0204	-1343	1	7.99	GCAACT
PF11_0211	-1010	-1	7.99	AGTTGC
PF11_0239	-1206	-1	7.99	AGTTGC
PF11_0281	-1310	1	7.99	GCAACT
PF11_0344	-1768	1	7.99	GCAACT
PF11_0344	-929	-1	7.99	AGTTGC
PF11_0375	-1681	-1	7.99	AGTTGC
PF13_0039	-943	1	7.99	GCAACT
PF13_0138	-1619	-1	7.99	AGTTGC
PF13_0198	-834	1	7.99	GCAACT
PF14_0016	-1320	1	7.99	GCAACT
PF14_0164	-1537	1	7.99	GCAACT
PF14_0339	-1434	-1	7.99	AGTTGC
PF14_0518	-392	1	7.99	GCAACT
PF14_0724	-1605	1	7.99	GCAACT
PFA0375c	-58	-1	7.99	AGTTGC
PFB0194w	-1527	-1	7.99	AGTTGC
PFC0355c	-717	1	7.99	GCAACT
PFD0715c	-1698	-1	7.99	AGTTGC
PFD0720w	-265	1	7.99	GCAACT
PFD1020c	-1046	1	7.99	GCAACT
PFE0055c	-364	-1	7.99	AGTTGC
PFI0320w	-1146	-1	7.99	AGTTGC
PFI0820c	-919	-1	7.99	AGTTGC
PFI1735c	-196	-1	7.99	AGTTGC
PFL0040c	-1312	-1	7.99	AGTTGC
PFL0145c	-394	-1	7.99	AGTTGC
PFL0590c	-138	-1	7.99	AGTTGC
PFL0800c	-1624	1	7.99	GCAACT
PFL0850w	-1436	-1	7.99	AGTTGC
PFL0850w	-981	1	7.99	GCAACT
PFL1190c	-856	1	7.99	GCAACT
MAL13P1.342	-1194	-1	7.63	GATTGC
MAL8P1.160	-289	1	7.63	GCAATC
PF08_0113	-283	-1	7.63	GATTGC
PF10_0231	-445	-1	7.63	GATTGC
PF13_0090	-1259	-1	7.63	GATTGC
PF14_0016	-1056	1	7.63	GCAATC
PF14_0045	-1965	1	7.63	GCAATC
PF14_0046	-1156	-1	7.63	GATTGC
PF14_0197	-52	-1	7.63	GATTGC
PF14_0431	-1767	-1	7.63	GATTGC
PF14_0432	-434	1	7.63	GCAATC
PF14_0574	-1243	-1	7.63	GATTGC
PF14_0594	-809	-1	7.63	GATTGC
PFB0130w	-546	1	7.63	GCAATC
PFB0145c	-511	-1	7.63	GATTGC
PFB0475c	-649	-1	7.63	GATTGC
PFB0480w	-1320	1	7.63	GCAATC
PFC0130c	-611	-1	7.63	GATTGC
PFD0390c	-360	-1	7.63	GATTGC
PFD0975w	-52	-1	7.63	GATTGC
PFE1235c	-1408	-1	7.63	GATTGC
PFI1720w	-1888	-1	7.63	GATTGC
MAL7P1.7	-1763	1	7.48	GTAACC
MAL8P1.4	-185	1	7.48	GTAACC
MAL8P1.70	-998	1	7.48	GTAACC
PF07_0003	-170	-1	7.48	GGTTAC
PF08_0003	-1124	1	7.48	GTAACC
PF08_0003	-798	-1	7.48	GGTTAC
PF08_0088	-689	1	7.48	GTAACC
PF08_0120	-1448	-1	7.48	GGTTAC
PF10_0019	-711	-1	7.48	GGTTAC
PF10_0231	-103	1	7.48	GTAACC
PF10_0281	-1571	-1	7.48	GGTTAC
PF10_0355	-765	-1	7.48	GGTTAC
PF11_0142	-1392	1	7.48	GTAACC
PF11_0290	-281	-1	7.48	GGTTAC
PF11_0381	-1620	1	7.48	GTAACC
PF11_0381	-1600	1	7.48	GTAACC
PF11_0504	-781	-1	7.48	GGTTAC
PF11_0510	-1091	-1	7.48	GGTTAC
PF13_0125	-1885	1	7.48	GTAACC
PF13_0125	-1859	-1	7.48	GGTTAC
PF13_0253	-271	-1	7.48	GGTTAC
PF14_0117	-1391	1	7.48	GTAACC
PF14_0117	-812	1	7.48	GTAACC
PF14_0164	-763	-1	7.48	GGTTAC
PF14_0183	-116	1	7.48	GTAACC
PF14_0197	-629	1	7.48	GTAACC
PF14_0291	-1651	1	7.48	GTAACC
PF14_0469	-961	-1	7.48	GGTTAC
PF14_0469	-605	-1	7.48	GGTTAC
PF14_0518	-342	-1	7.48	GGTTAC
PF14_0527	-1806	1	7.48	GTAACC
PF14_0549	-583	-1	7.48	GGTTAC
PF14_0761	-483	1	7.48	GTAACC
PFA0220w	-1272	-1	7.48	GGTTAC
PFA0445w	-998	1	7.48	GTAACC
PFB0010w	-1206	1	7.48	GTAACC
PFB0145c	-1301	-1	7.48	GGTTAC
PFB0265c	-1418	-1	7.48	GGTTAC
PFB0765w	-1515	-1	7.48	GGTTAC
PFB0765w	-440	-1	7.48	GGTTAC
PFB0900c	-117	-1	7.48	GGTTAC
PFB0910w	-54	1	7.48	GTAACC
PFB0915w	-941	1	7.48	GTAACC
PFC0065c	-503	-1	7.48	GGTTAC
PFC0240c	-1828	-1	7.48	GGTTAC
PFC0825c	-375	1	7.48	GTAACC
PFC0830w	-1918	-1	7.48	GGTTAC
PFC0965w	-1493	-1	7.48	GGTTAC
PFD0100c	-1157	-1	7.48	GGTTAC
PFD0185c	-451	1	7.48	GTAACC
PFD1145c	-835	-1	7.48	GGTTAC
PFD1160w	-1809	-1	7.48	GGTTAC
PFE0055c	-1333	-1	7.48	GGTTAC
PFE0465c	-712	-1	7.48	GGTTAC
PFI0540w	-1258	-1	7.48	GGTTAC
PFI1510w	-1668	-1	7.48	GGTTAC
PFL0870w	-1322	1	7.48	GTAACC
PFL2195w	-498	-1	7.48	GGTTAC
PFL2195w	-274	-1	7.48	GGTTAC
