# Supplementary material for: Identification and Genome-Wide Prediction of DNA Binding Specificities for the ApiAP2 Family of Regulators from the Malaria Parasite
Source: PLoS Pathog. 2010 Oct 28;6(10):e1001165. doi: 10.1371/journal.ppat.1001165 (PMC2965767; doi:10.1371/journal.ppat.1001165)
Supplement: Dataset S5 — IDC co-expressed predicted targets for all motifs. (1.71 MB ZIP) [file ppat.1001165.s023.zip › Dataset S5_revised/PF14_0533_IDC co-expressed targets.xls]

## Sheet: CACACA_PF14_0533.targets.txt
Dataset S5n. Predicted targets of PF14_0533 that are co-expressed during the IDC.
Searches were done using the position weight matrix trimmed to the 6 most informative consecutive motif positions.
Data is sorted by score from highest to lowest.
Column 1 - PlasmoDB gene IDs. Genes listed multiple times have more than one match to the motif in their upstream regions
Column 2 - Position of the motif upstream from the ATG start codon.
Column 3 - Orientation of the motif in the genome. 1 indicates the plus strand and -1 indicates the minus strand.
Column 4 - ScanACE score. Higher scores reflect better better matches to the position weight matrix.
Column 5 - Sequence of the motif match. All sequences are 5' to 3' from the plus strand.
Gene ID	Position	Orientation	Score	Sequence
MAL13P1.102	-1148	1	15.24	CACACA
MAL13P1.103	-1267	-1	15.24	TGTGTG
MAL13P1.103	-193	-1	15.24	TGTGTG
MAL13P1.105	-1742	-1	15.24	TGTGTG
MAL13P1.105	-1425	1	15.24	CACACA
MAL13P1.105	-1412	-1	15.24	TGTGTG
MAL13P1.114	-1780	-1	15.24	TGTGTG
MAL13P1.114	-958	-1	15.24	TGTGTG
MAL13P1.121	-405	-1	15.24	TGTGTG
MAL13P1.124	-574	-1	15.24	TGTGTG
MAL13P1.126	-534	-1	15.24	TGTGTG
MAL13P1.130	-1628	1	15.24	CACACA
MAL13P1.130	-1590	1	15.24	CACACA
MAL13P1.130	-596	1	15.24	CACACA
MAL13P1.130	-326	-1	15.24	TGTGTG
MAL13P1.140	-92	-1	15.24	TGTGTG
MAL13P1.164	-698	1	15.24	CACACA
MAL13P1.165	-19	-1	15.24	TGTGTG
MAL13P1.19	-212	-1	15.24	TGTGTG
MAL13P1.190	-1509	-1	15.24	TGTGTG
MAL13P1.193	-1486	-1	15.24	TGTGTG
MAL13P1.193	-1480	1	15.24	CACACA
MAL13P1.193	-1438	-1	15.24	TGTGTG
MAL13P1.193	-1432	-1	15.24	TGTGTG
MAL13P1.193	-1424	-1	15.24	TGTGTG
MAL13P1.193	-1163	-1	15.24	TGTGTG
MAL13P1.193	-1157	-1	15.24	TGTGTG
MAL13P1.194	-1155	1	15.24	CACACA
MAL13P1.194	-432	-1	15.24	TGTGTG
MAL13P1.202	-1494	-1	15.24	TGTGTG
MAL13P1.205	-1182	-1	15.24	TGTGTG
MAL13P1.210	-76	-1	15.24	TGTGTG
MAL13P1.215	-1235	-1	15.24	TGTGTG
MAL13P1.217	-971	-1	15.24	TGTGTG
MAL13P1.22	-1856	1	15.24	CACACA
MAL13P1.22	-1689	-1	15.24	TGTGTG
MAL13P1.22	-1322	-1	15.24	TGTGTG
MAL13P1.22	-667	-1	15.24	TGTGTG
MAL13P1.228	-1374	1	15.24	CACACA
MAL13P1.228	-1362	1	15.24	CACACA
MAL13P1.234	-1787	-1	15.24	TGTGTG
MAL13P1.234	-1077	1	15.24	CACACA
MAL13P1.241	-858	1	15.24	CACACA
MAL13P1.244	-1113	-1	15.24	TGTGTG
MAL13P1.244	-613	1	15.24	CACACA
MAL13P1.248	-892	1	15.24	CACACA
MAL13P1.248	-167	1	15.24	CACACA
MAL13P1.248	-143	-1	15.24	TGTGTG
MAL13P1.278	-1380	1	15.24	CACACA
MAL13P1.279	-525	-1	15.24	TGTGTG
MAL13P1.308	-1479	-1	15.24	TGTGTG
MAL13P1.308	-644	-1	15.24	TGTGTG
MAL13P1.308	-162	-1	15.24	TGTGTG
MAL13P1.311	-1049	1	15.24	CACACA
MAL13P1.311	-592	-1	15.24	TGTGTG
MAL13P1.311	-397	-1	15.24	TGTGTG
MAL13P1.315	-96	-1	15.24	TGTGTG
MAL13P1.319	-65	1	15.24	CACACA
MAL13P1.328	-510	-1	15.24	TGTGTG
MAL13P1.328	-504	-1	15.24	TGTGTG
MAL13P1.329	-1429	1	15.24	CACACA
MAL13P1.329	-728	1	15.24	CACACA
MAL13P1.329	-104	1	15.24	CACACA
MAL13P1.44	-375	-1	15.24	TGTGTG
MAL13P1.94	-699	1	15.24	CACACA
MAL13P1.95	-1186	-1	15.24	TGTGTG
PFF0670w	-1524	-1	15.24	TGTGTG
PFF0670w	-331	-1	15.24	TGTGTG
MAL7P1.119	-923	1	15.24	CACACA
MAL7P1.119	-493	-1	15.24	TGTGTG
MAL7P1.125	-675	-1	15.24	TGTGTG
MAL7P1.13	-751	1	15.24	CACACA
MAL7P1.132	-1364	1	15.24	CACACA
MAL7P1.132	-740	-1	15.24	TGTGTG
MAL7P1.153	-334	-1	15.24	TGTGTG
MAL7P1.160	-176	1	15.24	CACACA
MAL7P1.17	-153	-1	15.24	TGTGTG
MAL7P1.21	-1027	1	15.24	CACACA
MAL7P1.21	-740	1	15.24	CACACA
MAL7P1.69	-252	1	15.24	CACACA
MAL7P1.73	-190	-1	15.24	TGTGTG
MAL7P1.77	-1440	1	15.24	CACACA
MAL7P1.87	-977	1	15.24	CACACA
MAL7P1.87	-474	-1	15.24	TGTGTG
MAL7P1.91	-472	1	15.24	CACACA
MAL7P1.95	-601	-1	15.24	TGTGTG
MAL7P1.95	-595	1	15.24	CACACA
MAL8P1.106	-1644	1	15.24	CACACA
MAL8P1.109	-1821	-1	15.24	TGTGTG
MAL8P1.12	-870	1	15.24	CACACA
MAL8P1.12	-80	-1	15.24	TGTGTG
MAL8P1.13	-1165	1	15.24	CACACA
MAL8P1.13	-375	-1	15.24	TGTGTG
MAL8P1.138	-1430	1	15.24	CACACA
MAL8P1.138	-303	1	15.24	CACACA
MAL8P1.139	-1099	-1	15.24	TGTGTG
MAL8P1.139	-438	1	15.24	CACACA
MAL8P1.139	-379	1	15.24	CACACA
MAL8P1.143	-653	1	15.24	CACACA
MAL8P1.143	-547	-1	15.24	TGTGTG
MAL8P1.143	-243	-1	15.24	TGTGTG
MAL8P1.146	-202	-1	15.24	TGTGTG
MAL8P1.150	-220	1	15.24	CACACA
MAL8P1.151	-1442	-1	15.24	TGTGTG
MAL8P1.16	-466	-1	15.24	TGTGTG
MAL8P1.16	-112	-1	15.24	TGTGTG
MAL8P1.20	-936	-1	15.24	TGTGTG
MAL8P1.20	-72	-1	15.24	TGTGTG
MAL8P1.54	-1258	1	15.24	CACACA
MAL8P1.54	-582	-1	15.24	TGTGTG
MAL8P1.55	-244	-1	15.24	TGTGTG
MAL8P1.60	-458	-1	15.24	TGTGTG
MAL8P1.60	-274	1	15.24	CACACA
MAL8P1.61	-438	1	15.24	CACACA
MAL8P1.62	-1773	1	15.24	CACACA
MAL8P1.62	-335	-1	15.24	TGTGTG
MAL8P1.73	-1454	1	15.24	CACACA
MAL8P1.73	-503	-1	15.24	TGTGTG
MAL8P1.79	-795	-1	15.24	TGTGTG
MAL8P1.8	-179	1	15.24	CACACA
MAL8P1.8	-171	1	15.24	CACACA
MAL8P1.82	-1516	-1	15.24	TGTGTG
PF07_0012	-770	-1	15.24	TGTGTG
PF07_0012	-218	1	15.24	CACACA
PF07_0019	-561	-1	15.24	TGTGTG
PF07_0019	-458	-1	15.24	TGTGTG
PF07_0019	-177	1	15.24	CACACA
PF07_0021	-61	-1	15.24	TGTGTG
PF07_0023	-523	-1	15.24	TGTGTG
PF07_0023	-331	1	15.24	CACACA
PF07_0023	-212	-1	15.24	TGTGTG
PF07_0032	-1085	-1	15.24	TGTGTG
PF07_0042	-313	1	15.24	CACACA
PF07_0054	-1975	1	15.24	CACACA
PF07_0061	-1743	-1	15.24	TGTGTG
PF07_0061	-1554	-1	15.24	TGTGTG
PF07_0061	-1171	-1	15.24	TGTGTG
PF07_0061	-45	-1	15.24	TGTGTG
PF07_0063	-337	-1	15.24	TGTGTG
PF07_0064	-1216	-1	15.24	TGTGTG
PF07_0064	-165	1	15.24	CACACA
PF07_0065	-1124	1	15.24	CACACA
PF07_0072	-1507	-1	15.24	TGTGTG
PF07_0072	-814	-1	15.24	TGTGTG
PF07_0072	-748	1	15.24	CACACA
PF07_0072	-557	1	15.24	CACACA
PF07_0118	-1027	1	15.24	CACACA
PF08_0009	-1479	1	15.24	CACACA
PF08_0009	-1473	1	15.24	CACACA
PF08_0009	-1301	1	15.24	CACACA
PF08_0009	-608	1	15.24	CACACA
PF08_0021	-1684	-1	15.24	TGTGTG
PF08_0057	-1189	1	15.24	CACACA
PF08_0057	-236	-1	15.24	TGTGTG
PF08_0064	-1131	-1	15.24	TGTGTG
PF08_0064	-1045	1	15.24	CACACA
PF08_0068	-1904	-1	15.24	TGTGTG
PF08_0082	-1159	-1	15.24	TGTGTG
PF08_0082	-814	-1	15.24	TGTGTG
PF08_0091	-1793	-1	15.24	TGTGTG
PF08_0093	-727	1	15.24	CACACA
PF08_0094	-370	-1	15.24	TGTGTG
PF08_0126	-1816	1	15.24	CACACA
PF08_0126	-1046	-1	15.24	TGTGTG
PF08_0126	-647	1	15.24	CACACA
PF08_0126	-271	1	15.24	CACACA
PF08_0126	-130	-1	15.24	TGTGTG
PF08_0129	-683	1	15.24	CACACA
PF10_0012	-277	1	15.24	CACACA
PF10_0020	-237	-1	15.24	TGTGTG
PF10_0048	-547	1	15.24	CACACA
PF10_0060	-61	1	15.24	CACACA
PF10_0080	-852	-1	15.24	TGTGTG
PF10_0080	-607	1	15.24	CACACA
PF10_0081	-432	-1	15.24	TGTGTG
PF10_0094	-1602	1	15.24	CACACA
PF10_0107	-1588	-1	15.24	TGTGTG
PF10_0107	-1153	1	15.24	CACACA
PF10_0107	-321	-1	15.24	TGTGTG
PF10_0107	-77	1	15.24	CACACA
PF10_0118	-791	-1	15.24	TGTGTG
PF10_0119	-657	1	15.24	CACACA
PF10_0131	-905	-1	15.24	TGTGTG
PF10_0131	-408	-1	15.24	TGTGTG
PF10_0133	-161	-1	15.24	TGTGTG
PF10_0147	-1667	1	15.24	CACACA
PF10_0151	-973	-1	15.24	TGTGTG
PF10_0151	-437	1	15.24	CACACA
PF10_0154	-829	1	15.24	CACACA
PF10_0164	-1253	-1	15.24	TGTGTG
PF10_0165	-1822	1	15.24	CACACA
PF10_0165	-571	1	15.24	CACACA
PF10_0165	-502	-1	15.24	TGTGTG
PF10_0166	-14	-1	15.24	TGTGTG
PF10_0186	-950	1	15.24	CACACA
PF10_0186	-639	1	15.24	CACACA
PF10_0188	-758	-1	15.24	TGTGTG
PF10_0189	-320	1	15.24	CACACA
PF10_0191	-1699	1	15.24	CACACA
PF10_0191	-1654	-1	15.24	TGTGTG
PF10_0191	-1587	-1	15.24	TGTGTG
PF10_0191	-1003	1	15.24	CACACA
PF10_0191	-997	1	15.24	CACACA
PF10_0191	-991	1	15.24	CACACA
PF10_0193	-1774	1	15.24	CACACA
PF10_0193	-289	1	15.24	CACACA
PF10_0193	-244	-1	15.24	TGTGTG
PF10_0193	-177	-1	15.24	TGTGTG
PF10_0220	-1022	1	15.24	CACACA
PF10_0221	-183	1	15.24	CACACA
PF10_0237	-992	1	15.24	CACACA
PF10_0237	-588	-1	15.24	TGTGTG
PF10_0237	-582	-1	15.24	TGTGTG
PF10_0238	-674	1	15.24	CACACA
PF10_0238	-668	1	15.24	CACACA
PF10_0238	-266	-1	15.24	TGTGTG
PF10_0276	-505	-1	15.24	TGTGTG
PF10_0291	-1708	1	15.24	CACACA
PF10_0291	-1702	1	15.24	CACACA
PF10_0291	-1427	-1	15.24	TGTGTG
PF10_0291	-1421	-1	15.24	TGTGTG
PF10_0292	-714	-1	15.24	TGTGTG
PF10_0308	-98	1	15.24	CACACA
PF10_0311	-1768	1	15.24	CACACA
PF10_0311	-1762	1	15.24	CACACA
PF10_0312	-37	-1	15.24	TGTGTG
PF10_0330	-1702	1	15.24	CACACA
PF10_0330	-1589	-1	15.24	TGTGTG
PF10_0334	-813	-1	15.24	TGTGTG
PF10_0334	-303	-1	15.24	TGTGTG
PF10_0335	-1244	1	15.24	CACACA
PF10_0335	-736	1	15.24	CACACA
PF10_0336	-634	-1	15.24	TGTGTG
PF10_0336	-546	1	15.24	CACACA
PF10_0337	-459	-1	15.24	TGTGTG
PF10_0337	-371	1	15.24	CACACA
PF10_0338	-1906	-1	15.24	TGTGTG
PF10_0338	-1818	1	15.24	CACACA
PF10_0342	-474	1	15.24	CACACA
PF10_0345	-366	1	15.24	CACACA
PF10_0348	-733	-1	15.24	TGTGTG
PF10_0348	-471	1	15.24	CACACA
PF10_0368	-1315	-1	15.24	TGTGTG
PF10_0368	-445	-1	15.24	TGTGTG
PF11_0049	-1381	1	15.24	CACACA
PF11_0049	-1266	1	15.24	CACACA
PF11_0062	-1007	1	15.24	CACACA
PF11_0064	-585	1	15.24	CACACA
PF11_0064	-106	-1	15.24	TGTGTG
PF11_0066	-195	-1	15.24	TGTGTG
PF11_0083	-1396	1	15.24	CACACA
PF11_0083	-653	1	15.24	CACACA
PF11_0083	-557	1	15.24	CACACA
PF11_0083	-241	1	15.24	CACACA
PF11_0087	-675	-1	15.24	TGTGTG
PF11_0094	-1178	-1	15.24	TGTGTG
PF11_0094	-907	1	15.24	CACACA
PF11_0112	-1977	-1	15.24	TGTGTG
PF11_0117	-1186	-1	15.24	TGTGTG
PF11_0117	-259	-1	15.24	TGTGTG
PF11_0117	-11	-1	15.24	TGTGTG
PF11_0127	-263	-1	15.24	TGTGTG
PF11_0141	-62	1	15.24	CACACA
PF11_0160	-1313	-1	15.24	TGTGTG
PF11_0160	-1278	-1	15.24	TGTGTG
PF11_0164	-345	-1	15.24	TGTGTG
PF11_0168	-940	1	15.24	CACACA
PF11_0172	-1540	1	15.24	CACACA
PF11_0172	-954	-1	15.24	TGTGTG
PF11_0172	-948	-1	15.24	TGTGTG
PF11_0177	-487	1	15.24	CACACA
PF11_0180	-1562	1	15.24	CACACA
PF11_0190	-1082	1	15.24	CACACA
PF11_0193	-654	1	15.24	CACACA
PF11_0193	-620	-1	15.24	TGTGTG
PF11_0210	-860	-1	15.24	TGTGTG
PF11_0217	-1477	1	15.24	CACACA
PF11_0217	-1047	-1	15.24	TGTGTG
PF11_0220	-1292	1	15.24	CACACA
PF11_0238	-841	-1	15.24	TGTGTG
PF11_0238	-810	-1	15.24	TGTGTG
PF11_0243	-1348	1	15.24	CACACA
PF11_0243	-693	1	15.24	CACACA
PF11_0243	-54	-1	15.24	TGTGTG
PF11_0249	-1685	1	15.24	CACACA
PF11_0249	-98	1	15.24	CACACA
PF11_0253	-120	-1	15.24	TGTGTG
PF11_0257	-1872	1	15.24	CACACA
PF11_0277	-1132	1	15.24	CACACA
PF11_0282	-437	1	15.24	CACACA
PF11_0282	-266	-1	15.24	TGTGTG
PF11_0287	-1322	-1	15.24	TGTGTG
PF11_0298	-1454	-1	15.24	TGTGTG
PF11_0300	-1638	-1	15.24	TGTGTG
PF11_0300	-1632	-1	15.24	TGTGTG
PF11_0300	-1626	-1	15.24	TGTGTG
PF11_0311	-593	-1	15.24	TGTGTG
PF11_0311	-156	-1	15.24	TGTGTG
PF11_0314	-1256	-1	15.24	TGTGTG
PF11_0314	-183	-1	15.24	TGTGTG
PF11_0315	-116	-1	15.24	TGTGTG
PF11_0321	-848	-1	15.24	TGTGTG
PF11_0322	-101	1	15.24	CACACA
PF11_0324	-23	-1	15.24	TGTGTG
PF11_0333	-1833	-1	15.24	TGTGTG
PF11_0338	-1527	1	15.24	CACACA
PF11_0342	-1671	1	15.24	CACACA
PF11_0343	-1202	-1	15.24	TGTGTG
PF11_0345	-433	1	15.24	CACACA
PF11_0354	-262	-1	15.24	TGTGTG
PF11_0360	-512	-1	15.24	TGTGTG
PF11_0373	-255	-1	15.24	TGTGTG
PF11_0383	-1070	-1	15.24	TGTGTG
PF11_0383	-891	1	15.24	CACACA
PF11_0383	-616	-1	15.24	TGTGTG
PF11_0383	-289	1	15.24	CACACA
PF11_0392	-1648	-1	15.24	TGTGTG
PF11_0395	-85	-1	15.24	TGTGTG
PF11_0414	-798	-1	15.24	TGTGTG
PF11_0414	-788	1	15.24	CACACA
PF11_0424	-217	-1	15.24	TGTGTG
PF11_0425	-1050	1	15.24	CACACA
PF11_0429	-851	-1	15.24	TGTGTG
PF11_0429	-57	-1	15.24	TGTGTG
PF11_0435	-107	-1	15.24	TGTGTG
PF11_0443	-1827	-1	15.24	TGTGTG
PF11_0464	-1196	1	15.24	CACACA
PF11_0465	-830	-1	15.24	TGTGTG
PF11_0467	-877	1	15.24	CACACA
PF11_0474	-1081	1	15.24	CACACA
PF11_0474	-923	1	15.24	CACACA
PF11_0482	-1860	1	15.24	CACACA
PF11_0484	-58	1	15.24	CACACA
PF11_0485	-1308	-1	15.24	TGTGTG
PF13_0025	-813	-1	15.24	TGTGTG
PF13_0028	-595	-1	15.24	TGTGTG
PF13_0028	-81	-1	15.24	TGTGTG
PF13_0033	-1620	-1	15.24	TGTGTG
PF13_0033	-77	1	15.24	CACACA
PF13_0040	-900	1	15.24	CACACA
PF13_0040	-595	-1	15.24	TGTGTG
PF13_0043	-492	-1	15.24	TGTGTG
PF13_0050	-314	-1	15.24	TGTGTG
PF13_0070	-1816	-1	15.24	TGTGTG
PF13_0070	-145	-1	15.24	TGTGTG
PF13_0072	-1326	-1	15.24	TGTGTG
PF13_0072	-392	-1	15.24	TGTGTG
PF13_0086	-1187	-1	15.24	TGTGTG
PF13_0114	-1674	-1	15.24	TGTGTG
PF13_0114	-844	-1	15.24	TGTGTG
PF13_0114	-798	1	15.24	CACACA
PF13_0114	-331	1	15.24	CACACA
PF13_0131	-971	1	15.24	CACACA
PF13_0131	-449	1	15.24	CACACA
PF13_0164	-733	-1	15.24	TGTGTG
PF13_0164	-420	1	15.24	CACACA
PF13_0164	-344	-1	15.24	TGTGTG
PF13_0164	-96	-1	15.24	TGTGTG
PF13_0173	-733	-1	15.24	TGTGTG
PF13_0176	-137	1	15.24	CACACA
PF13_0182	-1591	1	15.24	CACACA
PF13_0182	-479	1	15.24	CACACA
PF13_0185	-1661	1	15.24	CACACA
PF13_0188	-722	1	15.24	CACACA
PF13_0188	-178	-1	15.24	TGTGTG
PF13_0188	-58	1	15.24	CACACA
PF13_0189	-1778	-1	15.24	TGTGTG
PF13_0197	-388	-1	15.24	TGTGTG
PF13_0216	-216	1	15.24	CACACA
PF13_0216	-18	-1	15.24	TGTGTG
PF13_0217	-196	-1	15.24	TGTGTG
PF13_0229	-389	1	15.24	CACACA
PF13_0229	-136	-1	15.24	TGTGTG
PF13_0229	-111	1	15.24	CACACA
PF13_0246	-830	1	15.24	CACACA
PF13_0246	-416	1	15.24	CACACA
PF13_0246	-99	-1	15.24	TGTGTG
PF13_0249	-1364	1	15.24	CACACA
PF13_0249	-910	-1	15.24	TGTGTG
PF13_0249	-107	1	15.24	CACACA
PF13_0251	-1036	1	15.24	CACACA
PF13_0251	-288	-1	15.24	TGTGTG
PF13_0251	-105	-1	15.24	TGTGTG
PF13_0272	-991	-1	15.24	TGTGTG
PF13_0285	-653	1	15.24	CACACA
PF13_0291	-1410	-1	15.24	TGTGTG
PF13_0291	-231	-1	15.24	TGTGTG
PF13_0299	-285	1	15.24	CACACA
PF13_0299	-193	-1	15.24	TGTGTG
PF13_0299	-30	-1	15.24	TGTGTG
PF13_0301	-1019	1	15.24	CACACA
PF13_0301	-191	-1	15.24	TGTGTG
PF13_0302	-1189	1	15.24	CACACA
PF13_0302	-907	1	15.24	CACACA
PF13_0308	-1092	1	15.24	CACACA
PF13_0312	-369	1	15.24	CACACA
PF13_0317	-1041	-1	15.24	TGTGTG
PF13_0326	-319	-1	15.24	TGTGTG
PF13_0327	-367	-1	15.24	TGTGTG
PF13_0338	-383	1	15.24	CACACA
PF13_0338	-176	-1	15.24	TGTGTG
PF13_0349	-693	1	15.24	CACACA
PF13_0359	-116	1	15.24	CACACA
PF14_0020	-746	1	15.24	CACACA
PF14_0024	-356	-1	15.24	TGTGTG
PF14_0024	-125	-1	15.24	TGTGTG
PF14_0033	-134	1	15.24	CACACA
PF14_0035	-140	1	15.24	CACACA
PF14_0041	-580	-1	15.24	TGTGTG
PF14_0053	-1213	-1	15.24	TGTGTG
PF14_0053	-107	-1	15.24	TGTGTG
PF14_0060	-1521	1	15.24	CACACA
PF14_0061	-355	1	15.24	CACACA
PF14_0063	-1441	1	15.24	CACACA
PF14_0063	-192	1	15.24	CACACA
PF14_0065	-1662	-1	15.24	TGTGTG
PF14_0065	-1554	1	15.24	CACACA
PF14_0065	-909	1	15.24	CACACA
PF14_0088	-358	1	15.24	CACACA
PF14_0089	-1203	1	15.24	CACACA
PF14_0090	-355	-1	15.24	TGTGTG
PF14_0102	-602	1	15.24	CACACA
PF14_0105	-1918	1	15.24	CACACA
PF14_0105	-215	-1	15.24	TGTGTG
PF14_0120	-601	-1	15.24	TGTGTG
PF14_0138	-1079	1	15.24	CACACA
PF14_0138	-627	-1	15.24	TGTGTG
PF14_0144	-1544	1	15.24	CACACA
PF14_0148	-1150	-1	15.24	TGTGTG
PF14_0148	-678	1	15.24	CACACA
PF14_0149	-1184	-1	15.24	TGTGTG
PF14_0149	-712	1	15.24	CACACA
PF14_0160	-1335	1	15.24	CACACA
PF14_0173	-903	-1	15.24	TGTGTG
PF14_0184	-684	-1	15.24	TGTGTG
PF14_0184	-324	1	15.24	CACACA
PF14_0189	-105	1	15.24	CACACA
PF14_0196	-28	-1	15.24	TGTGTG
PF14_0211	-1913	1	15.24	CACACA
PF14_0212	-851	1	15.24	CACACA
PF14_0212	-109	-1	15.24	TGTGTG
PF14_0213	-879	-1	15.24	TGTGTG
PF14_0213	-446	-1	15.24	TGTGTG
PF14_0224	-388	-1	15.24	TGTGTG
PF14_0245	-699	-1	15.24	TGTGTG
PF14_0245	-394	-1	15.24	TGTGTG
PF14_0246	-1104	1	15.24	CACACA
PF14_0248	-513	1	15.24	CACACA
PF14_0249	-261	-1	15.24	TGTGTG
PF14_0252	-831	1	15.24	CACACA
PF14_0253	-1764	-1	15.24	TGTGTG
PF14_0254	-293	1	15.24	CACACA
PF14_0268	-1108	1	15.24	CACACA
PF14_0268	-66	1	15.24	CACACA
PF14_0270	-1860	-1	15.24	TGTGTG
PF14_0281	-250	1	15.24	CACACA
PF14_0288	-44	1	15.24	CACACA
PF14_0293	-1199	1	15.24	CACACA
PF14_0293	-39	-1	15.24	TGTGTG
PF14_0295	-601	1	15.24	CACACA
PF14_0295	-464	1	15.24	CACACA
PF14_0304	-1125	1	15.24	CACACA
PF14_0304	-1025	-1	15.24	TGTGTG
PF14_0309	-1319	-1	15.24	TGTGTG
PF14_0309	-1313	-1	15.24	TGTGTG
PF14_0311	-1012	-1	15.24	TGTGTG
PF14_0315	-1277	-1	15.24	TGTGTG
PF14_0315	-1133	-1	15.24	TGTGTG
PF14_0333	-794	1	15.24	CACACA
PF14_0333	-627	1	15.24	CACACA
PF14_0352	-236	1	15.24	CACACA
PF14_0353	-1144	1	15.24	CACACA
PF14_0353	-708	-1	15.24	TGTGTG
PF14_0357	-1774	1	15.24	CACACA
PF14_0363	-1297	-1	15.24	TGTGTG
PF14_0369	-986	1	15.24	CACACA
PF14_0369	-179	1	15.24	CACACA
PF14_0376	-149	1	15.24	CACACA
PF14_0380	-1025	1	15.24	CACACA
PF14_0392	-520	1	15.24	CACACA
PF14_0392	-120	-1	15.24	TGTGTG
PF14_0397	-1250	1	15.24	CACACA
PF14_0405	-288	-1	15.24	TGTGTG
PF14_0409	-1920	1	15.24	CACACA
PF14_0419	-240	-1	15.24	TGTGTG
PF14_0420	-566	1	15.24	CACACA
PF14_0443	-783	-1	15.24	TGTGTG
PF14_0443	-264	-1	15.24	TGTGTG
PF14_0453	-13	-1	15.24	TGTGTG
PF14_0463	-906	1	15.24	CACACA
PF14_0463	-65	-1	15.24	TGTGTG
PF14_0468	-1998	1	15.24	CACACA
PF14_0468	-434	-1	15.24	TGTGTG
PF14_0492	-1258	1	15.24	CACACA
PF14_0493	-1930	-1	15.24	TGTGTG
PF14_0495	-1431	-1	15.24	TGTGTG
PF14_0506	-681	1	15.24	CACACA
PF14_0533	-143	-1	15.24	TGTGTG
PF14_0548	-51	-1	15.24	TGTGTG
PF14_0552	-557	-1	15.24	TGTGTG
PF14_0556	-232	-1	15.24	TGTGTG
PF14_0558	-800	1	15.24	CACACA
PF14_0577	-1734	1	15.24	CACACA
PF14_0577	-106	-1	15.24	TGTGTG
PF14_0583	-699	-1	15.24	TGTGTG
PF14_0586	-840	1	15.24	CACACA
PF14_0613	-754	-1	15.24	TGTGTG
PF14_0617	-582	-1	15.24	TGTGTG
PF14_0618	-388	1	15.24	CACACA
PF14_0632	-1681	1	15.24	CACACA
PF14_0632	-1423	-1	15.24	TGTGTG
PF14_0632	-904	1	15.24	CACACA
PF14_0653	-295	1	15.24	CACACA
PF14_0675	-268	-1	15.24	TGTGTG
PF14_0681	-114	-1	15.24	TGTGTG
PF14_0683	-172	1	15.24	CACACA
PF14_0694	-296	-1	15.24	TGTGTG
PF14_0695	-1372	1	15.24	CACACA
PF14_0717	-1382	1	15.24	CACACA
PF14_0732	-1868	1	15.24	CACACA
PFA0250w	-883	-1	15.24	TGTGTG
PFA0280w	-1849	1	15.24	CACACA
PFA0280w	-1115	1	15.24	CACACA
PFA0285c	-1335	1	15.24	CACACA
PFA0285c	-1167	1	15.24	CACACA
PFA0285c	-352	-1	15.24	TGTGTG
PFA0290w	-1227	1	15.24	CACACA
PFA0290w	-412	-1	15.24	TGTGTG
PFA0290w	-244	-1	15.24	TGTGTG
PFA0305c	-872	-1	15.24	TGTGTG
PFA0320w	-315	1	15.24	CACACA
PFA0320w	-271	1	15.24	CACACA
PFA0340w	-1289	-1	15.24	TGTGTG
PFA0340w	-1090	1	15.24	CACACA
PFA0340w	-42	1	15.24	CACACA
PFA0345w	-252	1	15.24	CACACA
PFA0400c	-1434	-1	15.24	TGTGTG
PFA0545c	-852	1	15.24	CACACA
PFB0015c	-324	-1	15.24	TGTGTG
PFB0190c	-1774	1	15.24	CACACA
PFB0190c	-1768	1	15.24	CACACA
PFB0250w	-641	1	15.24	CACACA
PFB0310c	-1411	-1	15.24	TGTGTG
PFB0315w	-1107	-1	15.24	TGTGTG
PFB0315w	-712	1	15.24	CACACA
PFB0315w	-346	-1	15.24	TGTGTG
PFB0315w	-220	-1	15.24	TGTGTG
PFB0315w	-99	-1	15.24	TGTGTG
PFB0320c	-816	-1	15.24	TGTGTG
PFB0360c	-1628	1	15.24	CACACA
PFB0360c	-1405	1	15.24	CACACA
PFB0365w	-809	-1	15.24	TGTGTG
PFB0365w	-586	-1	15.24	TGTGTG
PFB0380c	-25	-1	15.24	TGTGTG
PFB0385w	-1026	1	15.24	CACACA
PFB0435c	-1387	-1	15.24	TGTGTG
PFB0460c	-1866	1	15.24	CACACA
PFB0460c	-138	1	15.24	CACACA
PFB0530c	-795	-1	15.24	TGTGTG
PFB0535w	-219	1	15.24	CACACA
PFB0585w	-769	-1	15.24	TGTGTG
PFB0590w	-1176	1	15.24	CACACA
PFB0590w	-1052	-1	15.24	TGTGTG
PFB0645c	-1032	1	15.24	CACACA
PFB0687c	-1211	1	15.24	CACACA
PFB0720c	-1452	1	15.24	CACACA
PFB0720c	-89	-1	15.24	TGTGTG
PFB0720c	-79	-1	15.24	TGTGTG
PFB0750w	-727	-1	15.24	TGTGTG
PFB0755w	-779	-1	15.24	TGTGTG
PFB0755w	-410	1	15.24	CACACA
PFB0790c	-122	1	15.24	CACACA
PFB0790c	-77	-1	15.24	TGTGTG
PFB0795w	-1079	1	15.24	CACACA
PFB0795w	-1034	-1	15.24	TGTGTG
PFB0810w	-180	1	15.24	CACACA
PFB0815w	-1236	1	15.24	CACACA
PFB0815w	-1003	1	15.24	CACACA
PFB0815w	-948	1	15.24	CACACA
PFC0110w	-1136	-1	15.24	TGTGTG
PFC0145c	-1728	-1	15.24	TGTGTG
PFC0150w	-828	1	15.24	CACACA
PFC0150w	-692	1	15.24	CACACA
PFC0160w	-180	1	15.24	CACACA
PFC0170c	-1534	-1	15.24	TGTGTG
PFC0170c	-949	1	15.24	CACACA
PFC0185w	-931	1	15.24	CACACA
PFC0220w	-304	1	15.24	CACACA
PFC0241w	-350	-1	15.24	TGTGTG
PFC0250c	-816	1	15.24	CACACA
PFC0250c	-288	1	15.24	CACACA
PFC0261c	-123	1	15.24	CACACA
PFC0275w	-61	1	15.24	CACACA
PFC0280c	-204	1	15.24	CACACA
PFC0280c	-64	-1	15.24	TGTGTG
PFC0281w	-863	1	15.24	CACACA
PFC0281w	-721	-1	15.24	TGTGTG
PFC0310c	-24	1	15.24	CACACA
PFC0325c	-873	1	15.24	CACACA
PFC0435w	-918	-1	15.24	TGTGTG
PFC0435w	-786	-1	15.24	TGTGTG
PFC0435w	-770	-1	15.24	TGTGTG
PFC0435w	-585	-1	15.24	TGTGTG
PFC0455w	-1616	1	15.24	CACACA
PFC0455w	-1558	-1	15.24	TGTGTG
PFC0455w	-914	1	15.24	CACACA
PFC0475c	-1804	-1	15.24	TGTGTG
PFC0475c	-1781	-1	15.24	TGTGTG
PFC0475c	-1358	-1	15.24	TGTGTG
PFC0475c	-996	1	15.24	CACACA
PFC0475c	-143	-1	15.24	TGTGTG
PFC0525c	-1591	-1	15.24	TGTGTG
PFC0525c	-987	-1	15.24	TGTGTG
PFC0570c	-155	-1	15.24	TGTGTG
PFC0581w	-1487	-1	15.24	TGTGTG
PFC0581w	-1205	1	15.24	CACACA
PFC0670c	-1209	1	15.24	CACACA
PFC0675c	-553	1	15.24	CACACA
PFC0675c	-236	1	15.24	CACACA
PFC0720w	-792	1	15.24	CACACA
PFC0755c	-66	1	15.24	CACACA
PFC0765c	-473	-1	15.24	TGTGTG
PFC0765c	-335	1	15.24	CACACA
PFC0765c	-23	-1	15.24	TGTGTG
PFC0770c	-1392	1	15.24	CACACA
PFC0820w	-178	1	15.24	CACACA
PFC0930c	-1427	1	15.24	CACACA
PFC0940c	-1182	-1	15.24	TGTGTG
PFC0940c	-9	1	15.24	CACACA
PFC0945w	-1151	1	15.24	CACACA
PFC0955w	-691	1	15.24	CACACA
PFC0960c	-199	1	15.24	CACACA
PFC0960c	-55	-1	15.24	TGTGTG
PFC0995c	-326	-1	15.24	TGTGTG
PFC0995c	-212	-1	15.24	TGTGTG
PFC1035w	-894	1	15.24	CACACA
PFC1035w	-386	-1	15.24	TGTGTG
PFD0170c	-1189	-1	15.24	TGTGTG
PFD0170c	-1068	-1	15.24	TGTGTG
PFD0190w	-73	-1	15.24	TGTGTG
PFD0195c	-461	-1	15.24	TGTGTG
PFD0195c	-52	1	15.24	CACACA
PFD0205c	-90	-1	15.24	TGTGTG
PFD0230c	-853	-1	15.24	TGTGTG
PFD0230c	-847	-1	15.24	TGTGTG
PFD0230c	-841	-1	15.24	TGTGTG
PFD0230c	-835	-1	15.24	TGTGTG
PFD0230c	-790	-1	15.24	TGTGTG
PFD0240c	-473	-1	15.24	TGTGTG
PFD0240c	-82	1	15.24	CACACA
PFD0250c	-1633	1	15.24	CACACA
PFD0255w	-624	-1	15.24	TGTGTG
PFD0295c	-617	1	15.24	CACACA
PFD0380c	-1740	-1	15.24	TGTGTG
PFD0380c	-1221	1	15.24	CACACA
PFD0385w	-102	1	15.24	CACACA
PFD0420c	-1522	1	15.24	CACACA
PFD0425w	-1189	-1	15.24	TGTGTG
PFD0445c	-325	-1	15.24	TGTGTG
PFD0530c	-1142	1	15.24	CACACA
PFD0535w	-806	-1	15.24	TGTGTG
PFD0585c	-1294	1	15.24	CACACA
PFD0590c	-1565	-1	15.24	TGTGTG
PFD0595w	-729	1	15.24	CACACA
PFD0610w	-58	1	15.24	CACACA
PFD0660w	-1165	1	15.24	CACACA
PFD0665c	-1044	1	15.24	CACACA
PFD0670c	-549	1	15.24	CACACA
PFD0675w	-748	-1	15.24	TGTGTG
PFD0680c	-442	-1	15.24	TGTGTG
PFD0705c	-385	-1	15.24	TGTGTG
PFD0705c	-229	-1	15.24	TGTGTG
PFD0705c	-129	1	15.24	CACACA
PFD0710w	-962	-1	15.24	TGTGTG
PFD0710w	-862	1	15.24	CACACA
PFD0710w	-706	1	15.24	CACACA
PFD0760c	-1151	1	15.24	CACACA
PFD0760c	-178	1	15.24	CACACA
PFD0775c	-1666	1	15.24	CACACA
PFD0775c	-663	1	15.24	CACACA
PFD0775c	-551	1	15.24	CACACA
PFD0780w	-1821	-1	15.24	TGTGTG
PFD0780w	-1709	-1	15.24	TGTGTG
PFD0780w	-706	-1	15.24	TGTGTG
PFD0780w	-66	1	15.24	CACACA
PFD0790c	-1244	-1	15.24	TGTGTG
PFD0790c	-347	-1	15.24	TGTGTG
PFD0795w	-1474	1	15.24	CACACA
PFD0800c	-1557	-1	15.24	TGTGTG
PFD0800c	-831	-1	15.24	TGTGTG
PFD0805w	-1197	1	15.24	CACACA
PFD0805w	-471	1	15.24	CACACA
PFD0935c	-888	1	15.24	CACACA
PFD0935c	-882	1	15.24	CACACA
PFD0935c	-449	-1	15.24	TGTGTG
PFD0935c	-366	1	15.24	CACACA
PFD0940w	-588	-1	15.24	TGTGTG
PFD0940w	-505	1	15.24	CACACA
PFD0940w	-72	-1	15.24	TGTGTG
PFD0940w	-66	-1	15.24	TGTGTG
PFD0990w	-801	1	15.24	CACACA
PFD1050w	-936	1	15.24	CACACA
PFD1085w	-902	1	15.24	CACACA
PFD1085w	-351	-1	15.24	TGTGTG
PFD1100c	-109	-1	15.24	TGTGTG
PFD1110w	-1955	-1	15.24	TGTGTG
PFD1110w	-244	-1	15.24	TGTGTG
PFD1120c	-303	-1	15.24	TGTGTG
PFE0045c	-1263	1	15.24	CACACA
PFE0080c	-922	-1	15.24	TGTGTG
PFE0145w	-131	-1	15.24	TGTGTG
PFE0155w	-270	-1	15.24	TGTGTG
PFE0215w	-194	1	15.24	CACACA
PFE0235c	-132	-1	15.24	TGTGTG
PFE0240w	-1593	1	15.24	CACACA
PFE0270c	-1623	1	15.24	CACACA
PFE0340c	-767	-1	15.24	TGTGTG
PFE0355c	-811	-1	15.24	TGTGTG
PFE0395c	-1534	1	15.24	CACACA
PFE0395c	-858	1	15.24	CACACA
PFE0395c	-457	1	15.24	CACACA
PFE0400w	-1515	-1	15.24	TGTGTG
PFE0400w	-1114	-1	15.24	TGTGTG
PFE0400w	-436	-1	15.24	TGTGTG
PFE0405c	-1437	1	15.24	CACACA
PFE0440w	-352	-1	15.24	TGTGTG
PFE0445c	-1463	1	15.24	CACACA
PFE0450w	-1171	-1	15.24	TGTGTG
PFE0495w	-761	-1	15.24	TGTGTG
PFE0495w	-236	1	15.24	CACACA
PFE0500c	-237	-1	15.24	TGTGTG
PFE0690c	-1416	1	15.24	CACACA
PFE0755c	-647	1	15.24	CACACA
PFE0760w	-175	-1	15.24	TGTGTG
PFE0785c	-1458	1	15.24	CACACA
PFE0785c	-593	1	15.24	CACACA
PFE0795c	-211	1	15.24	CACACA
PFE0820c	-117	1	15.24	CACACA
PFE0840c	-1243	-1	15.24	TGTGTG
PFE0915c	-1805	-1	15.24	TGTGTG
PFE0930w	-444	1	15.24	CACACA
PFE0930w	-344	1	15.24	CACACA
PFE1105c	-686	1	15.24	CACACA
PFE1135w	-815	-1	15.24	TGTGTG
PFE1205c	-1489	-1	15.24	TGTGTG
PFE1205c	-1207	1	15.24	CACACA
PFE1205c	-491	-1	15.24	TGTGTG
PFE1225w	-1087	1	15.24	CACACA
PFE1255w	-1279	-1	15.24	TGTGTG
PFE1265w	-435	-1	15.24	TGTGTG
PFE1265w	-299	1	15.24	CACACA
PFE1345c	-488	1	15.24	CACACA
PFE1465w	-957	1	15.24	CACACA
PFE1465w	-951	1	15.24	CACACA
PFE1510c	-1528	1	15.24	CACACA
PFE1515w	-1229	-1	15.24	TGTGTG
PFE1515w	-514	-1	15.24	TGTGTG
PFE1555c	-549	-1	15.24	TGTGTG
PFI0135c	-1125	-1	15.24	TGTGTG
PFI0155c	-1833	-1	15.24	TGTGTG
PFI0155c	-858	-1	15.24	TGTGTG
PFI0160w	-367	1	15.24	CACACA
PFI0180w	-1391	-1	15.24	TGTGTG
PFI0215c	-76	-1	15.24	TGTGTG
PFI0230c	-1001	1	15.24	CACACA
PFI0235w	-1813	-1	15.24	TGTGTG
PFI0240c	-1639	-1	15.24	TGTGTG
PFI0245c	-433	1	15.24	CACACA
PFI0265c	-1832	-1	15.24	TGTGTG
PFI0355c	-1584	-1	15.24	TGTGTG
PFI0355c	-1411	-1	15.24	TGTGTG
PFI0355c	-1389	1	15.24	CACACA
PFI0375w	-211	-1	15.24	TGTGTG
PFI0385c	-293	1	15.24	CACACA
PFI0395w	-1907	-1	15.24	TGTGTG
PFI0400c	-767	1	15.24	CACACA
PFI0405w	-1448	-1	15.24	TGTGTG
PFI0410c	-552	-1	15.24	TGTGTG
PFI0530c	-488	-1	15.24	TGTGTG
PFI0530c	-117	1	15.24	CACACA
PFI0565w	-1859	1	15.24	CACACA
PFI0565w	-1520	1	15.24	CACACA
PFI0565w	-680	1	15.24	CACACA
PFI0565w	-457	-1	15.24	TGTGTG
PFI0575c	-51	1	15.24	CACACA
PFI0605c	-94	-1	15.24	TGTGTG
PFI0665w	-98	-1	15.24	TGTGTG
PFI0665w	-27	1	15.24	CACACA
PFI0735c	-265	1	15.24	CACACA
PFI0735c	-259	1	15.24	CACACA
PFI0830c	-730	1	15.24	CACACA
PFI0845w	-591	1	15.24	CACACA
PFI0850w	-1023	1	15.24	CACACA
PFI0855w	-17	1	15.24	CACACA
PFI0880c	-1414	-1	15.24	TGTGTG
PFI0880c	-891	-1	15.24	TGTGTG
PFI0890c	-292	1	15.24	CACACA
PFI0950w	-400	1	15.24	CACACA
PFI0970c	-1532	-1	15.24	TGTGTG
PFI0970c	-1270	1	15.24	CACACA
PFI0990c	-57	-1	15.24	TGTGTG
PFI1015w	-1654	1	15.24	CACACA
PFI1015w	-1444	-1	15.24	TGTGTG
PFI1015w	-945	-1	15.24	TGTGTG
PFI1155w	-1093	-1	15.24	TGTGTG
PFI1160w	-217	1	15.24	CACACA
PFI1195c	-1572	1	15.24	CACACA
PFI1195c	-1128	1	15.24	CACACA
PFI1210w	-1739	1	15.24	CACACA
PFI1210w	-639	-1	15.24	TGTGTG
PFI1210w	-433	-1	15.24	TGTGTG
PFI1240c	-409	1	15.24	CACACA
PFI1315c	-496	-1	15.24	TGTGTG
PFI1340w	-828	-1	15.24	TGTGTG
PFI1430w	-322	1	15.24	CACACA
PFI1445w	-314	-1	15.24	TGTGTG
PFI1445w	-67	-1	15.24	TGTGTG
PFI1475w	-1473	1	15.24	CACACA
PFI1475w	-1417	1	15.24	CACACA
PFI1475w	-707	-1	15.24	TGTGTG
PFI1500w	-1869	1	15.24	CACACA
PFI1550c	-836	1	15.24	CACACA
PFI1565w	-965	1	15.24	CACACA
PFI1565w	-959	1	15.24	CACACA
PFI1565w	-336	-1	15.24	TGTGTG
PFI1580c	-1594	-1	15.24	TGTGTG
PFI1615w	-399	-1	15.24	TGTGTG
PFI1620c	-753	-1	15.24	TGTGTG
PFI1665w	-750	1	15.24	CACACA
PFI1710w	-1890	1	15.24	CACACA
PFI1710w	-1816	1	15.24	CACACA
PFI1715w	-498	-1	15.24	TGTGTG
PFI1750c	-718	1	15.24	CACACA
PFI1750c	-576	-1	15.24	TGTGTG
PFL0080c	-901	-1	15.24	TGTGTG
PFL0080c	-642	-1	15.24	TGTGTG
PFL0085c	-1870	1	15.24	CACACA
PFL0090c	-135	1	15.24	CACACA
PFL0150w	-1611	1	15.24	CACACA
PFL0150w	-1021	-1	15.24	TGTGTG
PFL0150w	-167	1	15.24	CACACA
PFL0165c	-1254	-1	15.24	TGTGTG
PFL0165c	-1084	-1	15.24	TGTGTG
PFL0170w	-230	1	15.24	CACACA
PFL0170w	-60	1	15.24	CACACA
PFL0265w	-1610	1	15.24	CACACA
PFL0265w	-154	-1	15.24	TGTGTG
PFL0305c	-615	1	15.24	CACACA
PFL0315c	-1328	-1	15.24	TGTGTG
PFL0320w	-211	1	15.24	CACACA
PFL0350c	-116	-1	15.24	TGTGTG
PFL0500w	-356	-1	15.24	TGTGTG
PFL0535c	-1961	-1	15.24	TGTGTG
PFL0560c	-1930	-1	15.24	TGTGTG
PFL0560c	-1139	-1	15.24	TGTGTG
PFL0580w	-1123	-1	15.24	TGTGTG
PFL0580w	-502	1	15.24	CACACA
PFL0595c	-1011	-1	15.24	TGTGTG
PFL0600w	-30	1	15.24	CACACA
PFL0680c	-350	1	15.24	CACACA
PFL0685w	-519	-1	15.24	TGTGTG
PFL0735w	-858	-1	15.24	TGTGTG
PFL0745c	-42	-1	15.24	TGTGTG
PFL0795c	-1523	-1	15.24	TGTGTG
PFL0795c	-120	1	15.24	CACACA
PFL0840c	-408	1	15.24	CACACA
PFL0840c	-78	-1	15.24	TGTGTG
PFL1005c	-422	-1	15.24	TGTGTG
PFL1005c	-64	1	15.24	CACACA
PFL1010c	-322	-1	15.24	TGTGTG
PFL1025c	-1454	-1	15.24	TGTGTG
PFL1025c	-1248	-1	15.24	TGTGTG
PFL1050w	-523	-1	15.24	TGTGTG
PFL1090w	-1550	-1	15.24	TGTGTG
PFL1090w	-889	-1	15.24	TGTGTG
PFL1090w	-620	1	15.24	CACACA
PFL1110c	-1030	1	15.24	CACACA
PFL1160c	-1794	-1	15.24	TGTGTG
PFL1160c	-810	1	15.24	CACACA
PFL1165w	-1623	1	15.24	CACACA
PFL1180w	-1633	-1	15.24	TGTGTG
PFL1180w	-198	-1	15.24	TGTGTG
PFL1300c	-1513	-1	15.24	TGTGTG
PFL1330c	-1306	-1	15.24	TGTGTG
PFL1365w	-457	1	15.24	CACACA
PFL1370w	-1980	1	15.24	CACACA
PFL1370w	-1858	-1	15.24	TGTGTG
PFL1380w	-855	-1	15.24	TGTGTG
PFL1385c	-500	-1	15.24	TGTGTG
PFL1540c	-954	1	15.24	CACACA
PFL1565c	-170	-1	15.24	TGTGTG
PFL1575w	-685	1	15.24	CACACA
PFL1650w	-792	1	15.24	CACACA
PFL1685w	-883	-1	15.24	TGTGTG
PFL1870c	-583	-1	15.24	TGTGTG
PFL1895w	-1661	-1	15.24	TGTGTG
PFL1895w	-1429	-1	15.24	TGTGTG
PFL1900w	-705	-1	15.24	TGTGTG
PFL1900w	-330	-1	15.24	TGTGTG
PFL1900w	-228	-1	15.24	TGTGTG
PFL1925w	-1455	-1	15.24	TGTGTG
PFL1960w	-56	-1	15.24	TGTGTG
PFL2045w	-202	1	15.24	CACACA
PFL2045w	-59	1	15.24	CACACA
PFL2090c	-1770	1	15.24	CACACA
PFL2090c	-1222	-1	15.24	TGTGTG
PFL2110c	-669	-1	15.24	TGTGTG
PFL2160c	-1438	1	15.24	CACACA
PFL2160c	-611	-1	15.24	TGTGTG
PFL2215w	-1848	-1	15.24	TGTGTG
PFL2215w	-1665	1	15.24	CACACA
PFL2215w	-1230	1	15.24	CACACA
PFL2215w	-156	1	15.24	CACACA
PFL2280w	-1309	-1	15.24	TGTGTG
PFL2280w	-982	-1	15.24	TGTGTG
PFL2280w	-292	-1	15.24	TGTGTG
PFL2300w	-436	1	15.24	CACACA
PFL2345c	-947	-1	15.24	TGTGTG
PFL2380c	-895	1	15.24	CACACA
PFL2415w	-1716	-1	15.24	TGTGTG
PFL2510w	-519	-1	15.24	TGTGTG
PFL2570w	-1210	-1	15.24	TGTGTG
PFL2570w	-618	-1	15.24	TGTGTG
MAL13P1.140	-246	-1	13.08	CGTGTG
MAL13P1.19	-174	-1	13.08	CGTGTG
MAL13P1.196	-175	-1	13.08	CGTGTG
MAL13P1.205	-1288	1	13.08	CACACG
MAL13P1.226	-181	1	13.08	CACACG
MAL13P1.227	-1714	-1	13.08	CGTGTG
MAL13P1.44	-1581	-1	13.08	CGTGTG
MAL7P1.114	-970	-1	13.08	CGTGTG
MAL7P1.17	-1330	1	13.08	CACACG
MAL7P1.17	-929	1	13.08	CACACG
MAL7P1.73	-718	-1	13.08	CGTGTG
MAL7P1.87	-957	1	13.08	CACACG
MAL7P1.91	-1538	1	13.08	CACACG
MAL8P1.134	-1604	1	13.08	CACACG
MAL8P1.134	-1596	-1	13.08	CGTGTG
MAL8P1.138	-1010	-1	13.08	CGTGTG
MAL8P1.150	-104	1	13.08	CACACG
MAL8P1.151	-1558	-1	13.08	CGTGTG
MAL8P1.82	-951	-1	13.08	CGTGTG
PF07_0032	-906	1	13.08	CACACG
PF08_0068	-416	-1	13.08	CGTGTG
PF08_0093	-184	1	13.08	CACACG
PF08_0125	-160	-1	13.08	CGTGTG
PF10_0034	-1245	1	13.08	CACACG
PF10_0116	-114	-1	13.08	CGTGTG
PF10_0117	-1391	1	13.08	CACACG
PF10_0186	-121	1	13.08	CACACG
PF10_0236	-1822	1	13.08	CACACG
PF10_0309	-1037	1	13.08	CACACG
PF10_0330	-560	1	13.08	CACACG
PF10_0334	-108	-1	13.08	CGTGTG
PF10_0335	-1439	1	13.08	CACACG
PF11_0062	-1518	1	13.08	CACACG
PF11_0062	-756	-1	13.08	CGTGTG
PF11_0064	-348	-1	13.08	CGTGTG
PF11_0066	-102	1	13.08	CACACG
PF11_0094	-1636	-1	13.08	CGTGTG
PF11_0277	-1609	-1	13.08	CGTGTG
PF11_0300	-1065	-1	13.08	CGTGTG
PF11_0415	-1292	1	13.08	CACACG
PF11_0462	-550	-1	13.08	CGTGTG
PF13_0061	-31	-1	13.08	CGTGTG
PF13_0182	-330	-1	13.08	CGTGTG
PF13_0197	-570	1	13.08	CACACG
PF13_0285	-383	1	13.08	CACACG
PF13_0299	-24	-1	13.08	CGTGTG
PF14_0020	-1281	-1	13.08	CGTGTG
PF14_0024	-555	-1	13.08	CGTGTG
PF14_0035	-392	-1	13.08	CGTGTG
PF14_0295	-351	1	13.08	CACACG
PF14_0419	-1864	-1	13.08	CGTGTG
PF14_0421	-1394	1	13.08	CACACG
PF14_0468	-815	1	13.08	CACACG
PF14_0586	-1266	-1	13.08	CGTGTG
PFB0250w	-357	-1	13.08	CGTGTG
PFB0460c	-1368	-1	13.08	CGTGTG
PFC0185w	-609	1	13.08	CACACG
PFC0650w	-110	-1	13.08	CGTGTG
PFC0670c	-1267	-1	13.08	CGTGTG
PFC0765c	-198	1	13.08	CACACG
PFC0770c	-324	1	13.08	CACACG
PFD0385w	-623	-1	13.08	CGTGTG
PFD0415c	-109	1	13.08	CACACG
PFE0145w	-125	-1	13.08	CGTGTG
PFE0270c	-518	-1	13.08	CGTGTG
PFE0435c	-172	1	13.08	CACACG
PFE0470w	-111	-1	13.08	CGTGTG
PFE0795c	-224	-1	13.08	CGTGTG
PFE0960w	-35	-1	13.08	CGTGTG
PFE1265w	-1604	1	13.08	CACACG
PFE1510c	-971	-1	13.08	CGTGTG
PFE1515w	-1784	1	13.08	CACACG
PFI0360c	-1006	-1	13.08	CGTGTG
PFI0395w	-1845	1	13.08	CACACG
PFI0785c	-1017	-1	13.08	CGTGTG
PFI0975c	-674	-1	13.08	CGTGTG
PFI1005w	-967	-1	13.08	CGTGTG
PFI1565w	-507	1	13.08	CACACG
PFI1615w	-480	-1	13.08	CGTGTG
PFI1685w	-1301	1	13.08	CACACG
PFL0505c	-340	-1	13.08	CGTGTG
PFL0535c	-1064	-1	13.08	CGTGTG
PFL0795c	-1729	1	13.08	CACACG
PFL0840c	-1688	1	13.08	CACACG
PFL0865w	-1102	1	13.08	CACACG
PFL1025c	-933	1	13.08	CACACG
PFL1110c	-930	-1	13.08	CGTGTG
PFL1900w	-518	-1	13.08	CGTGTG
PFL2280w	-1650	1	13.08	CACACG
MAL13P1.121	-1453	-1	11.08	GGTGTG
MAL13P1.124	-1682	1	11.08	CACACC
MAL13P1.130	-1987	1	11.08	CACACC
MAL13P1.202	-92	1	11.08	CACACC
MAL13P1.215	-382	-1	11.08	GGTGTG
MAL13P1.308	-1302	1	11.08	CACACC
MAL7P1.114	-1354	-1	11.08	GGTGTG
MAL7P1.74	-1448	1	11.08	CACACC
MAL7P1.93	-1605	1	11.08	CACACC
MAL8P1.153	-830	1	11.08	CACACC
MAL8P1.54	-1755	1	11.08	CACACC
MAL8P1.84	-623	-1	11.08	GGTGTG
MAL8P1.85	-542	1	11.08	CACACC
PF07_0021	-298	-1	11.08	GGTGTG
PF07_0023	-1512	-1	11.08	GGTGTG
PF07_0040	-189	-1	11.08	GGTGTG
PF07_0062	-777	-1	11.08	GGTGTG
PF08_0101	-602	-1	11.08	GGTGTG
PF08_0142	-47	1	11.08	CACACC
PF10_0034	-632	1	11.08	CACACC
PF10_0037	-1649	1	11.08	CACACC
PF10_0107	-393	-1	11.08	GGTGTG
PF10_0188	-115	-1	11.08	GGTGTG
PF10_0189	-961	1	11.08	CACACC
PF10_0193	-1387	1	11.08	CACACC
PF10_0193	-615	1	11.08	CACACC
PF10_0291	-1495	-1	11.08	GGTGTG
PF11_0094	-16	-1	11.08	GGTGTG
PF11_0125	-763	-1	11.08	GGTGTG
PF11_0127	-989	-1	11.08	GGTGTG
PF11_0146	-317	1	11.08	CACACC
PF11_0177	-1116	1	11.08	CACACC
PF11_0277	-87	-1	11.08	GGTGTG
PF11_0315	-477	-1	11.08	GGTGTG
PF11_0317	-145	-1	11.08	GGTGTG
PF11_0429	-1217	-1	11.08	GGTGTG
PF11_0464	-1569	1	11.08	CACACC
PF13_0025	-504	-1	11.08	GGTGTG
PF13_0028	-954	-1	11.08	GGTGTG
PF13_0072	-837	-1	11.08	GGTGTG
PF13_0086	-639	1	11.08	CACACC
PF13_0140	-278	1	11.08	CACACC
PF13_0164	-1740	1	11.08	CACACC
PF13_0164	-395	1	11.08	CACACC
PF13_0333	-525	-1	11.08	GGTGTG
PF13_0353	-829	-1	11.08	GGTGTG
PF14_0053	-793	-1	11.08	GGTGTG
PF14_0064	-773	1	11.08	CACACC
PF14_0133	-639	-1	11.08	GGTGTG
PF14_0142	-1055	1	11.08	CACACC
PF14_0184	-1914	1	11.08	CACACC
PF14_0189	-12	-1	11.08	GGTGTG
PF14_0246	-141	-1	11.08	GGTGTG
PF14_0281	-1034	1	11.08	CACACC
PF14_0293	-1264	-1	11.08	GGTGTG
PF14_0311	-616	-1	11.08	GGTGTG
PF14_0346	-1462	1	11.08	CACACC
PF14_0351	-13	-1	11.08	GGTGTG
PF14_0395	-1751	-1	11.08	GGTGTG
PF14_0488	-883	1	11.08	CACACC
PF14_0495	-1423	-1	11.08	GGTGTG
PF14_0577	-1293	-1	11.08	GGTGTG
PF14_0607	-1230	-1	11.08	GGTGTG
PF14_0717	-1898	-1	11.08	GGTGTG
PFB0340c	-352	-1	11.08	GGTGTG
PFB0500c	-131	1	11.08	CACACC
PFB0515w	-296	-1	11.08	GGTGTG
PFB0835c	-1380	1	11.08	CACACC
PFB0840w	-488	-1	11.08	GGTGTG
PFB0895c	-262	1	11.08	CACACC
PFB0935w	-951	1	11.08	CACACC
PFC0145c	-1594	-1	11.08	GGTGTG
PFC0160w	-147	1	11.08	CACACC
PFC0261c	-662	-1	11.08	GGTGTG
PFC0275w	-140	-1	11.08	GGTGTG
PFC0475c	-101	-1	11.08	GGTGTG
PFC0675c	-1383	1	11.08	CACACC
PFC0765c	-306	1	11.08	CACACC
PFD0170c	-1600	1	11.08	CACACC
PFD0300w	-1231	-1	11.08	GGTGTG
PFD0420c	-772	-1	11.08	GGTGTG
PFD0425w	-1939	1	11.08	CACACC
PFD0760c	-275	-1	11.08	GGTGTG
PFD0790c	-1278	1	11.08	CACACC
PFD0790c	-340	-1	11.08	GGTGTG
PFD0795w	-1440	-1	11.08	GGTGTG
PFD0830w	-1980	-1	11.08	GGTGTG
PFE0080c	-1509	-1	11.08	GGTGTG
PFE0155w	-1709	1	11.08	CACACC
PFE0155w	-21	-1	11.08	GGTGTG
PFE0165w	-620	1	11.08	CACACC
PFE0555w	-88	1	11.08	CACACC
PFE0960w	-849	-1	11.08	GGTGTG
PFE1105c	-225	-1	11.08	GGTGTG
PFE1265w	-89	1	11.08	CACACC
PFE1375c	-1660	-1	11.08	GGTGTG
PFI0135c	-1282	-1	11.08	GGTGTG
PFI0355c	-997	1	11.08	CACACC
PFI0395w	-1139	-1	11.08	GGTGTG
PFI0395w	-127	-1	11.08	GGTGTG
PFI0565w	-262	1	11.08	CACACC
PFI0785c	-562	1	11.08	CACACC
PFI1005w	-1324	1	11.08	CACACC
PFI1445w	-169	-1	11.08	GGTGTG
PFL0630w	-537	-1	11.08	GGTGTG
PFL0720w	-189	-1	11.08	GGTGTG
PFL0795c	-1278	1	11.08	CACACC
PFL0865w	-118	1	11.08	CACACC
PFL1010c	-1548	1	11.08	CACACC
PFL1285c	-1265	1	11.08	CACACC
PFL1395c	-1282	-1	11.08	GGTGTG
PFL1565c	-45	-1	11.08	GGTGTG
PFL1725w	-405	1	11.08	CACACC
PFL1930w	-1251	-1	11.08	GGTGTG
MAL7P1.102	-561	-1	10.83	TGCGTG
MAL7P1.17	-1109	1	10.83	CACGCA
MAL7P1.84	-65	-1	10.83	TGCGTG
MAL7P1.87	-1897	1	10.83	CACGCA
MAL8P1.139	-835	-1	10.83	TGCGTG
MAL8P1.16	-6	1	10.83	CACGCA
PF07_0042	-893	1	10.83	CACGCA
PF07_0054	-1323	1	10.83	CACGCA
PF07_0063	-1161	1	10.83	CACGCA
PF08_0064	-168	-1	10.83	TGCGTG
PF08_0068	-1883	1	10.83	CACGCA
PF10_0306	-890	1	10.83	CACGCA
PF10_0342	-86	-1	10.83	TGCGTG
PF11_0083	-350	1	10.83	CACGCA
PF11_0156	-1703	-1	10.83	TGCGTG
PF11_0160	-1677	1	10.83	CACGCA
PF11_0215	-530	-1	10.83	TGCGTG
PF11_0216	-786	-1	10.83	TGCGTG
PF11_0253	-716	-1	10.83	TGCGTG
PF11_0314	-1562	-1	10.83	TGCGTG
PF11_0441	-68	-1	10.83	TGCGTG
PF11_0464	-1081	1	10.83	CACGCA
PF13_0164	-659	-1	10.83	TGCGTG
PF13_0173	-719	-1	10.83	TGCGTG
PF13_0231	-68	-1	10.83	TGCGTG
PF13_0249	-1160	-1	10.83	TGCGTG
PF14_0177	-1691	1	10.83	CACGCA
PF14_0252	-837	1	10.83	CACGCA
PF14_0363	-1113	1	10.83	CACGCA
PF14_0395	-277	-1	10.83	TGCGTG
PF14_0443	-399	1	10.83	CACGCA
PF14_0453	-1771	-1	10.83	TGCGTG
PF14_0492	-1264	1	10.83	CACGCA
PF14_0493	-1922	-1	10.83	TGCGTG
PF14_0560	-342	-1	10.83	TGCGTG
PF14_0613	-172	1	10.83	CACGCA
PFA0295c	-1089	1	10.83	CACGCA
PFB0315w	-340	-1	10.83	TGCGTG
PFB0585w	-835	-1	10.83	TGCGTG
PFB0685c	-324	-1	10.83	TGCGTG
PFC0170c	-239	-1	10.83	TGCGTG
PFD0330w	-385	1	10.83	CACGCA
PFD0380c	-921	1	10.83	CACGCA
PFD0385w	-921	-1	10.83	TGCGTG
PFD0590c	-1725	1	10.83	CACGCA
PFD0595w	-569	-1	10.83	TGCGTG
PFD0665c	-252	1	10.83	CACGCA
PFE0405c	-233	-1	10.83	TGCGTG
PFE1165c	-389	1	10.83	CACGCA
PFI0265c	-948	1	10.83	CACGCA
PFI0575c	-676	1	10.83	CACGCA
PFI0605c	-1198	1	10.83	CACGCA
PFI1550c	-199	-1	10.83	TGCGTG
PFI1730w	-734	1	10.83	CACGCA
PFL0350c	-1258	-1	10.83	TGCGTG
PFL1380w	-871	-1	10.83	TGCGTG
