# Supplementary material for: Identification and Genome-Wide Prediction of DNA Binding Specificities for the ApiAP2 Family of Regulators from the Malaria Parasite
Source: PLoS Pathog. 2010 Oct 28;6(10):e1001165. doi: 10.1371/journal.ppat.1001165 (PMC2965767; doi:10.1371/journal.ppat.1001165)
Supplement: Dataset S5 — IDC co-expressed predicted targets for all motifs. (1.71 MB ZIP) [file ppat.1001165.s023.zip › Dataset S5_revised/PF14_0633_IDC co-expressed targets.xls]

## Sheet: GCATGC_PF14_0633.targets.txt
Dataset S5b. Predicted targets of PF14_0633 that are co-expressed during the IDC.
Searches were done using the position weight matrix trimmed to the 6 most informative consecutive motif positions.
Data is sorted by score from highest to lowest.
Column 1 - PlasmoDB gene IDs. Genes listed multiple times have more than one match to the motif in their upstream regions
Column 2 - Position of the motif upstream from the ATG start codon.
Column 3 - Orientation of the motif in the genome. 1 indicates the plus strand and -1 indicates the minus strand.
Column 4 - ScanACE score. Higher scores reflect better better matches to the position weight matrix.
Column 5 - Sequence of the motif match. All sequences are 5' to 3' from the plus strand.
Gene ID	Position	Orientation	Score	Sequence
MAL13P1.212	-791	1	17.78	GCATGC
MAL13P1.268	-594	1	17.78	GCATGC
MAL13P1.278	-17	1	17.78	GCATGC
MAL7P1.7	-749	1	17.78	GCATGC
MAL8P1.70	-1149	1	17.78	GCATGC
PF08_0008	-1794	1	17.78	GCATGC
PF08_0088	-510	1	17.78	GCATGC
PF08_0107	-200	1	17.78	GCATGC
PF08_0115	-1315	1	17.78	GCATGC
PF10_0015	-786	1	17.78	GCATGC
PF10_0025	-1729	1	17.78	GCATGC
PF10_0218	-917	1	17.78	GCATGC
PF10_0231	-238	1	17.78	GCATGC
PF10_0262	-976	1	17.78	GCATGC
PF10_0295	-1604	1	17.78	GCATGC
PF10_0295	-1338	1	17.78	GCATGC
PF11_0166	-200	1	17.78	GCATGC
PF11_0344	-1795	1	17.78	GCATGC
PF11_0344	-1463	1	17.78	GCATGC
PF11_0344	-719	1	17.78	GCATGC
PF11_0381	-1651	1	17.78	GCATGC
PF11_0474	-418	1	17.78	GCATGC
PF13_0012	-773	1	17.78	GCATGC
PF13_0161	-340	1	17.78	GCATGC
PF13_0163	-636	1	17.78	GCATGC
PF13_0233	-1957	1	17.78	GCATGC
PF13_0270	-1244	1	17.78	GCATGC
PF14_0044	-1208	1	17.78	GCATGC
PF14_0044	-724	1	17.78	GCATGC
PF14_0045	-1969	1	17.78	GCATGC
PF14_0046	-1152	1	17.78	GCATGC
PF14_0054	-1956	1	17.78	GCATGC
PF14_0164	-796	1	17.78	GCATGC
PF14_0204	-469	1	17.78	GCATGC
PF14_0476	-1049	1	17.78	GCATGC
PF14_0604	-657	1	17.78	GCATGC
PF14_0761	-768	1	17.78	GCATGC
PFA0440w	-452	1	17.78	GCATGC
PFB0120w	-1073	1	17.78	GCATGC
PFB0570w	-631	1	17.78	GCATGC
PFB0760w	-830	1	17.78	GCATGC
PFB0910w	-733	1	17.78	GCATGC
PFC0110w	-1265	1	17.78	GCATGC
PFC0640w	-1913	1	17.78	GCATGC
PFD0395c	-1141	1	17.78	GCATGC
PFE0120c	-968	1	17.78	GCATGC
PFE0125w	-1495	1	17.78	GCATGC
PFI0540w	-320	1	17.78	GCATGC
PFL0065w	-264	1	17.78	GCATGC
PFL0800c	-785	1	17.78	GCATGC
PFL0870w	-1545	1	17.78	GCATGC
PFL0870w	-1011	1	17.78	GCATGC
PFL2325c	-1796	1	17.78	GCATGC
PFL2520w	-23	1	17.78	GCATGC
MAL13P1.176	-1533	-1	12.56	GCACGC
PF08_0120	-1173	-1	12.56	GCACGC
PF13_0198	-838	1	12.56	GCGTGC
PF14_0173	-898	1	12.56	GCGTGC
PF14_0316	-1352	1	12.56	GCGTGC
PFA0525w	-769	1	12.56	GCGTGC
PFB0315w	-339	1	12.56	GCGTGC
PFB0315w	-215	1	12.56	GCGTGC
PFC0486c	-138	1	12.56	GCGTGC
PFC0700c	-1250	1	12.56	GCGTGC
PFC0701w	-546	-1	12.56	GCACGC
PFD0380c	-922	-1	12.56	GCACGC
PFD1130w	-466	1	12.56	GCGTGC
PFE1285w	-1452	1	12.56	GCGTGC
PFE1490c	-1609	1	12.56	GCGTGC
PFL1515c	-304	-1	12.56	GCACGC
MAL13P1.102	-1253	1	11.71	ACATGC
MAL13P1.206	-1029	1	11.71	GCATGT
MAL13P1.212	-565	1	11.71	GCATGT
MAL13P1.212	-464	1	11.71	GCATGT
MAL13P1.225	-1182	1	11.71	GCATGT
MAL13P1.225	-574	1	11.71	GCATGT
MAL13P1.260	-1924	1	11.71	ACATGC
MAL13P1.288	-573	1	11.71	ACATGC
MAL13P1.308	-1408	1	11.71	GCATGT
MAL13P1.329	-1953	1	11.71	GCATGT
MAL13P1.329	-842	1	11.71	GCATGT
MAL13P1.330	-1815	1	11.71	ACATGC
MAL13P1.331	-578	1	11.71	GCATGT
MAL7P1.34	-581	1	11.71	ACATGC
MAL7P1.34	-568	1	11.71	ACATGC
MAL7P1.7	-1487	1	11.71	GCATGT
MAL8P1.109	-1970	1	11.71	ACATGC
MAL8P1.122	-926	1	11.71	GCATGT
MAL8P1.144	-1900	1	11.71	GCATGT
MAL8P1.160	-998	1	11.71	GCATGT
MAL8P1.4	-578	1	11.71	ACATGC
PF07_0005	-921	1	11.71	GCATGT
PF07_0024	-314	1	11.71	GCATGT
PF07_0028	-188	1	11.71	ACATGC
PF07_0072	-1496	1	11.71	ACATGC
PF07_0072	-753	1	11.71	ACATGC
PF07_0127	-854	1	11.71	ACATGC
PF07_0127	-651	1	11.71	ACATGC
PF08_0003	-1348	1	11.71	GCATGT
PF08_0008	-1509	1	11.71	GCATGT
PF08_0056	-107	1	11.71	GCATGT
PF08_0072	-1015	1	11.71	GCATGT
PF08_0083	-1684	1	11.71	ACATGC
PF08_0107	-1550	1	11.71	ACATGC
PF08_0113	-1187	1	11.71	GCATGT
PF08_0118	-1339	1	11.71	ACATGC
PF10_0023	-1354	1	11.71	GCATGT
PF10_0039	-1669	1	11.71	ACATGC
PF10_0083	-1136	1	11.71	ACATGC
PF10_0083	-86	1	11.71	ACATGC
PF10_0170	-899	1	11.71	GCATGT
PF10_0170	-609	1	11.71	ACATGC
PF10_0211	-921	1	11.71	GCATGT
PF10_0220	-1424	1	11.71	GCATGT
PF10_0223	-310	1	11.71	GCATGT
PF10_0231	-408	1	11.71	ACATGC
PF10_0262	-139	1	11.71	GCATGT
PF10_0262	-12	1	11.71	ACATGC
PF10_0281	-1483	1	11.71	ACATGC
PF10_0295	-1164	1	11.71	GCATGT
PF10_0296	-1497	1	11.71	GCATGT
PF10_0376	-533	1	11.71	GCATGT
PF11_0037	-1528	1	11.71	GCATGT
PF11_0038	-903	1	11.71	GCATGT
PF11_0061	-740	1	11.71	ACATGC
PF11_0062	-1012	1	11.71	ACATGC
PF11_0062	-639	1	11.71	GCATGT
PF11_0094	-10	1	11.71	GCATGT
PF11_0179	-1057	1	11.71	GCATGT
PF11_0204	-1555	1	11.71	ACATGC
PF11_0239	-1796	1	11.71	ACATGC
PF11_0242	-575	1	11.71	GCATGT
PF11_0277	-1973	1	11.71	ACATGC
PF11_0277	-601	1	11.71	ACATGC
PF11_0329	-958	1	11.71	ACATGC
PF11_0329	-596	1	11.71	ACATGC
PF11_0402	-1360	1	11.71	GCATGT
PF11_0402	-1118	1	11.71	ACATGC
PF11_0442	-1430	1	11.71	ACATGC
PF11_0452	-114	1	11.71	GCATGT
PF11_0452	-10	1	11.71	ACATGC
PF11_0512	-1679	1	11.71	GCATGT
PF13_0012	-690	1	11.71	GCATGT
PF13_0012	-174	1	11.71	ACATGC
PF13_0039	-1295	1	11.71	GCATGT
PF13_0039	-947	1	11.71	ACATGC
PF13_0055	-499	1	11.71	GCATGT
PF13_0058	-1571	1	11.71	ACATGC
PF13_0064	-794	1	11.71	ACATGC
PF13_0116	-1384	1	11.71	GCATGT
PF13_0138	-764	1	11.71	ACATGC
PF13_0169	-509	1	11.71	GCATGT
PF13_0173	-249	1	11.71	GCATGT
PF13_0211	-1894	1	11.71	ACATGC
PF13_0255	-423	1	11.71	GCATGT
PF13_0270	-704	1	11.71	GCATGT
PF14_0013	-930	1	11.71	GCATGT
PF14_0013	-661	1	11.71	GCATGT
PF14_0016	-749	1	11.71	GCATGT
PF14_0018	-746	1	11.71	GCATGT
PF14_0045	-2000	1	11.71	GCATGT
PF14_0046	-1121	1	11.71	ACATGC
PF14_0046	-748	1	11.71	GCATGT
PF14_0075	-1146	1	11.71	ACATGC
PF14_0173	-828	1	11.71	ACATGC
PF14_0250	-1406	1	11.71	GCATGT
PF14_0250	-542	1	11.71	GCATGT
PF14_0250	-43	1	11.71	GCATGT
PF14_0264	-1760	1	11.71	ACATGC
PF14_0264	-1311	1	11.71	ACATGC
PF14_0333	-1617	1	11.71	ACATGC
PF14_0333	-772	1	11.71	ACATGC
PF14_0334	-1950	1	11.71	ACATGC
PF14_0423	-1465	1	11.71	ACATGC
PF14_0440	-1094	1	11.71	ACATGC
PF14_0518	-1269	1	11.71	ACATGC
PF14_0527	-352	1	11.71	GCATGT
PF14_0541	-1676	1	11.71	ACATGC
PF14_0572	-945	1	11.71	GCATGT
PF14_0615	-164	1	11.71	ACATGC
PF14_0621	-1834	1	11.71	ACATGC
PF14_0660	-629	1	11.71	ACATGC
PF14_0689	-1682	1	11.71	GCATGT
PF14_0690	-726	1	11.71	ACATGC
PF14_0694	-537	1	11.71	ACATGC
PFA0110w	-1568	1	11.71	ACATGC
PFA0125c	-217	1	11.71	GCATGT
PFA0375c	-1311	1	11.71	GCATGT
PFA0415c	-1189	1	11.71	GCATGT
PFA0440w	-477	1	11.71	ACATGC
PFA0635c	-1245	1	11.71	GCATGT
PFB0010w	-1213	1	11.71	ACATGC
PFB0010w	-28	1	11.71	GCATGT
PFB0105c	-1149	1	11.71	GCATGT
PFB0105c	-716	1	11.71	GCATGT
PFB0105c	-133	1	11.71	GCATGT
PFB0106c	-1500	1	11.71	GCATGT
PFB0145c	-1006	1	11.71	GCATGT
PFB0150c	-698	1	11.71	ACATGC
PFB0275w	-1364	1	11.71	GCATGT
PFB0440c	-765	1	11.71	GCATGT
PFB0485c	-905	1	11.71	GCATGT
PFB0640c	-312	1	11.71	ACATGC
PFB0815w	-895	1	11.71	GCATGT
PFB0900c	-740	1	11.71	GCATGT
PFB0932w	-781	1	11.71	GCATGT
PFB0972w	-1590	1	11.71	GCATGT
PFC0060c	-1105	1	11.71	GCATGT
PFC0370w	-200	1	11.71	ACATGC
PFC0695w	-668	1	11.71	GCATGT
PFC0820w	-781	1	11.71	ACATGC
PFC1045c	-866	1	11.71	ACATGC
PFC1050w	-1438	1	11.71	GCATGT
PFD0085c	-729	1	11.71	GCATGT
PFD0495c	-655	1	11.71	GCATGT
PFD0745c	-328	1	11.71	GCATGT
PFD1100c	-76	1	11.71	ACATGC
PFD1105w	-56	1	11.71	ACATGC
PFD1145c	-504	1	11.71	ACATGC
PFD1165w	-1350	1	11.71	GCATGT
PFD1165w	-1159	1	11.71	GCATGT
PFD1165w	-532	1	11.71	GCATGT
PFE0165w	-1081	1	11.71	ACATGC
PFE0175c	-866	1	11.71	ACATGC
PFE0360c	-896	1	11.71	ACATGC
PFE0425w	-557	1	11.71	GCATGT
PFE0770w	-1372	1	11.71	ACATGC
PFE0990w	-1095	1	11.71	ACATGC
PFE0990w	-1089	1	11.71	GCATGT
PFE1105c	-1293	1	11.71	GCATGT
PFE1260c	-953	1	11.71	ACATGC
PFE1415w	-686	1	11.71	ACATGC
PFE1505w	-1213	1	11.71	GCATGT
PFI0120c	-693	1	11.71	GCATGT
PFI0170w	-862	1	11.71	ACATGC
PFI0580c	-858	1	11.71	ACATGC
PFI0580c	-421	1	11.71	GCATGT
PFI0675w	-801	1	11.71	GCATGT
PFI0915w	-820	1	11.71	ACATGC
PFI0915w	-620	1	11.71	ACATGC
PFI0940c	-854	1	11.71	GCATGT
PFI1285w	-1848	1	11.71	ACATGC
PFI1470c	-1374	1	11.71	ACATGC
PFI1475w	-1981	1	11.71	GCATGT
PFI1520w	-444	1	11.71	ACATGC
PFI1720w	-1146	1	11.71	ACATGC
PFI1720w	-1131	1	11.71	ACATGC
PFL0035c	-853	1	11.71	ACATGC
PFL0040c	-391	1	11.71	GCATGT
PFL0060w	-1772	1	11.71	GCATGT
PFL0065w	-520	1	11.71	GCATGT
PFL0065w	-472	1	11.71	ACATGC
PFL0370w	-486	1	11.71	ACATGC
PFL0470w	-1717	1	11.71	ACATGC
PFL0520c	-889	1	11.71	ACATGC
PFL0635c	-1748	1	11.71	GCATGT
PFL0655w	-1523	1	11.71	ACATGC
PFL0800c	-560	1	11.71	GCATGT
PFL0840c	-916	1	11.71	GCATGT
PFL1110c	-763	1	11.71	ACATGC
PFL1365w	-256	1	11.71	ACATGC
PFL1505c	-1591	1	11.71	ACATGC
PFL1505c	-1128	1	11.71	GCATGT
PFL1505c	-193	1	11.71	ACATGC
PFL2195w	-1152	1	11.71	GCATGT
PFL2215w	-1138	1	11.71	ACATGC
PFL2385c	-1124	1	11.71	ACATGC
PFL2460w	-772	1	11.71	ACATGC
MAL13P1.264	-732	1	11.56	GCAGGC
MAL13P1.264	-720	1	11.56	GCAGGC
PF10_0367	-1485	1	11.56	GCCTGC
PF10_0368	-1126	1	11.56	GCAGGC
PF11_0167	-565	1	11.56	GCCTGC
PF14_0316	-145	1	11.56	GCAGGC
PFD0495c	-1935	1	11.56	GCAGGC
PFI1520w	-937	1	11.56	GCCTGC
PFL2405c	-1391	1	11.56	GCAGGC
PF10_0279	-812	1	10.41	GCTTGC
PF11_0061	-1414	1	10.41	GCTTGC
PF14_0374	-1759	1	10.41	GCTTGC
PF14_0476	-882	1	10.41	GCTTGC
PFE0365c	-215	-1	10.41	GCAAGC
PFL2460w	-1068	1	10.41	GCTTGC
PFL2520w	-927	-1	10.41	GCAAGC
