# Supplementary material for: Identification and Genome-Wide Prediction of DNA Binding Specificities for the ApiAP2 Family of Regulators from the Malaria Parasite
Source: PLoS Pathog. 2010 Oct 28;6(10):e1001165. doi: 10.1371/journal.ppat.1001165 (PMC2965767; doi:10.1371/journal.ppat.1001165)
Supplement: Dataset S5 — IDC co-expressed predicted targets for all motifs. (1.71 MB ZIP) [file ppat.1001165.s023.zip › Dataset S5_revised/PFD0985w_D1_IDC co-expressed targets.xls]

## Sheet: GTGTGT_PFD0985wD1.targets.txt
Dataset S5u. Predicted targets of PFD0985w_D1 that are co-expressed during the IDC.
Searches were done using the position weight matrix trimmed to the 6 most informative consecutive motif positions.
Data is sorted by score from highest to lowest.
Column 1 - PlasmoDB gene IDs. Genes listed multiple times have more than one match to the motif in their upstream regions
Column 2 - Position of the motif upstream from the ATG start codon.
Column 3 - Orientation of the motif in the genome. 1 indicates the plus strand and -1 indicates the minus strand.
Column 4 - ScanACE score. Higher scores reflect better better matches to the position weight matrix.
Column 5 - Sequence of the motif match. All sequences are 5' to 3' from the plus strand.
Gene ID	Position	Orientation	Score	Sequence
MAL13P1.121	-1452	1	14.63	GTGTGT
MAL13P1.124	-1683	-1	14.63	ACACAC
MAL13P1.140	-245	1	14.63	GTGTGT
MAL13P1.180	-27	-1	14.63	ACACAC
MAL13P1.19	-173	1	14.63	GTGTGT
MAL13P1.193	-1433	1	14.63	GTGTGT
MAL13P1.193	-1158	1	14.63	GTGTGT
MAL13P1.196	-174	1	14.63	GTGTGT
MAL13P1.201	-1993	-1	14.63	ACACAC
MAL13P1.21	-707	1	14.63	GTGTGT
MAL13P1.215	-381	1	14.63	GTGTGT
MAL13P1.22	-1857	-1	14.63	ACACAC
MAL13P1.226	-182	-1	14.63	ACACAC
MAL13P1.227	-1713	1	14.63	GTGTGT
MAL13P1.244	-614	-1	14.63	ACACAC
MAL13P1.248	-168	-1	14.63	ACACAC
MAL13P1.248	-138	1	14.63	GTGTGT
MAL13P1.319	-66	-1	14.63	ACACAC
MAL13P1.75	-1822	-1	14.63	ACACAC
MAL7P1.114	-1353	1	14.63	GTGTGT
MAL7P1.13	-752	-1	14.63	ACACAC
MAL7P1.17	-1331	-1	14.63	ACACAC
MAL7P1.21	-761	1	14.63	GTGTGT
MAL7P1.21	-741	-1	14.63	ACACAC
MAL7P1.73	-935	1	14.63	GTGTGT
MAL7P1.73	-717	1	14.63	GTGTGT
MAL7P1.73	-185	1	14.63	GTGTGT
MAL8P1.134	-1595	1	14.63	GTGTGT
MAL8P1.138	-1468	-1	14.63	ACACAC
MAL8P1.139	-380	-1	14.63	ACACAC
MAL8P1.20	-836	1	14.63	GTGTGT
MAL8P1.20	-386	1	14.63	GTGTGT
MAL8P1.22	-1565	1	14.63	GTGTGT
MAL8P1.74	-101	1	14.63	GTGTGT
MAL8P1.79	-796	1	14.63	GTGTGT
MAL8P1.8	-172	-1	14.63	ACACAC
PF07_0012	-219	-1	14.63	ACACAC
PF07_0019	-1221	1	14.63	GTGTGT
PF07_0019	-178	-1	14.63	ACACAC
PF07_0023	-1511	1	14.63	GTGTGT
PF07_0023	-332	-1	14.63	ACACAC
PF07_0042	-314	-1	14.63	ACACAC
PF07_0065	-1417	1	14.63	GTGTGT
PF07_0113	-564	-1	14.63	ACACAC
PF07_0118	-1028	-1	14.63	ACACAC
PF07_0119	-1535	-1	14.63	ACACAC
PF08_0009	-1480	-1	14.63	ACACAC
PF08_0009	-1474	-1	14.63	ACACAC
PF08_0009	-1302	-1	14.63	ACACAC
PF08_0057	-1190	-1	14.63	ACACAC
PF08_0064	-1046	-1	14.63	ACACAC
PF08_0068	-415	1	14.63	GTGTGT
PF08_0078	-603	1	14.63	GTGTGT
PF08_0093	-185	-1	14.63	ACACAC
PF10_0048	-548	-1	14.63	ACACAC
PF10_0080	-608	-1	14.63	ACACAC
PF10_0107	-1154	-1	14.63	ACACAC
PF10_0107	-392	1	14.63	GTGTGT
PF10_0165	-1823	-1	14.63	ACACAC
PF10_0186	-951	-1	14.63	ACACAC
PF10_0191	-998	-1	14.63	ACACAC
PF10_0191	-992	-1	14.63	ACACAC
PF10_0213	-611	1	14.63	GTGTGT
PF10_0221	-184	-1	14.63	ACACAC
PF10_0233	-40	1	14.63	GTGTGT
PF10_0238	-671	-1	14.63	ACACAC
PF10_0291	-1705	-1	14.63	ACACAC
PF10_0291	-1494	1	14.63	GTGTGT
PF10_0291	-1424	1	14.63	GTGTGT
PF10_0291	-1418	1	14.63	GTGTGT
PF10_0311	-1763	-1	14.63	ACACAC
PF10_0337	-372	-1	14.63	ACACAC
PF10_0338	-1819	-1	14.63	ACACAC
PF10_0360	-18	-1	14.63	ACACAC
PF11_0049	-1382	-1	14.63	ACACAC
PF11_0064	-347	1	14.63	GTGTGT
PF11_0069	-1922	-1	14.63	ACACAC
PF11_0112	-657	-1	14.63	ACACAC
PF11_0117	-12	1	14.63	GTGTGT
PF11_0125	-762	1	14.63	GTGTGT
PF11_0127	-988	1	14.63	GTGTGT
PF11_0127	-879	1	14.63	GTGTGT
PF11_0172	-949	1	14.63	GTGTGT
PF11_0177	-488	-1	14.63	ACACAC
PF11_0243	-694	-1	14.63	ACACAC
PF11_0332	-590	1	14.63	GTGTGT
PF11_0354	-1174	1	14.63	GTGTGT
PF11_0413	-1049	-1	14.63	ACACAC
PF11_0414	-1199	1	14.63	GTGTGT
PF11_0448	-849	1	14.63	GTGTGT
PF11_0448	-843	1	14.63	GTGTGT
PF11_0448	-561	1	14.63	GTGTGT
PF11_0467	-878	-1	14.63	ACACAC
PF11_0482	-1861	-1	14.63	ACACAC
PF13_0025	-503	1	14.63	GTGTGT
PF13_0028	-953	1	14.63	GTGTGT
PF13_0050	-802	1	14.63	GTGTGT
PF13_0050	-570	1	14.63	GTGTGT
PF13_0061	-30	1	14.63	GTGTGT
PF13_0072	-1321	1	14.63	GTGTGT
PF13_0072	-1144	1	14.63	GTGTGT
PF13_0072	-836	1	14.63	GTGTGT
PF13_0155	-478	1	14.63	GTGTGT
PF13_0164	-396	-1	14.63	ACACAC
PF13_0176	-138	-1	14.63	ACACAC
PF13_0185	-1662	-1	14.63	ACACAC
PF13_0229	-110	-1	14.63	ACACAC
PF13_0231	-63	1	14.63	GTGTGT
PF13_0237	-372	1	14.63	GTGTGT
PF13_0302	-1190	-1	14.63	ACACAC
PF13_0308	-1093	-1	14.63	ACACAC
PF13_0312	-370	-1	14.63	ACACAC
PF13_0333	-524	1	14.63	GTGTGT
PF13_0338	-384	-1	14.63	ACACAC
PF13_0349	-978	1	14.63	GTGTGT
PF13_0359	-434	1	14.63	GTGTGT
PF14_0020	-1280	1	14.63	GTGTGT
PF14_0020	-743	-1	14.63	ACACAC
PF14_0035	-237	-1	14.63	ACACAC
PF14_0053	-792	1	14.63	GTGTGT
PF14_0088	-359	-1	14.63	ACACAC
PF14_0105	-1919	-1	14.63	ACACAC
PF14_0133	-638	1	14.63	GTGTGT
PF14_0142	-1923	1	14.63	GTGTGT
PF14_0148	-679	-1	14.63	ACACAC
PF14_0160	-1332	-1	14.63	ACACAC
PF14_0161	-863	1	14.63	GTGTGT
PF14_0176	-1592	-1	14.63	ACACAC
PF14_0184	-325	-1	14.63	ACACAC
PF14_0189	-11	1	14.63	GTGTGT
PF14_0252	-830	-1	14.63	ACACAC
PF14_0268	-67	-1	14.63	ACACAC
PF14_0304	-1020	1	14.63	GTGTGT
PF14_0309	-1314	1	14.63	GTGTGT
PF14_0338	-1650	-1	14.63	ACACAC
PF14_0347	-1566	-1	14.63	ACACAC
PF14_0348	-607	-1	14.63	ACACAC
PF14_0352	-1755	-1	14.63	ACACAC
PF14_0369	-180	-1	14.63	ACACAC
PF14_0386	-266	1	14.63	GTGTGT
PF14_0396	-916	-1	14.63	ACACAC
PF14_0396	-279	1	14.63	GTGTGT
PF14_0419	-1863	1	14.63	GTGTGT
PF14_0468	-1999	-1	14.63	ACACAC
PF14_0468	-435	1	14.63	GTGTGT
PF14_0484	-130	1	14.63	GTGTGT
PF14_0488	-884	-1	14.63	ACACAC
PF14_0492	-1257	-1	14.63	ACACAC
PF14_0533	-961	1	14.63	GTGTGT
PF14_0577	-1292	1	14.63	GTGTGT
PF14_0618	-389	-1	14.63	ACACAC
PF14_0675	-1106	1	14.63	GTGTGT
PF14_0717	-1713	1	14.63	GTGTGT
PF14_0717	-1383	-1	14.63	ACACAC
PF14_0721	-413	-1	14.63	ACACAC
PFA0255c	-1885	-1	14.63	ACACAC
PFA0280w	-1850	-1	14.63	ACACAC
PFA0280w	-1116	-1	14.63	ACACAC
PFA0285c	-917	1	14.63	GTGTGT
PFA0290w	-662	-1	14.63	ACACAC
PFA0320w	-316	-1	14.63	ACACAC
PFA0400c	-1433	1	14.63	GTGTGT
PFA0460c	-753	-1	14.63	ACACAC
PFA0490w	-201	1	14.63	GTGTGT
PFB0190c	-1771	-1	14.63	ACACAC
PFB0515w	-295	1	14.63	GTGTGT
PFB0795w	-240	1	14.63	GTGTGT
PFB0835c	-1448	1	14.63	GTGTGT
PFB0895c	-263	-1	14.63	ACACAC
PFB0935w	-1034	1	14.63	GTGTGT
PFC0145c	-1593	1	14.63	GTGTGT
PFC0160w	-148	-1	14.63	ACACAC
PFC0275w	-1940	-1	14.63	ACACAC
PFC0275w	-58	-1	14.63	ACACAC
PFC0345w	-645	1	14.63	GTGTGT
PFC0435w	-771	1	14.63	GTGTGT
PFC0455w	-1617	-1	14.63	ACACAC
PFC0475c	-100	1	14.63	GTGTGT
PFC0525c	-1200	1	14.63	GTGTGT
PFC0571c	-644	-1	14.63	ACACAC
PFC0575w	-11	1	14.63	GTGTGT
PFC0650w	-109	1	14.63	GTGTGT
PFC0670c	-1266	1	14.63	GTGTGT
PFC0670c	-1208	-1	14.63	ACACAC
PFC0675c	-1384	-1	14.63	ACACAC
PFC0755c	-963	1	14.63	GTGTGT
PFC0755c	-271	1	14.63	GTGTGT
PFC0765c	-307	-1	14.63	ACACAC
PFC0770c	-1393	-1	14.63	ACACAC
PFC0930c	-1428	-1	14.63	ACACAC
PFC0995c	-550	-1	14.63	ACACAC
PFD0170c	-1601	-1	14.63	ACACAC
PFD0255w	-1008	-1	14.63	ACACAC
PFD0255w	-625	1	14.63	GTGTGT
PFD0300w	-1230	1	14.63	GTGTGT
PFD0470c	-121	1	14.63	GTGTGT
PFD0600c	-362	-1	14.63	ACACAC
PFD0665c	-1045	-1	14.63	ACACAC
PFD0710w	-863	-1	14.63	ACACAC
PFD0710w	-707	-1	14.63	ACACAC
PFD0760c	-931	-1	14.63	ACACAC
PFD0795w	-1475	-1	14.63	ACACAC
PFD0795w	-1439	1	14.63	GTGTGT
PFD0830w	-1979	1	14.63	GTGTGT
PFD0935c	-885	-1	14.63	ACACAC
PFD0940w	-67	1	14.63	GTGTGT
PFD0990w	-798	-1	14.63	ACACAC
PFE0155w	-1710	-1	14.63	ACACAC
PFE0155w	-20	1	14.63	GTGTGT
PFE0165w	-621	-1	14.63	ACACAC
PFE0265c	-165	-1	14.63	ACACAC
PFE0270c	-1624	-1	14.63	ACACAC
PFE0270c	-933	-1	14.63	ACACAC
PFE0310c	-290	1	14.63	GTGTGT
PFE0435c	-173	-1	14.63	ACACAC
PFE0445c	-1462	-1	14.63	ACACAC
PFE0450w	-1166	1	14.63	GTGTGT
PFE0585c	-403	-1	14.63	ACACAC
PFE0620c	-695	-1	14.63	ACACAC
PFE0675c	-410	-1	14.63	ACACAC
PFE0690c	-1417	-1	14.63	ACACAC
PFE0795c	-223	1	14.63	GTGTGT
PFE0960w	-848	1	14.63	GTGTGT
PFE0960w	-34	1	14.63	GTGTGT
PFE1060c	-920	-1	14.63	ACACAC
PFE1065w	-390	1	14.63	GTGTGT
PFE1225w	-1088	-1	14.63	ACACAC
PFE1255w	-546	1	14.63	GTGTGT
PFE1375c	-254	1	14.63	GTGTGT
PFE1465w	-952	-1	14.63	ACACAC
PFE1510c	-970	1	14.63	GTGTGT
PFI0135c	-1281	1	14.63	GTGTGT
PFI0160w	-368	-1	14.63	ACACAC
PFI0230c	-1002	-1	14.63	ACACAC
PFI0355c	-1844	-1	14.63	ACACAC
PFI0355c	-998	-1	14.63	ACACAC
PFI0395w	-1138	1	14.63	GTGTGT
PFI0575c	-52	-1	14.63	ACACAC
PFI0735c	-262	-1	14.63	ACACAC
PFI0855w	-18	-1	14.63	ACACAC
PFI0950w	-399	-1	14.63	ACACAC
PFI1000w	-966	-1	14.63	ACACAC
PFI1155w	-1989	1	14.63	GTGTGT
PFI1240c	-410	-1	14.63	ACACAC
PFI1315c	-497	1	14.63	GTGTGT
PFI1430w	-323	-1	14.63	ACACAC
PFI1710w	-1937	-1	14.63	ACACAC
PFL0150w	-1612	-1	14.63	ACACAC
PFL0170w	-61	-1	14.63	ACACAC
PFL0435w	-801	-1	14.63	ACACAC
PFL0435w	-651	1	14.63	GTGTGT
PFL0600w	-31	-1	14.63	ACACAC
PFL0630w	-536	1	14.63	GTGTGT
PFL0720w	-188	1	14.63	GTGTGT
PFL1005c	-65	-1	14.63	ACACAC
PFL1330c	-1301	1	14.63	GTGTGT
PFL1380w	-295	-1	14.63	ACACAC
PFL1465c	-788	-1	14.63	ACACAC
PFL1605w	-1754	1	14.63	GTGTGT
PFL1605w	-1686	1	14.63	GTGTGT
PFL1725w	-406	-1	14.63	ACACAC
PFL1775c	-885	1	14.63	GTGTGT
PFL1900w	-773	1	14.63	GTGTGT
PFL2005w	-933	-1	14.63	ACACAC
PFL2180w	-129	-1	14.63	ACACAC
PFL2280w	-977	1	14.63	GTGTGT
PFL2300w	-437	-1	14.63	ACACAC
PFL2300w	-65	1	14.63	GTGTGT
PFL2380c	-1378	1	14.63	GTGTGT
PFL2380c	-896	-1	14.63	ACACAC
MAL13P1.193	-1481	-1	14.15	GCACAC
MAL13P1.332	-442	1	14.15	GTGTGC
MAL7P1.132	-1365	-1	14.15	GCACAC
MAL7P1.77	-1441	-1	14.15	GCACAC
MAL7P1.77	-758	-1	14.15	GCACAC
MAL7P1.87	-978	-1	14.15	GCACAC
MAL7P1.87	-958	-1	14.15	GCACAC
MAL7P1.93	-1606	-1	14.15	GCACAC
MAL7P1.95	-596	-1	14.15	GCACAC
MAL8P1.134	-1605	-1	14.15	GCACAC
MAL8P1.138	-1690	-1	14.15	GCACAC
MAL8P1.138	-1431	-1	14.15	GCACAC
MAL8P1.138	-304	-1	14.15	GCACAC
MAL8P1.82	-950	1	14.15	GTGTGC
MAL8P1.84	-622	1	14.15	GTGTGC
MAL8P1.85	-543	-1	14.15	GCACAC
PF07_0012	-111	1	14.15	GTGTGC
PF08_0094	-1494	1	14.15	GTGTGC
PF10_0045	-1010	-1	14.15	GCACAC
PF10_0140	-1593	1	14.15	GTGTGC
PF10_0186	-122	-1	14.15	GCACAC
PF10_0188	-220	-1	14.15	GCACAC
PF10_0188	-114	1	14.15	GTGTGC
PF10_0189	-962	-1	14.15	GCACAC
PF10_0189	-856	1	14.15	GTGTGC
PF10_0191	-1004	-1	14.15	GCACAC
PF10_0234	-1646	-1	14.15	GCACAC
PF10_0253	-982	1	14.15	GTGTGC
PF11_0141	-63	-1	14.15	GCACAC
PF11_0217	-1155	1	14.15	GTGTGC
PF11_0343	-720	1	14.15	GTGTGC
PF11_0345	-434	-1	14.15	GCACAC
PF11_0482	-375	1	14.15	GTGTGC
PF13_0021	-521	-1	14.15	GCACAC
PF13_0033	-969	1	14.15	GTGTGC
PF13_0033	-78	-1	14.15	GCACAC
PF13_0040	-901	-1	14.15	GCACAC
PF13_0131	-972	-1	14.15	GCACAC
PF13_0155	-164	1	14.15	GTGTGC
PF13_0182	-480	-1	14.15	GCACAC
PF13_0242	-566	-1	14.15	GCACAC
PF13_0248	-804	-1	14.15	GCACAC
PF13_0301	-1020	-1	14.15	GCACAC
PF14_0035	-391	1	14.15	GTGTGC
PF14_0051	-52	-1	14.15	GCACAC
PF14_0063	-193	-1	14.15	GCACAC
PF14_0138	-1080	-1	14.15	GCACAC
PF14_0151	-1728	-1	14.15	GCACAC
PF14_0288	-1986	1	14.15	GTGTGC
PF14_0289	-158	1	14.15	GTGTGC
PF14_0295	-602	-1	14.15	GCACAC
PF14_0304	-1126	-1	14.15	GCACAC
PF14_0354	-1407	-1	14.15	GCACAC
PF14_0380	-1026	-1	14.15	GCACAC
PF14_0408	-715	1	14.15	GTGTGC
PF14_0409	-488	-1	14.15	GCACAC
PF14_0419	-611	1	14.15	GTGTGC
PF14_0420	-195	-1	14.15	GCACAC
PF14_0493	-1925	1	14.15	GTGTGC
PF14_0717	-1897	1	14.15	GTGTGC
PFA0290w	-1228	-1	14.15	GCACAC
PFA0295c	-309	1	14.15	GTGTGC
PFA0320w	-272	-1	14.15	GCACAC
PFA0340w	-43	-1	14.15	GCACAC
PFA0520c	-1638	-1	14.15	GCACAC
PFA0545c	-853	-1	14.15	GCACAC
PFB0250w	-356	1	14.15	GTGTGC
PFB0340c	-351	1	14.15	GTGTGC
PFB0390w	-48	-1	14.15	GCACAC
PFB0530c	-243	1	14.15	GTGTGC
PFB0535w	-771	-1	14.15	GCACAC
PFB0755w	-411	-1	14.15	GCACAC
PFB0835c	-1154	-1	14.15	GCACAC
PFB0840w	-714	1	14.15	GTGTGC
PFC0150w	-829	-1	14.15	GCACAC
PFC0160w	-181	-1	14.15	GCACAC
PFC0170c	-950	-1	14.15	GCACAC
PFC0230c	-1721	-1	14.15	GCACAC
PFC0230c	-1485	1	14.15	GTGTGC
PFC0250c	-289	-1	14.15	GCACAC
PFC0261c	-661	1	14.15	GTGTGC
PFC0261c	-353	1	14.15	GTGTGC
PFC0275w	-139	1	14.15	GTGTGC
PFC0280c	-205	-1	14.15	GCACAC
PFC0310c	-25	-1	14.15	GCACAC
PFC0581w	-1206	-1	14.15	GCACAC
PFD0420c	-771	1	14.15	GTGTGC
PFD0530c	-1143	-1	14.15	GCACAC
PFD0760c	-1152	-1	14.15	GCACAC
PFD0775c	-552	-1	14.15	GCACAC
PFD0780w	-67	-1	14.15	GCACAC
PFD0805w	-472	-1	14.15	GCACAC
PFD0935c	-367	-1	14.15	GCACAC
PFD1050w	-937	-1	14.15	GCACAC
PFE0240w	-1594	-1	14.15	GCACAC
PFE0395c	-859	-1	14.15	GCACAC
PFE0395c	-458	-1	14.15	GCACAC
PFE0640w	-169	-1	14.15	GCACAC
PFE0645w	-1443	-1	14.15	GCACAC
PFE0840c	-832	1	14.15	GTGTGC
PFE0930w	-445	-1	14.15	GCACAC
PFE0970w	-1284	1	14.15	GTGTGC
PFE1000c	-190	1	14.15	GTGTGC
PFE1375c	-1659	1	14.15	GTGTGC
PFE1465w	-958	-1	14.15	GCACAC
PFE1510c	-1529	-1	14.15	GCACAC
PFI0340c	-1778	-1	14.15	GCACAC
PFI0355c	-1390	-1	14.15	GCACAC
PFI0570w	-32	-1	14.15	GCACAC
PFI0990c	-698	-1	14.15	GCACAC
PFI1195c	-1573	-1	14.15	GCACAC
PFI1195c	-1129	-1	14.15	GCACAC
PFI1245c	-1044	-1	14.15	GCACAC
PFI1615w	-479	1	14.15	GTGTGC
PFI1665w	-1095	-1	14.15	GCACAC
PFI1730w	-998	-1	14.15	GCACAC
PFL0110c	-1554	1	14.15	GTGTGC
PFL0265w	-1611	-1	14.15	GCACAC
PFL0315c	-405	1	14.15	GTGTGC
PFL0445w	-1641	1	14.15	GTGTGC
PFL1025c	-1453	1	14.15	GTGTGC
PFL1370w	-1503	1	14.15	GTGTGC
PFL1395c	-1457	1	14.15	GTGTGC
PFL1395c	-1281	1	14.15	GTGTGC
PFL1895w	-472	-1	14.15	GCACAC
PFL1925w	-1542	-1	14.15	GCACAC
PFL2090c	-1771	-1	14.15	GCACAC
PFL2160c	-1252	-1	14.15	GCACAC
PFL2280w	-1651	-1	14.15	GCACAC
MAL13P1.114	-1702	1	11.55	GGGTGT
MAL13P1.114	-880	1	11.55	GGGTGT
MAL13P1.332	-1668	1	11.55	GGGTGT
MAL8P1.133	-957	1	11.55	GGGTGT
MAL8P1.134	-82	-1	11.55	ACACCC
MAL8P1.140	-268	1	11.55	GGGTGT
PF07_0021	-299	1	11.55	GGGTGT
PF07_0062	-778	1	11.55	GGGTGT
PF08_0021	-1693	-1	11.55	ACACCC
PF08_0021	-488	1	11.55	GGGTGT
PF10_0280	-1985	1	11.55	GGGTGT
PF10_0311	-1690	1	11.55	GGGTGT
PF10_0316	-218	1	11.55	GGGTGT
PF10_0336	-1907	1	11.55	GGGTGT
PF10_0338	-545	-1	11.55	ACACCC
PF11_0044	-975	-1	11.55	ACACCC
PF11_0210	-969	-1	11.55	ACACCC
PF11_0243	-200	1	11.55	GGGTGT
PF11_0317	-146	1	11.55	GGGTGT
PF11_0424	-913	1	11.55	GGGTGT
PF11_0443	-1792	1	11.55	GGGTGT
PF11_0482	-1469	1	11.55	GGGTGT
PF13_0189	-1194	1	11.55	GGGTGT
PF13_0229	-1862	-1	11.55	ACACCC
PF13_0251	-559	1	11.55	GGGTGT
PF13_0349	-1493	1	11.55	GGGTGT
PF13_0349	-488	1	11.55	GGGTGT
PF13_0353	-830	1	11.55	GGGTGT
PF14_0064	-874	-1	11.55	ACACCC
PF14_0311	-932	1	11.55	GGGTGT
PF14_0351	-650	1	11.55	GGGTGT
PF14_0351	-14	1	11.55	GGGTGT
PF14_0386	-441	-1	11.55	ACACCC
PF14_0427	-595	-1	11.55	ACACCC
PF14_0492	-1841	1	11.55	GGGTGT
PFA0295c	-657	-1	11.55	ACACCC
PFB0170w	-619	-1	11.55	ACACCC
PFB0250w	-1192	1	11.55	GGGTGT
PFB0380c	-63	1	11.55	GGGTGT
PFB0890c	-919	1	11.55	GGGTGT
PFC0275w	-95	1	11.55	GGGTGT
PFC0915w	-203	-1	11.55	ACACCC
PFD0205c	-213	1	11.55	GGGTGT
PFD0330w	-1957	-1	11.55	ACACCC
PFD0760c	-276	1	11.55	GGGTGT
PFE0215w	-915	-1	11.55	ACACCC
PFE0470w	-481	-1	11.55	ACACCC
PFE0555w	-517	-1	11.55	ACACCC
PFE0555w	-87	-1	11.55	ACACCC
PFE0620c	-811	1	11.55	GGGTGT
PFE0795c	-1388	1	11.55	GGGTGT
PFE0820c	-904	1	11.55	GGGTGT
PFE1025c	-780	-1	11.55	ACACCC
PFE1555c	-1044	-1	11.55	ACACCC
PFI0085c	-1428	1	11.55	GGGTGT
PFI0725c	-131	-1	11.55	ACACCC
PFL1005c	-490	-1	11.55	ACACCC
PFL1025c	-1460	-1	11.55	ACACCC
PFL1605w	-687	1	11.55	GGGTGT
PFL1700c	-157	1	11.55	GGGTGT
PFL1930w	-1252	1	11.55	GGGTGT
MAL13P1.121	-275	1	10.79	GTGGGT
MAL13P1.121	-224	1	10.79	GTGGGT
MAL8P1.22	-691	-1	10.79	ACCCAC
PF07_0012	-1195	-1	10.79	ACCCAC
PF07_0087	-1618	1	10.79	GTGGGT
PF07_0112	-482	-1	10.79	ACCCAC
PF08_0094	-486	1	10.79	GTGGGT
PF10_0221	-975	-1	10.79	ACCCAC
PF10_0233	-149	-1	10.79	ACCCAC
PF10_0280	-633	1	10.79	GTGGGT
PF10_0291	-1740	1	10.79	GTGGGT
PF10_0311	-954	-1	10.79	ACCCAC
PF11_0112	-123	1	10.79	GTGGGT
PF13_0050	-295	1	10.79	GTGGGT
PF14_0020	-1309	-1	10.79	ACCCAC
PF14_0285	-528	-1	10.79	ACCCAC
PF14_0369	-1307	-1	10.79	ACCCAC
PF14_0376	-1760	-1	10.79	ACCCAC
PFA0520c	-163	-1	10.79	ACCCAC
PFB0250w	-375	1	10.79	GTGGGT
PFB0435c	-660	1	10.79	GTGGGT
PFB0590w	-765	1	10.79	GTGGGT
PFB0790c	-1008	1	10.79	GTGGGT
PFB0795w	-148	-1	10.79	ACCCAC
PFC0126c	-532	1	10.79	GTGGGT
PFC0150w	-100	-1	10.79	ACCCAC
PFC0250c	-678	-1	10.79	ACCCAC
PFC0340w	-1232	-1	10.79	ACCCAC
PFC0340w	-750	-1	10.79	ACCCAC
PFC0581w	-521	1	10.79	GTGGGT
PFC0670c	-1449	-1	10.79	ACCCAC
PFD0660w	-1251	-1	10.79	ACCCAC
PFD0705c	-132	-1	10.79	ACCCAC
PFD0790c	-323	1	10.79	GTGGGT
PFE0155w	-539	1	10.79	GTGGGT
PFE0205w	-424	1	10.79	GTGGGT
PFE0265c	-442	1	10.79	GTGGGT
PFE1045c	-317	1	10.79	GTGGGT
PFE1050w	-700	-1	10.79	ACCCAC
PFE1315w	-607	-1	10.79	ACCCAC
PFE1450c	-712	-1	10.79	ACCCAC
PFE1515w	-69	1	10.79	GTGGGT
PFE1555c	-536	1	10.79	GTGGGT
PFI1170c	-683	1	10.79	GTGGGT
PFL1650w	-14	-1	10.79	ACCCAC
PFL1700c	-610	-1	10.79	ACCCAC
PFL2240w	-764	-1	10.79	ACCCAC
MAL13P1.118	-1444	-1	10.28	ACGCAC
MAL13P1.118	-957	-1	10.28	ACGCAC
MAL13P1.119	-1982	1	10.28	GTGCGT
MAL13P1.119	-1495	1	10.28	GTGCGT
MAL13P1.126	-273	-1	10.28	ACGCAC
MAL13P1.131	-252	1	10.28	GTGCGT
MAL13P1.33	-418	1	10.28	GTGCGT
MAL13P1.332	-718	-1	10.28	ACGCAC
MAL7P1.114	-1409	1	10.28	GTGCGT
MAL7P1.17	-1479	1	10.28	GTGCGT
MAL7P1.74	-1532	1	10.28	GTGCGT
MAL8P1.11	-1671	1	10.28	GTGCGT
MAL8P1.139	-37	-1	10.28	ACGCAC
PF07_0062	-693	-1	10.28	ACGCAC
PF07_0063	-1160	-1	10.28	ACGCAC
PF07_0101	-1359	-1	10.28	ACGCAC
PF08_0126	-274	-1	10.28	ACGCAC
PF10_0069	-584	-1	10.28	ACGCAC
PF10_0084	-1303	-1	10.28	ACGCAC
PF10_0147	-1272	1	10.28	GTGCGT
PF10_0336	-549	-1	10.28	ACGCAC
PF13_0033	-1872	-1	10.28	ACGCAC
PF13_0070	-1588	1	10.28	GTGCGT
PF13_0164	-660	1	10.28	GTGCGT
PF13_0164	-423	-1	10.28	ACGCAC
PF13_0231	-69	1	10.28	GTGCGT
PF13_0248	-552	-1	10.28	ACGCAC
PF13_0249	-1161	1	10.28	GTGCGT
PF14_0020	-761	-1	10.28	ACGCAC
PF14_0041	-342	1	10.28	GTGCGT
PF14_0049	-833	-1	10.28	ACGCAC
PF14_0252	-836	-1	10.28	ACGCAC
PF14_0285	-212	1	10.28	GTGCGT
PF14_0315	-617	-1	10.28	ACGCAC
PF14_0443	-1433	1	10.28	GTGCGT
PF14_0492	-1263	-1	10.28	ACGCAC
PF14_0560	-343	1	10.28	GTGCGT
PFA0195w	-1042	-1	10.28	ACGCAC
PFA0295c	-1088	-1	10.28	ACGCAC
PFA0295c	-625	1	10.28	GTGCGT
PFB0335c	-361	-1	10.28	ACGCAC
PFB0605w	-1998	-1	10.28	ACGCAC
PFB0685c	-325	1	10.28	GTGCGT
PFC0280c	-431	-1	10.28	ACGCAC
PFC0281w	-494	1	10.28	GTGCGT
PFC0715c	-949	1	10.28	GTGCGT
PFC0720w	-910	-1	10.28	ACGCAC
PFD0145c	-961	-1	10.28	ACGCAC
PFD0190w	-1116	1	10.28	GTGCGT
PFD0660w	-429	1	10.28	GTGCGT
PFD0735c	-85	1	10.28	GTGCGT
PFE1450c	-273	-1	10.28	ACGCAC
PFI0180w	-853	-1	10.28	ACGCAC
PFI0880c	-1432	1	10.28	GTGCGT
PFI0975c	-1297	1	10.28	GTGCGT
PFI1710w	-1767	-1	10.28	ACGCAC
PFL0285w	-445	-1	10.28	ACGCAC
PFL1025c	-711	1	10.28	GTGCGT
PFL1380w	-872	1	10.28	GTGCGT
PFL1395c	-866	-1	10.28	ACGCAC
PFL1725w	-706	-1	10.28	ACGCAC
PFL1775c	-891	1	10.28	GTGCGT
PFL1960w	-53	1	10.28	GTGCGT
PFL2005w	-1296	1	10.28	GTGCGT
PFL2180w	-287	-1	10.28	ACGCAC
MAL13P1.147	-774	1	10.17	GTGTGG
MAL13P1.248	-893	-1	10.17	CCACAC
MAL13P1.248	-103	1	10.17	GTGTGG
MAL13P1.311	-1050	-1	10.17	CCACAC
MAL7P1.114	-969	1	10.17	GTGTGG
PF07_0129	-936	-1	10.17	CCACAC
PF08_0126	-648	-1	10.17	CCACAC
PF08_0142	-48	-1	10.17	CCACAC
PF10_0311	-1769	-1	10.17	CCACAC
PF10_0334	-107	1	10.17	GTGTGG
PF10_0335	-1440	-1	10.17	CCACAC
PF11_0172	-1541	-1	10.17	CCACAC
PF11_0238	-1746	-1	10.17	CCACAC
PF13_0117	-1089	-1	10.17	CCACAC
PF13_0182	-329	1	10.17	GTGTGG
PF13_0218	-593	-1	10.17	CCACAC
PF13_0246	-831	-1	10.17	CCACAC
PF13_0249	-1565	-1	10.17	CCACAC
PF13_0249	-1365	-1	10.17	CCACAC
PF14_0033	-135	-1	10.17	CCACAC
PF14_0111	-1313	-1	10.17	CCACAC
PF14_0212	-104	1	10.17	GTGTGG
PF14_0254	-294	-1	10.17	CCACAC
PF14_0495	-1422	1	10.17	GTGTGG
PF14_0642	-685	1	10.17	GTGTGG
PFB0460c	-1367	1	10.17	GTGTGG
PFB0687c	-1212	-1	10.17	CCACAC
PFB0835c	-1381	-1	10.17	CCACAC
PFB0840w	-487	1	10.17	GTGTGG
PFC0150w	-693	-1	10.17	CCACAC
PFC0220w	-745	-1	10.17	CCACAC
PFC0340w	-947	-1	10.17	CCACAC
PFC0340w	-363	-1	10.17	CCACAC
PFC0675c	-554	-1	10.17	CCACAC
PFC0765c	-199	-1	10.17	CCACAC
PFD0595w	-730	-1	10.17	CCACAC
PFD0760c	-179	-1	10.17	CCACAC
PFE0265c	-124	1	10.17	GTGTGG
PFE0395c	-1535	-1	10.17	CCACAC
PFE0820c	-118	-1	10.17	CCACAC
PFE1135w	-383	-1	10.17	CCACAC
PFE1460w	-165	1	10.17	GTGTGG
PFE1500c	-104	-1	10.17	CCACAC
PFI0340c	-1921	-1	10.17	CCACAC
PFI0565w	-1521	-1	10.17	CCACAC
PFI0665w	-28	-1	10.17	CCACAC
PFL0580w	-503	-1	10.17	CCACAC
PFL1010c	-1549	-1	10.17	CCACAC
MAL7P1.102	-560	1	10.05	GCGTGT
MAL7P1.87	-1898	-1	10.05	ACACGC
PF07_0021	-291	1	10.05	GCGTGT
PF08_0064	-167	1	10.05	GCGTGT
PF08_0125	-161	1	10.05	GCGTGT
PF10_0050	-425	1	10.05	GCGTGT
PF11_0332	-520	1	10.05	GCGTGT
PF13_0061	-279	1	10.05	GCGTGT
PF13_0299	-25	1	10.05	GCGTGT
PF14_0443	-400	-1	10.05	ACACGC
PF14_0671	-1328	-1	10.05	ACACGC
PF14_0672	-431	1	10.05	GCGTGT
PFB0585w	-834	1	10.05	GCGTGT
PFC1005c	-1232	1	10.05	GCGTGT
PFD0780w	-1929	1	10.05	GCGTGT
PFD0915w	-509	1	10.05	GCGTGT
PFE0145w	-126	1	10.05	GCGTGT
PFI0575c	-677	-1	10.05	ACACGC
PFI0730w	-15	-1	10.05	ACACGC
PFI1195c	-1967	-1	10.05	ACACGC
PFI1210w	-181	1	10.05	GCGTGT
PFI1730w	-735	-1	10.05	ACACGC
PFL1040w	-426	-1	10.05	ACACGC
PFL1675c	-392	1	10.05	GCGTGT
PFL1685w	-530	1	10.05	GCGTGT
MAL13P1.215	-1697	1	9.83	GTGAGT
MAL13P1.244	-391	-1	9.83	ACTCAC
MAL13P1.332	-1887	-1	9.83	ACTCAC
PF08_0101	-65	-1	9.83	ACTCAC
PF10_0280	-438	-1	9.83	ACTCAC
PF10_0292	-252	1	9.83	GTGAGT
PF10_0379	-1415	1	9.83	GTGAGT
PF11_0044	-418	-1	9.83	ACTCAC
PF11_0049	-324	-1	9.83	ACTCAC
PF11_0087	-195	-1	9.83	ACTCAC
PF11_0229	-435	1	9.83	GTGAGT
PF11_0407	-833	-1	9.83	ACTCAC
PF11_0424	-80	1	9.83	GTGAGT
PF11_0425	-1187	-1	9.83	ACTCAC
PF11_0440	-452	-1	9.83	ACTCAC
PF11_0448	-397	-1	9.83	ACTCAC
PF11_0466	-1111	-1	9.83	ACTCAC
PF13_0155	-700	1	9.83	GTGAGT
PF14_0063	-1444	-1	9.83	ACTCAC
PF14_0111	-274	1	9.83	GTGAGT
PF14_0186	-258	1	9.83	GTGAGT
PF14_0212	-178	1	9.83	GTGAGT
PF14_0288	-47	-1	9.83	ACTCAC
PF14_0369	-1587	-1	9.83	ACTCAC
PF14_0373	-1302	-1	9.83	ACTCAC
PF14_0386	-1844	1	9.83	GTGAGT
PF14_0387	-1328	-1	9.83	ACTCAC
PF14_0394	-704	-1	9.83	ACTCAC
PF14_0531	-1455	-1	9.83	ACTCAC
PF14_0647	-1227	-1	9.83	ACTCAC
PF14_0653	-298	-1	9.83	ACTCAC
PF14_0675	-1820	-1	9.83	ACTCAC
PFA0140c	-247	-1	9.83	ACTCAC
PFA0170c	-1161	-1	9.83	ACTCAC
PFA0195w	-1028	-1	9.83	ACTCAC
PFA0295c	-171	-1	9.83	ACTCAC
PFB0170w	-1044	-1	9.83	ACTCAC
PFB0170w	-13	1	9.83	GTGAGT
PFB0330c	-960	1	9.83	GTGAGT
PFB0340c	-462	-1	9.83	ACTCAC
PFB0645c	-200	-1	9.83	ACTCAC
PFC0170c	-196	1	9.83	GTGAGT
PFC0220w	-738	1	9.83	GTGAGT
PFC0275w	-589	1	9.83	GTGAGT
PFC0525c	-784	1	9.83	GTGAGT
PFD0445c	-60	-1	9.83	ACTCAC
PFD0600c	-1761	-1	9.83	ACTCAC
PFD0775c	-658	-1	9.83	ACTCAC
PFD0780w	-1714	1	9.83	GTGAGT
PFD0790c	-701	1	9.83	GTGAGT
PFD0830w	-1282	1	9.83	GTGAGT
PFE0960w	-504	1	9.83	GTGAGT
PFE1315w	-1469	-1	9.83	ACTCAC
PFE1375c	-282	1	9.83	GTGAGT
PFE1465w	-1167	1	9.83	GTGAGT
PFE1500c	-910	1	9.83	GTGAGT
PFI0085c	-980	1	9.83	GTGAGT
PFI0240c	-133	-1	9.83	ACTCAC
PFI0855w	-1125	1	9.83	GTGAGT
PFI1415w	-442	-1	9.83	ACTCAC
PFI1710w	-57	-1	9.83	ACTCAC
PFL0395c	-632	-1	9.83	ACTCAC
PFL1180w	-96	-1	9.83	ACTCAC
PFL1740w	-231	1	9.83	GTGAGT
MAL13P1.114	-294	-1	9.38	ACACTC
MAL13P1.218	-109	1	9.38	GAGTGT
MAL13P1.31	-1112	1	9.38	GAGTGT
MAL13P1.311	-582	1	9.38	GAGTGT
MAL7P1.153	-50	-1	9.38	ACACTC
MAL7P1.93	-1594	1	9.38	GAGTGT
MAL8P1.146	-353	1	9.38	GAGTGT
MAL8P1.16	-422	1	9.38	GAGTGT
MAL8P1.84	-234	1	9.38	GAGTGT
PF07_0108	-1649	1	9.38	GAGTGT
PF07_0118	-1311	1	9.38	GAGTGT
PF10_0057	-196	1	9.38	GAGTGT
PF10_0084	-547	1	9.38	GAGTGT
PF10_0154	-405	1	9.38	GAGTGT
PF10_0213	-98	1	9.38	GAGTGT
PF10_0236	-351	1	9.38	GAGTGT
PF10_0362	-1401	1	9.38	GAGTGT
PF11_0083	-1155	-1	9.38	ACACTC
PF11_0181	-27	1	9.38	GAGTGT
PF11_0282	-719	-1	9.38	ACACTC
PF11_0317	-771	1	9.38	GAGTGT
PF11_0333	-1802	-1	9.38	ACACTC
PF11_0333	-1650	1	9.38	GAGTGT
PF11_0333	-707	-1	9.38	ACACTC
PF11_0352	-1390	1	9.38	GAGTGT
PF11_0395	-1061	1	9.38	GAGTGT
PF11_0482	-675	1	9.38	GAGTGT
PF13_0063	-1427	-1	9.38	ACACTC
PF13_0248	-150	1	9.38	GAGTGT
PF13_0336	-770	-1	9.38	ACACTC
PF14_0184	-864	1	9.38	GAGTGT
PF14_0200	-1029	1	9.38	GAGTGT
PF14_0254	-1312	1	9.38	GAGTGT
PF14_0270	-1921	1	9.38	GAGTGT
PF14_0376	-668	1	9.38	GAGTGT
PF14_0531	-426	1	9.38	GAGTGT
PF14_0552	-1271	-1	9.38	ACACTC
PF14_0577	-1496	1	9.38	GAGTGT
PFA0255c	-894	-1	9.38	ACACTC
PFA0285c	-355	1	9.38	GAGTGT
PFB0465c	-488	1	9.38	GAGTGT
PFB0465c	-443	1	9.38	GAGTGT
PFB0687c	-1808	1	9.38	GAGTGT
PFB0935w	-1911	1	9.38	GAGTGT
PFC0630w	-537	-1	9.38	ACACTC
PFC0705c	-290	1	9.38	GAGTGT
PFC0715c	-482	-1	9.38	ACACTC
PFC0720w	-1377	1	9.38	GAGTGT
PFC0840w	-351	1	9.38	GAGTGT
PFD0190w	-1775	1	9.38	GAGTGT
PFD0300w	-1503	1	9.38	GAGTGT
PFD0535w	-570	1	9.38	GAGTGT
PFD0760c	-1068	-1	9.38	ACACTC
PFE0265c	-232	1	9.38	GAGTGT
PFE0450w	-18	1	9.38	GAGTGT
PFE0840c	-1989	-1	9.38	ACACTC
PFE0930w	-565	1	9.38	GAGTGT
PFE1515w	-63	1	9.38	GAGTGT
PFI0180w	-837	-1	9.38	ACACTC
PFI0215c	-1320	1	9.38	GAGTGT
PFI0240c	-366	1	9.38	GAGTGT
PFI0395w	-1534	1	9.38	GAGTGT
PFL0250w	-455	-1	9.38	ACACTC
PFL0445w	-414	1	9.38	GAGTGT
PFL1010c	-287	1	9.38	GAGTGT
PFL1370w	-768	1	9.38	GAGTGT
PFL1605w	-996	1	9.38	GAGTGT
PFL1895w	-1475	1	9.38	GAGTGT
PFL1925w	-263	1	9.38	GAGTGT
PFL2090c	-1217	1	9.38	GAGTGT
MAL13P1.164	-699	-1	9.31	TCACAC
MAL13P1.202	-93	-1	9.31	TCACAC
MAL13P1.75	-902	-1	9.31	TCACAC
MAL7P1.167	-1423	-1	9.31	TCACAC
MAL7P1.69	-1251	1	9.31	GTGTGA
MAL7P1.69	-253	-1	9.31	TCACAC
MAL7P1.74	-1449	-1	9.31	TCACAC
MAL8P1.138	-1009	1	9.31	GTGTGA
MAL8P1.139	-439	-1	9.31	TCACAC
MAL8P1.60	-275	-1	9.31	TCACAC
MAL8P1.61	-439	-1	9.31	TCACAC
MAL8P1.62	-1774	-1	9.31	TCACAC
PF07_0032	-907	-1	9.31	TCACAC
PF07_0065	-1125	-1	9.31	TCACAC
PF07_0069	-660	-1	9.31	TCACAC
PF07_0111	-141	-1	9.31	TCACAC
PF08_0009	-609	-1	9.31	TCACAC
PF08_0080	-229	1	9.31	GTGTGA
PF08_0093	-728	-1	9.31	TCACAC
PF08_0101	-601	1	9.31	GTGTGA
PF10_0060	-62	-1	9.31	TCACAC
PF10_0107	-172	1	9.31	GTGTGA
PF10_0107	-78	-1	9.31	TCACAC
PF10_0116	-113	1	9.31	GTGTGA
PF10_0117	-1392	-1	9.31	TCACAC
PF10_0129	-468	-1	9.31	TCACAC
PF10_0140	-1437	1	9.31	GTGTGA
PF10_0154	-830	-1	9.31	TCACAC
PF10_0234	-172	1	9.31	GTGTGA
PF10_0236	-1823	-1	9.31	TCACAC
PF10_0312	-250	-1	9.31	TCACAC
PF10_0335	-1245	-1	9.31	TCACAC
PF11_0069	-1782	-1	9.31	TCACAC
PF11_0069	-1747	-1	9.31	TCACAC
PF11_0083	-1397	-1	9.31	TCACAC
PF11_0083	-654	-1	9.31	TCACAC
PF11_0083	-558	-1	9.31	TCACAC
PF11_0083	-242	-1	9.31	TCACAC
PF11_0146	-318	-1	9.31	TCACAC
PF11_0168	-941	-1	9.31	TCACAC
PF11_0217	-1478	-1	9.31	TCACAC
PF11_0243	-624	1	9.31	GTGTGA
PF11_0315	-476	1	9.31	GTGTGA
PF11_0342	-1672	-1	9.31	TCACAC
PF11_0413	-1451	-1	9.31	TCACAC
PF11_0414	-789	-1	9.31	TCACAC
PF11_0429	-1216	1	9.31	GTGTGA
PF11_0484	-1058	1	9.31	GTGTGA
PF11_0485	-308	-1	9.31	TCACAC
PF13_0077	-271	1	9.31	GTGTGA
PF13_0086	-640	-1	9.31	TCACAC
PF13_0131	-450	-1	9.31	TCACAC
PF13_0140	-279	-1	9.31	TCACAC
PF13_0164	-1741	-1	9.31	TCACAC
PF13_0182	-1592	-1	9.31	TCACAC
PF13_0188	-723	-1	9.31	TCACAC
PF13_0188	-59	-1	9.31	TCACAC
PF13_0216	-217	-1	9.31	TCACAC
PF13_0218	-1993	1	9.31	GTGTGA
PF13_0229	-390	-1	9.31	TCACAC
PF13_0237	-1885	1	9.31	GTGTGA
PF13_0237	-512	1	9.31	GTGTGA
PF13_0242	-883	-1	9.31	TCACAC
PF14_0024	-554	1	9.31	GTGTGA
PF14_0024	-102	1	9.31	GTGTGA
PF14_0061	-356	-1	9.31	TCACAC
PF14_0064	-774	-1	9.31	TCACAC
PF14_0101	-886	-1	9.31	TCACAC
PF14_0184	-1915	-1	9.31	TCACAC
PF14_0211	-1914	-1	9.31	TCACAC
PF14_0212	-852	-1	9.31	TCACAC
PF14_0248	-514	-1	9.31	TCACAC
PF14_0268	-1109	-1	9.31	TCACAC
PF14_0289	-1682	1	9.31	GTGTGA
PF14_0289	-359	-1	9.31	TCACAC
PF14_0295	-465	-1	9.31	TCACAC
PF14_0311	-615	1	9.31	GTGTGA
PF14_0353	-1145	-1	9.31	TCACAC
PF14_0357	-1775	-1	9.31	TCACAC
PF14_0376	-150	-1	9.31	TCACAC
PF14_0394	-1060	-1	9.31	TCACAC
PF14_0409	-1921	-1	9.31	TCACAC
PF14_0463	-907	-1	9.31	TCACAC
PF14_0468	-816	-1	9.31	TCACAC
PF14_0558	-801	-1	9.31	TCACAC
PF14_0602	-390	1	9.31	GTGTGA
PF14_0632	-1682	-1	9.31	TCACAC
PF14_0632	-905	-1	9.31	TCACAC
PFA0250w	-1329	1	9.31	GTGTGA
PFA0285c	-1336	-1	9.31	TCACAC
PFA0285c	-1168	-1	9.31	TCACAC
PFA0340w	-1150	-1	9.31	TCACAC
PFA0340w	-1091	-1	9.31	TCACAC
PFA0460c	-759	-1	9.31	TCACAC
PFA0520c	-1157	-1	9.31	TCACAC
PFB0330c	-1132	-1	9.31	TCACAC
PFB0500c	-132	-1	9.31	TCACAC
PFB0520w	-1101	-1	9.31	TCACAC
PFB0520w	-17	1	9.31	GTGTGA
PFB0790c	-123	-1	9.31	TCACAC
PFB0845w	-199	-1	9.31	TCACAC
PFC0220w	-305	-1	9.31	TCACAC
PFC0250c	-817	-1	9.31	TCACAC
PFC0475c	-997	-1	9.31	TCACAC
PFC0720w	-793	-1	9.31	TCACAC
PFC0755c	-67	-1	9.31	TCACAC
PFC0960c	-200	-1	9.31	TCACAC
PFC1035w	-895	-1	9.31	TCACAC
PFD0415c	-110	-1	9.31	TCACAC
PFD0445c	-21	1	9.31	GTGTGA
PFD0585c	-1295	-1	9.31	TCACAC
PFD0775c	-664	-1	9.31	TCACAC
PFD0780w	-1708	1	9.31	GTGTGA
PFD0790c	-339	1	9.31	GTGTGA
PFD0805w	-1198	-1	9.31	TCACAC
PFE0215w	-195	-1	9.31	TCACAC
PFE0250w	-429	-1	9.31	TCACAC
PFE0270c	-517	1	9.31	GTGTGA
PFE0405c	-1438	-1	9.31	TCACAC
PFE0420c	-121	1	9.31	GTGTGA
PFE0470w	-110	1	9.31	GTGTGA
PFE0755c	-648	-1	9.31	TCACAC
PFE0930w	-345	-1	9.31	TCACAC
PFE1450c	-295	1	9.31	GTGTGA
PFE1450c	-80	-1	9.31	TCACAC
PFE1515w	-568	1	9.31	GTGTGA
PFI0385c	-294	-1	9.31	TCACAC
PFI0395w	-1846	-1	9.31	TCACAC
PFI0395w	-126	1	9.31	GTGTGA
PFI0400c	-768	-1	9.31	TCACAC
PFI0505c	-689	-1	9.31	TCACAC
PFI0530c	-118	-1	9.31	TCACAC
PFI0605c	-1830	1	9.31	GTGTGA
PFI0890c	-293	-1	9.31	TCACAC
PFI0975c	-673	1	9.31	GTGTGA
PFI1265w	-1387	-1	9.31	TCACAC
PFI1265w	-437	-1	9.31	TCACAC
PFI1500w	-1870	-1	9.31	TCACAC
PFI1665w	-751	-1	9.31	TCACAC
PFL0485w	-1976	-1	9.31	TCACAC
PFL0505c	-339	1	9.31	GTGTGA
PFL0535c	-1063	1	9.31	GTGTGA
PFL0660w	-1269	-1	9.31	TCACAC
PFL0660w	-142	-1	9.31	TCACAC
PFL1025c	-934	-1	9.31	TCACAC
PFL1900w	-517	1	9.31	GTGTGA
PFL2045w	-60	-1	9.31	TCACAC
PFL2115c	-1653	-1	9.31	TCACAC
PFL2240w	-621	1	9.31	GTGTGA
MAL13P1.103	-265	-1	8.72	ACACAG
MAL13P1.105	-820	1	8.72	CTGTGT
MAL13P1.195	-402	-1	8.72	ACACAG
MAL13P1.319	-1803	1	8.72	CTGTGT
PFF0200c	-143	1	8.72	CTGTGT
MAL7P1.167	-1504	-1	8.72	ACACAG
MAL7P1.20	-989	1	8.72	CTGTGT
MAL7P1.91	-492	-1	8.72	ACACAG
MAL8P1.153	-137	1	8.72	CTGTGT
MAL8P1.62	-336	1	8.72	CTGTGT
MAL8P1.96	-87	1	8.72	CTGTGT
MAL8P1.99	-795	-1	8.72	ACACAG
PF07_0021	-494	1	8.72	CTGTGT
PF07_0035	-1299	1	8.72	CTGTGT
PF07_0061	-46	1	8.72	CTGTGT
PF08_0014	-1723	1	8.72	CTGTGT
PF08_0021	-1108	1	8.72	CTGTGT
PF08_0057	-1156	1	8.72	CTGTGT
PF08_0094	-1963	1	8.72	CTGTGT
PF08_0094	-371	1	8.72	CTGTGT
PF10_0052	-309	-1	8.72	ACACAG
PF10_0118	-991	1	8.72	CTGTGT
PF10_0152	-918	1	8.72	CTGTGT
PF10_0207	-93	1	8.72	CTGTGT
PF11_0087	-676	1	8.72	CTGTGT
PF11_0114	-733	1	8.72	CTGTGT
PF11_0181	-576	-1	8.72	ACACAG
PF11_0215	-911	1	8.72	CTGTGT
PF11_0216	-1167	1	8.72	CTGTGT
PF11_0322	-870	1	8.72	CTGTGT
PF11_0324	-452	1	8.72	CTGTGT
PF11_0414	-799	1	8.72	CTGTGT
PF11_0427	-760	-1	8.72	ACACAG
PF11_0435	-1146	-1	8.72	ACACAG
PF11_0484	-864	-1	8.72	ACACAG
PF11_0485	-502	1	8.72	CTGTGT
PF13_0154	-102	-1	8.72	ACACAG
PF13_0264	-314	1	8.72	CTGTGT
PF13_0301	-1411	1	8.72	CTGTGT
PF13_0301	-347	1	8.72	CTGTGT
PF13_0349	-916	1	8.72	CTGTGT
PF14_0090	-1518	1	8.72	CTGTGT
PF14_0148	-1162	-1	8.72	ACACAG
PF14_0184	-685	1	8.72	CTGTGT
PF14_0311	-866	1	8.72	CTGTGT
PF14_0583	-676	1	8.72	CTGTGT
PF14_0602	-298	-1	8.72	ACACAG
PFA0195w	-273	1	8.72	CTGTGT
PFA0250w	-175	-1	8.72	ACACAG
PFA0280w	-95	1	8.72	CTGTGT
PFA0520c	-681	1	8.72	CTGTGT
PFB0220w	-1905	1	8.72	CTGTGT
PFB0260w	-628	-1	8.72	ACACAG
PFB0310c	-1250	-1	8.72	ACACAG
PFB0687c	-665	-1	8.72	ACACAG
PFB0935w	-1016	1	8.72	CTGTGT
PFC0170c	-1362	-1	8.72	ACACAG
PFC0230c	-905	1	8.72	CTGTGT
PFC0345w	-994	-1	8.72	ACACAG
PFC0650w	-777	1	8.72	CTGTGT
PFC0675c	-662	1	8.72	CTGTGT
PFC0745c	-1741	1	8.72	CTGTGT
PFC0915w	-1136	-1	8.72	ACACAG
PFC0960c	-222	1	8.72	CTGTGT
PFD0170c	-877	1	8.72	CTGTGT
PFD0590c	-1566	1	8.72	CTGTGT
PFD0590c	-1096	1	8.72	CTGTGT
PFD0595w	-1198	-1	8.72	ACACAG
PFE0190c	-1080	1	8.72	CTGTGT
PFE0195w	-493	-1	8.72	ACACAG
PFE0420c	-1127	-1	8.72	ACACAG
PFE0440w	-1291	1	8.72	CTGTGT
PFE1030c	-813	1	8.72	CTGTGT
PFE1315w	-1687	1	8.72	CTGTGT
PFE1450c	-1037	-1	8.72	ACACAG
PFE1450c	-494	-1	8.72	ACACAG
PFE1555c	-1254	-1	8.72	ACACAG
PFI0735c	-1906	1	8.72	CTGTGT
PFI1155w	-380	1	8.72	CTGTGT
PFI1265w	-790	1	8.72	CTGTGT
PFI1315c	-799	1	8.72	CTGTGT
PFI1325w	-1760	-1	8.72	ACACAG
PFI1340w	-1045	1	8.72	CTGTGT
PFI1710w	-703	-1	8.72	ACACAG
PFL0165c	-1255	1	8.72	CTGTGT
PFL0280c	-1320	1	8.72	CTGTGT
PFL0660w	-1449	-1	8.72	ACACAG
PFL1370w	-463	1	8.72	CTGTGT
PFL1430c	-290	1	8.72	CTGTGT
PFL1930w	-620	1	8.72	CTGTGT
PFL2045w	-201	-1	8.72	ACACAG
PFL2115c	-713	1	8.72	CTGTGT
PFL2240w	-23	1	8.72	CTGTGT
PFL2245w	-148	-1	8.72	ACACAG
PFL2280w	-293	1	8.72	CTGTGT
MAL13P1.103	-338	-1	8.51	ACATAC
MAL13P1.103	-196	1	8.51	GTATGT
MAL13P1.103	-50	-1	8.51	ACATAC
MAL13P1.105	-485	1	8.51	GTATGT
MAL13P1.114	-1595	-1	8.51	ACATAC
MAL13P1.114	-773	-1	8.51	ACATAC
MAL13P1.114	-544	1	8.51	GTATGT
MAL13P1.114	-430	-1	8.51	ACATAC
MAL13P1.118	-1192	1	8.51	GTATGT
MAL13P1.119	-1747	-1	8.51	ACATAC
MAL13P1.121	-763	1	8.51	GTATGT
MAL13P1.121	-179	-1	8.51	ACATAC
MAL13P1.124	-809	1	8.51	GTATGT
MAL13P1.131	-1982	-1	8.51	ACATAC
MAL13P1.131	-751	-1	8.51	ACATAC
MAL13P1.131	-427	-1	8.51	ACATAC
MAL13P1.131	-110	1	8.51	GTATGT
MAL13P1.131	-92	-1	8.51	ACATAC
MAL13P1.134	-107	1	8.51	GTATGT
MAL13P1.147	-952	-1	8.51	ACATAC
MAL13P1.147	-912	1	8.51	GTATGT
MAL13P1.147	-444	-1	8.51	ACATAC
MAL13P1.164	-334	1	8.51	GTATGT
MAL13P1.165	-381	-1	8.51	ACATAC
MAL13P1.167	-946	1	8.51	GTATGT
MAL13P1.19	-1709	-1	8.51	ACATAC
MAL13P1.19	-1500	-1	8.51	ACATAC
MAL13P1.19	-726	1	8.51	GTATGT
MAL13P1.19	-532	-1	8.51	ACATAC
MAL13P1.190	-910	-1	8.51	ACATAC
MAL13P1.190	-902	-1	8.51	ACATAC
MAL13P1.190	-694	1	8.51	GTATGT
MAL13P1.193	-1473	-1	8.51	ACATAC
MAL13P1.193	-1427	1	8.51	GTATGT
MAL13P1.194	-1452	1	8.51	GTATGT
MAL13P1.194	-1270	-1	8.51	ACATAC
MAL13P1.194	-1103	1	8.51	GTATGT
MAL13P1.194	-415	1	8.51	GTATGT
MAL13P1.195	-409	1	8.51	GTATGT
MAL13P1.195	-371	-1	8.51	ACATAC
MAL13P1.196	-1441	1	8.51	GTATGT
MAL13P1.201	-359	-1	8.51	ACATAC
MAL13P1.201	-102	-1	8.51	ACATAC
MAL13P1.202	-1858	-1	8.51	ACATAC
MAL13P1.202	-1361	-1	8.51	ACATAC
MAL13P1.205	-1397	1	8.51	GTATGT
MAL13P1.205	-898	1	8.51	GTATGT
MAL13P1.205	-96	1	8.51	GTATGT
MAL13P1.21	-1778	-1	8.51	ACATAC
MAL13P1.21	-1474	1	8.51	GTATGT
MAL13P1.21	-439	1	8.51	GTATGT
MAL13P1.210	-875	1	8.51	GTATGT
MAL13P1.210	-867	1	8.51	GTATGT
MAL13P1.210	-460	-1	8.51	ACATAC
MAL13P1.214	-946	-1	8.51	ACATAC
MAL13P1.214	-866	-1	8.51	ACATAC
MAL13P1.214	-858	-1	8.51	ACATAC
MAL13P1.214	-844	-1	8.51	ACATAC
MAL13P1.215	-431	1	8.51	GTATGT
MAL13P1.217	-885	1	8.51	GTATGT
MAL13P1.218	-962	-1	8.51	ACATAC
MAL13P1.226	-1121	-1	8.51	ACATAC
MAL13P1.226	-1110	1	8.51	GTATGT
MAL13P1.226	-309	1	8.51	GTATGT
MAL13P1.227	-1590	-1	8.51	ACATAC
MAL13P1.227	-785	-1	8.51	ACATAC
MAL13P1.227	-774	1	8.51	GTATGT
MAL13P1.229	-852	1	8.51	GTATGT
MAL13P1.241	-770	-1	8.51	ACATAC
MAL13P1.241	-695	1	8.51	GTATGT
MAL13P1.241	-562	-1	8.51	ACATAC
MAL13P1.241	-194	1	8.51	GTATGT
MAL13P1.244	-204	-1	8.51	ACATAC
MAL13P1.244	-132	1	8.51	GTATGT
MAL13P1.279	-891	1	8.51	GTATGT
MAL13P1.279	-407	1	8.51	GTATGT
MAL13P1.281	-311	-1	8.51	ACATAC
MAL13P1.295	-1950	-1	8.51	ACATAC
MAL13P1.295	-1938	-1	8.51	ACATAC
MAL13P1.295	-1688	1	8.51	GTATGT
MAL13P1.295	-1603	1	8.51	GTATGT
MAL13P1.31	-1333	-1	8.51	ACATAC
MAL13P1.311	-392	1	8.51	GTATGT
MAL13P1.311	-384	1	8.51	GTATGT
MAL13P1.311	-373	1	8.51	GTATGT
MAL13P1.311	-358	1	8.51	GTATGT
MAL13P1.311	-343	1	8.51	GTATGT
MAL13P1.311	-328	1	8.51	GTATGT
MAL13P1.319	-434	1	8.51	GTATGT
MAL13P1.343	-1326	1	8.51	GTATGT
MAL13P1.343	-675	1	8.51	GTATGT
MAL13P1.39	-1052	1	8.51	GTATGT
MAL13P1.39	-742	1	8.51	GTATGT
MAL13P1.47	-1749	1	8.51	GTATGT
MAL13P1.47	-1563	-1	8.51	ACATAC
MAL13P1.47	-134	1	8.51	GTATGT
MAL13P1.74	-582	1	8.51	GTATGT
MAL13P1.75	-1004	1	8.51	GTATGT
MAL13P1.90	-1054	-1	8.51	ACATAC
MAL13P1.90	-1046	-1	8.51	ACATAC
PFF0200c	-249	1	8.51	GTATGT
MAL7P1.102	-365	-1	8.51	ACATAC
MAL7P1.114	-989	-1	8.51	ACATAC
MAL7P1.13	-1460	-1	8.51	ACATAC
MAL7P1.13	-648	-1	8.51	ACATAC
MAL7P1.155	-780	-1	8.51	ACATAC
MAL7P1.155	-408	1	8.51	GTATGT
MAL7P1.160	-603	1	8.51	GTATGT
MAL7P1.167	-1311	1	8.51	GTATGT
MAL7P1.167	-940	1	8.51	GTATGT
MAL7P1.167	-932	1	8.51	GTATGT
MAL7P1.167	-889	1	8.51	GTATGT
MAL7P1.167	-700	1	8.51	GTATGT
MAL7P1.17	-1156	-1	8.51	ACATAC
MAL7P1.17	-217	-1	8.51	ACATAC
MAL7P1.177	-939	1	8.51	GTATGT
MAL7P1.20	-1241	1	8.51	GTATGT
MAL7P1.20	-557	1	8.51	GTATGT
MAL7P1.21	-1210	-1	8.51	ACATAC
MAL7P1.66	-367	1	8.51	GTATGT
MAL7P1.66	-359	1	8.51	GTATGT
MAL7P1.69	-463	1	8.51	GTATGT
MAL7P1.69	-444	-1	8.51	ACATAC
MAL7P1.73	-126	-1	8.51	ACATAC
MAL7P1.74	-1571	-1	8.51	ACATAC
MAL7P1.77	-1975	1	8.51	GTATGT
MAL7P1.83	-195	-1	8.51	ACATAC
MAL7P1.87	-1031	1	8.51	GTATGT
MAL7P1.91	-1226	-1	8.51	ACATAC
MAL7P1.91	-829	1	8.51	GTATGT
MAL7P1.91	-715	-1	8.51	ACATAC
MAL7P1.95	-693	1	8.51	GTATGT
MAL8P1.113	-1884	1	8.51	GTATGT
MAL8P1.113	-1870	1	8.51	GTATGT
MAL8P1.113	-639	1	8.51	GTATGT
MAL8P1.123	-290	1	8.51	GTATGT
MAL8P1.123	-239	1	8.51	GTATGT
MAL8P1.128	-640	-1	8.51	ACATAC
MAL8P1.133	-832	-1	8.51	ACATAC
MAL8P1.134	-207	1	8.51	GTATGT
MAL8P1.139	-1115	1	8.51	GTATGT
MAL8P1.139	-854	1	8.51	GTATGT
MAL8P1.139	-810	-1	8.51	ACATAC
MAL8P1.139	-645	-1	8.51	ACATAC
MAL8P1.139	-458	-1	8.51	ACATAC
MAL8P1.139	-17	-1	8.51	ACATAC
MAL8P1.146	-1368	1	8.51	GTATGT
MAL8P1.146	-1360	1	8.51	GTATGT
MAL8P1.146	-947	-1	8.51	ACATAC
MAL8P1.153	-1199	-1	8.51	ACATAC
MAL8P1.16	-1005	1	8.51	GTATGT
MAL8P1.16	-917	-1	8.51	ACATAC
MAL8P1.16	-621	1	8.51	GTATGT
MAL8P1.20	-1810	1	8.51	GTATGT
MAL8P1.22	-1757	1	8.51	GTATGT
MAL8P1.22	-433	1	8.51	GTATGT
MAL8P1.22	-233	1	8.51	GTATGT
MAL8P1.29	-1861	1	8.51	GTATGT
MAL8P1.29	-392	1	8.51	GTATGT
MAL8P1.34	-411	1	8.51	GTATGT
MAL8P1.55	-81	-1	8.51	ACATAC
MAL8P1.60	-1828	1	8.51	GTATGT
MAL8P1.60	-1352	-1	8.51	ACATAC
MAL8P1.61	-812	-1	8.51	ACATAC
MAL8P1.62	-1050	1	8.51	GTATGT
MAL8P1.62	-896	1	8.51	GTATGT
MAL8P1.8	-190	-1	8.51	ACATAC
MAL8P1.8	-184	-1	8.51	ACATAC
MAL8P1.8	-140	-1	8.51	ACATAC
MAL8P1.84	-1124	1	8.51	GTATGT
MAL8P1.85	-41	-1	8.51	ACATAC
MAL8P1.96	-1767	1	8.51	GTATGT
MAL8P1.96	-1726	-1	8.51	ACATAC
MAL8P1.96	-1616	-1	8.51	ACATAC
MAL8P1.99	-561	1	8.51	GTATGT
PF07_0013	-1932	1	8.51	GTATGT
PF07_0013	-1903	1	8.51	GTATGT
PF07_0019	-1658	1	8.51	GTATGT
PF07_0019	-987	1	8.51	GTATGT
PF07_0019	-971	1	8.51	GTATGT
PF07_0019	-955	1	8.51	GTATGT
PF07_0019	-939	1	8.51	GTATGT
PF07_0019	-923	1	8.51	GTATGT
PF07_0019	-907	1	8.51	GTATGT
PF07_0021	-788	-1	8.51	ACATAC
PF07_0021	-100	-1	8.51	ACATAC
PF07_0023	-215	1	8.51	GTATGT
PF07_0023	-146	1	8.51	GTATGT
PF07_0023	-79	1	8.51	GTATGT
PF07_0032	-1754	1	8.51	GTATGT
PF07_0032	-850	-1	8.51	ACATAC
PF07_0032	-550	1	8.51	GTATGT
PF07_0035	-1523	1	8.51	GTATGT
PF07_0035	-709	1	8.51	GTATGT
PF07_0035	-452	1	8.51	GTATGT
PF07_0035	-248	-1	8.51	ACATAC
PF07_0038	-1472	1	8.51	GTATGT
PF07_0039	-22	-1	8.51	ACATAC
PF07_0042	-236	1	8.51	GTATGT
PF07_0061	-1746	1	8.51	GTATGT
PF07_0061	-1734	1	8.51	GTATGT
PF07_0061	-1726	1	8.51	GTATGT
PF07_0061	-1451	1	8.51	GTATGT
PF07_0061	-1273	1	8.51	GTATGT
PF07_0061	-1174	1	8.51	GTATGT
PF07_0061	-1164	-1	8.51	ACATAC
PF07_0062	-654	1	8.51	GTATGT
PF07_0063	-718	-1	8.51	ACATAC
PF07_0064	-1625	-1	8.51	ACATAC
PF07_0064	-171	-1	8.51	ACATAC
PF07_0064	-120	1	8.51	GTATGT
PF07_0065	-715	1	8.51	GTATGT
PF07_0068	-502	-1	8.51	ACATAC
PF07_0069	-433	1	8.51	GTATGT
PF07_0069	-419	1	8.51	GTATGT
PF07_0101	-792	-1	8.51	ACATAC
PF07_0105	-1188	1	8.51	GTATGT
PF07_0108	-1477	1	8.51	GTATGT
PF07_0111	-84	1	8.51	GTATGT
PF07_0112	-381	-1	8.51	ACATAC
PF07_0119	-307	1	8.51	GTATGT
PF07_0132	-942	-1	8.51	ACATAC
PF07_0132	-701	-1	8.51	ACATAC
PF08_0009	-1008	1	8.51	GTATGT
PF08_0009	-402	1	8.51	GTATGT
PF08_0014	-1822	1	8.51	GTATGT
PF08_0057	-1506	-1	8.51	ACATAC
PF08_0057	-1303	-1	8.51	ACATAC
PF08_0057	-1139	1	8.51	GTATGT
PF08_0080	-1672	1	8.51	GTATGT
PF08_0080	-289	-1	8.51	ACATAC
PF08_0080	-37	-1	8.51	ACATAC
PF08_0094	-620	1	8.51	GTATGT
PF08_0101	-1768	1	8.51	GTATGT
PF08_0101	-1706	1	8.51	GTATGT
PF08_0125	-1130	1	8.51	GTATGT
PF08_0125	-1065	-1	8.51	ACATAC
PF08_0125	-1053	-1	8.51	ACATAC
PF08_0126	-1881	1	8.51	GTATGT
PF08_0126	-103	-1	8.51	ACATAC
PF08_0131	-1677	-1	8.51	ACATAC
PF08_0131	-1662	-1	8.51	ACATAC
PF08_0131	-535	1	8.51	GTATGT
PF08_0142	-1396	1	8.51	GTATGT
PF08_0142	-477	1	8.51	GTATGT
PF08_0142	-75	-1	8.51	ACATAC
PF08_0142	-35	1	8.51	GTATGT
PF10_0020	-802	-1	8.51	ACATAC
PF10_0020	-326	1	8.51	GTATGT
PF10_0035	-98	1	8.51	GTATGT
PF10_0045	-1405	1	8.51	GTATGT
PF10_0045	-1252	1	8.51	GTATGT
PF10_0045	-425	-1	8.51	ACATAC
PF10_0050	-579	-1	8.51	ACATAC
PF10_0052	-774	1	8.51	GTATGT
PF10_0057	-1082	-1	8.51	ACATAC
PF10_0057	-846	1	8.51	GTATGT
PF10_0069	-699	-1	8.51	ACATAC
PF10_0080	-1708	1	8.51	GTATGT
PF10_0080	-79	1	8.51	GTATGT
PF10_0081	-1535	1	8.51	GTATGT
PF10_0081	-989	-1	8.51	ACATAC
PF10_0081	-288	1	8.51	GTATGT
PF10_0084	-740	-1	8.51	ACATAC
PF10_0107	-1460	1	8.51	GTATGT
PF10_0116	-1461	-1	8.51	ACATAC
PF10_0116	-1435	1	8.51	GTATGT
PF10_0117	-70	-1	8.51	ACATAC
PF10_0117	-44	1	8.51	GTATGT
PF10_0118	-1378	-1	8.51	ACATAC
PF10_0118	-1147	-1	8.51	ACATAC
PF10_0118	-19	1	8.51	GTATGT
PF10_0120	-559	-1	8.51	ACATAC
PF10_0133	-1574	1	8.51	GTATGT
PF10_0140	-1634	1	8.51	GTATGT
PF10_0140	-1510	-1	8.51	ACATAC
PF10_0147	-1664	-1	8.51	ACATAC
PF10_0147	-1374	-1	8.51	ACATAC
PF10_0147	-643	1	8.51	GTATGT
PF10_0151	-543	1	8.51	GTATGT
PF10_0154	-1112	-1	8.51	ACATAC
PF10_0164	-1099	-1	8.51	ACATAC
PF10_0164	-1016	-1	8.51	ACATAC
PF10_0164	-709	-1	8.51	ACATAC
PF10_0165	-1976	1	8.51	GTATGT
PF10_0165	-262	-1	8.51	ACATAC
PF10_0184	-647	1	8.51	GTATGT
PF10_0186	-1159	1	8.51	GTATGT
PF10_0186	-937	-1	8.51	ACATAC
PF10_0190	-652	1	8.51	GTATGT
PF10_0190	-228	-1	8.51	ACATAC
PF10_0191	-960	-1	8.51	ACATAC
PF10_0191	-511	1	8.51	GTATGT
PF10_0207	-302	-1	8.51	ACATAC
PF10_0213	-1941	-1	8.51	ACATAC
PF10_0221	-1057	1	8.51	GTATGT
PF10_0233	-1188	-1	8.51	ACATAC
PF10_0233	-334	1	8.51	GTATGT
PF10_0233	-109	1	8.51	GTATGT
PF10_0234	-1926	1	8.51	GTATGT
PF10_0234	-1446	1	8.51	GTATGT
PF10_0234	-719	1	8.51	GTATGT
PF10_0236	-1280	-1	8.51	ACATAC
PF10_0236	-549	-1	8.51	ACATAC
PF10_0236	-73	-1	8.51	ACATAC
PF10_0236	-65	-1	8.51	ACATAC
PF10_0238	-643	1	8.51	GTATGT
PF10_0241	-278	1	8.51	GTATGT
PF10_0253	-1693	1	8.51	GTATGT
PF10_0253	-1329	1	8.51	GTATGT
PF10_0253	-1107	-1	8.51	ACATAC
PF10_0253	-1078	-1	8.51	ACATAC
PF10_0276	-146	-1	8.51	ACATAC
PF10_0280	-1887	1	8.51	GTATGT
PF10_0282	-261	1	8.51	GTATGT
PF10_0291	-1832	-1	8.51	ACATAC
PF10_0291	-1430	1	8.51	GTATGT
PF10_0292	-925	1	8.51	GTATGT
PF10_0292	-576	1	8.51	GTATGT
PF10_0311	-1751	-1	8.51	ACATAC
PF10_0311	-323	1	8.51	GTATGT
PF10_0312	-22	1	8.51	GTATGT
PF10_0316	-15	1	8.51	GTATGT
PF10_0332	-1662	-1	8.51	ACATAC
PF10_0332	-8	-1	8.51	ACATAC
PF10_0334	-942	-1	8.51	ACATAC
PF10_0334	-773	1	8.51	GTATGT
PF10_0334	-503	1	8.51	GTATGT
PF10_0335	-1044	-1	8.51	ACATAC
PF10_0335	-774	-1	8.51	ACATAC
PF10_0335	-605	1	8.51	GTATGT
PF10_0362	-1743	-1	8.51	ACATAC
PF10_0362	-1156	-1	8.51	ACATAC
PF10_0362	-481	-1	8.51	ACATAC
PF10_0379	-1823	1	8.51	GTATGT
PF10_0379	-514	1	8.51	GTATGT
PF11_0014	-1046	1	8.51	GTATGT
PF11_0044	-923	-1	8.51	ACATAC
PF11_0054	-1815	-1	8.51	ACATAC
PF11_0064	-1262	1	8.51	GTATGT
PF11_0066	-1243	1	8.51	GTATGT
PF11_0066	-273	1	8.51	GTATGT
PF11_0072	-1570	1	8.51	GTATGT
PF11_0072	-106	1	8.51	GTATGT
PF11_0083	-1559	1	8.51	GTATGT
PF11_0087	-638	-1	8.51	ACATAC
PF11_0087	-630	-1	8.51	ACATAC
PF11_0098	-505	1	8.51	GTATGT
PF11_0098	-497	1	8.51	GTATGT
PF11_0098	-119	-1	8.51	ACATAC
PF11_0112	-1980	1	8.51	GTATGT
PF11_0112	-663	1	8.51	GTATGT
PF11_0114	-1292	-1	8.51	ACATAC
PF11_0117	-1425	-1	8.51	ACATAC
PF11_0117	-1141	-1	8.51	ACATAC
PF11_0117	-195	1	8.51	GTATGT
PF11_0117	-187	1	8.51	GTATGT
PF11_0124	-471	1	8.51	GTATGT
PF11_0124	-463	1	8.51	GTATGT
PF11_0124	-73	-1	8.51	ACATAC
PF11_0125	-865	-1	8.51	ACATAC
PF11_0127	-1640	-1	8.51	ACATAC
PF11_0127	-674	1	8.51	GTATGT
PF11_0128	-378	1	8.51	GTATGT
PF11_0130	-401	-1	8.51	ACATAC
PF11_0146	-484	-1	8.51	ACATAC
PF11_0146	-476	-1	8.51	ACATAC
PF11_0146	-84	-1	8.51	ACATAC
PF11_0157	-229	-1	8.51	ACATAC
PF11_0158	-761	1	8.51	GTATGT
PF11_0160	-1896	1	8.51	GTATGT
PF11_0160	-1693	1	8.51	GTATGT
PF11_0160	-534	1	8.51	GTATGT
PF11_0160	-248	1	8.51	GTATGT
PF11_0164	-1329	1	8.51	GTATGT
PF11_0164	-1262	1	8.51	GTATGT
PF11_0164	-866	-1	8.51	ACATAC
PF11_0168	-907	1	8.51	GTATGT
PF11_0168	-897	1	8.51	GTATGT
PF11_0168	-275	1	8.51	GTATGT
PF11_0172	-1530	-1	8.51	ACATAC
PF11_0172	-815	1	8.51	GTATGT
PF11_0172	-774	-1	8.51	ACATAC
PF11_0172	-750	-1	8.51	ACATAC
PF11_0173	-201	-1	8.51	ACATAC
PF11_0177	-995	-1	8.51	ACATAC
PF11_0177	-62	-1	8.51	ACATAC
PF11_0197	-1140	1	8.51	GTATGT
PF11_0197	-244	1	8.51	GTATGT
PF11_0210	-916	-1	8.51	ACATAC
PF11_0215	-919	-1	8.51	ACATAC
PF11_0215	-279	-1	8.51	ACATAC
PF11_0216	-1175	-1	8.51	ACATAC
PF11_0216	-535	-1	8.51	ACATAC
PF11_0217	-1560	1	8.51	GTATGT
PF11_0220	-1567	1	8.51	GTATGT
PF11_0233	-578	-1	8.51	ACATAC
PF11_0238	-474	1	8.51	GTATGT
PF11_0249	-95	-1	8.51	ACATAC
PF11_0257	-1709	-1	8.51	ACATAC
PF11_0257	-515	1	8.51	GTATGT
PF11_0282	-599	1	8.51	GTATGT
PF11_0282	-434	-1	8.51	ACATAC
PF11_0288	-468	1	8.51	GTATGT
PF11_0315	-1080	-1	8.51	ACATAC
PF11_0315	-1031	-1	8.51	ACATAC
PF11_0317	-1215	-1	8.51	ACATAC
PF11_0321	-83	-1	8.51	ACATAC
PF11_0324	-95	1	8.51	GTATGT
PF11_0326	-1677	-1	8.51	ACATAC
PF11_0326	-1240	-1	8.51	ACATAC
PF11_0332	-1663	-1	8.51	ACATAC
PF11_0338	-1256	1	8.51	GTATGT
PF11_0342	-1614	-1	8.51	ACATAC
PF11_0342	-103	-1	8.51	ACATAC
PF11_0343	-1259	1	8.51	GTATGT
PF11_0343	-33	1	8.51	GTATGT
PF11_0345	-143	1	8.51	GTATGT
PF11_0345	-56	-1	8.51	ACATAC
PF11_0352	-788	1	8.51	GTATGT
PF11_0370	-415	-1	8.51	ACATAC
PF11_0386	-520	-1	8.51	ACATAC
PF11_0386	-306	-1	8.51	ACATAC
PF11_0395	-880	1	8.51	GTATGT
PF11_0395	-476	-1	8.51	ACATAC
PF11_0395	-468	-1	8.51	ACATAC
PF11_0395	-460	-1	8.51	ACATAC
PF11_0395	-267	1	8.51	GTATGT
PF11_0413	-939	-1	8.51	ACATAC
PF11_0414	-1309	1	8.51	GTATGT
PF11_0423	-934	1	8.51	GTATGT
PF11_0423	-700	1	8.51	GTATGT
PF11_0424	-252	1	8.51	GTATGT
PF11_0424	-224	1	8.51	GTATGT
PF11_0425	-1047	-1	8.51	ACATAC
PF11_0425	-1015	-1	8.51	ACATAC
PF11_0429	-1065	1	8.51	GTATGT
PF11_0429	-871	-1	8.51	ACATAC
PF11_0440	-547	-1	8.51	ACATAC
PF11_0448	-867	1	8.51	GTATGT
PF11_0459	-655	-1	8.51	ACATAC
PF11_0459	-423	1	8.51	GTATGT
PF11_0466	-743	1	8.51	GTATGT
PF11_0482	-1138	-1	8.51	ACATAC
PF11_0484	-1041	1	8.51	GTATGT
PF11_0484	-63	-1	8.51	ACATAC
PF11_0485	-1303	1	8.51	GTATGT
PF11_0488	-1913	-1	8.51	ACATAC
PF11_0488	-1421	-1	8.51	ACATAC
PF11_0488	-543	1	8.51	GTATGT
PF11_0488	-162	-1	8.51	ACATAC
PF13_0011	-271	1	8.51	GTATGT
PF13_0011	-200	-1	8.51	ACATAC
PF13_0025	-164	1	8.51	GTATGT
PF13_0025	-24	-1	8.51	ACATAC
PF13_0028	-114	-1	8.51	ACATAC
PF13_0028	-36	-1	8.51	ACATAC
PF13_0033	-1829	1	8.51	GTATGT
PF13_0033	-66	-1	8.51	ACATAC
PF13_0033	-58	-1	8.51	ACATAC
PF13_0050	-1549	1	8.51	GTATGT
PF13_0050	-449	1	8.51	GTATGT
PF13_0061	-703	-1	8.51	ACATAC
PF13_0063	-942	-1	8.51	ACATAC
PF13_0063	-351	-1	8.51	ACATAC
PF13_0072	-139	-1	8.51	ACATAC
PF13_0080	-586	1	8.51	GTATGT
PF13_0080	-514	-1	8.51	ACATAC
PF13_0086	-623	-1	8.51	ACATAC
PF13_0117	-1207	-1	8.51	ACATAC
PF13_0131	-1196	-1	8.51	ACATAC
PF13_0131	-922	-1	8.51	ACATAC
PF13_0131	-507	1	8.51	GTATGT
PF13_0131	-499	1	8.51	GTATGT
PF13_0134	-1747	1	8.51	GTATGT
PF13_0134	-1739	1	8.51	GTATGT
PF13_0134	-1731	1	8.51	GTATGT
PF13_0134	-805	1	8.51	GTATGT
PF13_0139	-647	-1	8.51	ACATAC
PF13_0140	-1414	1	8.51	GTATGT
PF13_0148	-1608	1	8.51	GTATGT
PF13_0148	-1512	-1	8.51	ACATAC
PF13_0155	-835	-1	8.51	ACATAC
PF13_0156	-730	1	8.51	GTATGT
PF13_0156	-681	-1	8.51	ACATAC
PF13_0164	-1547	-1	8.51	ACATAC
PF13_0164	-407	1	8.51	GTATGT
PF13_0185	-986	-1	8.51	ACATAC
PF13_0185	-978	-1	8.51	ACATAC
PF13_0185	-885	-1	8.51	ACATAC
PF13_0188	-340	-1	8.51	ACATAC
PF13_0189	-444	-1	8.51	ACATAC
PF13_0199	-486	-1	8.51	ACATAC
PF13_0200	-373	1	8.51	GTATGT
PF13_0216	-1908	1	8.51	GTATGT
PF13_0216	-1651	1	8.51	GTATGT
PF13_0217	-560	-1	8.51	ACATAC
PF13_0217	-63	-1	8.51	ACATAC
PF13_0218	-725	1	8.51	GTATGT
PF13_0218	-228	1	8.51	GTATGT
PF13_0229	-1423	1	8.51	GTATGT
PF13_0229	-839	1	8.51	GTATGT
PF13_0229	-831	1	8.51	GTATGT
PF13_0229	-116	-1	8.51	ACATAC
PF13_0229	-92	-1	8.51	ACATAC
PF13_0237	-1249	-1	8.51	ACATAC
PF13_0237	-378	1	8.51	GTATGT
PF13_0241	-114	1	8.51	GTATGT
PF13_0242	-1842	-1	8.51	ACATAC
PF13_0242	-1828	1	8.51	GTATGT
PF13_0242	-1708	-1	8.51	ACATAC
PF13_0242	-1252	-1	8.51	ACATAC
PF13_0242	-286	-1	8.51	ACATAC
PF13_0246	-893	-1	8.51	ACATAC
PF13_0246	-84	1	8.51	GTATGT
PF13_0248	-960	-1	8.51	ACATAC
PF13_0248	-218	-1	8.51	ACATAC
PF13_0249	-1495	1	8.51	GTATGT
PF13_0249	-753	1	8.51	GTATGT
PF13_0251	-949	1	8.51	GTATGT
PF13_0251	-545	1	8.51	GTATGT
PF13_0260	-39	1	8.51	GTATGT
PF13_0291	-1399	1	8.51	GTATGT
PF13_0299	-744	1	8.51	GTATGT
PF13_0301	-1503	-1	8.51	ACATAC
PF13_0301	-652	-1	8.51	ACATAC
PF13_0317	-441	-1	8.51	ACATAC
PF13_0327	-858	-1	8.51	ACATAC
PF13_0327	-502	-1	8.51	ACATAC
PF13_0328	-1447	-1	8.51	ACATAC
PF13_0329	-932	1	8.51	GTATGT
PF13_0329	-744	-1	8.51	ACATAC
PF13_0333	-495	1	8.51	GTATGT
PF13_0338	-865	1	8.51	GTATGT
PF13_0338	-374	1	8.51	GTATGT
PF13_0349	-1324	1	8.51	GTATGT
PF13_0349	-594	1	8.51	GTATGT
PF13_0349	-580	1	8.51	GTATGT
PF13_0353	-887	-1	8.51	ACATAC
PF13_0353	-611	1	8.51	GTATGT
PF13_0359	-1435	-1	8.51	ACATAC
PF13_0359	-91	-1	8.51	ACATAC
PF13_0361	-544	-1	8.51	ACATAC
PF14_0020	-1247	1	8.51	GTATGT
PF14_0020	-700	1	8.51	GTATGT
PF14_0020	-692	1	8.51	GTATGT
PF14_0020	-450	1	8.51	GTATGT
PF14_0031	-455	1	8.51	GTATGT
PF14_0035	-809	-1	8.51	ACATAC
PF14_0035	-763	1	8.51	GTATGT
PF14_0035	-411	-1	8.51	ACATAC
PF14_0049	-304	-1	8.51	ACATAC
PF14_0049	-50	-1	8.51	ACATAC
PF14_0049	-40	1	8.51	GTATGT
PF14_0051	-580	-1	8.51	ACATAC
PF14_0053	-1298	1	8.51	GTATGT
PF14_0053	-565	1	8.51	GTATGT
PF14_0053	-152	-1	8.51	ACATAC
PF14_0093	-1625	1	8.51	GTATGT
PF14_0093	-291	1	8.51	GTATGT
PF14_0101	-1880	1	8.51	GTATGT
PF14_0101	-236	-1	8.51	ACATAC
PF14_0105	-1858	1	8.51	GTATGT
PF14_0105	-1198	-1	8.51	ACATAC
PF14_0111	-1419	1	8.51	GTATGT
PF14_0111	-756	1	8.51	GTATGT
PF14_0112	-870	1	8.51	GTATGT
PF14_0112	-622	-1	8.51	ACATAC
PF14_0132	-378	1	8.51	GTATGT
PF14_0138	-1533	-1	8.51	ACATAC
PF14_0138	-1453	1	8.51	GTATGT
PF14_0138	-219	1	8.51	GTATGT
PF14_0142	-1384	-1	8.51	ACATAC
PF14_0142	-977	1	8.51	GTATGT
PF14_0148	-1538	-1	8.51	ACATAC
PF14_0148	-802	1	8.51	GTATGT
PF14_0160	-1562	-1	8.51	ACATAC
PF14_0160	-521	1	8.51	GTATGT
PF14_0160	-337	1	8.51	GTATGT
PF14_0161	-1862	-1	8.51	ACATAC
PF14_0161	-1678	-1	8.51	ACATAC
PF14_0161	-637	1	8.51	GTATGT
PF14_0176	-1839	-1	8.51	ACATAC
PF14_0176	-1799	-1	8.51	ACATAC
PF14_0177	-421	-1	8.51	ACATAC
PF14_0184	-525	1	8.51	GTATGT
PF14_0184	-517	1	8.51	GTATGT
PF14_0186	-1751	-1	8.51	ACATAC
PF14_0186	-271	-1	8.51	ACATAC
PF14_0192	-1321	-1	8.51	ACATAC
PF14_0200	-100	1	8.51	GTATGT
PF14_0245	-18	1	8.51	GTATGT
PF14_0252	-1185	-1	8.51	ACATAC
PF14_0253	-1992	1	8.51	GTATGT
PF14_0253	-1221	1	8.51	GTATGT
PF14_0254	-836	-1	8.51	ACATAC
PF14_0254	-65	-1	8.51	ACATAC
PF14_0257	-1976	1	8.51	GTATGT
PF14_0257	-1509	1	8.51	GTATGT
PF14_0257	-1244	-1	8.51	ACATAC
PF14_0270	-501	1	8.51	GTATGT
PF14_0280	-1506	-1	8.51	ACATAC
PF14_0280	-1101	-1	8.51	ACATAC
PF14_0285	-384	-1	8.51	ACATAC
PF14_0289	-618	1	8.51	GTATGT
PF14_0295	-615	-1	8.51	ACATAC
PF14_0295	-574	1	8.51	GTATGT
PF14_0295	-172	1	8.51	GTATGT
PF14_0300	-1187	1	8.51	GTATGT
PF14_0311	-1102	1	8.51	GTATGT
PF14_0311	-561	-1	8.51	ACATAC
PF14_0315	-1593	1	8.51	GTATGT
PF14_0315	-1039	1	8.51	GTATGT
PF14_0319	-676	-1	8.51	ACATAC
PF14_0319	-377	1	8.51	GTATGT
PF14_0319	-315	1	8.51	GTATGT
PF14_0319	-231	1	8.51	GTATGT
PF14_0320	-1397	-1	8.51	ACATAC
PF14_0320	-1313	-1	8.51	ACATAC
PF14_0320	-1251	-1	8.51	ACATAC
PF14_0320	-952	1	8.51	GTATGT
PF14_0323	-1020	-1	8.51	ACATAC
PF14_0338	-1906	1	8.51	GTATGT
PF14_0338	-692	1	8.51	GTATGT
PF14_0338	-468	-1	8.51	ACATAC
PF14_0347	-1112	1	8.51	GTATGT
PF14_0347	-1104	1	8.51	GTATGT
PF14_0348	-1856	1	8.51	GTATGT
PF14_0348	-153	1	8.51	GTATGT
PF14_0348	-145	1	8.51	GTATGT
PF14_0353	-385	-1	8.51	ACATAC
PF14_0353	-263	-1	8.51	ACATAC
PF14_0354	-1851	1	8.51	GTATGT
PF14_0354	-1729	1	8.51	GTATGT
PF14_0357	-1238	-1	8.51	ACATAC
PF14_0357	-1068	1	8.51	GTATGT
PF14_0357	-1012	1	8.51	GTATGT
PF14_0369	-1448	-1	8.51	ACATAC
PF14_0369	-1388	-1	8.51	ACATAC
PF14_0373	-1080	-1	8.51	ACATAC
PF14_0380	-1043	1	8.51	GTATGT
PF14_0380	-722	1	8.51	GTATGT
PF14_0386	-1793	1	8.51	GTATGT
PF14_0387	-1379	-1	8.51	ACATAC
PF14_0387	-1079	-1	8.51	ACATAC
PF14_0387	-301	1	8.51	GTATGT
PF14_0394	-526	-1	8.51	ACATAC
PF14_0394	-480	-1	8.51	ACATAC
PF14_0396	-1238	-1	8.51	ACATAC
PF14_0396	-678	1	8.51	GTATGT
PF14_0405	-283	1	8.51	GTATGT
PF14_0408	-330	1	8.51	GTATGT
PF14_0409	-1029	-1	8.51	ACATAC
PF14_0414	-358	1	8.51	GTATGT
PF14_0417	-324	-1	8.51	ACATAC
PF14_0417	-316	-1	8.51	ACATAC
PF14_0427	-434	1	8.51	GTATGT
PF14_0427	-317	1	8.51	GTATGT
PF14_0427	-269	-1	8.51	ACATAC
PF14_0444	-903	1	8.51	GTATGT
PF14_0446	-416	-1	8.51	ACATAC
PF14_0447	-1891	-1	8.51	ACATAC
PF14_0463	-1865	-1	8.51	ACATAC
PF14_0463	-679	1	8.51	GTATGT
PF14_0463	-440	-1	8.51	ACATAC
PF14_0468	-1399	1	8.51	GTATGT
PF14_0468	-1365	1	8.51	GTATGT
PF14_0468	-1139	1	8.51	GTATGT
PF14_0468	-943	1	8.51	GTATGT
PF14_0484	-730	-1	8.51	ACATAC
PF14_0484	-87	-1	8.51	ACATAC
PF14_0488	-1778	-1	8.51	ACATAC
PF14_0492	-1620	-1	8.51	ACATAC
PF14_0492	-449	1	8.51	GTATGT
PF14_0493	-1566	1	8.51	GTATGT
PF14_0495	-283	1	8.51	GTATGT
PF14_0531	-780	1	8.51	GTATGT
PF14_0533	-1691	1	8.51	GTATGT
PF14_0533	-314	1	8.51	GTATGT
PF14_0533	-286	1	8.51	GTATGT
PF14_0533	-258	1	8.51	GTATGT
PF14_0533	-234	1	8.51	GTATGT
PF14_0533	-210	1	8.51	GTATGT
PF14_0533	-190	1	8.51	GTATGT
PF14_0533	-170	1	8.51	GTATGT
PF14_0533	-154	1	8.51	GTATGT
PF14_0533	-146	1	8.51	GTATGT
PF14_0538	-1152	-1	8.51	ACATAC
PF14_0538	-1096	-1	8.51	ACATAC
PF14_0538	-84	1	8.51	GTATGT
PF14_0548	-373	1	8.51	GTATGT
PF14_0552	-490	-1	8.51	ACATAC
PF14_0552	-295	-1	8.51	ACATAC
PF14_0558	-339	-1	8.51	ACATAC
PF14_0577	-1731	-1	8.51	ACATAC
PF14_0577	-1612	-1	8.51	ACATAC
PF14_0583	-694	1	8.51	GTATGT
PF14_0583	-438	-1	8.51	ACATAC
PF14_0583	-360	1	8.51	GTATGT
PF14_0583	-352	1	8.51	GTATGT
PF14_0592	-454	-1	8.51	ACATAC
PF14_0597	-738	-1	8.51	ACATAC
PF14_0597	-401	1	8.51	GTATGT
PF14_0606	-173	1	8.51	GTATGT
PF14_0617	-1142	1	8.51	GTATGT
PF14_0617	-777	1	8.51	GTATGT
PF14_0618	-845	1	8.51	GTATGT
PF14_0632	-1066	-1	8.51	ACATAC
PF14_0632	-30	-1	8.51	ACATAC
PF14_0641	-84	1	8.51	GTATGT
PF14_0647	-795	1	8.51	GTATGT
PF14_0647	-473	1	8.51	GTATGT
PF14_0653	-821	-1	8.51	ACATAC
PF14_0665	-956	1	8.51	GTATGT
PF14_0665	-843	1	8.51	GTATGT
PF14_0665	-555	-1	8.51	ACATAC
PF14_0671	-447	-1	8.51	ACATAC
PF14_0671	-107	1	8.51	GTATGT
PF14_0672	-1652	-1	8.51	ACATAC
PF14_0675	-1840	1	8.51	GTATGT
PF14_0675	-990	-1	8.51	ACATAC
PF14_0675	-656	1	8.51	GTATGT
PF14_0679	-1218	1	8.51	GTATGT
PF14_0679	-1203	-1	8.51	ACATAC
PF14_0679	-486	-1	8.51	ACATAC
PF14_0679	-277	-1	8.51	ACATAC
PF14_0695	-700	1	8.51	GTATGT
PF14_0717	-1165	1	8.51	GTATGT
PF14_0717	-268	-1	8.51	ACATAC
PF14_0721	-612	-1	8.51	ACATAC
PF14_0721	-273	1	8.51	GTATGT
PF14_0774	-106	-1	8.51	ACATAC
PFA0170c	-606	-1	8.51	ACATAC
PFA0170c	-99	-1	8.51	ACATAC
PFA0195w	-657	-1	8.51	ACATAC
PFA0225w	-513	-1	8.51	ACATAC
PFA0250w	-671	-1	8.51	ACATAC
PFA0250w	-217	-1	8.51	ACATAC
PFA0250w	-61	-1	8.51	ACATAC
PFA0255c	-951	1	8.51	GTATGT
PFA0255c	-532	1	8.51	GTATGT
PFA0255c	-168	1	8.51	GTATGT
PFA0280w	-1545	-1	8.51	ACATAC
PFA0285c	-538	1	8.51	GTATGT
PFA0305c	-924	1	8.51	GTATGT
PFA0305c	-916	1	8.51	GTATGT
PFA0305c	-908	1	8.51	GTATGT
PFA0305c	-900	1	8.51	GTATGT
PFA0305c	-384	-1	8.51	ACATAC
PFA0305c	-16	1	8.51	GTATGT
PFA0320w	-638	1	8.51	GTATGT
PFA0370w	-1898	-1	8.51	ACATAC
PFA0370w	-648	1	8.51	GTATGT
PFA0370w	-84	1	8.51	GTATGT
PFA0390w	-528	1	8.51	GTATGT
PFA0390w	-308	1	8.51	GTATGT
PFA0400c	-880	-1	8.51	ACATAC
PFA0400c	-872	-1	8.51	ACATAC
PFA0400c	-806	-1	8.51	ACATAC
PFA0450c	-1272	-1	8.51	ACATAC
PFA0450c	-56	1	8.51	GTATGT
PFA0485w	-257	-1	8.51	ACATAC
PFA0490w	-207	1	8.51	GTATGT
PFA0520c	-465	-1	8.51	ACATAC
PFA0545c	-936	-1	8.51	ACATAC
PFA0545c	-807	-1	8.51	ACATAC
PFA0545c	-713	-1	8.51	ACATAC
PFA0545c	-660	-1	8.51	ACATAC
PFB0015c	-958	-1	8.51	ACATAC
PFB0015c	-698	-1	8.51	ACATAC
PFB0170w	-1426	-1	8.51	ACATAC
PFB0170w	-1342	-1	8.51	ACATAC
PFB0170w	-970	1	8.51	GTATGT
PFB0170w	-97	1	8.51	GTATGT
PFB0215c	-426	1	8.51	GTATGT
PFB0220w	-94	-1	8.51	ACATAC
PFB0260w	-1618	-1	8.51	ACATAC
PFB0310c	-1479	-1	8.51	ACATAC
PFB0310c	-576	1	8.51	GTATGT
PFB0360c	-932	-1	8.51	ACATAC
PFB0380c	-330	1	8.51	GTATGT
PFB0380c	-42	-1	8.51	ACATAC
PFB0390w	-829	1	8.51	GTATGT
PFB0435c	-774	-1	8.51	ACATAC
PFB0460c	-1903	-1	8.51	ACATAC
PFB0460c	-478	-1	8.51	ACATAC
PFB0460c	-361	-1	8.51	ACATAC
PFB0465c	-279	-1	8.51	ACATAC
PFB0501c	-297	-1	8.51	ACATAC
PFB0520w	-762	-1	8.51	ACATAC
PFB0520w	-270	-1	8.51	ACATAC
PFB0520w	-208	1	8.51	GTATGT
PFB0520w	-193	-1	8.51	ACATAC
PFB0585w	-1024	-1	8.51	ACATAC
PFB0590w	-696	1	8.51	GTATGT
PFB0605w	-1486	1	8.51	GTATGT
PFB0645c	-1594	1	8.51	GTATGT
PFB0645c	-919	-1	8.51	ACATAC
PFB0645c	-899	-1	8.51	ACATAC
PFB0645c	-887	-1	8.51	ACATAC
PFB0645c	-875	-1	8.51	ACATAC
PFB0645c	-863	-1	8.51	ACATAC
PFB0685c	-1267	-1	8.51	ACATAC
PFB0687c	-1896	1	8.51	GTATGT
PFB0687c	-351	1	8.51	GTATGT
PFB0790c	-100	1	8.51	GTATGT
PFB0790c	-92	1	8.51	GTATGT
PFB0790c	-84	1	8.51	GTATGT
PFB0795w	-1076	-1	8.51	ACATAC
PFB0795w	-1068	-1	8.51	ACATAC
PFB0795w	-1060	-1	8.51	ACATAC
PFB0835c	-1783	1	8.51	GTATGT
PFB0835c	-1771	1	8.51	GTATGT
PFB0835c	-1759	1	8.51	GTATGT
PFB0835c	-1735	1	8.51	GTATGT
PFB0835c	-1241	1	8.51	GTATGT
PFB0835c	-66	-1	8.51	ACATAC
PFB0840w	-1802	1	8.51	GTATGT
PFB0840w	-627	-1	8.51	ACATAC
PFB0840w	-133	-1	8.51	ACATAC
PFB0840w	-109	-1	8.51	ACATAC
PFB0840w	-97	-1	8.51	ACATAC
PFB0840w	-85	-1	8.51	ACATAC
PFB0855c	-307	-1	8.51	ACATAC
PFB0890c	-1033	-1	8.51	ACATAC
PFB0890c	-1022	1	8.51	GTATGT
PFB0890c	-587	-1	8.51	ACATAC
PFB0895c	-508	-1	8.51	ACATAC
PFB0935w	-1347	-1	8.51	ACATAC
PFC0150w	-265	-1	8.51	ACATAC
PFC0160w	-1944	1	8.51	GTATGT
PFC0160w	-1023	1	8.51	GTATGT
PFC0170c	-1819	1	8.51	GTATGT
PFC0170c	-1807	1	8.51	GTATGT
PFC0170c	-1751	1	8.51	GTATGT
PFC0170c	-1723	1	8.51	GTATGT
PFC0170c	-1695	1	8.51	GTATGT
PFC0170c	-1667	1	8.51	GTATGT
PFC0170c	-1651	1	8.51	GTATGT
PFC0170c	-1639	1	8.51	GTATGT
PFC0170c	-1623	1	8.51	GTATGT
PFC0170c	-1611	1	8.51	GTATGT
PFC0170c	-1595	1	8.51	GTATGT
PFC0170c	-1583	1	8.51	GTATGT
PFC0170c	-1567	1	8.51	GTATGT
PFC0170c	-1555	1	8.51	GTATGT
PFC0170c	-1053	1	8.51	GTATGT
PFC0195w	-1354	-1	8.51	ACATAC
PFC0220w	-929	-1	8.51	ACATAC
PFC0220w	-313	1	8.51	GTATGT
PFC0230c	-860	-1	8.51	ACATAC
PFC0241w	-646	1	8.51	GTATGT
PFC0250c	-976	1	8.51	GTATGT
PFC0250c	-200	-1	8.51	ACATAC
PFC0261c	-395	1	8.51	GTATGT
PFC0261c	-300	-1	8.51	ACATAC
PFC0275w	-133	1	8.51	GTATGT
PFC0275w	-107	1	8.51	GTATGT
PFC0275w	-80	-1	8.51	ACATAC
PFC0315c	-408	-1	8.51	ACATAC
PFC0315c	-400	-1	8.51	ACATAC
PFC0315c	-272	1	8.51	GTATGT
PFC0315c	-259	-1	8.51	ACATAC
PFC0320w	-832	1	8.51	GTATGT
PFC0320w	-819	-1	8.51	ACATAC
PFC0320w	-695	1	8.51	GTATGT
PFC0320w	-687	1	8.51	GTATGT
PFC0325c	-1211	1	8.51	GTATGT
PFC0325c	-208	1	8.51	GTATGT
PFC0340w	-1341	1	8.51	GTATGT
PFC0415c	-117	-1	8.51	ACATAC
PFC0435w	-903	1	8.51	GTATGT
PFC0455w	-1593	-1	8.51	ACATAC
PFC0455w	-1585	-1	8.51	ACATAC
PFC0455w	-1040	1	8.51	GTATGT
PFC0475c	-1857	-1	8.51	ACATAC
PFC0475c	-1436	-1	8.51	ACATAC
PFC0475c	-1287	-1	8.51	ACATAC
PFC0475c	-1271	-1	8.51	ACATAC
PFC0475c	-1259	-1	8.51	ACATAC
PFC0475c	-1243	-1	8.51	ACATAC
PFC0475c	-1235	-1	8.51	ACATAC
PFC0475c	-1227	-1	8.51	ACATAC
PFC0475c	-1219	-1	8.51	ACATAC
PFC0475c	-1211	-1	8.51	ACATAC
PFC0475c	-1203	-1	8.51	ACATAC
PFC0475c	-1195	-1	8.51	ACATAC
PFC0475c	-1179	-1	8.51	ACATAC
PFC0475c	-913	-1	8.51	ACATAC
PFC0475c	-735	1	8.51	GTATGT
PFC0500w	-664	-1	8.51	ACATAC
PFC0500w	-236	1	8.51	GTATGT
PFC0581w	-1502	1	8.51	GTATGT
PFC0650w	-629	1	8.51	GTATGT
PFC0670c	-1214	-1	8.51	ACATAC
PFC0675c	-894	1	8.51	GTATGT
PFC0675c	-145	1	8.51	GTATGT
PFC0715c	-1325	1	8.51	GTATGT
PFC0720w	-534	-1	8.51	ACATAC
PFC0745c	-864	-1	8.51	ACATAC
PFC0745c	-822	-1	8.51	ACATAC
PFC0745c	-651	-1	8.51	ACATAC
PFC0755c	-616	-1	8.51	ACATAC
PFC0755c	-175	1	8.51	GTATGT
PFC0765c	-1820	-1	8.51	ACATAC
PFC0765c	-1392	-1	8.51	ACATAC
PFC0765c	-320	-1	8.51	ACATAC
PFC0770c	-1221	-1	8.51	ACATAC
PFC0770c	-913	-1	8.51	ACATAC
PFC0840w	-749	1	8.51	GTATGT
PFC0840w	-241	-1	8.51	ACATAC
PFC0912w	-244	1	8.51	GTATGT
PFC0912w	-120	1	8.51	GTATGT
PFC0915w	-1512	1	8.51	GTATGT
PFC0915w	-183	1	8.51	GTATGT
PFC0930c	-1177	1	8.51	GTATGT
PFC0955w	-1051	1	8.51	GTATGT
PFC0955w	-1039	1	8.51	GTATGT
PFC0955w	-1027	1	8.51	GTATGT
PFC0955w	-1015	1	8.51	GTATGT
PFC0955w	-1003	1	8.51	GTATGT
PFC0955w	-991	1	8.51	GTATGT
PFC0955w	-979	1	8.51	GTATGT
PFC0955w	-967	1	8.51	GTATGT
PFC0955w	-955	1	8.51	GTATGT
PFC0955w	-943	1	8.51	GTATGT
PFC0955w	-931	1	8.51	GTATGT
PFC0955w	-919	1	8.51	GTATGT
PFC0955w	-907	1	8.51	GTATGT
PFC0955w	-895	1	8.51	GTATGT
PFC0955w	-883	1	8.51	GTATGT
PFC0955w	-871	1	8.51	GTATGT
PFC0955w	-859	1	8.51	GTATGT
PFC0955w	-847	1	8.51	GTATGT
PFC0995c	-604	1	8.51	GTATGT
PFC0995c	-215	1	8.51	GTATGT
PFC1005c	-1187	-1	8.51	ACATAC
PFC1035w	-125	-1	8.51	ACATAC
PFD0170c	-1940	-1	8.51	ACATAC
PFD0170c	-1815	-1	8.51	ACATAC
PFD0170c	-121	1	8.51	GTATGT
PFD0190w	-1710	1	8.51	GTATGT
PFD0205c	-395	1	8.51	GTATGT
PFD0205c	-161	1	8.51	GTATGT
PFD0205c	-85	1	8.51	GTATGT
PFD0255w	-1125	-1	8.51	ACATAC
PFD0255w	-486	1	8.51	GTATGT
PFD0300w	-1544	-1	8.51	ACATAC
PFD0300w	-1298	1	8.51	GTATGT
PFD0335c	-527	-1	8.51	ACATAC
PFD0420c	-180	1	8.51	GTATGT
PFD0530c	-1344	1	8.51	GTATGT
PFD0530c	-733	-1	8.51	ACATAC
PFD0530c	-725	-1	8.51	ACATAC
PFD0535w	-1221	1	8.51	GTATGT
PFD0535w	-1213	1	8.51	GTATGT
PFD0535w	-602	-1	8.51	ACATAC
PFD0585c	-1588	1	8.51	GTATGT
PFD0595w	-1263	1	8.51	GTATGT
PFD0600c	-1983	1	8.51	GTATGT
PFD0660w	-587	1	8.51	GTATGT
PFD0665c	-649	1	8.51	GTATGT
PFD0670c	-1286	1	8.51	GTATGT
PFD0670c	-1242	-1	8.51	ACATAC
PFD0675w	-55	1	8.51	GTATGT
PFD0675w	-11	-1	8.51	ACATAC
PFD0705c	-696	1	8.51	GTATGT
PFD0710w	-395	-1	8.51	ACATAC
[truncated: 5,181 more rows]
