# Supplementary material for: Identification and Genome-Wide Prediction of DNA Binding Specificities for the ApiAP2 Family of Regulators from the Malaria Parasite
Source: PLoS Pathog. 2010 Oct 28;6(10):e1001165. doi: 10.1371/journal.ppat.1001165 (PMC2965767; doi:10.1371/journal.ppat.1001165)
Supplement: Dataset S5 — IDC co-expressed predicted targets for all motifs. (1.71 MB ZIP) [file ppat.1001165.s023.zip › Dataset S5_revised/PFD0985w_D2_IDC co-expressed targets.xls]

## Sheet: TGTTAC_PFD0985wD2ext.targets.tx
Dataset S5v. Predicted targets of PFD0985w_D2 that are co-expressed during the IDC.
Searches were done using the position weight matrix trimmed to the 6 most informative consecutive motif positions.
Data is sorted by score from highest to lowest.
Column 1 - PlasmoDB gene IDs. Genes listed multiple times have more than one match to the motif in their upstream regions
Column 2 - Position of the motif upstream from the ATG start codon.
Column 3 - Orientation of the motif in the genome. 1 indicates the plus strand and -1 indicates the minus strand.
Column 4 - ScanACE score. Higher scores reflect better better matches to the position weight matrix.
Column 5 - Sequence of the motif match. All sequences are 5' to 3' from the plus strand.
Gene ID	Position	Orientation	Score	Sequence
MAL13P1.120	-1107	-1	12.25	GTAACA
MAL13P1.132	-58	-1	12.25	GTAACA
MAL13P1.146	-1420	-1	12.25	GTAACA
MAL13P1.209	-196	1	12.25	TGTTAC
MAL13P1.24	-1321	1	12.25	TGTTAC
MAL13P1.243	-296	1	12.25	TGTTAC
MAL13P1.257	-457	1	12.25	TGTTAC
MAL13P1.26	-983	1	12.25	TGTTAC
MAL13P1.26	-558	1	12.25	TGTTAC
MAL13P1.335	-902	1	12.25	TGTTAC
MAL13P1.345	-229	1	12.25	TGTTAC
MAL13P1.36	-1113	1	12.25	TGTTAC
MAL13P1.36	-873	-1	12.25	GTAACA
MAL13P1.45	-1995	1	12.25	TGTTAC
MAL13P1.45	-1741	1	12.25	TGTTAC
MAL13P1.54	-359	-1	12.25	GTAACA
MAL13P1.55	-1628	-1	12.25	GTAACA
MAL13P1.76	-1276	1	12.25	TGTTAC
MAL13P1.79	-1856	-1	12.25	GTAACA
MAL13P1.83	-1894	1	12.25	TGTTAC
MAL7P1.126	-1245	1	12.25	TGTTAC
MAL7P1.164	-176	1	12.25	TGTTAC
MAL7P1.171	-1595	1	12.25	TGTTAC
MAL7P1.24	-471	1	12.25	TGTTAC
MAL7P1.28	-1259	1	12.25	TGTTAC
MAL7P1.58	-1779	1	12.25	TGTTAC
MAL8P1.10	-1147	1	12.25	TGTTAC
MAL8P1.10	-475	-1	12.25	GTAACA
MAL8P1.10	-427	1	12.25	TGTTAC
MAL8P1.152	-1379	1	12.25	TGTTAC
MAL8P1.152	-386	1	12.25	TGTTAC
MAL8P1.154	-1423	1	12.25	TGTTAC
MAL8P1.2	-1654	1	12.25	TGTTAC
MAL8P1.48	-138	1	12.25	TGTTAC
MAL8P1.64	-1091	-1	12.25	GTAACA
PF07_0027	-1028	1	12.25	TGTTAC
PF07_0029	-1706	1	12.25	TGTTAC
PF07_0046	-365	-1	12.25	GTAACA
PF07_0059	-90	1	12.25	TGTTAC
PF07_0071	-141	1	12.25	TGTTAC
PF07_0083	-1554	-1	12.25	GTAACA
PF07_0088	-1973	1	12.25	TGTTAC
PF07_0088	-87	1	12.25	TGTTAC
PF07_0090	-379	-1	12.25	GTAACA
PF07_0092	-467	1	12.25	TGTTAC
PF07_0097	-1300	1	12.25	TGTTAC
PF07_0097	-844	-1	12.25	GTAACA
PF07_0102	-746	-1	12.25	GTAACA
PF07_0106	-1528	-1	12.25	GTAACA
PF07_0126	-1782	-1	12.25	GTAACA
PF07_0126	-911	1	12.25	TGTTAC
PF07_0126	-626	1	12.25	TGTTAC
PF08_0002	-819	1	12.25	TGTTAC
PF08_0039	-1637	1	12.25	TGTTAC
PF08_0042	-1799	-1	12.25	GTAACA
PF08_0042	-1436	1	12.25	TGTTAC
PF08_0048	-519	1	12.25	TGTTAC
PF08_0074	-1924	-1	12.25	GTAACA
PF08_0079	-1396	1	12.25	TGTTAC
PF08_0079	-1366	-1	12.25	GTAACA
PF08_0079	-866	1	12.25	TGTTAC
PF08_0099	-1464	1	12.25	TGTTAC
PF08_0102	-1737	-1	12.25	GTAACA
PF08_0137	-1437	1	12.25	TGTTAC
PF10_0013	-1762	-1	12.25	GTAACA
PF10_0017	-650	1	12.25	TGTTAC
PF10_0055	-1689	1	12.25	TGTTAC
PF10_0058	-681	1	12.25	TGTTAC
PF10_0058	-216	1	12.25	TGTTAC
PF10_0089	-520	1	12.25	TGTTAC
PF10_0095	-806	1	12.25	TGTTAC
PF10_0095	-354	1	12.25	TGTTAC
PF10_0122	-1611	1	12.25	TGTTAC
PF10_0126	-50	1	12.25	TGTTAC
PF10_0141	-684	-1	12.25	GTAACA
PF10_0144	-1678	-1	12.25	GTAACA
PF10_0160	-1763	1	12.25	TGTTAC
PF10_0180	-1385	1	12.25	TGTTAC
PF10_0200	-517	1	12.25	TGTTAC
PF10_0214	-1970	1	12.25	TGTTAC
PF10_0272	-962	-1	12.25	GTAACA
PF10_0273	-1260	1	12.25	TGTTAC
PF10_0278	-1947	1	12.25	TGTTAC
PF10_0287	-313	1	12.25	TGTTAC
PF10_0299	-230	1	12.25	TGTTAC
PF10_0300	-632	-1	12.25	GTAACA
PF10_0314	-1852	1	12.25	TGTTAC
PF10_0322	-1262	-1	12.25	GTAACA
PF10_0327	-973	-1	12.25	GTAACA
PF10_0328	-568	1	12.25	TGTTAC
PF10_0329	-396	1	12.25	TGTTAC
PF10_0341	-1807	-1	12.25	GTAACA
PF10_0341	-1487	1	12.25	TGTTAC
PF10_0366	-1896	1	12.25	TGTTAC
PF10_0380	-894	1	12.25	TGTTAC
PF11_0036	-1097	1	12.25	TGTTAC
PF11_0036	-509	1	12.25	TGTTAC
PF11_0068	-24	1	12.25	TGTTAC
PF11_0070	-539	1	12.25	TGTTAC
PF11_0070	-214	1	12.25	TGTTAC
PF11_0076	-1149	1	12.25	TGTTAC
PF11_0076	-1136	1	12.25	TGTTAC
PF11_0105	-433	1	12.25	TGTTAC
PF11_0116	-21	1	12.25	TGTTAC
PF11_0147	-463	-1	12.25	GTAACA
PF11_0147	-245	1	12.25	TGTTAC
PF11_0174	-867	1	12.25	TGTTAC
PF11_0174	-683	1	12.25	TGTTAC
PF11_0188	-1689	-1	12.25	GTAACA
PF11_0200	-263	-1	12.25	GTAACA
PF11_0255	-934	1	12.25	TGTTAC
PF11_0259	-1030	1	12.25	TGTTAC
PF11_0260	-953	-1	12.25	GTAACA
PF11_0265	-1325	1	12.25	TGTTAC
PF11_0270	-701	1	12.25	TGTTAC
PF11_0272	-1592	-1	12.25	GTAACA
PF11_0275	-974	-1	12.25	GTAACA
PF11_0275	-879	1	12.25	TGTTAC
PF11_0279	-456	1	12.25	TGTTAC
PF11_0289	-1107	1	12.25	TGTTAC
PF11_0341	-391	-1	12.25	GTAACA
PF11_0353	-1887	1	12.25	TGTTAC
PF11_0358	-805	1	12.25	TGTTAC
PF11_0380	-1105	-1	12.25	GTAACA
PF11_0397	-52	1	12.25	TGTTAC
PF11_0445	-1795	1	12.25	TGTTAC
PF11_0445	-682	1	12.25	TGTTAC
PF11_0447	-1549	-1	12.25	GTAACA
PF11_0457	-804	-1	12.25	GTAACA
PF11_0457	-474	-1	12.25	GTAACA
PF11_0483	-78	-1	12.25	GTAACA
PF11_0503	-1188	1	12.25	TGTTAC
PF11_0506	-565	1	12.25	TGTTAC
PF11_0506	-59	1	12.25	TGTTAC
PF13_0034	-1463	1	12.25	TGTTAC
PF13_0048	-988	-1	12.25	GTAACA
PF13_0048	-9	-1	12.25	GTAACA
PF13_0049	-437	1	12.25	TGTTAC
PF13_0053	-111	1	12.25	TGTTAC
PF13_0073	-1983	1	12.25	TGTTAC
PF13_0073	-1719	1	12.25	TGTTAC
PF13_0076	-381	1	12.25	TGTTAC
PF13_0076	-138	1	12.25	TGTTAC
PF13_0088	-590	-1	12.25	GTAACA
PF13_0091	-560	1	12.25	TGTTAC
PF13_0096	-1496	-1	12.25	GTAACA
PF13_0097	-895	1	12.25	TGTTAC
PF13_0109	-1685	-1	12.25	GTAACA
PF13_0109	-1122	-1	12.25	GTAACA
PF13_0132	-1932	1	12.25	TGTTAC
PF13_0136	-311	1	12.25	TGTTAC
PF13_0142	-1110	-1	12.25	GTAACA
PF13_0143	-887	1	12.25	TGTTAC
PF13_0143	-223	-1	12.25	GTAACA
PF13_0147	-656	1	12.25	TGTTAC
PF13_0157	-1303	-1	12.25	GTAACA
PF13_0158	-46	1	12.25	TGTTAC
PF13_0172	-1544	1	12.25	TGTTAC
PF13_0172	-126	1	12.25	TGTTAC
PF13_0177	-1267	1	12.25	TGTTAC
PF13_0177	-150	1	12.25	TGTTAC
PF13_0178	-1239	-1	12.25	GTAACA
PF13_0190	-1351	1	12.25	TGTTAC
PF13_0208	-1339	1	12.25	TGTTAC
PF13_0208	-237	1	12.25	TGTTAC
PF13_0224	-1722	1	12.25	TGTTAC
PF13_0227	-311	1	12.25	TGTTAC
PF13_0243	-1532	-1	12.25	GTAACA
PF13_0257	-1913	-1	12.25	GTAACA
PF13_0257	-903	1	12.25	TGTTAC
PF13_0261	-732	1	12.25	TGTTAC
PF13_0275	-1097	1	12.25	TGTTAC
PF13_0284	-843	-1	12.25	GTAACA
PF13_0286	-1213	1	12.25	TGTTAC
PF13_0286	-705	1	12.25	TGTTAC
PF13_0286	-224	1	12.25	TGTTAC
PF13_0287	-955	1	12.25	TGTTAC
PF13_0300	-1697	1	12.25	TGTTAC
PF13_0315	-1606	1	12.25	TGTTAC
PF13_0344	-390	1	12.25	TGTTAC
PF14_0017	-1462	1	12.25	TGTTAC
PF14_0028	-1630	1	12.25	TGTTAC
PF14_0028	-44	-1	12.25	GTAACA
PF14_0036	-446	-1	12.25	GTAACA
PF14_0037	-405	1	12.25	TGTTAC
PF14_0078	-537	1	12.25	TGTTAC
PF14_0083	-372	1	12.25	TGTTAC
PF14_0086	-247	-1	12.25	GTAACA
PF14_0087	-375	-1	12.25	GTAACA
PF14_0087	-259	-1	12.25	GTAACA
PF14_0098	-1775	1	12.25	TGTTAC
PF14_0098	-905	1	12.25	TGTTAC
PF14_0100	-7	1	12.25	TGTTAC
PF14_0104	-490	1	12.25	TGTTAC
PF14_0125	-160	-1	12.25	GTAACA
PF14_0126	-1032	1	12.25	TGTTAC
PF14_0136	-1564	1	12.25	TGTTAC
PF14_0187	-23	1	12.25	TGTTAC
PF14_0191	-1676	-1	12.25	GTAACA
PF14_0194	-1542	-1	12.25	GTAACA
PF14_0194	-599	1	12.25	TGTTAC
PF14_0217	-1580	1	12.25	TGTTAC
PF14_0221	-1651	1	12.25	TGTTAC
PF14_0221	-546	1	12.25	TGTTAC
PF14_0227	-1369	1	12.25	TGTTAC
PF14_0229	-291	1	12.25	TGTTAC
PF14_0231	-935	1	12.25	TGTTAC
PF14_0247	-1484	-1	12.25	GTAACA
PF14_0266	-634	1	12.25	TGTTAC
PF14_0326	-1434	1	12.25	TGTTAC
PF14_0328	-1586	1	12.25	TGTTAC
PF14_0328	-227	-1	12.25	GTAACA
PF14_0342	-1088	1	12.25	TGTTAC
PF14_0358	-1947	1	12.25	TGTTAC
PF14_0358	-1001	1	12.25	TGTTAC
PF14_0359	-1503	-1	12.25	GTAACA
PF14_0368	-1317	1	12.25	TGTTAC
PF14_0370	-468	1	12.25	TGTTAC
PF14_0370	-154	1	12.25	TGTTAC
PF14_0429	-307	1	12.25	TGTTAC
PF14_0431	-1656	1	12.25	TGTTAC
PF14_0439	-564	1	12.25	TGTTAC
PF14_0442	-1669	1	12.25	TGTTAC
PF14_0465	-499	1	12.25	TGTTAC
PF14_0470	-538	1	12.25	TGTTAC
PF14_0473	-964	1	12.25	TGTTAC
PF14_0479	-1539	1	12.25	TGTTAC
PF14_0479	-729	1	12.25	TGTTAC
PF14_0494	-738	-1	12.25	GTAACA
PF14_0494	-452	1	12.25	TGTTAC
PF14_0513	-793	1	12.25	TGTTAC
PF14_0528	-593	-1	12.25	GTAACA
PF14_0528	-248	-1	12.25	GTAACA
PF14_0557	-1210	1	12.25	TGTTAC
PF14_0559	-69	1	12.25	TGTTAC
PF14_0576	-236	1	12.25	TGTTAC
PF14_0589	-1999	-1	12.25	GTAACA
PF14_0599	-281	1	12.25	TGTTAC
PF14_0600	-888	1	12.25	TGTTAC
PF14_0616	-620	1	12.25	TGTTAC
PF14_0657	-1090	1	12.25	TGTTAC
PF14_0657	-636	1	12.25	TGTTAC
PF14_0661	-408	-1	12.25	GTAACA
PF14_0662	-908	-1	12.25	GTAACA
PF14_0673	-625	1	12.25	TGTTAC
PF14_0678	-751	1	12.25	TGTTAC
PF14_0678	-166	1	12.25	TGTTAC
PF14_0724	-1886	1	12.25	TGTTAC
PF14_0724	-1163	1	12.25	TGTTAC
PF14_0746	-1705	1	12.25	TGTTAC
PF14_0758	-313	1	12.25	TGTTAC
PF14_0775	-776	1	12.25	TGTTAC
PFA0465c	-170	1	12.25	TGTTAC
PFA0480w	-1791	1	12.25	TGTTAC
PFA0530c	-515	-1	12.25	GTAACA
PFA0620c	-399	1	12.25	TGTTAC
PFA0660w	-827	1	12.25	TGTTAC
PFA0765c	-913	1	12.25	TGTTAC
PFB0175c	-1339	-1	12.25	GTAACA
PFB0175c	-810	1	12.25	TGTTAC
PFB0175c	-52	1	12.25	TGTTAC
PFB0240w	-830	1	12.25	TGTTAC
PFB0240w	-109	1	12.25	TGTTAC
PFB0270w	-542	1	12.25	TGTTAC
PFB0370c	-924	-1	12.25	GTAACA
PFB0375w	-58	1	12.25	TGTTAC
PFB0455w	-1203	-1	12.25	GTAACA
PFB0495w	-1482	-1	12.25	GTAACA
PFB0595w	-860	1	12.25	TGTTAC
PFB0620w	-1528	1	12.25	TGTTAC
PFB0700c	-1148	1	12.25	TGTTAC
PFB0860c	-1724	-1	12.25	GTAACA
PFB0870w	-1962	1	12.25	TGTTAC
PFB0875c	-1505	1	12.25	TGTTAC
PFB0930w	-500	1	12.25	TGTTAC
PFB0953w	-1448	1	12.25	TGTTAC
PFC0005w	-889	1	12.25	TGTTAC
PFC0221c	-832	-1	12.25	GTAACA
PFC0300c	-1487	1	12.25	TGTTAC
PFC0390w	-693	-1	12.25	GTAACA
PFC0395w	-1248	-1	12.25	GTAACA
PFC0440c	-1074	-1	12.25	GTAACA
PFC0530w	-1754	1	12.25	TGTTAC
PFC0535w	-1794	1	12.25	TGTTAC
PFC0600w	-1555	1	12.25	TGTTAC
PFC0600w	-296	1	12.25	TGTTAC
PFC0635c	-680	1	12.25	TGTTAC
PFC0775w	-1522	1	12.25	TGTTAC
PFC0825c	-1791	-1	12.25	GTAACA
PFC1065w	-261	-1	12.25	GTAACA
PFD0075w	-1520	1	12.25	TGTTAC
PFD0080c	-1798	1	12.25	TGTTAC
PFD0080c	-1790	1	12.25	TGTTAC
PFD0210c	-414	1	12.25	TGTTAC
PFD0265w	-1138	1	12.25	TGTTAC
PFD0285c	-597	-1	12.25	GTAACA
PFD0285c	-466	1	12.25	TGTTAC
PFD0285c	-338	-1	12.25	GTAACA
PFD0375w	-328	1	12.25	TGTTAC
PFD0880w	-1296	1	12.25	TGTTAC
PFD0975w	-199	1	12.25	TGTTAC
PFD1015c	-222	-1	12.25	GTAACA
PFE0030c	-1582	1	12.25	TGTTAC
PFE0100w	-807	1	12.25	TGTTAC
PFE0100w	-108	-1	12.25	GTAACA
PFE0160c	-634	1	12.25	TGTTAC
PFE0170c	-1110	-1	12.25	GTAACA
PFE0170c	-507	1	12.25	TGTTAC
PFE0335w	-1083	1	12.25	TGTTAC
PFE0335w	-439	1	12.25	TGTTAC
PFE0465c	-1680	1	12.25	TGTTAC
PFE0465c	-618	1	12.25	TGTTAC
PFE0655w	-1264	1	12.25	TGTTAC
PFE0730c	-1493	1	12.25	TGTTAC
PFE0885w	-1897	1	12.25	TGTTAC
PFE0940c	-1885	1	12.25	TGTTAC
PFE0940c	-1608	1	12.25	TGTTAC
PFE0985w	-1029	1	12.25	TGTTAC
PFE0995c	-542	1	12.25	TGTTAC
PFE1005w	-1204	-1	12.25	GTAACA
PFE1040c	-1068	1	12.25	TGTTAC
PFE1055c	-269	-1	12.25	GTAACA
PFE1140c	-1353	-1	12.25	GTAACA
PFE1140c	-609	-1	12.25	GTAACA
PFE1140c	-191	1	12.25	TGTTAC
PFE1200w	-1923	1	12.25	TGTTAC
PFE1200w	-958	1	12.25	TGTTAC
PFE1215c	-269	1	12.25	TGTTAC
PFE1245w	-1429	1	12.25	TGTTAC
PFE1590w	-632	-1	12.25	GTAACA
PFI0025c	-1713	1	12.25	TGTTAC
PFI0025c	-1039	1	12.25	TGTTAC
PFI0025c	-177	1	12.25	TGTTAC
PFI0165c	-1055	1	12.25	TGTTAC
PFI0285w	-1062	1	12.25	TGTTAC
PFI0310w	-965	1	12.25	TGTTAC
PFI0310w	-747	-1	12.25	GTAACA
PFI0320w	-691	-1	12.25	GTAACA
PFI0325c	-1901	1	12.25	TGTTAC
PFI0325c	-1363	1	12.25	TGTTAC
PFI0475w	-200	-1	12.25	GTAACA
PFI0755c	-1554	1	12.25	TGTTAC
PFI0755c	-1418	1	12.25	TGTTAC
PFI0925w	-1534	1	12.25	TGTTAC
PFI0965w	-472	1	12.25	TGTTAC
PFI1020c	-260	1	12.25	TGTTAC
PFI1060w	-962	1	12.25	TGTTAC
PFI1075w	-1044	1	12.25	TGTTAC
PFI1215w	-522	1	12.25	TGTTAC
PFI1400c	-1454	1	12.25	TGTTAC
PFI1405c	-149	1	12.25	TGTTAC
PFI1480w	-979	1	12.25	TGTTAC
PFI1490c	-120	-1	12.25	GTAACA
PFI1495w	-872	1	12.25	TGTTAC
PFI1650w	-1032	1	12.25	TGTTAC
PFI1785w	-488	-1	12.25	GTAACA
PFI1795c	-1510	1	12.25	TGTTAC
PFI1830c	-899	1	12.25	TGTTAC
PFL0045c	-1171	1	12.25	TGTTAC
PFL0045c	-106	1	12.25	TGTTAC
PFL0160w	-1605	1	12.25	TGTTAC
PFL0175c	-606	1	12.25	TGTTAC
PFL0210c	-1275	-1	12.25	GTAACA
PFL0255c	-100	1	12.25	TGTTAC
PFL0310c	-98	1	12.25	TGTTAC
PFL0330c	-515	-1	12.25	GTAACA
PFL0330c	-153	1	12.25	TGTTAC
PFL0450c	-769	1	12.25	TGTTAC
PFL0565w	-1583	-1	12.25	GTAACA
PFL0695c	-855	1	12.25	TGTTAC
PFL0705c	-1923	-1	12.25	GTAACA
PFL0825c	-415	1	12.25	TGTTAC
PFL1130c	-1148	1	12.25	TGTTAC
PFL1185c	-831	1	12.25	TGTTAC
PFL1185c	-823	1	12.25	TGTTAC
PFL1240c	-875	-1	12.25	GTAACA
PFL1345c	-472	1	12.25	TGTTAC
PFL1345c	-466	1	12.25	TGTTAC
PFL1345c	-252	1	12.25	TGTTAC
PFL1470c	-37	1	12.25	TGTTAC
PFL1585c	-773	1	12.25	TGTTAC
PFL1680w	-280	-1	12.25	GTAACA
PFL2055w	-1235	1	12.25	TGTTAC
PFL2125c	-1331	-1	12.25	GTAACA
PFL2305w	-331	1	12.25	TGTTAC
PFL2305w	-314	1	12.25	TGTTAC
PFL2550w	-533	-1	12.25	GTAACA
MAL13P1.243	-1698	1	9.65	TGTCAC
MAL13P1.28	-90	1	9.65	TGTCAC
MAL13P1.283	-1186	1	9.65	TGTCAC
MAL13P1.344	-752	1	9.65	TGTCAC
MAL13P1.61	-1190	1	9.65	TGTCAC
MAL7P1.122	-1584	1	9.65	TGTCAC
MAL7P1.134	-1222	-1	9.65	GTGACA
MAL7P1.31	-505	1	9.65	TGTCAC
MAL7P1.31	-481	1	9.65	TGTCAC
MAL8P1.156	-99	1	9.65	TGTCAC
PF07_0066	-333	1	9.65	TGTCAC
PF07_0079	-1678	-1	9.65	GTGACA
PF07_0080	-418	1	9.65	TGTCAC
PF07_0085	-1308	1	9.65	TGTCAC
PF07_0102	-631	1	9.65	TGTCAC
PF07_0102	-505	1	9.65	TGTCAC
PF08_0041	-879	1	9.65	TGTCAC
PF08_0079	-639	1	9.65	TGTCAC
PF08_0099	-1510	-1	9.65	GTGACA
PF10_0013	-1174	1	9.65	TGTCAC
PF10_0029	-564	1	9.65	TGTCAC
PF10_0058	-1414	1	9.65	TGTCAC
PF10_0095	-934	1	9.65	TGTCAC
PF10_0206	-1085	1	9.65	TGTCAC
PF10_0217	-619	1	9.65	TGTCAC
PF10_0287	-1552	1	9.65	TGTCAC
PF10_0300	-348	1	9.65	TGTCAC
PF10_0301	-1860	1	9.65	TGTCAC
PF10_0314	-693	1	9.65	TGTCAC
PF10_0369	-982	1	9.65	TGTCAC
PF11_0115	-755	-1	9.65	GTGACA
PF11_0116	-407	1	9.65	TGTCAC
PF11_0118	-571	-1	9.65	GTGACA
PF11_0208	-946	-1	9.65	GTGACA
PF11_0274	-991	-1	9.65	GTGACA
PF11_0275	-76	1	9.65	TGTCAC
PF11_0279	-1472	1	9.65	TGTCAC
PF11_0316	-443	1	9.65	TGTCAC
PF11_0382	-1447	-1	9.65	GTGACA
PF11_0404	-634	-1	9.65	GTGACA
PF11_0409	-1464	1	9.65	TGTCAC
PF11_0436	-968	1	9.65	TGTCAC
PF11_0457	-67	1	9.65	TGTCAC
PF13_0037	-200	-1	9.65	GTGACA
PF13_0045	-1279	1	9.65	TGTCAC
PF13_0096	-638	1	9.65	TGTCAC
PF13_0142	-299	1	9.65	TGTCAC
PF13_0167	-827	1	9.65	TGTCAC
PF13_0170	-1478	-1	9.65	GTGACA
PF13_0171	-694	1	9.65	TGTCAC
PF13_0222	-1409	1	9.65	TGTCAC
PF13_0222	-582	1	9.65	TGTCAC
PF13_0232	-1487	1	9.65	TGTCAC
PF13_0259	-549	1	9.65	TGTCAC
PF13_0281	-1441	1	9.65	TGTCAC
PF14_0015	-16	-1	9.65	GTGACA
PF14_0068	-807	1	9.65	TGTCAC
PF14_0098	-581	1	9.65	TGTCAC
PF14_0147	-739	1	9.65	TGTCAC
PF14_0229	-450	1	9.65	TGTCAC
PF14_0282	-307	-1	9.65	GTGACA
PF14_0328	-1271	-1	9.65	GTGACA
PF14_0335	-275	1	9.65	TGTCAC
PF14_0364	-1538	1	9.65	TGTCAC
PF14_0478	-1072	1	9.65	TGTCAC
PF14_0485	-146	-1	9.65	GTGACA
PF14_0515	-351	-1	9.65	GTGACA
PFA0145c	-507	1	9.65	TGTCAC
PFA0410w	-929	-1	9.65	GTGACA
PFB0175c	-1046	1	9.65	TGTCAC
PFB0210c	-1249	1	9.65	TGTCAC
PFB0375w	-1901	1	9.65	TGTCAC
PFB0375w	-636	1	9.65	TGTCAC
PFB0620w	-1015	1	9.65	TGTCAC
PFC0105w	-1498	-1	9.65	GTGACA
PFC0300c	-1306	1	9.65	TGTCAC
PFC0390w	-1236	1	9.65	TGTCAC
PFC0535w	-169	1	9.65	TGTCAC
PFC0690c	-251	1	9.65	TGTCAC
PFD0180c	-1440	1	9.65	TGTCAC
PFD0310w	-1211	1	9.65	TGTCAC
PFD0770c	-838	1	9.65	TGTCAC
PFE0100w	-965	1	9.65	TGTCAC
PFE0605c	-1616	1	9.65	TGTCAC
PFE0605c	-1246	-1	9.65	GTGACA
PFE0655w	-1328	1	9.65	TGTCAC
PFE0670w	-140	1	9.65	TGTCAC
PFE0995c	-368	-1	9.65	GTGACA
PFE1370w	-1041	1	9.65	TGTCAC
PFE1400c	-951	1	9.65	TGTCAC
PFE1615c	-2000	1	9.65	TGTCAC
PFI0645w	-1247	1	9.65	TGTCAC
PFI0920c	-1124	-1	9.65	GTGACA
PFI1085w	-1962	1	9.65	TGTCAC
PFI1645c	-524	-1	9.65	GTGACA
PFI1650w	-873	1	9.65	TGTCAC
PFL0450c	-907	1	9.65	TGTCAC
PFL0670c	-418	1	9.65	TGTCAC
PFL0900c	-869	-1	9.65	GTGACA
PFL1130c	-386	-1	9.65	GTGACA
PFL1235c	-99	1	9.65	TGTCAC
PFL2125c	-1765	1	9.65	TGTCAC
MAL13P1.116	-42	-1	9.54	GGAACA
MAL13P1.170	-1909	1	9.54	TGTTCC
MAL13P1.171	-1064	1	9.54	TGTTCC
MAL13P1.172	-308	-1	9.54	GGAACA
MAL13P1.213	-845	-1	9.54	GGAACA
MAL13P1.24	-780	1	9.54	TGTTCC
MAL13P1.243	-1710	1	9.54	TGTTCC
MAL13P1.243	-417	-1	9.54	GGAACA
MAL13P1.257	-1004	-1	9.54	GGAACA
MAL13P1.257	-807	1	9.54	TGTTCC
MAL13P1.283	-75	1	9.54	TGTTCC
MAL13P1.293	-1614	1	9.54	TGGTAC
MAL13P1.293	-1512	1	9.54	TGTTCC
MAL13P1.293	-905	1	9.54	TGTTCC
MAL13P1.323	-1947	1	9.54	TGGTAC
MAL13P1.323	-748	1	9.54	TGTTCC
MAL13P1.323	-15	-1	9.54	GTACCA
MAL13P1.344	-1002	-1	9.54	GTACCA
MAL13P1.345	-1420	1	9.54	TGGTAC
MAL13P1.349	-1009	-1	9.54	GGAACA
MAL13P1.35	-417	-1	9.54	GTACCA
MAL13P1.35	-6	-1	9.54	GTACCA
MAL13P1.352	-1291	1	9.54	TGGTAC
MAL13P1.36	-81	1	9.54	TGTTCC
MAL13P1.54	-721	-1	9.54	GGAACA
MAL13P1.55	-970	-1	9.54	GGAACA
MAL13P1.61	-723	1	9.54	TGGTAC
MAL13P1.79	-1735	-1	9.54	GGAACA
MAL13P1.79	-1283	-1	9.54	GGAACA
MAL13P1.92	-1422	1	9.54	TGGTAC
MAL7P1.113	-356	-1	9.54	GGAACA
MAL7P1.12	-482	-1	9.54	GGAACA
MAL7P1.120	-976	-1	9.54	GTACCA
MAL7P1.122	-699	1	9.54	TGGTAC
MAL7P1.126	-1199	-1	9.54	GGAACA
MAL7P1.14	-1866	-1	9.54	GTACCA
MAL7P1.144	-1263	-1	9.54	GTACCA
MAL7P1.144	-1001	1	9.54	TGTTCC
MAL7P1.15	-528	1	9.54	TGTTCC
MAL7P1.15	-47	-1	9.54	GGAACA
MAL7P1.151	-101	-1	9.54	GTACCA
MAL7P1.175	-1645	1	9.54	TGGTAC
MAL7P1.175	-12	1	9.54	TGTTCC
MAL7P1.58	-1209	-1	9.54	GTACCA
MAL7P1.76	-625	1	9.54	TGTTCC
MAL7P1.81	-1631	1	9.54	TGTTCC
MAL7P1.81	-1587	1	9.54	TGTTCC
MAL8P1.103	-142	1	9.54	TGGTAC
MAL8P1.131	-907	-1	9.54	GGAACA
MAL8P1.154	-483	1	9.54	TGTTCC
MAL8P1.2	-813	1	9.54	TGTTCC
MAL8P1.2	-184	1	9.54	TGTTCC
MAL8P1.23	-1701	-1	9.54	GGAACA
MAL8P1.24	-483	1	9.54	TGTTCC
MAL8P1.3	-1760	-1	9.54	GGAACA
MAL8P1.41	-742	1	9.54	TGTTCC
MAL8P1.63	-243	1	9.54	TGTTCC
MAL8P1.67	-991	1	9.54	TGTTCC
PF07_0007	-1665	1	9.54	TGTTCC
PF07_0007	-1360	-1	9.54	GGAACA
PF07_0015	-748	1	9.54	TGTTCC
PF07_0053	-991	1	9.54	TGTTCC
PF07_0053	-219	-1	9.54	GTACCA
PF07_0067	-941	-1	9.54	GGAACA
PF07_0071	-1101	1	9.54	TGGTAC
PF07_0071	-32	-1	9.54	GGAACA
PF07_0077	-1091	1	9.54	TGGTAC
PF07_0091	-295	-1	9.54	GTACCA
PF07_0092	-1301	-1	9.54	GTACCA
PF07_0092	-1063	1	9.54	TGTTCC
PF07_0097	-1144	-1	9.54	GGAACA
PF07_0097	-267	-1	9.54	GGAACA
PF07_0106	-1771	1	9.54	TGTTCC
PF07_0123	-976	-1	9.54	GGAACA
PF07_0126	-1741	1	9.54	TGTTCC
PF08_0002	-455	1	9.54	TGTTCC
PF08_0028	-707	-1	9.54	GTACCA
PF08_0042	-1339	1	9.54	TGTTCC
PF08_0042	-790	-1	9.54	GGAACA
PF08_0042	-523	-1	9.54	GTACCA
PF08_0060	-1631	1	9.54	TGGTAC
PF08_0060	-12	1	9.54	TGGTAC
PF08_0069	-371	1	9.54	TGTTCC
PF08_0096	-833	-1	9.54	GGAACA
PF08_0102	-1827	1	9.54	TGTTCC
PF08_0111	-23	1	9.54	TGTTCC
PF08_0121	-305	1	9.54	TGTTCC
PF08_0137	-1774	-1	9.54	GGAACA
PF10_0009	-413	1	9.54	TGTTCC
PF10_0013	-1341	-1	9.54	GTACCA
PF10_0013	-1214	-1	9.54	GTACCA
PF10_0013	-1075	1	9.54	TGGTAC
PF10_0038	-216	1	9.54	TGTTCC
PF10_0041	-1455	1	9.54	TGTTCC
PF10_0041	-359	1	9.54	TGTTCC
PF10_0043	-1794	-1	9.54	GGAACA
PF10_0053	-693	1	9.54	TGTTCC
PF10_0053	-47	-1	9.54	GTACCA
PF10_0054	-1051	1	9.54	TGGTAC
PF10_0054	-405	-1	9.54	GGAACA
PF10_0068	-1363	1	9.54	TGGTAC
PF10_0073	-781	1	9.54	TGGTAC
PF10_0073	-191	1	9.54	TGTTCC
PF10_0085	-1638	1	9.54	TGGTAC
PF10_0114	-1959	-1	9.54	GGAACA
PF10_0115	-650	1	9.54	TGTTCC
PF10_0123	-941	-1	9.54	GTACCA
PF10_0144	-1345	-1	9.54	GGAACA
PF10_0194	-1684	1	9.54	TGGTAC
PF10_0206	-1205	-1	9.54	GGAACA
PF10_0206	-1181	-1	9.54	GGAACA
PF10_0206	-1150	-1	9.54	GTACCA
PF10_0209	-1165	1	9.54	TGGTAC
PF10_0209	-50	-1	9.54	GTACCA
PF10_0210	-1373	1	9.54	TGGTAC
PF10_0210	-258	-1	9.54	GTACCA
PF10_0214	-1068	-1	9.54	GGAACA
PF10_0214	-337	1	9.54	TGTTCC
PF10_0215	-1089	1	9.54	TGTTCC
PF10_0225	-849	-1	9.54	GGAACA
PF10_0257	-1845	-1	9.54	GGAACA
PF10_0257	-1305	-1	9.54	GGAACA
PF10_0258	-636	1	9.54	TGTTCC
PF10_0258	-96	1	9.54	TGTTCC
PF10_0269	-292	1	9.54	TGGTAC
PF10_0270	-786	1	9.54	TGGTAC
PF10_0304	-1682	1	9.54	TGGTAC
PF10_0304	-39	1	9.54	TGTTCC
PF10_0323	-951	-1	9.54	GGAACA
PF10_0323	-653	-1	9.54	GTACCA
PF10_0327	-185	1	9.54	TGTTCC
PF10_0327	-71	1	9.54	TGTTCC
PF10_0328	-1470	-1	9.54	GGAACA
PF10_0328	-1356	-1	9.54	GGAACA
PF11_0036	-1019	1	9.54	TGGTAC
PF11_0053	-334	1	9.54	TGTTCC
PF11_0065	-247	1	9.54	TGTTCC
PF11_0070	-316	1	9.54	TGGTAC
PF11_0076	-890	1	9.54	TGTTCC
PF11_0078	-705	-1	9.54	GGAACA
PF11_0090	-1281	1	9.54	TGTTCC
PF11_0101	-1641	1	9.54	TGTTCC
PF11_0105	-1607	1	9.54	TGTTCC
PF11_0109	-891	1	9.54	TGGTAC
PF11_0115	-157	-1	9.54	GTACCA
PF11_0116	-1005	1	9.54	TGGTAC
PF11_0123	-19	-1	9.54	GTACCA
PF11_0147	-1986	-1	9.54	GGAACA
PF11_0188	-1275	1	9.54	TGGTAC
PF11_0200	-1589	1	9.54	TGGTAC
PF11_0212	-209	1	9.54	TGTTCC
PF11_0232	-43	1	9.54	TGTTCC
PF11_0254	-1253	-1	9.54	GTACCA
PF11_0264	-768	1	9.54	TGTTCC
PF11_0264	-692	1	9.54	TGTTCC
PF11_0265	-563	1	9.54	TGTTCC
PF11_0274	-250	1	9.54	TGTTCC
PF11_0276	-1098	-1	9.54	GGAACA
PF11_0284	-800	-1	9.54	GTACCA
PF11_0289	-1352	1	9.54	TGTTCC
PF11_0289	-148	-1	9.54	GGAACA
PF11_0309	-604	1	9.54	TGTTCC
PF11_0310	-1112	-1	9.54	GGAACA
PF11_0312	-1821	-1	9.54	GGAACA
PF11_0312	-1572	-1	9.54	GGAACA
PF11_0313	-297	1	9.54	TGTTCC
PF11_0313	-48	1	9.54	TGTTCC
PF11_0351	-203	1	9.54	TGTTCC
PF11_0353	-1819	-1	9.54	GTACCA
PF11_0384	-1728	-1	9.54	GTACCA
PF11_0404	-532	-1	9.54	GTACCA
PF11_0409	-960	1	9.54	TGTTCC
PF11_0419	-1499	1	9.54	TGGTAC
PF11_0503	-388	-1	9.54	GGAACA
PF11_0503	-294	-1	9.54	GGAACA
PF11_0503	-199	-1	9.54	GGAACA
PF13_0014	-1994	1	9.54	TGTTCC
PF13_0014	-1589	1	9.54	TGTTCC
PF13_0015	-1773	-1	9.54	GGAACA
PF13_0015	-1368	-1	9.54	GGAACA
PF13_0015	-712	-1	9.54	GTACCA
PF13_0015	-582	1	9.54	TGGTAC
PF13_0015	-132	-1	9.54	GGAACA
PF13_0023	-1818	-1	9.54	GTACCA
PF13_0023	-1170	-1	9.54	GGAACA
PF13_0031	-301	1	9.54	TGTTCC
PF13_0051	-508	-1	9.54	GGAACA
PF13_0053	-774	1	9.54	TGTTCC
PF13_0071	-998	1	9.54	TGTTCC
PF13_0091	-508	1	9.54	TGTTCC
PF13_0096	-1735	-1	9.54	GTACCA
PF13_0097	-380	1	9.54	TGGTAC
PF13_0097	-258	1	9.54	TGGTAC
PF13_0109	-403	1	9.54	TGGTAC
PF13_0129	-1811	-1	9.54	GGAACA
PF13_0153	-1577	1	9.54	TGGTAC
PF13_0153	-754	-1	9.54	GGAACA
PF13_0170	-1053	1	9.54	TGTTCC
PF13_0170	-469	-1	9.54	GGAACA
PF13_0171	-1703	1	9.54	TGTTCC
PF13_0171	-1119	-1	9.54	GGAACA
PF13_0184	-1349	-1	9.54	GGAACA
PF13_0184	-1337	-1	9.54	GGAACA
PF13_0184	-298	1	9.54	TGTTCC
PF13_0204	-1165	-1	9.54	GGAACA
PF13_0208	-45	1	9.54	TGTTCC
PF13_0222	-1523	-1	9.54	GTACCA
PF13_0228	-1353	1	9.54	TGTTCC
PF13_0228	-20	1	9.54	TGTTCC
PF13_0232	-1104	-1	9.54	GGAACA
PF13_0232	-284	1	9.54	TGTTCC
PF13_0234	-936	1	9.54	TGTTCC
PF13_0259	-851	1	9.54	TGTTCC
PF13_0262	-1500	-1	9.54	GTACCA
PF13_0263	-1723	1	9.54	TGGTAC
PF13_0268	-1626	1	9.54	TGGTAC
PF13_0287	-1249	-1	9.54	GGAACA
PF13_0293	-377	1	9.54	TGTTCC
PF13_0293	-88	1	9.54	TGTTCC
PF13_0309	-1617	-1	9.54	GGAACA
PF13_0310	-386	1	9.54	TGTTCC
PF13_0315	-1215	-1	9.54	GGAACA
PF13_0315	-1120	-1	9.54	GGAACA
PF13_0344	-30	1	9.54	TGGTAC
PF13_0352	-920	1	9.54	TGTTCC
PF13_0358	-1202	1	9.54	TGTTCC
PF14_0015	-1952	-1	9.54	GTACCA
PF14_0015	-1418	1	9.54	TGGTAC
PF14_0015	-733	-1	9.54	GGAACA
PF14_0017	-1350	-1	9.54	GGAACA
PF14_0022	-611	1	9.54	TGGTAC
PF14_0023	-92	-1	9.54	GTACCA
PF14_0036	-326	-1	9.54	GGAACA
PF14_0037	-525	1	9.54	TGTTCC
PF14_0059	-675	1	9.54	TGGTAC
PF14_0078	-954	-1	9.54	GTACCA
PF14_0078	-639	1	9.54	TGTTCC
PF14_0086	-477	-1	9.54	GGAACA
PF14_0104	-26	1	9.54	TGTTCC
PF14_0124	-519	1	9.54	TGTTCC
PF14_0147	-365	1	9.54	TGTTCC
PF14_0157	-897	-1	9.54	GGAACA
PF14_0185	-1572	1	9.54	TGGTAC
PF14_0185	-915	1	9.54	TGTTCC
PF14_0187	-1640	-1	9.54	GGAACA
PF14_0191	-218	1	9.54	TGTTCC
PF14_0193	-1348	1	9.54	TGTTCC
PF14_0194	-1406	1	9.54	TGGTAC
PF14_0194	-1118	-1	9.54	GTACCA
PF14_0198	-498	1	9.54	TGTTCC
PF14_0201	-531	1	9.54	TGTTCC
PF14_0223	-1041	-1	9.54	GGAACA
PF14_0229	-1235	-1	9.54	GGAACA
PF14_0232	-105	1	9.54	TGTTCC
PF14_0232	-95	1	9.54	TGTTCC
PF14_0239	-1437	1	9.54	TGTTCC
PF14_0240	-1306	1	9.54	TGGTAC
PF14_0241	-113	1	9.54	TGTTCC
PF14_0247	-560	-1	9.54	GTACCA
PF14_0292	-1245	1	9.54	TGTTCC
PF14_0296	-1323	1	9.54	TGGTAC
PF14_0296	-835	-1	9.54	GTACCA
PF14_0301	-1885	-1	9.54	GGAACA
PF14_0321	-690	1	9.54	TGTTCC
PF14_0321	-25	1	9.54	TGTTCC
PF14_0322	-846	-1	9.54	GGAACA
PF14_0322	-181	-1	9.54	GGAACA
PF14_0328	-530	1	9.54	TGGTAC
PF14_0342	-926	1	9.54	TGGTAC
PF14_0364	-1337	-1	9.54	GTACCA
PF14_0364	-85	-1	9.54	GTACCA
PF14_0365	-1995	1	9.54	TGGTAC
PF14_0365	-743	1	9.54	TGGTAC
PF14_0370	-775	-1	9.54	GTACCA
PF14_0437	-1821	-1	9.54	GGAACA
PF14_0442	-1550	-1	9.54	GGAACA
PF14_0442	-915	-1	9.54	GGAACA
PF14_0450	-414	1	9.54	TGGTAC
PF14_0454	-1036	1	9.54	TGTTCC
PF14_0454	-248	1	9.54	TGTTCC
PF14_0473	-157	-1	9.54	GTACCA
PF14_0474	-1315	1	9.54	TGGTAC
PF14_0475	-1763	-1	9.54	GGAACA
PF14_0481	-1092	1	9.54	TGGTAC
PF14_0482	-52	-1	9.54	GTACCA
PF14_0494	-1335	-1	9.54	GGAACA
PF14_0496	-8	-1	9.54	GGAACA
PF14_0509	-1212	1	9.54	TGTTCC
PF14_0509	-745	1	9.54	TGTTCC
PF14_0509	-78	-1	9.54	GTACCA
PF14_0509	-28	-1	9.54	GGAACA
PF14_0510	-1579	-1	9.54	GGAACA
PF14_0510	-1112	-1	9.54	GGAACA
PF14_0536	-123	1	9.54	TGTTCC
PF14_0544	-985	1	9.54	TGTTCC
PF14_0546	-1784	-1	9.54	GTACCA
PF14_0559	-1136	-1	9.54	GGAACA
PF14_0587	-392	-1	9.54	GGAACA
PF14_0589	-1745	-1	9.54	GGAACA
PF14_0600	-1624	1	9.54	TGTTCC
PF14_0600	-803	1	9.54	TGTTCC
PF14_0605	-1913	1	9.54	TGGTAC
PF14_0612	-568	1	9.54	TGTTCC
PF14_0635	-1059	-1	9.54	GGAACA
PF14_0657	-11	1	9.54	TGGTAC
PF14_0662	-598	-1	9.54	GGAACA
PF14_0677	-626	1	9.54	TGTTCC
PF14_0713	-200	-1	9.54	GTACCA
PF14_0718	-1419	-1	9.54	GTACCA
PF14_0726	-699	1	9.54	TGTTCC
PF14_0728	-637	1	9.54	TGGTAC
PF14_0728	-564	-1	9.54	GGAACA
PF14_0746	-424	-1	9.54	GGAACA
PFA0160c	-886	1	9.54	TGTTCC
PFA0330w	-170	-1	9.54	GGAACA
PFA0410w	-485	-1	9.54	GGAACA
PFA0495c	-111	-1	9.54	GTACCA
PFA0500w	-433	1	9.54	TGGTAC
PFA0630c	-1283	1	9.54	TGTTCC
PFA0630c	-1243	-1	9.54	GGAACA
PFA0765c	-91	-1	9.54	GTACCA
PFB0115w	-1579	1	9.54	TGTTCC
PFB0115w	-843	1	9.54	TGGTAC
PFB0175c	-114	-1	9.54	GTACCA
PFB0240w	-489	-1	9.54	GGAACA
PFB0270w	-1380	-1	9.54	GTACCA
PFB0270w	-711	-1	9.54	GGAACA
PFB0279w	-1534	-1	9.54	GGAACA
PFB0279w	-727	1	9.54	TGTTCC
PFB0279w	-677	1	9.54	TGGTAC
PFB0370c	-716	1	9.54	TGTTCC
PFB0375w	-266	-1	9.54	GGAACA
PFB0455w	-1674	-1	9.54	GTACCA
PFB0455w	-1647	-1	9.54	GTACCA
PFB0455w	-1533	-1	9.54	GTACCA
PFB0525w	-1569	1	9.54	TGTTCC
PFB0525w	-922	1	9.54	TGGTAC
PFB0555c	-214	-1	9.54	GGAACA
PFB0560w	-1462	1	9.54	TGTTCC
PFB0620w	-53	1	9.54	TGTTCC
PFB0875c	-528	1	9.54	TGTTCC
PFB0921c	-1995	-1	9.54	GTACCA
PFB0923c	-1309	1	9.54	TGGTAC
PFC0005w	-1658	-1	9.54	GTACCA
PFC0080c	-1695	1	9.54	TGTTCC
PFC0100c	-1033	-1	9.54	GGAACA
PFC0100c	-732	1	9.54	TGGTAC
PFC0115c	-962	1	9.54	TGTTCC
PFC0115c	-709	-1	9.54	GTACCA
PFC0115c	-121	-1	9.54	GTACCA
PFC0115c	-71	-1	9.54	GGAACA
PFC0210c	-1414	-1	9.54	GTACCA
PFC0221c	-803	1	9.54	TGTTCC
PFC0295c	-1248	-1	9.54	GGAACA
PFC0390w	-1746	1	9.54	TGTTCC
PFC0390w	-877	-1	9.54	GTACCA
PFC0395w	-967	1	9.54	TGTTCC
PFC0440c	-323	1	9.54	TGTTCC
PFC0440c	-28	-1	9.54	GTACCA
PFC0465c	-1413	1	9.54	TGGTAC
PFC0465c	-314	-1	9.54	GGAACA
PFC0485w	-700	-1	9.54	GGAACA
PFC0595c	-1656	1	9.54	TGTTCC
PFC0600w	-1683	1	9.54	TGGTAC
PFC0635c	-1676	1	9.54	TGTTCC
PFC0690c	-1128	-1	9.54	GGAACA
PFC0775w	-1792	1	9.54	TGTTCC
PFC0780w	-1697	-1	9.54	GGAACA
PFC0780w	-978	1	9.54	TGTTCC
PFC0875w	-719	1	9.54	TGGTAC
PFC1000w	-899	-1	9.54	GTACCA
PFC1000w	-538	1	9.54	TGGTAC
PFC1015c	-1635	-1	9.54	GGAACA
PFC1055w	-712	1	9.54	TGTTCC
PFC1065w	-849	-1	9.54	GTACCA
PFD0070c	-114	1	9.54	TGGTAC
PFD0075w	-1566	-1	9.54	GTACCA
PFD0080c	-342	-1	9.54	GGAACA
PFD0125c	-1711	1	9.54	TGTTCC
PFD0125c	-441	1	9.54	TGTTCC
PFD0210c	-200	-1	9.54	GTACCA
PFD0285c	-1866	-1	9.54	GGAACA
PFD0285c	-1632	1	9.54	TGGTAC
PFD0310w	-1924	1	9.54	TGTTCC
PFD0740w	-1126	-1	9.54	GTACCA
PFD0815c	-1320	1	9.54	TGTTCC
PFD0825c	-952	-1	9.54	GGAACA
PFD0835c	-1755	-1	9.54	GGAACA
PFD0840w	-832	1	9.54	TGTTCC
PFD0840w	-458	1	9.54	TGTTCC
PFD0875c	-1832	1	9.54	TGGTAC
PFD0880w	-931	-1	9.54	GTACCA
PFD1045c	-1604	-1	9.54	GTACCA
PFD1045c	-202	-1	9.54	GTACCA
PFD1115c	-1129	1	9.54	TGGTAC
PFD1115c	-647	-1	9.54	GGAACA
PFD1175w	-70	-1	9.54	GGAACA
PFE0030c	-261	-1	9.54	GGAACA
PFE0060w	-1483	-1	9.54	GGAACA
PFE0060w	-640	-1	9.54	GGAACA
PFE0135w	-616	-1	9.54	GGAACA
PFE0160c	-278	-1	9.54	GGAACA
PFE0170c	-986	1	9.54	TGGTAC
PFE0245c	-1549	1	9.54	TGTTCC
PFE0335w	-535	1	9.54	TGGTAC
PFE0350c	-1411	1	9.54	TGTTCC
PFE0570w	-1545	1	9.54	TGTTCC
PFE0610c	-135	-1	9.54	GGAACA
PFE0655w	-721	1	9.54	TGGTAC
PFE0815w	-232	1	9.54	TGGTAC
PFE1010w	-1302	1	9.54	TGTTCC
PFE1115c	-1256	-1	9.54	GGAACA
PFE1215c	-164	-1	9.54	GTACCA
PFE1230c	-880	1	9.54	TGGTAC
PFE1335c	-1182	1	9.54	TGTTCC
PFE1340w	-623	-1	9.54	GGAACA
PFE1370w	-847	1	9.54	TGTTCC
PFE1390w	-1545	1	9.54	TGTTCC
PFE1400c	-1505	1	9.54	TGTTCC
PFE1400c	-1246	-1	9.54	GGAACA
PFE1405c	-1390	-1	9.54	GGAACA
PFE1570c	-1536	1	9.54	TGTTCC
PFE1615c	-73	-1	9.54	GGAACA
PFI0105c	-27	-1	9.54	GTACCA
PFI0150c	-899	-1	9.54	GGAACA
PFI0165c	-1229	1	9.54	TGGTAC
PFI0165c	-446	1	9.54	TGGTAC
PFI0195c	-1890	1	9.54	TGTTCC
PFI0195c	-707	-1	9.54	GGAACA
PFI0285w	-1993	1	9.54	TGTTCC
PFI0290c	-1945	1	9.54	TGTTCC
PFI0310w	-381	-1	9.54	GTACCA
PFI0320w	-1534	-1	9.54	GTACCA
PFI0370c	-295	-1	9.54	GGAACA
PFI0415c	-251	-1	9.54	GGAACA
PFI0480w	-1307	1	9.54	TGTTCC
PFI0920c	-1871	1	9.54	TGGTAC
PFI0920c	-459	1	9.54	TGTTCC
PFI0925w	-1313	-1	9.54	GTACCA
PFI0925w	-1061	-1	9.54	GGAACA
PFI1020c	-1385	1	9.54	TGGTAC
PFI1020c	-1160	-1	9.54	GGAACA
PFI1105w	-1162	-1	9.54	GGAACA
PFI1405c	-1340	1	9.54	TGTTCC
PFI1830c	-83	-1	9.54	GTACCA
PFL0045c	-792	-1	9.54	GGAACA
PFL0050c	-1898	1	9.54	TGTTCC
PFL0050c	-407	1	9.54	TGTTCC
PFL0335c	-1608	-1	9.54	GGAACA
PFL0335c	-978	-1	9.54	GTACCA
PFL0380c	-50	-1	9.54	GTACCA
PFL0405w	-30	1	9.54	TGTTCC
PFL0515w	-1344	1	9.54	TGTTCC
PFL0515w	-1308	1	9.54	TGTTCC
PFL0515w	-1205	-1	9.54	GGAACA
PFL0625c	-1420	1	9.54	TGGTAC
PFL0695c	-1102	-1	9.54	GGAACA
PFL0730w	-469	-1	9.54	GGAACA
PFL0935c	-1771	-1	9.54	GTACCA
PFL0940c	-965	-1	9.54	GGAACA
PFL1130c	-356	-1	9.54	GTACCA
PFL1175w	-489	1	9.54	TGGTAC
PFL1185c	-24	-1	9.54	GGAACA
PFL1405w	-385	-1	9.54	GTACCA
PFL1995c	-1150	1	9.54	TGTTCC
PFL2000w	-498	-1	9.54	GGAACA
PFL2010c	-1226	-1	9.54	GGAACA
PFL2030w	-166	-1	9.54	GGAACA
PFL2055w	-1338	-1	9.54	GGAACA
PFL2125c	-1922	1	9.54	TGTTCC
PFL2125c	-876	-1	9.54	GTACCA
PFL2150c	-361	-1	9.54	GTACCA
PFL2230c	-894	-1	9.54	GGAACA
PFL2260w	-217	-1	9.54	GGAACA
PFL2265c	-972	1	9.54	TGTTCC
PFL2310w	-747	-1	9.54	GTACCA
PFL2355w	-395	1	9.54	TGGTAC
PFL2445c	-244	-1	9.54	GGAACA
MAL13P1.237	-220	1	9.17	GGTTAC
MAL13P1.45	-927	1	9.17	GGTTAC
MAL13P1.55	-331	1	9.17	GGTTAC
MAL13P1.83	-47	-1	9.17	GTAACC
MAL8P1.24	-960	1	9.17	GGTTAC
MAL8P1.43	-1539	1	9.17	GGTTAC
PF07_0015	-1621	1	9.17	GGTTAC
PF08_0099	-1638	-1	9.17	GTAACC
PF10_0019	-711	1	9.17	GGTTAC
PF10_0058	-1272	1	9.17	GGTTAC
PF10_0058	-303	1	9.17	GGTTAC
PF10_0139	-877	1	9.17	GGTTAC
PF10_0278	-221	1	9.17	GGTTAC
PF10_0299	-191	1	9.17	GGTTAC
PF10_0300	-671	-1	9.17	GTAACC
PF11_0068	-1640	1	9.17	GGTTAC
PF11_0078	-681	1	9.17	GGTTAC
PF11_0095	-91	1	9.17	GGTTAC
PF11_0247	-556	1	9.17	GGTTAC
PF11_0510	-1091	1	9.17	GGTTAC
PF13_0031	-1533	1	9.17	GGTTAC
PF13_0091	-231	-1	9.17	GTAACC
PF13_0096	-1436	1	9.17	GGTTAC
PF13_0147	-251	1	9.17	GGTTAC
PF13_0153	-1767	-1	9.17	GTAACC
PF13_0165	-1232	1	9.17	GGTTAC
PF13_0165	-1220	-1	9.17	GTAACC
PF13_0222	-34	1	9.17	GGTTAC
PF13_0257	-1385	-1	9.17	GTAACC
PF13_0262	-1109	1	9.17	GGTTAC
PF13_0262	-777	1	9.17	GGTTAC
PF14_0082	-578	1	9.17	GGTTAC
PF14_0156	-1462	1	9.17	GGTTAC
PF14_0267	-1559	1	9.17	GGTTAC
PF14_0292	-1373	1	9.17	GGTTAC
PF14_0335	-156	-1	9.17	GTAACC
PF14_0454	-640	1	9.17	GGTTAC
PF14_0528	-674	1	9.17	GGTTAC
PF14_0561	-728	1	9.17	GGTTAC
PFA0510w	-1670	1	9.17	GGTTAC
PFA0765c	-1206	-1	9.17	GTAACC
PFB0115w	-797	1	9.17	GGTTAC
PFB0200c	-481	-1	9.17	GTAACC
PFB0210c	-1302	-1	9.17	GTAACC
PFB0455w	-1439	-1	9.17	GTAACC
PFB0455w	-1372	-1	9.17	GTAACC
PFB0495w	-866	1	9.17	GGTTAC
PFB0715w	-1336	1	9.17	GGTTAC
PFC0155c	-1554	1	9.17	GGTTAC
PFC0735w	-1557	1	9.17	GGTTAC
PFC1020c	-653	-1	9.17	GTAACC
PFD0515w	-499	1	9.17	GGTTAC
PFD0770c	-1626	1	9.17	GGTTAC
PFD0770c	-1439	1	9.17	GGTTAC
PFD1115c	-1279	1	9.17	GGTTAC
PFE0465c	-712	1	9.17	GGTTAC
PFE0515w	-958	1	9.17	GGTTAC
PFE0605c	-244	1	9.17	GGTTAC
PFE0730c	-649	1	9.17	GGTTAC
PFE1200w	-589	-1	9.17	GTAACC
PFE1310c	-159	-1	9.17	GTAACC
PFE1405c	-346	1	9.17	GGTTAC
PFE1590w	-1625	-1	9.17	GTAACC
PFI0255c	-528	-1	9.17	GTAACC
PFI1645c	-1340	1	9.17	GGTTAC
PFL0155c	-1612	-1	9.17	GTAACC
PFL0310c	-1562	1	9.17	GGTTAC
PFL1345c	-539	1	9.17	GGTTAC
PFL1610c	-1452	1	9.17	GGTTAC
PFL1815c	-1915	1	9.17	GGTTAC
PFL1820w	-117	-1	9.17	GTAACC
MAL13P1.213	-1383	1	8.78	TGCTAC
MAL13P1.275	-234	-1	8.78	GTAGCA
MAL13P1.283	-766	1	8.78	TGTTGC
MAL13P1.333	-121	-1	8.78	GCAACA
MAL13P1.338	-429	-1	8.78	GTAGCA
MAL13P1.352	-1190	1	8.78	TGTTGC
MAL13P1.45	-291	-1	8.78	GCAACA
MAL13P1.53	-1325	1	8.78	TGTTGC
MAL13P1.76	-1709	-1	8.78	GTAGCA
MAL13P1.79	-1552	-1	8.78	GTAGCA
MAL13P1.83	-443	1	8.78	TGCTAC
MAL7P1.113	-497	1	8.78	TGTTGC
MAL7P1.120	-708	-1	8.78	GCAACA
MAL7P1.122	-967	1	8.78	TGTTGC
MAL7P1.151	-479	-1	8.78	GTAGCA
MAL7P1.28	-908	1	8.78	TGTTGC
MAL7P1.38	-1551	1	8.78	TGTTGC
MAL7P1.38	-1270	1	8.78	TGTTGC
MAL7P1.58	-1082	1	8.78	TGTTGC
MAL7P1.76	-222	-1	8.78	GTAGCA
MAL7P1.81	-1950	1	8.78	TGTTGC
MAL7P1.88	-156	1	8.78	TGTTGC
MAL8P1.105	-991	-1	8.78	GCAACA
MAL8P1.131	-1009	-1	8.78	GTAGCA
MAL8P1.67	-49	-1	8.78	GCAACA
MAL8P1.95	-1358	1	8.78	TGTTGC
PF07_0015	-686	1	8.78	TGTTGC
PF07_0029	-1834	1	8.78	TGTTGC
PF07_0066	-1193	-1	8.78	GTAGCA
PF07_0067	-1344	1	8.78	TGCTAC
PF07_0079	-710	-1	8.78	GCAACA
PF07_0080	-1386	1	8.78	TGTTGC
PF07_0085	-1540	1	8.78	TGCTAC
PF07_0085	-1530	-1	8.78	GTAGCA
PF07_0092	-500	1	8.78	TGTTGC
PF07_0095	-166	-1	8.78	GTAGCA
PF07_0103	-509	1	8.78	TGTTGC
PF07_0106	-1102	-1	8.78	GCAACA
PF08_0028	-1169	1	8.78	TGTTGC
PF08_0037	-79	-1	8.78	GTAGCA
PF08_0039	-767	1	8.78	TGTTGC
PF08_0041	-301	1	8.78	TGCTAC
PF08_0042	-1199	-1	8.78	GTAGCA
PF08_0048	-1398	1	8.78	TGTTGC
PF08_0054	-967	-1	8.78	GTAGCA
PF08_0065	-37	1	8.78	TGTTGC
PF08_0087	-1812	1	8.78	TGCTAC
PF08_0095	-213	-1	8.78	GTAGCA
PF08_0096	-1625	-1	8.78	GCAACA
PF08_0099	-308	-1	8.78	GTAGCA
PF10_0009	-1260	-1	8.78	GTAGCA
PF10_0013	-1589	-1	8.78	GTAGCA
PF10_0099	-793	1	8.78	TGTTGC
PF10_0141	-795	1	8.78	TGTTGC
PF10_0141	-95	1	8.78	TGTTGC
PF10_0200	-185	-1	8.78	GTAGCA
PF10_0214	-854	1	8.78	TGCTAC
PF10_0217	-1632	1	8.78	TGCTAC
PF10_0219	-1997	-1	8.78	GCAACA
PF10_0266	-1769	1	8.78	TGCTAC
PF10_0267	-82	-1	8.78	GTAGCA
PF10_0294	-968	-1	8.78	GCAACA
PF10_0301	-25	1	8.78	TGTTGC
PF10_0304	-1205	-1	8.78	GTAGCA
PF10_0329	-62	1	8.78	TGTTGC
PF10_0341	-1023	1	8.78	TGCTAC
PF11_0036	-767	1	8.78	TGTTGC
PF11_0036	-634	1	8.78	TGTTGC
PF11_0047	-593	1	8.78	TGTTGC
PF11_0053	-837	1	8.78	TGTTGC
PF11_0065	-1677	-1	8.78	GCAACA
PF11_0065	-1066	1	8.78	TGCTAC
PF11_0088	-145	-1	8.78	GTAGCA
PF11_0095	-194	-1	8.78	GTAGCA
PF11_0096	-379	-1	8.78	GCAACA
PF11_0105	-1655	1	8.78	TGCTAC
PF11_0105	-1379	1	8.78	TGCTAC
PF11_0109	-459	1	8.78	TGTTGC
PF11_0109	-8	-1	8.78	GTAGCA
PF11_0161	-491	-1	8.78	GCAACA
PF11_0165	-204	-1	8.78	GTAGCA
PF11_0199	-449	1	8.78	TGTTGC
PF11_0208	-539	1	8.78	TGCTAC
PF11_0212	-796	-1	8.78	GCAACA
PF11_0232	-1147	-1	8.78	GCAACA
PF11_0254	-1668	1	8.78	TGTTGC
PF11_0270	-369	1	8.78	TGTTGC
PF11_0276	-551	1	8.78	TGCTAC
PF11_0279	-153	1	8.78	TGCTAC
PF11_0284	-784	-1	8.78	GCAACA
PF11_0296	-511	1	8.78	TGTTGC
PF11_0310	-1336	-1	8.78	GCAACA
PF11_0341	-1864	1	8.78	TGTTGC
PF11_0351	-1085	-1	8.78	GCAACA
PF11_0369	-1154	1	8.78	TGCTAC
PF11_0378	-1231	1	8.78	TGTTGC
PF11_0378	-486	1	8.78	TGTTGC
PF11_0416	-836	-1	8.78	GCAACA
PF11_0436	-47	-1	8.78	GCAACA
PF11_0437	-917	-1	8.78	GTAGCA
PF11_0526	-67	1	8.78	TGTTGC
PF13_0014	-375	-1	8.78	GTAGCA
PF13_0017	-467	-1	8.78	GCAACA
PF13_0031	-890	-1	8.78	GTAGCA
PF13_0031	-876	1	8.78	TGTTGC
PF13_0037	-713	-1	8.78	GCAACA
PF13_0071	-1063	1	8.78	TGCTAC
PF13_0073	-1959	1	8.78	TGCTAC
PF13_0097	-1341	1	8.78	TGTTGC
PF13_0165	-1488	1	8.78	TGTTGC
PF13_0165	-327	-1	8.78	GCAACA
PF13_0204	-622	-1	8.78	GCAACA
PF13_0208	-1052	-1	8.78	GCAACA
PF13_0215	-1670	-1	8.78	GCAACA
PF13_0222	-11	1	8.78	TGCTAC
PF13_0232	-253	1	8.78	TGCTAC
PF13_0234	-398	-1	8.78	GTAGCA
PF13_0235	-1999	-1	8.78	GTAGCA
PF13_0243	-1813	-1	8.78	GTAGCA
PF13_0281	-787	1	8.78	TGCTAC
PF13_0284	-681	1	8.78	TGTTGC
PF13_0286	-1658	1	8.78	TGTTGC
PF13_0300	-1029	1	8.78	TGCTAC
PF13_0309	-926	-1	8.78	GCAACA
PF13_0315	-242	-1	8.78	GTAGCA
PF13_0316	-224	-1	8.78	GCAACA
PF14_0027	-1156	1	8.78	TGTTGC
PF14_0098	-1051	-1	8.78	GTAGCA
PF14_0104	-1886	1	8.78	TGTTGC
PF14_0113	-711	-1	8.78	GTAGCA
PF14_0125	-903	1	8.78	TGCTAC
PF14_0126	-289	-1	8.78	GTAGCA
PF14_0136	-997	1	8.78	TGTTGC
PF14_0141	-1396	1	8.78	TGTTGC
PF14_0145	-362	-1	8.78	GCAACA
PF14_0201	-1969	-1	8.78	GCAACA
PF14_0201	-1119	1	8.78	TGTTGC
PF14_0214	-661	-1	8.78	GCAACA
PF14_0223	-1189	1	8.78	TGTTGC
PF14_0231	-411	-1	8.78	GCAACA
PF14_0247	-1237	-1	8.78	GTAGCA
PF14_0267	-11	1	8.78	TGCTAC
PF14_0282	-1678	1	8.78	TGCTAC
PF14_0321	-669	-1	8.78	GCAACA
PF14_0322	-202	1	8.78	TGTTGC
PF14_0368	-1808	-1	8.78	GTAGCA
PF14_0370	-1473	-1	8.78	GCAACA
PF14_0390	-1104	-1	8.78	GTAGCA
PF14_0391	-1508	-1	8.78	GCAACA
PF14_0434	-1303	1	8.78	TGTTGC
PF14_0437	-1838	1	8.78	TGTTGC
PF14_0437	-112	-1	8.78	GCAACA
PF14_0439	-343	1	8.78	TGCTAC
PF14_0478	-1768	-1	8.78	GCAACA
PF14_0515	-659	1	8.78	TGTTGC
PF14_0528	-1880	1	8.78	TGTTGC
PF14_0544	-45	-1	8.78	GTAGCA
PF14_0589	-532	1	8.78	TGTTGC
PF14_0593	-1986	1	8.78	TGTTGC
PF14_0600	-1579	1	8.78	TGCTAC
PF14_0612	-1227	-1	8.78	GCAACA
PF14_0635	-757	-1	8.78	GTAGCA
PF14_0640	-884	-1	8.78	GTAGCA
PF14_0661	-573	-1	8.78	GCAACA
PF14_0678	-1543	1	8.78	TGCTAC
PF14_0697	-1036	1	8.78	TGCTAC
PF14_0697	-429	1	8.78	TGCTAC
PF14_0707	-1429	1	8.78	TGCTAC
PF14_0707	-87	1	8.78	TGCTAC
PF14_0713	-19	1	8.78	TGTTGC
PF14_0746	-182	1	8.78	TGTTGC
PFA0160c	-558	1	8.78	TGTTGC
PFA0330w	-778	1	8.78	TGTTGC
PFA0630c	-1255	-1	8.78	GTAGCA
PFB0115w	-1984	-1	8.78	GCAACA
PFB0210c	-1656	-1	8.78	GCAACA
PFB0279w	-489	-1	8.78	GCAACA
PFB0285c	-600	-1	8.78	GCAACA
PFB0290c	-727	1	8.78	TGTTGC
PFB0445c	-844	-1	8.78	GTAGCA
PFB0525w	-822	-1	8.78	GTAGCA
PFB0545c	-385	1	8.78	TGTTGC
PFB0550w	-1418	-1	8.78	GCAACA
PFB0575c	-1385	1	8.78	TGCTAC
PFB0620w	-467	-1	8.78	GTAGCA
PFB0630c	-797	1	8.78	TGCTAC
PFB0635w	-707	-1	8.78	GTAGCA
PFB0660w	-1241	-1	8.78	GCAACA
PFB0885w	-691	1	8.78	TGTTGC
PFC0005w	-1511	1	8.78	TGCTAC
PFC0080c	-771	-1	8.78	GCAACA
PFC0105w	-926	1	8.78	TGTTGC
PFC0210c	-841	1	8.78	TGTTGC
PFC0210c	-340	1	8.78	TGCTAC
PFC0221c	-1311	-1	8.78	GCAACA
PFC0270w	-1002	1	8.78	TGTTGC
PFC0390w	-1124	1	8.78	TGTTGC
PFC0400w	-811	1	8.78	TGTTGC
PFC0440c	-83	1	8.78	TGCTAC
PFC0485w	-73	1	8.78	TGTTGC
PFC0565w	-333	1	8.78	TGTTGC
PFC0775w	-1032	-1	8.78	GCAACA
PFC0975c	-1457	1	8.78	TGCTAC
PFD0070c	-1716	-1	8.78	GCAACA
PFD0080c	-292	-1	8.78	GTAGCA
PFD0210c	-290	1	8.78	TGTTGC
PFD0210c	-257	1	8.78	TGTTGC
PFD0210c	-39	1	8.78	TGCTAC
PFD0375w	-1420	-1	8.78	GCAACA
PFD0375w	-1189	-1	8.78	GCAACA
PFD1140w	-1788	1	8.78	TGTTGC
PFD1140w	-386	1	8.78	TGTTGC
PFE0245c	-1230	1	8.78	TGCTAC
PFE0335w	-902	1	8.78	TGTTGC
PFE0750c	-783	-1	8.78	GTAGCA
PFE0925c	-429	1	8.78	TGCTAC
PFE0995c	-932	1	8.78	TGTTGC
PFE1010w	-891	1	8.78	TGCTAC
PFE1010w	-221	1	8.78	TGTTGC
PFE1055c	-685	-1	8.78	GCAACA
PFE1215c	-1427	1	8.78	TGCTAC
PFE1370w	-1752	1	8.78	TGCTAC
PFE1370w	-494	1	8.78	TGCTAC
PFE1390w	-39	1	8.78	TGTTGC
PFE1400c	-77	1	8.78	TGTTGC
PFI0195c	-893	-1	8.78	GCAACA
PFI0255c	-1359	1	8.78	TGCTAC
PFI0310w	-137	-1	8.78	GCAACA
PFI0650c	-1367	-1	8.78	GTAGCA
PFI0920c	-979	1	8.78	TGTTGC
PFI0965w	-302	-1	8.78	GTAGCA
PFI1040c	-991	1	8.78	TGTTGC
PFI1070c	-844	-1	8.78	GCAACA
PFI1075w	-331	1	8.78	TGTTGC
PFL0045c	-1527	1	8.78	TGTTGC
PFL0075w	-650	1	8.78	TGTTGC
PFL0255c	-743	-1	8.78	GCAACA
PFL0255c	-349	-1	8.78	GCAACA
PFL0295c	-1084	-1	8.78	GTAGCA
PFL0335c	-930	-1	8.78	GCAACA
PFL0940c	-1072	1	8.78	TGCTAC
PFL1185c	-1017	-1	8.78	GCAACA
PFL1185c	-357	-1	8.78	GCAACA
PFL1235c	-359	-1	8.78	GCAACA
PFL1235c	-307	1	8.78	TGTTGC
PFL1545c	-1485	1	8.78	TGCTAC
PFL1710c	-288	1	8.78	TGCTAC
PFL1715w	-705	-1	8.78	GTAGCA
PFL1935c	-240	1	8.78	TGCTAC
PFL2020c	-240	-1	8.78	GTAGCA
PFL2150c	-998	1	8.78	TGTTGC
PFL2200w	-1069	1	8.78	TGTTGC
PFL2265c	-312	-1	8.78	GCAACA
MAL13P1.275	-386	1	8.25	CGTTAC
MAL13P1.293	-1162	1	8.25	CGTTAC
MAL13P1.349	-1177	1	8.25	CGTTAC
MAL13P1.36	-1127	-1	8.25	GTAACG
PF07_0007	-940	1	8.25	CGTTAC
PF07_0066	-1035	1	8.25	CGTTAC
PF07_0085	-1081	1	8.25	CGTTAC
PF10_0029	-798	1	8.25	CGTTAC
PF10_0085	-1680	-1	8.25	GTAACG
PF10_0266	-1064	-1	8.25	GTAACG
PF10_0267	-787	1	8.25	CGTTAC
PF11_0047	-354	-1	8.25	GTAACG
PF11_0076	-909	1	8.25	CGTTAC
PF11_0188	-143	1	8.25	CGTTAC
PF11_0225	-957	1	8.25	CGTTAC
PF11_0246	-1491	-1	8.25	GTAACG
PF11_0247	-1234	1	8.25	CGTTAC
PF11_0281	-878	1	8.25	CGTTAC
PF11_0305	-1339	1	8.25	CGTTAC
PF11_0341	-468	1	8.25	CGTTAC
PF11_0341	-75	-1	8.25	GTAACG
PF11_0418	-1588	1	8.25	CGTTAC
PF13_0215	-1606	1	8.25	CGTTAC
PF13_0273	-950	1	8.25	CGTTAC
PF14_0059	-1687	1	8.25	CGTTAC
PF14_0059	-832	1	8.25	CGTTAC
PF14_0086	-544	1	8.25	CGTTAC
PF14_0239	-1257	1	8.25	CGTTAC
PF14_0321	-271	1	8.25	CGTTAC
PF14_0322	-600	-1	8.25	GTAACG
PF14_0324	-1305	1	8.25	CGTTAC
PF14_0470	-1950	1	8.25	CGTTAC
PF14_0486	-1306	1	8.25	CGTTAC
PF14_0589	-1207	1	8.25	CGTTAC
PFA0145c	-943	-1	8.25	GTAACG
PFA0620c	-1658	1	8.25	CGTTAC
PFA0765c	-1300	-1	8.25	GTAACG
PFB0830w	-1578	1	8.25	CGTTAC
PFC0005w	-1248	-1	8.25	GTAACG
PFC0270w	-632	1	8.25	CGTTAC
PFC0530w	-1143	1	8.25	CGTTAC
PFC0735w	-1217	1	8.25	CGTTAC
PFD0285c	-623	-1	8.25	GTAACG
PFD1015c	-324	1	8.25	CGTTAC
PFD1115c	-973	1	8.25	CGTTAC
PFE0845c	-1560	1	8.25	CGTTAC
PFE1245w	-175	1	8.25	CGTTAC
PFE1590w	-846	1	8.25	CGTTAC
PFI0680c	-218	1	8.25	CGTTAC
PFI0685w	-333	1	8.25	CGTTAC
PFI1830c	-1238	-1	8.25	GTAACG
PFL0935c	-1305	-1	8.25	GTAACG
PFL0970w	-1630	1	8.25	CGTTAC
PFL1610c	-1920	1	8.25	CGTTAC
MAL13P1.146	-412	1	6.65	TGTGAC
MAL13P1.170	-145	-1	6.65	GTCACA
MAL13P1.345	-1671	1	6.65	TGTGAC
MAL7P1.104	-524	1	6.65	TGTGAC
MAL7P1.113	-28	-1	6.65	GTCACA
MAL7P1.12	-180	1	6.65	TGTGAC
MAL7P1.120	-92	1	6.65	TGTGAC
MAL7P1.171	-113	1	6.65	TGTGAC
MAL7P1.24	-636	-1	6.65	GTCACA
MAL8P1.105	-514	1	6.65	TGTGAC
MAL8P1.131	-1104	1	6.65	TGTGAC
MAL8P1.48	-526	-1	6.65	GTCACA
MAL8P1.64	-652	1	6.65	TGTGAC
MAL8P1.67	-1858	1	6.65	TGTGAC
PF07_0015	-326	-1	6.65	GTCACA
PF07_0043	-1357	-1	6.65	GTCACA
PF07_0044	-366	1	6.65	TGTGAC
PF07_0102	-524	1	6.65	TGTGAC
PF08_0055	-166	-1	6.65	GTCACA
PF10_0013	-1658	1	6.65	TGTGAC
PF10_0029	-197	-1	6.65	GTCACA
PF10_0085	-1886	1	6.65	TGTGAC
PF10_0122	-1841	1	6.65	TGTGAC
PF10_0122	-1367	-1	6.65	GTCACA
PF10_0123	-1466	-1	6.65	GTCACA
PF10_0187	-548	1	6.65	TGTGAC
PF10_0265	-609	-1	6.65	GTCACA
PF10_0285	-448	1	6.65	TGTGAC
PF10_0299	-515	1	6.65	TGTGAC
PF10_0323	-1939	-1	6.65	GTCACA
PF10_0323	-1755	-1	6.65	GTCACA
PF10_0327	-1533	-1	6.65	GTCACA
PF10_0328	-8	1	6.65	TGTGAC
PF11_0071	-338	1	6.65	TGTGAC
PF11_0088	-277	-1	6.65	GTCACA
PF11_0096	-1337	1	6.65	TGTGAC
PF11_0106	-1743	-1	6.65	GTCACA
PF11_0118	-623	1	6.65	TGTGAC
PF11_0284	-414	1	6.65	TGTGAC
PF11_0305	-370	1	6.65	TGTGAC
PF11_0404	-493	1	6.65	TGTGAC
PF11_0445	-1992	-1	6.65	GTCACA
PF11_0447	-239	1	6.65	TGTGAC
PF11_0469	-221	1	6.65	TGTGAC
PF13_0150	-160	1	6.65	TGTGAC
PF13_0170	-1467	-1	6.65	GTCACA
PF13_0171	-705	1	6.65	TGTGAC
PF13_0175	-953	1	6.65	TGTGAC
PF13_0203	-1833	1	6.65	TGTGAC
PF13_0204	-1790	-1	6.65	GTCACA
PF13_0243	-1274	1	6.65	TGTGAC
PF13_0259	-666	1	6.65	TGTGAC
PF13_0281	-523	1	6.65	TGTGAC
PF13_0309	-507	1	6.65	TGTGAC
PF13_0316	-1853	-1	6.65	GTCACA
PF14_0028	-1956	-1	6.65	GTCACA
PF14_0207	-1421	1	6.65	TGTGAC
PF14_0209	-123	-1	6.65	GTCACA
PF14_0228	-1507	1	6.65	TGTGAC
PF14_0261	-1679	1	6.65	TGTGAC
PF14_0301	-656	-1	6.65	GTCACA
PF14_0365	-543	1	6.65	TGTGAC
PF14_0439	-291	-1	6.65	GTCACA
PF14_0550	-1798	1	6.65	TGTGAC
PF14_0589	-1737	1	6.65	TGTGAC
PF14_0598	-927	-1	6.65	GTCACA
PF14_0724	-698	1	6.65	TGTGAC
PF14_0746	-1301	1	6.65	TGTGAC
PFA0130c	-1470	-1	6.65	GTCACA
PFA0130c	-365	1	6.65	TGTGAC
PFA0160c	-608	-1	6.65	GTCACA
PFA0330w	-292	1	6.65	TGTGAC
PFA0620c	-1409	1	6.65	TGTGAC
PFB0175c	-121	1	6.65	TGTGAC
PFB0240w	-116	1	6.65	TGTGAC
PFB0370c	-347	1	6.65	TGTGAC
PFB0700c	-579	1	6.65	TGTGAC
PFB0700c	-356	1	6.65	TGTGAC
PFB0875c	-1729	-1	6.65	GTCACA
PFC0085c	-1782	-1	6.65	GTCACA
PFC0100c	-157	-1	6.65	GTCACA
PFC0825c	-1035	-1	6.65	GTCACA
PFC1000w	-1040	1	6.65	TGTGAC
PFD0180c	-788	1	6.65	TGTGAC
PFD1015c	-210	-1	6.65	GTCACA
PFD1060w	-1163	1	6.65	TGTGAC
PFD1115c	-1306	1	6.65	TGTGAC
PFE1335c	-1671	-1	6.65	GTCACA
PFE1340w	-134	1	6.65	TGTGAC
PFE1605w	-1643	1	6.65	TGTGAC
PFE1615c	-1388	-1	6.65	GTCACA
PFE1615c	-1061	1	6.65	TGTGAC
PFI0025c	-412	1	6.65	TGTGAC
PFI0290c	-1456	1	6.65	TGTGAC
PFI0925w	-623	-1	6.65	GTCACA
PFI0965w	-566	1	6.65	TGTGAC
PFI1085w	-1325	1	6.65	TGTGAC
PFI1640c	-655	1	6.65	TGTGAC
PFL0075w	-1109	1	6.65	TGTGAC
PFL0310c	-134	-1	6.65	GTCACA
PFL0825c	-533	1	6.65	TGTGAC
PFL0855c	-1860	-1	6.65	GTCACA
PFL0860c	-1304	-1	6.65	GTCACA
PFL1235c	-1228	-1	6.65	GTCACA
PFL1405w	-121	1	6.65	TGTGAC
PFL1530w	-454	1	6.65	TGTGAC
PFL1745c	-1628	1	6.65	TGTGAC
PFL2480w	-879	1	6.65	TGTGAC
MAL13P1.120	-1239	1	6.44	AGTTAC
MAL13P1.24	-1556	-1	6.44	GTAACT
MAL13P1.275	-1411	1	6.44	AGTTAC
MAL13P1.338	-677	-1	6.44	GTAACT
MAL13P1.344	-622	1	6.44	AGTTAC
MAL13P1.345	-793	1	6.44	AGTTAC
MAL13P1.349	-1069	1	6.44	AGTTAC
MAL13P1.349	-465	1	6.44	AGTTAC
MAL13P1.45	-1654	1	6.44	AGTTAC
MAL13P1.45	-1431	1	6.44	AGTTAC
MAL13P1.55	-1799	1	6.44	AGTTAC
MAL13P1.76	-1818	1	6.44	AGTTAC
MAL13P1.76	-1689	1	6.44	AGTTAC
MAL7P1.27	-1506	-1	6.44	GTAACT
MAL7P1.38	-857	-1	6.44	GTAACT
MAL8P1.2	-1950	1	6.44	AGTTAC
MAL8P1.2	-144	-1	6.44	GTAACT
MAL8P1.23	-1830	1	6.44	AGTTAC
PF07_0015	-576	1	6.44	AGTTAC
PF07_0043	-1413	1	6.44	AGTTAC
PF07_0059	-354	1	6.44	AGTTAC
PF07_0066	-1300	1	6.44	AGTTAC
PF07_0071	-506	1	6.44	AGTTAC
PF07_0126	-1961	1	6.44	AGTTAC
PF08_0048	-452	1	6.44	AGTTAC
PF08_0055	-969	1	6.44	AGTTAC
PF08_0069	-475	1	6.44	AGTTAC
PF08_0075	-200	1	6.44	AGTTAC
PF08_0123	-149	1	6.44	AGTTAC
PF10_0063	-1163	1	6.44	AGTTAC
PF10_0077	-1356	-1	6.44	GTAACT
PF10_0099	-539	1	6.44	AGTTAC
PF10_0180	-1921	-1	6.44	GTAACT
PF10_0180	-1805	-1	6.44	GTAACT
PF10_0217	-1804	1	6.44	AGTTAC
PF11_0043	-1800	-1	6.44	GTAACT
PF11_0053	-1270	-1	6.44	GTAACT
PF11_0095	-663	-1	6.44	GTAACT
PF11_0109	-1711	1	6.44	AGTTAC
PF11_0111	-1736	-1	6.44	GTAACT
PF11_0120	-1658	1	6.44	AGTTAC
PF11_0247	-1502	1	6.44	AGTTAC
PF11_0255	-1399	1	6.44	AGTTAC
PF11_0269	-809	1	6.44	AGTTAC
PF11_0293	-889	1	6.44	AGTTAC
PF11_0302	-1878	1	6.44	AGTTAC
PF11_0331	-214	-1	6.44	GTAACT
PF11_0378	-1913	1	6.44	AGTTAC
PF11_0378	-146	1	6.44	AGTTAC
PF11_0404	-1705	-1	6.44	GTAACT
PF11_0437	-635	1	6.44	AGTTAC
PF11_0511	-1547	1	6.44	AGTTAC
PF13_0023	-1038	-1	6.44	GTAACT
PF13_0034	-842	-1	6.44	GTAACT
PF13_0071	-138	-1	6.44	GTAACT
PF13_0076	-223	-1	6.44	GTAACT
PF13_0137	-419	1	6.44	AGTTAC
PF13_0143	-1545	1	6.44	AGTTAC
PF13_0177	-63	1	6.44	AGTTAC
PF13_0178	-1884	1	6.44	AGTTAC
PF13_0178	-283	1	6.44	AGTTAC
PF13_0239	-1282	1	6.44	AGTTAC
PF13_0275	-1341	-1	6.44	GTAACT
PF13_0286	-714	1	6.44	AGTTAC
PF13_0287	-1151	-1	6.44	GTAACT
PF13_0300	-1195	1	6.44	AGTTAC
PF13_0330	-1132	1	6.44	AGTTAC
PF13_0330	-521	1	6.44	AGTTAC
PF13_0331	-179	-1	6.44	GTAACT
PF13_0351	-1175	-1	6.44	GTAACT
PF14_0072	-268	-1	6.44	GTAACT
PF14_0077	-992	-1	6.44	GTAACT
PF14_0078	-855	1	6.44	AGTTAC
PF14_0082	-142	1	6.44	AGTTAC
PF14_0083	-1355	-1	6.44	GTAACT
PF14_0083	-1323	1	6.44	AGTTAC
PF14_0098	-1270	1	6.44	AGTTAC
PF14_0146	-518	1	6.44	AGTTAC
PF14_0170	-1099	1	6.44	AGTTAC
PF14_0175	-1536	1	6.44	AGTTAC
PF14_0261	-1882	1	6.44	AGTTAC
PF14_0282	-1343	-1	6.44	GTAACT
PF14_0307	-764	-1	6.44	GTAACT
PF14_0370	-1377	-1	6.44	GTAACT
PF14_0454	-673	1	6.44	AGTTAC
PF14_0489	-1127	-1	6.44	GTAACT
PF14_0517	-1218	1	6.44	AGTTAC
PF14_0559	-271	-1	6.44	GTAACT
PF14_0593	-1723	1	6.44	AGTTAC
PF14_0600	-879	1	6.44	AGTTAC
PF14_0619	-320	1	6.44	AGTTAC
PF14_0640	-1061	1	6.44	AGTTAC
PF14_0659	-1111	1	6.44	AGTTAC
PF14_0670	-500	1	6.44	AGTTAC
PF14_0713	-342	1	6.44	AGTTAC
PFA0145c	-345	1	6.44	AGTTAC
PFA0410w	-1013	-1	6.44	GTAACT
PFA0480w	-1946	1	6.44	AGTTAC
PFA0510w	-1391	1	6.44	AGTTAC
PFB0290c	-770	-1	6.44	GTAACT
PFB0370c	-137	1	6.44	AGTTAC
PFB0375w	-845	-1	6.44	GTAACT
PFB0555c	-1580	1	6.44	AGTTAC
PFB0860c	-644	1	6.44	AGTTAC
PFB0875c	-1420	1	6.44	AGTTAC
PFB0923c	-1627	1	6.44	AGTTAC
PFB0930w	-1009	1	6.44	AGTTAC
PFC0155c	-1627	-1	6.44	GTAACT
PFC0221c	-1102	1	6.44	AGTTAC
PFC0282w	-1009	-1	6.44	GTAACT
PFC0350c	-1110	-1	6.44	GTAACT
PFC0535w	-1453	1	6.44	AGTTAC
PFC0535w	-411	-1	6.44	GTAACT
PFC0775w	-1384	1	6.44	AGTTAC
PFC1065w	-1695	1	6.44	AGTTAC
PFD0125c	-1551	1	6.44	AGTTAC
PFD0730w	-292	1	6.44	AGTTAC
PFD0825c	-1119	-1	6.44	GTAACT
PFD0975w	-1997	1	6.44	AGTTAC
PFD1015c	-650	-1	6.44	GTAACT
PFD1055w	-1770	1	6.44	AGTTAC
PFE0100w	-133	1	6.44	AGTTAC
PFE0350c	-1907	1	6.44	AGTTAC
PFE0610c	-120	1	6.44	AGTTAC
PFE0630c	-723	1	6.44	AGTTAC
PFE0630c	-325	1	6.44	AGTTAC
PFE0925c	-554	1	6.44	AGTTAC
PFE0940c	-1673	1	6.44	AGTTAC
PFE0995c	-1868	1	6.44	AGTTAC
PFI0130c	-450	1	6.44	AGTTAC
PFI0255c	-1814	1	6.44	AGTTAC
PFI0555c	-845	1	6.44	AGTTAC
PFI0625c	-802	-1	6.44	GTAACT
PFI0920c	-1089	1	6.44	AGTTAC
PFI1490c	-828	1	6.44	AGTTAC
PFI1495w	-767	1	6.44	AGTTAC
PFI1795c	-1860	1	6.44	AGTTAC
PFL0045c	-1776	1	6.44	AGTTAC
PFL0705c	-1611	1	6.44	AGTTAC
PFL0900c	-17	1	6.44	AGTTAC
PFL0940c	-1840	-1	6.44	GTAACT
PFL1175w	-652	1	6.44	AGTTAC
PFL1175w	-225	1	6.44	AGTTAC
PFL1230w	-872	1	6.44	AGTTAC
PFL1545c	-1383	1	6.44	AGTTAC
PFL1680w	-940	1	6.44	AGTTAC
PFL1710c	-556	-1	6.44	GTAACT
PFL1715w	-437	1	6.44	AGTTAC
PFL1745c	-1203	1	6.44	AGTTAC
PFL1815c	-238	1	6.44	AGTTAC
PFL2150c	-1151	-1	6.44	GTAACT
PFL2150c	-540	-1	6.44	GTAACT
MAL13P1.120	-1230	1	5.8	TGTAAC
MAL13P1.146	-730	1	5.8	TGTAAC
MAL13P1.209	-310	1	5.8	TGTAAC
MAL13P1.24	-1736	1	5.8	TGTAAC
MAL13P1.243	-1428	1	5.8	TGTAAC
MAL13P1.243	-1101	1	5.8	TGTAAC
MAL13P1.243	-537	1	5.8	TGTAAC
MAL13P1.289	-585	1	5.8	TGTAAC
MAL13P1.293	-882	1	5.8	TGTAAC
MAL13P1.310	-268	-1	5.8	GTTACA
MAL13P1.327	-1599	1	5.8	TGTAAC
MAL13P1.333	-891	1	5.8	TGTAAC
MAL13P1.344	-1630	1	5.8	TGTAAC
MAL13P1.345	-1801	1	5.8	TGTAAC
MAL13P1.43	-1391	1	5.8	TGTAAC
MAL13P1.54	-987	1	5.8	TGTAAC
MAL13P1.55	-1174	1	5.8	TGTAAC
MAL13P1.56	-1984	1	5.8	TGTAAC
MAL13P1.76	-1754	1	5.8	TGTAAC
MAL13P1.79	-538	1	5.8	TGTAAC
MAL13P1.92	-1311	1	5.8	TGTAAC
MAL13P1.92	-364	1	5.8	TGTAAC
MAL7P1.104	-119	1	5.8	TGTAAC
MAL7P1.134	-1472	1	5.8	TGTAAC
MAL7P1.134	-528	1	5.8	TGTAAC
MAL7P1.16	-896	1	5.8	TGTAAC
MAL7P1.164	-135	1	5.8	TGTAAC
MAL7P1.171	-1907	1	5.8	TGTAAC
MAL7P1.28	-1126	1	5.8	TGTAAC
MAL7P1.28	-372	1	5.8	TGTAAC
MAL7P1.38	-1066	1	5.8	TGTAAC
MAL8P1.154	-526	1	5.8	TGTAAC
MAL8P1.156	-549	1	5.8	TGTAAC
MAL8P1.48	-1436	1	5.8	TGTAAC
PF07_0043	-1398	1	5.8	TGTAAC
PF07_0046	-211	1	5.8	TGTAAC
PF07_0059	-101	1	5.8	TGTAAC
PF07_0085	-851	1	5.8	TGTAAC
PF08_0039	-195	1	5.8	TGTAAC
PF08_0041	-531	1	5.8	TGTAAC
PF08_0087	-781	1	5.8	TGTAAC
PF08_0092	-951	1	5.8	TGTAAC
PF08_0102	-373	1	5.8	TGTAAC
PF08_0130	-1051	1	5.8	TGTAAC
PF08_0130	-58	1	5.8	TGTAAC
PF08_0132	-1042	1	5.8	TGTAAC
PF10_0009	-686	1	5.8	TGTAAC
PF10_0017	-639	1	5.8	TGTAAC
PF10_0123	-1703	1	5.8	TGTAAC
PF10_0173	-703	1	5.8	TGTAAC
PF10_0180	-1051	1	5.8	TGTAAC
PF10_0219	-1451	1	5.8	TGTAAC
PF10_0265	-1252	1	5.8	TGTAAC
PF10_0274	-847	1	5.8	TGTAAC
PF10_0278	-244	1	5.8	TGTAAC
PF10_0329	-687	1	5.8	TGTAAC
PF11_0051	-820	1	5.8	TGTAAC
PF11_0076	-793	1	5.8	TGTAAC
PF11_0076	-600	1	5.8	TGTAAC
PF11_0101	-1628	1	5.8	TGTAAC
PF11_0101	-228	1	5.8	TGTAAC
PF11_0101	-167	1	5.8	TGTAAC
PF11_0101	-115	1	5.8	TGTAAC
PF11_0106	-1020	1	5.8	TGTAAC
PF11_0115	-1142	1	5.8	TGTAAC
PF11_0120	-1352	1	5.8	TGTAAC
PF11_0147	-711	1	5.8	TGTAAC
PF11_0188	-78	1	5.8	TGTAAC
PF11_0199	-118	1	5.8	TGTAAC
PF11_0212	-1911	1	5.8	TGTAAC
PF11_0246	-1224	1	5.8	TGTAAC
PF11_0246	-148	1	5.8	TGTAAC
PF11_0259	-1252	1	5.8	TGTAAC
PF11_0259	-1004	1	5.8	TGTAAC
PF11_0269	-358	1	5.8	TGTAAC
PF11_0274	-429	1	5.8	TGTAAC
PF11_0289	-1304	1	5.8	TGTAAC
PF11_0296	-373	1	5.8	TGTAAC
PF11_0301	-765	1	5.8	TGTAAC
PF11_0341	-1614	1	5.8	TGTAAC
PF11_0351	-1599	1	5.8	TGTAAC
PF11_0380	-646	1	5.8	TGTAAC
PF11_0404	-115	1	5.8	TGTAAC
PF11_0409	-1037	1	5.8	TGTAAC
PF11_0439	-150	1	5.8	TGTAAC
PF11_0447	-437	1	5.8	TGTAAC
PF11_0471	-951	1	5.8	TGTAAC
PF11_0471	-875	1	5.8	TGTAAC
PF11_0503	-1109	1	5.8	TGTAAC
PF11_0526	-1798	1	5.8	TGTAAC
PF11_0526	-196	1	5.8	TGTAAC
PF13_0015	-145	1	5.8	TGTAAC
PF13_0031	-1648	1	5.8	TGTAAC
PF13_0031	-1175	1	5.8	TGTAAC
PF13_0031	-972	1	5.8	TGTAAC
PF13_0037	-181	1	5.8	TGTAAC
PF13_0129	-1165	1	5.8	TGTAAC
PF13_0136	-486	1	5.8	TGTAAC
PF13_0150	-1546	1	5.8	TGTAAC
PF13_0150	-1503	1	5.8	TGTAAC
PF13_0165	-312	1	5.8	TGTAAC
PF13_0167	-434	1	5.8	TGTAAC
PF13_0172	-970	1	5.8	TGTAAC
PF13_0177	-623	1	5.8	TGTAAC
PF13_0203	-595	1	5.8	TGTAAC
PF13_0204	-516	1	5.8	TGTAAC
PF13_0215	-705	1	5.8	TGTAAC
PF13_0224	-1836	1	5.8	TGTAAC
PF13_0227	-403	1	5.8	TGTAAC
PF13_0286	-981	1	5.8	TGTAAC
PF13_0286	-319	1	5.8	TGTAAC
PF13_0331	-791	1	5.8	TGTAAC
PF14_0010	-321	1	5.8	TGTAAC
PF14_0038	-1084	1	5.8	TGTAAC
PF14_0038	-457	1	5.8	TGTAAC
PF14_0083	-768	1	5.8	TGTAAC
PF14_0117	-1392	1	5.8	TGTAAC
PF14_0117	-813	1	5.8	TGTAAC
PF14_0136	-1798	1	5.8	TGTAAC
PF14_0136	-1518	1	5.8	TGTAAC
PF14_0136	-1090	1	5.8	TGTAAC
PF14_0141	-1119	1	5.8	TGTAAC
PF14_0146	-531	1	5.8	TGTAAC
PF14_0146	-58	1	5.8	TGTAAC
PF14_0170	-1959	1	5.8	TGTAAC
PF14_0185	-1205	1	5.8	TGTAAC
PF14_0229	-169	1	5.8	TGTAAC
PF14_0231	-1154	1	5.8	TGTAAC
PF14_0231	-1067	1	5.8	TGTAAC
PF14_0231	-387	1	5.8	TGTAAC
PF14_0266	-743	1	5.8	TGTAAC
PF14_0267	-1668	1	5.8	TGTAAC
PF14_0327	-219	1	5.8	TGTAAC
PF14_0328	-571	1	5.8	TGTAAC
PF14_0359	-558	1	5.8	TGTAAC
PF14_0359	-269	1	5.8	TGTAAC
PF14_0428	-1345	1	5.8	TGTAAC
PF14_0474	-509	1	5.8	TGTAAC
PF14_0485	-786	1	5.8	TGTAAC
PF14_0486	-712	1	5.8	TGTAAC
PF14_0489	-245	1	5.8	TGTAAC
PF14_0494	-989	1	5.8	TGTAAC
PF14_0499	-912	1	5.8	TGTAAC
PF14_0589	-1663	1	5.8	TGTAAC
PF14_0599	-1138	1	5.8	TGTAAC
PF14_0599	-266	1	5.8	TGTAAC
PF14_0600	-968	1	5.8	TGTAAC
PF14_0616	-747	1	5.8	TGTAAC
PF14_0620	-688	1	5.8	TGTAAC
PF14_0637	-193	1	5.8	TGTAAC
PF14_0657	-1845	1	5.8	TGTAAC
PF14_0659	-1866	1	5.8	TGTAAC
PF14_0661	-469	1	5.8	TGTAAC
PF14_0669	-216	1	5.8	TGTAAC
PF14_0697	-646	1	5.8	TGTAAC
PF14_0726	-1555	1	5.8	TGTAAC
PF14_0775	-1329	1	5.8	TGTAAC
PF14_0775	-1033	1	5.8	TGTAAC
PFA0160c	-194	1	5.8	TGTAAC
PFA0465c	-1909	1	5.8	TGTAAC
PFA0465c	-1754	1	5.8	TGTAAC
PFA0505c	-371	1	5.8	TGTAAC
PFA0505c	-92	1	5.8	TGTAAC
PFA0660w	-1980	1	5.8	TGTAAC
PFB0270w	-150	1	5.8	TGTAAC
PFB0270w	-124	1	5.8	TGTAAC
PFB0445c	-519	1	5.8	TGTAAC
PFB0560w	-97	1	5.8	TGTAAC
PFB0620w	-1704	1	5.8	TGTAAC
PFB0620w	-840	1	5.8	TGTAAC
PFB0710c	-282	1	5.8	TGTAAC
PFB0826c	-388	1	5.8	TGTAAC
PFB0865w	-591	1	5.8	TGTAAC
PFB0921c	-1922	1	5.8	TGTAAC
PFB0921c	-1886	1	5.8	TGTAAC
PFB0921c	-1850	1	5.8	TGTAAC
PFB0923c	-1131	1	5.8	TGTAAC
PFB0923c	-1096	1	5.8	TGTAAC
PFC0075c	-1147	1	5.8	TGTAAC
PFC0100c	-1666	1	5.8	TGTAAC
PFC0100c	-308	1	5.8	TGTAAC
PFC0105w	-338	1	5.8	TGTAAC
PFC0115c	-1775	1	5.8	TGTAAC
PFC0210c	-412	1	5.8	TGTAAC
PFC0210c	-193	1	5.8	TGTAAC
PFC0282w	-734	1	5.8	TGTAAC
PFC0440c	-1487	1	5.8	TGTAAC
PFC0465c	-150	1	5.8	TGTAAC
PFC0485w	-1963	1	5.8	TGTAAC
PFC0530w	-1735	1	5.8	TGTAAC
PFC0535w	-1403	1	5.8	TGTAAC
PFC0595c	-1338	1	5.8	TGTAAC
PFC0635c	-344	1	5.8	TGTAAC
PFC0775w	-1292	1	5.8	TGTAAC
PFC0805w	-295	1	5.8	TGTAAC
PFC0825c	-451	1	5.8	TGTAAC
PFC0825c	-376	1	5.8	TGTAAC
PFC0875w	-209	1	5.8	TGTAAC
PFC1000w	-424	1	5.8	TGTAAC
PFC1020c	-1291	1	5.8	TGTAAC
PFD0075w	-345	1	5.8	TGTAAC
PFD0080c	-995	1	5.8	TGTAAC
PFD0375w	-963	1	5.8	TGTAAC
PFD0515w	-700	1	5.8	TGTAAC
PFD0565c	-1614	1	5.8	TGTAAC
PFD0725c	-880	1	5.8	TGTAAC
PFD0815c	-1429	1	5.8	TGTAAC
PFD0825c	-990	1	5.8	TGTAAC
PFD0840w	-331	1	5.8	TGTAAC
PFD0875c	-1468	1	5.8	TGTAAC
PFD1015c	-1547	1	5.8	TGTAAC
PFD1060w	-223	1	5.8	TGTAAC
PFE0030c	-417	1	5.8	TGTAAC
PFE0170c	-194	1	5.8	TGTAAC
PFE0305w	-613	1	5.8	TGTAAC
PFE0465c	-1334	1	5.8	TGTAAC
PFE0940c	-510	1	5.8	TGTAAC
PFE0985w	-1770	1	5.8	TGTAAC
PFE0995c	-451	1	5.8	TGTAAC
PFE1010w	-1097	1	5.8	TGTAAC
PFE1085w	-770	1	5.8	TGTAAC
PFE1240w	-473	1	5.8	TGTAAC
PFE1240w	-391	1	5.8	TGTAAC
PFE1245w	-435	1	5.8	TGTAAC
PFE1310c	-1418	1	5.8	TGTAAC
PFE1370w	-217	1	5.8	TGTAAC
PFE1400c	-1425	1	5.8	TGTAAC
PFE1435c	-640	1	5.8	TGTAAC
PFE1570c	-184	1	5.8	TGTAAC
PFI0025c	-385	1	5.8	TGTAAC
PFI0255c	-1905	1	5.8	TGTAAC
PFI0285w	-862	1	5.8	TGTAAC
PFI0290c	-1803	1	5.8	TGTAAC
PFI0320w	-662	1	5.8	TGTAAC
PFI0415c	-376	1	5.8	TGTAAC
PFI0430c	-388	1	5.8	TGTAAC
PFI0655c	-299	1	5.8	TGTAAC
PFI0655c	-9	1	5.8	TGTAAC
PFI0680c	-133	1	5.8	TGTAAC
PFI0685w	-248	1	5.8	TGTAAC
PFI0920c	-1651	1	5.8	TGTAAC
PFI0925w	-1131	1	5.8	TGTAAC
PFI1070c	-132	1	5.8	TGTAAC
PFI1085w	-154	1	5.8	TGTAAC
PFI1150w	-461	1	5.8	TGTAAC
PFI1490c	-226	1	5.8	TGTAAC
PFI1495w	-165	1	5.8	TGTAAC
PFI1640c	-214	1	5.8	TGTAAC
PFI1645c	-366	1	5.8	TGTAAC
PFI1650w	-58	1	5.8	TGTAAC
PFL0055c	-656	1	5.8	TGTAAC
PFL0135w	-548	1	5.8	TGTAAC
PFL0160w	-1434	1	5.8	TGTAAC
PFL0335c	-226	1	5.8	TGTAAC
PFL0695c	-639	1	5.8	TGTAAC
PFL0705c	-1859	1	5.8	TGTAAC
PFL0705c	-527	1	5.8	TGTAAC
PFL0740c	-775	1	5.8	TGTAAC
PFL0815w	-941	1	5.8	TGTAAC
PFL0815w	-707	1	5.8	TGTAAC
PFL1130c	-1420	1	5.8	TGTAAC
PFL1175w	-1312	1	5.8	TGTAAC
PFL1225c	-120	1	5.8	TGTAAC
PFL1405w	-202	1	5.8	TGTAAC
PFL1425w	-1759	1	5.8	TGTAAC
PFL1535w	-1535	1	5.8	TGTAAC
PFL1535w	-1481	1	5.8	TGTAAC
PFL1680w	-332	1	5.8	TGTAAC
PFL1820w	-1795	1	5.8	TGTAAC
PFL2010c	-153	1	5.8	TGTAAC
PFL2030w	-235	1	5.8	TGTAAC
PFL2050w	-204	1	5.8	TGTAAC
PFL2305w	-13	1	5.8	TGTAAC
PFL2480w	-954	1	5.8	TGTAAC
MAL13P1.116	-849	1	5.52	TGTTTC
MAL13P1.14	-762	-1	5.52	GAAACA
MAL13P1.14	-447	1	5.52	TGTTTC
MAL13P1.144	-523	-1	5.52	GAAACA
MAL13P1.144	-183	-1	5.52	GTATCA
MAL13P1.146	-399	1	5.52	TGTTTC
MAL13P1.170	-767	1	5.52	TGTTTC
MAL13P1.204	-1686	1	5.52	TGTTTC
MAL13P1.204	-277	1	5.52	TGATAC
MAL13P1.213	-1077	1	5.52	TGTTTC
MAL13P1.213	-1012	1	5.52	TGTTTC
MAL13P1.233	-1896	-1	5.52	GAAACA
MAL13P1.257	-1052	-1	5.52	GTATCA
MAL13P1.26	-798	1	5.52	TGATAC
MAL13P1.26	-93	1	5.52	TGATAC
MAL13P1.271	-163	-1	5.52	GTATCA
MAL13P1.275	-299	-1	5.52	GAAACA
MAL13P1.28	-557	-1	5.52	GTATCA
MAL13P1.28	-345	1	5.52	TGTTTC
MAL13P1.283	-1571	1	5.52	TGATAC
MAL13P1.284	-481	-1	5.52	GAAACA
MAL13P1.293	-231	1	5.52	TGTTTC
MAL13P1.299	-258	1	5.52	TGTTTC
MAL13P1.299	-186	-1	5.52	GAAACA
MAL13P1.299	-153	1	5.52	TGATAC
MAL13P1.299	-43	1	5.52	TGATAC
MAL13P1.300	-417	-1	5.52	GTATCA
MAL13P1.310	-1361	1	5.52	TGTTTC
MAL13P1.310	-1350	1	5.52	TGTTTC
MAL13P1.323	-1828	-1	5.52	GAAACA
MAL13P1.327	-1632	1	5.52	TGTTTC
MAL13P1.327	-1398	-1	5.52	GAAACA
MAL13P1.327	-1103	-1	5.52	GTATCA
MAL13P1.327	-854	-1	5.52	GAAACA
MAL13P1.333	-591	-1	5.52	GAAACA
MAL13P1.335	-36	-1	5.52	GAAACA
MAL13P1.341	-212	-1	5.52	GAAACA
MAL13P1.344	-1839	1	5.52	TGTTTC
MAL13P1.344	-1499	-1	5.52	GAAACA
MAL13P1.345	-923	1	5.52	TGTTTC
MAL13P1.345	-583	-1	5.52	GAAACA
MAL13P1.349	-1151	-1	5.52	GAAACA
MAL13P1.349	-756	-1	5.52	GAAACA
MAL13P1.349	-503	1	5.52	TGATAC
MAL13P1.349	-317	-1	5.52	GTATCA
MAL13P1.35	-995	1	5.52	TGTTTC
MAL13P1.35	-64	1	5.52	TGTTTC
MAL13P1.352	-1390	1	5.52	TGTTTC
MAL13P1.352	-1106	-1	5.52	GTATCA
MAL13P1.352	-753	1	5.52	TGATAC
MAL13P1.43	-1583	-1	5.52	GAAACA
MAL13P1.43	-1571	1	5.52	TGTTTC
MAL13P1.45	-1086	-1	5.52	GAAACA
MAL13P1.55	-1935	-1	5.52	GAAACA
MAL13P1.55	-1378	-1	5.52	GAAACA
MAL13P1.55	-416	-1	5.52	GTATCA
MAL13P1.56	-1847	1	5.52	TGTTTC
MAL13P1.61	-581	1	5.52	TGATAC
MAL13P1.61	-544	1	5.52	TGATAC
MAL13P1.61	-319	-1	5.52	GTATCA
MAL13P1.73	-240	1	5.52	TGTTTC
MAL13P1.76	-1765	-1	5.52	GAAACA
MAL13P1.76	-1389	1	5.52	TGTTTC
MAL13P1.76	-560	1	5.52	TGTTTC
MAL13P1.76	-333	1	5.52	TGTTTC
MAL13P1.83	-316	-1	5.52	GTATCA
MAL13P1.92	-955	-1	5.52	GTATCA
MAL7P1.12	-910	-1	5.52	GAAACA
MAL7P1.12	-832	-1	5.52	GAAACA
MAL7P1.12	-749	-1	5.52	GAAACA
MAL7P1.120	-1551	1	5.52	TGATAC
MAL7P1.122	-124	-1	5.52	GTATCA
MAL7P1.126	-963	1	5.52	TGATAC
MAL7P1.134	-1111	1	5.52	TGTTTC
MAL7P1.134	-933	1	5.52	TGTTTC
MAL7P1.14	-1077	1	5.52	TGATAC
MAL7P1.15	-506	1	5.52	TGTTTC
MAL7P1.150	-175	1	5.52	TGATAC
MAL7P1.16	-586	-1	5.52	GAAACA
MAL7P1.16	-440	-1	5.52	GTATCA
MAL7P1.164	-354	1	5.52	TGTTTC
MAL7P1.164	-338	-1	5.52	GTATCA
MAL7P1.171	-1074	1	5.52	TGTTTC
MAL7P1.175	-1826	1	5.52	TGTTTC
MAL7P1.175	-127	-1	5.52	GAAACA
MAL7P1.19	-1515	-1	5.52	GTATCA
MAL7P1.19	-1164	-1	5.52	GAAACA
MAL7P1.28	-888	-1	5.52	GAAACA
MAL7P1.28	-284	1	5.52	TGTTTC
MAL7P1.28	-239	1	5.52	TGTTTC
MAL7P1.28	-110	-1	5.52	GAAACA
MAL7P1.28	-73	-1	5.52	GTATCA
MAL7P1.31	-715	1	5.52	TGTTTC
MAL7P1.38	-1642	-1	5.52	GTATCA
MAL7P1.58	-262	1	5.52	TGTTTC
MAL7P1.76	-13	1	5.52	TGTTTC
MAL7P1.81	-1734	-1	5.52	GAAACA
MAL7P1.81	-574	-1	5.52	GAAACA
MAL8P1.10	-234	-1	5.52	GAAACA
MAL8P1.103	-1173	-1	5.52	GAAACA
MAL8P1.103	-692	-1	5.52	GAAACA
MAL8P1.125	-588	1	5.52	TGTTTC
MAL8P1.125	-62	-1	5.52	GAAACA
MAL8P1.127	-1026	-1	5.52	GAAACA
MAL8P1.156	-1635	-1	5.52	GAAACA
MAL8P1.19	-727	-1	5.52	GTATCA
MAL8P1.23	-1909	1	5.52	TGATAC
MAL8P1.23	-1334	-1	5.52	GAAACA
MAL8P1.23	-965	1	5.52	TGATAC
MAL8P1.24	-1028	-1	5.52	GAAACA
MAL8P1.3	-550	1	5.52	TGTTTC
MAL8P1.3	-57	-1	5.52	GTATCA
[truncated: 7,634 more rows]
