# Supplementary material for: Identification and Genome-Wide Prediction of DNA Binding Specificities for the ApiAP2 Family of Regulators from the Malaria Parasite
Source: PLoS Pathog. 2010 Oct 28;6(10):e1001165. doi: 10.1371/journal.ppat.1001165 (PMC2965767; doi:10.1371/journal.ppat.1001165)
Supplement: Dataset S5 — IDC co-expressed predicted targets for all motifs. (1.71 MB ZIP) [file ppat.1001165.s023.zip › Dataset S5_revised/PFE0840c_D2_IDC co-expressed targets.xls]

## Sheet: PFE0840c_D2_IDC co-expressed ta
Dataset S5m. Predicted targets of PFE0840c_D2 that are co-expressed during the IDC.
Searches were done using the position weight matrix trimmed to the 6 most informative consecutive motif positions.
Data is sorted by score from highest to lowest.
Column 1 - PlasmoDB gene IDs. Genes listed multiple times have more than one match to the motif in their upstream regions
Column 2 - Position of the motif upstream from the ATG start codon.
Column 3 - Orientation of the motif in the genome. 1 indicates the plus strand and -1 indicates the minus strand.
Column 4 - ScanACE score. Higher scores reflect better better matches to the position weight matrix.
Column 5 - Sequence of the motif match. All sequences are 5' to 3' from the plus strand.
Gene ID	Position	Orientation	Score	Sequence
MAL13P1.152	-808	-1	14.58	GATGTC
MAL13P1.228	-971	1	14.58	GACATC
MAL13P1.228	-190	1	14.58	GACATC
MAL13P1.278	-1014	1	14.58	GACATC
MAL13P1.328	-269	-1	14.58	GATGTC
MAL13P1.328	-83	1	14.58	GACATC
MAL7P1.137	-1644	-1	14.58	GATGTC
MAL8P1.12	-320	1	14.58	GACATC
MAL8P1.13	-925	-1	14.58	GATGTC
MAL8P1.138	-1959	-1	14.58	GATGTC
MAL8P1.150	-700	1	14.58	GACATC
PF07_0072	-1246	-1	14.58	GATGTC
PF11_0157	-962	1	14.58	GACATC
PF11_0158	-28	-1	14.58	GATGTC
PF11_0180	-400	-1	14.58	GATGTC
PF11_0373	-298	-1	14.58	GATGTC
PF13_0260	-1968	-1	14.58	GATGTC
PF13_0308	-434	-1	14.58	GATGTC
PF13_0314	-1250	-1	14.58	GATGTC
PF14_0246	-1291	1	14.58	GACATC
PF14_0334	-556	1	14.58	GACATC
PF14_0346	-1479	1	14.58	GACATC
PF14_0373	-1590	-1	14.58	GATGTC
PF14_0732	-1366	1	14.58	GACATC
PFC0241w	-1801	-1	14.58	GATGTC
PFC0475c	-370	1	14.58	GACATC
PFC0695w	-190	1	14.58	GACATC
PFD0190w	-1037	1	14.58	GACATC
PFD0955w	-584	-1	14.58	GATGTC
PFE0785c	-1773	1	14.58	GACATC
PFE1315w	-277	-1	14.58	GATGTC
PFI0385c	-1971	-1	14.58	GATGTC
PFI0575c	-1400	1	14.58	GACATC
PFI0845w	-308	1	14.58	GACATC
PFI0970c	-560	1	14.58	GACATC
PFI1715w	-1794	-1	14.58	GATGTC
PFL0560c	-1618	-1	14.58	GATGTC
PFL1700c	-1701	-1	14.58	GATGTC
MAL8P1.138	-1988	-1	12.85	GATGGC
PFE0075c	-292	-1	12.85	GATGGC
PFE1500c	-1731	-1	12.85	GATGGC
PFL0500w	-965	-1	12.85	GATGGC
PFL0535c	-1146	-1	12.85	GATGGC
MAL13P1.114	-1906	-1	11.69	GGTGTC
MAL13P1.114	-1086	-1	11.69	GGTGTC
MAL13P1.130	-98	1	11.69	GACACC
MAL13P1.174	-1724	1	11.69	GACACC
MAL13P1.244	-947	1	11.69	GACACC
MAL13P1.315	-75	1	11.69	GACACC
PFF0670w	-405	1	11.69	GACACC
MAL7P1.21	-108	-1	11.69	GGTGTC
MAL8P1.133	-956	-1	11.69	GGTGTC
MAL8P1.133	-661	-1	11.69	GGTGTC
MAL8P1.134	-378	1	11.69	GACACC
MAL8P1.134	-83	1	11.69	GACACC
PF07_0040	-312	1	11.69	GACACC
PF10_0166	-452	1	11.69	GACACC
PF10_0311	-1689	-1	11.69	GGTGTC
PF11_0443	-999	-1	11.69	GGTGTC
PF13_0079	-113	-1	11.69	GGTGTC
PF14_0031	-226	1	11.69	GACACC
PF14_0392	-904	1	11.69	GACACC
PF14_0694	-1436	1	11.69	GACACC
PF14_0695	-232	-1	11.69	GGTGTC
PFC0930c	-639	-1	11.69	GGTGTC
PFD0795w	-411	-1	11.69	GGTGTC
PFD0870w	-1111	-1	11.69	GGTGTC
PFE1205c	-95	1	11.69	GACACC
PFL1685w	-715	-1	11.69	GGTGTC
MAL7P1.127	-236	1	11.68	GACGTC
PF07_0023	-126	1	11.68	GACGTC
PF10_0012	-881	1	11.68	GACGTC
PF14_0334	-1962	1	11.68	GACGTC
PFC0195w	-1565	1	11.68	GACGTC
PFE0045c	-1352	1	11.68	GACGTC
MAL13P1.196	-1187	1	11.3	GGCATC
MAL13P1.248	-267	1	11.3	GGCATC
PF08_0101	-749	1	11.3	GGCATC
PF10_0048	-1072	-1	11.3	GATGCC
PF10_0309	-1696	1	11.3	GGCATC
PF11_0083	-1037	-1	11.3	GATGCC
PF11_0160	-724	-1	11.3	GATGCC
PF11_0528	-198	1	11.3	GGCATC
PF13_0086	-1579	-1	11.3	GATGCC
PF13_0327	-822	-1	11.3	GATGCC
PF13_0327	-35	1	11.3	GGCATC
PF14_0346	-1121	-1	11.3	GATGCC
PFA0345w	-878	1	11.3	GGCATC
PFC0262c	-834	-1	11.3	GATGCC
PFD0240c	-468	-1	11.3	GATGCC
PFD0795w	-1897	1	11.3	GGCATC
PFI1580c	-1838	-1	11.3	GATGCC
PFL0265w	-235	1	11.3	GGCATC
PFL1165w	-1255	-1	11.3	GATGCC
PFL2300w	-111	1	11.3	GGCATC
MAL13P1.103	-1159	-1	10.9	GCTGTC
MAL13P1.121	-30	-1	10.9	GCTGTC
MAL13P1.188	-1450	1	10.9	GACAGC
MAL7P1.84	-668	1	10.9	GACAGC
PF08_0129	-1641	-1	10.9	GCTGTC
PF10_0094	-641	-1	10.9	GCTGTC
PF10_0131	-1147	-1	10.9	GCTGTC
PF11_0156	-886	1	10.9	GACAGC
PF11_0300	-550	1	10.9	GACAGC
PFA0285c	-93	1	10.9	GACAGC
PFA0290w	-1486	-1	10.9	GCTGTC
PFL0150w	-986	-1	10.9	GCTGTC
PFL0350c	-46	-1	10.9	GCTGTC
PFL0535c	-1227	-1	10.9	GCTGTC
PFL2510w	-449	1	10.9	GACAGC
MAL8P1.29	-1780	-1	10.75	GAGGTC
PF10_0034	-204	-1	10.75	GAGGTC
PF11_0180	-473	-1	10.75	GAGGTC
PF14_0392	-1276	-1	10.75	GAGGTC
PF14_0392	-1182	1	10.75	GACCTC
PF14_0558	-1305	-1	10.75	GAGGTC
PFB0340c	-312	-1	10.75	GAGGTC
PFB0815w	-465	-1	10.75	GAGGTC
PFC0695w	-261	-1	10.75	GAGGTC
PFE0405c	-1745	-1	10.75	GAGGTC
PFL2090c	-725	1	10.75	GACCTC
PFL2275c	-1116	1	10.75	GACCTC
MAL13P1.121	-366	1	10.12	GTCATC
MAL13P1.96	-1035	-1	10.12	GATGAC
MAL7P1.87	-188	1	10.12	GTCATC
MAL8P1.146	-541	1	10.12	GTCATC
MAL8P1.73	-1165	1	10.12	GTCATC
PF07_0032	-95	1	10.12	GTCATC
PF08_0057	-525	-1	10.12	GATGAC
PF08_0077	-463	1	10.12	GTCATC
PF10_0237	-830	1	10.12	GTCATC
PF10_0309	-244	-1	10.12	GATGAC
PF10_0309	-143	1	10.12	GTCATC
PF13_0086	-1182	-1	10.12	GATGAC
PF13_0156	-541	-1	10.12	GATGAC
PF13_0308	-406	1	10.12	GTCATC
PF13_0312	-1420	-1	10.12	GATGAC
PF14_0304	-400	-1	10.12	GATGAC
PF14_0333	-1256	-1	10.12	GATGAC
PF14_0630	-1706	1	10.12	GTCATC
PFA0690w	-704	-1	10.12	GATGAC
PFC0110w	-303	1	10.12	GTCATC
PFC0720w	-1184	-1	10.12	GATGAC
PFE0415w	-1545	-1	10.12	GATGAC
PFE0420c	-1131	-1	10.12	GATGAC
PFE1205c	-1401	1	10.12	GTCATC
PFI0360c	-1304	1	10.12	GTCATC
PFI0375w	-1131	-1	10.12	GATGAC
PFI0395w	-749	1	10.12	GTCATC
PFI1360c	-113	1	10.12	GTCATC
PFI1580c	-551	1	10.12	GTCATC
PFI1685w	-1340	1	10.12	GTCATC
PFL0535c	-722	-1	10.12	GATGAC
PFL0685w	-301	1	10.12	GTCATC
PFL2275c	-1198	-1	10.12	GATGAC
MAL13P1.114	-40	-1	9.84	GTTGTC
MAL13P1.228	-509	1	9.84	GACAAC
MAL13P1.278	-1801	1	9.84	GACAAC
MAL13P1.94	-414	1	9.84	GACAAC
MAL7P1.132	-1847	-1	9.84	GTTGTC
MAL7P1.84	-140	1	9.84	GACAAC
MAL8P1.138	-933	1	9.84	GACAAC
MAL8P1.29	-176	-1	9.84	GTTGTC
MAL8P1.54	-1143	1	9.84	GACAAC
MAL8P1.62	-752	1	9.84	GACAAC
PF07_0023	-815	-1	9.84	GTTGTC
PF07_0040	-251	-1	9.84	GTTGTC
PF07_0054	-1835	1	9.84	GACAAC
PF07_0054	-1095	-1	9.84	GTTGTC
PF08_0064	-477	-1	9.84	GTTGTC
PF10_0020	-398	-1	9.84	GTTGTC
PF10_0082	-1379	1	9.84	GACAAC
PF10_0116	-1407	1	9.84	GACAAC
PF10_0186	-1074	1	9.84	GACAAC
PF10_0188	-722	1	9.84	GACAAC
PF10_0189	-354	-1	9.84	GTTGTC
PF10_0330	-99	1	9.84	GACAAC
PF10_0342	-106	-1	9.84	GTTGTC
PF11_0172	-1200	-1	9.84	GTTGTC
PF11_0180	-1418	-1	9.84	GTTGTC
PF11_0238	-1317	1	9.84	GACAAC
PF11_0243	-731	1	9.84	GACAAC
PF11_0304	-685	1	9.84	GACAAC
PF11_0383	-65	1	9.84	GACAAC
PF11_0420	-1230	1	9.84	GACAAC
PF11_0435	-92	1	9.84	GACAAC
PF11_0441	-302	1	9.84	GACAAC
PF11_0464	-551	-1	9.84	GTTGTC
PF11_0474	-850	-1	9.84	GTTGTC
PF13_0019	-1248	-1	9.84	GTTGTC
PF13_0120	-536	1	9.84	GACAAC
PF13_0185	-1999	-1	9.84	GTTGTC
PF13_0299	-1224	1	9.84	GACAAC
PF14_0173	-569	1	9.84	GACAAC
PF14_0196	-13	-1	9.84	GTTGTC
PF14_0212	-893	-1	9.84	GTTGTC
PF14_0212	-862	1	9.84	GACAAC
PF14_0213	-270	1	9.84	GACAAC
PF14_0246	-366	-1	9.84	GTTGTC
PF14_0311	-698	1	9.84	GACAAC
PF14_0353	-1825	1	9.84	GACAAC
PF14_0353	-428	-1	9.84	GTTGTC
PF14_0353	-196	-1	9.84	GTTGTC
PF14_0357	-1736	-1	9.84	GTTGTC
PF14_0492	-1680	1	9.84	GACAAC
PF14_0558	-909	1	9.84	GACAAC
PF14_0572	-742	-1	9.84	GTTGTC
PF14_0671	-899	-1	9.84	GTTGTC
PF14_0694	-703	-1	9.84	GTTGTC
PF14_0694	-355	1	9.84	GACAAC
PF14_0695	-1313	-1	9.84	GTTGTC
PF14_0695	-965	1	9.84	GACAAC
PFA0295c	-292	1	9.84	GACAAC
PFB0365w	-785	-1	9.84	GTTGTC
PFC0475c	-412	1	9.84	GACAAC
PFC0940c	-975	-1	9.84	GTTGTC
PFC0945w	-1356	1	9.84	GACAAC
PFC0945w	-315	-1	9.84	GTTGTC
PFC0960c	-1106	-1	9.84	GTTGTC
PFD0230c	-660	-1	9.84	GTTGTC
PFD0255w	-1012	1	9.84	GACAAC
PFD0295c	-125	1	9.84	GACAAC
PFD0420c	-1334	1	9.84	GACAAC
PFD0425w	-1377	-1	9.84	GTTGTC
PFD0590c	-1092	-1	9.84	GTTGTC
PFD1110w	-310	1	9.84	GACAAC
PFE0075c	-1159	-1	9.84	GTTGTC
PFE0820c	-963	-1	9.84	GTTGTC
PFE1105c	-85	-1	9.84	GTTGTC
PFE1500c	-259	1	9.84	GACAAC
PFI0360c	-1592	1	9.84	GACAAC
PFI0395w	-573	-1	9.84	GTTGTC
PFI0405w	-1273	1	9.84	GACAAC
PFI0950w	-1019	-1	9.84	GTTGTC
PFI1210w	-1175	1	9.84	GACAAC
PFL0725w	-778	-1	9.84	GTTGTC
PFL0795c	-1044	1	9.84	GACAAC
PFL0840c	-829	-1	9.84	GTTGTC
PFL0840c	-205	-1	9.84	GTTGTC
PFL1160c	-231	-1	9.84	GTTGTC
PFL1330c	-1856	1	9.84	GACAAC
PFL1370w	-629	1	9.84	GACAAC
PFL1385c	-47	-1	9.84	GTTGTC
PFL2380c	-1336	-1	9.84	GTTGTC
PFL2380c	-1212	-1	9.84	GTTGTC
PFL2510w	-364	1	9.84	GACAAC
MAL13P1.114	-1448	-1	9.68	GATGTG
MAL13P1.152	-307	1	9.68	CACATC
MAL13P1.241	-981	-1	9.68	GATGTG
MAL7P1.137	-1085	1	9.68	CACATC
MAL7P1.137	-1048	1	9.68	CACATC
MAL7P1.160	-1065	-1	9.68	GATGTG
MAL8P1.146	-1126	-1	9.68	GATGTG
MAL8P1.61	-436	1	9.68	CACATC
MAL8P1.79	-501	-1	9.68	GATGTG
MAL8P1.8	-746	-1	9.68	GATGTG
MAL8P1.82	-219	-1	9.68	GATGTG
PF08_0009	-185	-1	9.68	GATGTG
PF08_0082	-1324	-1	9.68	GATGTG
PF10_0012	-275	1	9.68	CACATC
PF10_0080	-1409	1	9.68	CACATC
PF10_0080	-920	-1	9.68	GATGTG
PF10_0082	-1161	1	9.68	CACATC
PF10_0135	-430	-1	9.68	GATGTG
PF10_0186	-649	1	9.68	CACATC
PF10_0280	-1973	1	9.68	CACATC
PF10_0282	-1992	1	9.68	CACATC
PF10_0306	-1452	-1	9.68	GATGTG
PF10_0330	-121	1	9.68	CACATC
PF10_0348	-452	-1	9.68	GATGTG
PF11_0014	-48	1	9.68	CACATC
PF11_0062	-1165	1	9.68	CACATC
PF11_0172	-127	1	9.68	CACATC
PF11_0415	-818	-1	9.68	GATGTG
PF13_0040	-898	1	9.68	CACATC
PF13_0072	-1200	-1	9.68	GATGTG
PF13_0086	-1782	-1	9.68	GATGTG
PF13_0174	-122	-1	9.68	GATGTG
PF13_0327	-369	-1	9.68	GATGTG
PF13_0329	-1218	-1	9.68	GATGTG
PF14_0089	-1311	-1	9.68	GATGTG
PF14_0090	-247	1	9.68	CACATC
PF14_0102	-1176	1	9.68	CACATC
PF14_0160	-1004	1	9.68	CACATC
PF14_0173	-144	1	9.68	CACATC
PF14_0211	-1686	-1	9.68	GATGTG
PF14_0248	-752	1	9.68	CACATC
PF14_0427	-1198	1	9.68	CACATC
PF14_0443	-1090	-1	9.68	GATGTG
PF14_0647	-1832	1	9.68	CACATC
PF14_0647	-139	1	9.68	CACATC
PFA0320w	-206	1	9.68	CACATC
PFA0425c	-196	-1	9.68	GATGTG
PFB0190c	-1147	-1	9.68	GATGTG
PFB0365w	-588	-1	9.68	GATGTG
PFB0515w	-748	-1	9.68	GATGTG
PFC0195w	-225	-1	9.68	GATGTG
PFC0500w	-622	1	9.68	CACATC
PFC0755c	-64	1	9.68	CACATC
PFD0190w	-1943	-1	9.68	GATGTG
PFD0190w	-450	-1	9.68	GATGTG
PFD0330w	-199	1	9.68	CACATC
PFD0330w	-171	1	9.68	CACATC
PFD0380c	-600	1	9.68	CACATC
PFD0385w	-1242	-1	9.68	GATGTG
PFD0445c	-51	-1	9.68	GATGTG
PFD0590c	-10	-1	9.68	GATGTG
PFD0660w	-246	-1	9.68	GATGTG
PFD0795w	-1743	1	9.68	CACATC
PFD0955w	-162	1	9.68	CACATC
PFD1085w	-486	1	9.68	CACATC
PFE0045c	-1589	-1	9.68	GATGTG
PFE0075c	-953	-1	9.68	GATGTG
PFE0840c	-1491	-1	9.68	GATGTG
PFE1130w	-825	-1	9.68	GATGTG
PFE1515w	-25	-1	9.68	GATGTG
PFI1210w	-1502	1	9.68	CACATC
PFI1445w	-380	-1	9.68	GATGTG
PFI1565w	-707	1	9.68	CACATC
PFI1730w	-458	1	9.68	CACATC
PFL1165w	-404	-1	9.68	GATGTG
PFL2280w	-1098	-1	9.68	GATGTG
PFL2280w	-572	-1	9.68	GATGTG
PFL2380c	-1260	1	9.68	CACATC
PFL2570w	-78	-1	9.68	GATGTG
MAL13P1.103	-916	1	9.45	GACTTC
MAL13P1.121	-1151	1	9.45	GACTTC
MAL13P1.215	-818	1	9.45	GACTTC
MAL13P1.215	-529	1	9.45	GACTTC
MAL13P1.96	-1656	1	9.45	GACTTC
MAL7P1.127	-1496	1	9.45	GACTTC
PF07_0054	-1801	1	9.45	GACTTC
PF08_0068	-1355	1	9.45	GACTTC
PF08_0077	-342	-1	9.45	GAAGTC
PF10_0094	-1808	-1	9.45	GAAGTC
PF10_0120	-1551	-1	9.45	GAAGTC
PF10_0308	-326	1	9.45	GACTTC
PF11_0160	-105	1	9.45	GACTTC
PF11_0243	-516	1	9.45	GACTTC
PF11_0298	-400	-1	9.45	GAAGTC
PF11_0528	-278	-1	9.45	GAAGTC
PF13_0072	-610	1	9.45	GACTTC
PF13_0164	-1494	-1	9.45	GAAGTC
PF13_0164	-1480	1	9.45	GACTTC
PF13_0164	-924	-1	9.45	GAAGTC
PF13_0314	-49	-1	9.45	GAAGTC
PF14_0189	-541	-1	9.45	GAAGTC
PF14_0361	-435	-1	9.45	GAAGTC
PF14_0468	-1932	1	9.45	GACTTC
PF14_0548	-834	-1	9.45	GAAGTC
PF14_0560	-1349	-1	9.45	GAAGTC
PFA0320w	-1984	1	9.45	GACTTC
PFB0335c	-413	1	9.45	GACTTC
PFB0685c	-709	1	9.45	GACTTC
PFC0960c	-178	1	9.45	GACTTC
PFD0445c	-184	-1	9.45	GAAGTC
PFD1085w	-892	-1	9.45	GAAGTC
PFD1100c	-1134	1	9.45	GACTTC
PFE0405c	-375	-1	9.45	GAAGTC
PFE1465w	-335	-1	9.45	GAAGTC
PFE1515w	-36	1	9.45	GACTTC
PFI0360c	-125	-1	9.45	GAAGTC
PFI1315c	-674	1	9.45	GACTTC
PFI1325w	-1885	-1	9.45	GAAGTC
PFL0315c	-1493	1	9.45	GACTTC
PFL0320w	-46	-1	9.45	GAAGTC
PFL0795c	-1143	-1	9.45	GAAGTC
PFL0865w	-1841	1	9.45	GACTTC
PFL1165w	-785	1	9.45	GACTTC
PFL2300w	-1191	1	9.45	GACTTC
MAL13P1.118	-1463	1	9.41	GACATG
MAL13P1.119	-1476	-1	9.41	CATGTC
MAL13P1.126	-481	-1	9.41	CATGTC
MAL13P1.215	-411	1	9.41	GACATG
MAL13P1.96	-442	-1	9.41	CATGTC
MAL7P1.132	-1804	-1	9.41	CATGTC
MAL7P1.145	-864	1	9.41	GACATG
MAL8P1.61	-231	1	9.41	GACATG
PF07_0019	-1066	1	9.41	GACATG
PF07_0061	-1042	-1	9.41	CATGTC
PF08_0061	-340	1	9.41	GACATG
PF08_0101	-1754	-1	9.41	CATGTC
PF08_0126	-1696	1	9.41	GACATG
PF10_0119	-364	1	9.41	GACATG
PF10_0120	-1419	-1	9.41	CATGTC
PF10_0166	-279	1	9.41	GACATG
PF10_0184	-346	1	9.41	GACATG
PF10_0186	-171	-1	9.41	CATGTC
PF10_0220	-1423	-1	9.41	CATGTC
PF10_0308	-160	1	9.41	GACATG
PF11_0083	-480	1	9.41	GACATG
PF11_0083	-275	1	9.41	GACATG
PF11_0146	-1114	-1	9.41	CATGTC
PF11_0160	-471	1	9.41	GACATG
PF11_0462	-236	-1	9.41	CATGTC
PF11_0474	-319	-1	9.41	CATGTC
PF11_0528	-219	-1	9.41	CATGTC
PF13_0156	-1801	-1	9.41	CATGTC
PF13_0174	-345	1	9.41	GACATG
PF13_0185	-1857	-1	9.41	CATGTC
PF13_0197	-549	1	9.41	GACATG
PF13_0314	-1076	-1	9.41	CATGTC
PF14_0065	-632	1	9.41	GACATG
PF14_0142	-1337	-1	9.41	CATGTC
PF14_0248	-633	1	9.41	GACATG
PF14_0251	-883	-1	9.41	CATGTC
PF14_0281	-360	1	9.41	GACATG
PF14_0293	-1582	-1	9.41	CATGTC
PF14_0333	-1764	-1	9.41	CATGTC
PF14_0346	-909	-1	9.41	CATGTC
PF14_0357	-1434	1	9.41	GACATG
PF14_0566	-626	-1	9.41	CATGTC
PF14_0572	-1408	-1	9.41	CATGTC
PF14_0607	-810	1	9.41	GACATG
PF14_0607	-212	-1	9.41	CATGTC
PFB0315w	-1229	-1	9.41	CATGTC
PFB0330c	-1109	-1	9.41	CATGTC
PFB0510w	-541	-1	9.41	CATGTC
PFB0815w	-1648	1	9.41	GACATG
PFC0275w	-377	1	9.41	GACATG
PFC0275w	-116	1	9.41	GACATG
PFC0581w	-1113	-1	9.41	CATGTC
PFC0720w	-194	-1	9.41	CATGTC
PFD0295c	-350	-1	9.41	CATGTC
PFD0705c	-597	-1	9.41	CATGTC
PFD0710w	-494	1	9.41	GACATG
PFD0955w	-171	1	9.41	GACATG
PFE0235c	-474	1	9.41	GACATG
PFE0240w	-1249	-1	9.41	CATGTC
PFE0785c	-1751	-1	9.41	CATGTC
PFE1255w	-754	1	9.41	GACATG
PFE1345c	-1379	-1	9.41	CATGTC
PFE1515w	-702	-1	9.41	CATGTC
PFI0410c	-646	1	9.41	GACATG
PFI0710c	-976	1	9.41	GACATG
PFI0735c	-1640	1	9.41	GACATG
PFI0975c	-1421	1	9.41	GACATG
PFI1370c	-876	-1	9.41	CATGTC
PFI1445w	-1195	1	9.41	GACATG
PFI1445w	-493	-1	9.41	CATGTC
PFI1445w	-443	1	9.41	GACATG
PFI1560c	-1259	-1	9.41	CATGTC
PFI1565w	-1875	1	9.41	GACATG
PFI1685w	-1673	1	9.41	GACATG
PFI1685w	-1015	-1	9.41	CATGTC
PFI1730w	-387	1	9.41	GACATG
PFL0150w	-1969	-1	9.41	CATGTC
PFL0630w	-449	1	9.41	GACATG
PFL0840c	-915	-1	9.41	CATGTC
PFL1025c	-226	1	9.41	GACATG
PFL1330c	-1445	-1	9.41	CATGTC
PFL1575w	-672	-1	9.41	CATGTC
PFL1700c	-530	-1	9.41	CATGTC
PFL2090c	-948	-1	9.41	CATGTC
PFL2280w	-667	-1	9.41	CATGTC
PFL2385c	-1990	-1	9.41	CATGTC
PFL2570w	-1232	1	9.41	GACATG
MAL13P1.152	-1196	1	8.9	GAGATC
MAL13P1.241	-30	-1	8.9	GATCTC
MAL7P1.137	-690	-1	8.9	GATCTC
PF08_0126	-513	1	8.9	GAGATC
PF10_0119	-1214	-1	8.9	GATCTC
PF10_0207	-849	1	8.9	GAGATC
PF11_0342	-227	1	8.9	GAGATC
PF13_0255	-1180	-1	8.9	GATCTC
PF13_0353	-800	-1	8.9	GATCTC
PF13_0353	-365	1	8.9	GAGATC
PF14_0160	-691	-1	8.9	GATCTC
PF14_0160	-643	1	8.9	GAGATC
PF14_0373	-1182	-1	8.9	GATCTC
PFB0310c	-1355	1	8.9	GAGATC
PFB0340c	-704	1	8.9	GAGATC
PFE0405c	-1784	1	8.9	GAGATC
PFE0405c	-1458	1	8.9	GAGATC
PFE0840c	-629	1	8.9	GAGATC
PFI0375w	-1612	1	8.9	GAGATC
MAL13P1.215	-1587	1	8.7	GATATC
MAL8P1.106	-1881	1	8.7	GATATC
MAL8P1.153	-1641	1	8.7	GATATC
MAL8P1.82	-1311	1	8.7	GATATC
PF07_0032	-993	1	8.7	GATATC
PF07_0032	-817	1	8.7	GATATC
PF08_0094	-133	1	8.7	GATATC
PF10_0034	-1391	1	8.7	GATATC
PF10_0292	-637	1	8.7	GATATC
PF11_0062	-1189	1	8.7	GATATC
PF11_0114	-221	1	8.7	GATATC
PF11_0164	-46	1	8.7	GATATC
PF11_0190	-706	1	8.7	GATATC
PF11_0253	-1210	1	8.7	GATATC
PF11_0253	-355	1	8.7	GATATC
PF11_0338	-762	1	8.7	GATATC
PF11_0464	-1023	1	8.7	GATATC
PF13_0079	-175	1	8.7	GATATC
PF13_0312	-895	1	8.7	GATATC
PF14_0353	-1057	1	8.7	GATATC
PF14_0463	-1379	1	8.7	GATATC
PF14_0495	-1852	1	8.7	GATATC
PF14_0495	-1290	1	8.7	GATATC
PF14_0547	-1053	1	8.7	GATATC
PFA0345w	-301	1	8.7	GATATC
PFB0190c	-1886	1	8.7	GATATC
PFB0310c	-1150	1	8.7	GATATC
PFB0310c	-1059	1	8.7	GATATC
PFB0310c	-178	1	8.7	GATATC
PFB0350c	-386	1	8.7	GATATC
PFC0120w	-1335	1	8.7	GATATC
PFC0455w	-581	1	8.7	GATATC
PFC0920w	-1289	1	8.7	GATATC
PFD0590c	-1619	1	8.7	GATATC
PFE0420c	-1151	1	8.7	GATATC
PFE0440w	-560	1	8.7	GATATC
PFE0490w	-620	1	8.7	GATATC
PFE1255w	-1157	1	8.7	GATATC
PFE1465w	-973	1	8.7	GATATC
PFE1555c	-150	1	8.7	GATATC
PFI0465c	-1385	1	8.7	GATATC
PFI0735c	-791	1	8.7	GATATC
PFI0785c	-83	1	8.7	GATATC
PFI0850w	-867	1	8.7	GATATC
PFI0970c	-350	1	8.7	GATATC
PFI0975c	-1342	1	8.7	GATATC
PFI0975c	-245	1	8.7	GATATC
PFI1155w	-1431	1	8.7	GATATC
PFL0110c	-294	1	8.7	GATATC
PFL0560c	-637	1	8.7	GATATC
PFL0560c	-626	1	8.7	GATATC
PFL0580w	-822	1	8.7	GATATC
PFL1565c	-938	1	8.7	GATATC
PFL1575w	-1805	1	8.7	GATATC
PFL1870c	-621	1	8.7	GATATC
MAL13P1.103	-1252	1	7.73	GACATA
MAL13P1.103	-862	1	7.73	GACATA
MAL13P1.114	-1596	1	7.73	GACATA
MAL13P1.114	-774	1	7.73	GACATA
MAL13P1.126	-135	-1	7.73	TATGTC
MAL13P1.152	-1171	1	7.73	GACATA
MAL13P1.174	-571	-1	7.73	TATGTC
MAL13P1.188	-1882	-1	7.73	TATGTC
MAL13P1.188	-652	-1	7.73	TATGTC
MAL13P1.205	-1396	-1	7.73	TATGTC
MAL13P1.215	-1814	-1	7.73	TATGTC
MAL13P1.215	-1407	1	7.73	GACATA
MAL13P1.215	-1022	-1	7.73	TATGTC
MAL13P1.215	-430	-1	7.73	TATGTC
MAL13P1.228	-1521	1	7.73	GACATA
MAL13P1.228	-1495	1	7.73	GACATA
MAL13P1.248	-645	1	7.73	GACATA
MAL13P1.278	-1765	-1	7.73	TATGTC
MAL13P1.278	-926	-1	7.73	TATGTC
MAL13P1.278	-827	-1	7.73	TATGTC
MAL13P1.315	-1183	1	7.73	GACATA
MAL13P1.315	-108	1	7.73	GACATA
MAL13P1.328	-587	1	7.73	GACATA
MAL13P1.94	-1610	-1	7.73	TATGTC
MAL13P1.96	-1391	-1	7.73	TATGTC
MAL13P1.96	-936	1	7.73	GACATA
MAL7P1.102	-1345	-1	7.73	TATGTC
MAL7P1.102	-1312	-1	7.73	TATGTC
MAL7P1.102	-1301	-1	7.73	TATGTC
MAL7P1.102	-1268	-1	7.73	TATGTC
MAL7P1.102	-1257	-1	7.73	TATGTC
MAL7P1.102	-1213	-1	7.73	TATGTC
MAL7P1.102	-1202	-1	7.73	TATGTC
MAL7P1.125	-1165	1	7.73	GACATA
MAL7P1.125	-598	-1	7.73	TATGTC
MAL7P1.132	-1445	-1	7.73	TATGTC
MAL7P1.137	-92	1	7.73	GACATA
MAL7P1.153	-523	-1	7.73	TATGTC
MAL7P1.153	-185	1	7.73	GACATA
MAL7P1.69	-64	1	7.73	GACATA
MAL7P1.87	-1788	-1	7.73	TATGTC
MAL7P1.95	-491	-1	7.73	TATGTC
MAL8P1.106	-1395	1	7.73	GACATA
MAL8P1.106	-1051	-1	7.73	TATGTC
MAL8P1.106	-436	-1	7.73	TATGTC
MAL8P1.143	-141	-1	7.73	TATGTC
MAL8P1.146	-1470	-1	7.73	TATGTC
MAL8P1.146	-1443	-1	7.73	TATGTC
MAL8P1.153	-1543	-1	7.73	TATGTC
MAL8P1.153	-1230	1	7.73	GACATA
MAL8P1.22	-1122	-1	7.73	TATGTC
MAL8P1.22	-372	1	7.73	GACATA
MAL8P1.54	-190	1	7.73	GACATA
MAL8P1.54	-161	-1	7.73	TATGTC
MAL8P1.73	-903	-1	7.73	TATGTC
MAL8P1.82	-1705	-1	7.73	TATGTC
MAL8P1.82	-834	1	7.73	GACATA
MAL8P1.82	-669	1	7.73	GACATA
MAL8P1.84	-815	-1	7.73	TATGTC
MAL8P1.84	-740	-1	7.73	TATGTC
PF07_0019	-739	1	7.73	GACATA
PF07_0021	-1665	1	7.73	GACATA
PF07_0023	-1629	1	7.73	GACATA
PF07_0023	-695	1	7.73	GACATA
PF07_0040	-1573	1	7.73	GACATA
PF07_0061	-753	1	7.73	GACATA
PF07_0072	-1467	1	7.73	GACATA
PF07_0072	-985	1	7.73	GACATA
PF08_0009	-893	1	7.73	GACATA
PF08_0057	-787	1	7.73	GACATA
PF08_0061	-1605	1	7.73	GACATA
PF08_0061	-1305	1	7.73	GACATA
PF08_0068	-740	-1	7.73	TATGTC
PF08_0082	-1810	1	7.73	GACATA
PF08_0082	-1637	1	7.73	GACATA
PF08_0094	-1578	1	7.73	GACATA
PF08_0094	-963	1	7.73	GACATA
PF08_0094	-619	-1	7.73	TATGTC
PF08_0101	-597	1	7.73	GACATA
PF08_0101	-586	1	7.73	GACATA
PF08_0103	-31	1	7.73	GACATA
PF08_0142	-777	-1	7.73	TATGTC
PF08_0142	-27	1	7.73	GACATA
PF10_0020	-637	1	7.73	GACATA
PF10_0034	-1316	-1	7.73	TATGTC
PF10_0034	-239	-1	7.73	TATGTC
PF10_0037	-1201	1	7.73	GACATA
PF10_0037	-990	-1	7.73	TATGTC
PF10_0060	-102	1	7.73	GACATA
PF10_0080	-78	-1	7.73	TATGTC
PF10_0116	-1114	1	7.73	GACATA
PF10_0116	-524	1	7.73	GACATA
PF10_0119	-1430	1	7.73	GACATA
PF10_0119	-147	-1	7.73	TATGTC
PF10_0120	-1593	1	7.73	GACATA
PF10_0120	-1387	1	7.73	GACATA
PF10_0184	-1448	-1	7.73	TATGTC
PF10_0184	-1297	1	7.73	GACATA
PF10_0184	-137	-1	7.73	TATGTC
PF10_0186	-1527	-1	7.73	TATGTC
PF10_0186	-938	1	7.73	GACATA
PF10_0237	-1162	-1	7.73	TATGTC
PF10_0245	-662	-1	7.73	TATGTC
PF10_0245	-540	-1	7.73	TATGTC
PF10_0292	-1075	1	7.73	GACATA
PF10_0292	-458	-1	7.73	TATGTC
PF10_0306	-226	1	7.73	GACATA
PF10_0308	-975	-1	7.73	TATGTC
PF10_0309	-1195	1	7.73	GACATA
PF10_0311	-1782	1	7.73	GACATA
PF10_0312	-319	-1	7.73	TATGTC
PF10_0312	-264	-1	7.73	TATGTC
PF10_0336	-1679	-1	7.73	TATGTC
PF10_0342	-706	1	7.73	GACATA
PF10_0348	-202	-1	7.73	TATGTC
PF11_0014	-1317	1	7.73	GACATA
PF11_0062	-1358	-1	7.73	TATGTC
PF11_0066	-854	1	7.73	GACATA
PF11_0066	-540	-1	7.73	TATGTC
PF11_0083	-711	1	7.73	GACATA
PF11_0114	-1293	1	7.73	GACATA
PF11_0114	-676	-1	7.73	TATGTC
PF11_0114	-13	1	7.73	GACATA
PF11_0156	-546	1	7.73	GACATA
PF11_0157	-287	1	7.73	GACATA
PF11_0158	-703	-1	7.73	TATGTC
PF11_0164	-1499	-1	7.73	TATGTC
PF11_0172	-607	1	7.73	GACATA
PF11_0173	-1329	-1	7.73	TATGTC
PF11_0173	-67	-1	7.73	TATGTC
PF11_0180	-118	1	7.73	GACATA
PF11_0190	-1254	-1	7.73	TATGTC
PF11_0193	-710	1	7.73	GACATA
PF11_0193	-486	-1	7.73	TATGTC
PF11_0217	-1355	1	7.73	GACATA
PF11_0217	-307	1	7.73	GACATA
PF11_0253	-1577	-1	7.73	TATGTC
PF11_0253	-602	-1	7.73	TATGTC
PF11_0257	-1124	1	7.73	GACATA
PF11_0298	-1469	1	7.73	GACATA
PF11_0298	-1462	1	7.73	GACATA
PF11_0304	-873	-1	7.73	TATGTC
PF11_0304	-157	1	7.73	GACATA
PF11_0304	-21	-1	7.73	TATGTC
PF11_0360	-231	-1	7.73	TATGTC
PF11_0373	-847	-1	7.73	TATGTC
PF11_0373	-757	-1	7.73	TATGTC
PF11_0395	-879	-1	7.73	TATGTC
PF11_0395	-116	1	7.73	GACATA
PF11_0415	-1534	-1	7.73	TATGTC
PF11_0420	-1386	1	7.73	GACATA
PF11_0420	-51	-1	7.73	TATGTC
PF11_0429	-1169	1	7.73	GACATA
PF11_0441	-327	-1	7.73	TATGTC
PF11_0464	-1682	-1	7.73	TATGTC
PF11_0465	-152	-1	7.73	TATGTC
PF11_0467	-976	-1	7.73	TATGTC
PF11_0528	-1151	1	7.73	GACATA
PF13_0114	-1889	-1	7.73	TATGTC
PF13_0114	-1607	1	7.73	GACATA
PF13_0152	-1018	1	7.73	GACATA
PF13_0154	-71	1	7.73	GACATA
PF13_0229	-892	-1	7.73	TATGTC
PF13_0229	-117	1	7.73	GACATA
PF13_0246	-155	1	7.73	GACATA
PF13_0249	-502	-1	7.73	TATGTC
PF13_0251	-139	1	7.73	GACATA
PF13_0258	-148	1	7.73	GACATA
PF13_0301	-1561	-1	7.73	TATGTC
PF13_0312	-830	-1	7.73	TATGTC
PF13_0312	-239	1	7.73	GACATA
PF13_0329	-1488	1	7.73	GACATA
PF13_0329	-1044	1	7.73	GACATA
PF13_0338	-1221	-1	7.73	TATGTC
PF13_0338	-864	-1	7.73	TATGTC
PF13_0353	-871	1	7.73	GACATA
PF14_0024	-806	-1	7.73	TATGTC
PF14_0031	-454	-1	7.73	TATGTC
PF14_0035	-810	1	7.73	GACATA
PF14_0102	-931	1	7.73	GACATA
PF14_0105	-1486	-1	7.73	TATGTC
PF14_0105	-1310	1	7.73	GACATA
PF14_0105	-173	-1	7.73	TATGTC
PF14_0143	-413	1	7.73	GACATA
PF14_0160	-1563	1	7.73	GACATA
PF14_0213	-776	1	7.73	GACATA
PF14_0246	-1864	-1	7.73	TATGTC
PF14_0251	-985	1	7.73	GACATA
PF14_0281	-304	-1	7.73	TATGTC
PF14_0293	-1007	1	7.73	GACATA
PF14_0293	-326	-1	7.73	TATGTC
PF14_0295	-1177	1	7.73	GACATA
PF14_0295	-427	-1	7.73	TATGTC
PF14_0333	-1796	1	7.73	GACATA
PF14_0353	-735	1	7.73	GACATA
PF14_0353	-111	1	7.73	GACATA
PF14_0357	-1253	1	7.73	GACATA
PF14_0357	-1239	1	7.73	GACATA
PF14_0357	-1011	-1	7.73	TATGTC
PF14_0357	-575	-1	7.73	TATGTC
PF14_0361	-46	-1	7.73	TATGTC
PF14_0373	-633	1	7.73	GACATA
PF14_0380	-721	-1	7.73	TATGTC
PF14_0388	-596	-1	7.73	TATGTC
PF14_0388	-130	1	7.73	GACATA
PF14_0392	-957	-1	7.73	TATGTC
PF14_0405	-124	1	7.73	GACATA
PF14_0408	-1225	-1	7.73	TATGTC
PF14_0419	-734	1	7.73	GACATA
PF14_0420	-72	-1	7.73	TATGTC
PF14_0427	-538	1	7.73	GACATA
PF14_0443	-1070	1	7.73	GACATA
PF14_0463	-1813	-1	7.73	TATGTC
PF14_0463	-1531	1	7.73	GACATA
PF14_0463	-805	-1	7.73	TATGTC
PF14_0468	-1119	1	7.73	GACATA
PF14_0472	-1114	1	7.73	GACATA
PF14_0533	-1831	1	7.73	GACATA
PF14_0547	-174	1	7.73	GACATA
PF14_0548	-729	-1	7.73	TATGTC
PF14_0552	-1421	1	7.73	GACATA
PF14_0552	-939	-1	7.73	TATGTC
PF14_0556	-770	-1	7.73	TATGTC
PF14_0572	-1230	-1	7.73	TATGTC
PF14_0583	-439	1	7.73	GACATA
PF14_0583	-262	-1	7.73	TATGTC
PF14_0607	-282	-1	7.73	TATGTC
PF14_0617	-1273	1	7.73	GACATA
PF14_0618	-315	-1	7.73	TATGTC
PF14_0647	-156	-1	7.73	TATGTC
PF14_0671	-1374	1	7.73	GACATA
PF14_0671	-1049	1	7.73	GACATA
PF14_0683	-1359	1	7.73	GACATA
PF14_0683	-598	1	7.73	GACATA
PF14_0683	-365	1	7.73	GACATA
PF14_0694	-1081	1	7.73	GACATA
PF14_0695	-587	-1	7.73	TATGTC
PF14_0732	-296	-1	7.73	TATGTC
PF14_0774	-494	1	7.73	GACATA
PFA0285c	-1154	1	7.73	GACATA
PFA0290w	-425	-1	7.73	TATGTC
PFB0015c	-465	-1	7.73	TATGTC
PFB0190c	-197	-1	7.73	TATGTC
PFB0310c	-1877	-1	7.73	TATGTC
PFB0315w	-1579	1	7.73	GACATA
PFB0330c	-673	1	7.73	GACATA
PFB0335c	-225	1	7.73	GACATA
PFB0365w	-1281	-1	7.73	TATGTC
PFB0510w	-961	1	7.73	GACATA
PFB0515w	-677	-1	7.73	TATGTC
PFB0685c	-1326	1	7.73	GACATA
PFB0685c	-478	1	7.73	GACATA
PFB0755w	-194	1	7.73	GACATA
PFB0790c	-617	1	7.73	GACATA
PFB0815w	-395	1	7.73	GACATA
PFB0815w	-232	1	7.73	GACATA
PFB0935w	-1502	-1	7.73	TATGTC
PFB0935w	-1282	-1	7.73	TATGTC
PFC0110w	-372	-1	7.73	TATGTC
PFC0110w	-359	-1	7.73	TATGTC
PFC0110w	-52	-1	7.73	TATGTC
PFC0150w	-1305	-1	7.73	TATGTC
PFC0160w	-1847	1	7.73	GACATA
PFC0241w	-645	-1	7.73	TATGTC
PFC0262c	-1257	-1	7.73	TATGTC
PFC0275w	-1843	1	7.73	GACATA
PFC0280c	-1837	1	7.73	GACATA
PFC0345w	-1099	1	7.73	GACATA
PFC0381c	-385	-1	7.73	TATGTC
PFC0475c	-1732	-1	7.73	TATGTC
PFC0695w	-708	-1	7.73	TATGTC
PFC0720w	-1095	1	7.73	GACATA
PFC0720w	-918	1	7.73	GACATA
PFC0930c	-1176	-1	7.73	TATGTC
PFC0930c	-885	-1	7.73	TATGTC
PFC0940c	-1333	1	7.73	GACATA
PFC0940c	-399	-1	7.73	TATGTC
PFC0940c	-78	1	7.73	GACATA
PFC0945w	-1932	1	7.73	GACATA
PFC0945w	-998	-1	7.73	TATGTC
PFC0960c	-1850	-1	7.73	TATGTC
PFC0960c	-409	1	7.73	GACATA
PFD0295c	-1181	1	7.73	GACATA
PFD0295c	-813	1	7.73	GACATA
PFD0380c	-711	1	7.73	GACATA
PFD0385w	-1131	-1	7.73	TATGTC
PFD0420c	-1092	-1	7.73	TATGTC
PFD0425w	-1619	1	7.73	GACATA
PFD0425w	-346	-1	7.73	TATGTC
PFD0530c	-1085	1	7.73	GACATA
PFD0530c	-345	-1	7.73	TATGTC
PFD0795w	-1841	1	7.73	GACATA
PFD0800c	-990	-1	7.73	TATGTC
PFD0860w	-423	1	7.73	GACATA
PFD0860w	-176	-1	7.73	TATGTC
PFD0870w	-1229	1	7.73	GACATA
PFD0870w	-220	-1	7.73	TATGTC
PFD0990w	-620	-1	7.73	TATGTC
PFD1050w	-1059	-1	7.73	TATGTC
PFD1050w	-872	-1	7.73	TATGTC
PFD1050w	-352	1	7.73	GACATA
PFD1100c	-1789	-1	7.73	TATGTC
PFD1120c	-1529	-1	7.73	TATGTC
PFE0045c	-1389	-1	7.73	TATGTC
PFE0145w	-202	1	7.73	GACATA
PFE0225w	-945	-1	7.73	TATGTC
PFE0355c	-579	-1	7.73	TATGTC
PFE0395c	-936	1	7.73	GACATA
PFE0395c	-535	1	7.73	GACATA
PFE0400w	-1435	-1	7.73	TATGTC
PFE0400w	-1034	-1	7.73	TATGTC
PFE0415w	-1687	-1	7.73	TATGTC
PFE0415w	-373	1	7.73	GACATA
PFE0420c	-874	1	7.73	GACATA
PFE0420c	-358	-1	7.73	TATGTC
PFE0420c	-234	1	7.73	GACATA
PFE0440w	-163	1	7.73	GACATA
PFE0705c	-741	-1	7.73	TATGTC
PFE0705c	-430	-1	7.73	TATGTC
PFE0820c	-916	1	7.73	GACATA
PFE0960w	-1925	1	7.73	GACATA
PFE0960w	-510	-1	7.73	TATGTC
PFE0960w	-241	-1	7.73	TATGTC
PFE1105c	-1093	-1	7.73	TATGTC
PFE1130w	-693	1	7.73	GACATA
PFE1165c	-798	1	7.73	GACATA
PFE1205c	-1540	1	7.73	GACATA
PFE1205c	-505	-1	7.73	TATGTC
PFE1255w	-1103	-1	7.73	TATGTC
PFE1255w	-943	1	7.73	GACATA
PFE1345c	-622	1	7.73	GACATA
PFE1345c	-157	1	7.73	GACATA
PFE1515w	-593	-1	7.73	TATGTC
PFI0160w	-560	-1	7.73	TATGTC
PFI0160w	-202	1	7.73	GACATA
PFI0395w	-665	1	7.73	GACATA
PFI0405w	-1835	1	7.73	GACATA
PFI0410c	-501	1	7.73	GACATA
PFI0410c	-47	-1	7.73	TATGTC
PFI0465c	-762	-1	7.73	TATGTC
PFI0565w	-1629	1	7.73	GACATA
PFI0575c	-996	-1	7.73	TATGTC
PFI0770c	-519	1	7.73	GACATA
PFI0775w	-1078	-1	7.73	TATGTC
PFI0850w	-473	1	7.73	GACATA
PFI0850w	-291	1	7.73	GACATA
PFI0950w	-976	-1	7.73	TATGTC
PFI0975c	-1788	1	7.73	GACATA
PFI0975c	-1174	-1	7.73	TATGTC
PFI1155w	-954	1	7.73	GACATA
PFI1155w	-555	1	7.73	GACATA
PFI1195c	-54	1	7.73	GACATA
PFI1315c	-112	1	7.73	GACATA
PFI1370c	-1073	-1	7.73	TATGTC
PFI1370c	-1067	1	7.73	GACATA
PFI1370c	-1058	-1	7.73	TATGTC
PFI1580c	-1698	1	7.73	GACATA
PFI1685w	-1958	1	7.73	GACATA
PFI1710w	-1225	1	7.73	GACATA
PFI1715w	-1042	-1	7.73	TATGTC
PFI1730w	-719	-1	7.73	TATGTC
PFL0535c	-822	1	7.73	GACATA
PFL0535c	-705	1	7.73	GACATA
PFL0580w	-1899	-1	7.73	TATGTC
PFL0580w	-348	1	7.73	GACATA
PFL0630w	-1934	-1	7.73	TATGTC
PFL0630w	-945	1	7.73	GACATA
PFL0745c	-1969	1	7.73	GACATA
PFL0745c	-130	1	7.73	GACATA
PFL0795c	-1380	-1	7.73	TATGTC
PFL0840c	-1539	-1	7.73	TATGTC
PFL0865w	-441	1	7.73	GACATA
PFL1010c	-11	1	7.73	GACATA
PFL1110c	-1461	1	7.73	GACATA
PFL1165w	-734	-1	7.73	TATGTC
PFL1330c	-1041	1	7.73	GACATA
PFL1370w	-640	-1	7.73	TATGTC
PFL1385c	-1860	1	7.73	GACATA
PFL1385c	-231	1	7.73	GACATA
PFL1385c	-163	1	7.73	GACATA
PFL1700c	-1665	1	7.73	GACATA
PFL1870c	-1214	1	7.73	GACATA
PFL2275c	-708	-1	7.73	TATGTC
PFL2275c	-568	1	7.73	GACATA
PFL2280w	-1017	1	7.73	GACATA
PFL2380c	-1026	1	7.73	GACATA
PFL2380c	-723	-1	7.73	TATGTC
PFL2385c	-1411	-1	7.73	TATGTC
PFL2385c	-917	1	7.73	GACATA
PFL2570w	-1437	-1	7.73	TATGTC
PFL2625w	-473	-1	7.73	TATGTC
MAL13P1.121	-1144	1	7.29	AACATC
MAL13P1.158	-218	1	7.29	AACATC
MAL13P1.174	-1392	-1	7.29	GATGTT
MAL13P1.21	-1181	1	7.29	AACATC
MAL13P1.21	-301	-1	7.29	GATGTT
MAL13P1.215	-1064	-1	7.29	GATGTT
MAL13P1.22	-60	-1	7.29	GATGTT
MAL13P1.228	-1799	-1	7.29	GATGTT
MAL13P1.244	-1395	-1	7.29	GATGTT
MAL13P1.244	-939	-1	7.29	GATGTT
MAL13P1.278	-1891	1	7.29	AACATC
MAL7P1.13	-252	1	7.29	AACATC
MAL7P1.145	-927	1	7.29	AACATC
MAL7P1.153	-711	-1	7.29	GATGTT
MAL7P1.160	-934	-1	7.29	GATGTT
MAL7P1.167	-29	1	7.29	AACATC
MAL7P1.21	-705	1	7.29	AACATC
MAL7P1.21	-295	-1	7.29	GATGTT
MAL7P1.87	-1180	-1	7.29	GATGTT
MAL7P1.95	-326	-1	7.29	GATGTT
MAL8P1.106	-1224	-1	7.29	GATGTT
MAL8P1.106	-201	-1	7.29	GATGTT
MAL8P1.12	-1029	-1	7.29	GATGTT
MAL8P1.13	-216	1	7.29	AACATC
MAL8P1.138	-74	1	7.29	AACATC
MAL8P1.153	-204	-1	7.29	GATGTT
MAL8P1.60	-1284	1	7.29	AACATC
MAL8P1.73	-1130	-1	7.29	GATGTT
PF07_0019	-1755	1	7.29	AACATC
PF07_0019	-1397	1	7.29	AACATC
PF07_0040	-1908	-1	7.29	GATGTT
PF08_0057	-560	1	7.29	AACATC
PF08_0061	-1480	-1	7.29	GATGTT
PF08_0094	-1813	1	7.29	AACATC
PF08_0094	-790	1	7.29	AACATC
PF08_0101	-1169	-1	7.29	GATGTT
PF08_0129	-290	-1	7.29	GATGTT
PF10_0037	-1672	-1	7.29	GATGTT
PF10_0037	-1385	1	7.29	AACATC
PF10_0082	-1328	1	7.29	AACATC
PF10_0082	-147	-1	7.29	GATGTT
PF10_0116	-1276	-1	7.29	GATGTT
PF10_0166	-305	-1	7.29	GATGTT
PF10_0186	-1384	-1	7.29	GATGTT
PF10_0186	-772	-1	7.29	GATGTT
PF10_0268	-1888	-1	7.29	GATGTT
PF10_0311	-1887	1	7.29	AACATC
PF10_0330	-1958	-1	7.29	GATGTT
PF10_0330	-137	1	7.29	AACATC
PF11_0066	-684	1	7.29	AACATC
PF11_0127	-1503	1	7.29	AACATC
PF11_0127	-782	1	7.29	AACATC
PF11_0173	-1271	-1	7.29	GATGTT
PF11_0180	-688	-1	7.29	GATGTT
PF11_0190	-1920	1	7.29	AACATC
PF11_0213	-438	1	7.29	AACATC
PF11_0238	-372	-1	7.29	GATGTT
PF11_0343	-97	-1	7.29	GATGTT
PF11_0417	-1012	-1	7.29	GATGTT
PF11_0464	-1156	1	7.29	AACATC
PF11_0465	-210	1	7.29	AACATC
PF11_0467	-294	-1	7.29	GATGTT
PF11_0474	-937	-1	7.29	GATGTT
PF11_0477	-1726	1	7.29	AACATC
PF11_0477	-1421	1	7.29	AACATC
PF11_0477	-1202	1	7.29	AACATC
PF13_0072	-1821	-1	7.29	GATGTT
PF13_0072	-1221	-1	7.29	GATGTT
PF13_0079	-124	-1	7.29	GATGTT
PF13_0156	-1022	1	7.29	AACATC
PF13_0216	-237	1	7.29	AACATC
PF13_0229	-363	-1	7.29	GATGTT
PF13_0329	-917	1	7.29	AACATC
PF14_0033	-425	-1	7.29	GATGTT
PF14_0041	-1943	1	7.29	AACATC
PF14_0065	-1473	1	7.29	AACATC
PF14_0065	-527	1	7.29	AACATC
PF14_0089	-999	1	7.29	AACATC
PF14_0090	-559	-1	7.29	GATGTT
PF14_0102	-1816	1	7.29	AACATC
PF14_0144	-1034	-1	7.29	GATGTT
PF14_0144	-638	-1	7.29	GATGTT
PF14_0160	-739	-1	7.29	GATGTT
PF14_0160	-460	-1	7.29	GATGTT
PF14_0173	-1269	1	7.29	AACATC
PF14_0196	-569	-1	7.29	GATGTT
PF14_0248	-677	-1	7.29	GATGTT
PF14_0311	-340	-1	7.29	GATGTT
PF14_0346	-1315	-1	7.29	GATGTT
PF14_0357	-514	1	7.29	AACATC
PF14_0405	-1033	-1	7.29	GATGTT
PF14_0463	-1752	-1	7.29	GATGTT
PF14_0468	-1032	1	7.29	AACATC
PF14_0492	-1788	1	7.29	AACATC
PF14_0547	-853	-1	7.29	GATGTT
PF14_0572	-1088	-1	7.29	GATGTT
PF14_0572	-866	-1	7.29	GATGTT
PF14_0617	-1990	-1	7.29	GATGTT
PF14_0617	-1250	-1	7.29	GATGTT
PF14_0617	-1116	1	7.29	AACATC
PF14_0694	-1634	-1	7.29	GATGTT
PF14_0695	-34	1	7.29	AACATC
PF14_0774	-912	-1	7.29	GATGTT
PFB0585w	-721	1	7.29	AACATC
PFB0680w	-38	-1	7.29	GATGTT
PFC0126c	-152	-1	7.29	GATGTT
PFC0220w	-495	1	7.29	AACATC
PFC0261c	-1818	-1	7.29	GATGTT
PFC0262c	-1066	1	7.29	AACATC
PFC0262c	-611	-1	7.29	GATGTT
PFC0280c	-1671	1	7.29	AACATC
PFC0381c	-454	1	7.29	AACATC
PFC0455w	-1073	-1	7.29	GATGTT
PFC0475c	-1059	-1	7.29	GATGTT
PFC0475c	-853	1	7.29	AACATC
PFC0695w	-1188	-1	7.29	GATGTT
PFC0695w	-978	-1	7.29	GATGTT
PFC0720w	-1504	1	7.29	AACATC
PFC0720w	-1011	1	7.29	AACATC
PFC0755c	-896	1	7.29	AACATC
PFC0940c	-642	1	7.29	AACATC
PFC0945w	-1689	-1	7.29	GATGTT
PFD0230c	-334	-1	7.29	GATGTT
PFD0420c	-1876	1	7.29	AACATC
PFD0425w	-835	-1	7.29	GATGTT
PFD0800c	-76	-1	7.29	GATGTT
PFD0870w	-540	-1	7.29	GATGTT
PFD0955w	-513	-1	7.29	GATGTT
PFE0145w	-208	-1	7.29	GATGTT
PFE0165w	-1166	1	7.29	AACATC
PFE0420c	-666	1	7.29	AACATC
PFE0555w	-997	-1	7.29	GATGTT
PFE0840c	-1699	-1	7.29	GATGTT
PFE0930w	-945	-1	7.29	GATGTT
PFE1165c	-1249	-1	7.29	GATGTT
PFI0160w	-1267	-1	7.29	GATGTT
PFI0360c	-1458	-1	7.29	GATGTT
PFI0375w	-1590	1	7.29	AACATC
PFI0375w	-197	-1	7.29	GATGTT
PFI0385c	-1852	1	7.29	AACATC
PFI0395w	-678	-1	7.29	GATGTT
PFI0405w	-926	-1	7.29	GATGTT
PFI0410c	-601	-1	7.29	GATGTT
PFI0410c	-275	1	7.29	AACATC
PFI0565w	-611	1	7.29	AACATC
PFI0770c	-1004	1	7.29	AACATC
PFI0775w	-593	-1	7.29	GATGTT
PFI0970c	-31	-1	7.29	GATGTT
PFI0975c	-122	-1	7.29	GATGTT
PFI1155w	-1454	1	7.29	AACATC
PFI1445w	-707	1	7.29	AACATC
PFI1485c	-1354	-1	7.29	GATGTT
PFI1565w	-44	1	7.29	AACATC
PFL0080c	-853	-1	7.29	GATGTT
PFL0265w	-1339	-1	7.29	GATGTT
PFL0265w	-1163	1	7.29	AACATC
PFL0350c	-1507	-1	7.29	GATGTT
PFL0580w	-1806	-1	7.29	GATGTT
PFL0865w	-1437	-1	7.29	GATGTT
PFL1025c	-836	1	7.29	AACATC
PFL1110c	-361	-1	7.29	GATGTT
PFL1165w	-859	1	7.29	AACATC
PFL1330c	-1404	1	7.29	AACATC
PFL1330c	-1208	1	7.29	AACATC
PFL1370w	-284	-1	7.29	GATGTT
PFL1565c	-674	-1	7.29	GATGTT
PFL1870c	-104	1	7.29	AACATC
PFL2090c	-1348	-1	7.29	GATGTT
PFL2090c	-743	-1	7.29	GATGTT
PFL2280w	-139	-1	7.29	GATGTT
PFL2385c	-1646	1	7.29	AACATC
PFL2625w	-1887	-1	7.29	GATGTT
PFL2625w	-1278	1	7.29	AACATC
MAL13P1.114	-1581	-1	7.08	GATGTA
MAL13P1.114	-759	-1	7.08	GATGTA
MAL13P1.118	-1851	-1	7.08	GATGTA
MAL13P1.119	-1088	1	7.08	TACATC
MAL13P1.130	-1822	-1	7.08	GATGTA
MAL13P1.196	-725	1	7.08	TACATC
MAL13P1.215	-694	1	7.08	TACATC
MAL13P1.22	-846	-1	7.08	GATGTA
MAL13P1.22	-69	-1	7.08	GATGTA
MAL13P1.228	-945	1	7.08	TACATC
MAL13P1.248	-998	1	7.08	TACATC
MAL13P1.248	-712	1	7.08	TACATC
MAL13P1.278	-303	-1	7.08	GATGTA
MAL13P1.328	-281	1	7.08	TACATC
MAL13P1.94	-237	-1	7.08	GATGTA
MAL13P1.96	-1417	1	7.08	TACATC
MAL13P1.96	-1065	1	7.08	TACATC
MAL7P1.127	-444	-1	7.08	GATGTA
MAL7P1.145	-205	1	7.08	TACATC
MAL7P1.21	-776	1	7.08	TACATC
MAL7P1.87	-874	1	7.08	TACATC
MAL7P1.95	-449	-1	7.08	GATGTA
MAL8P1.143	-441	-1	7.08	GATGTA
MAL8P1.153	-291	1	7.08	TACATC
MAL8P1.22	-1392	-1	7.08	GATGTA
MAL8P1.29	-1448	-1	7.08	GATGTA
MAL8P1.54	-1732	1	7.08	TACATC
MAL8P1.54	-1008	1	7.08	TACATC
MAL8P1.84	-324	-1	7.08	GATGTA
PF07_0019	-1002	-1	7.08	GATGTA
PF07_0021	-1650	1	7.08	TACATC
PF07_0032	-1379	-1	7.08	GATGTA
PF07_0032	-1244	-1	7.08	GATGTA
PF07_0054	-1928	1	7.08	TACATC
PF07_0101	-1384	-1	7.08	GATGTA
PF08_0061	-44	-1	7.08	GATGTA
PF08_0068	-1729	1	7.08	TACATC
PF08_0068	-1712	1	7.08	TACATC
PF08_0068	-1695	1	7.08	TACATC
PF08_0068	-1678	1	7.08	TACATC
PF08_0082	-1087	-1	7.08	GATGTA
PF08_0101	-1771	-1	7.08	GATGTA
PF08_0103	-140	1	7.08	TACATC
PF08_0129	-844	1	7.08	TACATC
PF08_0142	-1434	1	7.08	TACATC
PF10_0034	-1000	-1	7.08	GATGTA
PF10_0037	-787	-1	7.08	GATGTA
PF10_0037	-554	1	7.08	TACATC
PF10_0048	-757	-1	7.08	GATGTA
PF10_0080	-928	-1	7.08	GATGTA
PF10_0082	-1224	1	7.08	TACATC
PF10_0082	-446	1	7.08	TACATC
PF10_0116	-10	-1	7.08	GATGTA
PF10_0120	-1290	-1	7.08	GATGTA
PF10_0120	-941	1	7.08	TACATC
PF10_0131	-1116	1	7.08	TACATC
PF10_0166	-54	1	7.08	TACATC
PF10_0184	-1475	-1	7.08	GATGTA
PF10_0220	-1659	1	7.08	TACATC
PF10_0220	-520	1	7.08	TACATC
PF10_0280	-271	-1	7.08	GATGTA
PF10_0282	-570	1	7.08	TACATC
PF10_0306	-1250	1	7.08	TACATC
PF10_0308	-1714	-1	7.08	GATGTA
PF10_0311	-1635	-1	7.08	GATGTA
PF11_0064	-1330	1	7.08	TACATC
PF11_0156	-1226	-1	7.08	GATGTA
PF11_0172	-1712	-1	7.08	GATGTA
PF11_0172	-786	1	7.08	TACATC
PF11_0180	-1131	1	7.08	TACATC
PF11_0180	-570	1	7.08	TACATC
PF11_0210	-237	-1	7.08	GATGTA
PF11_0243	-1774	1	7.08	TACATC
PF11_0253	-737	-1	7.08	GATGTA
PF11_0257	-788	1	7.08	TACATC
PF11_0298	-1324	1	7.08	TACATC
PF11_0304	-375	1	7.08	TACATC
PF11_0342	-1961	-1	7.08	GATGTA
PF11_0342	-156	-1	7.08	GATGTA
PF11_0343	-912	1	7.08	TACATC
PF11_0354	-1315	-1	7.08	GATGTA
PF11_0370	-484	-1	7.08	GATGTA
PF11_0383	-1128	1	7.08	TACATC
PF11_0383	-642	1	7.08	TACATC
PF11_0386	-336	-1	7.08	GATGTA
PF11_0423	-774	-1	7.08	GATGTA
PF11_0441	-944	-1	7.08	GATGTA
PF11_0441	-172	1	7.08	TACATC
PF11_0464	-627	-1	7.08	GATGTA
PF11_0465	-1540	-1	7.08	GATGTA
PF11_0474	-1392	1	7.08	TACATC
PF11_0477	-448	1	7.08	TACATC
PF13_0040	-654	1	7.08	TACATC
PF13_0070	-260	-1	7.08	GATGTA
PF13_0072	-929	-1	7.08	GATGTA
PF13_0114	-1744	1	7.08	TACATC
PF13_0155	-1294	-1	7.08	GATGTA
PF13_0155	-487	1	7.08	TACATC
PF13_0156	-609	-1	7.08	GATGTA
PF13_0164	-1270	-1	7.08	GATGTA
PF13_0185	-882	1	7.08	TACATC
PF13_0255	-1029	-1	7.08	GATGTA
PF13_0308	-1409	1	7.08	TACATC
PF13_0326	-654	-1	7.08	GATGTA
PF13_0338	-1022	-1	7.08	GATGTA
PF14_0089	-798	-1	7.08	GATGTA
PF14_0090	-760	1	7.08	TACATC
PF14_0105	-1416	1	7.08	TACATC
PF14_0143	-373	1	7.08	TACATC
PF14_0173	-155	-1	7.08	GATGTA
PF14_0211	-1679	-1	7.08	GATGTA
PF14_0212	-938	-1	7.08	GATGTA
PF14_0212	-66	1	7.08	TACATC
PF14_0213	-905	1	7.08	TACATC
PF14_0281	-328	1	7.08	TACATC
PF14_0288	-76	-1	7.08	GATGTA
PF14_0293	-1487	-1	7.08	GATGTA
PF14_0304	-661	-1	7.08	GATGTA
PF14_0311	-207	-1	7.08	GATGTA
PF14_0333	-677	-1	7.08	GATGTA
PF14_0351	-628	-1	7.08	GATGTA
PF14_0351	-546	1	7.08	TACATC
PF14_0351	-161	1	7.08	TACATC
PF14_0353	-959	-1	7.08	GATGTA
PF14_0353	-510	-1	7.08	GATGTA
PF14_0357	-346	1	7.08	TACATC
PF14_0361	-1942	1	7.08	TACATC
PF14_0373	-1146	1	7.08	TACATC
PF14_0380	-601	-1	7.08	GATGTA
PF14_0388	-173	-1	7.08	GATGTA
PF14_0443	-478	1	7.08	TACATC
PF14_0492	-408	1	7.08	TACATC
PF14_0531	-1716	-1	7.08	GATGTA
PF14_0547	-1232	-1	7.08	GATGTA
PF14_0547	-772	-1	7.08	GATGTA
PF14_0548	-1229	1	7.08	TACATC
PF14_0560	-1525	-1	7.08	GATGTA
PF14_0560	-410	1	7.08	TACATC
PF14_0566	-38	-1	7.08	GATGTA
PF14_0572	-533	-1	7.08	GATGTA
PF14_0647	-23	-1	7.08	GATGTA
PF14_0671	-411	1	7.08	TACATC
PF14_0774	-198	1	7.08	TACATC
PFA0345w	-982	1	7.08	TACATC
PFB0015c	-1554	-1	7.08	GATGTA
PFB0015c	-1168	1	7.08	TACATC
PFB0310c	-23	-1	7.08	GATGTA
PFB0330c	-318	-1	7.08	GATGTA
PFB0330c	-245	-1	7.08	GATGTA
PFB0435c	-916	-1	7.08	GATGTA
PFB0510w	-665	-1	7.08	GATGTA
PFB0790c	-476	1	7.08	TACATC
PFB0845w	-269	1	7.08	TACATC
PFC0126c	-940	1	7.08	TACATC
PFC0275w	-1463	-1	7.08	GATGTA
PFC0275w	-471	1	7.08	TACATC
PFC0281w	-1836	-1	7.08	GATGTA
PFC0500w	-422	1	7.08	TACATC
PFC0650w	-838	-1	7.08	GATGTA
PFC0720w	-1555	1	7.08	TACATC
PFC0755c	-1482	1	7.08	TACATC
PFC0840w	-179	-1	7.08	GATGTA
PFC0940c	-1825	1	7.08	TACATC
PFC0940c	-1771	1	7.08	TACATC
PFC0945w	-560	-1	7.08	GATGTA
PFC0945w	-506	-1	7.08	GATGTA
PFD0230c	-673	-1	7.08	GATGTA
PFD0255w	-1784	-1	7.08	GATGTA
PFD0255w	-1040	1	7.08	TACATC
PFD0330w	-658	1	7.08	TACATC
PFD0425w	-355	1	7.08	TACATC
PFD0590c	-649	-1	7.08	GATGTA
PFD0705c	-798	-1	7.08	GATGTA
PFD0705c	-741	-1	7.08	GATGTA
PFD0710w	-350	1	7.08	TACATC
PFD0710w	-293	1	7.08	TACATC
PFD0795w	-739	-1	7.08	GATGTA
PFD0795w	-260	1	7.08	TACATC
PFD0800c	-1655	1	7.08	TACATC
PFD0860w	-413	-1	7.08	GATGTA
PFD0870w	-170	1	7.08	TACATC
PFD0955w	-832	1	7.08	TACATC
PFD0990w	-592	1	7.08	TACATC
PFD1050w	-1466	-1	7.08	GATGTA
PFD1050w	-1124	-1	7.08	GATGTA
PFD1100c	-987	-1	7.08	GATGTA
PFD1110w	-1618	-1	7.08	GATGTA
PFD1120c	-1999	1	7.08	TACATC
PFE0235c	-1500	-1	7.08	GATGTA
PFE0240w	-223	1	7.08	TACATC
PFE0340c	-1014	-1	7.08	GATGTA
PFE0340c	-986	-1	7.08	GATGTA
PFE0355c	-235	1	7.08	TACATC
PFE0395c	-220	1	7.08	TACATC
PFE0400w	-1750	-1	7.08	GATGTA
PFE0405c	-1364	-1	7.08	GATGTA
PFE0405c	-893	1	7.08	TACATC
PFE0820c	-702	-1	7.08	GATGTA
PFE0960w	-763	1	7.08	TACATC
PFE0960w	-547	-1	7.08	GATGTA
PFE0960w	-221	-1	7.08	GATGTA
PFE1120w	-1166	-1	7.08	GATGTA
PFE1165c	-115	1	7.08	TACATC
PFE1315w	-1336	-1	7.08	GATGTA
PFE1500c	-1791	1	7.08	TACATC
PFE1500c	-400	1	7.08	TACATC
PFI0160w	-1007	1	7.08	TACATC
PFI0265c	-1873	-1	7.08	GATGTA
PFI0265c	-1060	1	7.08	TACATC
PFI0360c	-1991	1	7.08	TACATC
PFI0395w	-1151	1	7.08	TACATC
PFI0395w	-1086	-1	7.08	GATGTA
PFI0395w	-210	-1	7.08	GATGTA
PFI0405w	-1466	1	7.08	TACATC
PFI0565w	-451	-1	7.08	GATGTA
PFI0725c	-856	1	7.08	TACATC
PFI0735c	-1911	1	7.08	TACATC
PFI0735c	-983	1	7.08	TACATC
PFI0785c	-665	-1	7.08	GATGTA
PFI0845w	-830	-1	7.08	GATGTA
PFI0850w	-1353	-1	7.08	GATGTA
PFI0970c	-1344	-1	7.08	GATGTA
PFI1195c	-1550	1	7.08	TACATC
PFI1315c	-283	-1	7.08	GATGTA
PFI1340w	-1003	1	7.08	TACATC
PFI1370c	-1938	-1	7.08	GATGTA
PFI1475w	-156	-1	7.08	GATGTA
PFI1560c	-1754	-1	7.08	GATGTA
PFI1565w	-1380	1	7.08	TACATC
PFL0110c	-1087	-1	7.08	GATGTA
PFL0265w	-59	-1	7.08	GATGTA
PFL0300c	-374	1	7.08	TACATC
PFL0305c	-568	1	7.08	TACATC
PFL0350c	-216	1	7.08	TACATC
PFL0535c	-691	-1	7.08	GATGTA
PFL0580w	-1927	1	7.08	TACATC
PFL0580w	-251	1	7.08	TACATC
PFL0630w	-1379	1	7.08	TACATC
PFL0685w	-1970	1	7.08	TACATC
PFL0685w	-1569	1	7.08	TACATC
PFL0795c	-1408	-1	7.08	GATGTA
PFL1010c	-1765	1	7.08	TACATC
PFL1110c	-308	1	7.08	TACATC
PFL1165w	-490	1	7.08	TACATC
PFL1385c	-660	1	7.08	TACATC
PFL1870c	-1369	1	7.08	TACATC
PFL1870c	-382	-1	7.08	GATGTA
PFL2280w	-697	-1	7.08	GATGTA
PFL2280w	-286	-1	7.08	GATGTA
PFL2625w	-1709	1	7.08	TACATC
MAL13P1.121	-13	1	6.28	GACATT
MAL13P1.130	-1847	-1	6.28	AATGTC
MAL13P1.140	-709	-1	6.28	AATGTC
MAL13P1.152	-240	-1	6.28	AATGTC
MAL13P1.174	-214	-1	6.28	AATGTC
MAL13P1.196	-365	-1	6.28	AATGTC
MAL13P1.228	-544	1	6.28	GACATT
MAL13P1.278	-1542	1	6.28	GACATT
MAL13P1.278	-893	1	6.28	GACATT
MAL13P1.94	-1600	1	6.28	GACATT
MAL7P1.125	-621	-1	6.28	AATGTC
MAL7P1.153	-861	-1	6.28	AATGTC
MAL7P1.160	-1056	-1	6.28	AATGTC
MAL7P1.167	-499	-1	6.28	AATGTC
MAL7P1.84	-774	-1	6.28	AATGTC
MAL7P1.87	-1612	1	6.28	GACATT
MAL8P1.133	-792	-1	6.28	AATGTC
MAL8P1.133	-521	-1	6.28	AATGTC
MAL8P1.134	-1576	-1	6.28	AATGTC
MAL8P1.134	-518	1	6.28	GACATT
MAL8P1.134	-247	1	6.28	GACATT
MAL8P1.138	-1209	-1	6.28	AATGTC
MAL8P1.138	-431	-1	6.28	AATGTC
MAL8P1.22	-18	1	6.28	GACATT
MAL8P1.29	-1155	-1	6.28	AATGTC
MAL8P1.54	-1293	-1	6.28	AATGTC
MAL8P1.61	-1134	-1	6.28	AATGTC
MAL8P1.62	-519	-1	6.28	AATGTC
MAL8P1.73	-1526	-1	6.28	AATGTC
MAL8P1.79	-1022	1	6.28	GACATT
MAL8P1.79	-913	1	6.28	GACATT
MAL8P1.91	-1410	1	6.28	GACATT
PF07_0019	-1482	-1	6.28	AATGTC
PF07_0021	-955	-1	6.28	AATGTC
PF07_0023	-1751	1	6.28	GACATT
PF07_0040	-527	-1	6.28	AATGTC
PF08_0057	-164	1	6.28	GACATT
PF08_0064	-1218	-1	6.28	AATGTC
PF08_0068	-251	-1	6.28	AATGTC
PF08_0082	-1780	-1	6.28	AATGTC
PF10_0012	-694	-1	6.28	AATGTC
PF10_0060	-1070	1	6.28	GACATT
PF10_0120	-1917	-1	6.28	AATGTC
PF10_0120	-738	1	6.28	GACATT
PF10_0131	-144	1	6.28	GACATT
PF10_0184	-1498	-1	6.28	AATGTC
PF10_0207	-579	1	6.28	GACATT
PF10_0220	-1481	1	6.28	GACATT
PF10_0306	-687	1	6.28	GACATT
PF10_0311	-381	1	6.28	GACATT
PF10_0312	-439	-1	6.28	AATGTC
PF10_0342	-685	1	6.28	GACATT
PF11_0061	-1788	1	6.28	GACATT
PF11_0061	-190	-1	6.28	AATGTC
PF11_0114	-755	-1	6.28	AATGTC
PF11_0127	-1353	-1	6.28	AATGTC
PF11_0127	-1065	-1	6.28	AATGTC
PF11_0146	-1326	1	6.28	GACATT
PF11_0156	-1879	-1	6.28	AATGTC
PF11_0160	-811	-1	6.28	AATGTC
PF11_0213	-941	1	6.28	GACATT
PF11_0217	-1426	1	6.28	GACATT
PF11_0217	-416	1	6.28	GACATT
PF11_0220	-1616	-1	6.28	AATGTC
PF11_0238	-756	-1	6.28	AATGTC
PF11_0238	-460	-1	6.28	AATGTC
PF11_0424	-345	-1	6.28	AATGTC
PF11_0424	-282	1	6.28	GACATT
PF11_0425	-985	-1	6.28	AATGTC
PF11_0425	-922	1	6.28	GACATT
PF11_0441	-262	-1	6.28	AATGTC
PF11_0443	-32	1	6.28	GACATT
PF11_0465	-1268	1	6.28	GACATT
PF11_0474	-996	1	6.28	GACATT
PF13_0040	-93	1	6.28	GACATT
PF13_0114	-274	1	6.28	GACATT
PF13_0154	-90	1	6.28	GACATT
PF13_0155	-1011	1	6.28	GACATT
PF13_0164	-583	1	6.28	GACATT
PF13_0185	-1196	-1	6.28	AATGTC
PF13_0197	-1324	-1	6.28	AATGTC
PF13_0216	-1580	-1	6.28	AATGTC
PF13_0255	-495	1	6.28	GACATT
PF13_0258	-1904	-1	6.28	AATGTC
PF13_0258	-1228	1	6.28	GACATT
PF13_0308	-895	1	6.28	GACATT
PF13_0312	-1140	1	6.28	GACATT
PF13_0312	-155	-1	6.28	AATGTC
PF13_0314	-394	1	6.28	GACATT
PF13_0326	-714	-1	6.28	AATGTC
PF13_0329	-1182	-1	6.28	AATGTC
PF14_0089	-293	-1	6.28	AATGTC
PF14_0090	-1265	1	6.28	GACATT
PF14_0102	-578	1	6.28	GACATT
PF14_0142	-1309	1	6.28	GACATT
PF14_0173	-296	1	6.28	GACATT
PF14_0189	-840	-1	6.28	AATGTC
PF14_0246	-955	-1	6.28	AATGTC
PF14_0246	-123	1	6.28	GACATT
PF14_0251	-420	-1	6.28	AATGTC
PF14_0319	-996	1	6.28	GACATT
PF14_0320	-632	-1	6.28	AATGTC
PF14_0333	-1005	-1	6.28	AATGTC
PF14_0351	-1006	-1	6.28	AATGTC
PF14_0351	-725	-1	6.28	AATGTC
PF14_0372	-194	1	6.28	GACATT
PF14_0373	-203	-1	6.28	AATGTC
PF14_0388	-320	1	6.28	GACATT
PF14_0388	-247	1	6.28	GACATT
PF14_0392	-968	1	6.28	GACATT
PF14_0392	-269	1	6.28	GACATT
PF14_0443	-1524	1	6.28	GACATT
PF14_0463	-209	1	6.28	GACATT
PF14_0468	-1811	-1	6.28	AATGTC
PF14_0468	-1088	-1	6.28	AATGTC
PF14_0492	-749	1	6.28	GACATT
PF14_0506	-705	-1	6.28	AATGTC
PF14_0531	-1605	1	6.28	GACATT
PF14_0552	-1338	1	6.28	GACATT
PF14_0552	-316	1	6.28	GACATT
PF14_0556	-76	1	6.28	GACATT
PF14_0618	-125	-1	6.28	AATGTC
PF14_0618	-6	1	6.28	GACATT
PF14_0630	-1532	-1	6.28	AATGTC
PF14_0647	-1633	-1	6.28	AATGTC
PF14_0647	-354	-1	6.28	AATGTC
PF14_0681	-1362	-1	6.28	AATGTC
PF14_0732	-1932	-1	6.28	AATGTC
PFA0265c	-42	-1	6.28	AATGTC
PFA0485w	-188	-1	6.28	AATGTC
PFB0310c	-405	1	6.28	GACATT
PFB0365w	-1347	1	6.28	GACATT
PFB0510w	-693	1	6.28	GACATT
PFB0680w	-1089	-1	6.28	AATGTC
PFB0790c	-127	-1	6.28	AATGTC
PFB0815w	-1389	1	6.28	GACATT
PFB0815w	-1286	-1	6.28	AATGTC
PFB0845w	-1028	-1	6.28	AATGTC
PFC0110w	-557	1	6.28	GACATT
PFC0120w	-1168	-1	6.28	AATGTC
PFC0150w	-607	1	6.28	GACATT
PFC0220w	-392	-1	6.28	AATGTC
PFC0241w	-295	-1	6.28	AATGTC
PFC0262c	-883	1	6.28	GACATT
PFC0345w	-976	-1	6.28	AATGTC
PFC0435w	-233	1	6.28	GACATT
PFC0650w	-545	1	6.28	GACATT
PFC0695w	-505	1	6.28	GACATT
PFC0720w	-643	-1	6.28	AATGTC
PFC0720w	-36	1	6.28	GACATT
PFC0920w	-988	-1	6.28	AATGTC
PFD0230c	-369	-1	6.28	AATGTC
PFD0240c	-177	-1	6.28	AATGTC
PFD0330w	-58	-1	6.28	AATGTC
PFD0420c	-1938	-1	6.28	AATGTC
PFD0425w	-773	1	6.28	GACATT
PFD0530c	-1338	-1	6.28	AATGTC
PFD0760c	-588	-1	6.28	AATGTC
PFD0795w	-658	1	6.28	GACATT
PFD0795w	-103	-1	6.28	AATGTC
PFD0860w	-89	1	6.28	GACATT
PFD0955w	-401	1	6.28	GACATT
PFD1100c	-1798	-1	6.28	AATGTC
PFD1100c	-1533	1	6.28	GACATT
PFD1100c	-1002	-1	6.28	AATGTC
PFE0075c	-1527	1	6.28	GACATT
PFE0225w	-832	1	6.28	GACATT
PFE0225w	-730	1	6.28	GACATT
PFE0235c	-452	-1	6.28	AATGTC
PFE0240w	-1271	1	6.28	GACATT
PFE0340c	-279	-1	6.28	AATGTC
PFE0395c	-1799	1	6.28	GACATT
PFE0395c	-1569	-1	6.28	AATGTC
PFE0395c	-925	-1	6.28	AATGTC
PFE0395c	-524	-1	6.28	AATGTC
PFE0400w	-1446	1	6.28	GACATT
PFE0400w	-1045	1	6.28	GACATT
PFE0400w	-401	1	6.28	GACATT
PFE0400w	-171	-1	6.28	AATGTC
PFE0405c	-1621	1	6.28	GACATT
PFE0405c	-618	1	6.28	GACATT
PFE0415w	-1432	1	6.28	GACATT
PFE0415w	-828	-1	6.28	AATGTC
PFE0415w	-297	1	6.28	GACATT
PFE0785c	-193	1	6.28	GACATT
PFE0930w	-1362	1	6.28	GACATT
PFE1120w	-1515	-1	6.28	AATGTC
PFE1120w	-532	1	6.28	GACATT
PFE1120w	-464	1	6.28	GACATT
PFE1315w	-530	-1	6.28	AATGTC
PFI0160w	-1212	-1	6.28	AATGTC
PFI0360c	-1400	1	6.28	GACATT
PFI0405w	-460	1	6.28	GACATT
PFI0410c	-1203	1	6.28	GACATT
PFI0665w	-560	-1	6.28	AATGTC
PFI0710c	-513	1	6.28	GACATT
PFI0770c	-298	-1	6.28	AATGTC
PFI0775w	-1299	1	6.28	GACATT
PFI0785c	-285	1	6.28	GACATT
PFI0850w	-960	-1	6.28	AATGTC
PFI0950w	-992	-1	6.28	AATGTC
PFI0975c	-669	1	6.28	GACATT
PFI1340w	-265	1	6.28	GACATT
PFI1580c	-1519	-1	6.28	AATGTC
PFI1580c	-257	1	6.28	GACATT
PFI1715w	-1919	1	6.28	GACATT
PFL0110c	-1768	1	6.28	GACATT
PFL0265w	-1775	1	6.28	GACATT
PFL0305c	-457	-1	6.28	AATGTC
PFL0315c	-875	-1	6.28	AATGTC
PFL0320w	-664	1	6.28	GACATT
PFL0580w	-1555	-1	6.28	AATGTC
PFL0630w	-92	1	6.28	GACATT
PFL0795c	-1071	-1	6.28	AATGTC
PFL0840c	-1831	-1	6.28	AATGTC
PFL0975w	-83	-1	6.28	AATGTC
PFL1025c	-1803	1	6.28	GACATT
PFL1110c	-1215	-1	6.28	AATGTC
PFL1110c	-1097	1	6.28	GACATT
PFL1110c	-770	-1	6.28	AATGTC
PFL1110c	-577	1	6.28	GACATT
PFL1160c	-697	1	6.28	GACATT
PFL1165w	-10	-1	6.28	AATGTC
PFL1190c	-66	1	6.28	GACATT
PFL1370w	-1487	1	6.28	GACATT
PFL1575w	-568	-1	6.28	AATGTC
PFL1870c	-1049	1	6.28	GACATT
PFL2090c	-1127	1	6.28	GACATT
PFL2215w	-1978	1	6.28	GACATT
PFL2275c	-1217	-1	6.28	AATGTC
PFL2510w	-1652	1	6.28	GACATT
PFL2510w	-956	-1	6.28	AATGTC
MAL13P1.118	-596	1	5.67	GAAATC
MAL13P1.121	-1953	-1	5.67	GATTTC
MAL13P1.174	-876	-1	5.67	GATTTC
MAL13P1.178	-612	-1	5.67	GATTTC
MAL13P1.188	-1409	-1	5.67	GATTTC
MAL13P1.205	-912	-1	5.67	GATTTC
MAL13P1.215	-1795	-1	5.67	GATTTC
MAL13P1.315	-1786	1	5.67	GAAATC
MAL7P1.127	-1518	1	5.67	GAAATC
MAL7P1.167	-661	-1	5.67	GATTTC
MAL7P1.69	-576	1	5.67	GAAATC
PF07_0019	-1386	-1	5.67	GATTTC
PF07_0019	-523	-1	5.67	GATTTC
PF07_0032	-807	1	5.67	GAAATC
PF07_0040	-1026	-1	5.67	GATTTC
PF08_0077	-909	1	5.67	GAAATC
PF08_0103	-831	1	5.67	GAAATC
PF08_0142	-1180	1	5.67	GAAATC
PF10_0116	-1253	1	5.67	GAAATC
PF10_0245	-1886	-1	5.67	GATTTC
PF10_0306	-1647	-1	5.67	GATTTC
PF10_0308	-1738	-1	5.67	GATTTC
PF10_0311	-1392	-1	5.67	GATTTC
PF10_0330	-196	1	5.67	GAAATC
PF11_0062	-1757	1	5.67	GAAATC
PF11_0210	-697	-1	5.67	GATTTC
PF11_0238	-127	1	5.67	GAAATC
PF11_0342	-162	1	5.67	GAAATC
PF11_0395	-503	-1	5.67	GATTTC
PF11_0420	-308	-1	5.67	GATTTC
PF11_0429	-555	-1	5.67	GATTTC
PF11_0464	-112	-1	5.67	GATTTC
PF13_0155	-1407	-1	5.67	GATTTC
PF13_0164	-1177	1	5.67	GAAATC
PF13_0251	-301	-1	5.67	GATTTC
PF13_0258	-1389	1	5.67	GAAATC
PF13_0260	-518	1	5.67	GAAATC
PF14_0102	-890	1	5.67	GAAATC
PF14_0143	-1014	-1	5.67	GATTTC
PF14_0293	-1215	1	5.67	GAAATC
PF14_0295	-1593	-1	5.67	GATTTC
PF14_0319	-181	-1	5.67	GATTTC
PF14_0320	-1447	1	5.67	GAAATC
PF14_0333	-918	1	5.67	GAAATC
PF14_0353	-1396	1	5.67	GAAATC
PF14_0372	-659	1	5.67	GAAATC
PF14_0380	-1985	-1	5.67	GATTTC
PF14_0392	-662	1	5.67	GAAATC
PF14_0408	-1425	1	5.67	GAAATC
PF14_0531	-596	1	5.67	GAAATC
PF14_0547	-900	-1	5.67	GATTTC
PF14_0572	-835	-1	5.67	GATTTC
PF14_0617	-1896	1	5.67	GAAATC
PF14_0617	-276	-1	5.67	GATTTC
PF14_0683	-177	1	5.67	GAAATC
PF14_0694	-937	-1	5.67	GATTTC
PF14_0695	-731	1	5.67	GAAATC
PFA0320w	-61	-1	5.67	GATTTC
PFB0310c	-1437	1	5.67	GAAATC
PFB0315w	-280	-1	5.67	GATTTC
PFB0340c	-498	1	5.67	GAAATC
PFB0365w	-800	-1	5.67	GATTTC
PFB0585w	-619	1	5.67	GAAATC
PFB0680w	-497	-1	5.67	GATTTC
PFB0790c	-1105	1	5.67	GAAATC
PFC0126c	-807	1	5.67	GAAATC
PFC0126c	-486	-1	5.67	GATTTC
PFC0275w	-680	1	5.67	GAAATC
PFC0455w	-1480	1	5.67	GAAATC
PFD0190w	-504	-1	5.67	GATTTC
PFD0255w	-319	1	5.67	GAAATC
PFD0330w	-1499	1	5.67	GAAATC
PFD0590c	-1730	1	5.67	GAAATC
PFD1110w	-905	-1	5.67	GATTTC
PFE0075c	-1039	-1	5.67	GATTTC
PFE0405c	-1442	1	5.67	GAAATC
PFE0405c	-407	-1	5.67	GATTTC
PFE0415w	-1423	1	5.67	GAAATC
PFE0415w	-501	-1	5.67	GATTTC
PFE0555w	-680	-1	5.67	GATTTC
PFE0705c	-468	-1	5.67	GATTTC
PFE0820c	-755	-1	5.67	GATTTC
PFE0895c	-267	-1	5.67	GATTTC
PFE0895c	-241	-1	5.67	GATTTC
PFE1105c	-670	-1	5.67	GATTTC
PFE1205c	-1345	1	5.67	GAAATC
PFE1315w	-1312	1	5.67	GAAATC
PFE1465w	-292	-1	5.67	GATTTC
PFE1515w	-1363	1	5.67	GAAATC
PFI0375w	-1678	-1	5.67	GATTTC
PFI0375w	-1429	-1	5.67	GATTTC
PFI0565w	-787	-1	5.67	GATTTC
PFI0880c	-786	-1	5.67	GATTTC
PFI1475w	-1063	-1	5.67	GATTTC
PFI1560c	-1723	-1	5.67	GATTTC
PFI1565w	-1411	1	5.67	GAAATC
PFI1710w	-934	1	5.67	GAAATC
PFI1715w	-1243	-1	5.67	GATTTC
PFL0110c	-487	1	5.67	GAAATC
PFL0110c	-271	1	5.67	GAAATC
PFL0150w	-1303	1	5.67	GAAATC
PFL0795c	-1676	1	5.67	GAAATC
PFL0840c	-991	1	5.67	GAAATC
PFL1025c	-1823	1	5.67	GAAATC
PFL1110c	-1036	-1	5.67	GATTTC
PFL1160c	-1590	1	5.67	GAAATC
PFL1165w	-1827	-1	5.67	GATTTC
PFL1330c	-640	-1	5.67	GATTTC
PFL1385c	-978	-1	5.67	GATTTC
PFL1565c	-499	-1	5.67	GATTTC
PFL1685w	-947	-1	5.67	GATTTC
PFL1685w	-921	-1	5.67	GATTTC
PFL2570w	-933	1	5.67	GAAATC
PFL2625w	-1427	-1	5.67	GATTTC
