# Supplementary material for: Identification and Genome-Wide Prediction of DNA Binding Specificities for the ApiAP2 Family of Regulators from the Malaria Parasite
Source: PLoS Pathog. 2010 Oct 28;6(10):e1001165. doi: 10.1371/journal.ppat.1001165 (PMC2965767; doi:10.1371/journal.ppat.1001165)
Supplement: Dataset S5 — IDC co-expressed predicted targets for all motifs. (1.71 MB ZIP) [file ppat.1001165.s023.zip › Dataset S5_revised/PFF0200c_DLD_IDC co-expressed targets.xls]

## Sheet: GTGCAC_PFF0200cDsL.targets.txt
Dataset S5q. Predicted targets of PFF0200c_DLD that are co-expressed during the IDC.
Searches were done using the position weight matrix trimmed to the 6 most informative consecutive motif positions.
Data is sorted by score from highest to lowest.
Column 1 - PlasmoDB gene IDs. Genes listed multiple times have more than one match to the motif in their upstream regions
Column 2 - Position of the motif upstream from the ATG start codon.
Column 3 - Orientation of the motif in the genome. 1 indicates the plus strand and -1 indicates the minus strand.
Column 4 - ScanACE score. Higher scores reflect better better matches to the position weight matrix.
Column 5 - Sequence of the motif match. All sequences are 5' to 3' from the plus strand.
Gene ID	Position	Orientation	Score	Sequence
MAL13P1.78	-1275	1	17.9	GTGCAC
MAL7P1.15	-1090	1	17.9	GTGCAC
MAL7P1.19	-1811	1	17.9	GTGCAC
MAL8P1.105	-594	1	17.9	GTGCAC
PF07_0083	-1639	1	17.9	GTGCAC
PF08_0037	-574	1	17.9	GTGCAC
PF10_0187	-1756	1	17.9	GTGCAC
PF10_0225	-1107	1	17.9	GTGCAC
PF10_0341	-1343	1	17.9	GTGCAC
PF10_0373	-1359	1	17.9	GTGCAC
PF11_0245	-1786	1	17.9	GTGCAC
PF11_0353	-1695	1	17.9	GTGCAC
PF11_0382	-862	1	17.9	GTGCAC
PF11_0437	-1177	1	17.9	GTGCAC
PF13_0031	-1420	1	17.9	GTGCAC
PF13_0045	-1139	1	17.9	GTGCAC
PF13_0170	-462	1	17.9	GTGCAC
PF13_0171	-1710	1	17.9	GTGCAC
PF14_0038	-1987	1	17.9	GTGCAC
PF14_0198	-585	1	17.9	GTGCAC
PF14_0217	-1418	1	17.9	GTGCAC
PF14_0232	-80	1	17.9	GTGCAC
PF14_0256	-1540	1	17.9	GTGCAC
PF14_0301	-1808	1	17.9	GTGCAC
PF14_0324	-1293	1	17.9	GTGCAC
PF14_0485	-716	1	17.9	GTGCAC
PF14_0713	-30	1	17.9	GTGCAC
PFA0765c	-1223	1	17.9	GTGCAC
PFB0375w	-1890	1	17.9	GTGCAC
PFC0005w	-1174	1	17.9	GTGCAC
PFC0430w	-1081	1	17.9	GTGCAC
PFC0485w	-1298	1	17.9	GTGCAC
PFC0605w	-1063	1	17.9	GTGCAC
PFD0115c	-1503	1	17.9	GTGCAC
PFD0545w	-118	1	17.9	GTGCAC
PFD0825c	-1311	1	17.9	GTGCAC
PFE0885w	-1873	1	17.9	GTGCAC
PFI0365w	-1974	1	17.9	GTGCAC
PFI0755c	-1708	1	17.9	GTGCAC
PFI0755c	-112	1	17.9	GTGCAC
PFI1830c	-1164	1	17.9	GTGCAC
PFI1830c	-20	1	17.9	GTGCAC
PFL0055c	-703	1	17.9	GTGCAC
PFL0570c	-65	1	17.9	GTGCAC
PFL0575w	-1292	1	17.9	GTGCAC
PFL0780w	-749	1	17.9	GTGCAC
PFL0855c	-974	1	17.9	GTGCAC
PFL0860c	-418	1	17.9	GTGCAC
PFL0970w	-129	1	17.9	GTGCAC
MAL13P1.336	-379	1	15.1	GTGCGC
MAL7P1.25	-442	1	15.1	GTGCGC
PF07_0020	-1840	-1	15.1	GCGCAC
PF07_0085	-1047	1	15.1	GTGCGC
PF08_0124	-1126	1	15.1	GTGCGC
PF10_0294	-1405	-1	15.1	GCGCAC
PF11_0208	-719	-1	15.1	GCGCAC
PF11_0351	-1398	-1	15.1	GCGCAC
PF13_0157	-781	1	15.1	GTGCGC
PF13_0158	-568	-1	15.1	GCGCAC
PF13_0243	-1730	1	15.1	GTGCGC
PF13_0243	-1590	1	15.1	GTGCGC
PF13_0300	-1575	1	15.1	GTGCGC
PF14_0494	-1865	-1	15.1	GCGCAC
PF14_0673	-238	1	15.1	GTGCGC
PF14_0674	-616	-1	15.1	GCGCAC
PFC0975c	-1463	1	15.1	GTGCGC
PFI0365w	-1854	-1	15.1	GCGCAC
MAL13P1.293	-1246	-1	14.01	GTGCCC
MAL13P1.54	-601	1	14.01	GGGCAC
MAL7P1.113	-998	1	14.01	GGGCAC
MAL7P1.28	-60	1	14.01	GGGCAC
PF07_0059	-646	1	14.01	GGGCAC
PF08_0054	-1417	-1	14.01	GTGCCC
PF10_0038	-992	1	14.01	GGGCAC
PF10_0123	-811	1	14.01	GGGCAC
PF11_0320	-930	1	14.01	GGGCAC
PF13_0348	-483	-1	14.01	GTGCCC
PF14_0223	-1602	1	14.01	GGGCAC
PF14_0239	-1368	1	14.01	GGGCAC
PFA0630c	-763	-1	14.01	GTGCCC
PFC1020c	-859	-1	14.01	GTGCCC
PFD0555c	-296	1	14.01	GGGCAC
PFD1140w	-1565	1	14.01	GGGCAC
PFE1140c	-1296	-1	14.01	GTGCCC
PFI1570c	-1035	-1	14.01	GTGCCC
PFL1815c	-1876	1	14.01	GGGCAC
PFL1820w	-156	-1	14.01	GTGCCC
MAL13P1.213	-733	-1	11.92	CTGCAC
PF07_0059	-1224	1	11.92	GTGCAG
PF08_0026	-704	-1	11.92	CTGCAC
PF10_0058	-1008	1	11.92	GTGCAG
PF10_0076	-486	1	11.92	GTGCAG
PF10_0077	-1652	-1	11.92	CTGCAC
PF10_0195	-739	1	11.92	GTGCAG
PF10_0301	-208	1	11.92	GTGCAG
PF11_0076	-480	1	11.92	GTGCAG
PF11_0228	-383	-1	11.92	CTGCAC
PF11_0272	-1272	1	11.92	GTGCAG
PF13_0137	-1365	-1	11.92	CTGCAC
PF13_0141	-1685	1	11.92	GTGCAG
PF13_0165	-762	1	11.92	GTGCAG
PF13_0234	-1048	1	11.92	GTGCAG
PF14_0267	-274	1	11.92	GTGCAG
PF14_0465	-681	-1	11.92	CTGCAC
PF14_0616	-1289	1	11.92	GTGCAG
PFA0160c	-913	1	11.92	GTGCAG
PFA0630c	-308	1	11.92	GTGCAG
PFB0953w	-1909	-1	11.92	CTGCAC
PFC0400w	-1634	-1	11.92	CTGCAC
PFC0550w	-379	1	11.92	GTGCAG
PFD1115c	-1698	1	11.92	GTGCAG
PFD1140w	-1496	1	11.92	GTGCAG
PFE0295w	-1929	1	11.92	GTGCAG
PFE0940c	-1949	1	11.92	GTGCAG
PFE0955w	-1664	-1	11.92	CTGCAC
PFI0835c	-844	-1	11.92	CTGCAC
PFI1645c	-197	-1	11.92	CTGCAC
PFI1650w	-1200	1	11.92	GTGCAG
PFL0570c	-983	1	11.92	GTGCAG
PFL0575w	-374	-1	11.92	CTGCAC
PFL2440w	-37	1	11.92	GTGCAG
