# Supplementary material for: Identification and Genome-Wide Prediction of DNA Binding Specificities for the ApiAP2 Family of Regulators from the Malaria Parasite
Source: PLoS Pathog. 2010 Oct 28;6(10):e1001165. doi: 10.1371/journal.ppat.1001165 (PMC2965767; doi:10.1371/journal.ppat.1001165)
Supplement: Dataset S5 — IDC co-expressed predicted targets for all motifs. (1.71 MB ZIP) [file ppat.1001165.s023.zip › Dataset S5_revised/PFF0670w_D1_IDC co-expressed targets.xls]

## Sheet: TAAGCC_PFF0670wD1.targets.txt
Dataset S5o. Predicted targets of PFF0670w_D1 that are co-expressed during the IDC.
Searches were done using the position weight matrix trimmed to the 6 most informative consecutive motif positions.
Data is sorted by score from highest to lowest.
Column 1 - PlasmoDB gene IDs. Genes listed multiple times have more than one match to the motif in their upstream regions
Column 2 - Position of the motif upstream from the ATG start codon.
Column 3 - Orientation of the motif in the genome. 1 indicates the plus strand and -1 indicates the minus strand.
Column 4 - ScanACE score. Higher scores reflect better better matches to the position weight matrix.
Column 5 - Sequence of the motif match. All sequences are 5' to 3' from the plus strand.
Gene ID	Position	Orientation	Score	Sequence
MAL13P1.204	-1671	-1	14.7	GGCTTG
PF08_0102	-748	-1	14.7	GGCTTG
PF11_0200	-73	-1	14.7	GGCTTG
PF11_0259	-1208	-1	14.7	GGCTTG
PF11_0274	-138	1	14.7	CAAGCC
PF11_0433	-111	1	14.7	CAAGCC
PF11_0445	-421	-1	14.7	GGCTTG
PF13_0219	-445	1	14.7	CAAGCC
PF13_0228	-1238	1	14.7	CAAGCC
PF13_0350	-932	1	14.7	CAAGCC
PF14_0068	-653	1	14.7	CAAGCC
PF14_0475	-1978	1	14.7	CAAGCC
PF14_0561	-241	-1	14.7	GGCTTG
PF14_0621	-367	1	14.7	CAAGCC
PFB0240w	-575	1	14.7	CAAGCC
PFC0200w	-810	1	14.7	CAAGCC
PFC0450w	-304	1	14.7	CAAGCC
PFD0515w	-175	-1	14.7	GGCTTG
PFD1070w	-1944	-1	14.7	GGCTTG
PFD1070w	-1900	-1	14.7	GGCTTG
PFD1070w	-1856	-1	14.7	GGCTTG
PFD1070w	-1812	-1	14.7	GGCTTG
PFI0720w	-65	1	14.7	CAAGCC
PFI1490c	-732	1	14.7	CAAGCC
PFL1170w	-174	1	14.7	CAAGCC
PFL2480w	-528	-1	14.7	GGCTTG
MAL13P1.213	-561	-1	14.41	GGCTCA
MAL13P1.264	-537	-1	14.41	GGCTCA
PF07_0027	-218	-1	14.41	GGCTCA
PF07_0097	-668	1	14.41	TGAGCC
PF10_0112	-199	1	14.41	TGAGCC
PF10_0206	-228	1	14.41	TGAGCC
PF10_0209	-464	-1	14.41	GGCTCA
PF10_0210	-959	1	14.41	TGAGCC
PF10_0242	-167	-1	14.41	GGCTCA
PF10_0266	-984	1	14.41	TGAGCC
PF10_0267	-867	-1	14.41	GGCTCA
PF13_0045	-763	1	14.41	TGAGCC
PF13_0163	-606	-1	14.41	GGCTCA
PF14_0104	-1381	1	14.41	TGAGCC
PF14_0229	-1385	1	14.41	TGAGCC
PF14_0350	-801	-1	14.41	GGCTCA
PF14_0391	-1213	-1	14.41	GGCTCA
PF14_0475	-844	-1	14.41	GGCTCA
PFC0005w	-1856	-1	14.41	GGCTCA
PFD1175w	-479	1	14.41	TGAGCC
PFI0170w	-49	1	14.41	TGAGCC
PFI0255c	-1738	1	14.41	TGAGCC
PFI0320w	-1413	1	14.41	TGAGCC
PFI1695c	-1444	-1	14.41	GGCTCA
PFL0045c	-1596	-1	14.41	GGCTCA
PFL0045c	-1240	-1	14.41	GGCTCA
PFL0675c	-1532	-1	14.41	GGCTCA
MAL13P1.92	-740	-1	13.9	GGCTTA
MAL7P1.105	-975	-1	13.9	GGCTTA
MAL7P1.14	-1935	-1	13.9	GGCTTA
MAL7P1.27	-1928	-1	13.9	GGCTTA
MAL7P1.28	-66	-1	13.9	GGCTTA
MAL7P1.81	-1459	-1	13.9	GGCTTA
MAL8P1.114	-370	1	13.9	TAAGCC
MAL8P1.154	-792	1	13.9	TAAGCC
MAL8P1.64	-1206	-1	13.9	GGCTTA
PF07_0080	-1687	-1	13.9	GGCTTA
PF07_0116	-1203	1	13.9	TAAGCC
PF10_0021	-1119	-1	13.9	GGCTTA
PF10_0194	-435	1	13.9	TAAGCC
PF10_0200	-325	1	13.9	TAAGCC
PF10_0219	-1117	-1	13.9	GGCTTA
PF11_0052	-348	-1	13.9	GGCTTA
PF11_0068	-1144	-1	13.9	GGCTTA
PF11_0109	-794	1	13.9	TAAGCC
PF11_0144	-589	-1	13.9	GGCTTA
PF11_0189	-1257	1	13.9	TAAGCC
PF11_0272	-1653	1	13.9	TAAGCC
PF11_0445	-398	1	13.9	TAAGCC
PF11_0457	-232	1	13.9	TAAGCC
PF13_0034	-1517	1	13.9	TAAGCC
PF13_0045	-818	1	13.9	TAAGCC
PF13_0129	-846	1	13.9	TAAGCC
PF13_0224	-1466	1	13.9	TAAGCC
PF13_0350	-1010	1	13.9	TAAGCC
PF13_0351	-509	-1	13.9	GGCTTA
PF14_0185	-282	1	13.9	TAAGCC
PF14_0187	-1230	-1	13.9	GGCTTA
PF14_0198	-1032	-1	13.9	GGCTTA
PF14_0261	-611	1	13.9	TAAGCC
PF14_0391	-231	1	13.9	TAAGCC
PF14_0473	-1048	1	13.9	TAAGCC
PF14_0474	-424	-1	13.9	GGCTTA
PF14_0499	-811	1	13.9	TAAGCC
PF14_0515	-1328	-1	13.9	GGCTTA
PF14_0593	-1526	-1	13.9	GGCTTA
PF14_0594	-1674	1	13.9	TAAGCC
PF14_0659	-1010	1	13.9	TAAGCC
PFA0415c	-1021	1	13.9	TAAGCC
PFA0515w	-1629	1	13.9	TAAGCC
PFA0635c	-1140	1	13.9	TAAGCC
PFA0765c	-1999	-1	13.9	GGCTTA
PFA0765c	-1965	-1	13.9	GGCTTA
PFA0765c	-1931	-1	13.9	GGCTTA
PFA0765c	-1897	-1	13.9	GGCTTA
PFC0155c	-1347	1	13.9	TAAGCC
PFC0240c	-792	-1	13.9	GGCTTA
PFC0265c	-718	-1	13.9	GGCTTA
PFC0300c	-1603	1	13.9	TAAGCC
PFC0300c	-565	-1	13.9	GGCTTA
PFC0775w	-741	-1	13.9	GGCTTA
PFC0825c	-1756	-1	13.9	GGCTTA
PFC0885c	-1982	1	13.9	TAAGCC
PFC1065w	-1555	1	13.9	TAAGCC
PFD0085c	-778	-1	13.9	GGCTTA
PFD0770c	-982	-1	13.9	GGCTTA
PFD0970c	-1952	1	13.9	TAAGCC
PFD0970c	-1042	-1	13.9	GGCTTA
PFD0975w	-1295	1	13.9	TAAGCC
PFD0975w	-385	-1	13.9	GGCTTA
PFE0055c	-68	-1	13.9	GGCTTA
PFE0160c	-1166	1	13.9	TAAGCC
PFE0335w	-756	1	13.9	TAAGCC
PFE0810c	-1205	-1	13.9	GGCTTA
PFE0990w	-415	1	13.9	TAAGCC
PFI0285w	-1505	1	13.9	TAAGCC
PFI0475w	-317	-1	13.9	GGCTTA
PFI0580c	-674	1	13.9	TAAGCC
PFI1060w	-545	1	13.9	TAAGCC
PFI1140w	-1161	-1	13.9	GGCTTA
PFI1830c	-1852	-1	13.9	GGCTTA
PFL0355c	-1402	-1	13.9	GGCTTA
PFL0570c	-712	-1	13.9	GGCTTA
PFL1735c	-1417	-1	13.9	GGCTTA
PFL2310w	-1070	-1	13.9	GGCTTA
MAL13P1.144	-274	-1	10.81	GGCTTC
PF10_0021	-1511	1	10.81	GAAGCC
PF10_0326	-280	-1	10.81	GGCTTC
PF11_0039	-556	1	10.81	GAAGCC
PF11_0254	-231	1	10.81	GAAGCC
PF11_0378	-1452	1	10.81	GAAGCC
PF11_0436	-510	-1	10.81	GGCTTC
PF14_0218	-306	1	10.81	GAAGCC
PF14_0482	-405	1	10.81	GAAGCC
PFA0410w	-8	1	10.81	GAAGCC
PFC0282w	-1049	1	10.81	GAAGCC
PFE1185w	-329	-1	10.81	GGCTTC
PFI0170w	-1103	-1	10.81	GGCTTC
PFI0695c	-19	1	10.81	GAAGCC
PFI0815c	-372	-1	10.81	GGCTTC
PFI1830c	-1261	1	10.81	GAAGCC
PFL0175c	-295	1	10.81	GAAGCC
PFL0880c	-1258	1	10.81	GAAGCC
PFL0880c	-1252	-1	10.81	GGCTTC
PFL2565w	-1555	-1	10.81	GGCTTC
MAL13P1.170	-629	1	10.21	AAAGCC
MAL13P1.179	-817	1	10.21	AAAGCC
MAL13P1.271	-250	1	10.21	AAAGCC
MAL13P1.293	-372	-1	10.21	GGCTTT
MAL13P1.43	-1427	-1	10.21	GGCTTT
MAL13P1.76	-1805	-1	10.21	GGCTTT
MAL7P1.14	-354	-1	10.21	GGCTTT
MAL7P1.16	-972	1	10.21	AAAGCC
MAL8P1.160	-562	-1	10.21	GGCTTT
MAL8P1.4	-1800	-1	10.21	GGCTTT
MAL8P1.64	-1227	1	10.21	AAAGCC
MAL8P1.65	-256	-1	10.21	GGCTTT
MAL8P1.92	-972	1	10.21	AAAGCC
PF07_0003	-1973	1	10.21	AAAGCC
PF07_0006	-1541	-1	10.21	GGCTTT
PF07_0029	-879	1	10.21	AAAGCC
PF07_0095	-256	1	10.21	AAAGCC
PF08_0003	-1337	-1	10.21	GGCTTT
PF08_0069	-486	-1	10.21	GGCTTT
PF08_0074	-874	1	10.21	AAAGCC
PF08_0079	-1158	-1	10.21	GGCTTT
PF10_0028	-1345	1	10.21	AAAGCC
PF10_0095	-864	1	10.21	AAAGCC
PF10_0264	-1047	-1	10.21	GGCTTT
PF10_0266	-1018	1	10.21	AAAGCC
PF10_0267	-833	-1	10.21	GGCTTT
PF10_0341	-81	-1	10.21	GGCTTT
PF11_0207	-972	1	10.21	AAAGCC
PF11_0207	-798	1	10.21	AAAGCC
PF11_0239	-1476	-1	10.21	GGCTTT
PF11_0245	-488	1	10.21	AAAGCC
PF11_0255	-1423	-1	10.21	GGCTTT
PF11_0256	-202	1	10.21	AAAGCC
PF11_0266	-1542	1	10.21	AAAGCC
PF11_0275	-795	-1	10.21	GGCTTT
PF11_0358	-108	-1	10.21	GGCTTT
PF11_0471	-691	-1	10.21	GGCTTT
PF11_0504	-924	-1	10.21	GGCTTT
PF11_0513	-883	1	10.21	AAAGCC
PF13_0051	-681	1	10.21	AAAGCC
PF13_0138	-1440	-1	10.21	GGCTTT
PF13_0157	-547	-1	10.21	GGCTTT
PF13_0158	-802	1	10.21	AAAGCC
PF13_0162	-592	1	10.21	AAAGCC
PF13_0163	-110	-1	10.21	GGCTTT
PF13_0175	-469	-1	10.21	GGCTTT
PF13_0194	-1373	1	10.21	AAAGCC
PF13_0292	-21	-1	10.21	GGCTTT
PF13_0293	-1322	1	10.21	AAAGCC
PF13_0316	-978	-1	10.21	GGCTTT
PF13_0341	-440	1	10.21	AAAGCC
PF14_0016	-1112	1	10.21	AAAGCC
PF14_0016	-823	1	10.21	AAAGCC
PF14_0042	-810	-1	10.21	GGCTTT
PF14_0072	-237	-1	10.21	GGCTTT
PF14_0075	-1539	1	10.21	AAAGCC
PF14_0104	-1500	1	10.21	AAAGCC
PF14_0146	-266	-1	10.21	GGCTTT
PF14_0358	-1662	-1	10.21	GGCTTT
PF14_0359	-842	1	10.21	AAAGCC
PF14_0423	-1140	1	10.21	AAAGCC
PF14_0473	-1426	-1	10.21	GGCTTT
PF14_0474	-46	1	10.21	AAAGCC
PF14_0499	-824	-1	10.21	GGCTTT
PF14_0541	-1544	-1	10.21	GGCTTT
PF14_0569	-426	1	10.21	AAAGCC
PF14_0610	-955	1	10.21	AAAGCC
PF14_0627	-997	-1	10.21	GGCTTT
PF14_0661	-253	1	10.21	AAAGCC
PF14_0704	-1598	1	10.21	AAAGCC
PF14_0738	-799	1	10.21	AAAGCC
PFA0765c	-1323	1	10.21	AAAGCC
PFB0425c	-807	-1	10.21	GGCTTT
PFB0445c	-371	-1	10.21	GGCTTT
PFB0826c	-1367	-1	10.21	GGCTTT
PFB0900c	-1025	1	10.21	AAAGCC
PFC0005w	-1271	1	10.21	AAAGCC
PFC0090w	-1004	1	10.21	AAAGCC
PFC0200w	-401	1	10.21	AAAGCC
PFC0300c	-1189	1	10.21	AAAGCC
PFC0640w	-841	1	10.21	AAAGCC
PFC0775w	-532	1	10.21	AAAGCC
PFD0740w	-632	-1	10.21	GGCTTT
PFD0825c	-1227	-1	10.21	GGCTTT
PFD1060w	-1361	-1	10.21	GGCTTT
PFE0055c	-583	1	10.21	AAAGCC
PFE0350c	-241	1	10.21	AAAGCC
PFE1185w	-1071	-1	10.21	GGCTTT
PFE1390w	-192	1	10.21	AAAGCC
PFI0120c	-244	1	10.21	AAAGCC
PFI0695c	-1444	-1	10.21	GGCTTT
PFI1130c	-249	1	10.21	AAAGCC
PFI1695c	-1185	-1	10.21	GGCTTT
PFL0115w	-674	1	10.21	AAAGCC
PFL0115w	-633	1	10.21	AAAGCC
PFL0520c	-412	-1	10.21	GGCTTT
PFL0525w	-515	1	10.21	AAAGCC
PFL0880c	-652	-1	10.21	GGCTTT
PFL1170w	-1906	1	10.21	AAAGCC
PFL1855w	-691	-1	10.21	GGCTTT
PFL1935c	-307	1	10.21	AAAGCC
PFL1940w	-997	-1	10.21	GGCTTT
PFL2260w	-840	-1	10.21	GGCTTT
MAL13P1.302	-495	-1	10.14	GGCTGA
PF07_0091	-309	1	10.14	TCAGCC
PF08_0044	-204	1	10.14	TCAGCC
PFB0630c	-1399	-1	10.14	GGCTGA
PFC0390w	-1753	1	10.14	TCAGCC
PFC0450w	-203	1	10.14	TCAGCC
PFC0885c	-1603	1	10.14	TCAGCC
PFC1015c	-261	1	10.14	TCAGCC
PFL0675c	-1690	-1	10.14	GGCTGA
MAL7P1.27	-1957	1	9.88	TAGGCC
MAL8P1.43	-549	-1	9.88	GGCCTA
PF07_0044	-403	-1	9.88	GGCCTA
PF08_0054	-1425	1	9.88	TAGGCC
PF08_0079	-1477	1	9.88	TAGGCC
PF08_0102	-1303	1	9.88	TAGGCC
PF13_0162	-778	-1	9.88	GGCCTA
PF13_0239	-470	-1	9.88	GGCCTA
PF14_0185	-1907	1	9.88	TAGGCC
PF14_0185	-539	-1	9.88	GGCCTA
PF14_0482	-661	-1	9.88	GGCCTA
PF14_0499	-1559	-1	9.88	GGCCTA
PF14_0569	-1032	-1	9.88	GGCCTA
PFD0770c	-1422	-1	9.88	GGCCTA
PFL0855c	-989	1	9.88	TAGGCC
PFL0860c	-433	1	9.88	TAGGCC
MAL13P1.116	-625	1	8.54	TAAGGC
MAL13P1.204	-1168	1	8.54	TAAGGC
MAL13P1.257	-507	1	8.54	TAAGGC
MAL13P1.271	-771	1	8.54	TAAGGC
MAL13P1.45	-909	1	8.54	TAAGGC
MAL13P1.76	-1289	1	8.54	TAAGGC
MAL7P1.120	-712	1	8.54	TAAGGC
MAL7P1.122	-963	-1	8.54	GCCTTA
MAL7P1.16	-825	-1	8.54	GCCTTA
MAL7P1.172	-1727	-1	8.54	GCCTTA
MAL7P1.81	-1593	-1	8.54	GCCTTA
MAL8P1.103	-1123	1	8.54	TAAGGC
MAL8P1.131	-1048	-1	8.54	GCCTTA
MAL8P1.48	-1243	-1	8.54	GCCTTA
MAL8P1.48	-490	-1	8.54	GCCTTA
MAL8P1.57	-161	-1	8.54	GCCTTA
MAL8P1.65	-1307	-1	8.54	GCCTTA
MAL8P1.67	-812	1	8.54	TAAGGC
PF07_0006	-764	1	8.54	TAAGGC
PF07_0006	-193	-1	8.54	GCCTTA
PF07_0059	-1775	1	8.54	TAAGGC
PF07_0059	-1762	1	8.54	TAAGGC
PF07_0059	-76	1	8.54	TAAGGC
PF07_0090	-1197	-1	8.54	GCCTTA
PF07_0096	-515	1	8.54	TAAGGC
PF07_0106	-1746	-1	8.54	GCCTTA
PF07_0106	-603	1	8.54	TAAGGC
PF10_0055	-62	1	8.54	TAAGGC
PF10_0299	-376	1	8.54	TAAGGC
PF10_0300	-486	-1	8.54	GCCTTA
PF10_0301	-1998	-1	8.54	GCCTTA
PF10_0327	-528	1	8.54	TAAGGC
PF10_0328	-1013	-1	8.54	GCCTTA
PF10_0369	-73	-1	8.54	GCCTTA
PF11_0037	-1115	1	8.54	TAAGGC
PF11_0071	-1390	1	8.54	TAAGGC
PF11_0105	-1812	1	8.54	TAAGGC
PF11_0105	-1278	-1	8.54	GCCTTA
PF11_0105	-1191	1	8.54	TAAGGC
PF11_0106	-1986	-1	8.54	GCCTTA
PF11_0108	-775	-1	8.54	GCCTTA
PF11_0109	-1350	-1	8.54	GCCTTA
PF11_0116	-224	1	8.54	TAAGGC
PF11_0120	-1038	-1	8.54	GCCTTA
PF11_0239	-1082	-1	8.54	GCCTTA
PF11_0239	-115	-1	8.54	GCCTTA
PF11_0259	-742	1	8.54	TAAGGC
PF11_0266	-1104	-1	8.54	GCCTTA
PF11_0266	-867	1	8.54	TAAGGC
PF11_0274	-439	1	8.54	TAAGGC
PF11_0296	-936	-1	8.54	GCCTTA
PF11_0378	-482	-1	8.54	GCCTTA
PF11_0382	-833	1	8.54	TAAGGC
PF11_0382	-756	1	8.54	TAAGGC
PF11_0393	-592	1	8.54	TAAGGC
PF11_0433	-1323	1	8.54	TAAGGC
PF11_0433	-816	-1	8.54	GCCTTA
PF11_0445	-937	1	8.54	TAAGGC
PF13_0163	-1315	-1	8.54	GCCTTA
PF13_0219	-948	-1	8.54	GCCTTA
PF13_0270	-508	-1	8.54	GCCTTA
PF13_0310	-1368	-1	8.54	GCCTTA
PF13_0351	-590	1	8.54	TAAGGC
PF14_0045	-1721	-1	8.54	GCCTTA
PF14_0046	-1400	1	8.54	TAAGGC
PF14_0123	-1041	1	8.54	TAAGGC
PF14_0124	-1979	-1	8.54	GCCTTA
PF14_0124	-759	-1	8.54	GCCTTA
PF14_0145	-327	-1	8.54	GCCTTA
PF14_0188	-1229	1	8.54	TAAGGC
PF14_0194	-271	1	8.54	TAAGGC
PF14_0198	-954	1	8.54	TAAGGC
PF14_0391	-968	1	8.54	TAAGGC
PF14_0401	-1820	-1	8.54	GCCTTA
PF14_0469	-1092	-1	8.54	GCCTTA
PF14_0499	-1397	-1	8.54	GCCTTA
PF14_0541	-1034	1	8.54	TAAGGC
PF14_0549	-797	-1	8.54	GCCTTA
PF14_0561	-185	-1	8.54	GCCTTA
PF14_0561	-172	1	8.54	TAAGGC
PF14_0604	-1012	-1	8.54	GCCTTA
PF14_0686	-271	1	8.54	TAAGGC
PF14_0688	-433	-1	8.54	GCCTTA
PF14_0728	-1043	-1	8.54	GCCTTA
PFB0285c	-1243	-1	8.54	GCCTTA
PFB0285c	-604	1	8.54	TAAGGC
PFB0395w	-1052	1	8.54	TAAGGC
PFB0445c	-1761	-1	8.54	GCCTTA
PFB0860c	-279	1	8.54	TAAGGC
PFB0865w	-955	-1	8.54	GCCTTA
PFC0005w	-565	1	8.54	TAAGGC
PFC0221c	-400	1	8.54	TAAGGC
PFC0640w	-222	1	8.54	TAAGGC
PFC1065w	-1729	-1	8.54	GCCTTA
PFD0180c	-1618	1	8.54	TAAGGC
PFE0210c	-995	1	8.54	TAAGGC
PFE0210c	-855	-1	8.54	GCCTTA
PFE0350c	-1240	1	8.54	TAAGGC
PFE0750c	-509	1	8.54	TAAGGC
PFE1335c	-673	-1	8.54	GCCTTA
PFE1340w	-1132	1	8.54	TAAGGC
PFE1435c	-719	1	8.54	TAAGGC
PFE1445c	-1384	1	8.54	TAAGGC
PFI0555c	-796	-1	8.54	GCCTTA
PFI0695c	-361	-1	8.54	GCCTTA
PFI0805w	-19	1	8.54	TAAGGC
PFI0860c	-600	1	8.54	TAAGGC
PFI0865w	-220	-1	8.54	GCCTTA
PFI0870w	-1898	-1	8.54	GCCTTA
PFI1060w	-608	-1	8.54	GCCTTA
PFI1830c	-574	1	8.54	TAAGGC
PFL0135w	-1037	-1	8.54	GCCTTA
PFL0570c	-554	-1	8.54	GCCTTA
PFL0625c	-924	1	8.54	TAAGGC
PFL0625c	-27	1	8.54	TAAGGC
PFL0675c	-594	1	8.54	TAAGGC
PFL0970w	-824	-1	8.54	GCCTTA
PFL1410c	-1767	-1	8.54	GCCTTA
PFL1470c	-271	-1	8.54	GCCTTA
PFL1520w	-1296	-1	8.54	GCCTTA
PFL1815c	-929	-1	8.54	GCCTTA
PFL1820w	-1103	1	8.54	TAAGGC
PFL1880w	-1777	1	8.54	TAAGGC
PFL2150c	-618	-1	8.54	GCCTTA
PFL2150c	-556	1	8.54	TAAGGC
PFL2310w	-851	1	8.54	TAAGGC
MAL13P1.13	-204	1	8.51	TATGCC
MAL13P1.268	-1033	1	8.51	TATGCC
MAL13P1.293	-446	1	8.51	TATGCC
MAL13P1.336	-1811	-1	8.51	GGCATA
MAL13P1.336	-228	-1	8.51	GGCATA
MAL13P1.36	-275	1	8.51	TATGCC
MAL13P1.70	-275	1	8.51	TATGCC
MAL7P1.120	-1079	1	8.51	TATGCC
MAL7P1.122	-596	-1	8.51	GGCATA
MAL7P1.150	-578	1	8.51	TATGCC
MAL7P1.151	-590	-1	8.51	GGCATA
MAL7P1.151	-503	1	8.51	TATGCC
MAL7P1.151	-244	1	8.51	TATGCC
MAL7P1.68	-1677	1	8.51	TATGCC
MAL7P1.76	-271	-1	8.51	GGCATA
MAL7P1.81	-777	-1	8.51	GGCATA
MAL8P1.131	-802	1	8.51	TATGCC
MAL8P1.154	-1007	1	8.51	TATGCC
MAL8P1.160	-1498	-1	8.51	GGCATA
MAL8P1.160	-582	1	8.51	TATGCC
MAL8P1.65	-1729	-1	8.51	GGCATA
PF07_0020	-627	-1	8.51	GGCATA
PF07_0027	-735	1	8.51	TATGCC
PF07_0058	-1562	1	8.51	TATGCC
PF07_0067	-1295	1	8.51	TATGCC
PF08_0026	-722	1	8.51	TATGCC
PF08_0124	-1414	1	8.51	TATGCC
PF10_0019	-384	1	8.51	TATGCC
PF10_0021	-309	1	8.51	TATGCC
PF10_0025	-790	1	8.51	TATGCC
PF10_0085	-1587	1	8.51	TATGCC
PF10_0091	-1153	1	8.51	TATGCC
PF10_0171	-333	1	8.51	TATGCC
PF10_0206	-502	-1	8.51	GGCATA
PF10_0215	-697	1	8.51	TATGCC
PF10_0264	-1034	1	8.51	TATGCC
PF10_0294	-202	1	8.51	TATGCC
PF10_0361	-441	-1	8.51	GGCATA
PF10_0377	-1143	1	8.51	TATGCC
PF10_0378	-1039	-1	8.51	GGCATA
PF11_0067	-1146	1	8.51	TATGCC
PF11_0093	-1717	-1	8.51	GGCATA
PF11_0096	-1636	1	8.51	TATGCC
PF11_0096	-789	1	8.51	TATGCC
PF11_0120	-1055	1	8.51	TATGCC
PF11_0144	-582	-1	8.51	GGCATA
PF11_0191	-1404	-1	8.51	GGCATA
PF11_0191	-192	-1	8.51	GGCATA
PF11_0199	-693	-1	8.51	GGCATA
PF11_0200	-1007	1	8.51	TATGCC
PF11_0225	-1887	1	8.51	TATGCC
PF11_0245	-1625	-1	8.51	GGCATA
PF11_0269	-1778	-1	8.51	GGCATA
PF11_0269	-572	-1	8.51	GGCATA
PF11_0312	-937	-1	8.51	GGCATA
PF11_0341	-1987	-1	8.51	GGCATA
PF11_0375	-1568	1	8.51	TATGCC
PF11_0375	-796	1	8.51	TATGCC
PF11_0378	-1003	-1	8.51	GGCATA
PF11_0419	-100	-1	8.51	GGCATA
PF11_0439	-753	-1	8.51	GGCATA
PF11_0469	-879	1	8.51	TATGCC
PF11_0504	-1804	-1	8.51	GGCATA
PF11_0512	-1375	1	8.51	TATGCC
PF11_0513	-1757	-1	8.51	GGCATA
PF13_0018	-1465	1	8.51	TATGCC
PF13_0045	-824	1	8.51	TATGCC
PF13_0051	-693	-1	8.51	GGCATA
PF13_0124	-1432	-1	8.51	GGCATA
PF13_0129	-1106	1	8.51	TATGCC
PF13_0129	-773	1	8.51	TATGCC
PF13_0150	-1459	-1	8.51	GGCATA
PF13_0150	-982	1	8.51	TATGCC
PF13_0157	-592	-1	8.51	GGCATA
PF13_0158	-757	1	8.51	TATGCC
PF13_0162	-25	-1	8.51	GGCATA
PF13_0209	-607	1	8.51	TATGCC
PF13_0212	-1031	1	8.51	TATGCC
PF13_0259	-276	1	8.51	TATGCC
PF13_0273	-592	-1	8.51	GGCATA
PF13_0316	-1605	1	8.51	TATGCC
PF13_0341	-1226	-1	8.51	GGCATA
PF14_0075	-1247	-1	8.51	GGCATA
PF14_0104	-1957	-1	8.51	GGCATA
PF14_0174	-1101	-1	8.51	GGCATA
PF14_0188	-1886	-1	8.51	GGCATA
PF14_0264	-846	1	8.51	TATGCC
PF14_0292	-159	-1	8.51	GGCATA
PF14_0364	-1046	1	8.51	TATGCC
PF14_0365	-1034	-1	8.51	GGCATA
PF14_0391	-1867	1	8.51	TATGCC
PF14_0401	-906	-1	8.51	GGCATA
PF14_0434	-1030	-1	8.51	GGCATA
PF14_0437	-1863	1	8.51	TATGCC
PF14_0450	-251	1	8.51	TATGCC
PF14_0477	-1964	1	8.51	TATGCC
PF14_0478	-1559	-1	8.51	GGCATA
PF14_0496	-690	1	8.51	TATGCC
PF14_0511	-336	-1	8.51	GGCATA
PF14_0528	-1915	-1	8.51	GGCATA
PF14_0528	-1379	-1	8.51	GGCATA
PF14_0541	-1644	-1	8.51	GGCATA
PF14_0594	-1121	1	8.51	TATGCC
PF14_0603	-417	1	8.51	TATGCC
PF14_0619	-108	1	8.51	TATGCC
PF14_0620	-899	-1	8.51	GGCATA
PF14_0659	-495	1	8.51	TATGCC
PF14_0689	-1284	-1	8.51	GGCATA
PF14_0690	-1124	1	8.51	TATGCC
PF14_0707	-409	1	8.51	TATGCC
PF14_0724	-527	1	8.51	TATGCC
PFA0505c	-559	1	8.51	TATGCC
PFA0635c	-674	1	8.51	TATGCC
PFA0765c	-52	1	8.51	TATGCC
PFB0106c	-1946	1	8.51	TATGCC
PFB0270w	-453	-1	8.51	GGCATA
PFB0270w	-439	1	8.51	TATGCC
PFB0370c	-413	-1	8.51	GGCATA
PFB0375w	-569	1	8.51	TATGCC
PFB0440c	-177	-1	8.51	GGCATA
PFB0445c	-925	1	8.51	TATGCC
PFB0445c	-113	1	8.51	TATGCC
PFB0490c	-1461	-1	8.51	GGCATA
PFB0550w	-1140	1	8.51	TATGCC
PFB0630c	-951	-1	8.51	GGCATA
PFB0932w	-1013	1	8.51	TATGCC
PFC0005w	-48	1	8.51	TATGCC
PFC0100c	-1130	1	8.51	TATGCC
PFC0155c	-473	-1	8.51	GGCATA
PFC0390w	-540	1	8.51	TATGCC
PFC0430w	-1729	-1	8.51	GGCATA
PFC0486c	-1251	-1	8.51	GGCATA
PFC0535w	-563	-1	8.51	GGCATA
PFC0775w	-1112	-1	8.51	GGCATA
PFC0775w	-1040	-1	8.51	GGCATA
PFC0805w	-638	-1	8.51	GGCATA
PFC0850c	-478	1	8.51	TATGCC
PFC1065w	-1508	1	8.51	TATGCC
PFD0180c	-1911	-1	8.51	GGCATA
PFD0265w	-1389	1	8.51	TATGCC
PFD0740w	-1902	-1	8.51	GGCATA
PFD0825c	-1027	-1	8.51	GGCATA
PFD0840w	-1735	1	8.51	TATGCC
PFD0875c	-168	-1	8.51	GGCATA
PFD0960c	-955	-1	8.51	GGCATA
PFD0970c	-514	-1	8.51	GGCATA
PFD0975w	-1823	1	8.51	TATGCC
PFE0120c	-153	-1	8.51	GGCATA
PFE0135w	-948	-1	8.51	GGCATA
PFE0185c	-800	1	8.51	TATGCC
PFE0570w	-1998	-1	8.51	GGCATA
PFE0925c	-1283	1	8.51	TATGCC
PFE0990w	-1302	-1	8.51	GGCATA
PFE0995c	-109	1	8.51	TATGCC
PFE1005w	-1517	-1	8.51	GGCATA
PFE1005w	-945	1	8.51	TATGCC
PFE1005w	-539	1	8.51	TATGCC
PFE1085w	-1107	-1	8.51	GGCATA
PFE1115c	-1357	-1	8.51	GGCATA
PFE1200w	-1715	1	8.51	TATGCC
PFE1200w	-355	1	8.51	TATGCC
PFE1310c	-67	-1	8.51	GGCATA
PFE1390w	-484	1	8.51	TATGCC
PFE1400c	-525	1	8.51	TATGCC
PFE1405c	-1363	-1	8.51	GGCATA
PFE1435c	-1397	-1	8.51	GGCATA
PFE1525w	-397	-1	8.51	GGCATA
PFE1530c	-314	-1	8.51	GGCATA
PFI0110c	-858	-1	8.51	GGCATA
PFI0120c	-919	1	8.51	TATGCC
PFI0365w	-1693	-1	8.51	GGCATA
PFI0580c	-647	1	8.51	TATGCC
PFI0580c	-581	-1	8.51	GGCATA
PFI0625c	-1510	1	8.51	TATGCC
PFI0820c	-505	-1	8.51	GGCATA
PFI0895c	-843	-1	8.51	GGCATA
PFI0920c	-207	-1	8.51	GGCATA
PFI1130c	-573	1	8.51	TATGCC
PFI1695c	-1352	-1	8.51	GGCATA
PFI1830c	-59	1	8.51	TATGCC
PFL0115w	-1168	1	8.51	TATGCC
PFL0135w	-899	-1	8.51	GGCATA
PFL0155c	-1585	1	8.51	TATGCC
PFL0185c	-1343	1	8.51	TATGCC
PFL0355c	-370	1	8.51	TATGCC
PFL0530c	-623	-1	8.51	GGCATA
PFL0675c	-1771	1	8.51	TATGCC
PFL0855c	-862	-1	8.51	GGCATA
PFL0860c	-306	-1	8.51	GGCATA
PFL1240c	-693	-1	8.51	GGCATA
PFL1410c	-1441	-1	8.51	GGCATA
PFL1715w	-449	1	8.51	TATGCC
PFL2265c	-726	-1	8.51	GGCATA
PFL2270w	-334	1	8.51	TATGCC
PFL2565w	-501	1	8.51	TATGCC
MAL13P1.275	-1698	-1	8.3	GGCGTA
MAL8P1.111	-429	-1	8.3	GGCGTA
MAL8P1.131	-1021	-1	8.3	GGCGTA
PF07_0116	-1927	-1	8.3	GGCGTA
PF08_0123	-573	1	8.3	TACGCC
PF10_0028	-1884	-1	8.3	GGCGTA
PF10_0123	-1739	-1	8.3	GGCGTA
PF10_0225	-1603	-1	8.3	GGCGTA
PF11_0111	-1165	1	8.3	TACGCC
PF13_0034	-845	-1	8.3	GGCGTA
PF13_0162	-1803	1	8.3	TACGCC
PF13_0165	-668	1	8.3	TACGCC
PF14_0117	-1346	1	8.3	TACGCC
PF14_0713	-339	1	8.3	TACGCC
PFA0480w	-262	1	8.3	TACGCC
PFC0115c	-407	1	8.3	TACGCC
PFE0750c	-1067	-1	8.3	GGCGTA
PFE1215c	-1096	-1	8.3	GGCGTA
PFE1220w	-557	1	8.3	TACGCC
PFE1530c	-771	1	8.3	TACGCC
PFI0130c	-775	-1	8.3	GGCGTA
MAL13P1.122	-313	1	8	TAAGCA
MAL13P1.170	-22	-1	8	TGCTTA
MAL13P1.204	-1392	1	8	TAAGCA
MAL13P1.213	-86	1	8	TAAGCA
MAL13P1.24	-1291	-1	8	TGCTTA
MAL13P1.257	-87	1	8	TAAGCA
MAL13P1.271	-498	1	8	TAAGCA
MAL13P1.275	-920	-1	8	TGCTTA
MAL13P1.293	-1062	-1	8	TGCTTA
MAL13P1.302	-959	1	8	TAAGCA
MAL13P1.304	-812	1	8	TAAGCA
MAL13P1.310	-700	-1	8	TGCTTA
MAL13P1.322	-1252	1	8	TAAGCA
MAL13P1.35	-674	1	8	TAAGCA
MAL13P1.36	-1231	1	8	TAAGCA
MAL13P1.36	-1156	1	8	TAAGCA
MAL13P1.53	-1493	1	8	TAAGCA
MAL13P1.76	-922	1	8	TAAGCA
MAL13P1.79	-1998	-1	8	TGCTTA
MAL13P1.79	-1614	-1	8	TGCTTA
MAL13P1.79	-89	1	8	TAAGCA
MAL7P1.113	-494	-1	8	TGCTTA
MAL7P1.113	-178	1	8	TAAGCA
MAL7P1.134	-1379	-1	8	TGCTTA
MAL7P1.134	-698	-1	8	TGCTTA
MAL7P1.150	-772	1	8	TAAGCA
MAL7P1.68	-1499	-1	8	TGCTTA
MAL8P1.103	-1082	1	8	TAAGCA
MAL8P1.111	-1255	-1	8	TGCTTA
MAL8P1.111	-1042	1	8	TAAGCA
MAL8P1.154	-1880	-1	8	TGCTTA
MAL8P1.160	-18	-1	8	TGCTTA
MAL8P1.19	-749	-1	8	TGCTTA
MAL8P1.40	-293	-1	8	TGCTTA
MAL8P1.65	-1922	1	8	TAAGCA
MAL8P1.65	-486	1	8	TAAGCA
PF07_0003	-1265	-1	8	TGCTTA
PF07_0003	-720	1	8	TAAGCA
PF07_0003	-260	1	8	TAAGCA
PF07_0006	-1263	-1	8	TGCTTA
PF07_0020	-884	-1	8	TGCTTA
PF07_0058	-1365	-1	8	TGCTTA
PF07_0066	-543	-1	8	TGCTTA
PF07_0097	-1553	1	8	TAAGCA
PF07_0107	-1811	1	8	TAAGCA
PF08_0003	-835	1	8	TAAGCA
PF08_0042	-1085	-1	8	TGCTTA
PF08_0044	-344	-1	8	TGCTTA
PF08_0047	-1052	1	8	TAAGCA
PF08_0055	-141	-1	8	TGCTTA
PF08_0074	-9	1	8	TAAGCA
PF08_0081	-412	-1	8	TGCTTA
PF08_0137	-130	-1	8	TGCTTA
PF10_0015	-1434	-1	8	TGCTTA
PF10_0019	-952	1	8	TAAGCA
PF10_0022	-1428	1	8	TAAGCA
PF10_0025	-1177	-1	8	TGCTTA
PF10_0025	-967	1	8	TAAGCA
PF10_0028	-1805	1	8	TAAGCA
PF10_0046	-367	1	8	TAAGCA
PF10_0068	-1940	-1	8	TGCTTA
PF10_0068	-1671	1	8	TAAGCA
PF10_0085	-1846	1	8	TAAGCA
PF10_0085	-1429	-1	8	TGCTTA
PF10_0085	-880	1	8	TAAGCA
PF10_0126	-334	-1	8	TGCTTA
PF10_0126	-192	1	8	TAAGCA
PF10_0141	-943	-1	8	TGCTTA
PF10_0141	-527	-1	8	TGCTTA
PF10_0197	-342	-1	8	TGCTTA
PF10_0209	-920	-1	8	TGCTTA
PF10_0210	-503	1	8	TAAGCA
PF10_0215	-1848	1	8	TAAGCA
PF10_0215	-1410	1	8	TAAGCA
PF10_0219	-1473	-1	8	TGCTTA
PF10_0264	-1695	-1	8	TGCTTA
PF10_0264	-768	1	8	TAAGCA
PF10_0266	-1152	1	8	TAAGCA
PF10_0266	-630	-1	8	TGCTTA
PF10_0267	-1221	1	8	TAAGCA
PF10_0267	-699	-1	8	TGCTTA
PF10_0279	-971	1	8	TAAGCA
PF10_0301	-22	-1	8	TGCTTA
PF10_0326	-839	1	8	TAAGCA
PF10_0357	-586	-1	8	TGCTTA
PF10_0369	-1305	1	8	TAAGCA
PF10_0369	-756	1	8	TAAGCA
PF10_0369	-280	1	8	TAAGCA
PF10_0377	-1086	1	8	TAAGCA
PF10_0378	-1096	-1	8	TGCTTA
PF11_0048	-1544	1	8	TAAGCA
PF11_0048	-1536	1	8	TAAGCA
PF11_0052	-1044	1	8	TAAGCA
PF11_0053	-704	-1	8	TGCTTA
PF11_0065	-1249	1	8	TAAGCA
PF11_0067	-333	-1	8	TGCTTA
PF11_0086	-1407	-1	8	TGCTTA
PF11_0096	-1665	1	8	TAAGCA
PF11_0106	-719	1	8	TAAGCA
PF11_0123	-780	1	8	TAAGCA
PF11_0144	-109	1	8	TAAGCA
PF11_0192	-887	1	8	TAAGCA
PF11_0199	-831	-1	8	TGCTTA
PF11_0205	-1558	1	8	TAAGCA
PF11_0232	-928	1	8	TAAGCA
PF11_0232	-735	1	8	TAAGCA
PF11_0241	-1218	-1	8	TGCTTA
PF11_0241	-929	1	8	TAAGCA
PF11_0245	-1612	-1	8	TGCTTA
PF11_0245	-688	1	8	TAAGCA
PF11_0259	-339	-1	8	TGCTTA
PF11_0269	-139	1	8	TAAGCA
PF11_0274	-1109	1	8	TAAGCA
PF11_0289	-610	1	8	TAAGCA
PF11_0291	-452	1	8	TAAGCA
PF11_0293	-978	1	8	TAAGCA
PF11_0293	-656	1	8	TAAGCA
PF11_0296	-1173	1	8	TAAGCA
PF11_0296	-743	-1	8	TGCTTA
PF11_0309	-954	1	8	TAAGCA
PF11_0312	-1090	1	8	TAAGCA
PF11_0358	-242	-1	8	TGCTTA
PF11_0375	-1678	-1	8	TGCTTA
PF11_0375	-1409	1	8	TAAGCA
PF11_0375	-975	1	8	TAAGCA
PF11_0380	-171	1	8	TAAGCA
PF11_0397	-1073	1	8	TAAGCA
PF11_0402	-1548	-1	8	TGCTTA
PF11_0445	-1191	-1	8	TGCTTA
PF11_0445	-203	1	8	TAAGCA
PF11_0503	-908	-1	8	TGCTTA
PF11_0512	-770	1	8	TAAGCA
PF11_0526	-600	-1	8	TGCTTA
PF13_0034	-1131	-1	8	TGCTTA
PF13_0034	-278	-1	8	TGCTTA
PF13_0044	-897	-1	8	TGCTTA
PF13_0044	-298	-1	8	TGCTTA
PF13_0045	-962	1	8	TAAGCA
PF13_0116	-247	1	8	TAAGCA
PF13_0135	-420	-1	8	TGCTTA
PF13_0136	-396	1	8	TAAGCA
PF13_0147	-921	1	8	TAAGCA
PF13_0157	-473	-1	8	TGCTTA
PF13_0158	-876	1	8	TAAGCA
PF13_0162	-919	1	8	TAAGCA
PF13_0165	-1641	-1	8	TGCTTA
PF13_0165	-1136	1	8	TAAGCA
PF13_0175	-1076	1	8	TAAGCA
PF13_0184	-571	1	8	TAAGCA
PF13_0203	-178	1	8	TAAGCA
PF13_0215	-1411	-1	8	TGCTTA
PF13_0219	-724	-1	8	TGCTTA
PF13_0228	-643	1	8	TAAGCA
PF13_0228	-194	1	8	TAAGCA
PF13_0239	-261	1	8	TAAGCA
PF13_0263	-19	-1	8	TGCTTA
PF13_0273	-558	1	8	TAAGCA
PF13_0286	-426	-1	8	TGCTTA
PF13_0292	-755	-1	8	TGCTTA
PF13_0293	-588	1	8	TAAGCA
PF13_0315	-1768	1	8	TAAGCA
PF13_0316	-1194	1	8	TAAGCA
PF13_0323	-726	-1	8	TGCTTA
PF13_0323	-544	-1	8	TGCTTA
PF13_0342	-485	1	8	TAAGCA
PF13_0352	-541	1	8	TAAGCA
PF14_0016	-1434	1	8	TAAGCA
PF14_0046	-430	1	8	TAAGCA
PF14_0059	-1430	-1	8	TGCTTA
PF14_0059	-1013	-1	8	TGCTTA
PF14_0059	-876	1	8	TAAGCA
PF14_0059	-662	1	8	TAAGCA
PF14_0072	-377	1	8	TAAGCA
PF14_0075	-1782	1	8	TAAGCA
PF14_0076	-464	1	8	TAAGCA
PF14_0100	-1778	1	8	TAAGCA
PF14_0104	-18	-1	8	TGCTTA
PF14_0117	-1362	1	8	TAAGCA
PF14_0123	-1065	-1	8	TGCTTA
PF14_0123	-579	-1	8	TGCTTA
PF14_0124	-1955	1	8	TAAGCA
PF14_0125	-154	-1	8	TGCTTA
PF14_0127	-1116	1	8	TAAGCA
PF14_0128	-1905	-1	8	TGCTTA
PF14_0128	-128	1	8	TAAGCA
PF14_0145	-1340	-1	8	TGCTTA
PF14_0150	-429	-1	8	TGCTTA
PF14_0156	-1929	-1	8	TGCTTA
PF14_0156	-1629	-1	8	TGCTTA
PF14_0157	-132	1	8	TAAGCA
PF14_0175	-1930	1	8	TAAGCA
PF14_0187	-1811	1	8	TAAGCA
PF14_0193	-855	1	8	TAAGCA
PF14_0198	-777	-1	8	TGCTTA
PF14_0201	-1893	-1	8	TGCTTA
PF14_0221	-1257	-1	8	TGCTTA
PF14_0247	-59	1	8	TAAGCA
PF14_0250	-46	1	8	TAAGCA
PF14_0264	-513	-1	8	TGCTTA
PF14_0291	-786	1	8	TAAGCA
PF14_0358	-805	-1	8	TGCTTA
PF14_0359	-1699	1	8	TAAGCA
PF14_0391	-1659	-1	8	TGCTTA
PF14_0391	-982	1	8	TAAGCA
PF14_0401	-1411	1	8	TAAGCA
PF14_0432	-1648	-1	8	TGCTTA
PF14_0450	-729	-1	8	TGCTTA
PF14_0456	-1996	-1	8	TGCTTA
PF14_0465	-932	-1	8	TGCTTA
PF14_0475	-1803	-1	8	TGCTTA
PF14_0475	-1723	1	8	TAAGCA
PF14_0487	-1040	1	8	TAAGCA
PF14_0496	-412	1	8	TAAGCA
PF14_0499	-1742	1	8	TAAGCA
PF14_0499	-745	-1	8	TGCTTA
PF14_0511	-1948	-1	8	TGCTTA
PF14_0512	-443	1	8	TAAGCA
PF14_0528	-919	1	8	TAAGCA
PF14_0546	-85	-1	8	TGCTTA
PF14_0553	-154	-1	8	TGCTTA
PF14_0559	-802	1	8	TAAGCA
PF14_0561	-856	-1	8	TGCTTA
PF14_0563	-439	1	8	TAAGCA
PF14_0569	-1685	-1	8	TGCTTA
PF14_0579	-1187	-1	8	TGCTTA
PF14_0585	-1021	1	8	TAAGCA
PF14_0587	-1066	1	8	TAAGCA
PF14_0587	-56	-1	8	TGCTTA
PF14_0603	-545	1	8	TAAGCA
PF14_0610	-907	1	8	TAAGCA
PF14_0619	-843	1	8	TAAGCA
PF14_0620	-164	-1	8	TGCTTA
PF14_0627	-160	1	8	TAAGCA
PF14_0633	-121	1	8	TAAGCA
PF14_0636	-712	-1	8	TGCTTA
PF14_0661	-707	1	8	TAAGCA
PF14_0669	-598	-1	8	TGCTTA
PF14_0670	-117	1	8	TAAGCA
PF14_0686	-419	-1	8	TGCTTA
PF14_0688	-285	1	8	TAAGCA
PF14_0689	-1685	1	8	TAAGCA
PF14_0690	-723	-1	8	TGCTTA
PF14_0698	-204	1	8	TAAGCA
PF14_0704	-1398	1	8	TAAGCA
PF14_0704	-1008	1	8	TAAGCA
PF14_0707	-1803	1	8	TAAGCA
PF14_0713	-553	1	8	TAAGCA
PF14_0713	-519	1	8	TAAGCA
PF14_0713	-127	1	8	TAAGCA
PF14_0714	-180	1	8	TAAGCA
PF14_0760	-1319	1	8	TAAGCA
PFA0495c	-25	-1	8	TGCTTA
PFA0505c	-1245	1	8	TAAGCA
PFA0635c	-933	-1	8	TGCTTA
PFB0240w	-1026	1	8	TAAGCA
PFB0279w	-988	-1	8	TGCTTA
PFB0279w	-492	1	8	TAAGCA
PFB0285c	-200	1	8	TAAGCA
PFB0370c	-554	1	8	TAAGCA
PFB0375w	-1919	1	8	TAAGCA
PFB0375w	-428	-1	8	TGCTTA
PFB0410c	-831	-1	8	TGCTTA
PFB0410c	-341	-1	8	TGCTTA
PFB0425c	-961	1	8	TAAGCA
PFB0440c	-1882	1	8	TAAGCA
PFB0555c	-419	-1	8	TGCTTA
PFB0700c	-1054	1	8	TAAGCA
PFB0700c	-833	-1	8	TGCTTA
PFB0705w	-1844	-1	8	TGCTTA
PFB0735c	-233	1	8	TAAGCA
PFB0826c	-1242	1	8	TAAGCA
PFB0826c	-1216	1	8	TAAGCA
PFB0826c	-1148	1	8	TAAGCA
PFB0860c	-1858	1	8	TAAGCA
PFB0860c	-1019	-1	8	TGCTTA
PFB0865w	-215	1	8	TAAGCA
PFB0875c	-1914	1	8	TAAGCA
PFB0875c	-1349	1	8	TAAGCA
PFB0875c	-472	-1	8	TGCTTA
PFB0932w	-843	1	8	TAAGCA
PFC0005w	-990	-1	8	TGCTTA
PFC0075c	-286	1	8	TAAGCA
PFC0265c	-454	1	8	TAAGCA
PFC0282w	-65	1	8	TAAGCA
PFC0375c	-235	-1	8	TGCTTA
PFC0380w	-855	1	8	TAAGCA
PFC0485w	-1505	-1	8	TGCTTA
PFC0485w	-1065	-1	8	TGCTTA
PFC0485w	-296	-1	8	TGCTTA
PFC0565w	-523	1	8	TAAGCA
PFC0600w	-1720	-1	8	TGCTTA
PFC0690c	-714	1	8	TAAGCA
PFC0825c	-1672	-1	8	TGCTTA
PFC0970w	-1743	-1	8	TGCTTA
PFC0970w	-439	1	8	TAAGCA
PFC1015c	-1726	-1	8	TGCTTA
PFC1015c	-571	1	8	TAAGCA
PFD0085c	-732	1	8	TAAGCA
PFD0160w	-863	-1	8	TGCTTA
PFD0180c	-696	1	8	TAAGCA
PFD0180c	-229	1	8	TAAGCA
PFD0360w	-580	-1	8	TGCTTA
PFD0360w	-169	1	8	TAAGCA
PFD0460c	-1401	-1	8	TGCTTA
PFD0740w	-1061	-1	8	TGCTTA
PFD0825c	-1195	1	8	TAAGCA
PFD0875c	-1403	1	8	TAAGCA
PFD0875c	-688	-1	8	TGCTTA
PFD0880w	-1360	-1	8	TGCTTA
PFD0970c	-1635	1	8	TAAGCA
PFD0975w	-702	-1	8	TGCTTA
PFD0975w	-49	-1	8	TGCTTA
PFD1060w	-1465	1	8	TAAGCA
PFD1175w	-1202	-1	8	TGCTTA
PFE0055c	-1022	-1	8	TGCTTA
PFE0055c	-57	1	8	TAAGCA
PFE0070w	-1022	-1	8	TGCTTA
PFE0350c	-1195	-1	8	TGCTTA
PFE0350c	-1104	1	8	TAAGCA
PFE0465c	-1823	-1	8	TGCTTA
PFE0515w	-439	-1	8	TGCTTA
PFE0610c	-961	1	8	TAAGCA
PFE0810c	-134	-1	8	TGCTTA
PFE0865c	-665	-1	8	TGCTTA
PFE0885w	-750	-1	8	TGCTTA
PFE1140c	-644	-1	8	TGCTTA
PFE1195w	-591	-1	8	TGCTTA
PFE1335c	-159	1	8	TAAGCA
PFE1340w	-1646	-1	8	TGCTTA
PFE1390w	-1013	1	8	TAAGCA
PFE1435c	-1449	1	8	TAAGCA
PFE1445c	-712	-1	8	TGCTTA
PFE1570c	-750	-1	8	TGCTTA
PFI0130c	-402	-1	8	TGCTTA
PFI0130c	-313	1	8	TAAGCA
PFI0170w	-707	-1	8	TGCTTA
PFI0310w	-203	-1	8	TGCTTA
PFI0325c	-654	-1	8	TGCTTA
PFI0415c	-9	-1	8	TGCTTA
PFI0475w	-1695	1	8	TAAGCA
PFI0695c	-833	1	8	TAAGCA
PFI0740c	-667	1	8	TAAGCA
PFI0815c	-303	-1	8	TGCTTA
PFI0820c	-593	-1	8	TGCTTA
PFI0895c	-1202	1	8	TAAGCA
PFI0895c	-692	-1	8	TGCTTA
PFI1060w	-682	-1	8	TGCTTA
PFI1060w	-12	-1	8	TGCTTA
PFI1085w	-1338	-1	8	TGCTTA
PFI1085w	-1295	1	8	TAAGCA
PFI1085w	-253	-1	8	TGCTTA
PFI1130c	-123	-1	8	TGCTTA
PFI1505c	-1824	1	8	TAAGCA
PFI1505c	-874	1	8	TAAGCA
PFI1505c	-702	-1	8	TGCTTA
PFI1510w	-1395	-1	8	TGCTTA
PFI1510w	-616	1	8	TAAGCA
PFI1600w	-1422	1	8	TAAGCA
PFI1600w	-467	1	8	TAAGCA
PFI1720w	-940	1	8	TAAGCA
PFI1735c	-1040	1	8	TAAGCA
PFI1830c	-1000	-1	8	TGCTTA
PFL0075w	-1186	-1	8	TGCTTA
PFL0075w	-686	-1	8	TGCTTA
PFL0075w	-404	-1	8	TGCTTA
PFL0075w	-141	1	8	TAAGCA
PFL0155c	-478	1	8	TAAGCA
PFL0160w	-327	-1	8	TGCTTA
PFL0175c	-280	1	8	TAAGCA
PFL0175c	-24	-1	8	TGCTTA
PFL0330c	-809	-1	8	TGCTTA
PFL0440c	-1061	-1	8	TGCTTA
PFL0565w	-1405	-1	8	TGCTTA
PFL0665c	-654	1	8	TAAGCA
PFL0695c	-362	1	8	TAAGCA
PFL0695c	-199	-1	8	TGCTTA
PFL0785c	-1035	1	8	TAAGCA
PFL0790w	-784	-1	8	TGCTTA
PFL0855c	-1204	-1	8	TGCTTA
PFL0860c	-648	-1	8	TGCTTA
PFL0880c	-1519	-1	8	TGCTTA
PFL0880c	-529	1	8	TAAGCA
PFL1175w	-1414	-1	8	TGCTTA
PFL1235c	-895	1	8	TAAGCA
PFL1270w	-814	-1	8	TGCTTA
PFL1270w	-294	1	8	TAAGCA
PFL1410c	-1487	-1	8	TGCTTA
PFL1530w	-1669	-1	8	TGCTTA
PFL1610c	-1144	-1	8	TGCTTA
PFL1715w	-455	1	8	TAAGCA
PFL1735c	-639	-1	8	TGCTTA
PFL1935c	-718	1	8	TAAGCA
PFL1935c	-647	-1	8	TGCTTA
PFL1935c	-194	-1	8	TGCTTA
PFL1940w	-1110	1	8	TAAGCA
PFL1940w	-657	1	8	TAAGCA
PFL1940w	-586	-1	8	TGCTTA
PFL2055w	-514	1	8	TAAGCA
PFL2295w	-1303	1	8	TAAGCA
PFL2530w	-1773	-1	8	TGCTTA
PFL2550w	-1097	1	8	TAAGCA
MAL13P1.13	-1197	1	7.87	TAAGCT
MAL13P1.13	-903	1	7.87	TAAGCT
MAL13P1.257	-667	1	7.87	TAAGCT
MAL13P1.257	-473	-1	7.87	AGCTTA
MAL13P1.302	-1472	1	7.87	TAAGCT
MAL13P1.302	-1187	-1	7.87	AGCTTA
MAL13P1.333	-885	1	7.87	TAAGCT
MAL13P1.336	-354	1	7.87	TAAGCT
MAL13P1.36	-259	1	7.87	TAAGCT
MAL13P1.76	-210	1	7.87	TAAGCT
MAL13P1.83	-36	1	7.87	TAAGCT
MAL13P1.92	-479	1	7.87	TAAGCT
MAL7P1.151	-736	1	7.87	TAAGCT
MAL7P1.27	-499	1	7.87	TAAGCT
MAL7P1.34	-1884	1	7.87	TAAGCT
MAL7P1.34	-515	-1	7.87	AGCTTA
MAL7P1.34	-488	-1	7.87	AGCTTA
MAL8P1.103	-463	1	7.87	TAAGCT
MAL8P1.152	-1358	-1	7.87	AGCTTA
MAL8P1.48	-1396	1	7.87	TAAGCT
MAL8P1.65	-953	-1	7.87	AGCTTA
MAL8P1.67	-982	-1	7.87	AGCTTA
PF07_0020	-1175	1	7.87	TAAGCT
PF07_0046	-354	1	7.87	TAAGCT
PF07_0046	-336	1	7.87	TAAGCT
PF07_0092	-455	1	7.87	TAAGCT
PF08_0041	-791	1	7.87	TAAGCT
PF08_0042	-1225	1	7.87	TAAGCT
PF08_0048	-742	-1	7.87	AGCTTA
PF08_0074	-1852	-1	7.87	AGCTTA
PF08_0074	-95	1	7.87	TAAGCT
PF08_0075	-1889	1	7.87	TAAGCT
PF08_0076	-350	1	7.87	TAAGCT
PF08_0130	-78	1	7.87	TAAGCT
PF10_0019	-1585	-1	7.87	AGCTTA
PF10_0022	-1638	-1	7.87	AGCTTA
PF10_0091	-1343	-1	7.87	AGCTTA
PF10_0099	-446	-1	7.87	AGCTTA
PF10_0126	-625	1	7.87	TAAGCT
PF10_0264	-290	1	7.87	TAAGCT
PF10_0266	-1628	1	7.87	TAAGCT
PF10_0267	-223	-1	7.87	AGCTTA
PF10_0285	-368	-1	7.87	AGCTTA
PF10_0297	-379	-1	7.87	AGCTTA
PF10_0314	-470	-1	7.87	AGCTTA
PF10_0327	-670	1	7.87	TAAGCT
PF10_0328	-873	1	7.87	TAAGCT
PF11_0039	-1197	-1	7.87	AGCTTA
PF11_0053	-1835	-1	7.87	AGCTTA
PF11_0093	-1132	-1	7.87	AGCTTA
PF11_0191	-242	1	7.87	TAAGCT
PF11_0199	-1096	-1	7.87	AGCTTA
PF11_0211	-256	1	7.87	TAAGCT
PF11_0212	-1688	-1	7.87	AGCTTA
PF11_0245	-1482	1	7.87	TAAGCT
PF11_0309	-891	-1	7.87	AGCTTA
PF11_0312	-1257	-1	7.87	AGCTTA
PF11_0353	-955	-1	7.87	AGCTTA
PF11_0358	-1097	-1	7.87	AGCTTA
PF11_0359	-1981	1	7.87	TAAGCT
PF11_0384	-1318	1	7.87	TAAGCT
PF11_0393	-351	-1	7.87	AGCTTA
PF11_0503	-809	-1	7.87	AGCTTA
PF11_0505	-1152	1	7.87	TAAGCT
PF11_0510	-1671	-1	7.87	AGCTTA
PF11_0513	-469	1	7.87	TAAGCT
PF11_0526	-1859	-1	7.87	AGCTTA
PF13_0018	-121	-1	7.87	AGCTTA
PF13_0023	-807	1	7.87	TAAGCT
PF13_0157	-105	1	7.87	TAAGCT
PF13_0158	-1244	-1	7.87	AGCTTA
PF13_0208	-575	1	7.87	TAAGCT
PF13_0212	-1680	-1	7.87	AGCTTA
PF13_0224	-1592	-1	7.87	AGCTTA
PF13_0224	-1181	1	7.87	TAAGCT
PF13_0270	-537	-1	7.87	AGCTTA
PF13_0292	-868	1	7.87	TAAGCT
PF13_0293	-475	-1	7.87	AGCTTA
PF13_0323	-42	1	7.87	TAAGCT
PF13_0343	-884	1	7.87	TAAGCT
PF14_0079	-254	-1	7.87	AGCTTA
PF14_0100	-644	-1	7.87	AGCTTA
PF14_0127	-523	1	7.87	TAAGCT
PF14_0136	-1767	-1	7.87	AGCTTA
PF14_0150	-112	-1	7.87	AGCTTA
PF14_0157	-860	1	7.87	TAAGCT
PF14_0175	-523	-1	7.87	AGCTTA
PF14_0185	-836	1	7.87	TAAGCT
PF14_0188	-1942	1	7.87	TAAGCT
PF14_0191	-388	-1	7.87	AGCTTA
PF14_0198	-1852	1	7.87	TAAGCT
PF14_0198	-910	1	7.87	TAAGCT
PF14_0291	-1354	-1	7.87	AGCTTA
PF14_0291	-851	1	7.87	TAAGCT
PF14_0292	-1670	1	7.87	TAAGCT
PF14_0350	-1590	-1	7.87	AGCTTA
PF14_0358	-1126	1	7.87	TAAGCT
PF14_0359	-1378	-1	7.87	AGCTTA
PF14_0437	-264	1	7.87	TAAGCT
PF14_0456	-584	1	7.87	TAAGCT
PF14_0465	-449	1	7.87	TAAGCT
PF14_0470	-263	1	7.87	TAAGCT
PF14_0470	-22	-1	7.87	AGCTTA
PF14_0518	-1801	1	7.87	TAAGCT
PF14_0528	-444	1	7.87	TAAGCT
PF14_0546	-828	1	7.87	TAAGCT
PF14_0549	-469	-1	7.87	AGCTTA
PF14_0550	-1347	1	7.87	TAAGCT
PF14_0553	-453	1	7.87	TAAGCT
PF14_0563	-731	-1	7.87	AGCTTA
PF14_0619	-635	-1	7.87	AGCTTA
PF14_0620	-372	1	7.87	TAAGCT
PF14_0627	-507	-1	7.87	AGCTTA
PF14_0627	-334	-1	7.87	AGCTTA
PF14_0636	-593	-1	7.87	AGCTTA
PF14_0707	-589	-1	7.87	AGCTTA
PF14_0714	-435	1	7.87	TAAGCT
PFA0410w	-1183	1	7.87	TAAGCT
PFB0270w	-1337	1	7.87	TAAGCT
PFB0550w	-1126	-1	7.87	AGCTTA
PFB0826c	-788	-1	7.87	AGCTTA
PFB0826c	-643	-1	7.87	AGCTTA
PFB0875c	-1811	1	7.87	TAAGCT
PFC0100c	-925	1	7.87	TAAGCT
PFC0265c	-1115	1	7.87	TAAGCT
PFC0300c	-1952	1	7.87	TAAGCT
PFC0300c	-1867	1	7.87	TAAGCT
PFC0545c	-714	1	7.87	TAAGCT
PFC1011c	-77	1	7.87	TAAGCT
PFC1065w	-1437	-1	7.87	AGCTTA
PFD0085c	-1122	-1	7.87	AGCTTA
PFD0265w	-1865	-1	7.87	AGCTTA
PFD0270c	-650	-1	7.87	AGCTTA
PFD0825c	-79	-1	7.87	AGCTTA
PFD0840w	-1647	1	7.87	TAAGCT
PFD0840w	-1524	1	7.87	TAAGCT
PFD0875c	-1111	-1	7.87	AGCTTA
PFD0880w	-1652	1	7.87	TAAGCT
PFD1055w	-53	1	7.87	TAAGCT
PFE0135w	-731	1	7.87	TAAGCT
PFE0925c	-1451	1	7.87	TAAGCT
PFE0935c	-1716	-1	7.87	AGCTTA
PFE0935c	-1678	1	7.87	TAAGCT
PFE1085w	-883	1	7.87	TAAGCT
PFE1140c	-549	1	7.87	TAAGCT
PFE1570c	-172	-1	7.87	AGCTTA
PFI0120c	-830	1	7.87	TAAGCT
PFI0195c	-1683	1	7.87	TAAGCT
PFI0250c	-1365	-1	7.87	AGCTTA
PFI0250c	-1215	-1	7.87	AGCTTA
PFI0285w	-1928	-1	7.87	AGCTTA
PFI0310w	-1460	-1	7.87	AGCTTA
PFI0325c	-1165	1	7.87	TAAGCT
PFI0720w	-1015	-1	7.87	AGCTTA
PFI0820c	-726	-1	7.87	AGCTTA
PFL0335c	-1042	1	7.87	TAAGCT
PFL0355c	-1275	1	7.87	TAAGCT
PFL0555c	-20	-1	7.87	AGCTTA
PFL0970w	-1731	-1	7.87	AGCTTA
PFL0970w	-1534	1	7.87	TAAGCT
PFL1240c	-1764	1	7.87	TAAGCT
PFL1240c	-1513	-1	7.87	AGCTTA
PFL1405w	-667	-1	7.87	AGCTTA
PFL1610c	-617	1	7.87	TAAGCT
PFL2430c	-1440	-1	7.87	AGCTTA
PFL2565w	-831	1	7.87	TAAGCT
MAL13P1.116	-213	-1	7.84	GGTTTA
MAL13P1.122	-971	-1	7.84	GGTTTA
MAL13P1.172	-766	-1	7.84	GGTTTA
MAL13P1.179	-1533	1	7.84	TAAACC
MAL13P1.179	-212	-1	7.84	GGTTTA
MAL13P1.213	-1723	-1	7.84	GGTTTA
MAL13P1.233	-1230	-1	7.84	GGTTTA
MAL13P1.268	-1353	1	7.84	TAAACC
MAL13P1.271	-107	1	7.84	TAAACC
MAL13P1.283	-27	1	7.84	TAAACC
MAL13P1.310	-35	1	7.84	TAAACC
MAL13P1.35	-589	1	7.84	TAAACC
MAL13P1.35	-13	1	7.84	TAAACC
MAL13P1.45	-633	1	7.84	TAAACC
MAL13P1.76	-887	1	7.84	TAAACC
MAL13P1.76	-625	1	7.84	TAAACC
MAL7P1.12	-1431	-1	7.84	GGTTTA
MAL7P1.12	-68	-1	7.84	GGTTTA
MAL7P1.134	-481	1	7.84	TAAACC
MAL7P1.134	-451	-1	7.84	GGTTTA
MAL7P1.14	-881	-1	7.84	GGTTTA
MAL7P1.150	-433	-1	7.84	GGTTTA
MAL7P1.16	-1756	-1	7.84	GGTTTA
MAL7P1.172	-1139	-1	7.84	GGTTTA
MAL8P1.10	-870	-1	7.84	GGTTTA
MAL8P1.114	-1090	1	7.84	TAAACC
MAL8P1.154	-189	1	7.84	TAAACC
MAL8P1.40	-166	1	7.84	TAAACC
MAL8P1.43	-1367	-1	7.84	GGTTTA
MAL8P1.48	-1058	-1	7.84	GGTTTA
MAL8P1.65	-145	1	7.84	TAAACC
PF07_0006	-534	1	7.84	TAAACC
PF07_0091	-867	1	7.84	TAAACC
PF07_0095	-21	1	7.84	TAAACC
PF07_0106	-997	1	7.84	TAAACC
PF07_0107	-1170	1	7.84	TAAACC
PF07_0121	-955	-1	7.84	GGTTTA
PF07_0122	-394	1	7.84	TAAACC
PF07_0126	-373	-1	7.84	GGTTTA
PF08_0026	-463	-1	7.84	GGTTTA
PF08_0026	-252	-1	7.84	GGTTTA
PF08_0026	-106	-1	7.84	GGTTTA
PF08_0042	-1547	-1	7.84	GGTTTA
PF08_0048	-1391	1	7.84	TAAACC
PF08_0054	-662	-1	7.84	GGTTTA
PF08_0055	-1185	1	7.84	TAAACC
PF08_0069	-1852	1	7.84	TAAACC
PF08_0069	-1815	-1	7.84	GGTTTA
PF08_0069	-1697	-1	7.84	GGTTTA
PF08_0074	-1495	-1	7.84	GGTTTA
PF08_0102	-1477	-1	7.84	GGTTTA
PF08_0124	-1661	1	7.84	TAAACC
PF08_0137	-992	1	7.84	TAAACC
PF08_0137	-667	1	7.84	TAAACC
PF10_0025	-1094	1	7.84	TAAACC
PF10_0055	-1672	-1	7.84	GGTTTA
PF10_0055	-1335	1	7.84	TAAACC
PF10_0068	-1687	1	7.84	TAAACC
PF10_0068	-306	-1	7.84	GGTTTA
PF10_0068	-141	-1	7.84	GGTTTA
PF10_0073	-283	1	7.84	TAAACC
PF10_0123	-1109	-1	7.84	GGTTTA
PF10_0136	-1970	-1	7.84	GGTTTA
PF10_0136	-1780	1	7.84	TAAACC
PF10_0136	-1704	1	7.84	TAAACC
PF10_0158	-1182	-1	7.84	GGTTTA
PF10_0162	-1377	1	7.84	TAAACC
PF10_0171	-1866	-1	7.84	GGTTTA
PF10_0171	-1652	1	7.84	TAAACC
PF10_0171	-134	-1	7.84	GGTTTA
PF10_0180	-1337	1	7.84	TAAACC
PF10_0180	-186	1	7.84	TAAACC
PF10_0197	-505	-1	7.84	GGTTTA
PF10_0205	-1048	1	7.84	TAAACC
PF10_0209	-813	-1	7.84	GGTTTA
PF10_0210	-610	1	7.84	TAAACC
PF10_0215	-363	1	7.84	TAAACC
PF10_0219	-1044	1	7.84	TAAACC
PF10_0264	-1688	-1	7.84	GGTTTA
PF10_0266	-866	-1	7.84	GGTTTA
PF10_0267	-985	1	7.84	TAAACC
PF10_0273	-1369	-1	7.84	GGTTTA
PF10_0278	-445	1	7.84	TAAACC
PF10_0279	-538	1	7.84	TAAACC
PF10_0294	-960	-1	7.84	GGTTTA
PF10_0341	-629	1	7.84	TAAACC
PF10_0357	-1414	-1	7.84	GGTTTA
PF10_0361	-626	1	7.84	TAAACC
PF11_0052	-236	1	7.84	TAAACC
PF11_0065	-1563	1	7.84	TAAACC
PF11_0067	-546	-1	7.84	GGTTTA
PF11_0070	-1207	1	7.84	TAAACC
PF11_0071	-361	-1	7.84	GGTTTA
PF11_0090	-963	1	7.84	TAAACC
PF11_0096	-780	1	7.84	TAAACC
PF11_0096	-114	1	7.84	TAAACC
PF11_0105	-1044	1	7.84	TAAACC
PF11_0106	-1366	1	7.84	TAAACC
PF11_0108	-1254	1	7.84	TAAACC
PF11_0108	-120	-1	7.84	GGTTTA
PF11_0109	-1310	-1	7.84	GGTTTA
PF11_0109	-1188	1	7.84	TAAACC
PF11_0140	-464	-1	7.84	GGTTTA
PF11_0205	-1008	-1	7.84	GGTTTA
PF11_0225	-1786	-1	7.84	GGTTTA
PF11_0230	-1140	1	7.84	TAAACC
PF11_0231	-247	-1	7.84	GGTTTA
PF11_0241	-322	1	7.84	TAAACC
PF11_0254	-1175	1	7.84	TAAACC
PF11_0266	-1366	1	7.84	TAAACC
PF11_0266	-235	1	7.84	TAAACC
PF11_0281	-799	1	7.84	TAAACC
PF11_0291	-438	1	7.84	TAAACC
PF11_0291	-145	1	7.84	TAAACC
PF11_0293	-1169	1	7.84	TAAACC
PF11_0293	-190	-1	7.84	GGTTTA
PF11_0296	-175	-1	7.84	GGTTTA
PF11_0312	-464	1	7.84	TAAACC
PF11_0341	-1555	1	7.84	TAAACC
PF11_0353	-1869	1	7.84	TAAACC
PF11_0353	-1860	1	7.84	TAAACC
PF11_0353	-889	-1	7.84	GGTTTA
PF11_0353	-670	-1	7.84	GGTTTA
PF11_0358	-258	1	7.84	TAAACC
PF11_0378	-383	-1	7.84	GGTTTA
PF11_0402	-177	1	7.84	TAAACC
PF11_0419	-8	-1	7.84	GGTTTA
PF11_0433	-1838	1	7.84	TAAACC
PF11_0436	-57	1	7.84	TAAACC
PF11_0452	-850	1	7.84	TAAACC
PF11_0457	-980	1	7.84	TAAACC
PF11_0457	-919	-1	7.84	GGTTTA
PF11_0457	-659	-1	7.84	GGTTTA
PF11_0505	-127	-1	7.84	GGTTTA
PF13_0020	-42	-1	7.84	GGTTTA
PF13_0023	-1772	1	7.84	TAAACC
PF13_0023	-73	-1	7.84	GGTTTA
PF13_0044	-1831	-1	7.84	GGTTTA
PF13_0044	-1160	1	7.84	TAAACC
PF13_0045	-1939	1	7.84	TAAACC
PF13_0045	-1697	-1	7.84	GGTTTA
PF13_0116	-949	1	7.84	TAAACC
PF13_0128	-1684	1	7.84	TAAACC
PF13_0129	-1433	-1	7.84	GGTTTA
PF13_0129	-94	1	7.84	TAAACC
PF13_0138	-1098	1	7.84	TAAACC
PF13_0147	-89	1	7.84	TAAACC
PF13_0157	-313	1	7.84	TAAACC
PF13_0158	-1036	-1	7.84	GGTTTA
PF13_0203	-1547	1	7.84	TAAACC
PF13_0209	-553	1	7.84	TAAACC
PF13_0212	-1154	-1	7.84	GGTTTA
PF13_0215	-1023	1	7.84	TAAACC
PF13_0224	-1009	-1	7.84	GGTTTA
PF13_0224	-701	1	7.84	TAAACC
PF13_0239	-1230	-1	7.84	GGTTTA
PF13_0257	-1244	1	7.84	TAAACC
PF13_0259	-169	-1	7.84	GGTTTA
PF13_0275	-1203	1	7.84	TAAACC
PF13_0286	-1716	1	7.84	TAAACC
PF13_0309	-1665	-1	7.84	GGTTTA
PF13_0323	-429	1	7.84	TAAACC
PF13_0341	-1066	-1	7.84	GGTTTA
PF13_0343	-385	-1	7.84	GGTTTA
PF13_0350	-1368	-1	7.84	GGTTTA
PF13_0351	-151	1	7.84	TAAACC
PF14_0013	-1152	1	7.84	TAAACC
PF14_0045	-1861	-1	7.84	GGTTTA
PF14_0045	-579	-1	7.84	GGTTTA
PF14_0046	-1260	1	7.84	TAAACC
PF14_0059	-1812	-1	7.84	GGTTTA
PF14_0059	-1421	1	7.84	TAAACC
PF14_0072	-736	-1	7.84	GGTTTA
PF14_0079	-30	-1	7.84	GGTTTA
PF14_0082	-1022	-1	7.84	GGTTTA
PF14_0098	-1197	1	7.84	TAAACC
PF14_0098	-921	-1	7.84	GGTTTA
PF14_0098	-321	1	7.84	TAAACC
PF14_0099	-1844	-1	7.84	GGTTTA
PF14_0099	-1244	1	7.84	TAAACC
PF14_0099	-968	-1	7.84	GGTTTA
PF14_0100	-1228	1	7.84	TAAACC
PF14_0117	-21	-1	7.84	GGTTTA
PF14_0127	-630	1	7.84	TAAACC
PF14_0127	-254	1	7.84	TAAACC
PF14_0136	-1427	1	7.84	TAAACC
PF14_0136	-101	-1	7.84	GGTTTA
PF14_0139	-488	1	7.84	TAAACC
PF14_0139	-122	-1	7.84	GGTTTA
PF14_0156	-1675	-1	7.84	GGTTTA
PF14_0175	-96	-1	7.84	GGTTTA
PF14_0185	-1537	-1	7.84	GGTTTA
PF14_0187	-1989	-1	7.84	GGTTTA
PF14_0187	-1163	1	7.84	TAAACC
PF14_0188	-821	1	7.84	TAAACC
PF14_0188	-648	1	7.84	TAAACC
PF14_0191	-505	1	7.84	TAAACC
PF14_0201	-518	-1	7.84	GGTTTA
PF14_0261	-885	-1	7.84	GGTTTA
PF14_0264	-414	-1	7.84	GGTTTA
PF14_0326	-226	1	7.84	TAAACC
PF14_0327	-1426	-1	7.84	GGTTTA
PF14_0360	-1835	-1	7.84	GGTTTA
PF14_0360	-535	-1	7.84	GGTTTA
PF14_0364	-1933	-1	7.84	GGTTTA
PF14_0365	-147	1	7.84	TAAACC
PF14_0401	-856	-1	7.84	GGTTTA
PF14_0469	-737	-1	7.84	GGTTTA
PF14_0477	-407	-1	7.84	GGTTTA
PF14_0478	-913	1	7.84	TAAACC
PF14_0487	-1219	1	7.84	TAAACC
PF14_0487	-677	-1	7.84	GGTTTA
PF14_0499	-1511	1	7.84	TAAACC
PF14_0511	-707	-1	7.84	GGTTTA
PF14_0512	-1684	1	7.84	TAAACC
PF14_0512	-59	1	7.84	TAAACC
PF14_0513	-938	-1	7.84	GGTTTA
PF14_0528	-471	-1	7.84	GGTTTA
PF14_0541	-1870	-1	7.84	GGTTTA
PF14_0541	-1228	-1	7.84	GGTTTA
PF14_0541	-797	-1	7.84	GGTTTA
PF14_0546	-396	1	7.84	TAAACC
PF14_0546	-190	1	7.84	TAAACC
PF14_0550	-1753	-1	7.84	GGTTTA
PF14_0550	-1045	-1	7.84	GGTTTA
PF14_0565	-381	1	7.84	TAAACC
PF14_0584	-1048	-1	7.84	GGTTTA
PF14_0584	-121	-1	7.84	GGTTTA
PF14_0594	-313	1	7.84	TAAACC
PF14_0619	-187	1	7.84	TAAACC
PF14_0620	-820	-1	7.84	GGTTTA
PF14_0627	-944	-1	7.84	GGTTTA
PF14_0635	-922	-1	7.84	GGTTTA
PF14_0639	-454	-1	7.84	GGTTTA
PF14_0640	-623	1	7.84	TAAACC
PF14_0659	-849	-1	7.84	GGTTTA
PF14_0669	-312	1	7.84	TAAACC
PF14_0670	-403	-1	7.84	GGTTTA
PF14_0698	-420	1	7.84	TAAACC
PF14_0713	-1494	-1	7.84	GGTTTA
PF14_0713	-1175	1	7.84	TAAACC
PF14_0714	-1874	-1	7.84	GGTTTA
PF14_0714	-1555	1	7.84	TAAACC
PF14_0724	-227	-1	7.84	GGTTTA
PF14_0728	-133	1	7.84	TAAACC
PF14_0738	-776	-1	7.84	GGTTTA
PFA0165c	-666	-1	7.84	GGTTTA
PFA0330w	-285	1	7.84	TAAACC
PFA0415c	-1594	-1	7.84	GGTTTA
PFA0415c	-550	1	7.84	TAAACC
PFA0480w	-38	-1	7.84	GGTTTA
PFA0515w	-1486	-1	7.84	GGTTTA
PFA0765c	-1741	-1	7.84	GGTTTA
PFA0765c	-1680	-1	7.84	GGTTTA
PFA0765c	-568	-1	7.84	GGTTTA
PFA0765c	-40	1	7.84	TAAACC
PFB0370c	-359	-1	7.84	GGTTTA
PFB0375w	-623	1	7.84	TAAACC
PFB0395w	-845	1	7.84	TAAACC
PFB0395w	-276	1	7.84	TAAACC
PFB0410c	-1234	-1	7.84	GGTTTA
PFB0410c	-431	-1	7.84	GGTTTA
PFB0415c	-70	1	7.84	TAAACC
PFB0425c	-669	-1	7.84	GGTTTA
PFB0425c	-640	-1	7.84	GGTTTA
PFB0425c	-304	-1	7.84	GGTTTA
PFB0445c	-274	1	7.84	TAAACC
PFB0550w	-1111	-1	7.84	GGTTTA
PFB0630c	-161	1	7.84	TAAACC
PFB0700c	-117	1	7.84	TAAACC
PFB0826c	-1020	1	7.84	TAAACC
PFC0005w	-1684	-1	7.84	GGTTTA
PFC0005w	-1624	-1	7.84	GGTTTA
PFC0005w	-1119	-1	7.84	GGTTTA
PFC0005w	-535	-1	7.84	GGTTTA
PFC0005w	-36	1	7.84	TAAACC
PFC0060c	-845	-1	7.84	GGTTTA
PFC0075c	-1378	-1	7.84	GGTTTA
PFC0100c	-1800	1	7.84	TAAACC
PFC0282w	-547	1	7.84	TAAACC
PFC0395w	-1484	1	7.84	TAAACC
PFC0400w	-1272	1	7.84	TAAACC
PFC0485w	-991	1	7.84	TAAACC
PFC0535w	-41	1	7.84	TAAACC
PFC0635c	-1178	-1	7.84	GGTTTA
PFC0640w	-1876	1	7.84	TAAACC
PFC0810c	-986	1	7.84	TAAACC
PFC0810c	-659	-1	7.84	GGTTTA
PFC0825c	-1276	1	7.84	TAAACC
PFC0825c	-977	-1	7.84	GGTTTA
PFC0865w	-762	1	7.84	TAAACC
PFC0885c	-1746	-1	7.84	GGTTTA
PFC1060c	-643	-1	7.84	GGTTTA
PFC1065w	-1904	1	7.84	TAAACC
PFD0025w	-610	-1	7.84	GGTTTA
PFD0085c	-1799	1	7.84	TAAACC
PFD0085c	-43	-1	7.84	GGTTTA
PFD0160w	-674	-1	7.84	GGTTTA
PFD0245c	-524	-1	7.84	GGTTTA
PFD0265w	-1987	-1	7.84	GGTTTA
PFD0360w	-924	-1	7.84	GGTTTA
PFD0460c	-582	-1	7.84	GGTTTA
PFD0545w	-1131	-1	7.84	GGTTTA
PFD0545w	-890	1	7.84	TAAACC
PFD0545w	-756	-1	7.84	GGTTTA
PFD0750w	-743	1	7.84	TAAACC
PFD0960c	-598	1	7.84	TAAACC
PFD0970c	-1475	1	7.84	TAAACC
PFD0975w	-862	-1	7.84	GGTTTA
PFE0070w	-1188	1	7.84	TAAACC
PFE0100w	-570	-1	7.84	GGTTTA
PFE0160c	-832	1	7.84	TAAACC
PFE0185c	-625	-1	7.84	GGTTTA
PFE0210c	-1062	-1	7.84	GGTTTA
PFE0210c	-493	-1	7.84	GGTTTA
PFE0610c	-1183	-1	7.84	GGTTTA
PFE0610c	-761	1	7.84	TAAACC
PFE0730c	-958	-1	7.84	GGTTTA
PFE0745w	-93	-1	7.84	GGTTTA
PFE0810c	-1545	1	7.84	TAAACC
PFE0885w	-1771	1	7.84	TAAACC
PFE0925c	-978	1	7.84	TAAACC
PFE0925c	-759	1	7.84	TAAACC
PFE0935c	-966	-1	7.84	GGTTTA
PFE0990w	-1554	1	7.84	TAAACC
PFE0995c	-268	1	7.84	TAAACC
PFE1085w	-349	1	7.84	TAAACC
PFE1115c	-235	-1	7.84	GGTTTA
PFE1185w	-1085	-1	7.84	GGTTTA
PFE1185w	-535	-1	7.84	GGTTTA
PFE1195w	-1912	1	7.84	TAAACC
PFE1200w	-897	-1	7.84	GGTTTA
PFE1320w	-1278	-1	7.84	GGTTTA
PFE1400c	-1459	1	7.84	TAAACC
PFE1435c	-1559	1	7.84	TAAACC
PFE1530c	-232	1	7.84	TAAACC
PFE1530c	-27	1	7.84	TAAACC
PFE1570c	-1841	1	7.84	TAAACC
PFE1570c	-969	1	7.84	TAAACC
PFI0105c	-1693	1	7.84	TAAACC
PFI0105c	-280	-1	7.84	GGTTTA
PFI0120c	-877	1	7.84	TAAACC
PFI0165c	-1278	-1	7.84	GGTTTA
PFI0170w	-1955	1	7.84	TAAACC
PFI0255c	-1091	-1	7.84	GGTTTA
PFI0285w	-999	1	7.84	TAAACC
PFI0310w	-149	1	7.84	TAAACC
PFI0370c	-1307	-1	7.84	GGTTTA
PFI0625c	-966	1	7.84	TAAACC
PFI0625c	-953	1	7.84	TAAACC
PFI0625c	-617	-1	7.84	GGTTTA
PFI0720w	-53	-1	7.84	GGTTTA
PFI0740c	-1251	1	7.84	TAAACC
PFI0740c	-1168	1	7.84	TAAACC
PFI0815c	-973	1	7.84	TAAACC
PFI0820c	-1407	1	7.84	TAAACC
PFI0820c	-754	1	7.84	TAAACC
PFI0895c	-1854	1	7.84	TAAACC
PFI0895c	-922	-1	7.84	GGTTTA
PFI1020c	-235	-1	7.84	GGTTTA
PFI1735c	-1745	1	7.84	TAAACC
PFI1735c	-128	1	7.84	TAAACC
PFI1775w	-302	-1	7.84	GGTTTA
PFI1775w	-148	1	7.84	TAAACC
PFI1830c	-1674	-1	7.84	GGTTTA
PFI1830c	-1614	-1	7.84	GGTTTA
PFI1830c	-1093	-1	7.84	GGTTTA
PFI1830c	-47	1	7.84	TAAACC
PFL0035c	-1660	-1	7.84	GGTTTA
PFL0040c	-404	-1	7.84	GGTTTA
PFL0185c	-1200	-1	7.84	GGTTTA
PFL0185c	-777	-1	7.84	GGTTTA
PFL0330c	-136	1	7.84	TAAACC
PFL0335c	-751	-1	7.84	GGTTTA
PFL0335c	-660	-1	7.84	GGTTTA
PFL0570c	-781	-1	7.84	GGTTTA
PFL0570c	-541	1	7.84	TAAACC
PFL0625c	-314	-1	7.84	GGTTTA
PFL0665c	-906	-1	7.84	GGTTTA
PFL0785c	-1207	-1	7.84	GGTTTA
PFL0790w	-612	1	7.84	TAAACC
PFL0880c	-410	1	7.84	TAAACC
PFL0880c	-334	1	7.84	TAAACC
PFL0970w	-583	-1	7.84	GGTTTA
PFL1345c	-437	1	7.84	TAAACC
PFL1470c	-1191	1	7.84	TAAACC
PFL1490w	-1545	1	7.84	TAAACC
PFL1490w	-421	-1	7.84	GGTTTA
PFL1520w	-1857	-1	7.84	GGTTTA
PFL1665c	-580	-1	7.84	GGTTTA
PFL1665c	-399	1	7.84	TAAACC
PFL1880w	-1388	-1	7.84	GGTTTA
PFL2055w	-789	-1	7.84	GGTTTA
PFL2150c	-1303	-1	7.84	GGTTTA
PFL2150c	-1161	1	7.84	TAAACC
PFL2150c	-855	-1	7.84	GGTTTA
PFL2265c	-571	1	7.84	TAAACC
PFL2270w	-489	-1	7.84	GGTTTA
PFL2305w	-1824	1	7.84	TAAACC
PFL2310w	-905	-1	7.84	GGTTTA
PFL2530w	-1399	-1	7.84	GGTTTA
PFL2550w	-1253	1	7.84	TAAACC
MAL13P1.120	-1040	1	7.5	TAAGAC
MAL13P1.13	-1080	1	7.5	TAAGAC
MAL13P1.172	-967	1	7.5	TAAGAC
MAL13P1.268	-1096	-1	7.5	GTCTTA
MAL13P1.271	-256	1	7.5	TAAGAC
MAL13P1.271	-229	1	7.5	TAAGAC
MAL13P1.310	-25	1	7.5	TAAGAC
MAL13P1.333	-240	-1	7.5	GTCTTA
MAL13P1.53	-688	1	7.5	TAAGAC
MAL13P1.76	-894	-1	7.5	GTCTTA
MAL7P1.113	-1286	1	7.5	TAAGAC
MAL7P1.16	-1863	-1	7.5	GTCTTA
MAL8P1.111	-967	-1	7.5	GTCTTA
MAL8P1.154	-1172	1	7.5	TAAGAC
MAL8P1.43	-1033	-1	7.5	GTCTTA
PF07_0020	-1183	1	7.5	TAAGAC
PF07_0020	-467	-1	7.5	GTCTTA
PF07_0066	-1534	1	7.5	TAAGAC
PF07_0066	-1358	-1	7.5	GTCTTA
PF07_0066	-658	1	7.5	TAAGAC
PF07_0106	-1911	1	7.5	TAAGAC
PF07_0106	-1865	1	7.5	TAAGAC
PF08_0044	-1651	1	7.5	TAAGAC
PF08_0079	-732	1	7.5	TAAGAC
PF08_0085	-458	-1	7.5	GTCTTA
PF08_0102	-1905	1	7.5	TAAGAC
PF08_0121	-912	1	7.5	TAAGAC
PF08_0121	-748	1	7.5	TAAGAC
PF08_0137	-67	1	7.5	TAAGAC
PF10_0022	-61	1	7.5	TAAGAC
PF10_0099	-1668	1	7.5	TAAGAC
PF10_0158	-495	1	7.5	TAAGAC
PF10_0162	-72	-1	7.5	GTCTTA
PF10_0171	-621	-1	7.5	GTCTTA
PF10_0205	-914	1	7.5	TAAGAC
PF10_0219	-1670	1	7.5	TAAGAC
PF10_0266	-47	-1	7.5	GTCTTA
PF10_0267	-1804	1	7.5	TAAGAC
PF10_0273	-482	-1	7.5	GTCTTA
PF11_0037	-122	1	7.5	TAAGAC
PF11_0047	-1689	-1	7.5	GTCTTA
PF11_0065	-1737	-1	7.5	GTCTTA
PF11_0070	-374	1	7.5	TAAGAC
PF11_0086	-1910	1	7.5	TAAGAC
PF11_0108	-359	1	7.5	TAAGAC
PF11_0109	-1300	1	7.5	TAAGAC
PF11_0115	-93	-1	7.5	GTCTTA
PF11_0116	-1069	1	7.5	TAAGAC
PF11_0120	-1937	-1	7.5	GTCTTA
PF11_0200	-1874	-1	7.5	GTCTTA
PF11_0205	-1256	-1	7.5	GTCTTA
PF11_0232	-1039	1	7.5	TAAGAC
PF11_0241	-1376	1	7.5	TAAGAC
PF11_0291	-133	1	7.5	TAAGAC
PF11_0341	-1272	1	7.5	TAAGAC
PF11_0347	-1533	1	7.5	TAAGAC
PF11_0358	-1579	-1	7.5	GTCTTA
PF11_0359	-1499	1	7.5	TAAGAC
PF11_0380	-32	1	7.5	TAAGAC
PF11_0384	-1672	1	7.5	TAAGAC
PF11_0402	-902	-1	7.5	GTCTTA
PF11_0433	-1829	1	7.5	TAAGAC
PF11_0457	-904	1	7.5	TAAGAC
PF11_0504	-1776	1	7.5	TAAGAC
PF11_0504	-1303	-1	7.5	GTCTTA
PF13_0076	-1649	-1	7.5	GTCTTA
PF13_0076	-357	-1	7.5	GTCTTA
PF13_0116	-1821	1	7.5	TAAGAC
PF13_0208	-1359	-1	7.5	GTCTTA
PF13_0209	-678	-1	7.5	GTCTTA
PF13_0212	-1930	1	7.5	TAAGAC
PF13_0215	-1470	1	7.5	TAAGAC
PF13_0215	-719	1	7.5	TAAGAC
PF13_0257	-1519	-1	7.5	GTCTTA
PF13_0261	-61	1	7.5	TAAGAC
PF13_0270	-291	1	7.5	TAAGAC
PF13_0286	-1693	1	7.5	TAAGAC
PF13_0354	-1879	-1	7.5	GTCTTA
PF14_0013	-1455	1	7.5	TAAGAC
PF14_0016	-426	-1	7.5	GTCTTA
PF14_0072	-1788	1	7.5	TAAGAC
PF14_0076	-188	1	7.5	TAAGAC
PF14_0079	-428	-1	7.5	GTCTTA
PF14_0082	-1663	-1	7.5	GTCTTA
PF14_0099	-150	1	7.5	TAAGAC
PF14_0123	-1439	1	7.5	TAAGAC
PF14_0124	-1581	-1	7.5	GTCTTA
PF14_0127	-72	1	7.5	TAAGAC
PF14_0218	-1529	-1	7.5	GTCTTA
PF14_0218	-801	-1	7.5	GTCTTA
PF14_0221	-864	-1	7.5	GTCTTA
PF14_0239	-1671	1	7.5	TAAGAC
PF14_0247	-1678	1	7.5	TAAGAC
PF14_0423	-1906	-1	7.5	GTCTTA
PF14_0475	-1994	1	7.5	TAAGAC
PF14_0478	-50	-1	7.5	GTCTTA
PF14_0528	-1725	1	7.5	TAAGAC
PF14_0553	-1815	1	7.5	TAAGAC
PF14_0565	-1786	1	7.5	TAAGAC
PF14_0604	-806	-1	7.5	GTCTTA
PF14_0610	-1252	-1	7.5	GTCTTA
PF14_0635	-1597	1	7.5	TAAGAC
PFA0515w	-1363	1	7.5	TAAGAC
PFA0765c	-1871	-1	7.5	GTCTTA
PFA0765c	-1850	-1	7.5	GTCTTA
PFA0765c	-1829	-1	7.5	GTCTTA
PFA0765c	-1808	-1	7.5	GTCTTA
PFB0285c	-583	-1	7.5	GTCTTA
PFB0285c	-85	1	7.5	TAAGAC
PFB0415c	-1766	-1	7.5	GTCTTA
PFB0705w	-330	1	7.5	TAAGAC
PFB0826c	-130	-1	7.5	GTCTTA
PFB0860c	-88	1	7.5	TAAGAC
PFB0865w	-1146	-1	7.5	GTCTTA
PFC0005w	-1966	-1	7.5	GTCTTA
PFC0005w	-1836	-1	7.5	GTCTTA
PFC0005w	-1815	-1	7.5	GTCTTA
PFC0005w	-1793	-1	7.5	GTCTTA
PFC0005w	-1752	-1	7.5	GTCTTA
PFC0060c	-496	1	7.5	TAAGAC
PFC0100c	-1574	1	7.5	TAAGAC
PFC0100c	-1304	1	7.5	TAAGAC
PFC0155c	-1362	-1	7.5	GTCTTA
PFC0155c	-1331	-1	7.5	GTCTTA
PFC0430w	-1604	-1	7.5	GTCTTA
PFC0430w	-1322	1	7.5	TAAGAC
PFC0485w	-1700	1	7.5	TAAGAC
PFC0485w	-1315	1	7.5	TAAGAC
PFC0535w	-1623	1	7.5	TAAGAC
PFC0690c	-1104	-1	7.5	GTCTTA
PFC0885c	-1825	1	7.5	TAAGAC
PFC0885c	-274	-1	7.5	GTCTTA
PFC1015c	-1208	1	7.5	TAAGAC
PFC1015c	-129	-1	7.5	GTCTTA
PFC1065w	-1838	1	7.5	TAAGAC
PFD0160w	-1278	-1	7.5	GTCTTA
PFD0265w	-1508	1	7.5	TAAGAC
PFD0545w	-173	-1	7.5	GTCTTA
PFD0825c	-427	-1	7.5	GTCTTA
PFD0960c	-1970	1	7.5	TAAGAC
PFE0160c	-1732	1	7.5	TAAGAC
PFE0185c	-1222	1	7.5	TAAGAC
PFE0305w	-411	1	7.5	TAAGAC
PFE0810c	-1042	1	7.5	TAAGAC
PFE0925c	-1511	1	7.5	TAAGAC
PFE1085w	-1581	1	7.5	TAAGAC
PFE1200w	-1026	1	7.5	TAAGAC
PFE1200w	-665	-1	7.5	GTCTTA
PFE1310c	-1307	1	7.5	TAAGAC
PFE1320w	-156	1	7.5	TAAGAC
PFE1365w	-416	-1	7.5	GTCTTA
PFI0105c	-170	-1	7.5	GTCTTA
PFI0105c	-8	-1	7.5	GTCTTA
PFI0195c	-213	1	7.5	TAAGAC
PFI0285w	-1981	1	7.5	TAAGAC
PFI0310w	-499	-1	7.5	GTCTTA
PFI0320w	-1962	1	7.5	TAAGAC
PFI0720w	-193	1	7.5	TAAGAC
PFI0740c	-1480	-1	7.5	GTCTTA
PFI0805w	-1054	-1	7.5	GTCTTA
PFI0815c	-1097	-1	7.5	GTCTTA
PFI0815c	-722	-1	7.5	GTCTTA
PFI0920c	-1002	-1	7.5	GTCTTA
PFI1140w	-349	1	7.5	TAAGAC
PFI1175c	-1574	1	7.5	TAAGAC
PFI1720w	-32	1	7.5	TAAGAC
PFI1830c	-1968	-1	7.5	GTCTTA
PFI1830c	-1823	-1	7.5	GTCTTA
PFI1830c	-1802	-1	7.5	GTCTTA
PFI1830c	-1781	-1	7.5	GTCTTA
PFI1830c	-1760	-1	7.5	GTCTTA
PFI1830c	-1739	-1	7.5	GTCTTA
PFI1830c	-1621	-1	7.5	GTCTTA
PFL0045c	-1852	1	7.5	TAAGAC
PFL0045c	-318	1	7.5	TAAGAC
PFL0520c	-634	1	7.5	TAAGAC
PFL0525w	-293	-1	7.5	GTCTTA
PFL0570c	-266	-1	7.5	GTCTTA
PFL0845w	-51	-1	7.5	GTCTTA
PFL0850w	-188	-1	7.5	GTCTTA
PFL1170w	-1336	-1	7.5	GTCTTA
PFL1170w	-677	-1	7.5	GTCTTA
PFL1175w	-1567	1	7.5	TAAGAC
PFL1345c	-960	1	7.5	TAAGAC
PFL1610c	-1007	-1	7.5	GTCTTA
PFL2305w	-709	-1	7.5	GTCTTA
PFL2430c	-1653	-1	7.5	GTCTTA
PFL2430c	-801	1	7.5	TAAGAC
MAL13P1.172	-718	-1	7.47	GGGTTA
MAL13P1.179	-71	1	7.47	TAACCC
MAL13P1.237	-221	-1	7.47	GGGTTA
MAL13P1.257	-61	-1	7.47	GGGTTA
MAL13P1.275	-1354	-1	7.47	GGGTTA
MAL13P1.302	-1787	-1	7.47	GGGTTA
MAL13P1.352	-161	-1	7.47	GGGTTA
MAL13P1.70	-1025	-1	7.47	GGGTTA
MAL7P1.105	-663	-1	7.47	GGGTTA
MAL7P1.12	-1728	1	7.47	TAACCC
MAL7P1.131	-1500	1	7.47	TAACCC
MAL7P1.27	-1968	-1	7.47	GGGTTA
MAL8P1.160	-1692	1	7.47	TAACCC
MAL8P1.65	-663	1	7.47	TAACCC
PF07_0006	-728	-1	7.47	GGGTTA
PF07_0046	-182	1	7.47	TAACCC
PF07_0080	-605	1	7.47	TAACCC
PF07_0103	-479	1	7.47	TAACCC
PF08_0003	-1123	1	7.47	TAACCC
PF08_0081	-195	1	7.47	TAACCC
PF10_0015	-1877	1	7.47	TAACCC
PF10_0025	-1571	1	7.47	TAACCC
PF10_0063	-802	1	7.47	TAACCC
PF10_0091	-417	-1	7.47	GGGTTA
PF10_0142	-39	1	7.47	TAACCC
PF10_0205	-963	1	7.47	TAACCC
PF10_0279	-1374	-1	7.47	GGGTTA
PF11_0039	-1471	1	7.47	TAACCC
PF11_0047	-1473	1	7.47	TAACCC
PF11_0068	-1621	1	7.47	TAACCC
PF11_0096	-1804	1	7.47	TAACCC
PF11_0096	-209	1	7.47	TAACCC
PF11_0191	-339	-1	7.47	GGGTTA
PF11_0359	-947	1	7.47	TAACCC
PF11_0382	-1751	1	7.47	TAACCC
PF13_0045	-1339	-1	7.47	GGGTTA
PF13_0045	-1295	-1	7.47	GGGTTA
PF13_0076	-539	1	7.47	TAACCC
PF13_0091	-230	1	7.47	TAACCC
PF13_0124	-1864	-1	7.47	GGGTTA
PF13_0157	-445	-1	7.47	GGGTTA
PF13_0158	-904	1	7.47	TAACCC
PF13_0177	-469	-1	7.47	GGGTTA
PF13_0215	-1678	1	7.47	TAACCC
PF13_0323	-1452	-1	7.47	GGGTTA
PF14_0104	-1087	-1	7.47	GGGTTA
PF14_0128	-700	-1	7.47	GGGTTA
PF14_0146	-397	-1	7.47	GGGTTA
PF14_0221	-1677	1	7.47	TAACCC
PF14_0261	-1772	-1	7.47	GGGTTA
PF14_0291	-1714	-1	7.47	GGGTTA
PF14_0292	-1310	1	7.47	TAACCC
PF14_0364	-1789	1	7.47	TAACCC
PF14_0364	-1403	-1	7.47	GGGTTA
PF14_0365	-677	1	7.47	TAACCC
PF14_0365	-291	-1	7.47	GGGTTA
PF14_0465	-1122	-1	7.47	GGGTTA
PF14_0499	-1097	-1	7.47	GGGTTA
PF14_0565	-1015	1	7.47	TAACCC
PF14_0569	-354	1	7.47	TAACCC
PF14_0604	-861	-1	7.47	GGGTTA
PF14_0608	-460	1	7.47	TAACCC
PF14_0661	-1498	1	7.47	TAACCC
PF14_0689	-102	-1	7.47	GGGTTA
PFA0765c	-1763	-1	7.47	GGGTTA
PFA0765c	-1708	-1	7.47	GGGTTA
PFA0765c	-1687	-1	7.47	GGGTTA
PFB0485c	-169	-1	7.47	GGGTTA
PFB0630c	-437	-1	7.47	GGGTTA
PFC0005w	-1706	-1	7.47	GGGTTA
PFC0005w	-1652	-1	7.47	GGGTTA
PFC0005w	-1631	-1	7.47	GGGTTA
PFC0155c	-1972	1	7.47	TAACCC
PFC0155c	-1555	-1	7.47	GGGTTA
PFC0240c	-1829	-1	7.47	GGGTTA
PFC0441c	-981	-1	7.47	GGGTTA
PFC0450w	-1661	1	7.47	TAACCC
PFC0485w	-323	-1	7.47	GGGTTA
PFC0486c	-1211	-1	7.47	GGGTTA
PFC0775w	-842	-1	7.47	GGGTTA
PFC0805w	-709	-1	7.47	GGGTTA
PFC0825c	-374	1	7.47	TAACCC
PFC0850c	-770	-1	7.47	GGGTTA
PFC0970w	-275	-1	7.47	GGGTTA
PFC1015c	-1223	1	7.47	TAACCC
PFD0460c	-1506	-1	7.47	GGGTTA
PFD0460c	-878	1	7.47	TAACCC
PFD0875c	-1275	-1	7.47	GGGTTA
PFD0880w	-1488	1	7.47	TAACCC
PFE0055c	-1334	-1	7.47	GGGTTA
PFE1140c	-1383	1	7.47	TAACCC
PFE1310c	-414	-1	7.47	GGGTTA
PFI0320w	-1130	1	7.47	TAACCC
PFI0720w	-1806	1	7.47	TAACCC
PFI0820c	-213	1	7.47	TAACCC
PFI1110w	-1089	-1	7.47	GGGTTA
PFI1130c	-800	1	7.47	TAACCC
PFI1140w	-187	-1	7.47	GGGTTA
PFI1735c	-1956	-1	7.47	GGGTTA
PFI1775w	-776	-1	7.47	GGGTTA
PFI1830c	-1695	-1	7.47	GGGTTA
PFI1830c	-1642	-1	7.47	GGGTTA
PFL0175c	-822	1	7.47	TAACCC
PFL0185c	-1056	-1	7.47	GGGTTA
PFL0675c	-75	-1	7.47	GGGTTA
PFL0815w	-1445	1	7.47	TAACCC
PFL1170w	-1521	1	7.47	TAACCC
PFL1735c	-181	1	7.47	TAACCC
PFL2050w	-202	1	7.47	TAACCC
MAL13P1.264	-307	-1	7.4	CGCTTA
MAL13P1.271	-1180	1	7.4	TAAGCG
MAL13P1.302	-1796	1	7.4	TAAGCG
MAL13P1.53	-1499	1	7.4	TAAGCG
MAL13P1.61	-1275	-1	7.4	CGCTTA
MAL7P1.120	-218	1	7.4	TAAGCG
MAL7P1.122	-1457	-1	7.4	CGCTTA
MAL8P1.65	-373	1	7.4	TAAGCG
MAL8P1.92	-906	1	7.4	TAAGCG
PF07_0116	-1626	1	7.4	TAAGCG
PF08_0047	-435	1	7.4	TAAGCG
PF08_0074	-1478	1	7.4	TAAGCG
PF08_0085	-587	-1	7.4	CGCTTA
PF10_0087	-1057	1	7.4	TAAGCG
PF10_0264	-1966	-1	7.4	CGCTTA
PF10_0357	-805	1	7.4	TAAGCG
PF11_0071	-1042	1	7.4	TAAGCG
PF11_0090	-1215	-1	7.4	CGCTTA
PF11_0120	-871	1	7.4	TAAGCG
PF11_0191	-228	-1	7.4	CGCTTA
PF11_0200	-1892	-1	7.4	CGCTTA
PF11_0353	-1783	1	7.4	TAAGCG
PF11_0452	-1439	1	7.4	TAAGCG
PF11_0457	-555	-1	7.4	CGCTTA
PF11_0457	-35	1	7.4	TAAGCG
PF13_0106	-1506	-1	7.4	CGCTTA
PF13_0128	-301	1	7.4	TAAGCG
PF13_0163	-511	-1	7.4	CGCTTA
PF13_0208	-534	1	7.4	TAAGCG
PF13_0257	-1853	1	7.4	TAAGCG
PF13_0257	-1571	-1	7.4	CGCTTA
PF13_0341	-1419	1	7.4	TAAGCG
PF14_0075	-1434	1	7.4	TAAGCG
PF14_0136	-1332	1	7.4	TAAGCG
PF14_0156	-1255	1	7.4	TAAGCG
PF14_0157	-370	-1	7.4	CGCTTA
PF14_0174	-1296	1	7.4	TAAGCG
PFB0425c	-1218	1	7.4	TAAGCG
PFB0440c	-1195	-1	7.4	CGCTTA
PFD0350w	-1854	-1	7.4	CGCTTA
PFD0450c	-332	1	7.4	TAAGCG
PFD0455w	-579	-1	7.4	CGCTTA
PFE1195w	-1749	1	7.4	TAAGCG
PFI0110c	-49	-1	7.4	CGCTTA
PFI0310w	-166	1	7.4	TAAGCG
PFI0475w	-885	-1	7.4	CGCTTA
PFI1600w	-1245	1	7.4	TAAGCG
PFI1640c	-509	-1	7.4	CGCTTA
PFI1775w	-609	-1	7.4	CGCTTA
PFL0125c	-552	1	7.4	TAAGCG
PFL1270w	-1618	-1	7.4	CGCTTA
PFL2565w	-1704	-1	7.4	CGCTTA
MAL13P1.170	-887	-1	6.94	GACTTA
MAL13P1.170	-148	1	6.94	TAAGTC
MAL13P1.293	-1825	1	6.94	TAAGTC
MAL13P1.293	-1016	-1	6.94	GACTTA
MAL13P1.322	-1988	1	6.94	TAAGTC
MAL13P1.336	-1762	1	6.94	TAAGTC
MAL13P1.336	-1571	-1	6.94	GACTTA
MAL13P1.336	-179	1	6.94	TAAGTC
MAL7P1.12	-250	1	6.94	TAAGTC
MAL7P1.27	-1146	1	6.94	TAAGTC
MAL8P1.19	-943	1	6.94	TAAGTC
MAL8P1.23	-257	1	6.94	TAAGTC
MAL8P1.43	-1549	-1	6.94	GACTTA
PF07_0020	-66	-1	6.94	GACTTA
PF07_0106	-1437	-1	6.94	GACTTA
PF07_0106	-103	-1	6.94	GACTTA
PF07_0116	-1944	-1	6.94	GACTTA
PF07_0116	-708	-1	6.94	GACTTA
PF08_0028	-891	-1	6.94	GACTTA
PF08_0028	-294	1	6.94	TAAGTC
PF08_0044	-1853	-1	6.94	GACTTA
PF08_0069	-1809	1	6.94	TAAGTC
PF08_0085	-940	1	6.94	TAAGTC
PF10_0017	-506	-1	6.94	GACTTA
PF10_0021	-276	1	6.94	TAAGTC
PF10_0091	-410	-1	6.94	GACTTA
PF10_0099	-1003	-1	6.94	GACTTA
PF10_0141	-195	1	6.94	TAAGTC
PF10_0142	-844	1	6.94	TAAGTC
PF10_0162	-602	-1	6.94	GACTTA
PF10_0200	-359	1	6.94	TAAGTC
PF10_0205	-35	-1	6.94	GACTTA
PF10_0269	-379	-1	6.94	GACTTA
PF10_0269	-156	1	6.94	TAAGTC
PF10_0273	-118	1	6.94	TAAGTC
PF10_0327	-56	-1	6.94	GACTTA
PF10_0328	-1485	1	6.94	TAAGTC
PF10_0377	-566	-1	6.94	GACTTA
PF10_0378	-1616	1	6.94	TAAGTC
PF11_0071	-1415	-1	6.94	GACTTA
PF11_0071	-975	-1	6.94	GACTTA
PF11_0086	-515	1	6.94	TAAGTC
PF11_0093	-1244	-1	6.94	GACTTA
PF11_0096	-221	1	6.94	TAAGTC
PF11_0108	-219	1	6.94	TAAGTC
PF11_0199	-1308	1	6.94	TAAGTC
PF11_0200	-1921	-1	6.94	GACTTA
PF11_0225	-1480	1	6.94	TAAGTC
PF11_0269	-1593	1	6.94	TAAGTC
PF11_0275	-1259	-1	6.94	GACTTA
PF11_0291	-1616	-1	6.94	GACTTA
PF11_0320	-355	1	6.94	TAAGTC
[truncated: 419 more rows]
