# Supplementary material for: Identification and Genome-Wide Prediction of DNA Binding Specificities for the ApiAP2 Family of Regulators from the Malaria Parasite
Source: PLoS Pathog. 2010 Oct 28;6(10):e1001165. doi: 10.1371/journal.ppat.1001165 (PMC2965767; doi:10.1371/journal.ppat.1001165)
Supplement: Dataset S5 — IDC co-expressed predicted targets for all motifs. (1.71 MB ZIP) [file ppat.1001165.s023.zip › Dataset S5_revised/PFF0670w_D2_IDC co-expressed targets.xls]

## Sheet: CTCTAG_PFF0670wD2ext.targets.tx
Dataset S5p. Predicted targets of PFF0670w_D2 that are co-expressed during the IDC.
Searches were done using the position weight matrix trimmed to the 6 most informative consecutive motif positions.
Data is sorted by score from highest to lowest.
Column 1 - PlasmoDB gene IDs. Genes listed multiple times have more than one match to the motif in their upstream regions
Column 2 - Position of the motif upstream from the ATG start codon.
Column 3 - Orientation of the motif in the genome. 1 indicates the plus strand and -1 indicates the minus strand.
Column 4 - ScanACE score. Higher scores reflect better better matches to the position weight matrix.
Column 5 - Sequence of the motif match. All sequences are 5' to 3' from the plus strand.
Gene ID	Position	Orientation	Score	Sequence
MAL13P1.132	-334	1	14.81	CTCTAG
MAL13P1.344	-205	1	14.81	CTCTAG
MAL8P1.17	-1919	1	14.81	CTCTAG
MAL8P1.32	-1067	1	14.81	CTCTAG
PF07_0085	-964	1	14.81	CTCTAG
PF08_0029	-1031	-1	14.81	CTAGAG
PF11_0188	-773	-1	14.81	CTAGAG
PF11_0197	-1115	1	14.81	CTCTAG
PF11_0310	-1255	1	14.81	CTCTAG
PF11_0428	-369	-1	14.81	CTAGAG
PF13_0153	-1629	1	14.81	CTCTAG
PF13_0262	-191	-1	14.81	CTAGAG
PF14_0310	-586	1	14.81	CTCTAG
PF14_0631	-405	1	14.81	CTCTAG
PFB0595w	-559	1	14.81	CTCTAG
PFI0610w	-1893	1	14.81	CTCTAG
PFI1185c	-1079	-1	14.81	CTAGAG
PFL1995c	-820	1	14.81	CTCTAG
PFL2365w	-790	1	14.81	CTCTAG
PF07_0077	-572	1	14.12	CCCTAG
PF07_0132	-1091	1	14.12	CCCTAG
PF08_0132	-613	1	14.12	CCCTAG
PF10_0026	-879	1	14.12	CCCTAG
PF10_0144	-1762	1	14.12	CCCTAG
PF10_0322	-1594	1	14.12	CCCTAG
PF10_0322	-885	1	14.12	CCCTAG
PF10_0323	-196	-1	14.12	CTAGGG
PF11_0051	-546	-1	14.12	CTAGGG
PF14_0455	-1515	1	14.12	CCCTAG
PFA0450c	-622	1	14.12	CCCTAG
PFA0620c	-1395	1	14.12	CCCTAG
PFB0575c	-372	-1	14.12	CTAGGG
PFB0580w	-1839	1	14.12	CCCTAG
PFD0125c	-1182	-1	14.12	CTAGGG
PFD0310w	-1259	1	14.12	CCCTAG
PFD0770c	-694	1	14.12	CCCTAG
PFD0810w	-1541	-1	14.12	CTAGGG
PFE0980c	-68	1	14.12	CCCTAG
PFL1310c	-1799	1	14.12	CCCTAG
MAL13P1.262	-1992	1	10.93	CTCGAG
MAL13P1.346	-655	1	10.93	CTCGAG
PF10_0078	-364	-1	10.93	CGAGAG
PF10_0122	-1569	1	10.93	CTCTCG
PF11_0270	-17	1	10.93	CTCTCG
PF11_0295	-488	1	10.93	CTCTCG
PF14_0038	-1450	-1	10.93	CGAGAG
PF14_0228	-15	-1	10.93	CGAGAG
PFC0285c	-1808	-1	10.93	CGAGAG
PFC0290w	-1143	1	10.93	CTCTCG
PFE0410w	-1724	1	10.93	CTCTCG
PFL0705c	-741	1	10.93	CTCTCG
PFL1425w	-1008	1	10.93	CTCTCG
PFL1735c	-203	-1	10.93	CGAGAG
PFL1795c	-1177	1	10.93	CTCTCG
PFL2200w	-541	1	10.93	CTCGAG
MAL8P1.128	-1236	1	10.47	CACTAG
MAL8P1.2	-1014	1	10.47	CACTAG
MAL8P1.3	-1916	-1	10.47	CTAGTG
MAL8P1.3	-1889	1	10.47	CACTAG
PF08_0060	-929	1	10.47	CACTAG
PF10_0144	-1291	-1	10.47	CTAGTG
PF11_0036	-527	1	10.47	CACTAG
PF11_0161	-984	1	10.47	CACTAG
PF11_0165	-1023	1	10.47	CACTAG
PF11_0309	-1109	1	10.47	CACTAG
PF11_0524	-593	1	10.47	CACTAG
PF13_0281	-1207	1	10.47	CACTAG
PF13_0297	-239	1	10.47	CACTAG
PF14_0180	-209	1	10.47	CACTAG
PF14_0312	-6	-1	10.47	CTAGTG
PF14_0386	-434	1	10.47	CACTAG
PF14_0393	-992	1	10.47	CACTAG
PF14_0726	-1775	-1	10.47	CTAGTG
PFA0160c	-916	-1	10.47	CTAGTG
PFC0005w	-1515	-1	10.47	CTAGTG
PFE0040c	-672	-1	10.47	CTAGTG
PFI1265w	-887	1	10.47	CACTAG
PFL1185c	-808	1	10.47	CACTAG
PF10_0323	-550	-1	10.36	CTAGCG
PF14_0217	-14	-1	10.36	CTAGCG
PFC0105w	-799	-1	10.36	CTAGCG
PFL1735c	-842	-1	10.36	CTAGCG
MAL8P1.127	-1038	-1	9.19	CTGGAG
MAL8P1.17	-1316	1	9.19	CTCCAG
MAL8P1.21	-992	1	9.19	CTCTGG
PF07_0087	-1296	-1	9.19	CTGGAG
PF10_0078	-352	1	9.19	CTCCAG
PF10_0322	-135	1	9.19	CTCCAG
PF11_0036	-1755	1	9.19	CTCCAG
PF11_0305	-107	1	9.19	CTCTGG
PF11_0306	-1405	-1	9.19	CCAGAG
PF11_0413	-1190	1	9.19	CTCTGG
PF13_0049	-794	1	9.19	CTCTGG
PF13_0214	-1502	1	9.19	CTCCAG
PF13_0262	-1522	-1	9.19	CCAGAG
PF14_0017	-522	-1	9.19	CTGGAG
PFA0130c	-152	1	9.19	CTCTGG
PFC0165w	-237	-1	9.19	CTGGAG
PFD0365c	-1292	1	9.19	CTCTGG
PFE0675c	-1844	1	9.19	CTCTGG
PFL0255c	-871	1	9.19	CTCCAG
PFL0335c	-45	-1	9.19	CCAGAG
PFL1525c	-1848	1	9.19	CTCCAG
PFL1790w	-224	-1	9.19	CCAGAG
PF08_0079	-1123	1	8.43	GTCTAG
PF11_0078	-428	-1	8.43	CTAGAC
PF11_0079	-452	1	8.43	GTCTAG
PF14_0237	-693	1	8.43	GTCTAG
PFD0565c	-1148	1	8.43	GTCTAG
PFI1265w	-1113	-1	8.43	CTAGAC
PFL0900c	-85	-1	8.43	CTAGAC
PFL1070c	-1459	1	8.43	GTCTAG
PFL1680w	-138	1	8.43	GTCTAG
MAL13P1.346	-1078	1	8.15	ATCTAG
MAL13P1.50	-497	1	8.15	ATCTAG
MAL7P1.129	-1645	1	8.15	ATCTAG
MAL8P1.156	-1628	1	8.15	ATCTAG
MAL8P1.2	-1470	1	8.15	ATCTAG
PF07_0008	-948	1	8.15	ATCTAG
PF07_0077	-322	1	8.15	ATCTAG
PF07_0086	-167	1	8.15	ATCTAG
PF08_0010	-906	-1	8.15	CTAGAT
PF10_0058	-627	1	8.15	ATCTAG
PF10_0075	-1681	1	8.15	ATCTAG
PF10_0077	-36	-1	8.15	CTAGAT
PF10_0315	-536	1	8.15	ATCTAG
PF10_0322	-1046	1	8.15	ATCTAG
PF10_0323	-1214	-1	8.15	CTAGAT
PF10_0329	-855	1	8.15	ATCTAG
PF10_0380	-1462	-1	8.15	CTAGAT
PF11_0165	-1291	1	8.15	ATCTAG
PF11_0174	-831	-1	8.15	CTAGAT
PF11_0356	-980	1	8.15	ATCTAG
PF11_0364	-532	-1	8.15	CTAGAT
PF11_0438	-68	1	8.15	ATCTAG
PF13_0048	-364	1	8.15	ATCTAG
PF13_0087	-25	-1	8.15	CTAGAT
PF13_0235	-1595	1	8.15	ATCTAG
PF14_0014	-1357	1	8.15	ATCTAG
PF14_0087	-724	-1	8.15	CTAGAT
PF14_0097	-118	-1	8.15	CTAGAT
PF14_0141	-1952	-1	8.15	CTAGAT
PF14_0186	-1710	1	8.15	ATCTAG
PF14_0187	-877	-1	8.15	CTAGAT
PF14_0256	-118	-1	8.15	CTAGAT
PF14_0370	-924	1	8.15	ATCTAG
PF14_0402	-645	-1	8.15	CTAGAT
PF14_0403	-852	-1	8.15	CTAGAT
PF14_0416	-189	-1	8.15	CTAGAT
PF14_0417	-1170	1	8.15	ATCTAG
PF14_0489	-1699	-1	8.15	CTAGAT
PF14_0601	-779	1	8.15	ATCTAG
PF14_0650	-1024	1	8.15	ATCTAG
PFA0145c	-7	1	8.15	ATCTAG
PFA0590w	-806	1	8.15	ATCTAG
PFA0590w	-654	1	8.15	ATCTAG
PFA0590w	-508	1	8.15	ATCTAG
PFA0590w	-362	1	8.15	ATCTAG
PFB0930w	-86	-1	8.15	CTAGAT
PFC0005w	-1866	1	8.15	ATCTAG
PFC0005w	-1778	1	8.15	ATCTAG
PFC1055w	-616	-1	8.15	CTAGAT
PFD0555c	-572	1	8.15	ATCTAG
PFD0810w	-680	-1	8.15	CTAGAT
PFE0505w	-1265	1	8.15	ATCTAG
PFE1045c	-82	-1	8.15	CTAGAT
PFE1240w	-1693	1	8.15	ATCTAG
PFE1590w	-1928	1	8.15	ATCTAG
PFE1615c	-1393	1	8.15	ATCTAG
PFI0225w	-1196	-1	8.15	CTAGAT
PFI0910w	-1108	1	8.15	ATCTAG
PFI1120c	-1159	-1	8.15	CTAGAT
PFI1780w	-382	1	8.15	ATCTAG
PFL0050c	-763	-1	8.15	CTAGAT
PFL1310c	-647	-1	8.15	CTAGAT
PFL2000w	-830	1	8.15	ATCTAG
PFL2150c	-330	1	8.15	ATCTAG
PFL2440w	-466	1	8.15	ATCTAG
PFL2445c	-794	-1	8.15	CTAGAT
MAL13P1.112	-661	-1	7.92	ATAGAG
MAL13P1.201	-516	-1	7.92	ATAGAG
MAL13P1.26	-275	-1	7.92	ATAGAG
MAL13P1.284	-790	1	7.92	CTCTAT
MAL13P1.323	-900	-1	7.92	ATAGAG
MAL13P1.323	-644	-1	7.92	ATAGAG
MAL13P1.327	-1663	1	7.92	CTCTAT
MAL13P1.327	-1276	1	7.92	CTCTAT
MAL13P1.338	-1914	1	7.92	CTCTAT
MAL13P1.346	-1812	1	7.92	CTATAG
MAL13P1.347	-1400	1	7.92	CTATAG
MAL13P1.347	-1005	-1	7.92	ATAGAG
MAL13P1.352	-1385	1	7.92	CTATAG
MAL13P1.352	-715	-1	7.92	ATAGAG
MAL13P1.59	-323	-1	7.92	ATAGAG
MAL13P1.74	-1362	1	7.92	CTATAG
MAL13P1.75	-292	-1	7.92	ATAGAG
MAL13P1.76	-1621	1	7.92	CTCTAT
MAL7P1.122	-972	1	7.92	CTCTAT
MAL7P1.129	-527	1	7.92	CTATAG
MAL7P1.134	-1203	1	7.92	CTCTAT
MAL7P1.147	-1008	1	7.92	CTATAG
MAL7P1.25	-243	1	7.92	CTATAG
MAL7P1.33	-24	-1	7.92	ATAGAG
MAL7P1.38	-1620	1	7.92	CTCTAT
MAL7P1.81	-1132	1	7.92	CTATAG
MAL7P1.81	-104	-1	7.92	ATAGAG
MAL7P1.83	-383	-1	7.92	ATAGAG
MAL8P1.156	-1845	1	7.92	CTCTAT
MAL8P1.156	-347	1	7.92	CTCTAT
MAL8P1.157	-1742	-1	7.92	ATAGAG
MAL8P1.17	-1460	1	7.92	CTATAG
MAL8P1.17	-816	-1	7.92	ATAGAG
MAL8P1.17	-573	-1	7.92	ATAGAG
MAL8P1.40	-1147	-1	7.92	ATAGAG
MAL8P1.58	-1662	1	7.92	CTCTAT
MAL8P1.80	-23	1	7.92	CTCTAT
MAL8P1.95	-1637	1	7.92	CTCTAT
PF07_0008	-1989	1	7.92	CTCTAT
PF07_0015	-1594	1	7.92	CTCTAT
PF07_0037	-509	-1	7.92	ATAGAG
PF07_0046	-719	-1	7.92	ATAGAG
PF07_0057	-1757	-1	7.92	ATAGAG
PF07_0066	-920	1	7.92	CTCTAT
PF07_0085	-1952	1	7.92	CTATAG
PF07_0085	-767	-1	7.92	ATAGAG
PF07_0088	-1763	-1	7.92	ATAGAG
PF07_0132	-662	-1	7.92	ATAGAG
PF07_0132	-467	-1	7.92	ATAGAG
PF07_0132	-450	1	7.92	CTATAG
PF08_0018	-844	1	7.92	CTCTAT
PF08_0018	-755	-1	7.92	ATAGAG
PF08_0019	-1362	1	7.92	CTCTAT
PF08_0037	-111	1	7.92	CTCTAT
PF08_0060	-1134	-1	7.92	ATAGAG
PF08_0060	-102	1	7.92	CTCTAT
PF08_0063	-378	1	7.92	CTATAG
PF08_0071	-1148	1	7.92	CTATAG
PF08_0075	-512	-1	7.92	ATAGAG
PF08_0087	-1436	1	7.92	CTATAG
PF08_0096	-676	-1	7.92	ATAGAG
PF08_0096	-576	1	7.92	CTCTAT
PF08_0098	-956	1	7.92	CTATAG
PF08_0132	-402	-1	7.92	ATAGAG
PF10_0009	-883	1	7.92	CTCTAT
PF10_0026	-108	1	7.92	CTCTAT
PF10_0026	-69	1	7.92	CTATAG
PF10_0058	-457	1	7.92	CTCTAT
PF10_0070	-1239	-1	7.92	ATAGAG
PF10_0075	-335	1	7.92	CTATAG
PF10_0078	-773	1	7.92	CTATAG
PF10_0093	-201	1	7.92	CTCTAT
PF10_0144	-1574	1	7.92	CTATAG
PF10_0153	-406	1	7.92	CTCTAT
PF10_0160	-1206	-1	7.92	ATAGAG
PF10_0187	-436	1	7.92	CTCTAT
PF10_0214	-497	-1	7.92	ATAGAG
PF10_0265	-1531	1	7.92	CTATAG
PF10_0265	-1016	1	7.92	CTCTAT
PF10_0265	-633	-1	7.92	ATAGAG
PF10_0265	-289	-1	7.92	ATAGAG
PF10_0270	-54	1	7.92	CTCTAT
PF10_0272	-1129	-1	7.92	ATAGAG
PF10_0289	-832	1	7.92	CTCTAT
PF10_0304	-1228	1	7.92	CTCTAT
PF10_0318	-1250	1	7.92	CTCTAT
PF10_0324	-936	1	7.92	CTCTAT
PF10_0325	-1741	-1	7.92	ATAGAG
PF10_0325	-13	-1	7.92	ATAGAG
PF10_0363	-843	1	7.92	CTATAG
PF10_0380	-1386	1	7.92	CTCTAT
PF10_0380	-415	1	7.92	CTCTAT
PF11_0043	-1940	1	7.92	CTATAG
PF11_0055	-800	1	7.92	CTCTAT
PF11_0088	-150	1	7.92	CTATAG
PF11_0096	-1364	-1	7.92	ATAGAG
PF11_0118	-446	-1	7.92	ATAGAG
PF11_0165	-1502	1	7.92	CTCTAT
PF11_0225	-1624	1	7.92	CTCTAT
PF11_0289	-412	-1	7.92	ATAGAG
PF11_0292	-159	-1	7.92	ATAGAG
PF11_0293	-1032	1	7.92	CTCTAT
PF11_0309	-654	1	7.92	CTCTAT
PF11_0310	-1342	1	7.92	CTCTAT
PF11_0310	-1004	1	7.92	CTCTAT
PF11_0312	-968	1	7.92	CTATAG
PF11_0313	-901	1	7.92	CTATAG
PF11_0351	-537	-1	7.92	ATAGAG
PF11_0364	-125	1	7.92	CTATAG
PF11_0374	-1101	1	7.92	CTATAG
PF11_0437	-1071	-1	7.92	ATAGAG
PF11_0506	-125	-1	7.92	ATAGAG
PF11_0508	-830	-1	7.92	ATAGAG
PF11_0508	-654	-1	7.92	ATAGAG
PF11_0511	-980	1	7.92	CTATAG
PF13_0017	-663	-1	7.92	ATAGAG
PF13_0023	-167	1	7.92	CTCTAT
PF13_0031	-738	-1	7.92	ATAGAG
PF13_0031	-369	-1	7.92	ATAGAG
PF13_0045	-810	1	7.92	CTATAG
PF13_0062	-524	-1	7.92	ATAGAG
PF13_0071	-1008	1	7.92	CTATAG
PF13_0101	-1659	-1	7.92	ATAGAG
PF13_0130	-96	1	7.92	CTCTAT
PF13_0134	-243	1	7.92	CTCTAT
PF13_0141	-1413	-1	7.92	ATAGAG
PF13_0153	-9	1	7.92	CTCTAT
PF13_0170	-16	-1	7.92	ATAGAG
PF13_0172	-1227	1	7.92	CTCTAT
PF13_0172	-546	1	7.92	CTATAG
PF13_0172	-317	1	7.92	CTCTAT
PF13_0179	-1055	1	7.92	CTATAG
PF13_0179	-741	1	7.92	CTCTAT
PF13_0180	-689	-1	7.92	ATAGAG
PF13_0180	-375	1	7.92	CTATAG
PF13_0208	-958	1	7.92	CTCTAT
PF13_0214	-1986	1	7.92	CTCTAT
PF13_0214	-1232	1	7.92	CTCTAT
PF13_0214	-836	-1	7.92	ATAGAG
PF13_0220	-1118	1	7.92	CTATAG
PF13_0226	-798	1	7.92	CTCTAT
PF13_0227	-1816	-1	7.92	ATAGAG
PF13_0232	-265	1	7.92	CTCTAT
PF13_0234	-169	-1	7.92	ATAGAG
PF13_0235	-1785	1	7.92	CTCTAT
PF13_0241	-743	-1	7.92	ATAGAG
PF13_0241	-573	1	7.92	CTCTAT
PF13_0245	-723	-1	7.92	ATAGAG
PF13_0268	-948	1	7.92	CTCTAT
PF13_0273	-567	-1	7.92	ATAGAG
PF13_0287	-1433	-1	7.92	ATAGAG
PF13_0290	-379	1	7.92	CTCTAT
PF13_0322	-1864	-1	7.92	ATAGAG
PF13_0344	-321	-1	7.92	ATAGAG
PF13_0345	-810	1	7.92	CTCTAT
PF13_0348	-1956	-1	7.92	ATAGAG
PF13_0358	-327	1	7.92	CTCTAT
PF14_0017	-137	-1	7.92	ATAGAG
PF14_0022	-370	1	7.92	CTCTAT
PF14_0023	-333	-1	7.92	ATAGAG
PF14_0038	-1149	1	7.92	CTCTAT
PF14_0078	-1123	-1	7.92	ATAGAG
PF14_0086	-572	-1	7.92	ATAGAG
PF14_0096	-1539	1	7.92	CTCTAT
PF14_0096	-1156	1	7.92	CTATAG
PF14_0096	-750	-1	7.92	ATAGAG
PF14_0097	-191	-1	7.92	ATAGAG
PF14_0154	-1264	1	7.92	CTCTAT
PF14_0166	-663	-1	7.92	ATAGAG
PF14_0176	-184	1	7.92	CTATAG
PF14_0180	-1108	1	7.92	CTATAG
PF14_0218	-1176	1	7.92	CTCTAT
PF14_0218	-640	1	7.92	CTATAG
PF14_0227	-1211	1	7.92	CTCTAT
PF14_0241	-1701	-1	7.92	ATAGAG
PF14_0280	-1248	-1	7.92	ATAGAG
PF14_0308	-1157	-1	7.92	ATAGAG
PF14_0308	-605	1	7.92	CTATAG
PF14_0324	-1144	1	7.92	CTATAG
PF14_0328	-1173	1	7.92	CTATAG
PF14_0329	-1225	1	7.92	CTATAG
PF14_0329	-53	-1	7.92	ATAGAG
PF14_0341	-1390	-1	7.92	ATAGAG
PF14_0368	-1525	-1	7.92	ATAGAG
PF14_0370	-140	-1	7.92	ATAGAG
PF14_0381	-1600	1	7.92	CTCTAT
PF14_0381	-140	-1	7.92	ATAGAG
PF14_0387	-346	-1	7.92	ATAGAG
PF14_0393	-31	1	7.92	CTCTAT
PF14_0398	-34	1	7.92	CTATAG
PF14_0399	-685	1	7.92	CTCTAT
PF14_0403	-1852	-1	7.92	ATAGAG
PF14_0403	-388	-1	7.92	ATAGAG
PF14_0426	-1475	1	7.92	CTCTAT
PF14_0442	-1947	-1	7.92	ATAGAG
PF14_0442	-1701	-1	7.92	ATAGAG
PF14_0454	-588	-1	7.92	ATAGAG
PF14_0455	-665	-1	7.92	ATAGAG
PF14_0470	-1036	-1	7.92	ATAGAG
PF14_0471	-745	1	7.92	CTATAG
PF14_0490	-706	1	7.92	CTCTAT
PF14_0499	-1144	1	7.92	CTATAG
PF14_0509	-483	1	7.92	CTCTAT
PF14_0510	-1841	-1	7.92	ATAGAG
PF14_0544	-498	1	7.92	CTCTAT
PF14_0557	-238	1	7.92	CTATAG
PF14_0570	-647	1	7.92	CTATAG
PF14_0589	-527	1	7.92	CTCTAT
PF14_0598	-957	1	7.92	CTCTAT
PF14_0601	-1173	1	7.92	CTCTAT
PF14_0631	-54	-1	7.92	ATAGAG
PF14_0643	-786	1	7.92	CTCTAT
PF14_0650	-961	1	7.92	CTATAG
PF14_0678	-1958	1	7.92	CTCTAT
PF14_0692	-84	1	7.92	CTCTAT
PF14_0700	-1288	1	7.92	CTCTAT
PF14_0704	-572	1	7.92	CTCTAT
PFA0130c	-1236	-1	7.92	ATAGAG
PFA0160c	-46	-1	7.92	ATAGAG
PFA0530c	-40	-1	7.92	ATAGAG
PFA0590w	-1031	1	7.92	CTCTAT
PFA0620c	-1924	1	7.92	CTCTAT
PFA0630c	-1028	1	7.92	CTATAG
PFB0445c	-457	-1	7.92	ATAGAG
PFB0445c	-377	1	7.92	CTCTAT
PFB0525w	-1729	1	7.92	CTATAG
PFB0620w	-749	1	7.92	CTCTAT
PFB0826c	-1044	1	7.92	CTCTAT
PFB0826c	-441	1	7.92	CTATAG
PFB0923c	-1601	1	7.92	CTATAG
PFB0923c	-954	-1	7.92	ATAGAG
PFB0953w	-1762	-1	7.92	ATAGAG
PFC0005w	-634	-1	7.92	ATAGAG
PFC0175w	-1775	-1	7.92	ATAGAG
PFC0210c	-455	1	7.92	CTCTAT
PFC0340w	-1886	1	7.92	CTCTAT
PFC0350c	-729	-1	7.92	ATAGAG
PFC0530w	-848	-1	7.92	ATAGAG
PFC0530w	-455	1	7.92	CTATAG
PFC0605w	-378	-1	7.92	ATAGAG
PFC0725c	-1994	1	7.92	CTCTAT
PFC0725c	-1649	-1	7.92	ATAGAG
PFC0800w	-1794	-1	7.92	ATAGAG
PFC0800w	-922	1	7.92	CTATAG
PFC0800w	-760	1	7.92	CTCTAT
PFC0845c	-390	1	7.92	CTATAG
PFC0865w	-926	-1	7.92	ATAGAG
PFC0900w	-1137	1	7.92	CTCTAT
PFC0975c	-693	1	7.92	CTCTAT
PFC1020c	-1186	1	7.92	CTCTAT
PFC1020c	-61	1	7.92	CTCTAT
PFC1025w	-1750	1	7.92	CTATAG
PFC1030w	-219	1	7.92	CTATAG
PFC1055w	-965	-1	7.92	ATAGAG
PFD0075w	-57	1	7.92	CTCTAT
PFD0180c	-67	1	7.92	CTATAG
PFD0210c	-175	-1	7.92	ATAGAG
PFD0225w	-645	1	7.92	CTCTAT
PFD0285c	-1508	-1	7.92	ATAGAG
PFD0310w	-772	-1	7.92	ATAGAG
PFD0555c	-12	-1	7.92	ATAGAG
PFD0810w	-210	1	7.92	CTATAG
PFD0835c	-647	-1	7.92	ATAGAG
PFD1045c	-1001	1	7.92	CTATAG
PFE0100w	-909	1	7.92	CTCTAT
PFE0275w	-1521	1	7.92	CTCTAT
PFE0290c	-86	1	7.92	CTCTAT
PFE0295w	-627	-1	7.92	ATAGAG
PFE0410w	-1832	-1	7.92	ATAGAG
PFE0560c	-474	1	7.92	CTCTAT
PFE0600c	-61	1	7.92	CTCTAT
PFE0730c	-654	1	7.92	CTATAG
PFE0750c	-933	1	7.92	CTATAG
PFE0925c	-894	1	7.92	CTCTAT
PFE0955w	-754	1	7.92	CTATAG
PFE0955w	-240	1	7.92	CTCTAT
PFE0980c	-923	-1	7.92	ATAGAG
PFE0985w	-156	1	7.92	CTATAG
PFE1005w	-920	-1	7.92	ATAGAG
PFE1295c	-836	-1	7.92	ATAGAG
PFE1295c	-753	1	7.92	CTCTAT
PFE1300w	-697	-1	7.92	ATAGAG
PFE1300w	-614	1	7.92	CTCTAT
PFE1370w	-1872	1	7.92	CTATAG
PFE1370w	-24	-1	7.92	ATAGAG
PFE1450c	-527	1	7.92	CTCTAT
PFE1480c	-875	-1	7.92	ATAGAG
PFE1530c	-398	1	7.92	CTCTAT
PFE1535w	-385	1	7.92	CTATAG
PFE1615c	-361	-1	7.92	ATAGAG
PFI0025c	-380	1	7.92	CTATAG
PFI0085c	-588	-1	7.92	ATAGAG
PFI0095c	-757	1	7.92	CTCTAT
PFI0280c	-594	1	7.92	CTCTAT
PFI0295c	-442	-1	7.92	ATAGAG
PFI0340c	-380	1	7.92	CTCTAT
PFI0380c	-36	-1	7.92	ATAGAG
PFI0430c	-548	1	7.92	CTCTAT
PFI0585c	-60	1	7.92	CTCTAT
PFI0630w	-612	-1	7.92	ATAGAG
PFI0650c	-1201	1	7.92	CTCTAT
PFI0755c	-1716	-1	7.92	ATAGAG
PFI0910w	-1167	1	7.92	CTCTAT
PFI1000w	-454	1	7.92	CTCTAT
PFI1105w	-510	1	7.92	CTCTAT
PFI1120c	-410	-1	7.92	ATAGAG
PFI1265w	-1008	1	7.92	CTCTAT
PFI1405c	-1737	1	7.92	CTCTAT
PFI1405c	-813	1	7.92	CTATAG
PFI1415w	-1055	-1	7.92	ATAGAG
PFI1490c	-565	1	7.92	CTCTAT
PFI1495w	-427	-1	7.92	ATAGAG
PFI1645c	-584	1	7.92	CTCTAT
PFI1650w	-813	-1	7.92	ATAGAG
PFI1670c	-1946	-1	7.92	ATAGAG
PFI1670c	-1444	1	7.92	CTCTAT
PFI1780w	-735	-1	7.92	ATAGAG
PFI1785w	-326	1	7.92	CTATAG
PFI1795c	-431	1	7.92	CTCTAT
PFL0055c	-949	1	7.92	CTATAG
PFL0210c	-1681	-1	7.92	ATAGAG
PFL0210c	-861	-1	7.92	ATAGAG
PFL0255c	-366	1	7.92	CTATAG
PFL0295c	-1970	1	7.92	CTATAG
PFL0340w	-299	1	7.92	CTCTAT
PFL0380c	-295	1	7.92	CTCTAT
PFL0490c	-292	1	7.92	CTCTAT
PFL0570c	-563	1	7.92	CTCTAT
PFL0570c	-212	-1	7.92	ATAGAG
PFL0575w	-1145	1	7.92	CTCTAT
PFL0575w	-794	-1	7.92	ATAGAG
PFL0705c	-1981	1	7.92	CTATAG
PFL0730w	-500	-1	7.92	ATAGAG
PFL1140w	-338	1	7.92	CTATAG
PFL1150c	-59	-1	7.92	ATAGAG
PFL1155w	-925	1	7.92	CTCTAT
PFL1240c	-701	-1	7.92	ATAGAG
PFL1240c	-530	1	7.92	CTCTAT
PFL1275c	-826	1	7.92	CTATAG
PFL1310c	-276	1	7.92	CTCTAT
PFL1420w	-318	1	7.92	CTCTAT
PFL1425w	-207	-1	7.92	ATAGAG
PFL1475w	-570	-1	7.92	ATAGAG
PFL1590c	-1874	1	7.92	CTCTAT
PFL1590c	-1108	-1	7.92	ATAGAG
PFL1605w	-606	1	7.92	CTCTAT
PFL1745c	-170	-1	7.92	ATAGAG
PFL1795c	-336	-1	7.92	ATAGAG
PFL2020c	-1522	-1	7.92	ATAGAG
PFL2030w	-808	1	7.92	CTCTAT
PFL2030w	-158	1	7.92	CTATAG
PFL2050w	-393	-1	7.92	ATAGAG
PFL2125c	-426	1	7.92	CTCTAT
PFL2150c	-1156	1	7.92	CTATAG
PFL2150c	-370	1	7.92	CTCTAT
PFL2200w	-423	-1	7.92	ATAGAG
PFL2210w	-1080	-1	7.92	ATAGAG
PFL2210w	-172	1	7.92	CTCTAT
PFL2395c	-496	-1	7.92	ATAGAG
MAL13P1.142	-13	-1	7.68	CAAGAG
MAL13P1.243	-1432	1	7.68	CTCTTG
MAL13P1.294	-808	1	7.68	CTCTTG
MAL13P1.31	-757	-1	7.68	CAAGAG
MAL13P1.327	-713	1	7.68	CTCTTG
MAL13P1.335	-1420	1	7.68	CTCTTG
MAL13P1.346	-639	1	7.68	CTCTTG
MAL13P1.78	-652	-1	7.68	CTTGAG
MAL13P1.87	-540	1	7.68	CTCTTG
MAL7P1.138	-1497	1	7.68	CTCTTG
MAL7P1.25	-309	-1	7.68	CTTGAG
MAL7P1.81	-27	-1	7.68	CTTGAG
MAL8P1.157	-1937	-1	7.68	CTTGAG
PF07_0053	-1402	1	7.68	CTCTTG
PF07_0087	-47	1	7.68	CTCTTG
PF07_0088	-1095	1	7.68	CTCTTG
PF08_0006	-41	-1	7.68	CTTGAG
PF08_0019	-912	-1	7.68	CAAGAG
PF08_0029	-59	1	7.68	CTCTTG
PF08_0039	-119	1	7.68	CTCAAG
PF08_0111	-837	-1	7.68	CTTGAG
PF10_0009	-1626	1	7.68	CTCAAG
PF10_0043	-722	-1	7.68	CTTGAG
PF10_0075	-1639	1	7.68	CTCAAG
PF10_0078	-711	1	7.68	CTCTTG
PF10_0114	-1723	1	7.68	CTCTTG
PF10_0225	-1494	-1	7.68	CAAGAG
PF10_0257	-990	-1	7.68	CAAGAG
PF10_0258	-951	1	7.68	CTCTTG
PF10_0299	-196	-1	7.68	CTTGAG
PF10_0315	-76	1	7.68	CTCTTG
PF10_0318	-1211	1	7.68	CTCTTG
PF10_0318	-187	-1	7.68	CAAGAG
PF10_0322	-1035	-1	7.68	CAAGAG
PF11_0181	-403	-1	7.68	CAAGAG
PF11_0409	-895	1	7.68	CTCAAG
PF13_0065	-1938	-1	7.68	CAAGAG
PF13_0142	-1120	-1	7.68	CTTGAG
PF13_0143	-699	-1	7.68	CTTGAG
PF13_0153	-737	1	7.68	CTCTTG
PF13_0190	-1968	-1	7.68	CAAGAG
PF13_0227	-1191	-1	7.68	CTTGAG
PF13_0235	-519	-1	7.68	CAAGAG
PF13_0241	-528	1	7.68	CTCTTG
PF13_0262	-1505	1	7.68	CTCTTG
PF13_0268	-914	1	7.68	CTCTTG
PF13_0273	-200	-1	7.68	CAAGAG
PF13_0300	-1962	-1	7.68	CTTGAG
PF13_0361	-351	1	7.68	CTCAAG
PF14_0014	-993	-1	7.68	CTTGAG
PF14_0022	-573	-1	7.68	CTTGAG
PF14_0022	-76	-1	7.68	CTTGAG
PF14_0023	-627	1	7.68	CTCAAG
PF14_0023	-130	1	7.68	CTCAAG
PF14_0038	-516	1	7.68	CTCTTG
PF14_0051	-435	1	7.68	CTCTTG
PF14_0087	-383	-1	7.68	CTTGAG
PF14_0141	-116	-1	7.68	CAAGAG
PF14_0152	-341	1	7.68	CTCTTG
PF14_0282	-326	-1	7.68	CTTGAG
PF14_0297	-78	1	7.68	CTCAAG
PF14_0368	-753	1	7.68	CTCTTG
PF14_0368	-120	-1	7.68	CTTGAG
PF14_0398	-113	-1	7.68	CAAGAG
PF14_0428	-1270	-1	7.68	CTTGAG
PF14_0471	-783	1	7.68	CTCTTG
PF14_0631	-1740	1	7.68	CTCAAG
PFA0100c	-1042	-1	7.68	CTTGAG
PFA0105w	-154	1	7.68	CTCAAG
PFB0115w	-1683	1	7.68	CTCTTG
PFB0125c	-1503	-1	7.68	CTTGAG
PFB0445c	-1744	-1	7.68	CTTGAG
PFB0450w	-1889	1	7.68	CTCAAG
PFB0450w	-613	-1	7.68	CAAGAG
PFB0450w	-280	1	7.68	CTCAAG
PFB0520w	-643	-1	7.68	CAAGAG
PFB0525w	-1723	-1	7.68	CAAGAG
PFB0545c	-966	-1	7.68	CAAGAG
PFB0550w	-837	1	7.68	CTCTTG
PFB0923c	-267	1	7.68	CTCTTG
PFC0005w	-1058	1	7.68	CTCTTG
PFC0005w	-1023	1	7.68	CTCTTG
PFC0270w	-1213	-1	7.68	CAAGAG
PFC0330w	-1814	-1	7.68	CTTGAG
PFC0400w	-1997	1	7.68	CTCTTG
PFC0505c	-1771	1	7.68	CTCAAG
PFC0530w	-941	1	7.68	CTCAAG
PFC0800w	-1853	1	7.68	CTCTTG
PFC0835c	-194	-1	7.68	CTTGAG
PFC0850c	-144	-1	7.68	CAAGAG
PFC0865w	-992	-1	7.68	CTTGAG
PFC0900w	-861	1	7.68	CTCTTG
PFD0165w	-483	-1	7.68	CAAGAG
PFD0565c	-697	1	7.68	CTCTTG
PFD1060w	-307	1	7.68	CTCAAG
PFD1140w	-1310	-1	7.68	CAAGAG
PFE0040c	-1663	-1	7.68	CTTGAG
PFE0310c	-315	1	7.68	CTCTTG
PFE0520c	-1302	-1	7.68	CTTGAG
PFE0635c	-262	1	7.68	CTCTTG
PFE0640w	-393	-1	7.68	CAAGAG
PFE0645w	-1667	-1	7.68	CAAGAG
PFE0830c	-1727	1	7.68	CTCTTG
PFE0955w	-741	1	7.68	CTCTTG
PFE1010w	-1327	-1	7.68	CAAGAG
PFE1015c	-648	1	7.68	CTCAAG
PFE1590w	-1444	1	7.68	CTCTTG
PFI0650c	-1175	-1	7.68	CTTGAG
PFI0740c	-398	1	7.68	CTCTTG
PFI0745w	-1196	-1	7.68	CAAGAG
PFI0835c	-279	1	7.68	CTCTTG
PFI0835c	-105	-1	7.68	CAAGAG
PFI0910w	-1869	-1	7.68	CTTGAG
PFI1105w	-569	1	7.68	CTCTTG
PFI1120c	-738	1	7.68	CTCAAG
PFI1245c	-432	1	7.68	CTCAAG
PFI1310w	-619	1	7.68	CTCAAG
PFI1420w	-346	1	7.68	CTCTTG
PFI1625c	-1243	-1	7.68	CTTGAG
PFI1645c	-1086	1	7.68	CTCTTG
PFI1650w	-311	-1	7.68	CAAGAG
PFI1785w	-502	1	7.68	CTCAAG
PFL0050c	-1770	1	7.68	CTCTTG
PFL0225c	-511	-1	7.68	CTTGAG
PFL0225c	-267	1	7.68	CTCAAG
PFL0230w	-594	-1	7.68	CTTGAG
PFL0230w	-350	1	7.68	CTCAAG
PFL0340w	-1202	1	7.68	CTCAAG
PFL0605c	-435	-1	7.68	CTTGAG
PFL0640w	-1960	-1	7.68	CAAGAG
PFL1130c	-20	-1	7.68	CTTGAG
PFL1775c	-820	-1	7.68	CAAGAG
PFL1920c	-738	1	7.68	CTCAAG
PFL1995c	-130	-1	7.68	CAAGAG
PFL2000w	-1518	1	7.68	CTCTTG
PFL2245w	-756	1	7.68	CTCAAG
PFL2445c	-291	1	7.68	CTCTTG
MAL13P1.112	-1798	-1	7.27	CTACAG
MAL13P1.113	-881	1	7.27	CTGTAG
MAL13P1.327	-325	-1	7.27	GTAGAG
MAL13P1.337	-729	1	7.27	CTCTAC
MAL13P1.338	-172	-1	7.27	GTAGAG
MAL13P1.90	-1284	-1	7.27	GTAGAG
MAL7P1.134	-269	1	7.27	CTGTAG
MAL7P1.81	-1241	1	7.27	CTCTAC
MAL8P1.10	-987	1	7.27	CTGTAG
MAL8P1.105	-452	-1	7.27	CTACAG
MAL8P1.124	-756	1	7.27	CTCTAC
MAL8P1.157	-1717	1	7.27	CTCTAC
PF07_0077	-757	-1	7.27	GTAGAG
PF08_0089	-902	-1	7.27	GTAGAG
PF08_0102	-1889	-1	7.27	GTAGAG
PF10_0009	-1167	-1	7.27	CTACAG
PF10_0043	-1450	-1	7.27	GTAGAG
PF10_0047	-298	-1	7.27	GTAGAG
PF10_0057	-1359	1	7.27	CTCTAC
PF10_0057	-22	1	7.27	CTGTAG
PF10_0058	-1580	1	7.27	CTGTAG
PF10_0058	-1472	-1	7.27	GTAGAG
PF10_0058	-847	-1	7.27	GTAGAG
PF10_0070	-1389	1	7.27	CTCTAC
PF10_0121	-862	-1	7.27	GTAGAG
PF10_0257	-1918	-1	7.27	GTAGAG
PF10_0258	-23	1	7.27	CTCTAC
PF10_0299	-357	1	7.27	CTGTAG
PF10_0322	-545	1	7.27	CTGTAG
PF10_0322	-453	1	7.27	CTGTAG
PF10_0366	-1891	1	7.27	CTCTAC
PF11_0036	-644	1	7.27	CTGTAG
PF11_0065	-742	-1	7.27	GTAGAG
PF11_0188	-1315	1	7.27	CTGTAG
PF11_0228	-37	1	7.27	CTCTAC
PF11_0264	-149	-1	7.27	CTACAG
PF11_0265	-1038	1	7.27	CTGTAG
PF11_0289	-1552	1	7.27	CTGTAG
PF11_0309	-341	-1	7.27	GTAGAG
PF11_0412	-978	1	7.27	CTCTAC
PF13_0036	-309	-1	7.27	GTAGAG
PF13_0037	-767	1	7.27	CTCTAC
PF13_0097	-1628	1	7.27	CTCTAC
PF13_0098	-1966	1	7.27	CTCTAC
PF13_0101	-1130	-1	7.27	GTAGAG
PF13_0118	-13	-1	7.27	CTACAG
PF13_0137	-1645	-1	7.27	GTAGAG
PF13_0147	-1172	-1	7.27	GTAGAG
PF13_0183	-1918	-1	7.27	GTAGAG
PF13_0191	-290	1	7.27	CTCTAC
PF13_0208	-228	-1	7.27	CTACAG
PF13_0254	-1665	1	7.27	CTGTAG
PF13_0262	-1129	-1	7.27	GTAGAG
PF13_0273	-1722	-1	7.27	GTAGAG
PF13_0300	-1190	1	7.27	CTCTAC
PF13_0313	-642	1	7.27	CTCTAC
PF14_0141	-880	1	7.27	CTGTAG
PF14_0192	-352	1	7.27	CTCTAC
PF14_0240	-580	-1	7.27	GTAGAG
PF14_0282	-800	-1	7.27	CTACAG
PF14_0324	-94	-1	7.27	GTAGAG
PF14_0335	-977	1	7.27	CTCTAC
PF14_0341	-1402	-1	7.27	GTAGAG
PF14_0381	-1161	1	7.27	CTGTAG
PF14_0442	-1388	-1	7.27	GTAGAG
PF14_0470	-1459	-1	7.27	CTACAG
PF14_0485	-1997	-1	7.27	GTAGAG
PF14_0485	-1445	-1	7.27	GTAGAG
PF14_0486	-1943	1	7.27	CTCTAC
PF14_0486	-1391	1	7.27	CTCTAC
PF14_0519	-508	-1	7.27	CTACAG
PF14_0520	-703	1	7.27	CTGTAG
PF14_0535	-600	1	7.27	CTCTAC
PF14_0540	-47	-1	7.27	GTAGAG
PF14_0599	-724	-1	7.27	GTAGAG
PF14_0627	-1414	-1	7.27	CTACAG
PF14_0662	-1411	-1	7.27	GTAGAG
PF14_0699	-741	-1	7.27	CTACAG
PF14_0704	-206	-1	7.27	GTAGAG
PF14_0715	-1329	1	7.27	CTCTAC
PF14_0716	-475	-1	7.27	GTAGAG
PFA0145c	-477	1	7.27	CTCTAC
PFA0255c	-891	1	7.27	CTCTAC
PFB0205c	-606	1	7.27	CTGTAG
PFB0575c	-1933	-1	7.27	GTAGAG
PFB0580w	-278	1	7.27	CTCTAC
PFB0710c	-1205	1	7.27	CTCTAC
PFC0230c	-830	-1	7.27	GTAGAG
PFC0271c	-492	1	7.27	CTGTAG
PFC0271c	-291	1	7.27	CTGTAG
PFC0340w	-1509	-1	7.27	GTAGAG
PFC0340w	-535	-1	7.27	CTACAG
PFC0350c	-200	1	7.27	CTCTAC
PFC0400w	-22	1	7.27	CTGTAG
PFC0465c	-1240	1	7.27	CTGTAG
PFD0755c	-275	-1	7.27	GTAGAG
PFD0770c	-1593	1	7.27	CTCTAC
PFD0865c	-1027	-1	7.27	GTAGAG
PFD1035w	-1598	1	7.27	CTCTAC
PFE0410w	-1815	-1	7.27	CTACAG
PFE0750c	-1023	-1	7.27	GTAGAG
PFE0955w	-1936	1	7.27	CTCTAC
PFE1010w	-420	1	7.27	CTCTAC
PFE1015c	-892	1	7.27	CTGTAG
PFE1015c	-208	-1	7.27	GTAGAG
PFE1180c	-584	-1	7.27	GTAGAG
PFE1530c	-21	-1	7.27	CTACAG
PFE1535w	-760	1	7.27	CTGTAG
PFI0025c	-427	1	7.27	CTCTAC
PFI0490c	-1983	-1	7.27	GTAGAG
PFI0740c	-735	-1	7.27	GTAGAG
PFI0745w	-859	1	7.27	CTCTAC
PFI0755c	-1974	-1	7.27	CTACAG
PFI0755c	-1254	1	7.27	CTGTAG
PFI0795w	-85	1	7.27	CTGTAG
PFI0910w	-1130	-1	7.27	CTACAG
PFI1415w	-495	-1	7.27	GTAGAG
PFI1490c	-938	-1	7.27	CTACAG
PFI1495w	-54	1	7.27	CTGTAG
PFI1780w	-1414	1	7.27	CTGTAG
PFI1780w	-950	-1	7.27	CTACAG
PFL0055c	-1709	-1	7.27	CTACAG
PFL0105w	-287	-1	7.27	CTACAG
PFL0335c	-493	-1	7.27	GTAGAG
PFL0740c	-1014	-1	7.27	CTACAG
PFL1185c	-1136	1	7.27	CTCTAC
PFL1275c	-746	1	7.27	CTCTAC
PFL1310c	-338	1	7.27	CTCTAC
PFL1535w	-585	1	7.27	CTGTAG
PFL1675c	-792	-1	7.27	GTAGAG
PFL1680w	-1484	1	7.27	CTCTAC
PFL1710c	-32	-1	7.27	GTAGAG
PFL1715w	-961	1	7.27	CTCTAC
PFL1790w	-1769	1	7.27	CTCTAC
PFL1795c	-258	1	7.27	CTGTAG
PFL2170c	-1308	-1	7.27	GTAGAG
PFL2180w	-941	1	7.27	CTCTAC
PFL2240w	-249	-1	7.27	GTAGAG
PFL2365w	-372	-1	7.27	CTACAG
MAL13P1.146	-1644	-1	5.94	CTAGAA
MAL8P1.32	-911	1	5.94	TTCTAG
PF07_0015	-331	1	5.94	TTCTAG
PF07_0129	-1825	1	5.94	TTCTAG
PF07_0129	-1005	1	5.94	TTCTAG
PF08_0010	-727	1	5.94	TTCTAG
PF08_0029	-1187	-1	5.94	CTAGAA
PF08_0084	-1403	1	5.94	TTCTAG
PF08_0132	-1459	-1	5.94	CTAGAA
PF10_0026	-755	-1	5.94	CTAGAA
PF10_0078	-583	1	5.94	TTCTAG
PF10_0093	-270	-1	5.94	CTAGAA
PF10_0114	-817	-1	5.94	CTAGAA
PF10_0139	-536	-1	5.94	CTAGAA
PF10_0160	-1038	1	5.94	TTCTAG
PF10_0225	-997	-1	5.94	CTAGAA
PF10_0298	-860	-1	5.94	CTAGAA
PF10_0359	-280	1	5.94	TTCTAG
PF11_0181	-1986	-1	5.94	CTAGAA
PF11_0339	-478	-1	5.94	CTAGAA
PF11_0469	-767	1	5.94	TTCTAG
PF11_0506	-1717	1	5.94	TTCTAG
PF11_0508	-374	-1	5.94	CTAGAA
PF13_0016	-9	-1	5.94	CTAGAA
PF13_0082	-681	-1	5.94	CTAGAA
PF13_0087	-501	1	5.94	TTCTAG
PF13_0091	-349	1	5.94	TTCTAG
PF13_0129	-417	1	5.94	TTCTAG
PF13_0183	-1623	1	5.94	TTCTAG
PF13_0191	-847	1	5.94	TTCTAG
PF13_0358	-928	-1	5.94	CTAGAA
PF14_0032	-603	-1	5.94	CTAGAA
PF14_0032	-279	-1	5.94	CTAGAA
PF14_0297	-87	1	5.94	TTCTAG
PF14_0354	-515	-1	5.94	CTAGAA
PF14_0377	-1649	-1	5.94	CTAGAA
PF14_0426	-284	-1	5.94	CTAGAA
PF14_0428	-76	1	5.94	TTCTAG
PF14_0470	-612	1	5.94	TTCTAG
PF14_0489	-1123	-1	5.94	CTAGAA
PF14_0499	-1407	-1	5.94	CTAGAA
PF14_0504	-17	1	5.94	TTCTAG
PF14_0519	-806	1	5.94	TTCTAG
PF14_0520	-405	-1	5.94	CTAGAA
PF14_0589	-303	1	5.94	TTCTAG
PF14_0598	-836	1	5.94	TTCTAG
PF14_0631	-1003	1	5.94	TTCTAG
PF14_0637	-1825	1	5.94	TTCTAG
PF14_0726	-1234	1	5.94	TTCTAG
PFA0130c	-1972	1	5.94	TTCTAG
PFA0580c	-1074	1	5.94	TTCTAG
PFA0630c	-543	1	5.94	TTCTAG
PFB0921c	-1156	-1	5.94	CTAGAA
PFC0105w	-296	1	5.94	TTCTAG
PFC0270w	-469	1	5.94	TTCTAG
PFC0440c	-991	1	5.94	TTCTAG
PFC0835c	-1127	-1	5.94	CTAGAA
PFC0975c	-1469	1	5.94	TTCTAG
PFC1025w	-755	-1	5.94	CTAGAA
PFC1030w	-1214	1	5.94	TTCTAG
PFD0075w	-787	1	5.94	TTCTAG
PFD0080c	-741	-1	5.94	CTAGAA
PFD0080c	-463	-1	5.94	CTAGAA
PFD0125c	-1542	-1	5.94	CTAGAA
PFD0835c	-171	-1	5.94	CTAGAA
PFE0040c	-1749	-1	5.94	CTAGAA
PFE0060w	-1074	1	5.94	TTCTAG
PFE0190c	-342	1	5.94	TTCTAG
PFE0195w	-1231	-1	5.94	CTAGAA
PFE0520c	-1544	1	5.94	TTCTAG
PFE0630c	-355	1	5.94	TTCTAG
PFE0655w	-1259	-1	5.94	CTAGAA
PFE0660c	-774	1	5.94	TTCTAG
PFE0675c	-742	1	5.94	TTCTAG
PFE0830c	-597	1	5.94	TTCTAG
PFE1010w	-573	1	5.94	TTCTAG
PFE1015c	-1016	1	5.94	TTCTAG
PFE1245w	-1756	-1	5.94	CTAGAA
PFE1590w	-1706	1	5.94	TTCTAG
PFI0095c	-1574	1	5.94	TTCTAG
PFI0610w	-460	1	5.94	TTCTAG
PFI1140w	-1149	1	5.94	TTCTAG
PFI1670c	-1203	1	5.94	TTCTAG
PFI1795c	-1191	-1	5.94	CTAGAA
PFL0050c	-1086	-1	5.94	CTAGAA
PFL0055c	-1886	-1	5.94	CTAGAA
PFL0280c	-1498	1	5.94	TTCTAG
PFL2230c	-535	1	5.94	TTCTAG
PFL2260w	-667	1	5.94	TTCTAG
PFL2440w	-46	-1	5.94	CTAGAA
MAL13P1.218	-439	-1	5.92	CTAAAG
MAL13P1.26	-1011	1	5.92	CTCTAA
MAL13P1.26	-671	-1	5.92	TTAGAG
MAL13P1.270	-1148	-1	5.92	CTAAAG
MAL13P1.281	-543	1	5.92	CTTTAG
MAL13P1.295	-1588	1	5.92	CTTTAG
MAL13P1.295	-1384	-1	5.92	TTAGAG
MAL13P1.345	-218	-1	5.92	TTAGAG
MAL13P1.346	-463	-1	5.92	CTAAAG
MAL13P1.346	-170	1	5.92	CTCTAA
MAL13P1.347	-144	1	5.92	CTTTAG
MAL13P1.349	-469	-1	5.92	CTAAAG
MAL13P1.349	-449	-1	5.92	CTAAAG
MAL13P1.76	-602	1	5.92	CTCTAA
MAL7P1.144	-765	1	5.92	CTTTAG
MAL7P1.16	-1782	1	5.92	CTTTAG
MAL7P1.16	-956	1	5.92	CTTTAG
MAL7P1.16	-563	-1	5.92	TTAGAG
MAL7P1.175	-1821	-1	5.92	CTAAAG
MAL7P1.175	-719	1	5.92	CTTTAG
MAL7P1.33	-660	1	5.92	CTCTAA
MAL7P1.58	-1974	1	5.92	CTTTAG
MAL8P1.10	-103	-1	5.92	TTAGAG
MAL8P1.11	-880	1	5.92	CTTTAG
MAL8P1.124	-766	-1	5.92	TTAGAG
MAL8P1.142	-540	1	5.92	CTCTAA
MAL8P1.2	-1407	-1	5.92	TTAGAG
MAL8P1.2	-1089	-1	5.92	TTAGAG
MAL8P1.21	-593	-1	5.92	CTAAAG
MAL8P1.32	-518	1	5.92	CTCTAA
MAL8P1.58	-405	-1	5.92	TTAGAG
MAL8P1.80	-99	1	5.92	CTTTAG
PF07_0007	-13	1	5.92	CTCTAA
PF07_0033	-895	-1	5.92	TTAGAG
PF07_0037	-1190	1	5.92	CTCTAA
PF07_0043	-1436	-1	5.92	CTAAAG
PF07_0043	-827	1	5.92	CTTTAG
PF07_0047	-763	1	5.92	CTTTAG
PF07_0047	-178	-1	5.92	TTAGAG
PF07_0053	-1587	-1	5.92	TTAGAG
PF07_0057	-1498	-1	5.92	TTAGAG
PF07_0085	-1488	-1	5.92	CTAAAG
PF07_0085	-1301	1	5.92	CTTTAG
PF07_0088	-1712	1	5.92	CTTTAG
PF07_0095	-258	-1	5.92	CTAAAG
PF07_0100	-134	1	5.92	CTCTAA
PF07_0115	-1463	1	5.92	CTTTAG
PF07_0132	-718	-1	5.92	TTAGAG
PF07_0132	-689	1	5.92	CTTTAG
PF08_0010	-1305	1	5.92	CTTTAG
PF08_0010	-1010	1	5.92	CTTTAG
PF08_0010	-532	1	5.92	CTTTAG
PF08_0019	-1734	-1	5.92	CTAAAG
PF08_0029	-1580	-1	5.92	TTAGAG
PF08_0031	-761	1	5.92	CTTTAG
PF08_0034	-1232	-1	5.92	CTAAAG
PF08_0034	-1211	1	5.92	CTCTAA
PF08_0039	-1535	-1	5.92	CTAAAG
PF08_0079	-433	-1	5.92	CTAAAG
PF08_0095	-535	-1	5.92	TTAGAG
PF08_0131	-1183	1	5.92	CTTTAG
PF08_0131	-1018	-1	5.92	CTAAAG
PF08_0132	-1157	-1	5.92	TTAGAG
PF10_0009	-699	-1	5.92	TTAGAG
PF10_0013	-1008	1	5.92	CTTTAG
PF10_0013	-122	1	5.92	CTCTAA
PF10_0035	-1757	-1	5.92	TTAGAG
PF10_0057	-1154	1	5.92	CTTTAG
PF10_0066	-142	-1	5.92	CTAAAG
PF10_0070	-1201	1	5.92	CTCTAA
PF10_0078	-1066	-1	5.92	TTAGAG
PF10_0093	-1241	-1	5.92	CTAAAG
PF10_0103	-975	1	5.92	CTCTAA
PF10_0103	-865	-1	5.92	TTAGAG
PF10_0115	-216	1	5.92	CTTTAG
PF10_0121	-9	1	5.92	CTTTAG
PF10_0122	-1000	1	5.92	CTCTAA
PF10_0122	-922	-1	5.92	CTAAAG
PF10_0187	-1867	1	5.92	CTTTAG
PF10_0217	-1251	-1	5.92	CTAAAG
PF10_0265	-1489	1	5.92	CTCTAA
PF10_0270	-938	-1	5.92	TTAGAG
PF10_0270	-533	1	5.92	CTCTAA
PF10_0272	-1797	1	5.92	CTTTAG
PF10_0272	-1449	-1	5.92	TTAGAG
PF10_0272	-1240	1	5.92	CTCTAA
PF10_0274	-183	1	5.92	CTCTAA
PF10_0299	-594	1	5.92	CTTTAG
PF10_0318	-167	1	5.92	CTCTAA
PF10_0322	-1789	1	5.92	CTTTAG
PF10_0322	-8	1	5.92	CTCTAA
PF10_0324	-851	1	5.92	CTCTAA
PF10_0325	-98	-1	5.92	TTAGAG
PF10_0329	-266	1	5.92	CTCTAA
PF10_0380	-721	1	5.92	CTCTAA
PF11_0036	-401	-1	5.92	TTAGAG
PF11_0036	-346	-1	5.92	TTAGAG
PF11_0043	-1642	1	5.92	CTTTAG
PF11_0043	-275	-1	5.92	CTAAAG
PF11_0055	-36	-1	5.92	CTAAAG
PF11_0088	-554	1	5.92	CTTTAG
PF11_0096	-1268	-1	5.92	CTAAAG
PF11_0101	-15	-1	5.92	TTAGAG
PF11_0165	-1115	-1	5.92	CTAAAG
PF11_0181	-1809	-1	5.92	CTAAAG
PF11_0183	-757	1	5.92	CTCTAA
PF11_0197	-213	1	5.92	CTTTAG
PF11_0197	-7	-1	5.92	CTAAAG
PF11_0208	-725	1	5.92	CTCTAA
PF11_0245	-962	-1	5.92	TTAGAG
PF11_0284	-652	1	5.92	CTCTAA
PF11_0292	-114	-1	5.92	CTAAAG
PF11_0293	-1077	1	5.92	CTTTAG
PF11_0305	-1249	1	5.92	CTCTAA
PF11_0306	-263	-1	5.92	TTAGAG
PF11_0316	-81	-1	5.92	TTAGAG
PF11_0351	-16	-1	5.92	TTAGAG
PF11_0356	-80	-1	5.92	CTAAAG
PF11_0404	-1572	-1	5.92	TTAGAG
PF11_0412	-105	1	5.92	CTTTAG
PF11_0438	-1061	-1	5.92	TTAGAG
PF11_0466	-248	-1	5.92	TTAGAG
PF11_0506	-26	-1	5.92	TTAGAG
PF11_0511	-308	1	5.92	CTTTAG
PF11_0524	-290	-1	5.92	CTAAAG
PF11_0524	-110	-1	5.92	TTAGAG
PF13_0015	-403	1	5.92	CTTTAG
PF13_0049	-1402	1	5.92	CTCTAA
PF13_0049	-239	1	5.92	CTTTAG
PF13_0065	-445	-1	5.92	TTAGAG
PF13_0082	-382	1	5.92	CTTTAG
PF13_0096	-616	-1	5.92	CTAAAG
PF13_0097	-329	-1	5.92	TTAGAG
PF13_0129	-562	-1	5.92	TTAGAG
PF13_0134	-124	1	5.92	CTCTAA
PF13_0137	-604	-1	5.92	CTAAAG
PF13_0170	-1451	-1	5.92	CTAAAG
PF13_0171	-721	1	5.92	CTTTAG
PF13_0179	-655	1	5.92	CTCTAA
PF13_0180	-775	-1	5.92	TTAGAG
PF13_0208	-1057	-1	5.92	TTAGAG
PF13_0226	-809	1	5.92	CTCTAA
PF13_0232	-706	1	5.92	CTCTAA
PF13_0252	-1146	-1	5.92	CTAAAG
PF13_0254	-612	-1	5.92	CTAAAG
PF13_0277	-592	-1	5.92	TTAGAG
PF13_0282	-646	1	5.92	CTTTAG
PF13_0284	-866	1	5.92	CTCTAA
PF13_0287	-1480	-1	5.92	CTAAAG
PF13_0290	-602	-1	5.92	CTAAAG
PF13_0297	-845	-1	5.92	TTAGAG
PF13_0300	-1755	1	5.92	CTCTAA
PF13_0300	-1743	1	5.92	CTTTAG
PF13_0313	-119	1	5.92	CTTTAG
PF13_0344	-618	-1	5.92	TTAGAG
PF13_0345	-513	1	5.92	CTCTAA
PF14_0014	-922	-1	5.92	CTAAAG
PF14_0028	-219	1	5.92	CTCTAA
PF14_0032	-191	1	5.92	CTTTAG
PF14_0077	-1045	1	5.92	CTCTAA
PF14_0086	-986	1	5.92	CTTTAG
PF14_0086	-482	-1	5.92	TTAGAG
PF14_0097	-1731	1	5.92	CTCTAA
PF14_0141	-1367	-1	5.92	TTAGAG
PF14_0147	-667	1	5.92	CTTTAG
PF14_0176	-938	1	5.92	CTTTAG
PF14_0200	-231	-1	5.92	CTAAAG
PF14_0217	-579	-1	5.92	CTAAAG
PF14_0218	-794	-1	5.92	TTAGAG
PF14_0223	-473	1	5.92	CTCTAA
PF14_0231	-1906	1	5.92	CTTTAG
PF14_0231	-991	1	5.92	CTTTAG
PF14_0256	-471	-1	5.92	CTAAAG
PF14_0267	-149	1	5.92	CTTTAG
PF14_0280	-588	1	5.92	CTCTAA
PF14_0296	-261	1	5.92	CTCTAA
PF14_0329	-252	1	5.92	CTCTAA
PF14_0341	-788	1	5.92	CTCTAA
PF14_0368	-1668	1	5.92	CTCTAA
PF14_0381	-31	-1	5.92	TTAGAG
PF14_0384	-1512	1	5.92	CTTTAG
PF14_0384	-1198	1	5.92	CTCTAA
PF14_0386	-1033	-1	5.92	CTAAAG
PF14_0387	-748	1	5.92	CTTTAG
PF14_0387	-103	-1	5.92	CTAAAG
PF14_0393	-303	1	5.92	CTCTAA
PF14_0399	-135	1	5.92	CTCTAA
PF14_0402	-1446	-1	5.92	CTAAAG
PF14_0410	-1107	-1	5.92	CTAAAG
PF14_0410	-713	1	5.92	CTCTAA
PF14_0434	-1569	1	5.92	CTCTAA
PF14_0434	-1468	1	5.92	CTCTAA
PF14_0470	-814	1	5.92	CTTTAG
PF14_0473	-291	1	5.92	CTTTAG
PF14_0485	-1282	1	5.92	CTCTAA
PF14_0489	-1428	-1	5.92	CTAAAG
PF14_0489	-762	-1	5.92	CTAAAG
PF14_0490	-648	-1	5.92	CTAAAG
PF14_0519	-230	-1	5.92	CTAAAG
PF14_0520	-981	1	5.92	CTTTAG
PF14_0529	-524	-1	5.92	TTAGAG
PF14_0540	-430	-1	5.92	TTAGAG
PF14_0557	-1012	1	5.92	CTCTAA
PF14_0557	-561	-1	5.92	TTAGAG
PF14_0576	-1161	1	5.92	CTCTAA
PF14_0576	-794	1	5.92	CTCTAA
PF14_0589	-1330	1	5.92	CTTTAG
PF14_0589	-706	-1	5.92	TTAGAG
PF14_0601	-130	1	5.92	CTTTAG
PF14_0627	-1035	-1	5.92	TTAGAG
PF14_0650	-683	1	5.92	CTCTAA
PF14_0656	-794	1	5.92	CTTTAG
PF14_0662	-1978	-1	5.92	CTAAAG
PF14_0668	-68	1	5.92	CTTTAG
PF14_0678	-700	-1	5.92	TTAGAG
PF14_0726	-440	1	5.92	CTCTAA
PFA0450c	-605	-1	5.92	CTAAAG
PFA0510w	-705	-1	5.92	TTAGAG
PFA0510w	-497	-1	5.92	TTAGAG
PFA0580c	-1713	-1	5.92	TTAGAG
PFA0590w	-1484	-1	5.92	CTAAAG
PFA0590w	-917	-1	5.92	CTAAAG
PFB0195c	-276	-1	5.92	CTAAAG
PFB0545c	-1687	-1	5.92	TTAGAG
PFB0545c	-950	-1	5.92	TTAGAG
PFB0550w	-853	1	5.92	CTCTAA
PFB0550w	-116	1	5.92	CTCTAA
PFB0555c	-1134	1	5.92	CTTTAG
PFB0560w	-542	-1	5.92	CTAAAG
PFB0580w	-175	1	5.92	CTCTAA
PFB0610c	-456	-1	5.92	CTAAAG
PFB0886c	-597	-1	5.92	TTAGAG
PFB0921c	-1260	1	5.92	CTTTAG
PFB0923c	-1939	-1	5.92	TTAGAG
PFB0953w	-168	1	5.92	CTTTAG
PFC0005w	-1727	1	5.92	CTTTAG
PFC0005w	-1637	1	5.92	CTTTAG
PFC0005w	-594	1	5.92	CTCTAA
PFC0095c	-191	-1	5.92	CTAAAG
PFC0230c	-1228	1	5.92	CTCTAA
PFC0230c	-1097	-1	5.92	CTAAAG
PFC0270w	-700	-1	5.92	TTAGAG
PFC0330w	-1288	1	5.92	CTCTAA
PFC0340w	-273	1	5.92	CTTTAG
PFC0350c	-1032	-1	5.92	CTAAAG
PFC0440c	-940	-1	5.92	CTAAAG
PFC0440c	-788	1	5.92	CTCTAA
PFC0465c	-1003	1	5.92	CTCTAA
PFC0505c	-1851	-1	5.92	TTAGAG
PFC0505c	-353	1	5.92	CTCTAA
PFC0595c	-324	1	5.92	CTTTAG
PFC0845c	-986	-1	5.92	TTAGAG
PFC0925w	-925	-1	5.92	CTAAAG
PFC0925w	-529	-1	5.92	TTAGAG
PFC1020c	-1768	-1	5.92	CTAAAG
PFC1020c	-67	1	5.92	CTCTAA
PFD0210c	-1061	1	5.92	CTTTAG
PFD0810w	-992	1	5.92	CTTTAG
PFD0865c	-149	-1	5.92	TTAGAG
PFE0030c	-1296	-1	5.92	CTAAAG
PFE0245c	-1816	-1	5.92	CTAAAG
PFE0285c	-1009	-1	5.92	TTAGAG
PFE0410w	-487	-1	5.92	CTAAAG
PFE0475w	-1935	-1	5.92	TTAGAG
PFE0520c	-263	-1	5.92	CTAAAG
PFE0560c	-1050	1	5.92	CTCTAA
PFE0560c	-1039	1	5.92	CTCTAA
PFE0560c	-858	-1	5.92	CTAAAG
PFE0560c	-205	1	5.92	CTTTAG
PFE0605c	-133	-1	5.92	TTAGAG
PFE0655w	-315	-1	5.92	TTAGAG
PFE1005w	-1056	-1	5.92	CTAAAG
PFE1010w	-1584	1	5.92	CTCTAA
PFE1015c	-316	1	5.92	CTCTAA
PFE1230c	-929	-1	5.92	CTAAAG
PFE1245w	-1110	-1	5.92	TTAGAG
PFE1270c	-959	-1	5.92	TTAGAG
PFE1335c	-209	1	5.92	CTCTAA
PFE1450c	-850	-1	5.92	CTAAAG
PFE1480c	-453	1	5.92	CTCTAA
PFE1615c	-1485	1	5.92	CTCTAA
PFI0025c	-1487	1	5.92	CTCTAA
PFI0025c	-676	-1	5.92	TTAGAG
PFI0085c	-874	1	5.92	CTTTAG
PFI0095c	-663	1	5.92	CTTTAG
PFI0280c	-1805	-1	5.92	CTAAAG
PFI0550w	-1782	1	5.92	CTCTAA
PFI0610w	-1815	-1	5.92	CTAAAG
PFI0640c	-1835	-1	5.92	CTAAAG
PFI0640c	-334	1	5.92	CTTTAG
PFI0645w	-1512	-1	5.92	CTAAAG
PFI0645w	-11	1	5.92	CTTTAG
PFI0670w	-375	-1	5.92	CTAAAG
PFI0750c	-392	1	5.92	CTCTAA
PFI0835c	-724	-1	5.92	TTAGAG
PFI0835c	-266	1	5.92	CTCTAA
PFI1245c	-1447	1	5.92	CTTTAG
PFI1265w	-606	-1	5.92	TTAGAG
PFI1310w	-648	-1	5.92	TTAGAG
PFI1400c	-1759	-1	5.92	TTAGAG
PFI1405c	-454	-1	5.92	TTAGAG
PFI1415w	-803	1	5.92	CTCTAA
PFI1570c	-559	-1	5.92	TTAGAG
PFI1645c	-1265	1	5.92	CTCTAA
PFI1650w	-132	-1	5.92	TTAGAG
PFI1780w	-389	-1	5.92	TTAGAG
PFI1785w	-1686	-1	5.92	TTAGAG
PFL0055c	-1099	-1	5.92	TTAGAG
PFL0095c	-144	-1	5.92	CTAAAG
PFL0105w	-383	-1	5.92	CTAAAG
PFL0255c	-514	-1	5.92	TTAGAG
PFL0640w	-308	1	5.92	CTTTAG
PFL0695c	-667	-1	5.92	TTAGAG
PFL0770w	-26	-1	5.92	TTAGAG
PFL0815w	-1246	1	5.92	CTCTAA
PFL1070c	-872	-1	5.92	CTAAAG
PFL1130c	-1656	1	5.92	CTTTAG
PFL1130c	-1143	1	5.92	CTTTAG
PFL1425w	-1871	-1	5.92	TTAGAG
PFL1425w	-6	1	5.92	CTTTAG
PFL1590c	-1294	-1	5.92	CTAAAG
PFL1590c	-477	1	5.92	CTCTAA
PFL2125c	-418	-1	5.92	CTAAAG
PFL2150c	-12	-1	5.92	CTAAAG
PFL2180w	-90	-1	5.92	TTAGAG
PFL2230c	-747	1	5.92	CTCTAA
