# Supplementary material for: Identification and Genome-Wide Prediction of DNA Binding Specificities for the ApiAP2 Family of Regulators from the Malaria Parasite
Source: PLoS Pathog. 2010 Oct 28;6(10):e1001165. doi: 10.1371/journal.ppat.1001165 (PMC2965767; doi:10.1371/journal.ppat.1001165)
Supplement: Dataset S5 — IDC co-expressed predicted targets for all motifs. (1.71 MB ZIP) [file ppat.1001165.s023.zip › Dataset S5_revised/PFL1075w_IDC co-expressed targets.txt]

Dataset S5k. Predicted targets of PFL1075w that are co-expressed during the IDC.				
Searches were done using the position weight matrix trimmed to the 6 most informative consecutive motif positions.				
Data is sorted by score from highest to lowest. 				
Column 1 - PlasmoDB gene IDs.  Genes listed multiple times have more than one match to the motif in their upstream regions				
Column 2 - Position of the motif upstream from the ATG start codon.   				
Column 3 - Orientation of the motif in the genome.  1 indicates the plus strand and -1 indicates the minus strand.				
Column 4 - ScanACE score.  Higher scores reflect better better matches to the position weight matrix.				
Column 5 - Sequence of the motif match.  All sequences are 5' to 3' from the plus strand.				


Gene ID	Position	Orientation	Score	Sequence
MAL13P1.115	-1959	1	6.24	TATATA
MAL13P1.115	-1953	1	6.24	TATATA
MAL13P1.115	-1947	1	6.24	TATATA
MAL13P1.115	-1867	1	6.24	TATATA
MAL13P1.115	-1728	1	6.24	TATATA
MAL13P1.115	-1660	1	6.24	TATATA
MAL13P1.115	-1616	1	6.24	TATATA
MAL13P1.115	-1610	1	6.24	TATATA
MAL13P1.115	-1604	1	6.24	TATATA
MAL13P1.115	-1315	1	6.24	TATATA
MAL13P1.115	-1309	1	6.24	TATATA
MAL13P1.115	-1300	1	6.24	TATATA
MAL13P1.115	-1294	1	6.24	TATATA
MAL13P1.115	-1137	1	6.24	TATATA
MAL13P1.115	-1131	1	6.24	TATATA
MAL13P1.115	-1125	1	6.24	TATATA
MAL13P1.115	-1047	1	6.24	TATATA
MAL13P1.115	-908	1	6.24	TATATA
MAL13P1.115	-840	1	6.24	TATATA
MAL13P1.115	-796	1	6.24	TATATA
MAL13P1.115	-790	1	6.24	TATATA
MAL13P1.115	-784	1	6.24	TATATA
MAL13P1.116	-833	1	6.24	TATATA
MAL13P1.116	-707	1	6.24	TATATA
MAL13P1.116	-701	1	6.24	TATATA
MAL13P1.116	-607	1	6.24	TATATA
MAL13P1.116	-576	1	6.24	TATATA
MAL13P1.116	-569	1	6.24	TATATA
MAL13P1.116	-563	1	6.24	TATATA
MAL13P1.116	-557	1	6.24	TATATA
MAL13P1.116	-544	1	6.24	TATATA
MAL13P1.116	-330	1	6.24	TATATA
MAL13P1.116	-290	1	6.24	TATATA
MAL13P1.116	-148	1	6.24	TATATA
MAL13P1.116	-141	1	6.24	TATATA
MAL13P1.116	-135	1	6.24	TATATA
MAL13P1.116	-129	1	6.24	TATATA
MAL13P1.120	-954	1	6.24	TATATA
MAL13P1.120	-703	1	6.24	TATATA
MAL13P1.120	-697	1	6.24	TATATA
MAL13P1.120	-691	1	6.24	TATATA
MAL13P1.120	-685	1	6.24	TATATA
MAL13P1.120	-679	1	6.24	TATATA
MAL13P1.120	-673	1	6.24	TATATA
MAL13P1.120	-580	1	6.24	TATATA
MAL13P1.120	-539	1	6.24	TATATA
MAL13P1.120	-461	1	6.24	TATATA
MAL13P1.120	-455	1	6.24	TATATA
MAL13P1.120	-234	1	6.24	TATATA
MAL13P1.120	-228	1	6.24	TATATA
MAL13P1.120	-221	1	6.24	TATATA
MAL13P1.120	-72	1	6.24	TATATA
MAL13P1.120	-57	1	6.24	TATATA
MAL13P1.120	-51	1	6.24	TATATA
MAL13P1.122	-1913	1	6.24	TATATA
MAL13P1.122	-1907	1	6.24	TATATA
MAL13P1.122	-1666	1	6.24	TATATA
MAL13P1.122	-1629	1	6.24	TATATA
MAL13P1.122	-1352	1	6.24	TATATA
MAL13P1.122	-1324	1	6.24	TATATA
MAL13P1.122	-1231	1	6.24	TATATA
MAL13P1.122	-1225	1	6.24	TATATA
MAL13P1.122	-1219	1	6.24	TATATA
MAL13P1.122	-1213	1	6.24	TATATA
MAL13P1.122	-946	1	6.24	TATATA
MAL13P1.122	-929	1	6.24	TATATA
MAL13P1.122	-846	1	6.24	TATATA
MAL13P1.122	-831	1	6.24	TATATA
MAL13P1.122	-424	1	6.24	TATATA
MAL13P1.122	-225	1	6.24	TATATA
MAL13P1.122	-219	1	6.24	TATATA
MAL13P1.122	-213	1	6.24	TATATA
MAL13P1.14	-998	1	6.24	TATATA
MAL13P1.14	-928	1	6.24	TATATA
MAL13P1.14	-900	1	6.24	TATATA
MAL13P1.14	-894	1	6.24	TATATA
MAL13P1.14	-888	1	6.24	TATATA
MAL13P1.14	-882	1	6.24	TATATA
MAL13P1.14	-876	1	6.24	TATATA
MAL13P1.14	-869	1	6.24	TATATA
MAL13P1.14	-820	1	6.24	TATATA
MAL13P1.14	-635	1	6.24	TATATA
MAL13P1.14	-614	1	6.24	TATATA
MAL13P1.14	-608	1	6.24	TATATA
MAL13P1.14	-602	1	6.24	TATATA
MAL13P1.14	-588	1	6.24	TATATA
MAL13P1.14	-535	1	6.24	TATATA
MAL13P1.14	-529	1	6.24	TATATA
MAL13P1.14	-320	1	6.24	TATATA
MAL13P1.14	-314	1	6.24	TATATA
MAL13P1.144	-899	1	6.24	TATATA
MAL13P1.144	-893	1	6.24	TATATA
MAL13P1.144	-771	1	6.24	TATATA
MAL13P1.144	-765	1	6.24	TATATA
MAL13P1.144	-759	1	6.24	TATATA
MAL13P1.144	-638	1	6.24	TATATA
MAL13P1.144	-612	1	6.24	TATATA
MAL13P1.144	-562	1	6.24	TATATA
MAL13P1.144	-444	1	6.24	TATATA
MAL13P1.144	-438	1	6.24	TATATA
MAL13P1.144	-377	1	6.24	TATATA
MAL13P1.144	-353	1	6.24	TATATA
MAL13P1.144	-345	1	6.24	TATATA
MAL13P1.144	-339	1	6.24	TATATA
MAL13P1.144	-333	1	6.24	TATATA
MAL13P1.144	-327	1	6.24	TATATA
MAL13P1.170	-1802	1	6.24	TATATA
MAL13P1.170	-1796	1	6.24	TATATA
MAL13P1.170	-1790	1	6.24	TATATA
MAL13P1.170	-1784	1	6.24	TATATA
MAL13P1.170	-1011	1	6.24	TATATA
MAL13P1.170	-1005	1	6.24	TATATA
MAL13P1.170	-999	1	6.24	TATATA
MAL13P1.170	-993	1	6.24	TATATA
MAL13P1.170	-699	1	6.24	TATATA
MAL13P1.170	-594	1	6.24	TATATA
MAL13P1.170	-588	1	6.24	TATATA
MAL13P1.170	-582	1	6.24	TATATA
MAL13P1.170	-508	1	6.24	TATATA
MAL13P1.170	-445	1	6.24	TATATA
MAL13P1.170	-431	1	6.24	TATATA
MAL13P1.170	-425	1	6.24	TATATA
MAL13P1.170	-419	1	6.24	TATATA
MAL13P1.170	-388	1	6.24	TATATA
MAL13P1.170	-367	1	6.24	TATATA
MAL13P1.170	-361	1	6.24	TATATA
MAL13P1.170	-259	1	6.24	TATATA
MAL13P1.170	-253	1	6.24	TATATA
MAL13P1.170	-247	1	6.24	TATATA
MAL13P1.170	-241	1	6.24	TATATA
MAL13P1.170	-235	1	6.24	TATATA
MAL13P1.170	-97	1	6.24	TATATA
MAL13P1.170	-79	1	6.24	TATATA
MAL13P1.170	-48	1	6.24	TATATA
MAL13P1.170	-42	1	6.24	TATATA
MAL13P1.170	-36	1	6.24	TATATA
MAL13P1.171	-1307	1	6.24	TATATA
MAL13P1.171	-1288	1	6.24	TATATA
MAL13P1.171	-1275	1	6.24	TATATA
MAL13P1.171	-1166	1	6.24	TATATA
MAL13P1.171	-1141	1	6.24	TATATA
MAL13P1.171	-1135	1	6.24	TATATA
MAL13P1.171	-1123	1	6.24	TATATA
MAL13P1.171	-1117	1	6.24	TATATA
MAL13P1.171	-1111	1	6.24	TATATA
MAL13P1.171	-985	1	6.24	TATATA
MAL13P1.171	-979	1	6.24	TATATA
MAL13P1.171	-972	1	6.24	TATATA
MAL13P1.171	-965	1	6.24	TATATA
MAL13P1.171	-914	1	6.24	TATATA
MAL13P1.171	-901	1	6.24	TATATA
MAL13P1.171	-844	1	6.24	TATATA
MAL13P1.171	-774	1	6.24	TATATA
MAL13P1.171	-747	1	6.24	TATATA
MAL13P1.171	-741	1	6.24	TATATA
MAL13P1.171	-735	1	6.24	TATATA
MAL13P1.171	-729	1	6.24	TATATA
MAL13P1.171	-527	1	6.24	TATATA
MAL13P1.171	-514	1	6.24	TATATA
MAL13P1.171	-462	1	6.24	TATATA
MAL13P1.171	-456	1	6.24	TATATA
MAL13P1.171	-371	1	6.24	TATATA
MAL13P1.171	-365	1	6.24	TATATA
MAL13P1.171	-345	1	6.24	TATATA
MAL13P1.171	-252	1	6.24	TATATA
MAL13P1.171	-223	1	6.24	TATATA
MAL13P1.171	-217	1	6.24	TATATA
MAL13P1.171	-211	1	6.24	TATATA
MAL13P1.171	-205	1	6.24	TATATA
MAL13P1.171	-199	1	6.24	TATATA
MAL13P1.171	-193	1	6.24	TATATA
MAL13P1.171	-181	1	6.24	TATATA
MAL13P1.171	-68	1	6.24	TATATA
MAL13P1.171	-62	1	6.24	TATATA
MAL13P1.171	-56	1	6.24	TATATA
MAL13P1.171	-50	1	6.24	TATATA
MAL13P1.172	-1320	1	6.24	TATATA
MAL13P1.172	-1314	1	6.24	TATATA
MAL13P1.172	-1308	1	6.24	TATATA
MAL13P1.172	-1175	1	6.24	TATATA
MAL13P1.172	-1169	1	6.24	TATATA
MAL13P1.172	-1163	1	6.24	TATATA
MAL13P1.172	-1157	1	6.24	TATATA
MAL13P1.172	-1151	1	6.24	TATATA
MAL13P1.172	-1145	1	6.24	TATATA
MAL13P1.172	-1120	1	6.24	TATATA
MAL13P1.172	-1009	1	6.24	TATATA
MAL13P1.172	-1003	1	6.24	TATATA
MAL13P1.172	-997	1	6.24	TATATA
MAL13P1.172	-916	1	6.24	TATATA
MAL13P1.172	-910	1	6.24	TATATA
MAL13P1.172	-858	1	6.24	TATATA
MAL13P1.172	-845	1	6.24	TATATA
MAL13P1.172	-639	1	6.24	TATATA
MAL13P1.172	-633	1	6.24	TATATA
MAL13P1.172	-627	1	6.24	TATATA
MAL13P1.172	-621	1	6.24	TATATA
MAL13P1.172	-598	1	6.24	TATATA
MAL13P1.172	-530	1	6.24	TATATA
MAL13P1.172	-524	1	6.24	TATATA
MAL13P1.172	-471	1	6.24	TATATA
MAL13P1.172	-458	1	6.24	TATATA
MAL13P1.172	-393	1	6.24	TATATA
MAL13P1.172	-387	1	6.24	TATATA
MAL13P1.172	-257	1	6.24	TATATA
MAL13P1.172	-251	1	6.24	TATATA
MAL13P1.172	-245	1	6.24	TATATA
MAL13P1.172	-233	1	6.24	TATATA
MAL13P1.172	-210	1	6.24	TATATA
MAL13P1.179	-1948	1	6.24	TATATA
MAL13P1.179	-1942	1	6.24	TATATA
MAL13P1.179	-1936	1	6.24	TATATA
MAL13P1.179	-1420	1	6.24	TATATA
MAL13P1.179	-1414	1	6.24	TATATA
MAL13P1.179	-1408	1	6.24	TATATA
MAL13P1.179	-1243	1	6.24	TATATA
MAL13P1.179	-1237	1	6.24	TATATA
MAL13P1.179	-1231	1	6.24	TATATA
MAL13P1.179	-743	1	6.24	TATATA
MAL13P1.179	-737	1	6.24	TATATA
MAL13P1.179	-464	1	6.24	TATATA
MAL13P1.179	-410	1	6.24	TATATA
MAL13P1.179	-334	1	6.24	TATATA
MAL13P1.179	-328	1	6.24	TATATA
MAL13P1.179	-256	1	6.24	TATATA
MAL13P1.179	-250	1	6.24	TATATA
MAL13P1.179	-244	1	6.24	TATATA
MAL13P1.179	-198	1	6.24	TATATA
MAL13P1.179	-192	1	6.24	TATATA
MAL13P1.179	-52	1	6.24	TATATA
MAL13P1.204	-1971	1	6.24	TATATA
MAL13P1.204	-1965	1	6.24	TATATA
MAL13P1.204	-1847	1	6.24	TATATA
MAL13P1.204	-1577	1	6.24	TATATA
MAL13P1.204	-1535	1	6.24	TATATA
MAL13P1.204	-1473	1	6.24	TATATA
MAL13P1.204	-1467	1	6.24	TATATA
MAL13P1.204	-1461	1	6.24	TATATA
MAL13P1.204	-1443	1	6.24	TATATA
MAL13P1.204	-1429	1	6.24	TATATA
MAL13P1.204	-1373	1	6.24	TATATA
MAL13P1.204	-1353	1	6.24	TATATA
MAL13P1.204	-1347	1	6.24	TATATA
MAL13P1.204	-1335	1	6.24	TATATA
MAL13P1.204	-1310	1	6.24	TATATA
MAL13P1.204	-1295	1	6.24	TATATA
MAL13P1.204	-1289	1	6.24	TATATA
MAL13P1.204	-949	1	6.24	TATATA
MAL13P1.204	-836	1	6.24	TATATA
MAL13P1.204	-817	1	6.24	TATATA
MAL13P1.204	-508	1	6.24	TATATA
MAL13P1.204	-203	1	6.24	TATATA
MAL13P1.204	-197	1	6.24	TATATA
MAL13P1.204	-191	1	6.24	TATATA
MAL13P1.204	-73	1	6.24	TATATA
MAL13P1.204	-67	1	6.24	TATATA
MAL13P1.204	-61	1	6.24	TATATA
MAL13P1.204	-55	1	6.24	TATATA
MAL13P1.204	-49	1	6.24	TATATA
MAL13P1.204	-43	1	6.24	TATATA
MAL13P1.209	-1996	1	6.24	TATATA
MAL13P1.209	-1741	1	6.24	TATATA
MAL13P1.209	-1575	1	6.24	TATATA
MAL13P1.209	-1569	1	6.24	TATATA
MAL13P1.209	-1543	1	6.24	TATATA
MAL13P1.209	-1537	1	6.24	TATATA
MAL13P1.209	-1430	1	6.24	TATATA
MAL13P1.209	-1385	1	6.24	TATATA
MAL13P1.209	-1379	1	6.24	TATATA
MAL13P1.209	-1116	1	6.24	TATATA
MAL13P1.209	-1110	1	6.24	TATATA
MAL13P1.209	-1092	1	6.24	TATATA
MAL13P1.209	-1046	1	6.24	TATATA
MAL13P1.209	-1040	1	6.24	TATATA
MAL13P1.209	-989	1	6.24	TATATA
MAL13P1.209	-917	1	6.24	TATATA
MAL13P1.209	-911	1	6.24	TATATA
MAL13P1.209	-905	1	6.24	TATATA
MAL13P1.209	-886	1	6.24	TATATA
MAL13P1.209	-858	1	6.24	TATATA
MAL13P1.209	-786	1	6.24	TATATA
MAL13P1.209	-776	1	6.24	TATATA
MAL13P1.209	-770	1	6.24	TATATA
MAL13P1.209	-764	1	6.24	TATATA
MAL13P1.209	-758	1	6.24	TATATA
MAL13P1.209	-752	1	6.24	TATATA
MAL13P1.209	-746	1	6.24	TATATA
MAL13P1.209	-660	1	6.24	TATATA
MAL13P1.209	-603	1	6.24	TATATA
MAL13P1.209	-596	1	6.24	TATATA
MAL13P1.209	-590	1	6.24	TATATA
MAL13P1.209	-536	1	6.24	TATATA
MAL13P1.209	-530	1	6.24	TATATA
MAL13P1.209	-443	1	6.24	TATATA
MAL13P1.209	-401	1	6.24	TATATA
MAL13P1.209	-395	1	6.24	TATATA
MAL13P1.209	-389	1	6.24	TATATA
MAL13P1.209	-383	1	6.24	TATATA
MAL13P1.209	-375	1	6.24	TATATA
MAL13P1.209	-211	1	6.24	TATATA
MAL13P1.209	-145	1	6.24	TATATA
MAL13P1.213	-1656	1	6.24	TATATA
MAL13P1.213	-1650	1	6.24	TATATA
MAL13P1.213	-1529	1	6.24	TATATA
MAL13P1.213	-1523	1	6.24	TATATA
MAL13P1.213	-1324	1	6.24	TATATA
MAL13P1.213	-1312	1	6.24	TATATA
MAL13P1.213	-1261	1	6.24	TATATA
MAL13P1.213	-1217	1	6.24	TATATA
MAL13P1.213	-1211	1	6.24	TATATA
MAL13P1.213	-1205	1	6.24	TATATA
MAL13P1.213	-1199	1	6.24	TATATA
MAL13P1.213	-1193	1	6.24	TATATA
MAL13P1.213	-1055	1	6.24	TATATA
MAL13P1.213	-1049	1	6.24	TATATA
MAL13P1.213	-1043	1	6.24	TATATA
MAL13P1.213	-1036	1	6.24	TATATA
MAL13P1.213	-905	1	6.24	TATATA
MAL13P1.213	-719	1	6.24	TATATA
MAL13P1.213	-685	1	6.24	TATATA
MAL13P1.213	-669	1	6.24	TATATA
MAL13P1.213	-663	1	6.24	TATATA
MAL13P1.213	-606	1	6.24	TATATA
MAL13P1.213	-600	1	6.24	TATATA
MAL13P1.213	-594	1	6.24	TATATA
MAL13P1.213	-588	1	6.24	TATATA
MAL13P1.213	-582	1	6.24	TATATA
MAL13P1.225	-1629	1	6.24	TATATA
MAL13P1.225	-1623	1	6.24	TATATA
MAL13P1.225	-1617	1	6.24	TATATA
MAL13P1.225	-1611	1	6.24	TATATA
MAL13P1.225	-1605	1	6.24	TATATA
MAL13P1.225	-1599	1	6.24	TATATA
MAL13P1.225	-1544	1	6.24	TATATA
MAL13P1.225	-1537	1	6.24	TATATA
MAL13P1.225	-1372	1	6.24	TATATA
MAL13P1.225	-1359	1	6.24	TATATA
MAL13P1.225	-1048	1	6.24	TATATA
MAL13P1.225	-1042	1	6.24	TATATA
MAL13P1.225	-1036	1	6.24	TATATA
MAL13P1.225	-1030	1	6.24	TATATA
MAL13P1.225	-742	1	6.24	TATATA
MAL13P1.225	-671	1	6.24	TATATA
MAL13P1.225	-665	1	6.24	TATATA
MAL13P1.225	-659	1	6.24	TATATA
MAL13P1.225	-653	1	6.24	TATATA
MAL13P1.225	-509	1	6.24	TATATA
MAL13P1.225	-500	1	6.24	TATATA
MAL13P1.225	-466	1	6.24	TATATA
MAL13P1.225	-231	1	6.24	TATATA
MAL13P1.225	-225	1	6.24	TATATA
MAL13P1.225	-219	1	6.24	TATATA
MAL13P1.225	-213	1	6.24	TATATA
MAL13P1.225	-207	1	6.24	TATATA
MAL13P1.225	-153	1	6.24	TATATA
MAL13P1.225	-123	1	6.24	TATATA
MAL13P1.225	-77	1	6.24	TATATA
MAL13P1.225	-17	1	6.24	TATATA
MAL13P1.233	-1978	1	6.24	TATATA
MAL13P1.233	-1972	1	6.24	TATATA
MAL13P1.233	-1966	1	6.24	TATATA
MAL13P1.233	-1632	1	6.24	TATATA
MAL13P1.233	-1578	1	6.24	TATATA
MAL13P1.233	-1572	1	6.24	TATATA
MAL13P1.233	-1380	1	6.24	TATATA
MAL13P1.233	-1368	1	6.24	TATATA
MAL13P1.233	-1338	1	6.24	TATATA
MAL13P1.233	-1323	1	6.24	TATATA
MAL13P1.233	-1317	1	6.24	TATATA
MAL13P1.233	-1311	1	6.24	TATATA
MAL13P1.233	-1305	1	6.24	TATATA
MAL13P1.233	-1299	1	6.24	TATATA
MAL13P1.233	-1267	1	6.24	TATATA
MAL13P1.233	-1261	1	6.24	TATATA
MAL13P1.233	-1102	1	6.24	TATATA
MAL13P1.233	-1088	1	6.24	TATATA
MAL13P1.233	-1001	1	6.24	TATATA
MAL13P1.233	-994	1	6.24	TATATA
MAL13P1.233	-988	1	6.24	TATATA
MAL13P1.233	-981	1	6.24	TATATA
MAL13P1.233	-975	1	6.24	TATATA
MAL13P1.233	-969	1	6.24	TATATA
MAL13P1.233	-963	1	6.24	TATATA
MAL13P1.233	-957	1	6.24	TATATA
MAL13P1.233	-951	1	6.24	TATATA
MAL13P1.233	-945	1	6.24	TATATA
MAL13P1.233	-939	1	6.24	TATATA
MAL13P1.233	-864	1	6.24	TATATA
MAL13P1.233	-780	1	6.24	TATATA
MAL13P1.233	-667	1	6.24	TATATA
MAL13P1.233	-601	1	6.24	TATATA
MAL13P1.233	-595	1	6.24	TATATA
MAL13P1.233	-467	1	6.24	TATATA
MAL13P1.233	-455	1	6.24	TATATA
MAL13P1.233	-449	1	6.24	TATATA
MAL13P1.233	-443	1	6.24	TATATA
MAL13P1.233	-382	1	6.24	TATATA
MAL13P1.233	-304	1	6.24	TATATA
MAL13P1.233	-174	1	6.24	TATATA
MAL13P1.233	-164	1	6.24	TATATA
MAL13P1.233	-104	1	6.24	TATATA
MAL13P1.233	-63	1	6.24	TATATA
MAL13P1.237	-1999	1	6.24	TATATA
MAL13P1.237	-1992	1	6.24	TATATA
MAL13P1.237	-1986	1	6.24	TATATA
MAL13P1.237	-1980	1	6.24	TATATA
MAL13P1.237	-1910	1	6.24	TATATA
MAL13P1.237	-1898	1	6.24	TATATA
MAL13P1.237	-1845	1	6.24	TATATA
MAL13P1.237	-1835	1	6.24	TATATA
MAL13P1.237	-1829	1	6.24	TATATA
MAL13P1.237	-1823	1	6.24	TATATA
MAL13P1.237	-1817	1	6.24	TATATA
MAL13P1.237	-1811	1	6.24	TATATA
MAL13P1.237	-1805	1	6.24	TATATA
MAL13P1.237	-1796	1	6.24	TATATA
MAL13P1.237	-1682	1	6.24	TATATA
MAL13P1.237	-1676	1	6.24	TATATA
MAL13P1.237	-1670	1	6.24	TATATA
MAL13P1.237	-1627	1	6.24	TATATA
MAL13P1.237	-1542	1	6.24	TATATA
MAL13P1.237	-1488	1	6.24	TATATA
MAL13P1.237	-1481	1	6.24	TATATA
MAL13P1.237	-1451	1	6.24	TATATA
MAL13P1.237	-1445	1	6.24	TATATA
MAL13P1.237	-1405	1	6.24	TATATA
MAL13P1.237	-1399	1	6.24	TATATA
MAL13P1.237	-1393	1	6.24	TATATA
MAL13P1.237	-1371	1	6.24	TATATA
MAL13P1.237	-1365	1	6.24	TATATA
MAL13P1.237	-1100	1	6.24	TATATA
MAL13P1.237	-1047	1	6.24	TATATA
MAL13P1.237	-1041	1	6.24	TATATA
MAL13P1.237	-1035	1	6.24	TATATA
MAL13P1.237	-1029	1	6.24	TATATA
MAL13P1.237	-1009	1	6.24	TATATA
MAL13P1.237	-857	1	6.24	TATATA
MAL13P1.237	-850	1	6.24	TATATA
MAL13P1.237	-835	1	6.24	TATATA
MAL13P1.237	-764	1	6.24	TATATA
MAL13P1.237	-686	1	6.24	TATATA
MAL13P1.237	-680	1	6.24	TATATA
MAL13P1.237	-667	1	6.24	TATATA
MAL13P1.237	-583	1	6.24	TATATA
MAL13P1.237	-562	1	6.24	TATATA
MAL13P1.237	-489	1	6.24	TATATA
MAL13P1.237	-483	1	6.24	TATATA
MAL13P1.237	-477	1	6.24	TATATA
MAL13P1.237	-471	1	6.24	TATATA
MAL13P1.237	-457	1	6.24	TATATA
MAL13P1.237	-392	1	6.24	TATATA
MAL13P1.237	-146	1	6.24	TATATA
MAL13P1.237	-140	1	6.24	TATATA
MAL13P1.237	-134	1	6.24	TATATA
MAL13P1.237	-68	1	6.24	TATATA
MAL13P1.24	-1897	1	6.24	TATATA
MAL13P1.24	-1891	1	6.24	TATATA
MAL13P1.24	-1707	1	6.24	TATATA
MAL13P1.24	-1701	1	6.24	TATATA
MAL13P1.24	-1695	1	6.24	TATATA
MAL13P1.24	-1457	1	6.24	TATATA
MAL13P1.24	-1374	1	6.24	TATATA
MAL13P1.24	-1368	1	6.24	TATATA
MAL13P1.24	-1362	1	6.24	TATATA
MAL13P1.24	-1356	1	6.24	TATATA
MAL13P1.24	-1335	1	6.24	TATATA
MAL13P1.24	-1251	1	6.24	TATATA
MAL13P1.24	-1242	1	6.24	TATATA
MAL13P1.24	-1233	1	6.24	TATATA
MAL13P1.24	-1224	1	6.24	TATATA
MAL13P1.24	-1218	1	6.24	TATATA
MAL13P1.24	-1212	1	6.24	TATATA
MAL13P1.24	-1206	1	6.24	TATATA
MAL13P1.24	-1200	1	6.24	TATATA
MAL13P1.24	-1194	1	6.24	TATATA
MAL13P1.24	-1188	1	6.24	TATATA
MAL13P1.24	-1182	1	6.24	TATATA
MAL13P1.24	-1027	1	6.24	TATATA
MAL13P1.24	-1021	1	6.24	TATATA
MAL13P1.24	-1015	1	6.24	TATATA
MAL13P1.24	-1009	1	6.24	TATATA
MAL13P1.24	-916	1	6.24	TATATA
MAL13P1.24	-909	1	6.24	TATATA
MAL13P1.24	-759	1	6.24	TATATA
MAL13P1.24	-753	1	6.24	TATATA
MAL13P1.24	-747	1	6.24	TATATA
MAL13P1.24	-741	1	6.24	TATATA
MAL13P1.24	-445	1	6.24	TATATA
MAL13P1.24	-439	1	6.24	TATATA
MAL13P1.24	-402	1	6.24	TATATA
MAL13P1.24	-396	1	6.24	TATATA
MAL13P1.24	-119	1	6.24	TATATA
MAL13P1.243	-1797	1	6.24	TATATA
MAL13P1.243	-1791	1	6.24	TATATA
MAL13P1.243	-1785	1	6.24	TATATA
MAL13P1.243	-1567	1	6.24	TATATA
MAL13P1.243	-1485	1	6.24	TATATA
MAL13P1.243	-1479	1	6.24	TATATA
MAL13P1.243	-1329	1	6.24	TATATA
MAL13P1.243	-1090	1	6.24	TATATA
MAL13P1.243	-1084	1	6.24	TATATA
MAL13P1.243	-1068	1	6.24	TATATA
MAL13P1.243	-1024	1	6.24	TATATA
MAL13P1.243	-1007	1	6.24	TATATA
MAL13P1.243	-994	1	6.24	TATATA
MAL13P1.243	-988	1	6.24	TATATA
MAL13P1.243	-982	1	6.24	TATATA
MAL13P1.243	-953	1	6.24	TATATA
MAL13P1.243	-903	1	6.24	TATATA
MAL13P1.243	-885	1	6.24	TATATA
MAL13P1.243	-783	1	6.24	TATATA
MAL13P1.243	-718	1	6.24	TATATA
MAL13P1.243	-603	1	6.24	TATATA
MAL13P1.243	-361	1	6.24	TATATA
MAL13P1.243	-355	1	6.24	TATATA
MAL13P1.243	-349	1	6.24	TATATA
MAL13P1.243	-213	1	6.24	TATATA
MAL13P1.243	-198	1	6.24	TATATA
MAL13P1.243	-192	1	6.24	TATATA
MAL13P1.243	-62	1	6.24	TATATA
MAL13P1.243	-56	1	6.24	TATATA
MAL13P1.243	-50	1	6.24	TATATA
MAL13P1.243	-44	1	6.24	TATATA
MAL13P1.243	-38	1	6.24	TATATA
MAL13P1.26	-1574	1	6.24	TATATA
MAL13P1.26	-1568	1	6.24	TATATA
MAL13P1.26	-1562	1	6.24	TATATA
MAL13P1.26	-1093	1	6.24	TATATA
MAL13P1.26	-1087	1	6.24	TATATA
MAL13P1.26	-956	1	6.24	TATATA
MAL13P1.26	-853	1	6.24	TATATA
MAL13P1.26	-847	1	6.24	TATATA
MAL13P1.26	-816	1	6.24	TATATA
MAL13P1.26	-777	1	6.24	TATATA
MAL13P1.26	-743	1	6.24	TATATA
MAL13P1.26	-640	1	6.24	TATATA
MAL13P1.26	-634	1	6.24	TATATA
MAL13P1.26	-628	1	6.24	TATATA
MAL13P1.26	-622	1	6.24	TATATA
MAL13P1.26	-487	1	6.24	TATATA
MAL13P1.26	-326	1	6.24	TATATA
MAL13P1.26	-182	1	6.24	TATATA
MAL13P1.26	-176	1	6.24	TATATA
MAL13P1.26	-170	1	6.24	TATATA
MAL13P1.26	-164	1	6.24	TATATA
MAL13P1.264	-1366	1	6.24	TATATA
MAL13P1.264	-1248	1	6.24	TATATA
MAL13P1.264	-1151	1	6.24	TATATA
MAL13P1.264	-1145	1	6.24	TATATA
MAL13P1.264	-1139	1	6.24	TATATA
MAL13P1.264	-1133	1	6.24	TATATA
MAL13P1.264	-1101	1	6.24	TATATA
MAL13P1.264	-1095	1	6.24	TATATA
MAL13P1.264	-1089	1	6.24	TATATA
MAL13P1.264	-813	1	6.24	TATATA
MAL13P1.264	-798	1	6.24	TATATA
MAL13P1.264	-781	1	6.24	TATATA
MAL13P1.264	-764	1	6.24	TATATA
MAL13P1.264	-711	1	6.24	TATATA
MAL13P1.264	-645	1	6.24	TATATA
MAL13P1.264	-609	1	6.24	TATATA
MAL13P1.264	-370	1	6.24	TATATA
MAL13P1.264	-364	1	6.24	TATATA
MAL13P1.264	-358	1	6.24	TATATA
MAL13P1.264	-33	1	6.24	TATATA
MAL13P1.268	-1912	1	6.24	TATATA
MAL13P1.268	-1884	1	6.24	TATATA
MAL13P1.268	-1683	1	6.24	TATATA
MAL13P1.268	-1521	1	6.24	TATATA
MAL13P1.268	-1390	1	6.24	TATATA
MAL13P1.268	-1384	1	6.24	TATATA
MAL13P1.268	-1328	1	6.24	TATATA
MAL13P1.268	-1113	1	6.24	TATATA
MAL13P1.268	-947	1	6.24	TATATA
MAL13P1.268	-929	1	6.24	TATATA
MAL13P1.268	-719	1	6.24	TATATA
MAL13P1.268	-254	1	6.24	TATATA
MAL13P1.268	-97	1	6.24	TATATA
MAL13P1.271	-1964	1	6.24	TATATA
MAL13P1.271	-1804	1	6.24	TATATA
MAL13P1.271	-1798	1	6.24	TATATA
MAL13P1.271	-1786	1	6.24	TATATA
MAL13P1.271	-1777	1	6.24	TATATA
MAL13P1.271	-1771	1	6.24	TATATA
MAL13P1.271	-1765	1	6.24	TATATA
MAL13P1.271	-1759	1	6.24	TATATA
MAL13P1.271	-1753	1	6.24	TATATA
MAL13P1.271	-1699	1	6.24	TATATA
MAL13P1.271	-1690	1	6.24	TATATA
MAL13P1.271	-1684	1	6.24	TATATA
MAL13P1.271	-1677	1	6.24	TATATA
MAL13P1.271	-1647	1	6.24	TATATA
MAL13P1.271	-1606	1	6.24	TATATA
MAL13P1.271	-1560	1	6.24	TATATA
MAL13P1.271	-1533	1	6.24	TATATA
MAL13P1.271	-1527	1	6.24	TATATA
MAL13P1.271	-1519	1	6.24	TATATA
MAL13P1.271	-1378	1	6.24	TATATA
MAL13P1.271	-1352	1	6.24	TATATA
MAL13P1.271	-1273	1	6.24	TATATA
MAL13P1.271	-1267	1	6.24	TATATA
MAL13P1.271	-1261	1	6.24	TATATA
MAL13P1.271	-1145	1	6.24	TATATA
MAL13P1.271	-1139	1	6.24	TATATA
MAL13P1.271	-1133	1	6.24	TATATA
MAL13P1.271	-897	1	6.24	TATATA
MAL13P1.271	-446	1	6.24	TATATA
MAL13P1.271	-440	1	6.24	TATATA
MAL13P1.271	-434	1	6.24	TATATA
MAL13P1.271	-286	1	6.24	TATATA
MAL13P1.271	-280	1	6.24	TATATA
MAL13P1.271	-274	1	6.24	TATATA
MAL13P1.271	-268	1	6.24	TATATA
MAL13P1.271	-262	1	6.24	TATATA
MAL13P1.271	-196	1	6.24	TATATA
MAL13P1.271	-190	1	6.24	TATATA
MAL13P1.271	-184	1	6.24	TATATA
MAL13P1.271	-178	1	6.24	TATATA
MAL13P1.271	-111	1	6.24	TATATA
MAL13P1.275	-1950	1	6.24	TATATA
MAL13P1.275	-1860	1	6.24	TATATA
MAL13P1.275	-1740	1	6.24	TATATA
MAL13P1.275	-1441	1	6.24	TATATA
MAL13P1.275	-1170	1	6.24	TATATA
MAL13P1.275	-1005	1	6.24	TATATA
MAL13P1.275	-998	1	6.24	TATATA
MAL13P1.275	-834	1	6.24	TATATA
MAL13P1.275	-601	1	6.24	TATATA
MAL13P1.275	-371	1	6.24	TATATA
MAL13P1.275	-365	1	6.24	TATATA
MAL13P1.275	-359	1	6.24	TATATA
MAL13P1.275	-139	1	6.24	TATATA
MAL13P1.275	-127	1	6.24	TATATA
MAL13P1.275	-121	1	6.24	TATATA
MAL13P1.28	-626	1	6.24	TATATA
MAL13P1.28	-619	1	6.24	TATATA
MAL13P1.28	-613	1	6.24	TATATA
MAL13P1.28	-607	1	6.24	TATATA
MAL13P1.28	-392	1	6.24	TATATA
MAL13P1.28	-236	1	6.24	TATATA
MAL13P1.28	-230	1	6.24	TATATA
MAL13P1.283	-1482	1	6.24	TATATA
MAL13P1.283	-1476	1	6.24	TATATA
MAL13P1.283	-1470	1	6.24	TATATA
MAL13P1.283	-1451	1	6.24	TATATA
MAL13P1.283	-1239	1	6.24	TATATA
MAL13P1.283	-1166	1	6.24	TATATA
MAL13P1.283	-1106	1	6.24	TATATA
MAL13P1.283	-1100	1	6.24	TATATA
MAL13P1.283	-1094	1	6.24	TATATA
MAL13P1.283	-949	1	6.24	TATATA
MAL13P1.283	-925	1	6.24	TATATA
MAL13P1.283	-911	1	6.24	TATATA
MAL13P1.283	-904	1	6.24	TATATA
MAL13P1.283	-898	1	6.24	TATATA
MAL13P1.283	-892	1	6.24	TATATA
MAL13P1.283	-834	1	6.24	TATATA
MAL13P1.283	-589	1	6.24	TATATA
MAL13P1.283	-560	1	6.24	TATATA
MAL13P1.283	-464	1	6.24	TATATA
MAL13P1.283	-458	1	6.24	TATATA
MAL13P1.283	-452	1	6.24	TATATA
MAL13P1.283	-446	1	6.24	TATATA
MAL13P1.283	-282	1	6.24	TATATA
MAL13P1.283	-276	1	6.24	TATATA
MAL13P1.283	-214	1	6.24	TATATA
MAL13P1.283	-128	1	6.24	TATATA
MAL13P1.283	-122	1	6.24	TATATA
MAL13P1.283	-116	1	6.24	TATATA
MAL13P1.289	-692	1	6.24	TATATA
MAL13P1.289	-528	1	6.24	TATATA
MAL13P1.289	-522	1	6.24	TATATA
MAL13P1.289	-421	1	6.24	TATATA
MAL13P1.289	-397	1	6.24	TATATA
MAL13P1.289	-382	1	6.24	TATATA
MAL13P1.289	-342	1	6.24	TATATA
MAL13P1.289	-329	1	6.24	TATATA
MAL13P1.289	-323	1	6.24	TATATA
MAL13P1.289	-317	1	6.24	TATATA
MAL13P1.289	-311	1	6.24	TATATA
MAL13P1.289	-259	1	6.24	TATATA
MAL13P1.289	-243	1	6.24	TATATA
MAL13P1.289	-237	1	6.24	TATATA
MAL13P1.289	-231	1	6.24	TATATA
MAL13P1.289	-221	1	6.24	TATATA
MAL13P1.289	-155	1	6.24	TATATA
MAL13P1.289	-9	1	6.24	TATATA
MAL13P1.293	-1917	1	6.24	TATATA
MAL13P1.293	-1870	1	6.24	TATATA
MAL13P1.293	-1864	1	6.24	TATATA
MAL13P1.293	-1787	1	6.24	TATATA
MAL13P1.293	-1781	1	6.24	TATATA
MAL13P1.293	-1775	1	6.24	TATATA
MAL13P1.293	-1680	1	6.24	TATATA
MAL13P1.293	-1441	1	6.24	TATATA
MAL13P1.293	-1146	1	6.24	TATATA
MAL13P1.293	-996	1	6.24	TATATA
MAL13P1.293	-990	1	6.24	TATATA
MAL13P1.293	-974	1	6.24	TATATA
MAL13P1.293	-968	1	6.24	TATATA
MAL13P1.293	-951	1	6.24	TATATA
MAL13P1.293	-850	1	6.24	TATATA
MAL13P1.293	-719	1	6.24	TATATA
MAL13P1.293	-685	1	6.24	TATATA
MAL13P1.293	-536	1	6.24	TATATA
MAL13P1.293	-434	1	6.24	TATATA
MAL13P1.293	-296	1	6.24	TATATA
MAL13P1.293	-288	1	6.24	TATATA
MAL13P1.294	-1037	1	6.24	TATATA
MAL13P1.294	-1031	1	6.24	TATATA
MAL13P1.294	-1025	1	6.24	TATATA
MAL13P1.294	-1019	1	6.24	TATATA
MAL13P1.294	-897	1	6.24	TATATA
MAL13P1.294	-844	1	6.24	TATATA
MAL13P1.294	-838	1	6.24	TATATA
MAL13P1.294	-832	1	6.24	TATATA
MAL13P1.294	-490	1	6.24	TATATA
MAL13P1.294	-484	1	6.24	TATATA
MAL13P1.294	-478	1	6.24	TATATA
MAL13P1.294	-56	1	6.24	TATATA
MAL13P1.298	-1466	1	6.24	TATATA
MAL13P1.298	-1460	1	6.24	TATATA
MAL13P1.298	-1412	1	6.24	TATATA
MAL13P1.298	-1304	1	6.24	TATATA
MAL13P1.298	-1246	1	6.24	TATATA
MAL13P1.298	-1227	1	6.24	TATATA
MAL13P1.298	-1217	1	6.24	TATATA
MAL13P1.298	-1197	1	6.24	TATATA
MAL13P1.298	-1191	1	6.24	TATATA
MAL13P1.298	-1175	1	6.24	TATATA
MAL13P1.298	-1104	1	6.24	TATATA
MAL13P1.298	-976	1	6.24	TATATA
MAL13P1.298	-964	1	6.24	TATATA
MAL13P1.298	-712	1	6.24	TATATA
MAL13P1.298	-512	1	6.24	TATATA
MAL13P1.298	-492	1	6.24	TATATA
MAL13P1.298	-481	1	6.24	TATATA
MAL13P1.298	-449	1	6.24	TATATA
MAL13P1.298	-443	1	6.24	TATATA
MAL13P1.298	-437	1	6.24	TATATA
MAL13P1.298	-431	1	6.24	TATATA
MAL13P1.298	-425	1	6.24	TATATA
MAL13P1.298	-419	1	6.24	TATATA
MAL13P1.298	-413	1	6.24	TATATA
MAL13P1.298	-405	1	6.24	TATATA
MAL13P1.298	-399	1	6.24	TATATA
MAL13P1.298	-216	1	6.24	TATATA
MAL13P1.298	-209	1	6.24	TATATA
MAL13P1.298	-135	1	6.24	TATATA
MAL13P1.298	-129	1	6.24	TATATA
MAL13P1.298	-123	1	6.24	TATATA
MAL13P1.298	-49	1	6.24	TATATA
MAL13P1.299	-920	1	6.24	TATATA
MAL13P1.299	-865	1	6.24	TATATA
MAL13P1.299	-859	1	6.24	TATATA
MAL13P1.299	-853	1	6.24	TATATA
MAL13P1.299	-728	1	6.24	TATATA
MAL13P1.299	-679	1	6.24	TATATA
MAL13P1.299	-617	1	6.24	TATATA
MAL13P1.299	-611	1	6.24	TATATA
MAL13P1.299	-597	1	6.24	TATATA
MAL13P1.299	-390	1	6.24	TATATA
MAL13P1.299	-384	1	6.24	TATATA
MAL13P1.299	-378	1	6.24	TATATA
MAL13P1.299	-372	1	6.24	TATATA
MAL13P1.299	-92	1	6.24	TATATA
MAL13P1.302	-1743	1	6.24	TATATA
MAL13P1.302	-1693	1	6.24	TATATA
MAL13P1.302	-1648	1	6.24	TATATA
MAL13P1.302	-1566	1	6.24	TATATA
MAL13P1.302	-1371	1	6.24	TATATA
MAL13P1.302	-1349	1	6.24	TATATA
MAL13P1.302	-1337	1	6.24	TATATA
MAL13P1.302	-1254	1	6.24	TATATA
MAL13P1.302	-1222	1	6.24	TATATA
MAL13P1.302	-1209	1	6.24	TATATA
MAL13P1.302	-1136	1	6.24	TATATA
MAL13P1.302	-1130	1	6.24	TATATA
MAL13P1.302	-1124	1	6.24	TATATA
MAL13P1.302	-1118	1	6.24	TATATA
MAL13P1.302	-1112	1	6.24	TATATA
MAL13P1.302	-1014	1	6.24	TATATA
MAL13P1.302	-1008	1	6.24	TATATA
MAL13P1.302	-1002	1	6.24	TATATA
MAL13P1.302	-996	1	6.24	TATATA
MAL13P1.302	-898	1	6.24	TATATA
MAL13P1.302	-892	1	6.24	TATATA
MAL13P1.302	-886	1	6.24	TATATA
MAL13P1.302	-880	1	6.24	TATATA
MAL13P1.302	-874	1	6.24	TATATA
MAL13P1.302	-788	1	6.24	TATATA
MAL13P1.302	-716	1	6.24	TATATA
MAL13P1.302	-710	1	6.24	TATATA
MAL13P1.302	-704	1	6.24	TATATA
MAL13P1.302	-698	1	6.24	TATATA
MAL13P1.302	-510	1	6.24	TATATA
MAL13P1.302	-426	1	6.24	TATATA
MAL13P1.302	-378	1	6.24	TATATA
MAL13P1.302	-372	1	6.24	TATATA
MAL13P1.302	-366	1	6.24	TATATA
MAL13P1.302	-129	1	6.24	TATATA
MAL13P1.302	-123	1	6.24	TATATA
MAL13P1.302	-87	1	6.24	TATATA
MAL13P1.304	-1228	1	6.24	TATATA
MAL13P1.304	-1222	1	6.24	TATATA
MAL13P1.304	-1216	1	6.24	TATATA
MAL13P1.304	-1210	1	6.24	TATATA
MAL13P1.304	-1204	1	6.24	TATATA
MAL13P1.304	-1034	1	6.24	TATATA
MAL13P1.304	-923	1	6.24	TATATA
MAL13P1.304	-872	1	6.24	TATATA
MAL13P1.304	-865	1	6.24	TATATA
MAL13P1.304	-830	1	6.24	TATATA
MAL13P1.304	-656	1	6.24	TATATA
MAL13P1.304	-650	1	6.24	TATATA
MAL13P1.304	-644	1	6.24	TATATA
MAL13P1.304	-387	1	6.24	TATATA
MAL13P1.304	-380	1	6.24	TATATA
MAL13P1.304	-331	1	6.24	TATATA
MAL13P1.304	-232	1	6.24	TATATA
MAL13P1.304	-226	1	6.24	TATATA
MAL13P1.304	-220	1	6.24	TATATA
MAL13P1.304	-214	1	6.24	TATATA
MAL13P1.304	-208	1	6.24	TATATA
MAL13P1.304	-201	1	6.24	TATATA
MAL13P1.304	-71	1	6.24	TATATA
MAL13P1.310	-1945	1	6.24	TATATA
MAL13P1.310	-1938	1	6.24	TATATA
MAL13P1.310	-1685	1	6.24	TATATA
MAL13P1.310	-1638	1	6.24	TATATA
MAL13P1.310	-1614	1	6.24	TATATA
MAL13P1.310	-1608	1	6.24	TATATA
MAL13P1.310	-1562	1	6.24	TATATA
MAL13P1.310	-1488	1	6.24	TATATA
MAL13P1.310	-1323	1	6.24	TATATA
MAL13P1.310	-1267	1	6.24	TATATA
MAL13P1.310	-1011	1	6.24	TATATA
MAL13P1.310	-1005	1	6.24	TATATA
MAL13P1.310	-993	1	6.24	TATATA
MAL13P1.310	-842	1	6.24	TATATA
MAL13P1.310	-836	1	6.24	TATATA
MAL13P1.310	-830	1	6.24	TATATA
MAL13P1.310	-824	1	6.24	TATATA
MAL13P1.310	-818	1	6.24	TATATA
MAL13P1.310	-812	1	6.24	TATATA
MAL13P1.310	-722	1	6.24	TATATA
MAL13P1.310	-716	1	6.24	TATATA
MAL13P1.310	-641	1	6.24	TATATA
MAL13P1.310	-548	1	6.24	TATATA
MAL13P1.310	-542	1	6.24	TATATA
MAL13P1.310	-525	1	6.24	TATATA
MAL13P1.310	-518	1	6.24	TATATA
MAL13P1.310	-511	1	6.24	TATATA
MAL13P1.310	-481	1	6.24	TATATA
MAL13P1.310	-313	1	6.24	TATATA
MAL13P1.310	-303	1	6.24	TATATA
MAL13P1.310	-231	1	6.24	TATATA
MAL13P1.310	-225	1	6.24	TATATA
MAL13P1.310	-213	1	6.24	TATATA
MAL13P1.310	-189	1	6.24	TATATA
MAL13P1.310	-39	1	6.24	TATATA
MAL13P1.322	-1740	1	6.24	TATATA
MAL13P1.322	-1586	1	6.24	TATATA
MAL13P1.322	-1574	1	6.24	TATATA
MAL13P1.322	-1568	1	6.24	TATATA
MAL13P1.322	-1562	1	6.24	TATATA
MAL13P1.322	-1492	1	6.24	TATATA
MAL13P1.322	-1481	1	6.24	TATATA
MAL13P1.322	-1223	1	6.24	TATATA
MAL13P1.322	-1217	1	6.24	TATATA
MAL13P1.322	-1211	1	6.24	TATATA
MAL13P1.322	-1161	1	6.24	TATATA
MAL13P1.322	-1155	1	6.24	TATATA
MAL13P1.322	-1142	1	6.24	TATATA
MAL13P1.322	-1128	1	6.24	TATATA
MAL13P1.322	-1094	1	6.24	TATATA
MAL13P1.322	-971	1	6.24	TATATA
MAL13P1.322	-959	1	6.24	TATATA
MAL13P1.322	-858	1	6.24	TATATA
MAL13P1.322	-828	1	6.24	TATATA
MAL13P1.322	-822	1	6.24	TATATA
MAL13P1.322	-816	1	6.24	TATATA
MAL13P1.322	-690	1	6.24	TATATA
MAL13P1.322	-659	1	6.24	TATATA
MAL13P1.322	-632	1	6.24	TATATA
MAL13P1.322	-516	1	6.24	TATATA
MAL13P1.322	-510	1	6.24	TATATA
MAL13P1.322	-504	1	6.24	TATATA
MAL13P1.322	-365	1	6.24	TATATA
MAL13P1.322	-359	1	6.24	TATATA
MAL13P1.322	-197	1	6.24	TATATA
MAL13P1.322	-191	1	6.24	TATATA
MAL13P1.322	-185	1	6.24	TATATA
MAL13P1.322	-179	1	6.24	TATATA
MAL13P1.323	-1917	1	6.24	TATATA
MAL13P1.323	-1911	1	6.24	TATATA
MAL13P1.323	-1905	1	6.24	TATATA
MAL13P1.323	-1791	1	6.24	TATATA
MAL13P1.323	-1725	1	6.24	TATATA
MAL13P1.323	-1607	1	6.24	TATATA
MAL13P1.323	-1601	1	6.24	TATATA
MAL13P1.323	-1595	1	6.24	TATATA
MAL13P1.323	-1456	1	6.24	TATATA
MAL13P1.323	-1450	1	6.24	TATATA
MAL13P1.323	-1346	1	6.24	TATATA
MAL13P1.323	-1339	1	6.24	TATATA
MAL13P1.323	-1281	1	6.24	TATATA
MAL13P1.323	-1268	1	6.24	TATATA
MAL13P1.323	-1262	1	6.24	TATATA
MAL13P1.323	-1216	1	6.24	TATATA
MAL13P1.323	-1210	1	6.24	TATATA
MAL13P1.323	-1204	1	6.24	TATATA
MAL13P1.323	-1090	1	6.24	TATATA
MAL13P1.323	-974	1	6.24	TATATA
MAL13P1.323	-946	1	6.24	TATATA
MAL13P1.323	-931	1	6.24	TATATA
MAL13P1.323	-857	1	6.24	TATATA
MAL13P1.323	-851	1	6.24	TATATA
MAL13P1.323	-839	1	6.24	TATATA
MAL13P1.323	-833	1	6.24	TATATA
MAL13P1.323	-683	1	6.24	TATATA
MAL13P1.323	-647	1	6.24	TATATA
MAL13P1.323	-631	1	6.24	TATATA
MAL13P1.323	-431	1	6.24	TATATA
MAL13P1.323	-213	1	6.24	TATATA
MAL13P1.323	-58	1	6.24	TATATA
MAL13P1.323	-45	1	6.24	TATATA
MAL13P1.323	-39	1	6.24	TATATA
MAL13P1.323	-27	1	6.24	TATATA
MAL13P1.333	-1041	1	6.24	TATATA
MAL13P1.333	-1017	1	6.24	TATATA
MAL13P1.333	-1011	1	6.24	TATATA
MAL13P1.333	-1005	1	6.24	TATATA
MAL13P1.333	-999	1	6.24	TATATA
MAL13P1.333	-993	1	6.24	TATATA
MAL13P1.333	-987	1	6.24	TATATA
MAL13P1.333	-803	1	6.24	TATATA
MAL13P1.333	-456	1	6.24	TATATA
MAL13P1.333	-344	1	6.24	TATATA
MAL13P1.333	-314	1	6.24	TATATA
MAL13P1.333	-205	1	6.24	TATATA
MAL13P1.333	-63	1	6.24	TATATA
MAL13P1.334	-1878	1	6.24	TATATA
MAL13P1.334	-1803	1	6.24	TATATA
MAL13P1.334	-1796	1	6.24	TATATA
MAL13P1.334	-1785	1	6.24	TATATA
MAL13P1.334	-1740	1	6.24	TATATA
MAL13P1.334	-1600	1	6.24	TATATA
MAL13P1.334	-1594	1	6.24	TATATA
MAL13P1.334	-1519	1	6.24	TATATA
MAL13P1.334	-1182	1	6.24	TATATA
MAL13P1.334	-1175	1	6.24	TATATA
MAL13P1.334	-1169	1	6.24	TATATA
MAL13P1.334	-1163	1	6.24	TATATA
MAL13P1.334	-1145	1	6.24	TATATA
MAL13P1.334	-1089	1	6.24	TATATA
MAL13P1.334	-1083	1	6.24	TATATA
MAL13P1.334	-1070	1	6.24	TATATA
MAL13P1.334	-1063	1	6.24	TATATA
MAL13P1.334	-966	1	6.24	TATATA
MAL13P1.334	-960	1	6.24	TATATA
MAL13P1.334	-954	1	6.24	TATATA
MAL13P1.334	-948	1	6.24	TATATA
MAL13P1.334	-921	1	6.24	TATATA
MAL13P1.334	-874	1	6.24	TATATA
MAL13P1.334	-856	1	6.24	TATATA
MAL13P1.334	-748	1	6.24	TATATA
MAL13P1.334	-736	1	6.24	TATATA
MAL13P1.334	-730	1	6.24	TATATA
MAL13P1.334	-724	1	6.24	TATATA
MAL13P1.334	-718	1	6.24	TATATA
MAL13P1.334	-712	1	6.24	TATATA
MAL13P1.334	-706	1	6.24	TATATA
MAL13P1.334	-614	1	6.24	TATATA
MAL13P1.334	-608	1	6.24	TATATA
MAL13P1.334	-602	1	6.24	TATATA
MAL13P1.334	-527	1	6.24	TATATA
MAL13P1.334	-520	1	6.24	TATATA
MAL13P1.334	-295	1	6.24	TATATA
MAL13P1.334	-289	1	6.24	TATATA
MAL13P1.334	-283	1	6.24	TATATA
MAL13P1.334	-45	1	6.24	TATATA
MAL13P1.334	-39	1	6.24	TATATA
MAL13P1.336	-1931	1	6.24	TATATA
MAL13P1.336	-1925	1	6.24	TATATA
MAL13P1.336	-1853	1	6.24	TATATA
MAL13P1.336	-1847	1	6.24	TATATA
MAL13P1.336	-1690	1	6.24	TATATA
MAL13P1.336	-1675	1	6.24	TATATA
MAL13P1.336	-1668	1	6.24	TATATA
MAL13P1.336	-1523	1	6.24	TATATA
MAL13P1.336	-1517	1	6.24	TATATA
MAL13P1.336	-1473	1	6.24	TATATA
MAL13P1.336	-1460	1	6.24	TATATA
MAL13P1.336	-1451	1	6.24	TATATA
MAL13P1.336	-1445	1	6.24	TATATA
MAL13P1.336	-1049	1	6.24	TATATA
MAL13P1.336	-1039	1	6.24	TATATA
MAL13P1.336	-1033	1	6.24	TATATA
MAL13P1.336	-1016	1	6.24	TATATA
MAL13P1.336	-1000	1	6.24	TATATA
MAL13P1.336	-976	1	6.24	TATATA
MAL13P1.336	-962	1	6.24	TATATA
MAL13P1.336	-948	1	6.24	TATATA
MAL13P1.336	-941	1	6.24	TATATA
MAL13P1.336	-935	1	6.24	TATATA
MAL13P1.336	-928	1	6.24	TATATA
MAL13P1.336	-922	1	6.24	TATATA
MAL13P1.336	-908	1	6.24	TATATA
MAL13P1.336	-595	1	6.24	TATATA
MAL13P1.336	-589	1	6.24	TATATA
MAL13P1.336	-517	1	6.24	TATATA
MAL13P1.336	-511	1	6.24	TATATA
MAL13P1.336	-463	1	6.24	TATATA
MAL13P1.336	-420	1	6.24	TATATA
MAL13P1.336	-414	1	6.24	TATATA
MAL13P1.336	-408	1	6.24	TATATA
MAL13P1.336	-402	1	6.24	TATATA
MAL13P1.336	-396	1	6.24	TATATA
MAL13P1.336	-390	1	6.24	TATATA
MAL13P1.336	-322	1	6.24	TATATA
MAL13P1.336	-107	1	6.24	TATATA
MAL13P1.336	-92	1	6.24	TATATA
MAL13P1.336	-85	1	6.24	TATATA
MAL13P1.338	-2000	1	6.24	TATATA
MAL13P1.338	-1994	1	6.24	TATATA
MAL13P1.338	-1988	1	6.24	TATATA
MAL13P1.338	-837	1	6.24	TATATA
MAL13P1.338	-831	1	6.24	TATATA
MAL13P1.338	-825	1	6.24	TATATA
MAL13P1.338	-783	1	6.24	TATATA
MAL13P1.338	-765	1	6.24	TATATA
MAL13P1.338	-753	1	6.24	TATATA
MAL13P1.338	-747	1	6.24	TATATA
MAL13P1.338	-741	1	6.24	TATATA
MAL13P1.338	-735	1	6.24	TATATA
MAL13P1.338	-729	1	6.24	TATATA
MAL13P1.338	-715	1	6.24	TATATA
MAL13P1.338	-630	1	6.24	TATATA
MAL13P1.338	-621	1	6.24	TATATA
MAL13P1.338	-615	1	6.24	TATATA
MAL13P1.338	-609	1	6.24	TATATA
MAL13P1.338	-467	1	6.24	TATATA
MAL13P1.338	-347	1	6.24	TATATA
MAL13P1.338	-341	1	6.24	TATATA
MAL13P1.338	-335	1	6.24	TATATA
MAL13P1.338	-329	1	6.24	TATATA
MAL13P1.338	-323	1	6.24	TATATA
MAL13P1.338	-317	1	6.24	TATATA
MAL13P1.338	-73	1	6.24	TATATA
MAL13P1.338	-67	1	6.24	TATATA
MAL13P1.338	-61	1	6.24	TATATA
MAL13P1.338	-10	1	6.24	TATATA
MAL13P1.341	-744	1	6.24	TATATA
MAL13P1.341	-738	1	6.24	TATATA
MAL13P1.341	-732	1	6.24	TATATA
MAL13P1.341	-726	1	6.24	TATATA
MAL13P1.341	-600	1	6.24	TATATA
MAL13P1.341	-594	1	6.24	TATATA
MAL13P1.341	-588	1	6.24	TATATA
MAL13P1.341	-582	1	6.24	TATATA
MAL13P1.341	-468	1	6.24	TATATA
MAL13P1.341	-356	1	6.24	TATATA
MAL13P1.341	-282	1	6.24	TATATA
MAL13P1.341	-276	1	6.24	TATATA
MAL13P1.341	-270	1	6.24	TATATA
MAL13P1.341	-166	1	6.24	TATATA
MAL13P1.341	-160	1	6.24	TATATA
MAL13P1.341	-154	1	6.24	TATATA
MAL13P1.341	-95	1	6.24	TATATA
MAL13P1.341	-89	1	6.24	TATATA
MAL13P1.341	-77	1	6.24	TATATA
MAL13P1.344	-1898	1	6.24	TATATA
MAL13P1.344	-1814	1	6.24	TATATA
MAL13P1.344	-1747	1	6.24	TATATA
MAL13P1.344	-1570	1	6.24	TATATA
MAL13P1.344	-1564	1	6.24	TATATA
MAL13P1.344	-1557	1	6.24	TATATA
MAL13P1.344	-1443	1	6.24	TATATA
MAL13P1.344	-1429	1	6.24	TATATA
MAL13P1.344	-1408	1	6.24	TATATA
MAL13P1.344	-1338	1	6.24	TATATA
MAL13P1.344	-1331	1	6.24	TATATA
MAL13P1.344	-1309	1	6.24	TATATA
MAL13P1.344	-1199	1	6.24	TATATA
MAL13P1.344	-1193	1	6.24	TATATA
MAL13P1.344	-1187	1	6.24	TATATA
MAL13P1.344	-1181	1	6.24	TATATA
MAL13P1.344	-1026	1	6.24	TATATA
MAL13P1.344	-1014	1	6.24	TATATA
MAL13P1.344	-827	1	6.24	TATATA
MAL13P1.344	-821	1	6.24	TATATA
MAL13P1.344	-815	1	6.24	TATATA
MAL13P1.344	-809	1	6.24	TATATA
MAL13P1.344	-803	1	6.24	TATATA
MAL13P1.344	-797	1	6.24	TATATA
MAL13P1.344	-791	1	6.24	TATATA
MAL13P1.344	-449	1	6.24	TATATA
MAL13P1.35	-1291	1	6.24	TATATA
MAL13P1.35	-1175	1	6.24	TATATA
MAL13P1.35	-1169	1	6.24	TATATA
MAL13P1.35	-1163	1	6.24	TATATA
MAL13P1.35	-1035	1	6.24	TATATA
MAL13P1.35	-1022	1	6.24	TATATA
MAL13P1.35	-912	1	6.24	TATATA
MAL13P1.35	-867	1	6.24	TATATA
MAL13P1.35	-818	1	6.24	TATATA
MAL13P1.35	-812	1	6.24	TATATA
MAL13P1.35	-806	1	6.24	TATATA
MAL13P1.35	-800	1	6.24	TATATA
MAL13P1.35	-755	1	6.24	TATATA
MAL13P1.35	-606	1	6.24	TATATA
MAL13P1.35	-460	1	6.24	TATATA
MAL13P1.35	-454	1	6.24	TATATA
MAL13P1.35	-448	1	6.24	TATATA
MAL13P1.35	-375	1	6.24	TATATA
MAL13P1.35	-238	1	6.24	TATATA
MAL13P1.35	-232	1	6.24	TATATA
MAL13P1.35	-226	1	6.24	TATATA
MAL13P1.35	-220	1	6.24	TATATA
MAL13P1.35	-42	1	6.24	TATATA
MAL13P1.352	-1372	1	6.24	TATATA
MAL13P1.352	-1366	1	6.24	TATATA
MAL13P1.352	-1330	1	6.24	TATATA
MAL13P1.352	-1324	1	6.24	TATATA
MAL13P1.352	-1260	1	6.24	TATATA
MAL13P1.352	-1254	1	6.24	TATATA
MAL13P1.352	-1248	1	6.24	TATATA
MAL13P1.352	-1089	1	6.24	TATATA
MAL13P1.352	-978	1	6.24	TATATA
MAL13P1.352	-819	1	6.24	TATATA
MAL13P1.352	-806	1	6.24	TATATA
MAL13P1.352	-800	1	6.24	TATATA
MAL13P1.352	-794	1	6.24	TATATA
MAL13P1.352	-720	1	6.24	TATATA
MAL13P1.352	-661	1	6.24	TATATA
MAL13P1.352	-655	1	6.24	TATATA
MAL13P1.352	-632	1	6.24	TATATA
MAL13P1.352	-456	1	6.24	TATATA
MAL13P1.352	-360	1	6.24	TATATA
MAL13P1.352	-354	1	6.24	TATATA
MAL13P1.352	-212	1	6.24	TATATA
MAL13P1.352	-206	1	6.24	TATATA
MAL13P1.352	-200	1	6.24	TATATA
MAL13P1.352	-188	1	6.24	TATATA
MAL13P1.352	-38	1	6.24	TATATA
MAL13P1.352	-29	1	6.24	TATATA
MAL13P1.36	-1274	1	6.24	TATATA
MAL13P1.36	-1268	1	6.24	TATATA
MAL13P1.36	-1262	1	6.24	TATATA
MAL13P1.36	-1256	1	6.24	TATATA
MAL13P1.36	-1172	1	6.24	TATATA
MAL13P1.36	-1166	1	6.24	TATATA
MAL13P1.36	-1160	1	6.24	TATATA
MAL13P1.36	-1058	1	6.24	TATATA
MAL13P1.36	-1052	1	6.24	TATATA
MAL13P1.36	-1046	1	6.24	TATATA
MAL13P1.36	-1040	1	6.24	TATATA
MAL13P1.36	-1034	1	6.24	TATATA
MAL13P1.36	-1028	1	6.24	TATATA
MAL13P1.36	-1022	1	6.24	TATATA
MAL13P1.36	-990	1	6.24	TATATA
MAL13P1.36	-834	1	6.24	TATATA
MAL13P1.36	-724	1	6.24	TATATA
MAL13P1.36	-717	1	6.24	TATATA
MAL13P1.36	-708	1	6.24	TATATA
MAL13P1.36	-702	1	6.24	TATATA
MAL13P1.36	-696	1	6.24	TATATA
MAL13P1.36	-643	1	6.24	TATATA
MAL13P1.36	-637	1	6.24	TATATA
MAL13P1.36	-377	1	6.24	TATATA
MAL13P1.36	-371	1	6.24	TATATA
MAL13P1.36	-365	1	6.24	TATATA
MAL13P1.36	-323	1	6.24	TATATA
MAL13P1.36	-120	1	6.24	TATATA
MAL13P1.43	-1819	1	6.24	TATATA
MAL13P1.43	-1680	1	6.24	TATATA
MAL13P1.43	-1521	1	6.24	TATATA
MAL13P1.43	-1515	1	6.24	TATATA
MAL13P1.43	-1509	1	6.24	TATATA
MAL13P1.43	-1503	1	6.24	TATATA
MAL13P1.43	-1217	1	6.24	TATATA
MAL13P1.43	-1045	1	6.24	TATATA
MAL13P1.43	-992	1	6.24	TATATA
MAL13P1.43	-986	1	6.24	TATATA
MAL13P1.43	-980	1	6.24	TATATA
MAL13P1.43	-974	1	6.24	TATATA
MAL13P1.43	-921	1	6.24	TATATA
MAL13P1.43	-915	1	6.24	TATATA
MAL13P1.43	-909	1	6.24	TATATA
MAL13P1.43	-884	1	6.24	TATATA
MAL13P1.43	-878	1	6.24	TATATA
MAL13P1.43	-852	1	6.24	TATATA
MAL13P1.43	-794	1	6.24	TATATA
MAL13P1.43	-788	1	6.24	TATATA
MAL13P1.43	-782	1	6.24	TATATA
MAL13P1.43	-776	1	6.24	TATATA
MAL13P1.43	-764	1	6.24	TATATA
MAL13P1.43	-758	1	6.24	TATATA
MAL13P1.43	-610	1	6.24	TATATA
MAL13P1.43	-547	1	6.24	TATATA
MAL13P1.43	-540	1	6.24	TATATA
MAL13P1.43	-533	1	6.24	TATATA
MAL13P1.43	-527	1	6.24	TATATA
MAL13P1.43	-521	1	6.24	TATATA
MAL13P1.43	-477	1	6.24	TATATA
MAL13P1.43	-312	1	6.24	TATATA
MAL13P1.43	-237	1	6.24	TATATA
MAL13P1.43	-231	1	6.24	TATATA
MAL13P1.43	-225	1	6.24	TATATA
MAL13P1.43	-219	1	6.24	TATATA
MAL13P1.43	-213	1	6.24	TATATA
MAL13P1.43	-192	1	6.24	TATATA
MAL13P1.43	-125	1	6.24	TATATA
MAL13P1.43	-73	1	6.24	TATATA
MAL13P1.43	-67	1	6.24	TATATA
MAL13P1.43	-61	1	6.24	TATATA
MAL13P1.45	-1929	1	6.24	TATATA
MAL13P1.45	-1923	1	6.24	TATATA
MAL13P1.45	-1917	1	6.24	TATATA
MAL13P1.45	-1834	1	6.24	TATATA
MAL13P1.45	-1828	1	6.24	TATATA
MAL13P1.45	-1822	1	6.24	TATATA
MAL13P1.45	-1505	1	6.24	TATATA
MAL13P1.45	-1483	1	6.24	TATATA
MAL13P1.45	-1477	1	6.24	TATATA
MAL13P1.45	-1471	1	6.24	TATATA
MAL13P1.45	-1392	1	6.24	TATATA
MAL13P1.45	-1386	1	6.24	TATATA
MAL13P1.45	-1380	1	6.24	TATATA
MAL13P1.45	-1338	1	6.24	TATATA
MAL13P1.45	-1332	1	6.24	TATATA
MAL13P1.45	-1326	1	6.24	TATATA
MAL13P1.45	-1304	1	6.24	TATATA
MAL13P1.45	-895	1	6.24	TATATA
MAL13P1.45	-883	1	6.24	TATATA
MAL13P1.45	-877	1	6.24	TATATA
MAL13P1.45	-871	1	6.24	TATATA
MAL13P1.45	-865	1	6.24	TATATA
MAL13P1.45	-859	1	6.24	TATATA
MAL13P1.45	-853	1	6.24	TATATA
MAL13P1.45	-820	1	6.24	TATATA
MAL13P1.45	-814	1	6.24	TATATA
MAL13P1.45	-808	1	6.24	TATATA
MAL13P1.45	-801	1	6.24	TATATA
MAL13P1.45	-795	1	6.24	TATATA
MAL13P1.45	-581	1	6.24	TATATA
MAL13P1.45	-575	1	6.24	TATATA
MAL13P1.45	-569	1	6.24	TATATA
MAL13P1.45	-442	1	6.24	TATATA
MAL13P1.45	-348	1	6.24	TATATA
MAL13P1.45	-173	1	6.24	TATATA
MAL13P1.45	-167	1	6.24	TATATA
MAL13P1.53	-1196	1	6.24	TATATA
MAL13P1.53	-1190	1	6.24	TATATA
MAL13P1.53	-962	1	6.24	TATATA
MAL13P1.53	-956	1	6.24	TATATA
MAL13P1.53	-950	1	6.24	TATATA
MAL13P1.53	-869	1	6.24	TATATA
MAL13P1.53	-765	1	6.24	TATATA
MAL13P1.53	-516	1	6.24	TATATA
MAL13P1.53	-494	1	6.24	TATATA
MAL13P1.53	-454	1	6.24	TATATA
MAL13P1.53	-448	1	6.24	TATATA
MAL13P1.53	-441	1	6.24	TATATA
MAL13P1.53	-255	1	6.24	TATATA
MAL13P1.53	-249	1	6.24	TATATA
MAL13P1.53	-243	1	6.24	TATATA
MAL13P1.53	-231	1	6.24	TATATA
MAL13P1.53	-131	1	6.24	TATATA
MAL13P1.53	-125	1	6.24	TATATA
MAL13P1.53	-55	1	6.24	TATATA
MAL13P1.53	-49	1	6.24	TATATA
MAL13P1.53	-28	1	6.24	TATATA
MAL13P1.53	-22	1	6.24	TATATA
MAL13P1.55	-1881	1	6.24	TATATA
MAL13P1.55	-1875	1	6.24	TATATA
MAL13P1.55	-1869	1	6.24	TATATA
MAL13P1.55	-1857	1	6.24	TATATA
MAL13P1.55	-1276	1	6.24	TATATA
MAL13P1.55	-872	1	6.24	TATATA
MAL13P1.55	-866	1	6.24	TATATA
MAL13P1.55	-683	1	6.24	TATATA
MAL13P1.55	-677	1	6.24	TATATA
MAL13P1.55	-671	1	6.24	TATATA
MAL13P1.55	-665	1	6.24	TATATA
MAL13P1.55	-659	1	6.24	TATATA
MAL13P1.55	-446	1	6.24	TATATA
MAL13P1.55	-440	1	6.24	TATATA
MAL13P1.55	-360	1	6.24	TATATA
MAL13P1.55	-87	1	6.24	TATATA
MAL13P1.55	-81	1	6.24	TATATA
MAL13P1.55	-75	1	6.24	TATATA
MAL13P1.56	-1923	1	6.24	TATATA
MAL13P1.56	-1909	1	6.24	TATATA
MAL13P1.56	-1903	1	6.24	TATATA
MAL13P1.56	-1773	1	6.24	TATATA
MAL13P1.56	-1766	1	6.24	TATATA
MAL13P1.56	-1760	1	6.24	TATATA
MAL13P1.56	-1754	1	6.24	TATATA
MAL13P1.56	-1748	1	6.24	TATATA
MAL13P1.56	-1742	1	6.24	TATATA
MAL13P1.56	-1735	1	6.24	TATATA
MAL13P1.56	-1701	1	6.24	TATATA
MAL13P1.56	-1522	1	6.24	TATATA
MAL13P1.56	-1504	1	6.24	TATATA
MAL13P1.56	-1498	1	6.24	TATATA
MAL13P1.56	-1367	1	6.24	TATATA
MAL13P1.56	-1296	1	6.24	TATATA
MAL13P1.56	-1289	1	6.24	TATATA
MAL13P1.56	-1283	1	6.24	TATATA
MAL13P1.56	-1264	1	6.24	TATATA
MAL13P1.56	-1199	1	6.24	TATATA
MAL13P1.56	-1132	1	6.24	TATATA
MAL13P1.56	-1126	1	6.24	TATATA
MAL13P1.56	-993	1	6.24	TATATA
MAL13P1.56	-986	1	6.24	TATATA
MAL13P1.56	-980	1	6.24	TATATA
MAL13P1.56	-908	1	6.24	TATATA
MAL13P1.56	-901	1	6.24	TATATA
MAL13P1.56	-895	1	6.24	TATATA
MAL13P1.56	-889	1	6.24	TATATA
MAL13P1.56	-883	1	6.24	TATATA
MAL13P1.56	-832	1	6.24	TATATA
MAL13P1.56	-810	1	6.24	TATATA
MAL13P1.56	-774	1	6.24	TATATA
MAL13P1.56	-745	1	6.24	TATATA
MAL13P1.56	-704	1	6.24	TATATA
MAL13P1.56	-698	1	6.24	TATATA
MAL13P1.56	-681	1	6.24	TATATA
MAL13P1.56	-669	1	6.24	TATATA
MAL13P1.56	-495	1	6.24	TATATA
MAL13P1.56	-489	1	6.24	TATATA
MAL13P1.56	-334	1	6.24	TATATA
MAL13P1.56	-328	1	6.24	TATATA
MAL13P1.56	-322	1	6.24	TATATA
MAL13P1.56	-316	1	6.24	TATATA
MAL13P1.56	-310	1	6.24	TATATA
MAL13P1.56	-259	1	6.24	TATATA
MAL13P1.56	-242	1	6.24	TATATA
MAL13P1.56	-136	1	6.24	TATATA
MAL13P1.56	-130	1	6.24	TATATA
MAL13P1.56	-123	1	6.24	TATATA
MAL13P1.56	-68	1	6.24	TATATA
MAL13P1.61	-1960	1	6.24	TATATA
MAL13P1.61	-1639	1	6.24	TATATA
MAL13P1.61	-1633	1	6.24	TATATA
MAL13P1.61	-1627	1	6.24	TATATA
MAL13P1.61	-1108	1	6.24	TATATA
MAL13P1.61	-1094	1	6.24	TATATA
MAL13P1.61	-1088	1	6.24	TATATA
MAL13P1.61	-956	1	6.24	TATATA
MAL13P1.61	-834	1	6.24	TATATA
MAL13P1.61	-822	1	6.24	TATATA
MAL13P1.61	-816	1	6.24	TATATA
MAL13P1.61	-798	1	6.24	TATATA
MAL13P1.61	-468	1	6.24	TATATA
MAL13P1.61	-389	1	6.24	TATATA
MAL13P1.61	-383	1	6.24	TATATA
MAL13P1.61	-377	1	6.24	TATATA
MAL13P1.61	-371	1	6.24	TATATA
MAL13P1.61	-365	1	6.24	TATATA
MAL13P1.61	-359	1	6.24	TATATA
MAL13P1.61	-353	1	6.24	TATATA
MAL13P1.63	-1951	1	6.24	TATATA
MAL13P1.63	-1891	1	6.24	TATATA
MAL13P1.63	-1885	1	6.24	TATATA
MAL13P1.63	-1776	1	6.24	TATATA
MAL13P1.63	-1729	1	6.24	TATATA
MAL13P1.63	-1593	1	6.24	TATATA
MAL13P1.63	-1587	1	6.24	TATATA
MAL13P1.63	-1478	1	6.24	TATATA
MAL13P1.63	-1398	1	6.24	TATATA
MAL13P1.63	-1347	1	6.24	TATATA
MAL13P1.63	-1340	1	6.24	TATATA
MAL13P1.63	-1314	1	6.24	TATATA
MAL13P1.63	-1308	1	6.24	TATATA
MAL13P1.63	-1302	1	6.24	TATATA
MAL13P1.63	-1289	1	6.24	TATATA
MAL13P1.63	-1283	1	6.24	TATATA
MAL13P1.63	-1206	1	6.24	TATATA
MAL13P1.63	-1048	1	6.24	TATATA
MAL13P1.63	-1042	1	6.24	TATATA
MAL13P1.63	-964	1	6.24	TATATA
MAL13P1.63	-924	1	6.24	TATATA
MAL13P1.63	-878	1	6.24	TATATA
MAL13P1.63	-872	1	6.24	TATATA
MAL13P1.63	-836	1	6.24	TATATA
MAL13P1.63	-830	1	6.24	TATATA
MAL13P1.63	-809	1	6.24	TATATA
MAL13P1.63	-803	1	6.24	TATATA
MAL13P1.63	-788	1	6.24	TATATA
MAL13P1.63	-782	1	6.24	TATATA
MAL13P1.63	-775	1	6.24	TATATA
MAL13P1.63	-763	1	6.24	TATATA
MAL13P1.63	-688	1	6.24	TATATA
MAL13P1.63	-682	1	6.24	TATATA
MAL13P1.63	-676	1	6.24	TATATA
MAL13P1.63	-670	1	6.24	TATATA
MAL13P1.63	-664	1	6.24	TATATA
MAL13P1.63	-658	1	6.24	TATATA
MAL13P1.63	-585	1	6.24	TATATA
MAL13P1.63	-418	1	6.24	TATATA
MAL13P1.63	-406	1	6.24	TATATA
MAL13P1.63	-400	1	6.24	TATATA
MAL13P1.63	-394	1	6.24	TATATA
MAL13P1.63	-388	1	6.24	TATATA
MAL13P1.63	-382	1	6.24	TATATA
MAL13P1.63	-376	1	6.24	TATATA
MAL13P1.63	-326	1	6.24	TATATA
MAL13P1.63	-245	1	6.24	TATATA
MAL13P1.63	-239	1	6.24	TATATA
MAL13P1.63	-125	1	6.24	TATATA
MAL13P1.63	-119	1	6.24	TATATA
MAL13P1.63	-113	1	6.24	TATATA
MAL13P1.63	-107	1	6.24	TATATA
MAL13P1.63	-101	1	6.24	TATATA
MAL13P1.70	-1444	1	6.24	TATATA
MAL13P1.70	-993	1	6.24	TATATA
MAL13P1.70	-987	1	6.24	TATATA
MAL13P1.70	-981	1	6.24	TATATA
MAL13P1.70	-583	1	6.24	TATATA
MAL13P1.70	-372	1	6.24	TATATA
MAL13P1.70	-366	1	6.24	TATATA
MAL13P1.70	-360	1	6.24	TATATA
MAL13P1.70	-327	1	6.24	TATATA
MAL13P1.70	-234	1	6.24	TATATA
MAL13P1.70	-136	1	6.24	TATATA
MAL13P1.70	-120	1	6.24	TATATA
MAL13P1.70	-113	1	6.24	TATATA
MAL13P1.76	-1642	1	6.24	TATATA
MAL13P1.76	-1130	1	6.24	TATATA
MAL13P1.76	-1124	1	6.24	TATATA
MAL13P1.76	-1098	1	6.24	TATATA
MAL13P1.76	-376	1	6.24	TATATA
MAL13P1.76	-288	1	6.24	TATATA
MAL13P1.76	-282	1	6.24	TATATA
MAL13P1.76	-276	1	6.24	TATATA
MAL13P1.76	-270	1	6.24	TATATA
MAL13P1.76	-264	1	6.24	TATATA
MAL13P1.76	-245	1	6.24	TATATA
MAL13P1.76	-239	1	6.24	TATATA
MAL13P1.76	-233	1	6.24	TATATA
MAL13P1.79	-1949	1	6.24	TATATA
MAL13P1.79	-1915	1	6.24	TATATA
MAL13P1.79	-1848	1	6.24	TATATA
MAL13P1.79	-1724	1	6.24	TATATA
MAL13P1.79	-1295	1	6.24	TATATA
MAL13P1.79	-1250	1	6.24	TATATA
MAL13P1.79	-1244	1	6.24	TATATA
MAL13P1.79	-1238	1	6.24	TATATA
MAL13P1.79	-1232	1	6.24	TATATA
MAL13P1.79	-1185	1	6.24	TATATA
MAL13P1.79	-1178	1	6.24	TATATA
MAL13P1.79	-1160	1	6.24	TATATA
MAL13P1.79	-1154	1	6.24	TATATA
MAL13P1.79	-1142	1	6.24	TATATA
MAL13P1.79	-1123	1	6.24	TATATA
MAL13P1.79	-1003	1	6.24	TATATA
MAL13P1.79	-969	1	6.24	TATATA
MAL13P1.79	-939	1	6.24	TATATA
MAL13P1.79	-926	1	6.24	TATATA
MAL13P1.79	-920	1	6.24	TATATA
MAL13P1.79	-899	1	6.24	TATATA
MAL13P1.79	-884	1	6.24	TATATA
MAL13P1.79	-787	1	6.24	TATATA
MAL13P1.79	-757	1	6.24	TATATA
MAL13P1.79	-751	1	6.24	TATATA
MAL13P1.79	-745	1	6.24	TATATA
MAL13P1.79	-739	1	6.24	TATATA
MAL13P1.79	-733	1	6.24	TATATA
MAL13P1.79	-628	1	6.24	TATATA
MAL13P1.79	-622	1	6.24	TATATA
MAL13P1.79	-502	1	6.24	TATATA
MAL13P1.79	-400	1	6.24	TATATA
MAL13P1.79	-386	1	6.24	TATATA
MAL13P1.79	-320	1	6.24	TATATA
MAL13P1.79	-307	1	6.24	TATATA
MAL13P1.79	-182	1	6.24	TATATA
MAL13P1.79	-176	1	6.24	TATATA
MAL13P1.79	-170	1	6.24	TATATA
MAL13P1.83	-1933	1	6.24	TATATA
MAL13P1.83	-1866	1	6.24	TATATA
MAL13P1.83	-1860	1	6.24	TATATA
MAL13P1.83	-1854	1	6.24	TATATA
MAL13P1.83	-1848	1	6.24	TATATA
MAL13P1.83	-1839	1	6.24	TATATA
MAL13P1.83	-1712	1	6.24	TATATA
MAL13P1.83	-1538	1	6.24	TATATA
MAL13P1.83	-1531	1	6.24	TATATA
MAL13P1.83	-1295	1	6.24	TATATA
MAL13P1.83	-1209	1	6.24	TATATA
MAL13P1.83	-1073	1	6.24	TATATA
MAL13P1.83	-1067	1	6.24	TATATA
MAL13P1.83	-1042	1	6.24	TATATA
MAL13P1.83	-1035	1	6.24	TATATA
MAL13P1.83	-991	1	6.24	TATATA
MAL13P1.83	-973	1	6.24	TATATA
MAL13P1.83	-952	1	6.24	TATATA
MAL13P1.83	-946	1	6.24	TATATA
MAL13P1.83	-940	1	6.24	TATATA
MAL13P1.83	-861	1	6.24	TATATA
MAL13P1.83	-830	1	6.24	TATATA
MAL13P1.83	-805	1	6.24	TATATA
MAL13P1.83	-755	1	6.24	TATATA
MAL13P1.83	-506	1	6.24	TATATA
MAL13P1.83	-500	1	6.24	TATATA
MAL13P1.83	-488	1	6.24	TATATA
MAL13P1.83	-426	1	6.24	TATATA
MAL13P1.83	-420	1	6.24	TATATA
MAL13P1.83	-306	1	6.24	TATATA
MAL13P1.83	-271	1	6.24	TATATA
MAL13P1.83	-201	1	6.24	TATATA
MAL13P1.83	-194	1	6.24	TATATA
MAL13P1.83	-188	1	6.24	TATATA
MAL13P1.83	-182	1	6.24	TATATA
MAL13P1.83	-176	1	6.24	TATATA
MAL13P1.83	-90	1	6.24	TATATA
MAL13P1.83	-84	1	6.24	TATATA
MAL13P1.83	-78	1	6.24	TATATA
MAL13P1.83	-72	1	6.24	TATATA
MAL13P1.83	-66	1	6.24	TATATA
MAL13P1.83	-60	1	6.24	TATATA
MAL13P1.92	-1499	1	6.24	TATATA
MAL13P1.92	-1493	1	6.24	TATATA
MAL13P1.92	-1487	1	6.24	TATATA
MAL13P1.92	-1212	1	6.24	TATATA
MAL13P1.92	-1081	1	6.24	TATATA
MAL13P1.92	-1075	1	6.24	TATATA
MAL13P1.92	-1061	1	6.24	TATATA
MAL13P1.92	-865	1	6.24	TATATA
MAL13P1.92	-859	1	6.24	TATATA
MAL13P1.92	-853	1	6.24	TATATA
MAL13P1.92	-847	1	6.24	TATATA
MAL13P1.92	-835	1	6.24	TATATA
MAL13P1.92	-823	1	6.24	TATATA
MAL13P1.92	-803	1	6.24	TATATA
MAL13P1.92	-797	1	6.24	TATATA
MAL13P1.92	-769	1	6.24	TATATA
MAL13P1.92	-673	1	6.24	TATATA
MAL13P1.92	-580	1	6.24	TATATA
MAL13P1.92	-558	1	6.24	TATATA
MAL13P1.92	-552	1	6.24	TATATA
MAL13P1.92	-546	1	6.24	TATATA
MAL13P1.92	-527	1	6.24	TATATA
MAL13P1.92	-474	1	6.24	TATATA
MAL13P1.92	-408	1	6.24	TATATA
MAL13P1.92	-402	1	6.24	TATATA
MAL13P1.92	-389	1	6.24	TATATA
MAL13P1.92	-350	1	6.24	TATATA
MAL13P1.92	-266	1	6.24	TATATA
MAL13P1.92	-255	1	6.24	TATATA
MAL13P1.92	-234	1	6.24	TATATA
MAL7P1.104	-637	1	6.24	TATATA
MAL7P1.104	-586	1	6.24	TATATA
MAL7P1.104	-580	1	6.24	TATATA
MAL7P1.104	-574	1	6.24	TATATA
MAL7P1.104	-463	1	6.24	TATATA
MAL7P1.104	-398	1	6.24	TATATA
MAL7P1.104	-389	1	6.24	TATATA
MAL7P1.104	-364	1	6.24	TATATA
MAL7P1.104	-358	1	6.24	TATATA
MAL7P1.104	-345	1	6.24	TATATA
MAL7P1.104	-339	1	6.24	TATATA
MAL7P1.104	-333	1	6.24	TATATA
MAL7P1.104	-261	1	6.24	TATATA
MAL7P1.104	-46	1	6.24	TATATA
MAL7P1.104	-40	1	6.24	TATATA
MAL7P1.104	-34	1	6.24	TATATA
MAL7P1.105	-1935	1	6.24	TATATA
MAL7P1.105	-1901	1	6.24	TATATA
MAL7P1.105	-1895	1	6.24	TATATA
MAL7P1.105	-1731	1	6.24	TATATA
MAL7P1.105	-1696	1	6.24	TATATA
MAL7P1.105	-1690	1	6.24	TATATA
MAL7P1.105	-1657	1	6.24	TATATA
MAL7P1.105	-1420	1	6.24	TATATA
MAL7P1.105	-1054	1	6.24	TATATA
MAL7P1.105	-971	1	6.24	TATATA
MAL7P1.105	-930	1	6.24	TATATA
MAL7P1.105	-924	1	6.24	TATATA
MAL7P1.105	-918	1	6.24	TATATA
MAL7P1.105	-912	1	6.24	TATATA
MAL7P1.105	-659	1	6.24	TATATA
MAL7P1.105	-653	1	6.24	TATATA
MAL7P1.105	-647	1	6.24	TATATA
MAL7P1.105	-641	1	6.24	TATATA
MAL7P1.105	-503	1	6.24	TATATA
MAL7P1.105	-477	1	6.24	TATATA
MAL7P1.105	-419	1	6.24	TATATA
MAL7P1.105	-191	1	6.24	TATATA
MAL7P1.112	-1397	1	6.24	TATATA
MAL7P1.112	-1319	1	6.24	TATATA
MAL7P1.112	-1232	1	6.24	TATATA
MAL7P1.112	-1166	1	6.24	TATATA
MAL7P1.112	-907	1	6.24	TATATA
MAL7P1.112	-901	1	6.24	TATATA
MAL7P1.112	-895	1	6.24	TATATA
MAL7P1.112	-768	1	6.24	TATATA
MAL7P1.112	-739	1	6.24	TATATA
MAL7P1.112	-725	1	6.24	TATATA
MAL7P1.112	-710	1	6.24	TATATA
MAL7P1.112	-704	1	6.24	TATATA
MAL7P1.112	-698	1	6.24	TATATA
MAL7P1.112	-685	1	6.24	TATATA
MAL7P1.112	-546	1	6.24	TATATA
MAL7P1.112	-540	1	6.24	TATATA
MAL7P1.112	-534	1	6.24	TATATA
MAL7P1.112	-528	1	6.24	TATATA
MAL7P1.112	-522	1	6.24	TATATA
MAL7P1.112	-420	1	6.24	TATATA
MAL7P1.113	-1261	1	6.24	TATATA
MAL7P1.113	-1056	1	6.24	TATATA
MAL7P1.113	-952	1	6.24	TATATA
MAL7P1.113	-946	1	6.24	TATATA
MAL7P1.113	-940	1	6.24	TATATA
MAL7P1.113	-934	1	6.24	TATATA
MAL7P1.113	-928	1	6.24	TATATA
MAL7P1.113	-880	1	6.24	TATATA
MAL7P1.113	-789	1	6.24	TATATA
MAL7P1.113	-776	1	6.24	TATATA
MAL7P1.113	-770	1	6.24	TATATA
MAL7P1.113	-764	1	6.24	TATATA
MAL7P1.113	-735	1	6.24	TATATA
MAL7P1.113	-708	1	6.24	TATATA
MAL7P1.113	-591	1	6.24	TATATA
MAL7P1.113	-575	1	6.24	TATATA
MAL7P1.113	-569	1	6.24	TATATA
MAL7P1.113	-563	1	6.24	TATATA
MAL7P1.113	-242	1	6.24	TATATA
MAL7P1.113	-79	1	6.24	TATATA
MAL7P1.118	-1480	1	6.24	TATATA
MAL7P1.118	-1474	1	6.24	TATATA
MAL7P1.118	-1468	1	6.24	TATATA
MAL7P1.118	-1450	1	6.24	TATATA
MAL7P1.118	-1211	1	6.24	TATATA
MAL7P1.118	-1134	1	6.24	TATATA
MAL7P1.118	-742	1	6.24	TATATA
MAL7P1.118	-640	1	6.24	TATATA
MAL7P1.118	-476	1	6.24	TATATA
MAL7P1.118	-459	1	6.24	TATATA
MAL7P1.118	-380	1	6.24	TATATA
MAL7P1.118	-271	1	6.24	TATATA
MAL7P1.118	-265	1	6.24	TATATA
MAL7P1.118	-170	1	6.24	TATATA
MAL7P1.118	-164	1	6.24	TATATA
MAL7P1.118	-158	1	6.24	TATATA
MAL7P1.118	-53	1	6.24	TATATA
MAL7P1.118	-47	1	6.24	TATATA
MAL7P1.118	-41	1	6.24	TATATA
MAL7P1.118	-35	1	6.24	TATATA
MAL7P1.118	-29	1	6.24	TATATA
MAL7P1.12	-1979	1	6.24	TATATA
MAL7P1.12	-1929	1	6.24	TATATA
MAL7P1.12	-1881	1	6.24	TATATA
MAL7P1.12	-1836	1	6.24	TATATA
MAL7P1.12	-1830	1	6.24	TATATA
MAL7P1.12	-1823	1	6.24	TATATA
MAL7P1.12	-1817	1	6.24	TATATA
MAL7P1.12	-1794	1	6.24	TATATA
MAL7P1.12	-1777	1	6.24	TATATA
MAL7P1.12	-1743	1	6.24	TATATA
MAL7P1.12	-1699	1	6.24	TATATA
MAL7P1.12	-1693	1	6.24	TATATA
MAL7P1.12	-1687	1	6.24	TATATA
MAL7P1.12	-1527	1	6.24	TATATA
MAL7P1.12	-1424	1	6.24	TATATA
MAL7P1.12	-1412	1	6.24	TATATA
MAL7P1.12	-1405	1	6.24	TATATA
MAL7P1.12	-1399	1	6.24	TATATA
MAL7P1.12	-1393	1	6.24	TATATA
MAL7P1.12	-1387	1	6.24	TATATA
MAL7P1.12	-1381	1	6.24	TATATA
MAL7P1.12	-1375	1	6.24	TATATA
MAL7P1.12	-1342	1	6.24	TATATA
MAL7P1.12	-1336	1	6.24	TATATA
MAL7P1.12	-1330	1	6.24	TATATA
MAL7P1.12	-1307	1	6.24	TATATA
MAL7P1.12	-1284	1	6.24	TATATA
MAL7P1.12	-1278	1	6.24	TATATA
MAL7P1.12	-1272	1	6.24	TATATA
MAL7P1.12	-1266	1	6.24	TATATA
MAL7P1.12	-1260	1	6.24	TATATA
MAL7P1.12	-1192	1	6.24	TATATA
MAL7P1.12	-1064	1	6.24	TATATA
MAL7P1.12	-957	1	6.24	TATATA
MAL7P1.12	-784	1	6.24	TATATA
MAL7P1.12	-610	1	6.24	TATATA
MAL7P1.12	-396	1	6.24	TATATA
MAL7P1.12	-382	1	6.24	TATATA
MAL7P1.12	-302	1	6.24	TATATA
MAL7P1.12	-296	1	6.24	TATATA
MAL7P1.12	-290	1	6.24	TATATA
MAL7P1.12	-284	1	6.24	TATATA
MAL7P1.12	-272	1	6.24	TATATA
MAL7P1.12	-236	1	6.24	TATATA
MAL7P1.12	-230	1	6.24	TATATA
MAL7P1.12	-217	1	6.24	TATATA
MAL7P1.12	-162	1	6.24	TATATA
MAL7P1.12	-156	1	6.24	TATATA
MAL7P1.12	-115	1	6.24	TATATA
MAL7P1.12	-109	1	6.24	TATATA
MAL7P1.12	-103	1	6.24	TATATA
MAL7P1.12	-97	1	6.24	TATATA
MAL7P1.12	-91	1	6.24	TATATA
MAL7P1.12	-85	1	6.24	TATATA
MAL7P1.120	-1600	1	6.24	TATATA
MAL7P1.120	-1594	1	6.24	TATATA
MAL7P1.120	-1588	1	6.24	TATATA
MAL7P1.120	-1267	1	6.24	TATATA
MAL7P1.120	-1261	1	6.24	TATATA
MAL7P1.120	-1255	1	6.24	TATATA
MAL7P1.120	-1243	1	6.24	TATATA
MAL7P1.120	-1237	1	6.24	TATATA
MAL7P1.120	-1210	1	6.24	TATATA
MAL7P1.120	-1199	1	6.24	TATATA
MAL7P1.120	-1175	1	6.24	TATATA
MAL7P1.120	-1151	1	6.24	TATATA
MAL7P1.120	-1145	1	6.24	TATATA
MAL7P1.120	-1090	1	6.24	TATATA
MAL7P1.120	-316	1	6.24	TATATA
MAL7P1.120	-293	1	6.24	TATATA
MAL7P1.120	-287	1	6.24	TATATA
MAL7P1.120	-281	1	6.24	TATATA
MAL7P1.120	-39	1	6.24	TATATA
MAL7P1.120	-33	1	6.24	TATATA
MAL7P1.122	-1642	1	6.24	TATATA
MAL7P1.122	-1636	1	6.24	TATATA
MAL7P1.122	-1394	1	6.24	TATATA
MAL7P1.122	-1388	1	6.24	TATATA
MAL7P1.122	-1382	1	6.24	TATATA
MAL7P1.122	-1341	1	6.24	TATATA
MAL7P1.122	-1328	1	6.24	TATATA
MAL7P1.122	-1027	1	6.24	TATATA
MAL7P1.122	-581	1	6.24	TATATA
MAL7P1.122	-532	1	6.24	TATATA
MAL7P1.122	-526	1	6.24	TATATA
MAL7P1.122	-520	1	6.24	TATATA
MAL7P1.122	-500	1	6.24	TATATA
MAL7P1.122	-448	1	6.24	TATATA
MAL7P1.122	-434	1	6.24	TATATA
MAL7P1.122	-428	1	6.24	TATATA
MAL7P1.122	-416	1	6.24	TATATA
MAL7P1.122	-410	1	6.24	TATATA
MAL7P1.122	-404	1	6.24	TATATA
MAL7P1.122	-397	1	6.24	TATATA
MAL7P1.122	-87	1	6.24	TATATA
MAL7P1.122	-81	1	6.24	TATATA
MAL7P1.122	-75	1	6.24	TATATA
MAL7P1.122	-12	1	6.24	TATATA
MAL7P1.131	-1831	1	6.24	TATATA
MAL7P1.131	-1825	1	6.24	TATATA
MAL7P1.131	-1819	1	6.24	TATATA
MAL7P1.131	-1813	1	6.24	TATATA
MAL7P1.131	-1718	1	6.24	TATATA
MAL7P1.131	-1698	1	6.24	TATATA
MAL7P1.131	-1601	1	6.24	TATATA
MAL7P1.131	-1445	1	6.24	TATATA
MAL7P1.131	-1141	1	6.24	TATATA
MAL7P1.131	-1134	1	6.24	TATATA
MAL7P1.131	-402	1	6.24	TATATA
MAL7P1.131	-396	1	6.24	TATATA
MAL7P1.131	-390	1	6.24	TATATA
MAL7P1.131	-207	1	6.24	TATATA
MAL7P1.131	-201	1	6.24	TATATA
MAL7P1.131	-195	1	6.24	TATATA
MAL7P1.131	-115	1	6.24	TATATA
MAL7P1.131	-106	1	6.24	TATATA
MAL7P1.134	-1408	1	6.24	TATATA
MAL7P1.134	-1402	1	6.24	TATATA
MAL7P1.134	-1396	1	6.24	TATATA
MAL7P1.134	-1390	1	6.24	TATATA
MAL7P1.134	-1375	1	6.24	TATATA
MAL7P1.134	-1094	1	6.24	TATATA
MAL7P1.134	-1074	1	6.24	TATATA
MAL7P1.134	-1068	1	6.24	TATATA
MAL7P1.134	-1042	1	6.24	TATATA
MAL7P1.134	-980	1	6.24	TATATA
MAL7P1.134	-967	1	6.24	TATATA
MAL7P1.134	-860	1	6.24	TATATA
MAL7P1.134	-816	1	6.24	TATATA
MAL7P1.134	-655	1	6.24	TATATA
MAL7P1.134	-628	1	6.24	TATATA
MAL7P1.134	-605	1	6.24	TATATA
MAL7P1.134	-582	1	6.24	TATATA
MAL7P1.134	-576	1	6.24	TATATA
MAL7P1.134	-570	1	6.24	TATATA
MAL7P1.134	-564	1	6.24	TATATA
MAL7P1.134	-404	1	6.24	TATATA
MAL7P1.134	-398	1	6.24	TATATA
MAL7P1.134	-384	1	6.24	TATATA
MAL7P1.139	-651	1	6.24	TATATA
MAL7P1.139	-638	1	6.24	TATATA
MAL7P1.139	-632	1	6.24	TATATA
MAL7P1.139	-580	1	6.24	TATATA
MAL7P1.139	-574	1	6.24	TATATA
MAL7P1.139	-356	1	6.24	TATATA
MAL7P1.139	-349	1	6.24	TATATA
MAL7P1.139	-245	1	6.24	TATATA
MAL7P1.139	-239	1	6.24	TATATA
MAL7P1.139	-233	1	6.24	TATATA
MAL7P1.139	-200	1	6.24	TATATA
MAL7P1.139	-71	1	6.24	TATATA
MAL7P1.139	-65	1	6.24	TATATA
MAL7P1.139	-59	1	6.24	TATATA
MAL7P1.139	-47	1	6.24	TATATA
MAL7P1.14	-1999	1	6.24	TATATA
MAL7P1.14	-1845	1	6.24	TATATA
MAL7P1.14	-1839	1	6.24	TATATA
MAL7P1.14	-1833	1	6.24	TATATA
MAL7P1.14	-1589	1	6.24	TATATA
MAL7P1.14	-1529	1	6.24	TATATA
MAL7P1.14	-1520	1	6.24	TATATA
MAL7P1.14	-1511	1	6.24	TATATA
MAL7P1.14	-1301	1	6.24	TATATA
MAL7P1.14	-1195	1	6.24	TATATA
MAL7P1.14	-1189	1	6.24	TATATA
MAL7P1.14	-1183	1	6.24	TATATA
MAL7P1.14	-1149	1	6.24	TATATA
MAL7P1.14	-1143	1	6.24	TATATA
MAL7P1.14	-959	1	6.24	TATATA
MAL7P1.14	-952	1	6.24	TATATA
MAL7P1.14	-916	1	6.24	TATATA
MAL7P1.14	-910	1	6.24	TATATA
MAL7P1.14	-848	1	6.24	TATATA
MAL7P1.14	-841	1	6.24	TATATA
MAL7P1.14	-818	1	6.24	TATATA
MAL7P1.14	-795	1	6.24	TATATA
MAL7P1.14	-713	1	6.24	TATATA
MAL7P1.14	-703	1	6.24	TATATA
MAL7P1.14	-622	1	6.24	TATATA
MAL7P1.14	-616	1	6.24	TATATA
MAL7P1.14	-610	1	6.24	TATATA
MAL7P1.14	-519	1	6.24	TATATA
MAL7P1.14	-459	1	6.24	TATATA
MAL7P1.14	-453	1	6.24	TATATA
MAL7P1.14	-447	1	6.24	TATATA
MAL7P1.14	-259	1	6.24	TATATA
MAL7P1.15	-1075	1	6.24	TATATA
MAL7P1.15	-1069	1	6.24	TATATA
MAL7P1.15	-751	1	6.24	TATATA
MAL7P1.15	-745	1	6.24	TATATA
MAL7P1.15	-733	1	6.24	TATATA
MAL7P1.15	-707	1	6.24	TATATA
MAL7P1.15	-664	1	6.24	TATATA
MAL7P1.15	-658	1	6.24	TATATA
MAL7P1.15	-640	1	6.24	TATATA
MAL7P1.15	-634	1	6.24	TATATA
MAL7P1.15	-494	1	6.24	TATATA
MAL7P1.15	-467	1	6.24	TATATA
MAL7P1.15	-415	1	6.24	TATATA
MAL7P1.15	-322	1	6.24	TATATA
MAL7P1.15	-316	1	6.24	TATATA
MAL7P1.15	-310	1	6.24	TATATA
MAL7P1.15	-304	1	6.24	TATATA
MAL7P1.15	-298	1	6.24	TATATA
MAL7P1.15	-273	1	6.24	TATATA
MAL7P1.15	-191	1	6.24	TATATA
MAL7P1.15	-87	1	6.24	TATATA
MAL7P1.15	-23	1	6.24	TATATA
MAL7P1.150	-1284	1	6.24	TATATA
MAL7P1.150	-1278	1	6.24	TATATA
MAL7P1.150	-902	1	6.24	TATATA
MAL7P1.150	-896	1	6.24	TATATA
MAL7P1.150	-890	1	6.24	TATATA
MAL7P1.150	-776	1	6.24	TATATA
MAL7P1.150	-688	1	6.24	TATATA
MAL7P1.150	-625	1	6.24	TATATA
MAL7P1.150	-525	1	6.24	TATATA
MAL7P1.150	-373	1	6.24	TATATA
MAL7P1.150	-367	1	6.24	TATATA
MAL7P1.150	-299	1	6.24	TATATA
MAL7P1.150	-279	1	6.24	TATATA
MAL7P1.151	-882	1	6.24	TATATA
MAL7P1.151	-827	1	6.24	TATATA
MAL7P1.151	-768	1	6.24	TATATA
MAL7P1.151	-762	1	6.24	TATATA
MAL7P1.151	-756	1	6.24	TATATA
MAL7P1.151	-616	1	6.24	TATATA
MAL7P1.151	-457	1	6.24	TATATA
MAL7P1.151	-451	1	6.24	TATATA
MAL7P1.151	-445	1	6.24	TATATA
MAL7P1.151	-439	1	6.24	TATATA
MAL7P1.151	-432	1	6.24	TATATA
MAL7P1.151	-354	1	6.24	TATATA
MAL7P1.151	-224	1	6.24	TATATA
MAL7P1.151	-170	1	6.24	TATATA
MAL7P1.151	-53	1	6.24	TATATA
MAL7P1.151	-47	1	6.24	TATATA
MAL7P1.16	-1931	1	6.24	TATATA
MAL7P1.16	-1925	1	6.24	TATATA
MAL7P1.16	-1919	1	6.24	TATATA
MAL7P1.16	-1913	1	6.24	TATATA
MAL7P1.16	-1746	1	6.24	TATATA
MAL7P1.16	-1705	1	6.24	TATATA
MAL7P1.16	-1699	1	6.24	TATATA
MAL7P1.16	-1693	1	6.24	TATATA
MAL7P1.16	-1687	1	6.24	TATATA
MAL7P1.16	-1680	1	6.24	TATATA
MAL7P1.16	-1604	1	6.24	TATATA
MAL7P1.16	-1535	1	6.24	TATATA
MAL7P1.16	-1499	1	6.24	TATATA
MAL7P1.16	-1493	1	6.24	TATATA
MAL7P1.16	-1487	1	6.24	TATATA
MAL7P1.16	-1481	1	6.24	TATATA
MAL7P1.16	-1475	1	6.24	TATATA
MAL7P1.16	-1469	1	6.24	TATATA
MAL7P1.16	-1113	1	6.24	TATATA
MAL7P1.16	-1107	1	6.24	TATATA
MAL7P1.16	-1101	1	6.24	TATATA
MAL7P1.16	-1083	1	6.24	TATATA
MAL7P1.16	-881	1	6.24	TATATA
MAL7P1.16	-821	1	6.24	TATATA
MAL7P1.16	-807	1	6.24	TATATA
MAL7P1.16	-794	1	6.24	TATATA
MAL7P1.16	-688	1	6.24	TATATA
MAL7P1.16	-682	1	6.24	TATATA
MAL7P1.16	-676	1	6.24	TATATA
MAL7P1.16	-662	1	6.24	TATATA
MAL7P1.16	-502	1	6.24	TATATA
MAL7P1.16	-400	1	6.24	TATATA
MAL7P1.16	-393	1	6.24	TATATA
MAL7P1.16	-386	1	6.24	TATATA
MAL7P1.16	-347	1	6.24	TATATA
MAL7P1.16	-341	1	6.24	TATATA
MAL7P1.16	-335	1	6.24	TATATA
MAL7P1.16	-329	1	6.24	TATATA
MAL7P1.16	-196	1	6.24	TATATA
MAL7P1.16	-84	1	6.24	TATATA
MAL7P1.16	-78	1	6.24	TATATA
MAL7P1.16	-72	1	6.24	TATATA
MAL7P1.16	-66	1	6.24	TATATA
MAL7P1.16	-60	1	6.24	TATATA
MAL7P1.164	-1851	1	6.24	TATATA
MAL7P1.164	-1301	1	6.24	TATATA
MAL7P1.164	-1295	1	6.24	TATATA
MAL7P1.164	-1289	1	6.24	TATATA
MAL7P1.164	-1283	1	6.24	TATATA
MAL7P1.164	-1277	1	6.24	TATATA
MAL7P1.164	-1205	1	6.24	TATATA
MAL7P1.164	-1199	1	6.24	TATATA
MAL7P1.164	-893	1	6.24	TATATA
MAL7P1.164	-887	1	6.24	TATATA
MAL7P1.164	-89	1	6.24	TATATA
MAL7P1.164	-83	1	6.24	TATATA
MAL7P1.164	-77	1	6.24	TATATA
MAL7P1.170	-1964	1	6.24	TATATA
MAL7P1.170	-1958	1	6.24	TATATA
MAL7P1.170	-1884	1	6.24	TATATA
MAL7P1.170	-1877	1	6.24	TATATA
MAL7P1.170	-1632	1	6.24	TATATA
MAL7P1.170	-1595	1	6.24	TATATA
MAL7P1.170	-1339	1	6.24	TATATA
MAL7P1.170	-1265	1	6.24	TATATA
MAL7P1.170	-1258	1	6.24	TATATA
MAL7P1.170	-1252	1	6.24	TATATA
MAL7P1.170	-1074	1	6.24	TATATA
MAL7P1.170	-901	1	6.24	TATATA
MAL7P1.170	-798	1	6.24	TATATA
MAL7P1.170	-789	1	6.24	TATATA
MAL7P1.170	-634	1	6.24	TATATA
MAL7P1.170	-628	1	6.24	TATATA
MAL7P1.170	-437	1	6.24	TATATA
MAL7P1.171	-1940	1	6.24	TATATA
MAL7P1.171	-1836	1	6.24	TATATA
MAL7P1.171	-1830	1	6.24	TATATA
MAL7P1.171	-1747	1	6.24	TATATA
MAL7P1.171	-1693	1	6.24	TATATA
MAL7P1.171	-1687	1	6.24	TATATA
MAL7P1.171	-1681	1	6.24	TATATA
MAL7P1.171	-1625	1	6.24	TATATA
MAL7P1.171	-1619	1	6.24	TATATA
MAL7P1.171	-1460	1	6.24	TATATA
MAL7P1.171	-1453	1	6.24	TATATA
MAL7P1.171	-843	1	6.24	TATATA
MAL7P1.171	-837	1	6.24	TATATA
MAL7P1.171	-831	1	6.24	TATATA
MAL7P1.171	-825	1	6.24	TATATA
MAL7P1.171	-740	1	6.24	TATATA
MAL7P1.171	-622	1	6.24	TATATA
MAL7P1.171	-616	1	6.24	TATATA
MAL7P1.171	-610	1	6.24	TATATA
MAL7P1.171	-604	1	6.24	TATATA
MAL7P1.171	-549	1	6.24	TATATA
MAL7P1.171	-425	1	6.24	TATATA
MAL7P1.171	-140	1	6.24	TATATA
MAL7P1.171	-128	1	6.24	TATATA
MAL7P1.172	-1895	1	6.24	TATATA
MAL7P1.172	-1774	1	6.24	TATATA
MAL7P1.172	-1759	1	6.24	TATATA
MAL7P1.172	-1564	1	6.24	TATATA
MAL7P1.172	-1558	1	6.24	TATATA
MAL7P1.172	-1552	1	6.24	TATATA
MAL7P1.172	-1546	1	6.24	TATATA
MAL7P1.172	-1540	1	6.24	TATATA
MAL7P1.172	-1337	1	6.24	TATATA
MAL7P1.172	-1331	1	6.24	TATATA
MAL7P1.172	-893	1	6.24	TATATA
MAL7P1.172	-887	1	6.24	TATATA
MAL7P1.172	-875	1	6.24	TATATA
MAL7P1.172	-868	1	6.24	TATATA
MAL7P1.172	-834	1	6.24	TATATA
MAL7P1.172	-828	1	6.24	TATATA
MAL7P1.172	-709	1	6.24	TATATA
MAL7P1.172	-703	1	6.24	TATATA
MAL7P1.172	-697	1	6.24	TATATA
MAL7P1.172	-691	1	6.24	TATATA
MAL7P1.172	-597	1	6.24	TATATA
MAL7P1.172	-532	1	6.24	TATATA
MAL7P1.172	-526	1	6.24	TATATA
MAL7P1.172	-520	1	6.24	TATATA
MAL7P1.172	-472	1	6.24	TATATA
MAL7P1.172	-158	1	6.24	TATATA
MAL7P1.19	-1877	1	6.24	TATATA
MAL7P1.19	-1871	1	6.24	TATATA
MAL7P1.19	-1865	1	6.24	TATATA
MAL7P1.19	-1859	1	6.24	TATATA
MAL7P1.19	-1853	1	6.24	TATATA
MAL7P1.19	-1679	1	6.24	TATATA
MAL7P1.19	-1673	1	6.24	TATATA
MAL7P1.19	-1667	1	6.24	TATATA
MAL7P1.19	-1575	1	6.24	TATATA
MAL7P1.19	-1291	1	6.24	TATATA
MAL7P1.19	-1285	1	6.24	TATATA
MAL7P1.19	-1279	1	6.24	TATATA
MAL7P1.19	-1273	1	6.24	TATATA
MAL7P1.19	-1267	1	6.24	TATATA
MAL7P1.19	-1244	1	6.24	TATATA
MAL7P1.19	-869	1	6.24	TATATA
MAL7P1.19	-857	1	6.24	TATATA
MAL7P1.19	-809	1	6.24	TATATA
MAL7P1.19	-803	1	6.24	TATATA
MAL7P1.19	-797	1	6.24	TATATA
MAL7P1.19	-791	1	6.24	TATATA
MAL7P1.19	-785	1	6.24	TATATA
MAL7P1.19	-779	1	6.24	TATATA
MAL7P1.19	-769	1	6.24	TATATA
MAL7P1.19	-430	1	6.24	TATATA
MAL7P1.19	-424	1	6.24	TATATA
MAL7P1.19	-418	1	6.24	TATATA
MAL7P1.19	-412	1	6.24	TATATA
MAL7P1.19	-406	1	6.24	TATATA
MAL7P1.19	-277	1	6.24	TATATA
MAL7P1.19	-271	1	6.24	TATATA
MAL7P1.19	-196	1	6.24	TATATA
MAL7P1.19	-117	1	6.24	TATATA
MAL7P1.19	-25	1	6.24	TATATA
MAL7P1.24	-1123	1	6.24	TATATA
MAL7P1.24	-1117	1	6.24	TATATA
MAL7P1.24	-1111	1	6.24	TATATA
MAL7P1.24	-1105	1	6.24	TATATA
MAL7P1.24	-984	1	6.24	TATATA
MAL7P1.24	-978	1	6.24	TATATA
MAL7P1.24	-972	1	6.24	TATATA
MAL7P1.24	-701	1	6.24	TATATA
MAL7P1.24	-543	1	6.24	TATATA
MAL7P1.24	-451	1	6.24	TATATA
MAL7P1.24	-445	1	6.24	TATATA
MAL7P1.24	-438	1	6.24	TATATA
MAL7P1.24	-432	1	6.24	TATATA
MAL7P1.24	-73	1	6.24	TATATA
MAL7P1.24	-67	1	6.24	TATATA
MAL7P1.24	-61	1	6.24	TATATA
MAL7P1.24	-55	1	6.24	TATATA
MAL7P1.24	-23	1	6.24	TATATA
MAL7P1.26	-598	1	6.24	TATATA
MAL7P1.26	-226	1	6.24	TATATA
MAL7P1.26	-198	1	6.24	TATATA
MAL7P1.26	-192	1	6.24	TATATA
MAL7P1.26	-186	1	6.24	TATATA
MAL7P1.26	-180	1	6.24	TATATA
MAL7P1.27	-1908	1	6.24	TATATA
MAL7P1.27	-1902	1	6.24	TATATA
MAL7P1.27	-1886	1	6.24	TATATA
MAL7P1.27	-1825	1	6.24	TATATA
MAL7P1.27	-1819	1	6.24	TATATA
MAL7P1.27	-1813	1	6.24	TATATA
MAL7P1.27	-1807	1	6.24	TATATA
MAL7P1.27	-1769	1	6.24	TATATA
MAL7P1.27	-1756	1	6.24	TATATA
MAL7P1.27	-1750	1	6.24	TATATA
MAL7P1.27	-1744	1	6.24	TATATA
MAL7P1.27	-1738	1	6.24	TATATA
MAL7P1.27	-1729	1	6.24	TATATA
MAL7P1.27	-1723	1	6.24	TATATA
MAL7P1.27	-1717	1	6.24	TATATA
MAL7P1.27	-1704	1	6.24	TATATA
MAL7P1.27	-1698	1	6.24	TATATA
MAL7P1.27	-1658	1	6.24	TATATA
MAL7P1.27	-1652	1	6.24	TATATA
MAL7P1.27	-1646	1	6.24	TATATA
MAL7P1.27	-1380	1	6.24	TATATA
MAL7P1.27	-1358	1	6.24	TATATA
MAL7P1.27	-1259	1	6.24	TATATA
MAL7P1.27	-1162	1	6.24	TATATA
MAL7P1.27	-1090	1	6.24	TATATA
MAL7P1.27	-997	1	6.24	TATATA
MAL7P1.27	-991	1	6.24	TATATA
MAL7P1.27	-968	1	6.24	TATATA
MAL7P1.27	-956	1	6.24	TATATA
MAL7P1.27	-950	1	6.24	TATATA
MAL7P1.27	-792	1	6.24	TATATA
MAL7P1.27	-692	1	6.24	TATATA
MAL7P1.27	-680	1	6.24	TATATA
MAL7P1.27	-606	1	6.24	TATATA
MAL7P1.27	-593	1	6.24	TATATA
MAL7P1.27	-579	1	6.24	TATATA
MAL7P1.27	-573	1	6.24	TATATA
MAL7P1.27	-567	1	6.24	TATATA
MAL7P1.27	-555	1	6.24	TATATA
MAL7P1.27	-450	1	6.24	TATATA
MAL7P1.27	-389	1	6.24	TATATA
MAL7P1.27	-370	1	6.24	TATATA
MAL7P1.27	-257	1	6.24	TATATA
MAL7P1.27	-251	1	6.24	TATATA
MAL7P1.27	-245	1	6.24	TATATA
MAL7P1.27	-239	1	6.24	TATATA
MAL7P1.27	-233	1	6.24	TATATA
MAL7P1.27	-221	1	6.24	TATATA
MAL7P1.28	-623	1	6.24	TATATA
MAL7P1.28	-617	1	6.24	TATATA
MAL7P1.28	-610	1	6.24	TATATA
MAL7P1.28	-185	1	6.24	TATATA
MAL7P1.28	-179	1	6.24	TATATA
MAL7P1.28	-173	1	6.24	TATATA
MAL7P1.28	-167	1	6.24	TATATA
MAL7P1.28	-91	1	6.24	TATATA
MAL7P1.28	-85	1	6.24	TATATA
MAL7P1.31	-655	1	6.24	TATATA
MAL7P1.31	-649	1	6.24	TATATA
MAL7P1.31	-576	1	6.24	TATATA
MAL7P1.31	-552	1	6.24	TATATA
MAL7P1.31	-461	1	6.24	TATATA
MAL7P1.31	-455	1	6.24	TATATA
MAL7P1.31	-449	1	6.24	TATATA
MAL7P1.31	-119	1	6.24	TATATA
MAL7P1.31	-113	1	6.24	TATATA
MAL7P1.31	-107	1	6.24	TATATA
MAL7P1.34	-1682	1	6.24	TATATA
MAL7P1.34	-1653	1	6.24	TATATA
MAL7P1.34	-1634	1	6.24	TATATA
MAL7P1.34	-1628	1	6.24	TATATA
MAL7P1.34	-1622	1	6.24	TATATA
MAL7P1.34	-1608	1	6.24	TATATA
MAL7P1.34	-1564	1	6.24	TATATA
MAL7P1.34	-1514	1	6.24	TATATA
MAL7P1.34	-1402	1	6.24	TATATA
MAL7P1.34	-1388	1	6.24	TATATA
MAL7P1.34	-1285	1	6.24	TATATA
MAL7P1.34	-1279	1	6.24	TATATA
MAL7P1.34	-1254	1	6.24	TATATA
MAL7P1.34	-1099	1	6.24	TATATA
MAL7P1.34	-967	1	6.24	TATATA
MAL7P1.34	-961	1	6.24	TATATA
MAL7P1.34	-868	1	6.24	TATATA
MAL7P1.34	-856	1	6.24	TATATA
MAL7P1.34	-841	1	6.24	TATATA
MAL7P1.34	-799	1	6.24	TATATA
MAL7P1.34	-765	1	6.24	TATATA
MAL7P1.34	-759	1	6.24	TATATA
MAL7P1.34	-648	1	6.24	TATATA
MAL7P1.34	-614	1	6.24	TATATA
MAL7P1.34	-520	1	6.24	TATATA
MAL7P1.34	-457	1	6.24	TATATA
MAL7P1.34	-451	1	6.24	TATATA
MAL7P1.34	-445	1	6.24	TATATA
MAL7P1.34	-335	1	6.24	TATATA
MAL7P1.34	-296	1	6.24	TATATA
MAL7P1.34	-289	1	6.24	TATATA
MAL7P1.34	-283	1	6.24	TATATA
MAL7P1.34	-277	1	6.24	TATATA
MAL7P1.34	-147	1	6.24	TATATA
MAL7P1.34	-135	1	6.24	TATATA
MAL7P1.34	-129	1	6.24	TATATA
MAL7P1.34	-123	1	6.24	TATATA
MAL7P1.68	-1897	1	6.24	TATATA
MAL7P1.68	-1609	1	6.24	TATATA
MAL7P1.68	-1603	1	6.24	TATATA
MAL7P1.68	-1597	1	6.24	TATATA
MAL7P1.68	-1544	1	6.24	TATATA
MAL7P1.68	-1532	1	6.24	TATATA
MAL7P1.68	-1366	1	6.24	TATATA
MAL7P1.68	-808	1	6.24	TATATA
MAL7P1.68	-726	1	6.24	TATATA
MAL7P1.68	-711	1	6.24	TATATA
MAL7P1.68	-705	1	6.24	TATATA
MAL7P1.68	-699	1	6.24	TATATA
MAL7P1.68	-665	1	6.24	TATATA
MAL7P1.68	-539	1	6.24	TATATA
MAL7P1.68	-514	1	6.24	TATATA
MAL7P1.68	-442	1	6.24	TATATA
MAL7P1.68	-436	1	6.24	TATATA
MAL7P1.68	-430	1	6.24	TATATA
MAL7P1.68	-424	1	6.24	TATATA
MAL7P1.68	-280	1	6.24	TATATA
MAL7P1.68	-229	1	6.24	TATATA
MAL7P1.76	-1535	1	6.24	TATATA
MAL7P1.76	-1504	1	6.24	TATATA
MAL7P1.76	-1498	1	6.24	TATATA
MAL7P1.76	-1476	1	6.24	TATATA
MAL7P1.76	-1437	1	6.24	TATATA
MAL7P1.76	-1431	1	6.24	TATATA
MAL7P1.76	-1425	1	6.24	TATATA
MAL7P1.76	-1329	1	6.24	TATATA
MAL7P1.76	-1323	1	6.24	TATATA
MAL7P1.76	-1317	1	6.24	TATATA
MAL7P1.76	-1163	1	6.24	TATATA
MAL7P1.76	-1157	1	6.24	TATATA
MAL7P1.76	-1151	1	6.24	TATATA
MAL7P1.76	-1144	1	6.24	TATATA
MAL7P1.76	-1129	1	6.24	TATATA
MAL7P1.76	-1055	1	6.24	TATATA
MAL7P1.76	-1048	1	6.24	TATATA
MAL7P1.76	-1035	1	6.24	TATATA
MAL7P1.76	-999	1	6.24	TATATA
MAL7P1.76	-993	1	6.24	TATATA
MAL7P1.76	-987	1	6.24	TATATA
MAL7P1.76	-929	1	6.24	TATATA
MAL7P1.76	-843	1	6.24	TATATA
MAL7P1.76	-834	1	6.24	TATATA
MAL7P1.76	-828	1	6.24	TATATA
MAL7P1.76	-777	1	6.24	TATATA
MAL7P1.76	-720	1	6.24	TATATA
MAL7P1.76	-714	1	6.24	TATATA
MAL7P1.76	-602	1	6.24	TATATA
MAL7P1.76	-578	1	6.24	TATATA
MAL7P1.76	-470	1	6.24	TATATA
MAL7P1.76	-464	1	6.24	TATATA
MAL7P1.76	-458	1	6.24	TATATA
MAL7P1.76	-452	1	6.24	TATATA
MAL7P1.76	-446	1	6.24	TATATA
MAL7P1.76	-440	1	6.24	TATATA
MAL7P1.76	-434	1	6.24	TATATA
MAL7P1.76	-428	1	6.24	TATATA
MAL7P1.76	-331	1	6.24	TATATA
MAL7P1.76	-190	1	6.24	TATATA
MAL7P1.76	-184	1	6.24	TATATA
MAL7P1.76	-178	1	6.24	TATATA
MAL7P1.76	-172	1	6.24	TATATA
MAL7P1.76	-166	1	6.24	TATATA
MAL7P1.76	-160	1	6.24	TATATA
MAL7P1.76	-66	1	6.24	TATATA
MAL7P1.81	-1979	1	6.24	TATATA
MAL7P1.81	-1967	1	6.24	TATATA
MAL7P1.81	-1887	1	6.24	TATATA
MAL7P1.81	-1852	1	6.24	TATATA
MAL7P1.81	-1846	1	6.24	TATATA
MAL7P1.81	-1840	1	6.24	TATATA
MAL7P1.81	-1834	1	6.24	TATATA
MAL7P1.81	-1828	1	6.24	TATATA
MAL7P1.81	-1808	1	6.24	TATATA
MAL7P1.81	-1703	1	6.24	TATATA
MAL7P1.81	-1697	1	6.24	TATATA
MAL7P1.81	-1691	1	6.24	TATATA
MAL7P1.81	-1538	1	6.24	TATATA
MAL7P1.81	-1415	1	6.24	TATATA
MAL7P1.81	-1409	1	6.24	TATATA
MAL7P1.81	-1403	1	6.24	TATATA
MAL7P1.81	-1397	1	6.24	TATATA
MAL7P1.81	-1387	1	6.24	TATATA
MAL7P1.81	-1355	1	6.24	TATATA
MAL7P1.81	-1296	1	6.24	TATATA
MAL7P1.81	-1289	1	6.24	TATATA
MAL7P1.81	-1225	1	6.24	TATATA
MAL7P1.81	-1218	1	6.24	TATATA
MAL7P1.81	-1146	1	6.24	TATATA
MAL7P1.81	-1140	1	6.24	TATATA
MAL7P1.81	-1087	1	6.24	TATATA
MAL7P1.81	-1052	1	6.24	TATATA
MAL7P1.81	-1046	1	6.24	TATATA
MAL7P1.81	-1040	1	6.24	TATATA
MAL7P1.81	-1034	1	6.24	TATATA
MAL7P1.81	-944	1	6.24	TATATA
MAL7P1.81	-938	1	6.24	TATATA
MAL7P1.81	-760	1	6.24	TATATA
MAL7P1.81	-718	1	6.24	TATATA
MAL7P1.81	-645	1	6.24	TATATA
MAL7P1.81	-639	1	6.24	TATATA
MAL7P1.81	-633	1	6.24	TATATA
MAL7P1.81	-627	1	6.24	TATATA
MAL7P1.81	-621	1	6.24	TATATA
MAL7P1.81	-499	1	6.24	TATATA
MAL7P1.81	-493	1	6.24	TATATA
MAL7P1.81	-451	1	6.24	TATATA
MAL7P1.81	-445	1	6.24	TATATA
MAL7P1.81	-439	1	6.24	TATATA
MAL7P1.81	-173	1	6.24	TATATA
MAL7P1.81	-167	1	6.24	TATATA
MAL7P1.81	-161	1	6.24	TATATA
MAL7P1.81	-155	1	6.24	TATATA
MAL8P1.10	-1249	1	6.24	TATATA
MAL8P1.10	-1243	1	6.24	TATATA
MAL8P1.10	-1237	1	6.24	TATATA
MAL8P1.10	-1231	1	6.24	TATATA
MAL8P1.10	-1225	1	6.24	TATATA
MAL8P1.10	-1219	1	6.24	TATATA
MAL8P1.10	-1129	1	6.24	TATATA
MAL8P1.10	-1123	1	6.24	TATATA
MAL8P1.10	-1117	1	6.24	TATATA
MAL8P1.10	-1111	1	6.24	TATATA
MAL8P1.10	-1005	1	6.24	TATATA
MAL8P1.10	-911	1	6.24	TATATA
MAL8P1.10	-902	1	6.24	TATATA
MAL8P1.10	-896	1	6.24	TATATA
MAL8P1.10	-890	1	6.24	TATATA
MAL8P1.10	-734	1	6.24	TATATA
MAL8P1.10	-658	1	6.24	TATATA
MAL8P1.10	-652	1	6.24	TATATA
MAL8P1.10	-646	1	6.24	TATATA
MAL8P1.10	-616	1	6.24	TATATA
MAL8P1.10	-603	1	6.24	TATATA
MAL8P1.10	-596	1	6.24	TATATA
MAL8P1.10	-543	1	6.24	TATATA
MAL8P1.10	-224	1	6.24	TATATA
MAL8P1.10	-218	1	6.24	TATATA
MAL8P1.10	-212	1	6.24	TATATA
MAL8P1.10	-206	1	6.24	TATATA
MAL8P1.10	-67	1	6.24	TATATA
MAL8P1.10	-55	1	6.24	TATATA
MAL8P1.10	-49	1	6.24	TATATA
MAL8P1.103	-1947	1	6.24	TATATA
MAL8P1.103	-1894	1	6.24	TATATA
MAL8P1.103	-1888	1	6.24	TATATA
MAL8P1.103	-1882	1	6.24	TATATA
MAL8P1.103	-1876	1	6.24	TATATA
MAL8P1.103	-1870	1	6.24	TATATA
MAL8P1.103	-1864	1	6.24	TATATA
MAL8P1.103	-1858	1	6.24	TATATA
MAL8P1.103	-1570	1	6.24	TATATA
MAL8P1.103	-1564	1	6.24	TATATA
MAL8P1.103	-910	1	6.24	TATATA
MAL8P1.103	-874	1	6.24	TATATA
MAL8P1.103	-852	1	6.24	TATATA
MAL8P1.103	-826	1	6.24	TATATA
MAL8P1.103	-820	1	6.24	TATATA
MAL8P1.103	-814	1	6.24	TATATA
MAL8P1.103	-756	1	6.24	TATATA
MAL8P1.103	-722	1	6.24	TATATA
MAL8P1.103	-716	1	6.24	TATATA
MAL8P1.103	-636	1	6.24	TATATA
MAL8P1.103	-630	1	6.24	TATATA
MAL8P1.103	-624	1	6.24	TATATA
MAL8P1.103	-618	1	6.24	TATATA
MAL8P1.103	-599	1	6.24	TATATA
MAL8P1.103	-593	1	6.24	TATATA
MAL8P1.103	-587	1	6.24	TATATA
MAL8P1.103	-559	1	6.24	TATATA
MAL8P1.103	-407	1	6.24	TATATA
MAL8P1.103	-401	1	6.24	TATATA
MAL8P1.103	-357	1	6.24	TATATA
MAL8P1.103	-291	1	6.24	TATATA
MAL8P1.103	-285	1	6.24	TATATA
MAL8P1.104	-1774	1	6.24	TATATA
MAL8P1.104	-1767	1	6.24	TATATA
MAL8P1.104	-1761	1	6.24	TATATA
MAL8P1.104	-1726	1	6.24	TATATA
MAL8P1.104	-1612	1	6.24	TATATA
MAL8P1.104	-1416	1	6.24	TATATA
MAL8P1.104	-1402	1	6.24	TATATA
MAL8P1.104	-1371	1	6.24	TATATA
MAL8P1.104	-1365	1	6.24	TATATA
MAL8P1.104	-1359	1	6.24	TATATA
MAL8P1.104	-1353	1	6.24	TATATA
MAL8P1.104	-1347	1	6.24	TATATA
MAL8P1.104	-1330	1	6.24	TATATA
MAL8P1.104	-1276	1	6.24	TATATA
MAL8P1.104	-1264	1	6.24	TATATA
MAL8P1.104	-1258	1	6.24	TATATA
MAL8P1.104	-1252	1	6.24	TATATA
MAL8P1.104	-1246	1	6.24	TATATA
MAL8P1.104	-880	1	6.24	TATATA
MAL8P1.104	-874	1	6.24	TATATA
MAL8P1.104	-861	1	6.24	TATATA
MAL8P1.104	-855	1	6.24	TATATA
MAL8P1.104	-849	1	6.24	TATATA
MAL8P1.104	-843	1	6.24	TATATA
MAL8P1.104	-837	1	6.24	TATATA
MAL8P1.104	-801	1	6.24	TATATA
MAL8P1.104	-673	1	6.24	TATATA
MAL8P1.104	-667	1	6.24	TATATA
MAL8P1.104	-661	1	6.24	TATATA
MAL8P1.104	-470	1	6.24	TATATA
MAL8P1.104	-464	1	6.24	TATATA
MAL8P1.104	-387	1	6.24	TATATA
MAL8P1.104	-381	1	6.24	TATATA
MAL8P1.104	-375	1	6.24	TATATA
MAL8P1.104	-369	1	6.24	TATATA
MAL8P1.104	-330	1	6.24	TATATA
MAL8P1.104	-186	1	6.24	TATATA
MAL8P1.104	-108	1	6.24	TATATA
MAL8P1.104	-102	1	6.24	TATATA
MAL8P1.104	-90	1	6.24	TATATA
MAL8P1.111	-1948	1	6.24	TATATA
MAL8P1.111	-1889	1	6.24	TATATA
MAL8P1.111	-1874	1	6.24	TATATA
MAL8P1.111	-1868	1	6.24	TATATA
MAL8P1.111	-1862	1	6.24	TATATA
MAL8P1.111	-1736	1	6.24	TATATA
MAL8P1.111	-1706	1	6.24	TATATA
MAL8P1.111	-1700	1	6.24	TATATA
MAL8P1.111	-1473	1	6.24	TATATA
MAL8P1.111	-1467	1	6.24	TATATA
MAL8P1.111	-1461	1	6.24	TATATA
MAL8P1.111	-1455	1	6.24	TATATA
MAL8P1.111	-1449	1	6.24	TATATA
MAL8P1.111	-1443	1	6.24	TATATA
MAL8P1.111	-1413	1	6.24	TATATA
MAL8P1.111	-1305	1	6.24	TATATA
MAL8P1.111	-1299	1	6.24	TATATA
MAL8P1.111	-1264	1	6.24	TATATA
MAL8P1.111	-1251	1	6.24	TATATA
MAL8P1.111	-1226	1	6.24	TATATA
MAL8P1.111	-703	1	6.24	TATATA
MAL8P1.111	-358	1	6.24	TATATA
MAL8P1.111	-340	1	6.24	TATATA
MAL8P1.111	-295	1	6.24	TATATA
MAL8P1.111	-151	1	6.24	TATATA
MAL8P1.111	-138	1	6.24	TATATA
MAL8P1.111	-131	1	6.24	TATATA
MAL8P1.111	-125	1	6.24	TATATA
MAL8P1.111	-99	1	6.24	TATATA
MAL8P1.111	-93	1	6.24	TATATA
MAL8P1.111	-66	1	6.24	TATATA
MAL8P1.114	-1000	1	6.24	TATATA
MAL8P1.114	-833	1	6.24	TATATA
MAL8P1.114	-803	1	6.24	TATATA
MAL8P1.114	-669	1	6.24	TATATA
MAL8P1.114	-663	1	6.24	TATATA
MAL8P1.114	-326	1	6.24	TATATA
MAL8P1.114	-320	1	6.24	TATATA
MAL8P1.114	-248	1	6.24	TATATA
MAL8P1.114	-172	1	6.24	TATATA
MAL8P1.114	-66	1	6.24	TATATA
MAL8P1.114	-60	1	6.24	TATATA
MAL8P1.114	-54	1	6.24	TATATA
MAL8P1.114	-48	1	6.24	TATATA
MAL8P1.114	-42	1	6.24	TATATA
MAL8P1.127	-1333	1	6.24	TATATA
MAL8P1.127	-1327	1	6.24	TATATA
MAL8P1.127	-1321	1	6.24	TATATA
MAL8P1.127	-1315	1	6.24	TATATA
MAL8P1.127	-1309	1	6.24	TATATA
MAL8P1.127	-1303	1	6.24	TATATA
MAL8P1.127	-1217	1	6.24	TATATA
MAL8P1.127	-1211	1	6.24	TATATA
MAL8P1.127	-1205	1	6.24	TATATA
MAL8P1.127	-1199	1	6.24	TATATA
MAL8P1.127	-1192	1	6.24	TATATA
MAL8P1.127	-994	1	6.24	TATATA
MAL8P1.127	-981	1	6.24	TATATA
MAL8P1.127	-974	1	6.24	TATATA
MAL8P1.127	-968	1	6.24	TATATA
MAL8P1.127	-962	1	6.24	TATATA
MAL8P1.127	-956	1	6.24	TATATA
MAL8P1.127	-940	1	6.24	TATATA
MAL8P1.127	-820	1	6.24	TATATA
MAL8P1.127	-773	1	6.24	TATATA
MAL8P1.127	-597	1	6.24	TATATA
MAL8P1.127	-591	1	6.24	TATATA
MAL8P1.127	-525	1	6.24	TATATA
MAL8P1.127	-519	1	6.24	TATATA
MAL8P1.127	-513	1	6.24	TATATA
MAL8P1.127	-487	1	6.24	TATATA
MAL8P1.127	-443	1	6.24	TATATA
MAL8P1.127	-437	1	6.24	TATATA
MAL8P1.127	-300	1	6.24	TATATA
MAL8P1.127	-232	1	6.24	TATATA
MAL8P1.127	-226	1	6.24	TATATA
MAL8P1.127	-102	1	6.24	TATATA
MAL8P1.131	-1126	1	6.24	TATATA
MAL8P1.131	-1114	1	6.24	TATATA
MAL8P1.131	-836	1	6.24	TATATA
MAL8P1.131	-830	1	6.24	TATATA
MAL8P1.131	-713	1	6.24	TATATA
MAL8P1.131	-707	1	6.24	TATATA
MAL8P1.131	-701	1	6.24	TATATA
MAL8P1.131	-695	1	6.24	TATATA
MAL8P1.131	-589	1	6.24	TATATA
MAL8P1.131	-583	1	6.24	TATATA
MAL8P1.131	-576	1	6.24	TATATA
MAL8P1.131	-561	1	6.24	TATATA
MAL8P1.131	-441	1	6.24	TATATA
MAL8P1.132	-1046	1	6.24	TATATA
MAL8P1.132	-1040	1	6.24	TATATA
MAL8P1.132	-1034	1	6.24	TATATA
MAL8P1.132	-1028	1	6.24	TATATA
MAL8P1.132	-1022	1	6.24	TATATA
MAL8P1.132	-1016	1	6.24	TATATA
MAL8P1.132	-559	1	6.24	TATATA
MAL8P1.132	-416	1	6.24	TATATA
MAL8P1.132	-410	1	6.24	TATATA
MAL8P1.132	-222	1	6.24	TATATA
MAL8P1.141	-1011	1	6.24	TATATA
MAL8P1.141	-999	1	6.24	TATATA
MAL8P1.141	-993	1	6.24	TATATA
MAL8P1.141	-987	1	6.24	TATATA
MAL8P1.141	-981	1	6.24	TATATA
MAL8P1.141	-969	1	6.24	TATATA
MAL8P1.141	-896	1	6.24	TATATA
MAL8P1.141	-890	1	6.24	TATATA
MAL8P1.141	-884	1	6.24	TATATA
MAL8P1.141	-878	1	6.24	TATATA
MAL8P1.141	-872	1	6.24	TATATA
MAL8P1.141	-866	1	6.24	TATATA
MAL8P1.141	-854	1	6.24	TATATA
MAL8P1.141	-722	1	6.24	TATATA
MAL8P1.141	-716	1	6.24	TATATA
MAL8P1.141	-685	1	6.24	TATATA
MAL8P1.141	-605	1	6.24	TATATA
MAL8P1.141	-570	1	6.24	TATATA
MAL8P1.141	-556	1	6.24	TATATA
MAL8P1.141	-498	1	6.24	TATATA
MAL8P1.141	-492	1	6.24	TATATA
MAL8P1.141	-486	1	6.24	TATATA
MAL8P1.141	-335	1	6.24	TATATA
MAL8P1.141	-329	1	6.24	TATATA
MAL8P1.141	-323	1	6.24	TATATA
MAL8P1.141	-317	1	6.24	TATATA
MAL8P1.141	-129	1	6.24	TATATA
MAL8P1.152	-1339	1	6.24	TATATA
MAL8P1.152	-1294	1	6.24	TATATA
MAL8P1.152	-1262	1	6.24	TATATA
MAL8P1.152	-1256	1	6.24	TATATA
MAL8P1.152	-1250	1	6.24	TATATA
MAL8P1.152	-1168	1	6.24	TATATA
MAL8P1.152	-1139	1	6.24	TATATA
MAL8P1.152	-1133	1	6.24	TATATA
MAL8P1.152	-1127	1	6.24	TATATA
MAL8P1.152	-1121	1	6.24	TATATA
MAL8P1.152	-1115	1	6.24	TATATA
MAL8P1.152	-1109	1	6.24	TATATA
MAL8P1.152	-961	1	6.24	TATATA
MAL8P1.152	-835	1	6.24	TATATA
MAL8P1.152	-817	1	6.24	TATATA
MAL8P1.152	-795	1	6.24	TATATA
MAL8P1.152	-760	1	6.24	TATATA
MAL8P1.152	-724	1	6.24	TATATA
MAL8P1.152	-718	1	6.24	TATATA
MAL8P1.152	-438	1	6.24	TATATA
MAL8P1.152	-273	1	6.24	TATATA
MAL8P1.152	-267	1	6.24	TATATA
MAL8P1.152	-83	1	6.24	TATATA
MAL8P1.152	-66	1	6.24	TATATA
MAL8P1.154	-1993	1	6.24	TATATA
MAL8P1.154	-1817	1	6.24	TATATA
MAL8P1.154	-1811	1	6.24	TATATA
MAL8P1.154	-1805	1	6.24	TATATA
MAL8P1.154	-1621	1	6.24	TATATA
MAL8P1.154	-1615	1	6.24	TATATA
MAL8P1.154	-1491	1	6.24	TATATA
MAL8P1.154	-1473	1	6.24	TATATA
MAL8P1.154	-1467	1	6.24	TATATA
MAL8P1.154	-1461	1	6.24	TATATA
MAL8P1.154	-1103	1	6.24	TATATA
MAL8P1.154	-978	1	6.24	TATATA
MAL8P1.154	-964	1	6.24	TATATA
MAL8P1.154	-958	1	6.24	TATATA
MAL8P1.154	-952	1	6.24	TATATA
MAL8P1.154	-946	1	6.24	TATATA
MAL8P1.154	-643	1	6.24	TATATA
MAL8P1.154	-637	1	6.24	TATATA
MAL8P1.154	-631	1	6.24	TATATA
MAL8P1.154	-625	1	6.24	TATATA
MAL8P1.154	-508	1	6.24	TATATA
MAL8P1.154	-477	1	6.24	TATATA
MAL8P1.154	-471	1	6.24	TATATA
MAL8P1.154	-271	1	6.24	TATATA
MAL8P1.154	-265	1	6.24	TATATA
MAL8P1.154	-259	1	6.24	TATATA
MAL8P1.154	-135	1	6.24	TATATA
MAL8P1.154	-129	1	6.24	TATATA
MAL8P1.154	-123	1	6.24	TATATA
MAL8P1.154	-117	1	6.24	TATATA
MAL8P1.154	-111	1	6.24	TATATA
MAL8P1.154	-97	1	6.24	TATATA
MAL8P1.156	-1833	1	6.24	TATATA
MAL8P1.156	-1811	1	6.24	TATATA
MAL8P1.156	-1750	1	6.24	TATATA
MAL8P1.156	-1744	1	6.24	TATATA
MAL8P1.156	-1738	1	6.24	TATATA
MAL8P1.156	-1732	1	6.24	TATATA
MAL8P1.156	-1726	1	6.24	TATATA
MAL8P1.156	-1661	1	6.24	TATATA
MAL8P1.156	-1616	1	6.24	TATATA
MAL8P1.156	-1535	1	6.24	TATATA
MAL8P1.156	-1529	1	6.24	TATATA
MAL8P1.156	-1523	1	6.24	TATATA
MAL8P1.156	-1517	1	6.24	TATATA
MAL8P1.156	-1330	1	6.24	TATATA
MAL8P1.156	-1318	1	6.24	TATATA
MAL8P1.156	-1308	1	6.24	TATATA
MAL8P1.156	-1225	1	6.24	TATATA
MAL8P1.156	-1148	1	6.24	TATATA
MAL8P1.156	-1142	1	6.24	TATATA
MAL8P1.156	-1136	1	6.24	TATATA
MAL8P1.156	-1130	1	6.24	TATATA
MAL8P1.156	-938	1	6.24	TATATA
MAL8P1.156	-755	1	6.24	TATATA
MAL8P1.156	-749	1	6.24	TATATA
MAL8P1.156	-588	1	6.24	TATATA
MAL8P1.156	-384	1	6.24	TATATA
MAL8P1.156	-306	1	6.24	TATATA
MAL8P1.156	-300	1	6.24	TATATA
MAL8P1.156	-294	1	6.24	TATATA
MAL8P1.156	-207	1	6.24	TATATA
MAL8P1.156	-138	1	6.24	TATATA
MAL8P1.156	-86	1	6.24	TATATA
MAL8P1.156	-80	1	6.24	TATATA
MAL8P1.156	-74	1	6.24	TATATA
MAL8P1.156	-68	1	6.24	TATATA
MAL8P1.156	-62	1	6.24	TATATA
MAL8P1.160	-1976	1	6.24	TATATA
MAL8P1.160	-1970	1	6.24	TATATA
MAL8P1.160	-1624	1	6.24	TATATA
MAL8P1.160	-1618	1	6.24	TATATA
MAL8P1.160	-1612	1	6.24	TATATA
MAL8P1.160	-1404	1	6.24	TATATA
MAL8P1.160	-1398	1	6.24	TATATA
MAL8P1.160	-1377	1	6.24	TATATA
MAL8P1.160	-1345	1	6.24	TATATA
MAL8P1.160	-1291	1	6.24	TATATA
MAL8P1.160	-1164	1	6.24	TATATA
MAL8P1.160	-1158	1	6.24	TATATA
MAL8P1.160	-1110	1	6.24	TATATA
MAL8P1.160	-1104	1	6.24	TATATA
MAL8P1.160	-1012	1	6.24	TATATA
MAL8P1.160	-688	1	6.24	TATATA
MAL8P1.160	-682	1	6.24	TATATA
MAL8P1.160	-676	1	6.24	TATATA
MAL8P1.160	-670	1	6.24	TATATA
MAL8P1.160	-468	1	6.24	TATATA
MAL8P1.160	-364	1	6.24	TATATA
MAL8P1.160	-298	1	6.24	TATATA
MAL8P1.160	-125	1	6.24	TATATA
MAL8P1.19	-849	1	6.24	TATATA
MAL8P1.19	-843	1	6.24	TATATA
MAL8P1.19	-837	1	6.24	TATATA
MAL8P1.19	-831	1	6.24	TATATA
MAL8P1.19	-825	1	6.24	TATATA
MAL8P1.19	-819	1	6.24	TATATA
MAL8P1.19	-560	1	6.24	TATATA
MAL8P1.19	-474	1	6.24	TATATA
MAL8P1.19	-468	1	6.24	TATATA
MAL8P1.19	-421	1	6.24	TATATA
MAL8P1.19	-408	1	6.24	TATATA
MAL8P1.19	-402	1	6.24	TATATA
MAL8P1.19	-396	1	6.24	TATATA
MAL8P1.19	-216	1	6.24	TATATA
MAL8P1.2	-1999	1	6.24	TATATA
MAL8P1.2	-1958	1	6.24	TATATA
MAL8P1.2	-1901	1	6.24	TATATA
MAL8P1.2	-1681	1	6.24	TATATA
MAL8P1.2	-1621	1	6.24	TATATA
MAL8P1.2	-1495	1	6.24	TATATA
MAL8P1.2	-1439	1	6.24	TATATA
MAL8P1.2	-1219	1	6.24	TATATA
MAL8P1.2	-1213	1	6.24	TATATA
MAL8P1.2	-1207	1	6.24	TATATA
MAL8P1.2	-1201	1	6.24	TATATA
MAL8P1.2	-1063	1	6.24	TATATA
MAL8P1.2	-1057	1	6.24	TATATA
MAL8P1.2	-1051	1	6.24	TATATA
MAL8P1.2	-1045	1	6.24	TATATA
MAL8P1.2	-1039	1	6.24	TATATA
MAL8P1.2	-1032	1	6.24	TATATA
MAL8P1.2	-719	1	6.24	TATATA
MAL8P1.2	-672	1	6.24	TATATA
MAL8P1.2	-589	1	6.24	TATATA
MAL8P1.2	-583	1	6.24	TATATA
MAL8P1.2	-577	1	6.24	TATATA
MAL8P1.2	-571	1	6.24	TATATA
MAL8P1.2	-546	1	6.24	TATATA
MAL8P1.2	-383	1	6.24	TATATA
MAL8P1.2	-221	1	6.24	TATATA
MAL8P1.2	-215	1	6.24	TATATA
MAL8P1.2	-209	1	6.24	TATATA
MAL8P1.2	-66	1	6.24	TATATA
MAL8P1.2	-60	1	6.24	TATATA
MAL8P1.2	-54	1	6.24	TATATA
MAL8P1.2	-48	1	6.24	TATATA
MAL8P1.23	-1927	1	6.24	TATATA
MAL8P1.23	-1853	1	6.24	TATATA
MAL8P1.23	-1618	1	6.24	TATATA
MAL8P1.23	-1508	1	6.24	TATATA
MAL8P1.23	-1482	1	6.24	TATATA
MAL8P1.23	-1476	1	6.24	TATATA
MAL8P1.23	-1469	1	6.24	TATATA
MAL8P1.23	-1408	1	6.24	TATATA
MAL8P1.23	-1242	1	6.24	TATATA
MAL8P1.23	-1236	1	6.24	TATATA
MAL8P1.23	-1205	1	6.24	TATATA
MAL8P1.23	-1193	1	6.24	TATATA
MAL8P1.23	-1123	1	6.24	TATATA
MAL8P1.23	-1117	1	6.24	TATATA
MAL8P1.23	-1111	1	6.24	TATATA
MAL8P1.23	-1105	1	6.24	TATATA
MAL8P1.23	-1099	1	6.24	TATATA
MAL8P1.23	-1093	1	6.24	TATATA
MAL8P1.23	-1087	1	6.24	TATATA
MAL8P1.23	-1079	1	6.24	TATATA
MAL8P1.23	-893	1	6.24	TATATA
MAL8P1.23	-887	1	6.24	TATATA
MAL8P1.23	-863	1	6.24	TATATA
MAL8P1.23	-842	1	6.24	TATATA
MAL8P1.23	-645	1	6.24	TATATA
MAL8P1.23	-580	1	6.24	TATATA
MAL8P1.23	-574	1	6.24	TATATA
MAL8P1.23	-541	1	6.24	TATATA
MAL8P1.23	-524	1	6.24	TATATA
MAL8P1.23	-455	1	6.24	TATATA
MAL8P1.23	-432	1	6.24	TATATA
MAL8P1.23	-401	1	6.24	TATATA
MAL8P1.23	-395	1	6.24	TATATA
MAL8P1.23	-389	1	6.24	TATATA
MAL8P1.23	-383	1	6.24	TATATA
MAL8P1.23	-147	1	6.24	TATATA
MAL8P1.23	-141	1	6.24	TATATA
MAL8P1.23	-47	1	6.24	TATATA
MAL8P1.4	-1885	1	6.24	TATATA
MAL8P1.4	-1879	1	6.24	TATATA
MAL8P1.4	-1873	1	6.24	TATATA
MAL8P1.4	-1867	1	6.24	TATATA
MAL8P1.4	-1791	1	6.24	TATATA
MAL8P1.4	-1749	1	6.24	TATATA
MAL8P1.4	-1737	1	6.24	TATATA
MAL8P1.4	-1438	1	6.24	TATATA
MAL8P1.4	-1343	1	6.24	TATATA
MAL8P1.4	-1230	1	6.24	TATATA
MAL8P1.4	-1151	1	6.24	TATATA
MAL8P1.4	-1058	1	6.24	TATATA
MAL8P1.4	-1052	1	6.24	TATATA
MAL8P1.4	-1046	1	6.24	TATATA
MAL8P1.4	-876	1	6.24	TATATA
MAL8P1.4	-758	1	6.24	TATATA
MAL8P1.4	-752	1	6.24	TATATA
MAL8P1.4	-746	1	6.24	TATATA
MAL8P1.4	-740	1	6.24	TATATA
MAL8P1.4	-734	1	6.24	TATATA
MAL8P1.4	-669	1	6.24	TATATA
MAL8P1.4	-663	1	6.24	TATATA
MAL8P1.4	-657	1	6.24	TATATA
MAL8P1.4	-450	1	6.24	TATATA
MAL8P1.4	-282	1	6.24	TATATA
MAL8P1.4	-241	1	6.24	TATATA
MAL8P1.4	-235	1	6.24	TATATA
MAL8P1.4	-229	1	6.24	TATATA
MAL8P1.4	-151	1	6.24	TATATA
MAL8P1.4	-106	1	6.24	TATATA
MAL8P1.4	-81	1	6.24	TATATA
MAL8P1.4	-75	1	6.24	TATATA
MAL8P1.4	-69	1	6.24	TATATA
MAL8P1.4	-63	1	6.24	TATATA
MAL8P1.4	-32	1	6.24	TATATA
MAL8P1.40	-1965	1	6.24	TATATA
MAL8P1.40	-1959	1	6.24	TATATA
MAL8P1.40	-1884	1	6.24	TATATA
MAL8P1.40	-1768	1	6.24	TATATA
MAL8P1.40	-1558	1	6.24	TATATA
MAL8P1.40	-1533	1	6.24	TATATA
MAL8P1.40	-1527	1	6.24	TATATA
MAL8P1.40	-1521	1	6.24	TATATA
MAL8P1.40	-1463	1	6.24	TATATA
MAL8P1.40	-1370	1	6.24	TATATA
MAL8P1.40	-1348	1	6.24	TATATA
MAL8P1.40	-1342	1	6.24	TATATA
MAL8P1.40	-1330	1	6.24	TATATA
MAL8P1.40	-1293	1	6.24	TATATA
MAL8P1.40	-1275	1	6.24	TATATA
MAL8P1.40	-1176	1	6.24	TATATA
MAL8P1.40	-1170	1	6.24	TATATA
MAL8P1.40	-1158	1	6.24	TATATA
MAL8P1.40	-1152	1	6.24	TATATA
MAL8P1.40	-1022	1	6.24	TATATA
MAL8P1.40	-1016	1	6.24	TATATA
MAL8P1.40	-1010	1	6.24	TATATA
MAL8P1.40	-977	1	6.24	TATATA
MAL8P1.40	-945	1	6.24	TATATA
MAL8P1.40	-904	1	6.24	TATATA
MAL8P1.40	-855	1	6.24	TATATA
MAL8P1.40	-841	1	6.24	TATATA
MAL8P1.40	-783	1	6.24	TATATA
MAL8P1.40	-721	1	6.24	TATATA
MAL8P1.40	-715	1	6.24	TATATA
MAL8P1.40	-709	1	6.24	TATATA
MAL8P1.40	-703	1	6.24	TATATA
MAL8P1.40	-697	1	6.24	TATATA
MAL8P1.40	-691	1	6.24	TATATA
MAL8P1.40	-504	1	6.24	TATATA
MAL8P1.40	-429	1	6.24	TATATA
MAL8P1.40	-374	1	6.24	TATATA
MAL8P1.40	-323	1	6.24	TATATA
MAL8P1.40	-317	1	6.24	TATATA
MAL8P1.40	-311	1	6.24	TATATA
MAL8P1.40	-305	1	6.24	TATATA
MAL8P1.40	-218	1	6.24	TATATA
MAL8P1.40	-212	1	6.24	TATATA
MAL8P1.40	-172	1	6.24	TATATA
MAL8P1.40	-100	1	6.24	TATATA
MAL8P1.40	-76	1	6.24	TATATA
MAL8P1.40	-70	1	6.24	TATATA
MAL8P1.40	-48	1	6.24	TATATA
MAL8P1.40	-25	1	6.24	TATATA
MAL8P1.41	-1962	1	6.24	TATATA
MAL8P1.41	-1849	1	6.24	TATATA
MAL8P1.41	-1756	1	6.24	TATATA
MAL8P1.41	-1750	1	6.24	TATATA
MAL8P1.41	-1744	1	6.24	TATATA
MAL8P1.41	-1711	1	6.24	TATATA
MAL8P1.41	-1682	1	6.24	TATATA
MAL8P1.41	-1676	1	6.24	TATATA
MAL8P1.41	-1670	1	6.24	TATATA
MAL8P1.41	-1654	1	6.24	TATATA
MAL8P1.41	-1602	1	6.24	TATATA
MAL8P1.41	-1590	1	6.24	TATATA
MAL8P1.41	-1431	1	6.24	TATATA
MAL8P1.41	-1393	1	6.24	TATATA
MAL8P1.41	-1387	1	6.24	TATATA
MAL8P1.41	-1381	1	6.24	TATATA
MAL8P1.41	-1375	1	6.24	TATATA
MAL8P1.41	-1356	1	6.24	TATATA
MAL8P1.41	-1311	1	6.24	TATATA
MAL8P1.41	-1280	1	6.24	TATATA
MAL8P1.41	-1154	1	6.24	TATATA
MAL8P1.41	-1148	1	6.24	TATATA
MAL8P1.41	-1002	1	6.24	TATATA
MAL8P1.41	-896	1	6.24	TATATA
MAL8P1.41	-890	1	6.24	TATATA
MAL8P1.41	-884	1	6.24	TATATA
MAL8P1.41	-878	1	6.24	TATATA
MAL8P1.41	-871	1	6.24	TATATA
MAL8P1.41	-831	1	6.24	TATATA
MAL8P1.41	-596	1	6.24	TATATA
MAL8P1.41	-538	1	6.24	TATATA
MAL8P1.41	-406	1	6.24	TATATA
MAL8P1.41	-394	1	6.24	TATATA
MAL8P1.41	-381	1	6.24	TATATA
MAL8P1.41	-193	1	6.24	TATATA
MAL8P1.41	-187	1	6.24	TATATA
MAL8P1.41	-181	1	6.24	TATATA
MAL8P1.41	-175	1	6.24	TATATA
MAL8P1.41	-169	1	6.24	TATATA
MAL8P1.41	-130	1	6.24	TATATA
MAL8P1.41	-118	1	6.24	TATATA
MAL8P1.41	-76	1	6.24	TATATA
MAL8P1.43	-1982	1	6.24	TATATA
MAL8P1.43	-1952	1	6.24	TATATA
MAL8P1.43	-1946	1	6.24	TATATA
MAL8P1.43	-1940	1	6.24	TATATA
MAL8P1.43	-1690	1	6.24	TATATA
MAL8P1.43	-1453	1	6.24	TATATA
MAL8P1.43	-1447	1	6.24	TATATA
MAL8P1.43	-1379	1	6.24	TATATA
MAL8P1.43	-1313	1	6.24	TATATA
MAL8P1.43	-1299	1	6.24	TATATA
MAL8P1.43	-1235	1	6.24	TATATA
MAL8P1.43	-1099	1	6.24	TATATA
MAL8P1.43	-963	1	6.24	TATATA
MAL8P1.43	-832	1	6.24	TATATA
MAL8P1.43	-815	1	6.24	TATATA
MAL8P1.43	-733	1	6.24	TATATA
MAL8P1.43	-726	1	6.24	TATATA
MAL8P1.43	-608	1	6.24	TATATA
MAL8P1.43	-511	1	6.24	TATATA
MAL8P1.43	-505	1	6.24	TATATA
MAL8P1.43	-499	1	6.24	TATATA
MAL8P1.43	-493	1	6.24	TATATA
MAL8P1.43	-487	1	6.24	TATATA
MAL8P1.43	-466	1	6.24	TATATA
MAL8P1.43	-250	1	6.24	TATATA
MAL8P1.43	-237	1	6.24	TATATA
MAL8P1.43	-220	1	6.24	TATATA
MAL8P1.43	-90	1	6.24	TATATA
MAL8P1.43	-74	1	6.24	TATATA
MAL8P1.43	-68	1	6.24	TATATA
MAL8P1.43	-62	1	6.24	TATATA
MAL8P1.43	-56	1	6.24	TATATA
MAL8P1.43	-50	1	6.24	TATATA
MAL8P1.43	-44	1	6.24	TATATA
MAL8P1.43	-38	1	6.24	TATATA
MAL8P1.47	-1135	1	6.24	TATATA
MAL8P1.47	-1129	1	6.24	TATATA
MAL8P1.47	-1123	1	6.24	TATATA
MAL8P1.47	-1117	1	6.24	TATATA
MAL8P1.47	-1086	1	6.24	TATATA
MAL8P1.47	-1080	1	6.24	TATATA
MAL8P1.47	-1074	1	6.24	TATATA
MAL8P1.47	-1068	1	6.24	TATATA
MAL8P1.47	-1062	1	6.24	TATATA
MAL8P1.47	-1016	1	6.24	TATATA
MAL8P1.47	-981	1	6.24	TATATA
MAL8P1.47	-497	1	6.24	TATATA
MAL8P1.47	-491	1	6.24	TATATA
MAL8P1.47	-485	1	6.24	TATATA
MAL8P1.47	-165	1	6.24	TATATA
MAL8P1.47	-159	1	6.24	TATATA
MAL8P1.47	-153	1	6.24	TATATA
MAL8P1.47	-147	1	6.24	TATATA
MAL8P1.48	-1345	1	6.24	TATATA
MAL8P1.48	-1339	1	6.24	TATATA
MAL8P1.48	-1333	1	6.24	TATATA
MAL8P1.48	-1327	1	6.24	TATATA
MAL8P1.48	-1141	1	6.24	TATATA
MAL8P1.48	-1003	1	6.24	TATATA
MAL8P1.48	-997	1	6.24	TATATA
MAL8P1.48	-991	1	6.24	TATATA
MAL8P1.48	-430	1	6.24	TATATA
MAL8P1.48	-424	1	6.24	TATATA
MAL8P1.48	-418	1	6.24	TATATA
MAL8P1.48	-412	1	6.24	TATATA
MAL8P1.48	-406	1	6.24	TATATA
MAL8P1.48	-399	1	6.24	TATATA
MAL8P1.48	-375	1	6.24	TATATA
MAL8P1.48	-369	1	6.24	TATATA
MAL8P1.48	-363	1	6.24	TATATA
MAL8P1.48	-357	1	6.24	TATATA
MAL8P1.48	-179	1	6.24	TATATA
MAL8P1.57	-1159	1	6.24	TATATA
MAL8P1.57	-1153	1	6.24	TATATA
MAL8P1.57	-1147	1	6.24	TATATA
MAL8P1.57	-1045	1	6.24	TATATA
MAL8P1.57	-1033	1	6.24	TATATA
MAL8P1.57	-618	1	6.24	TATATA
MAL8P1.57	-605	1	6.24	TATATA
MAL8P1.57	-570	1	6.24	TATATA
MAL8P1.57	-557	1	6.24	TATATA
MAL8P1.57	-465	1	6.24	TATATA
MAL8P1.57	-459	1	6.24	TATATA
MAL8P1.57	-452	1	6.24	TATATA
MAL8P1.57	-438	1	6.24	TATATA
MAL8P1.57	-330	1	6.24	TATATA
MAL8P1.57	-324	1	6.24	TATATA
MAL8P1.57	-196	1	6.24	TATATA
MAL8P1.57	-177	1	6.24	TATATA
MAL8P1.57	-140	1	6.24	TATATA
MAL8P1.64	-1289	1	6.24	TATATA
MAL8P1.64	-1267	1	6.24	TATATA
MAL8P1.64	-1261	1	6.24	TATATA
MAL8P1.64	-1252	1	6.24	TATATA
MAL8P1.64	-1216	1	6.24	TATATA
MAL8P1.64	-1153	1	6.24	TATATA
MAL8P1.64	-1147	1	6.24	TATATA
MAL8P1.64	-1141	1	6.24	TATATA
MAL8P1.64	-986	1	6.24	TATATA
MAL8P1.64	-980	1	6.24	TATATA
MAL8P1.64	-974	1	6.24	TATATA
MAL8P1.64	-968	1	6.24	TATATA
MAL8P1.64	-836	1	6.24	TATATA
MAL8P1.64	-742	1	6.24	TATATA
MAL8P1.64	-736	1	6.24	TATATA
MAL8P1.64	-730	1	6.24	TATATA
MAL8P1.64	-516	1	6.24	TATATA
MAL8P1.64	-143	1	6.24	TATATA
MAL8P1.64	-137	1	6.24	TATATA
MAL8P1.64	-101	1	6.24	TATATA
MAL8P1.65	-1983	1	6.24	TATATA
MAL8P1.65	-1711	1	6.24	TATATA
MAL8P1.65	-1699	1	6.24	TATATA
MAL8P1.65	-1557	1	6.24	TATATA
MAL8P1.65	-1551	1	6.24	TATATA
MAL8P1.65	-1388	1	6.24	TATATA
MAL8P1.65	-1363	1	6.24	TATATA
MAL8P1.65	-1356	1	6.24	TATATA
MAL8P1.65	-999	1	6.24	TATATA
MAL8P1.65	-993	1	6.24	TATATA
MAL8P1.65	-933	1	6.24	TATATA
MAL8P1.65	-902	1	6.24	TATATA
MAL8P1.65	-896	1	6.24	TATATA
MAL8P1.65	-753	1	6.24	TATATA
MAL8P1.65	-747	1	6.24	TATATA
MAL8P1.65	-741	1	6.24	TATATA
MAL8P1.65	-695	1	6.24	TATATA
MAL8P1.65	-453	1	6.24	TATATA
MAL8P1.65	-306	1	6.24	TATATA
MAL8P1.65	-287	1	6.24	TATATA
MAL8P1.65	-281	1	6.24	TATATA
MAL8P1.65	-211	1	6.24	TATATA
MAL8P1.65	-174	1	6.24	TATATA
MAL8P1.65	-168	1	6.24	TATATA
MAL8P1.65	-159	1	6.24	TATATA
MAL8P1.65	-118	1	6.24	TATATA
MAL8P1.67	-1948	1	6.24	TATATA
MAL8P1.67	-1898	1	6.24	TATATA
MAL8P1.67	-1827	1	6.24	TATATA
MAL8P1.67	-1746	1	6.24	TATATA
MAL8P1.67	-1740	1	6.24	TATATA
MAL8P1.67	-1469	1	6.24	TATATA
MAL8P1.67	-1463	1	6.24	TATATA
MAL8P1.67	-1457	1	6.24	TATATA
MAL8P1.67	-1451	1	6.24	TATATA
MAL8P1.67	-1445	1	6.24	TATATA
MAL8P1.67	-1439	1	6.24	TATATA
MAL8P1.67	-1421	1	6.24	TATATA
MAL8P1.67	-1063	1	6.24	TATATA
MAL8P1.67	-1057	1	6.24	TATATA
MAL8P1.67	-1051	1	6.24	TATATA
MAL8P1.67	-963	1	6.24	TATATA
MAL8P1.67	-917	1	6.24	TATATA
MAL8P1.67	-911	1	6.24	TATATA
MAL8P1.67	-905	1	6.24	TATATA
MAL8P1.67	-899	1	6.24	TATATA
MAL8P1.67	-893	1	6.24	TATATA
MAL8P1.67	-846	1	6.24	TATATA
MAL8P1.67	-792	1	6.24	TATATA
MAL8P1.67	-786	1	6.24	TATATA
MAL8P1.67	-780	1	6.24	TATATA
MAL8P1.67	-701	1	6.24	TATATA
MAL8P1.67	-366	1	6.24	TATATA
MAL8P1.67	-360	1	6.24	TATATA
MAL8P1.67	-354	1	6.24	TATATA
MAL8P1.67	-348	1	6.24	TATATA
MAL8P1.67	-263	1	6.24	TATATA
MAL8P1.67	-257	1	6.24	TATATA
MAL8P1.67	-251	1	6.24	TATATA
MAL8P1.67	-245	1	6.24	TATATA
MAL8P1.67	-170	1	6.24	TATATA
MAL8P1.67	-164	1	6.24	TATATA
MAL8P1.92	-552	1	6.24	TATATA
MAL8P1.92	-546	1	6.24	TATATA
MAL8P1.92	-540	1	6.24	TATATA
MAL8P1.92	-534	1	6.24	TATATA
MAL8P1.92	-404	1	6.24	TATATA
MAL8P1.92	-176	1	6.24	TATATA
MAL8P1.92	-152	1	6.24	TATATA
MAL8P1.92	-146	1	6.24	TATATA
MAL8P1.92	-140	1	6.24	TATATA
MAL8P1.92	-74	1	6.24	TATATA
MAL8P1.92	-65	1	6.24	TATATA
MAL8P1.95	-1979	1	6.24	TATATA
MAL8P1.95	-1973	1	6.24	TATATA
MAL8P1.95	-1967	1	6.24	TATATA
MAL8P1.95	-1763	1	6.24	TATATA
MAL8P1.95	-1747	1	6.24	TATATA
MAL8P1.95	-1459	1	6.24	TATATA
MAL8P1.95	-1403	1	6.24	TATATA
MAL8P1.95	-1397	1	6.24	TATATA
MAL8P1.95	-1159	1	6.24	TATATA
MAL8P1.95	-1153	1	6.24	TATATA
MAL8P1.95	-1146	1	6.24	TATATA
MAL8P1.95	-1104	1	6.24	TATATA
MAL8P1.95	-1081	1	6.24	TATATA
MAL8P1.95	-954	1	6.24	TATATA
MAL8P1.95	-937	1	6.24	TATATA
MAL8P1.95	-922	1	6.24	TATATA
MAL8P1.95	-916	1	6.24	TATATA
MAL8P1.95	-910	1	6.24	TATATA
MAL8P1.95	-904	1	6.24	TATATA
MAL8P1.95	-897	1	6.24	TATATA
MAL8P1.95	-825	1	6.24	TATATA
MAL8P1.95	-806	1	6.24	TATATA
MAL8P1.95	-581	1	6.24	TATATA
MAL8P1.95	-435	1	6.24	TATATA
MAL8P1.95	-382	1	6.24	TATATA
MAL8P1.95	-328	1	6.24	TATATA
MAL8P1.95	-322	1	6.24	TATATA
MAL8P1.95	-103	1	6.24	TATATA
PF07_0003	-1991	1	6.24	TATATA
PF07_0003	-1715	1	6.24	TATATA
PF07_0003	-1594	1	6.24	TATATA
PF07_0003	-1363	1	6.24	TATATA
PF07_0003	-1226	1	6.24	TATATA
PF07_0003	-1146	1	6.24	TATATA
PF07_0003	-876	1	6.24	TATATA
PF07_0003	-837	1	6.24	TATATA
PF07_0003	-831	1	6.24	TATATA
PF07_0003	-708	1	6.24	TATATA
PF07_0003	-702	1	6.24	TATATA
PF07_0003	-696	1	6.24	TATATA
PF07_0003	-464	1	6.24	TATATA
PF07_0006	-1977	1	6.24	TATATA
PF07_0006	-1844	1	6.24	TATATA
PF07_0006	-1602	1	6.24	TATATA
PF07_0006	-1402	1	6.24	TATATA
PF07_0006	-1396	1	6.24	TATATA
PF07_0006	-1390	1	6.24	TATATA
PF07_0006	-1384	1	6.24	TATATA
PF07_0006	-1275	1	6.24	TATATA
PF07_0006	-1138	1	6.24	TATATA
PF07_0006	-1023	1	6.24	TATATA
PF07_0006	-1017	1	6.24	TATATA
PF07_0006	-1011	1	6.24	TATATA
PF07_0006	-920	1	6.24	TATATA
PF07_0006	-914	1	6.24	TATATA
PF07_0006	-908	1	6.24	TATATA
PF07_0006	-902	1	6.24	TATATA
PF07_0006	-836	1	6.24	TATATA
PF07_0006	-706	1	6.24	TATATA
PF07_0006	-700	1	6.24	TATATA
PF07_0006	-694	1	6.24	TATATA
PF07_0006	-575	1	6.24	TATATA
PF07_0006	-563	1	6.24	TATATA
PF07_0006	-463	1	6.24	TATATA
PF07_0006	-444	1	6.24	TATATA
PF07_0006	-326	1	6.24	TATATA
PF07_0006	-109	1	6.24	TATATA
PF07_0006	-97	1	6.24	TATATA
PF07_0007	-1638	1	6.24	TATATA
PF07_0007	-1626	1	6.24	TATATA
PF07_0007	-1620	1	6.24	TATATA
PF07_0007	-1614	1	6.24	TATATA
PF07_0007	-1482	1	6.24	TATATA
PF07_0007	-1466	1	6.24	TATATA
PF07_0007	-1386	1	6.24	TATATA
PF07_0007	-1271	1	6.24	TATATA
PF07_0007	-1218	1	6.24	TATATA
PF07_0007	-813	1	6.24	TATATA
PF07_0007	-725	1	6.24	TATATA
PF07_0007	-719	1	6.24	TATATA
PF07_0007	-516	1	6.24	TATATA
PF07_0007	-507	1	6.24	TATATA
PF07_0007	-501	1	6.24	TATATA
PF07_0007	-191	1	6.24	TATATA
PF07_0007	-185	1	6.24	TATATA
PF07_0007	-178	1	6.24	TATATA
PF07_0007	-34	1	6.24	TATATA
PF07_0007	-21	1	6.24	TATATA
PF07_0008	-1894	1	6.24	TATATA
PF07_0008	-1820	1	6.24	TATATA
PF07_0008	-1814	1	6.24	TATATA
PF07_0008	-1808	1	6.24	TATATA
PF07_0008	-1529	1	6.24	TATATA
PF07_0008	-1523	1	6.24	TATATA
PF07_0008	-1517	1	6.24	TATATA
PF07_0008	-1460	1	6.24	TATATA
PF07_0008	-1454	1	6.24	TATATA
PF07_0008	-1448	1	6.24	TATATA
PF07_0008	-1442	1	6.24	TATATA
PF07_0008	-1436	1	6.24	TATATA
PF07_0008	-1137	1	6.24	TATATA
PF07_0008	-1131	1	6.24	TATATA
PF07_0008	-1125	1	6.24	TATATA
PF07_0008	-1071	1	6.24	TATATA
PF07_0008	-1058	1	6.24	TATATA
PF07_0008	-1031	1	6.24	TATATA
PF07_0008	-983	1	6.24	TATATA
PF07_0008	-852	1	6.24	TATATA
PF07_0008	-832	1	6.24	TATATA
PF07_0008	-796	1	6.24	TATATA
PF07_0008	-790	1	6.24	TATATA
PF07_0008	-771	1	6.24	TATATA
PF07_0008	-765	1	6.24	TATATA
PF07_0008	-759	1	6.24	TATATA
PF07_0008	-708	1	6.24	TATATA
PF07_0008	-619	1	6.24	TATATA
PF07_0008	-484	1	6.24	TATATA
PF07_0008	-478	1	6.24	TATATA
PF07_0008	-319	1	6.24	TATATA
PF07_0008	-301	1	6.24	TATATA
PF07_0008	-295	1	6.24	TATATA
PF07_0008	-289	1	6.24	TATATA
PF07_0008	-283	1	6.24	TATATA
PF07_0008	-253	1	6.24	TATATA
PF07_0008	-240	1	6.24	TATATA
PF07_0008	-171	1	6.24	TATATA
PF07_0008	-148	1	6.24	TATATA
PF07_0008	-142	1	6.24	TATATA
PF07_0008	-136	1	6.24	TATATA
PF07_0008	-130	1	6.24	TATATA
PF07_0015	-1965	1	6.24	TATATA
PF07_0015	-1905	1	6.24	TATATA
PF07_0015	-1899	1	6.24	TATATA
PF07_0015	-1893	1	6.24	TATATA
PF07_0015	-1887	1	6.24	TATATA
PF07_0015	-1718	1	6.24	TATATA
PF07_0015	-1712	1	6.24	TATATA
PF07_0015	-1706	1	6.24	TATATA
PF07_0015	-1699	1	6.24	TATATA
PF07_0015	-1692	1	6.24	TATATA
PF07_0015	-1666	1	6.24	TATATA
PF07_0015	-1451	1	6.24	TATATA
PF07_0015	-1444	1	6.24	TATATA
PF07_0015	-1438	1	6.24	TATATA
PF07_0015	-1161	1	6.24	TATATA
PF07_0015	-606	1	6.24	TATATA
PF07_0015	-470	1	6.24	TATATA
PF07_0015	-464	1	6.24	TATATA
PF07_0015	-458	1	6.24	TATATA
PF07_0015	-452	1	6.24	TATATA
PF07_0015	-446	1	6.24	TATATA
PF07_0015	-436	1	6.24	TATATA
PF07_0015	-189	1	6.24	TATATA
PF07_0015	-177	1	6.24	TATATA
PF07_0015	-171	1	6.24	TATATA
PF07_0015	-165	1	6.24	TATATA
PF07_0015	-159	1	6.24	TATATA
PF07_0015	-153	1	6.24	TATATA
PF07_0015	-147	1	6.24	TATATA
PF07_0015	-32	1	6.24	TATATA
PF07_0020	-1508	1	6.24	TATATA
PF07_0020	-1374	1	6.24	TATATA
PF07_0020	-1368	1	6.24	TATATA
PF07_0020	-1362	1	6.24	TATATA
PF07_0020	-1122	1	6.24	TATATA
PF07_0020	-992	1	6.24	TATATA
PF07_0020	-986	1	6.24	TATATA
PF07_0020	-974	1	6.24	TATATA
PF07_0020	-823	1	6.24	TATATA
PF07_0020	-704	1	6.24	TATATA
PF07_0020	-691	1	6.24	TATATA
PF07_0020	-615	1	6.24	TATATA
PF07_0020	-572	1	6.24	TATATA
PF07_0020	-565	1	6.24	TATATA
PF07_0020	-559	1	6.24	TATATA
PF07_0020	-553	1	6.24	TATATA
PF07_0020	-547	1	6.24	TATATA
PF07_0020	-540	1	6.24	TATATA
PF07_0020	-252	1	6.24	TATATA
PF07_0020	-246	1	6.24	TATATA
PF07_0020	-167	1	6.24	TATATA
PF07_0020	-161	1	6.24	TATATA
PF07_0020	-127	1	6.24	TATATA
PF07_0020	-117	1	6.24	TATATA
PF07_0027	-1104	1	6.24	TATATA
PF07_0027	-1098	1	6.24	TATATA
PF07_0027	-1092	1	6.24	TATATA
PF07_0027	-1086	1	6.24	TATATA
PF07_0027	-1067	1	6.24	TATATA
PF07_0027	-1002	1	6.24	TATATA
PF07_0027	-996	1	6.24	TATATA
PF07_0027	-890	1	6.24	TATATA
PF07_0027	-884	1	6.24	TATATA
PF07_0027	-878	1	6.24	TATATA
PF07_0027	-872	1	6.24	TATATA
PF07_0027	-758	1	6.24	TATATA
PF07_0027	-752	1	6.24	TATATA
PF07_0027	-746	1	6.24	TATATA
PF07_0027	-697	1	6.24	TATATA
PF07_0027	-654	1	6.24	TATATA
PF07_0027	-630	1	6.24	TATATA
PF07_0027	-624	1	6.24	TATATA
PF07_0027	-392	1	6.24	TATATA
PF07_0027	-386	1	6.24	TATATA
PF07_0027	-301	1	6.24	TATATA
PF07_0027	-100	1	6.24	TATATA
PF07_0027	-94	1	6.24	TATATA
PF07_0027	-88	1	6.24	TATATA
PF07_0027	-82	1	6.24	TATATA
PF07_0027	-76	1	6.24	TATATA
PF07_0027	-70	1	6.24	TATATA
PF07_0028	-1967	1	6.24	TATATA
PF07_0028	-1960	1	6.24	TATATA
PF07_0028	-1954	1	6.24	TATATA
PF07_0028	-1948	1	6.24	TATATA
PF07_0028	-1942	1	6.24	TATATA
PF07_0028	-1936	1	6.24	TATATA
PF07_0028	-573	1	6.24	TATATA
PF07_0028	-564	1	6.24	TATATA
PF07_0028	-459	1	6.24	TATATA
PF07_0028	-453	1	6.24	TATATA
PF07_0028	-447	1	6.24	TATATA
PF07_0028	-415	1	6.24	TATATA
PF07_0028	-55	1	6.24	TATATA
PF07_0028	-43	1	6.24	TATATA
PF07_0029	-1931	1	6.24	TATATA
PF07_0029	-1690	1	6.24	TATATA
PF07_0029	-1664	1	6.24	TATATA
PF07_0029	-1607	1	6.24	TATATA
PF07_0029	-1516	1	6.24	TATATA
PF07_0029	-1499	1	6.24	TATATA
PF07_0029	-1389	1	6.24	TATATA
PF07_0029	-1000	1	6.24	TATATA
PF07_0029	-994	1	6.24	TATATA
PF07_0029	-988	1	6.24	TATATA
PF07_0029	-982	1	6.24	TATATA
PF07_0029	-956	1	6.24	TATATA
PF07_0029	-935	1	6.24	TATATA
PF07_0029	-928	1	6.24	TATATA
PF07_0029	-922	1	6.24	TATATA
PF07_0029	-910	1	6.24	TATATA
PF07_0029	-831	1	6.24	TATATA
PF07_0029	-748	1	6.24	TATATA
PF07_0029	-714	1	6.24	TATATA
PF07_0029	-708	1	6.24	TATATA
PF07_0029	-702	1	6.24	TATATA
PF07_0029	-696	1	6.24	TATATA
PF07_0029	-678	1	6.24	TATATA
PF07_0029	-296	1	6.24	TATATA
PF07_0029	-254	1	6.24	TATATA
PF07_0029	-248	1	6.24	TATATA
PF07_0029	-242	1	6.24	TATATA
PF07_0029	-236	1	6.24	TATATA
PF07_0029	-132	1	6.24	TATATA
PF07_0029	-126	1	6.24	TATATA
PF07_0029	-120	1	6.24	TATATA
PF07_0029	-114	1	6.24	TATATA
PF07_0029	-98	1	6.24	TATATA
PF07_0033	-1831	1	6.24	TATATA
PF07_0033	-1722	1	6.24	TATATA
PF07_0033	-1621	1	6.24	TATATA
PF07_0033	-1563	1	6.24	TATATA
PF07_0033	-1533	1	6.24	TATATA
PF07_0033	-1513	1	6.24	TATATA
PF07_0033	-1507	1	6.24	TATATA
PF07_0033	-1501	1	6.24	TATATA
PF07_0033	-1311	1	6.24	TATATA
PF07_0033	-1276	1	6.24	TATATA
PF07_0033	-1270	1	6.24	TATATA
PF07_0033	-1264	1	6.24	TATATA
PF07_0033	-1258	1	6.24	TATATA
PF07_0033	-1114	1	6.24	TATATA
PF07_0033	-1079	1	6.24	TATATA
PF07_0033	-1051	1	6.24	TATATA
PF07_0033	-1045	1	6.24	TATATA
PF07_0033	-851	1	6.24	TATATA
PF07_0033	-773	1	6.24	TATATA
PF07_0033	-714	1	6.24	TATATA
PF07_0033	-506	1	6.24	TATATA
PF07_0033	-499	1	6.24	TATATA
PF07_0033	-492	1	6.24	TATATA
PF07_0033	-486	1	6.24	TATATA
PF07_0033	-480	1	6.24	TATATA
PF07_0033	-474	1	6.24	TATATA
PF07_0033	-402	1	6.24	TATATA
PF07_0033	-332	1	6.24	TATATA
PF07_0033	-280	1	6.24	TATATA
PF07_0033	-178	1	6.24	TATATA
PF07_0033	-172	1	6.24	TATATA
PF07_0033	-166	1	6.24	TATATA
PF07_0033	-160	1	6.24	TATATA
PF07_0033	-55	1	6.24	TATATA
PF07_0033	-43	1	6.24	TATATA
PF07_0033	-29	1	6.24	TATATA
PF07_0033	-23	1	6.24	TATATA
PF07_0043	-1981	1	6.24	TATATA
PF07_0043	-1897	1	6.24	TATATA
PF07_0043	-1891	1	6.24	TATATA
PF07_0043	-1873	1	6.24	TATATA
PF07_0043	-1823	1	6.24	TATATA
PF07_0043	-1810	1	6.24	TATATA
PF07_0043	-1568	1	6.24	TATATA
PF07_0043	-1387	1	6.24	TATATA
PF07_0043	-1377	1	6.24	TATATA
PF07_0043	-1236	1	6.24	TATATA
PF07_0043	-1133	1	6.24	TATATA
PF07_0043	-1114	1	6.24	TATATA
PF07_0043	-1104	1	6.24	TATATA
PF07_0043	-1062	1	6.24	TATATA
PF07_0043	-1043	1	6.24	TATATA
PF07_0043	-1031	1	6.24	TATATA
PF07_0043	-919	1	6.24	TATATA
PF07_0043	-857	1	6.24	TATATA
PF07_0043	-782	1	6.24	TATATA
PF07_0043	-726	1	6.24	TATATA
PF07_0043	-620	1	6.24	TATATA
PF07_0043	-614	1	6.24	TATATA
PF07_0043	-608	1	6.24	TATATA
PF07_0043	-602	1	6.24	TATATA
PF07_0043	-538	1	6.24	TATATA
PF07_0043	-532	1	6.24	TATATA
PF07_0043	-526	1	6.24	TATATA
PF07_0043	-517	1	6.24	TATATA
PF07_0043	-460	1	6.24	TATATA
PF07_0043	-445	1	6.24	TATATA
PF07_0043	-203	1	6.24	TATATA
PF07_0043	-197	1	6.24	TATATA
PF07_0044	-1865	1	6.24	TATATA
PF07_0044	-574	1	6.24	TATATA
PF07_0044	-566	1	6.24	TATATA
PF07_0044	-517	1	6.24	TATATA
PF07_0044	-496	1	6.24	TATATA
PF07_0044	-490	1	6.24	TATATA
PF07_0044	-484	1	6.24	TATATA
PF07_0044	-478	1	6.24	TATATA
PF07_0044	-304	1	6.24	TATATA
PF07_0044	-53	1	6.24	TATATA
PF07_0053	-1962	1	6.24	TATATA
PF07_0053	-1950	1	6.24	TATATA
PF07_0053	-1944	1	6.24	TATATA
PF07_0053	-1938	1	6.24	TATATA
PF07_0053	-1727	1	6.24	TATATA
PF07_0053	-1376	1	6.24	TATATA
PF07_0053	-1339	1	6.24	TATATA
PF07_0053	-1270	1	6.24	TATATA
PF07_0053	-1256	1	6.24	TATATA
PF07_0053	-1250	1	6.24	TATATA
PF07_0053	-1244	1	6.24	TATATA
PF07_0053	-1238	1	6.24	TATATA
PF07_0053	-1226	1	6.24	TATATA
PF07_0053	-1175	1	6.24	TATATA
PF07_0053	-1169	1	6.24	TATATA
PF07_0053	-1163	1	6.24	TATATA
PF07_0053	-1023	1	6.24	TATATA
PF07_0053	-903	1	6.24	TATATA
PF07_0053	-833	1	6.24	TATATA
PF07_0053	-775	1	6.24	TATATA
PF07_0053	-769	1	6.24	TATATA
PF07_0053	-763	1	6.24	TATATA
PF07_0053	-757	1	6.24	TATATA
PF07_0053	-594	1	6.24	TATATA
PF07_0053	-553	1	6.24	TATATA
PF07_0053	-387	1	6.24	TATATA
PF07_0053	-359	1	6.24	TATATA
PF07_0053	-353	1	6.24	TATATA
PF07_0053	-347	1	6.24	TATATA
PF07_0053	-341	1	6.24	TATATA
PF07_0053	-332	1	6.24	TATATA
PF07_0053	-169	1	6.24	TATATA
PF07_0059	-1679	1	6.24	TATATA
PF07_0059	-1540	1	6.24	TATATA
PF07_0059	-1449	1	6.24	TATATA
PF07_0059	-1397	1	6.24	TATATA
PF07_0059	-1391	1	6.24	TATATA
PF07_0059	-1385	1	6.24	TATATA
PF07_0059	-1248	1	6.24	TATATA
PF07_0059	-962	1	6.24	TATATA
PF07_0059	-623	1	6.24	TATATA
PF07_0059	-574	1	6.24	TATATA
PF07_0059	-558	1	6.24	TATATA
PF07_0059	-313	1	6.24	TATATA
PF07_0059	-307	1	6.24	TATATA
PF07_0059	-301	1	6.24	TATATA
PF07_0059	-295	1	6.24	TATATA
PF07_0059	-289	1	6.24	TATATA
PF07_0059	-113	1	6.24	TATATA
PF07_0066	-1999	1	6.24	TATATA
PF07_0066	-1993	1	6.24	TATATA
PF07_0066	-1987	1	6.24	TATATA
PF07_0066	-1746	1	6.24	TATATA
PF07_0066	-1620	1	6.24	TATATA
PF07_0066	-1614	1	6.24	TATATA
PF07_0066	-1608	1	6.24	TATATA
PF07_0066	-1602	1	6.24	TATATA
PF07_0066	-1596	1	6.24	TATATA
PF07_0066	-1590	1	6.24	TATATA
PF07_0066	-1139	1	6.24	TATATA
PF07_0066	-1068	1	6.24	TATATA
PF07_0066	-1005	1	6.24	TATATA
PF07_0066	-985	1	6.24	TATATA
PF07_0066	-907	1	6.24	TATATA
PF07_0066	-901	1	6.24	TATATA
PF07_0066	-742	1	6.24	TATATA
PF07_0066	-736	1	6.24	TATATA
PF07_0066	-730	1	6.24	TATATA
PF07_0066	-724	1	6.24	TATATA
PF07_0066	-718	1	6.24	TATATA
PF07_0066	-651	1	6.24	TATATA
PF07_0066	-641	1	6.24	TATATA
PF07_0066	-623	1	6.24	TATATA
PF07_0066	-422	1	6.24	TATATA
PF07_0066	-376	1	6.24	TATATA
PF07_0066	-350	1	6.24	TATATA
PF07_0066	-268	1	6.24	TATATA
PF07_0066	-262	1	6.24	TATATA
PF07_0066	-256	1	6.24	TATATA
PF07_0066	-155	1	6.24	TATATA
PF07_0066	-121	1	6.24	TATATA
PF07_0066	-115	1	6.24	TATATA
PF07_0066	-94	1	6.24	TATATA
PF07_0066	-48	1	6.24	TATATA
PF07_0066	-42	1	6.24	TATATA
PF07_0066	-36	1	6.24	TATATA
PF07_0067	-1498	1	6.24	TATATA
PF07_0067	-1470	1	6.24	TATATA
PF07_0067	-1444	1	6.24	TATATA
PF07_0067	-1404	1	6.24	TATATA
PF07_0067	-1398	1	6.24	TATATA
PF07_0067	-1392	1	6.24	TATATA
PF07_0067	-1386	1	6.24	TATATA
PF07_0067	-1380	1	6.24	TATATA
PF07_0067	-1134	1	6.24	TATATA
PF07_0067	-1128	1	6.24	TATATA
PF07_0067	-1122	1	6.24	TATATA
PF07_0067	-1116	1	6.24	TATATA
PF07_0067	-1110	1	6.24	TATATA
PF07_0067	-1104	1	6.24	TATATA
PF07_0067	-1098	1	6.24	TATATA
PF07_0067	-1092	1	6.24	TATATA
PF07_0067	-1071	1	6.24	TATATA
PF07_0067	-975	1	6.24	TATATA
PF07_0067	-854	1	6.24	TATATA
PF07_0067	-848	1	6.24	TATATA
PF07_0067	-842	1	6.24	TATATA
PF07_0067	-835	1	6.24	TATATA
PF07_0067	-740	1	6.24	TATATA
PF07_0067	-734	1	6.24	TATATA
PF07_0067	-581	1	6.24	TATATA
PF07_0067	-575	1	6.24	TATATA
PF07_0067	-569	1	6.24	TATATA
PF07_0067	-563	1	6.24	TATATA
PF07_0067	-531	1	6.24	TATATA
PF07_0067	-518	1	6.24	TATATA
PF07_0067	-511	1	6.24	TATATA
PF07_0067	-437	1	6.24	TATATA
PF07_0067	-424	1	6.24	TATATA
PF07_0067	-415	1	6.24	TATATA
PF07_0067	-409	1	6.24	TATATA
PF07_0067	-403	1	6.24	TATATA
PF07_0067	-373	1	6.24	TATATA
PF07_0067	-245	1	6.24	TATATA
PF07_0067	-239	1	6.24	TATATA
PF07_0067	-137	1	6.24	TATATA
PF07_0067	-131	1	6.24	TATATA
PF07_0067	-68	1	6.24	TATATA
PF07_0067	-62	1	6.24	TATATA
PF07_0071	-1144	1	6.24	TATATA
PF07_0071	-1066	1	6.24	TATATA
PF07_0071	-1059	1	6.24	TATATA
PF07_0071	-799	1	6.24	TATATA
PF07_0071	-793	1	6.24	TATATA
PF07_0071	-787	1	6.24	TATATA
PF07_0071	-781	1	6.24	TATATA
PF07_0071	-775	1	6.24	TATATA
PF07_0071	-589	1	6.24	TATATA
PF07_0071	-583	1	6.24	TATATA
PF07_0071	-498	1	6.24	TATATA
PF07_0071	-492	1	6.24	TATATA
PF07_0071	-486	1	6.24	TATATA
PF07_0071	-480	1	6.24	TATATA
PF07_0071	-474	1	6.24	TATATA
PF07_0071	-257	1	6.24	TATATA
PF07_0071	-160	1	6.24	TATATA
PF07_0071	-127	1	6.24	TATATA
PF07_0071	-121	1	6.24	TATATA
PF07_0077	-1583	1	6.24	TATATA
PF07_0077	-1413	1	6.24	TATATA
PF07_0077	-1407	1	6.24	TATATA
PF07_0077	-1401	1	6.24	TATATA
PF07_0077	-1395	1	6.24	TATATA
PF07_0077	-1389	1	6.24	TATATA
PF07_0077	-1383	1	6.24	TATATA
PF07_0077	-1225	1	6.24	TATATA
PF07_0077	-1082	1	6.24	TATATA
PF07_0077	-1048	1	6.24	TATATA
PF07_0077	-952	1	6.24	TATATA
PF07_0077	-891	1	6.24	TATATA
PF07_0077	-814	1	6.24	TATATA
PF07_0077	-808	1	6.24	TATATA
PF07_0077	-802	1	6.24	TATATA
PF07_0077	-728	1	6.24	TATATA
PF07_0077	-472	1	6.24	TATATA
PF07_0077	-466	1	6.24	TATATA
PF07_0077	-393	1	6.24	TATATA
PF07_0077	-341	1	6.24	TATATA
PF07_0077	-166	1	6.24	TATATA
PF07_0077	-160	1	6.24	TATATA
PF07_0077	-154	1	6.24	TATATA
PF07_0077	-148	1	6.24	TATATA
PF07_0079	-1991	1	6.24	TATATA
PF07_0079	-1640	1	6.24	TATATA
PF07_0079	-1531	1	6.24	TATATA
PF07_0079	-1525	1	6.24	TATATA
PF07_0079	-1465	1	6.24	TATATA
PF07_0079	-1436	1	6.24	TATATA
PF07_0079	-1430	1	6.24	TATATA
PF07_0079	-1424	1	6.24	TATATA
PF07_0079	-1302	1	6.24	TATATA
PF07_0079	-1252	1	6.24	TATATA
PF07_0079	-1245	1	6.24	TATATA
PF07_0079	-1233	1	6.24	TATATA
PF07_0079	-1227	1	6.24	TATATA
PF07_0079	-1213	1	6.24	TATATA
PF07_0079	-1075	1	6.24	TATATA
PF07_0079	-1059	1	6.24	TATATA
PF07_0079	-1053	1	6.24	TATATA
PF07_0079	-1047	1	6.24	TATATA
PF07_0079	-1041	1	6.24	TATATA
PF07_0079	-963	1	6.24	TATATA
PF07_0079	-936	1	6.24	TATATA
PF07_0079	-930	1	6.24	TATATA
PF07_0079	-922	1	6.24	TATATA
PF07_0079	-788	1	6.24	TATATA
PF07_0079	-675	1	6.24	TATATA
PF07_0079	-669	1	6.24	TATATA
PF07_0079	-583	1	6.24	TATATA
PF07_0079	-577	1	6.24	TATATA
PF07_0079	-570	1	6.24	TATATA
PF07_0079	-564	1	6.24	TATATA
PF07_0079	-477	1	6.24	TATATA
PF07_0079	-347	1	6.24	TATATA
PF07_0079	-341	1	6.24	TATATA
PF07_0079	-335	1	6.24	TATATA
PF07_0079	-329	1	6.24	TATATA
PF07_0079	-323	1	6.24	TATATA
PF07_0079	-317	1	6.24	TATATA
PF07_0079	-302	1	6.24	TATATA
PF07_0079	-95	1	6.24	TATATA
PF07_0080	-1999	1	6.24	TATATA
PF07_0080	-1798	1	6.24	TATATA
PF07_0080	-1775	1	6.24	TATATA
PF07_0080	-1769	1	6.24	TATATA
PF07_0080	-1763	1	6.24	TATATA
PF07_0080	-1757	1	6.24	TATATA
PF07_0080	-1751	1	6.24	TATATA
PF07_0080	-1695	1	6.24	TATATA
PF07_0080	-1615	1	6.24	TATATA
PF07_0080	-1528	1	6.24	TATATA
PF07_0080	-1519	1	6.24	TATATA
PF07_0080	-1513	1	6.24	TATATA
PF07_0080	-1423	1	6.24	TATATA
PF07_0080	-1339	1	6.24	TATATA
PF07_0080	-1310	1	6.24	TATATA
PF07_0080	-1269	1	6.24	TATATA
PF07_0080	-1174	1	6.24	TATATA
PF07_0080	-1166	1	6.24	TATATA
PF07_0080	-1160	1	6.24	TATATA
PF07_0080	-1141	1	6.24	TATATA
PF07_0080	-1067	1	6.24	TATATA
PF07_0080	-1057	1	6.24	TATATA
PF07_0080	-1051	1	6.24	TATATA
PF07_0080	-1045	1	6.24	TATATA
PF07_0080	-1039	1	6.24	TATATA
PF07_0080	-1033	1	6.24	TATATA
PF07_0080	-1021	1	6.24	TATATA
PF07_0080	-865	1	6.24	TATATA
PF07_0080	-855	1	6.24	TATATA
PF07_0080	-794	1	6.24	TATATA
PF07_0080	-769	1	6.24	TATATA
PF07_0080	-676	1	6.24	TATATA
PF07_0080	-670	1	6.24	TATATA
PF07_0080	-664	1	6.24	TATATA
PF07_0080	-658	1	6.24	TATATA
PF07_0080	-640	1	6.24	TATATA
PF07_0080	-633	1	6.24	TATATA
PF07_0080	-567	1	6.24	TATATA
PF07_0080	-561	1	6.24	TATATA
PF07_0080	-525	1	6.24	TATATA
PF07_0080	-454	1	6.24	TATATA
PF07_0080	-436	1	6.24	TATATA
PF07_0080	-412	1	6.24	TATATA
PF07_0080	-109	1	6.24	TATATA
PF07_0080	-79	1	6.24	TATATA
PF07_0083	-1715	1	6.24	TATATA
PF07_0083	-1592	1	6.24	TATATA
PF07_0083	-1586	1	6.24	TATATA
PF07_0083	-1580	1	6.24	TATATA
PF07_0083	-1574	1	6.24	TATATA
PF07_0083	-1568	1	6.24	TATATA
PF07_0083	-775	1	6.24	TATATA
PF07_0083	-769	1	6.24	TATATA
PF07_0083	-763	1	6.24	TATATA
PF07_0083	-734	1	6.24	TATATA
PF07_0083	-728	1	6.24	TATATA
PF07_0083	-646	1	6.24	TATATA
PF07_0083	-640	1	6.24	TATATA
PF07_0083	-634	1	6.24	TATATA
PF07_0083	-628	1	6.24	TATATA
PF07_0083	-541	1	6.24	TATATA
PF07_0083	-535	1	6.24	TATATA
PF07_0083	-430	1	6.24	TATATA
PF07_0083	-424	1	6.24	TATATA
PF07_0083	-418	1	6.24	TATATA
PF07_0083	-240	1	6.24	TATATA
PF07_0083	-199	1	6.24	TATATA
PF07_0083	-43	1	6.24	TATATA
PF07_0083	-37	1	6.24	TATATA
PF07_0083	-31	1	6.24	TATATA
PF07_0088	-1840	1	6.24	TATATA
PF07_0088	-1633	1	6.24	TATATA
PF07_0088	-1619	1	6.24	TATATA
PF07_0088	-1613	1	6.24	TATATA
PF07_0088	-1607	1	6.24	TATATA
PF07_0088	-1601	1	6.24	TATATA
PF07_0088	-1461	1	6.24	TATATA
PF07_0088	-1364	1	6.24	TATATA
PF07_0088	-1251	1	6.24	TATATA
PF07_0088	-1224	1	6.24	TATATA
PF07_0088	-1164	1	6.24	TATATA
PF07_0088	-1024	1	6.24	TATATA
PF07_0088	-1010	1	6.24	TATATA
PF07_0088	-943	1	6.24	TATATA
PF07_0088	-936	1	6.24	TATATA
PF07_0088	-881	1	6.24	TATATA
PF07_0088	-874	1	6.24	TATATA
PF07_0088	-868	1	6.24	TATATA
PF07_0088	-862	1	6.24	TATATA
PF07_0088	-856	1	6.24	TATATA
PF07_0088	-685	1	6.24	TATATA
PF07_0088	-670	1	6.24	TATATA
PF07_0088	-664	1	6.24	TATATA
PF07_0088	-410	1	6.24	TATATA
PF07_0088	-398	1	6.24	TATATA
PF07_0088	-392	1	6.24	TATATA
PF07_0088	-386	1	6.24	TATATA
PF07_0088	-380	1	6.24	TATATA
PF07_0088	-374	1	6.24	TATATA
PF07_0088	-368	1	6.24	TATATA
PF07_0088	-309	1	6.24	TATATA
PF07_0088	-303	1	6.24	TATATA
PF07_0088	-297	1	6.24	TATATA
PF07_0088	-177	1	6.24	TATATA
PF07_0088	-45	1	6.24	TATATA
PF07_0090	-1476	1	6.24	TATATA
PF07_0090	-1470	1	6.24	TATATA
PF07_0090	-1464	1	6.24	TATATA
PF07_0090	-1021	1	6.24	TATATA
PF07_0090	-973	1	6.24	TATATA
PF07_0090	-694	1	6.24	TATATA
PF07_0090	-682	1	6.24	TATATA
PF07_0090	-659	1	6.24	TATATA
PF07_0090	-600	1	6.24	TATATA
PF07_0090	-594	1	6.24	TATATA
PF07_0090	-587	1	6.24	TATATA
PF07_0090	-580	1	6.24	TATATA
PF07_0090	-562	1	6.24	TATATA
PF07_0090	-556	1	6.24	TATATA
PF07_0090	-547	1	6.24	TATATA
PF07_0090	-535	1	6.24	TATATA
PF07_0090	-394	1	6.24	TATATA
PF07_0090	-387	1	6.24	TATATA
PF07_0092	-1976	1	6.24	TATATA
PF07_0092	-1970	1	6.24	TATATA
PF07_0092	-1964	1	6.24	TATATA
PF07_0092	-1958	1	6.24	TATATA
PF07_0092	-1275	1	6.24	TATATA
PF07_0092	-1269	1	6.24	TATATA
PF07_0092	-1263	1	6.24	TATATA
PF07_0092	-1256	1	6.24	TATATA
PF07_0092	-1132	1	6.24	TATATA
PF07_0092	-1039	1	6.24	TATATA
PF07_0092	-942	1	6.24	TATATA
PF07_0092	-936	1	6.24	TATATA
PF07_0092	-930	1	6.24	TATATA
PF07_0092	-924	1	6.24	TATATA
PF07_0092	-918	1	6.24	TATATA
PF07_0092	-807	1	6.24	TATATA
PF07_0092	-801	1	6.24	TATATA
PF07_0092	-795	1	6.24	TATATA
PF07_0092	-770	1	6.24	TATATA
PF07_0092	-723	1	6.24	TATATA
PF07_0092	-717	1	6.24	TATATA
PF07_0092	-703	1	6.24	TATATA
PF07_0092	-576	1	6.24	TATATA
PF07_0092	-570	1	6.24	TATATA
PF07_0092	-443	1	6.24	TATATA
PF07_0092	-437	1	6.24	TATATA
PF07_0092	-431	1	6.24	TATATA
PF07_0092	-425	1	6.24	TATATA
PF07_0092	-378	1	6.24	TATATA
PF07_0092	-324	1	6.24	TATATA
PF07_0092	-318	1	6.24	TATATA
PF07_0092	-312	1	6.24	TATATA
PF07_0092	-306	1	6.24	TATATA
PF07_0092	-217	1	6.24	TATATA
PF07_0092	-211	1	6.24	TATATA
PF07_0092	-205	1	6.24	TATATA
PF07_0096	-770	1	6.24	TATATA
PF07_0096	-764	1	6.24	TATATA
PF07_0096	-612	1	6.24	TATATA
PF07_0096	-582	1	6.24	TATATA
PF07_0096	-576	1	6.24	TATATA
PF07_0096	-570	1	6.24	TATATA
PF07_0096	-564	1	6.24	TATATA
PF07_0096	-558	1	6.24	TATATA
PF07_0096	-528	1	6.24	TATATA
PF07_0096	-274	1	6.24	TATATA
PF07_0096	-169	1	6.24	TATATA
PF07_0096	-122	1	6.24	TATATA
PF07_0096	-116	1	6.24	TATATA
PF07_0096	-15	1	6.24	TATATA
PF07_0097	-1490	1	6.24	TATATA
PF07_0097	-1484	1	6.24	TATATA
PF07_0097	-1478	1	6.24	TATATA
PF07_0097	-1472	1	6.24	TATATA
PF07_0097	-1466	1	6.24	TATATA
PF07_0097	-1269	1	6.24	TATATA
PF07_0097	-1008	1	6.24	TATATA
PF07_0097	-1002	1	6.24	TATATA
PF07_0097	-996	1	6.24	TATATA
PF07_0097	-990	1	6.24	TATATA
PF07_0097	-828	1	6.24	TATATA
PF07_0097	-822	1	6.24	TATATA
PF07_0097	-816	1	6.24	TATATA
PF07_0097	-770	1	6.24	TATATA
PF07_0097	-764	1	6.24	TATATA
PF07_0097	-758	1	6.24	TATATA
PF07_0097	-710	1	6.24	TATATA
PF07_0097	-634	1	6.24	TATATA
PF07_0097	-559	1	6.24	TATATA
PF07_0097	-553	1	6.24	TATATA
PF07_0097	-482	1	6.24	TATATA
PF07_0097	-469	1	6.24	TATATA
PF07_0097	-463	1	6.24	TATATA
PF07_0097	-457	1	6.24	TATATA
PF07_0097	-451	1	6.24	TATATA
PF07_0097	-445	1	6.24	TATATA
PF07_0097	-439	1	6.24	TATATA
PF07_0097	-433	1	6.24	TATATA
PF07_0097	-93	1	6.24	TATATA
PF07_0103	-999	1	6.24	TATATA
PF07_0103	-993	1	6.24	TATATA
PF07_0103	-987	1	6.24	TATATA
PF07_0103	-981	1	6.24	TATATA
PF07_0103	-810	1	6.24	TATATA
PF07_0103	-804	1	6.24	TATATA
PF07_0103	-798	1	6.24	TATATA
PF07_0103	-792	1	6.24	TATATA
PF07_0103	-697	1	6.24	TATATA
PF07_0103	-677	1	6.24	TATATA
PF07_0103	-580	1	6.24	TATATA
PF07_0103	-424	1	6.24	TATATA
PF07_0103	-120	1	6.24	TATATA
PF07_0103	-113	1	6.24	TATATA
PF07_0106	-1894	1	6.24	TATATA
PF07_0106	-1888	1	6.24	TATATA
PF07_0106	-1617	1	6.24	TATATA
PF07_0106	-1422	1	6.24	TATATA
PF07_0106	-1376	1	6.24	TATATA
PF07_0106	-1370	1	6.24	TATATA
PF07_0106	-1364	1	6.24	TATATA
PF07_0106	-1218	1	6.24	TATATA
PF07_0106	-1212	1	6.24	TATATA
PF07_0106	-1206	1	6.24	TATATA
PF07_0106	-939	1	6.24	TATATA
PF07_0106	-693	1	6.24	TATATA
PF07_0106	-581	1	6.24	TATATA
PF07_0106	-558	1	6.24	TATATA
PF07_0106	-483	1	6.24	TATATA
PF07_0106	-477	1	6.24	TATATA
PF07_0106	-190	1	6.24	TATATA
PF07_0106	-149	1	6.24	TATATA
PF07_0106	-61	1	6.24	TATATA
PF07_0106	-55	1	6.24	TATATA
PF07_0106	-49	1	6.24	TATATA
PF07_0106	-43	1	6.24	TATATA
PF07_0107	-1881	1	6.24	TATATA
PF07_0107	-1710	1	6.24	TATATA
PF07_0107	-1655	1	6.24	TATATA
PF07_0107	-1643	1	6.24	TATATA
PF07_0107	-1556	1	6.24	TATATA
PF07_0107	-1550	1	6.24	TATATA
PF07_0107	-1413	1	6.24	TATATA
PF07_0107	-1407	1	6.24	TATATA
PF07_0107	-1274	1	6.24	TATATA
PF07_0107	-1268	1	6.24	TATATA
PF07_0107	-1262	1	6.24	TATATA
PF07_0107	-1256	1	6.24	TATATA
PF07_0107	-785	1	6.24	TATATA
PF07_0107	-772	1	6.24	TATATA
PF07_0107	-646	1	6.24	TATATA
PF07_0107	-640	1	6.24	TATATA
PF07_0107	-634	1	6.24	TATATA
PF07_0107	-628	1	6.24	TATATA
PF07_0107	-622	1	6.24	TATATA
PF07_0107	-564	1	6.24	TATATA
PF07_0107	-558	1	6.24	TATATA
PF07_0107	-444	1	6.24	TATATA
PF07_0107	-265	1	6.24	TATATA
PF07_0107	-259	1	6.24	TATATA
PF07_0107	-198	1	6.24	TATATA
PF07_0107	-132	1	6.24	TATATA
PF07_0107	-109	1	6.24	TATATA
PF07_0107	-40	1	6.24	TATATA
PF07_0107	-34	1	6.24	TATATA
PF07_0116	-1940	1	6.24	TATATA
PF07_0116	-1686	1	6.24	TATATA
PF07_0116	-1680	1	6.24	TATATA
PF07_0116	-1674	1	6.24	TATATA
PF07_0116	-1565	1	6.24	TATATA
PF07_0116	-1477	1	6.24	TATATA
PF07_0116	-1471	1	6.24	TATATA
PF07_0116	-1465	1	6.24	TATATA
PF07_0116	-1452	1	6.24	TATATA
PF07_0116	-1289	1	6.24	TATATA
PF07_0116	-1217	1	6.24	TATATA
PF07_0116	-1211	1	6.24	TATATA
PF07_0116	-1174	1	6.24	TATATA
PF07_0116	-1131	1	6.24	TATATA
PF07_0116	-1118	1	6.24	TATATA
PF07_0116	-1111	1	6.24	TATATA
PF07_0116	-1049	1	6.24	TATATA
PF07_0116	-1043	1	6.24	TATATA
PF07_0116	-1037	1	6.24	TATATA
PF07_0116	-1031	1	6.24	TATATA
PF07_0116	-1025	1	6.24	TATATA
PF07_0116	-1019	1	6.24	TATATA
PF07_0116	-1001	1	6.24	TATATA
PF07_0116	-964	1	6.24	TATATA
PF07_0116	-950	1	6.24	TATATA
PF07_0116	-924	1	6.24	TATATA
PF07_0116	-917	1	6.24	TATATA
PF07_0116	-882	1	6.24	TATATA
PF07_0116	-876	1	6.24	TATATA
PF07_0116	-729	1	6.24	TATATA
PF07_0116	-599	1	6.24	TATATA
PF07_0116	-562	1	6.24	TATATA
PF07_0116	-278	1	6.24	TATATA
PF07_0116	-272	1	6.24	TATATA
PF07_0116	-266	1	6.24	TATATA
PF07_0116	-260	1	6.24	TATATA
PF07_0116	-254	1	6.24	TATATA
PF07_0116	-242	1	6.24	TATATA
PF07_0116	-86	1	6.24	TATATA
PF07_0116	-12	1	6.24	TATATA
PF07_0117	-1251	1	6.24	TATATA
PF07_0117	-1245	1	6.24	TATATA
PF07_0117	-1239	1	6.24	TATATA
PF07_0117	-1226	1	6.24	TATATA
PF07_0117	-981	1	6.24	TATATA
PF07_0117	-975	1	6.24	TATATA
PF07_0117	-914	1	6.24	TATATA
PF07_0117	-899	1	6.24	TATATA
PF07_0117	-883	1	6.24	TATATA
PF07_0117	-750	1	6.24	TATATA
PF07_0117	-744	1	6.24	TATATA
PF07_0117	-692	1	6.24	TATATA
PF07_0117	-670	1	6.24	TATATA
PF07_0117	-643	1	6.24	TATATA
PF07_0117	-605	1	6.24	TATATA
PF07_0117	-591	1	6.24	TATATA
PF07_0117	-585	1	6.24	TATATA
PF07_0117	-579	1	6.24	TATATA
PF07_0117	-513	1	6.24	TATATA
PF07_0117	-507	1	6.24	TATATA
PF07_0117	-501	1	6.24	TATATA
PF07_0117	-495	1	6.24	TATATA
PF07_0117	-463	1	6.24	TATATA
PF07_0117	-446	1	6.24	TATATA
PF07_0117	-301	1	6.24	TATATA
PF07_0117	-279	1	6.24	TATATA
PF07_0117	-273	1	6.24	TATATA
PF07_0117	-267	1	6.24	TATATA
PF07_0117	-261	1	6.24	TATATA
PF07_0117	-255	1	6.24	TATATA
PF07_0117	-97	1	6.24	TATATA
PF07_0117	-80	1	6.24	TATATA
PF07_0117	-71	1	6.24	TATATA
PF07_0117	-65	1	6.24	TATATA
PF07_0121	-1093	1	6.24	TATATA
PF07_0121	-1065	1	6.24	TATATA
PF07_0121	-794	1	6.24	TATATA
PF07_0121	-718	1	6.24	TATATA
PF07_0121	-712	1	6.24	TATATA
PF07_0121	-646	1	6.24	TATATA
PF07_0121	-612	1	6.24	TATATA
PF07_0121	-606	1	6.24	TATATA
PF07_0121	-565	1	6.24	TATATA
PF07_0121	-547	1	6.24	TATATA
PF07_0121	-541	1	6.24	TATATA
PF07_0121	-523	1	6.24	TATATA
PF07_0121	-517	1	6.24	TATATA
PF07_0121	-510	1	6.24	TATATA
PF07_0121	-474	1	6.24	TATATA
PF07_0121	-468	1	6.24	TATATA
PF07_0121	-384	1	6.24	TATATA
PF07_0121	-377	1	6.24	TATATA
PF07_0121	-220	1	6.24	TATATA
PF07_0121	-204	1	6.24	TATATA
PF07_0121	-198	1	6.24	TATATA
PF07_0121	-192	1	6.24	TATATA
PF07_0121	-41	1	6.24	TATATA
PF07_0121	-35	1	6.24	TATATA
PF07_0122	-1318	1	6.24	TATATA
PF07_0122	-1312	1	6.24	TATATA
PF07_0122	-1306	1	6.24	TATATA
PF07_0122	-1270	1	6.24	TATATA
PF07_0122	-1159	1	6.24	TATATA
PF07_0122	-1153	1	6.24	TATATA
PF07_0122	-1147	1	6.24	TATATA
PF07_0122	-1141	1	6.24	TATATA
PF07_0122	-883	1	6.24	TATATA
PF07_0122	-877	1	6.24	TATATA
PF07_0122	-832	1	6.24	TATATA
PF07_0122	-826	1	6.24	TATATA
PF07_0122	-808	1	6.24	TATATA
PF07_0122	-802	1	6.24	TATATA
PF07_0122	-784	1	6.24	TATATA
PF07_0122	-739	1	6.24	TATATA
PF07_0122	-733	1	6.24	TATATA
PF07_0122	-701	1	6.24	TATATA
PF07_0122	-641	1	6.24	TATATA
PF07_0122	-635	1	6.24	TATATA
PF07_0122	-629	1	6.24	TATATA
PF07_0122	-589	1	6.24	TATATA
PF07_0122	-490	1	6.24	TATATA
PF07_0122	-284	1	6.24	TATATA
PF07_0122	-266	1	6.24	TATATA
PF07_0123	-1225	1	6.24	TATATA
PF07_0123	-1219	1	6.24	TATATA
PF07_0123	-1213	1	6.24	TATATA
PF07_0123	-1207	1	6.24	TATATA
PF07_0123	-1201	1	6.24	TATATA
PF07_0123	-1195	1	6.24	TATATA
PF07_0123	-1004	1	6.24	TATATA
PF07_0123	-998	1	6.24	TATATA
PF07_0123	-857	1	6.24	TATATA
PF07_0123	-845	1	6.24	TATATA
PF07_0123	-839	1	6.24	TATATA
PF07_0123	-833	1	6.24	TATATA
PF07_0123	-827	1	6.24	TATATA
PF07_0123	-821	1	6.24	TATATA
PF07_0123	-627	1	6.24	TATATA
PF07_0123	-621	1	6.24	TATATA
PF07_0123	-563	1	6.24	TATATA
PF07_0123	-547	1	6.24	TATATA
PF07_0123	-535	1	6.24	TATATA
PF07_0123	-331	1	6.24	TATATA
PF07_0123	-315	1	6.24	TATATA
PF07_0126	-1481	1	6.24	TATATA
PF07_0126	-1460	1	6.24	TATATA
PF07_0126	-1346	1	6.24	TATATA
PF07_0126	-1340	1	6.24	TATATA
PF07_0126	-1315	1	6.24	TATATA
PF07_0126	-1309	1	6.24	TATATA
PF07_0126	-1303	1	6.24	TATATA
PF07_0126	-1080	1	6.24	TATATA
PF07_0126	-1074	1	6.24	TATATA
PF07_0126	-1068	1	6.24	TATATA
PF07_0126	-1062	1	6.24	TATATA
PF07_0126	-982	1	6.24	TATATA
PF07_0126	-976	1	6.24	TATATA
PF07_0126	-948	1	6.24	TATATA
PF07_0126	-852	1	6.24	TATATA
PF07_0126	-730	1	6.24	TATATA
PF07_0126	-705	1	6.24	TATATA
PF07_0126	-683	1	6.24	TATATA
PF07_0126	-664	1	6.24	TATATA
PF07_0126	-461	1	6.24	TATATA
PF07_0126	-448	1	6.24	TATATA
PF07_0126	-346	1	6.24	TATATA
PF07_0126	-265	1	6.24	TATATA
PF07_0126	-259	1	6.24	TATATA
PF07_0126	-253	1	6.24	TATATA
PF07_0126	-247	1	6.24	TATATA
PF07_0126	-187	1	6.24	TATATA
PF07_0126	-95	1	6.24	TATATA
PF07_0126	-89	1	6.24	TATATA
PF07_0126	-83	1	6.24	TATATA
PF07_0126	-77	1	6.24	TATATA
PF07_0126	-71	1	6.24	TATATA
PF07_0126	-65	1	6.24	TATATA
PF08_0002	-1999	1	6.24	TATATA
PF08_0002	-1984	1	6.24	TATATA
PF08_0002	-1752	1	6.24	TATATA
PF08_0002	-1642	1	6.24	TATATA
PF08_0002	-1636	1	6.24	TATATA
PF08_0002	-1630	1	6.24	TATATA
PF08_0002	-1523	1	6.24	TATATA
PF08_0002	-1497	1	6.24	TATATA
PF08_0002	-1201	1	6.24	TATATA
PF08_0002	-1112	1	6.24	TATATA
PF08_0002	-1020	1	6.24	TATATA
PF08_0002	-874	1	6.24	TATATA
PF08_0002	-793	1	6.24	TATATA
PF08_0002	-787	1	6.24	TATATA
PF08_0002	-775	1	6.24	TATATA
PF08_0002	-769	1	6.24	TATATA
PF08_0002	-738	1	6.24	TATATA
PF08_0002	-720	1	6.24	TATATA
PF08_0002	-703	1	6.24	TATATA
PF08_0003	-1843	1	6.24	TATATA
PF08_0003	-1837	1	6.24	TATATA
PF08_0003	-1752	1	6.24	TATATA
PF08_0003	-1674	1	6.24	TATATA
PF08_0003	-1536	1	6.24	TATATA
PF08_0003	-1425	1	6.24	TATATA
PF08_0003	-1251	1	6.24	TATATA
PF08_0003	-283	1	6.24	TATATA
PF08_0003	-234	1	6.24	TATATA
PF08_0003	-199	1	6.24	TATATA
PF08_0003	-193	1	6.24	TATATA
PF08_0003	-80	1	6.24	TATATA
PF08_0003	-69	1	6.24	TATATA
PF08_0019	-1915	1	6.24	TATATA
PF08_0019	-1900	1	6.24	TATATA
PF08_0019	-1626	1	6.24	TATATA
PF08_0019	-1554	1	6.24	TATATA
PF08_0019	-1319	1	6.24	TATATA
PF08_0019	-1271	1	6.24	TATATA
PF08_0019	-1265	1	6.24	TATATA
PF08_0019	-1129	1	6.24	TATATA
PF08_0019	-1120	1	6.24	TATATA
PF08_0019	-1114	1	6.24	TATATA
PF08_0019	-1108	1	6.24	TATATA
PF08_0019	-1057	1	6.24	TATATA
PF08_0019	-1051	1	6.24	TATATA
PF08_0019	-1045	1	6.24	TATATA
PF08_0019	-1039	1	6.24	TATATA
PF08_0019	-994	1	6.24	TATATA
PF08_0019	-988	1	6.24	TATATA
PF08_0019	-982	1	6.24	TATATA
PF08_0019	-976	1	6.24	TATATA
PF08_0019	-924	1	6.24	TATATA
PF08_0019	-858	1	6.24	TATATA
PF08_0019	-852	1	6.24	TATATA
PF08_0019	-846	1	6.24	TATATA
PF08_0019	-839	1	6.24	TATATA
PF08_0019	-689	1	6.24	TATATA
PF08_0019	-673	1	6.24	TATATA
PF08_0019	-667	1	6.24	TATATA
PF08_0019	-654	1	6.24	TATATA
PF08_0019	-632	1	6.24	TATATA
PF08_0019	-610	1	6.24	TATATA
PF08_0019	-588	1	6.24	TATATA
PF08_0019	-568	1	6.24	TATATA
PF08_0019	-384	1	6.24	TATATA
PF08_0019	-260	1	6.24	TATATA
PF08_0019	-254	1	6.24	TATATA
PF08_0019	-248	1	6.24	TATATA
PF08_0019	-242	1	6.24	TATATA
PF08_0019	-236	1	6.24	TATATA
PF08_0019	-230	1	6.24	TATATA
PF08_0019	-224	1	6.24	TATATA
PF08_0019	-136	1	6.24	TATATA
PF08_0019	-74	1	6.24	TATATA
PF08_0019	-68	1	6.24	TATATA
PF08_0019	-62	1	6.24	TATATA
PF08_0023	-937	1	6.24	TATATA
PF08_0023	-927	1	6.24	TATATA
PF08_0023	-632	1	6.24	TATATA
PF08_0023	-626	1	6.24	TATATA
PF08_0023	-620	1	6.24	TATATA
PF08_0023	-614	1	6.24	TATATA
PF08_0023	-608	1	6.24	TATATA
PF08_0023	-531	1	6.24	TATATA
PF08_0023	-194	1	6.24	TATATA
PF08_0023	-188	1	6.24	TATATA
PF08_0023	-86	1	6.24	TATATA
PF08_0026	-689	1	6.24	TATATA
PF08_0026	-683	1	6.24	TATATA
PF08_0026	-598	1	6.24	TATATA
PF08_0026	-592	1	6.24	TATATA
PF08_0026	-586	1	6.24	TATATA
PF08_0026	-580	1	6.24	TATATA
PF08_0026	-574	1	6.24	TATATA
PF08_0026	-345	1	6.24	TATATA
PF08_0026	-299	1	6.24	TATATA
PF08_0026	-278	1	6.24	TATATA
PF08_0026	-238	1	6.24	TATATA
PF08_0026	-232	1	6.24	TATATA
PF08_0026	-226	1	6.24	TATATA
PF08_0026	-220	1	6.24	TATATA
PF08_0026	-214	1	6.24	TATATA
PF08_0026	-123	1	6.24	TATATA
PF08_0026	-97	1	6.24	TATATA
PF08_0028	-1230	1	6.24	TATATA
PF08_0028	-1218	1	6.24	TATATA
PF08_0028	-1212	1	6.24	TATATA
PF08_0028	-887	1	6.24	TATATA
PF08_0028	-862	1	6.24	TATATA
PF08_0028	-772	1	6.24	TATATA
PF08_0028	-766	1	6.24	TATATA
PF08_0028	-738	1	6.24	TATATA
PF08_0028	-622	1	6.24	TATATA
PF08_0028	-615	1	6.24	TATATA
PF08_0028	-609	1	6.24	TATATA
PF08_0028	-603	1	6.24	TATATA
PF08_0028	-597	1	6.24	TATATA
PF08_0028	-491	1	6.24	TATATA
PF08_0028	-485	1	6.24	TATATA
PF08_0028	-479	1	6.24	TATATA
PF08_0028	-473	1	6.24	TATATA
PF08_0028	-467	1	6.24	TATATA
PF08_0028	-461	1	6.24	TATATA
PF08_0028	-433	1	6.24	TATATA
PF08_0028	-281	1	6.24	TATATA
PF08_0028	-275	1	6.24	TATATA
PF08_0028	-269	1	6.24	TATATA
PF08_0028	-257	1	6.24	TATATA
PF08_0028	-173	1	6.24	TATATA
PF08_0028	-167	1	6.24	TATATA
PF08_0028	-161	1	6.24	TATATA
PF08_0028	-54	1	6.24	TATATA
PF08_0037	-654	1	6.24	TATATA
PF08_0037	-638	1	6.24	TATATA
PF08_0037	-498	1	6.24	TATATA
PF08_0037	-463	1	6.24	TATATA
PF08_0037	-359	1	6.24	TATATA
PF08_0037	-353	1	6.24	TATATA
PF08_0037	-273	1	6.24	TATATA
PF08_0037	-266	1	6.24	TATATA
PF08_0037	-259	1	6.24	TATATA
PF08_0037	-252	1	6.24	TATATA
PF08_0037	-238	1	6.24	TATATA
PF08_0037	-224	1	6.24	TATATA
PF08_0037	-217	1	6.24	TATATA
PF08_0037	-210	1	6.24	TATATA
PF08_0037	-203	1	6.24	TATATA
PF08_0037	-133	1	6.24	TATATA
PF08_0039	-1819	1	6.24	TATATA
PF08_0039	-1813	1	6.24	TATATA
PF08_0039	-1807	1	6.24	TATATA
PF08_0039	-1801	1	6.24	TATATA
PF08_0039	-1795	1	6.24	TATATA
PF08_0039	-1773	1	6.24	TATATA
PF08_0039	-1324	1	6.24	TATATA
PF08_0039	-1318	1	6.24	TATATA
PF08_0039	-1306	1	6.24	TATATA
PF08_0039	-1300	1	6.24	TATATA
PF08_0039	-1294	1	6.24	TATATA
PF08_0039	-1288	1	6.24	TATATA
PF08_0039	-1282	1	6.24	TATATA
PF08_0039	-1273	1	6.24	TATATA
PF08_0039	-1126	1	6.24	TATATA
PF08_0039	-1116	1	6.24	TATATA
PF08_0039	-1110	1	6.24	TATATA
PF08_0039	-1093	1	6.24	TATATA
PF08_0039	-1084	1	6.24	TATATA
PF08_0039	-1078	1	6.24	TATATA
PF08_0039	-976	1	6.24	TATATA
PF08_0039	-867	1	6.24	TATATA
PF08_0039	-861	1	6.24	TATATA
PF08_0039	-855	1	6.24	TATATA
PF08_0039	-849	1	6.24	TATATA
PF08_0039	-842	1	6.24	TATATA
PF08_0039	-696	1	6.24	TATATA
PF08_0039	-635	1	6.24	TATATA
PF08_0039	-599	1	6.24	TATATA
PF08_0039	-410	1	6.24	TATATA
PF08_0039	-374	1	6.24	TATATA
PF08_0039	-368	1	6.24	TATATA
PF08_0039	-246	1	6.24	TATATA
PF08_0039	-240	1	6.24	TATATA
PF08_0039	-234	1	6.24	TATATA
PF08_0039	-228	1	6.24	TATATA
PF08_0039	-222	1	6.24	TATATA
PF08_0039	-215	1	6.24	TATATA
PF08_0039	-203	1	6.24	TATATA
PF08_0039	-99	1	6.24	TATATA
PF08_0041	-835	1	6.24	TATATA
PF08_0041	-829	1	6.24	TATATA
PF08_0041	-823	1	6.24	TATATA
PF08_0041	-817	1	6.24	TATATA
PF08_0041	-693	1	6.24	TATATA
PF08_0041	-679	1	6.24	TATATA
PF08_0041	-673	1	6.24	TATATA
PF08_0041	-600	1	6.24	TATATA
PF08_0041	-594	1	6.24	TATATA
PF08_0041	-507	1	6.24	TATATA
PF08_0041	-465	1	6.24	TATATA
PF08_0041	-459	1	6.24	TATATA
PF08_0041	-437	1	6.24	TATATA
PF08_0041	-431	1	6.24	TATATA
PF08_0041	-385	1	6.24	TATATA
PF08_0041	-215	1	6.24	TATATA
PF08_0041	-185	1	6.24	TATATA
PF08_0041	-179	1	6.24	TATATA
PF08_0041	-173	1	6.24	TATATA
PF08_0042	-1991	1	6.24	TATATA
PF08_0042	-1875	1	6.24	TATATA
PF08_0042	-1865	1	6.24	TATATA
PF08_0042	-1833	1	6.24	TATATA
PF08_0042	-1813	1	6.24	TATATA
PF08_0042	-1790	1	6.24	TATATA
PF08_0042	-1720	1	6.24	TATATA
PF08_0042	-1714	1	6.24	TATATA
PF08_0042	-1708	1	6.24	TATATA
PF08_0042	-1702	1	6.24	TATATA
PF08_0042	-1599	1	6.24	TATATA
PF08_0042	-1591	1	6.24	TATATA
PF08_0042	-1585	1	6.24	TATATA
PF08_0042	-1507	1	6.24	TATATA
PF08_0042	-1501	1	6.24	TATATA
PF08_0042	-1495	1	6.24	TATATA
PF08_0042	-1305	1	6.24	TATATA
PF08_0042	-1241	1	6.24	TATATA
PF08_0042	-859	1	6.24	TATATA
PF08_0042	-853	1	6.24	TATATA
PF08_0042	-847	1	6.24	TATATA
PF08_0042	-833	1	6.24	TATATA
PF08_0042	-741	1	6.24	TATATA
PF08_0042	-634	1	6.24	TATATA
PF08_0042	-628	1	6.24	TATATA
PF08_0042	-622	1	6.24	TATATA
PF08_0042	-356	1	6.24	TATATA
PF08_0042	-350	1	6.24	TATATA
PF08_0042	-261	1	6.24	TATATA
PF08_0042	-255	1	6.24	TATATA
PF08_0042	-115	1	6.24	TATATA
PF08_0042	-93	1	6.24	TATATA
PF08_0042	-87	1	6.24	TATATA
PF08_0042	-80	1	6.24	TATATA
PF08_0043	-1161	1	6.24	TATATA
PF08_0043	-1030	1	6.24	TATATA
PF08_0043	-1024	1	6.24	TATATA
PF08_0043	-407	1	6.24	TATATA
PF08_0043	-401	1	6.24	TATATA
PF08_0043	-395	1	6.24	TATATA
PF08_0043	-300	1	6.24	TATATA
PF08_0043	-294	1	6.24	TATATA
PF08_0043	-145	1	6.24	TATATA
PF08_0043	-139	1	6.24	TATATA
PF08_0043	-133	1	6.24	TATATA
PF08_0044	-1990	1	6.24	TATATA
PF08_0044	-1983	1	6.24	TATATA
PF08_0044	-1930	1	6.24	TATATA
PF08_0044	-1768	1	6.24	TATATA
PF08_0044	-1760	1	6.24	TATATA
PF08_0044	-1602	1	6.24	TATATA
PF08_0044	-1588	1	6.24	TATATA
PF08_0044	-1582	1	6.24	TATATA
PF08_0044	-1485	1	6.24	TATATA
PF08_0044	-1479	1	6.24	TATATA
PF08_0044	-1473	1	6.24	TATATA
PF08_0044	-1467	1	6.24	TATATA
PF08_0044	-1461	1	6.24	TATATA
PF08_0044	-1450	1	6.24	TATATA
PF08_0044	-1290	1	6.24	TATATA
PF08_0044	-1259	1	6.24	TATATA
PF08_0044	-1246	1	6.24	TATATA
PF08_0044	-1234	1	6.24	TATATA
PF08_0044	-1158	1	6.24	TATATA
PF08_0044	-1152	1	6.24	TATATA
PF08_0044	-1061	1	6.24	TATATA
PF08_0044	-965	1	6.24	TATATA
PF08_0044	-952	1	6.24	TATATA
PF08_0044	-946	1	6.24	TATATA
PF08_0044	-923	1	6.24	TATATA
PF08_0044	-917	1	6.24	TATATA
PF08_0044	-911	1	6.24	TATATA
PF08_0044	-575	1	6.24	TATATA
PF08_0044	-569	1	6.24	TATATA
PF08_0044	-563	1	6.24	TATATA
PF08_0044	-557	1	6.24	TATATA
PF08_0044	-522	1	6.24	TATATA
PF08_0044	-480	1	6.24	TATATA
PF08_0044	-474	1	6.24	TATATA
PF08_0044	-461	1	6.24	TATATA
PF08_0044	-455	1	6.24	TATATA
PF08_0044	-449	1	6.24	TATATA
PF08_0044	-411	1	6.24	TATATA
PF08_0044	-190	1	6.24	TATATA
PF08_0044	-184	1	6.24	TATATA
PF08_0047	-1988	1	6.24	TATATA
PF08_0047	-1982	1	6.24	TATATA
PF08_0047	-1976	1	6.24	TATATA
PF08_0047	-1935	1	6.24	TATATA
PF08_0047	-1897	1	6.24	TATATA
PF08_0047	-1891	1	6.24	TATATA
PF08_0047	-1885	1	6.24	TATATA
PF08_0047	-1879	1	6.24	TATATA
PF08_0047	-1688	1	6.24	TATATA
PF08_0047	-1682	1	6.24	TATATA
PF08_0047	-1567	1	6.24	TATATA
PF08_0047	-1386	1	6.24	TATATA
PF08_0047	-1380	1	6.24	TATATA
PF08_0047	-1374	1	6.24	TATATA
PF08_0047	-1368	1	6.24	TATATA
PF08_0047	-1356	1	6.24	TATATA
PF08_0047	-1191	1	6.24	TATATA
PF08_0047	-1185	1	6.24	TATATA
PF08_0047	-1120	1	6.24	TATATA
PF08_0047	-1084	1	6.24	TATATA
PF08_0047	-1059	1	6.24	TATATA
PF08_0047	-1038	1	6.24	TATATA
PF08_0047	-1032	1	6.24	TATATA
PF08_0047	-1026	1	6.24	TATATA
PF08_0047	-1020	1	6.24	TATATA
PF08_0047	-1014	1	6.24	TATATA
PF08_0047	-897	1	6.24	TATATA
PF08_0047	-891	1	6.24	TATATA
PF08_0047	-802	1	6.24	TATATA
PF08_0047	-790	1	6.24	TATATA
PF08_0047	-665	1	6.24	TATATA
PF08_0047	-619	1	6.24	TATATA
PF08_0047	-613	1	6.24	TATATA
PF08_0047	-560	1	6.24	TATATA
PF08_0047	-554	1	6.24	TATATA
PF08_0047	-548	1	6.24	TATATA
PF08_0047	-376	1	6.24	TATATA
PF08_0047	-370	1	6.24	TATATA
PF08_0047	-333	1	6.24	TATATA
PF08_0047	-296	1	6.24	TATATA
PF08_0047	-290	1	6.24	TATATA
PF08_0047	-284	1	6.24	TATATA
PF08_0047	-77	1	6.24	TATATA
PF08_0047	-71	1	6.24	TATATA
PF08_0047	-65	1	6.24	TATATA
PF08_0047	-59	1	6.24	TATATA
PF08_0047	-53	1	6.24	TATATA
PF08_0047	-47	1	6.24	TATATA
PF08_0047	-41	1	6.24	TATATA
PF08_0048	-1312	1	6.24	TATATA
PF08_0048	-1234	1	6.24	TATATA
PF08_0048	-1211	1	6.24	TATATA
PF08_0048	-1175	1	6.24	TATATA
PF08_0048	-1017	1	6.24	TATATA
PF08_0048	-980	1	6.24	TATATA
PF08_0048	-960	1	6.24	TATATA
PF08_0048	-953	1	6.24	TATATA
PF08_0048	-947	1	6.24	TATATA
PF08_0048	-889	1	6.24	TATATA
PF08_0048	-883	1	6.24	TATATA
PF08_0048	-877	1	6.24	TATATA
PF08_0048	-858	1	6.24	TATATA
PF08_0048	-663	1	6.24	TATATA
PF08_0048	-657	1	6.24	TATATA
PF08_0048	-651	1	6.24	TATATA
PF08_0048	-645	1	6.24	TATATA
PF08_0048	-379	1	6.24	TATATA
PF08_0048	-373	1	6.24	TATATA
PF08_0048	-367	1	6.24	TATATA
PF08_0048	-188	1	6.24	TATATA
PF08_0048	-182	1	6.24	TATATA
PF08_0048	-176	1	6.24	TATATA
PF08_0054	-1981	1	6.24	TATATA
PF08_0054	-1875	1	6.24	TATATA
PF08_0054	-1869	1	6.24	TATATA
PF08_0054	-1863	1	6.24	TATATA
PF08_0054	-1857	1	6.24	TATATA
PF08_0054	-1705	1	6.24	TATATA
PF08_0054	-1699	1	6.24	TATATA
PF08_0054	-1687	1	6.24	TATATA
PF08_0054	-1681	1	6.24	TATATA
PF08_0054	-1602	1	6.24	TATATA
PF08_0054	-1527	1	6.24	TATATA
PF08_0054	-1510	1	6.24	TATATA
PF08_0054	-1469	1	6.24	TATATA
PF08_0054	-1443	1	6.24	TATATA
PF08_0054	-1437	1	6.24	TATATA
PF08_0054	-1341	1	6.24	TATATA
PF08_0054	-1305	1	6.24	TATATA
PF08_0054	-1298	1	6.24	TATATA
PF08_0054	-1292	1	6.24	TATATA
PF08_0054	-1286	1	6.24	TATATA
PF08_0054	-1280	1	6.24	TATATA
PF08_0054	-1274	1	6.24	TATATA
PF08_0054	-1254	1	6.24	TATATA
PF08_0054	-860	1	6.24	TATATA
PF08_0054	-854	1	6.24	TATATA
PF08_0054	-820	1	6.24	TATATA
PF08_0054	-814	1	6.24	TATATA
PF08_0054	-795	1	6.24	TATATA
PF08_0054	-714	1	6.24	TATATA
PF08_0054	-694	1	6.24	TATATA
PF08_0054	-639	1	6.24	TATATA
PF08_0054	-630	1	6.24	TATATA
PF08_0054	-604	1	6.24	TATATA
PF08_0054	-598	1	6.24	TATATA
PF08_0054	-533	1	6.24	TATATA
PF08_0054	-410	1	6.24	TATATA
PF08_0054	-120	1	6.24	TATATA
PF08_0054	-86	1	6.24	TATATA
PF08_0054	-80	1	6.24	TATATA
PF08_0054	-73	1	6.24	TATATA
PF08_0054	-38	1	6.24	TATATA
PF08_0054	-32	1	6.24	TATATA
PF08_0054	-26	1	6.24	TATATA
PF08_0055	-1970	1	6.24	TATATA
PF08_0055	-1964	1	6.24	TATATA
PF08_0055	-1958	1	6.24	TATATA
PF08_0055	-1944	1	6.24	TATATA
PF08_0055	-1792	1	6.24	TATATA
PF08_0055	-1786	1	6.24	TATATA
PF08_0055	-1780	1	6.24	TATATA
PF08_0055	-1774	1	6.24	TATATA
PF08_0055	-1297	1	6.24	TATATA
PF08_0055	-1282	1	6.24	TATATA
PF08_0055	-1276	1	6.24	TATATA
PF08_0055	-870	1	6.24	TATATA
PF08_0055	-815	1	6.24	TATATA
PF08_0055	-793	1	6.24	TATATA
PF08_0055	-728	1	6.24	TATATA
PF08_0055	-722	1	6.24	TATATA
PF08_0055	-716	1	6.24	TATATA
PF08_0055	-710	1	6.24	TATATA
PF08_0055	-703	1	6.24	TATATA
PF08_0055	-591	1	6.24	TATATA
PF08_0055	-584	1	6.24	TATATA
PF08_0055	-555	1	6.24	TATATA
PF08_0055	-500	1	6.24	TATATA
PF08_0055	-494	1	6.24	TATATA
PF08_0055	-450	1	6.24	TATATA
PF08_0055	-444	1	6.24	TATATA
PF08_0055	-438	1	6.24	TATATA
PF08_0055	-432	1	6.24	TATATA
PF08_0055	-426	1	6.24	TATATA
PF08_0055	-420	1	6.24	TATATA
PF08_0055	-414	1	6.24	TATATA
PF08_0055	-408	1	6.24	TATATA
PF08_0055	-402	1	6.24	TATATA
PF08_0055	-396	1	6.24	TATATA
PF08_0055	-384	1	6.24	TATATA
PF08_0065	-1161	1	6.24	TATATA
PF08_0065	-1109	1	6.24	TATATA
PF08_0065	-1103	1	6.24	TATATA
PF08_0065	-1097	1	6.24	TATATA
PF08_0065	-1091	1	6.24	TATATA
PF08_0065	-1003	1	6.24	TATATA
PF08_0065	-781	1	6.24	TATATA
PF08_0065	-774	1	6.24	TATATA
PF08_0065	-768	1	6.24	TATATA
PF08_0065	-756	1	6.24	TATATA
PF08_0065	-734	1	6.24	TATATA
PF08_0065	-728	1	6.24	TATATA
PF08_0065	-497	1	6.24	TATATA
PF08_0065	-491	1	6.24	TATATA
PF08_0065	-483	1	6.24	TATATA
PF08_0065	-234	1	6.24	TATATA
PF08_0065	-228	1	6.24	TATATA
PF08_0065	-222	1	6.24	TATATA
PF08_0065	-216	1	6.24	TATATA
PF08_0065	-210	1	6.24	TATATA
PF08_0065	-204	1	6.24	TATATA
PF08_0065	-10	1	6.24	TATATA
PF08_0069	-1957	1	6.24	TATATA
PF08_0069	-1910	1	6.24	TATATA
PF08_0069	-1904	1	6.24	TATATA
PF08_0069	-1898	1	6.24	TATATA
PF08_0069	-1877	1	6.24	TATATA
PF08_0069	-1791	1	6.24	TATATA
PF08_0069	-1666	1	6.24	TATATA
PF08_0069	-1644	1	6.24	TATATA
PF08_0069	-1628	1	6.24	TATATA
PF08_0069	-1619	1	6.24	TATATA
PF08_0069	-1588	1	6.24	TATATA
PF08_0069	-1582	1	6.24	TATATA
PF08_0069	-1569	1	6.24	TATATA
PF08_0069	-1563	1	6.24	TATATA
PF08_0069	-1542	1	6.24	TATATA
PF08_0069	-1392	1	6.24	TATATA
PF08_0069	-1386	1	6.24	TATATA
PF08_0069	-1380	1	6.24	TATATA
PF08_0069	-1298	1	6.24	TATATA
PF08_0069	-1229	1	6.24	TATATA
PF08_0069	-1223	1	6.24	TATATA
PF08_0069	-1211	1	6.24	TATATA
PF08_0069	-1195	1	6.24	TATATA
PF08_0069	-1181	1	6.24	TATATA
PF08_0069	-1159	1	6.24	TATATA
PF08_0069	-1038	1	6.24	TATATA
PF08_0069	-1032	1	6.24	TATATA
PF08_0069	-824	1	6.24	TATATA
PF08_0069	-802	1	6.24	TATATA
PF08_0069	-732	1	6.24	TATATA
PF08_0069	-723	1	6.24	TATATA
PF08_0069	-714	1	6.24	TATATA
PF08_0069	-705	1	6.24	TATATA
PF08_0069	-696	1	6.24	TATATA
PF08_0069	-690	1	6.24	TATATA
PF08_0069	-684	1	6.24	TATATA
PF08_0069	-678	1	6.24	TATATA
PF08_0069	-672	1	6.24	TATATA
PF08_0069	-666	1	6.24	TATATA
PF08_0069	-660	1	6.24	TATATA
PF08_0069	-277	1	6.24	TATATA
PF08_0069	-271	1	6.24	TATATA
PF08_0069	-265	1	6.24	TATATA
PF08_0069	-197	1	6.24	TATATA
PF08_0069	-191	1	6.24	TATATA
PF08_0069	-74	1	6.24	TATATA
PF08_0069	-68	1	6.24	TATATA
PF08_0069	-62	1	6.24	TATATA
PF08_0074	-1941	1	6.24	TATATA
PF08_0074	-1934	1	6.24	TATATA
PF08_0074	-1908	1	6.24	TATATA
PF08_0074	-1848	1	6.24	TATATA
PF08_0074	-1783	1	6.24	TATATA
PF08_0074	-1735	1	6.24	TATATA
PF08_0074	-1718	1	6.24	TATATA
PF08_0074	-1697	1	6.24	TATATA
PF08_0074	-1691	1	6.24	TATATA
PF08_0074	-1685	1	6.24	TATATA
PF08_0074	-1330	1	6.24	TATATA
PF08_0074	-1324	1	6.24	TATATA
PF08_0074	-1318	1	6.24	TATATA
PF08_0074	-1312	1	6.24	TATATA
PF08_0074	-1273	1	6.24	TATATA
PF08_0074	-1267	1	6.24	TATATA
PF08_0074	-1224	1	6.24	TATATA
PF08_0074	-1207	1	6.24	TATATA
PF08_0074	-1152	1	6.24	TATATA
PF08_0074	-1146	1	6.24	TATATA
PF08_0074	-1140	1	6.24	TATATA
PF08_0074	-1134	1	6.24	TATATA
PF08_0074	-1122	1	6.24	TATATA
PF08_0074	-995	1	6.24	TATATA
PF08_0074	-983	1	6.24	TATATA
PF08_0074	-977	1	6.24	TATATA
PF08_0074	-971	1	6.24	TATATA
PF08_0074	-965	1	6.24	TATATA
PF08_0074	-799	1	6.24	TATATA
PF08_0074	-724	1	6.24	TATATA
PF08_0074	-718	1	6.24	TATATA
PF08_0074	-682	1	6.24	TATATA
PF08_0074	-637	1	6.24	TATATA
PF08_0074	-631	1	6.24	TATATA
PF08_0074	-625	1	6.24	TATATA
PF08_0074	-400	1	6.24	TATATA
PF08_0074	-394	1	6.24	TATATA
PF08_0074	-388	1	6.24	TATATA
PF08_0074	-291	1	6.24	TATATA
PF08_0074	-154	1	6.24	TATATA
PF08_0074	-148	1	6.24	TATATA
PF08_0074	-142	1	6.24	TATATA
PF08_0074	-136	1	6.24	TATATA
PF08_0074	-71	1	6.24	TATATA
PF08_0075	-1955	1	6.24	TATATA
PF08_0075	-1949	1	6.24	TATATA
PF08_0075	-1937	1	6.24	TATATA
PF08_0075	-1751	1	6.24	TATATA
PF08_0075	-1745	1	6.24	TATATA
PF08_0075	-1728	1	6.24	TATATA
PF08_0075	-1632	1	6.24	TATATA
PF08_0075	-1625	1	6.24	TATATA
PF08_0075	-1575	1	6.24	TATATA
PF08_0075	-1569	1	6.24	TATATA
PF08_0075	-1563	1	6.24	TATATA
PF08_0075	-1557	1	6.24	TATATA
PF08_0075	-1477	1	6.24	TATATA
PF08_0075	-1275	1	6.24	TATATA
PF08_0075	-1269	1	6.24	TATATA
PF08_0075	-1263	1	6.24	TATATA
PF08_0075	-1164	1	6.24	TATATA
PF08_0075	-1151	1	6.24	TATATA
PF08_0075	-1145	1	6.24	TATATA
PF08_0075	-954	1	6.24	TATATA
PF08_0075	-941	1	6.24	TATATA
PF08_0075	-935	1	6.24	TATATA
PF08_0075	-895	1	6.24	TATATA
PF08_0075	-889	1	6.24	TATATA
PF08_0075	-857	1	6.24	TATATA
PF08_0075	-851	1	6.24	TATATA
PF08_0075	-719	1	6.24	TATATA
PF08_0075	-406	1	6.24	TATATA
PF08_0075	-400	1	6.24	TATATA
PF08_0075	-394	1	6.24	TATATA
PF08_0075	-388	1	6.24	TATATA
PF08_0075	-382	1	6.24	TATATA
PF08_0075	-376	1	6.24	TATATA
PF08_0075	-362	1	6.24	TATATA
PF08_0075	-281	1	6.24	TATATA
PF08_0075	-172	1	6.24	TATATA
PF08_0075	-126	1	6.24	TATATA
PF08_0075	-120	1	6.24	TATATA
PF08_0075	-114	1	6.24	TATATA
PF08_0075	-108	1	6.24	TATATA
PF08_0076	-1944	1	6.24	TATATA
PF08_0076	-1875	1	6.24	TATATA
PF08_0076	-1863	1	6.24	TATATA
PF08_0076	-1857	1	6.24	TATATA
PF08_0076	-1851	1	6.24	TATATA
PF08_0076	-1845	1	6.24	TATATA
PF08_0076	-1839	1	6.24	TATATA
PF08_0076	-1833	1	6.24	TATATA
PF08_0076	-1827	1	6.24	TATATA
PF08_0076	-1548	1	6.24	TATATA
PF08_0076	-1520	1	6.24	TATATA
PF08_0076	-1501	1	6.24	TATATA
PF08_0076	-1411	1	6.24	TATATA
PF08_0076	-1404	1	6.24	TATATA
PF08_0076	-1390	1	6.24	TATATA
PF08_0076	-1384	1	6.24	TATATA
PF08_0076	-1344	1	6.24	TATATA
PF08_0076	-1300	1	6.24	TATATA
PF08_0076	-1241	1	6.24	TATATA
PF08_0076	-1159	1	6.24	TATATA
PF08_0076	-1103	1	6.24	TATATA
PF08_0076	-1094	1	6.24	TATATA
PF08_0076	-1088	1	6.24	TATATA
PF08_0076	-1075	1	6.24	TATATA
PF08_0076	-974	1	6.24	TATATA
PF08_0076	-968	1	6.24	TATATA
PF08_0076	-962	1	6.24	TATATA
PF08_0076	-885	1	6.24	TATATA
PF08_0076	-680	1	6.24	TATATA
PF08_0076	-674	1	6.24	TATATA
PF08_0076	-668	1	6.24	TATATA
PF08_0076	-662	1	6.24	TATATA
PF08_0076	-509	1	6.24	TATATA
PF08_0076	-492	1	6.24	TATATA
PF08_0076	-486	1	6.24	TATATA
PF08_0076	-288	1	6.24	TATATA
PF08_0076	-282	1	6.24	TATATA
PF08_0079	-1724	1	6.24	TATATA
PF08_0079	-1718	1	6.24	TATATA
PF08_0079	-1223	1	6.24	TATATA
PF08_0079	-1217	1	6.24	TATATA
PF08_0079	-1211	1	6.24	TATATA
PF08_0079	-910	1	6.24	TATATA
PF08_0079	-840	1	6.24	TATATA
PF08_0079	-559	1	6.24	TATATA
PF08_0079	-468	1	6.24	TATATA
PF08_0079	-460	1	6.24	TATATA
PF08_0079	-454	1	6.24	TATATA
PF08_0079	-448	1	6.24	TATATA
PF08_0079	-412	1	6.24	TATATA
PF08_0079	-406	1	6.24	TATATA
PF08_0081	-1926	1	6.24	TATATA
PF08_0081	-1917	1	6.24	TATATA
PF08_0081	-1911	1	6.24	TATATA
PF08_0081	-1895	1	6.24	TATATA
PF08_0081	-1888	1	6.24	TATATA
PF08_0081	-1856	1	6.24	TATATA
PF08_0081	-1844	1	6.24	TATATA
PF08_0081	-1762	1	6.24	TATATA
PF08_0081	-1749	1	6.24	TATATA
PF08_0081	-1698	1	6.24	TATATA
PF08_0081	-1681	1	6.24	TATATA
PF08_0081	-1674	1	6.24	TATATA
PF08_0081	-1527	1	6.24	TATATA
PF08_0081	-1514	1	6.24	TATATA
PF08_0081	-1495	1	6.24	TATATA
PF08_0081	-1488	1	6.24	TATATA
PF08_0081	-1425	1	6.24	TATATA
PF08_0081	-1418	1	6.24	TATATA
PF08_0081	-1234	1	6.24	TATATA
PF08_0081	-1228	1	6.24	TATATA
PF08_0081	-1222	1	6.24	TATATA
PF08_0081	-1216	1	6.24	TATATA
PF08_0081	-1210	1	6.24	TATATA
PF08_0081	-1204	1	6.24	TATATA
PF08_0081	-1150	1	6.24	TATATA
PF08_0081	-1064	1	6.24	TATATA
PF08_0081	-1058	1	6.24	TATATA
PF08_0081	-1046	1	6.24	TATATA
PF08_0081	-886	1	6.24	TATATA
PF08_0081	-880	1	6.24	TATATA
PF08_0081	-867	1	6.24	TATATA
PF08_0081	-841	1	6.24	TATATA
PF08_0081	-811	1	6.24	TATATA
PF08_0081	-804	1	6.24	TATATA
PF08_0081	-798	1	6.24	TATATA
PF08_0081	-792	1	6.24	TATATA
PF08_0081	-786	1	6.24	TATATA
PF08_0081	-748	1	6.24	TATATA
PF08_0081	-670	1	6.24	TATATA
PF08_0081	-610	1	6.24	TATATA
PF08_0081	-528	1	6.24	TATATA
PF08_0081	-522	1	6.24	TATATA
PF08_0081	-501	1	6.24	TATATA
PF08_0081	-263	1	6.24	TATATA
PF08_0088	-1215	1	6.24	TATATA
PF08_0088	-1115	1	6.24	TATATA
PF08_0088	-1109	1	6.24	TATATA
PF08_0088	-1103	1	6.24	TATATA
PF08_0088	-1097	1	6.24	TATATA
PF08_0088	-1074	1	6.24	TATATA
PF08_0088	-1043	1	6.24	TATATA
PF08_0088	-1037	1	6.24	TATATA
PF08_0088	-1031	1	6.24	TATATA
PF08_0088	-907	1	6.24	TATATA
PF08_0088	-901	1	6.24	TATATA
PF08_0088	-895	1	6.24	TATATA
PF08_0088	-889	1	6.24	TATATA
PF08_0088	-861	1	6.24	TATATA
PF08_0088	-772	1	6.24	TATATA
PF08_0088	-766	1	6.24	TATATA
PF08_0088	-760	1	6.24	TATATA
PF08_0088	-754	1	6.24	TATATA
PF08_0088	-748	1	6.24	TATATA
PF08_0088	-742	1	6.24	TATATA
PF08_0088	-298	1	6.24	TATATA
PF08_0088	-292	1	6.24	TATATA
PF08_0088	-286	1	6.24	TATATA
PF08_0088	-280	1	6.24	TATATA
PF08_0088	-274	1	6.24	TATATA
PF08_0088	-268	1	6.24	TATATA
PF08_0088	-94	1	6.24	TATATA
PF08_0088	-88	1	6.24	TATATA
PF08_0088	-82	1	6.24	TATATA
PF08_0088	-76	1	6.24	TATATA
PF08_0092	-845	1	6.24	TATATA
PF08_0092	-824	1	6.24	TATATA
PF08_0092	-818	1	6.24	TATATA
PF08_0092	-812	1	6.24	TATATA
PF08_0092	-704	1	6.24	TATATA
PF08_0092	-588	1	6.24	TATATA
PF08_0092	-573	1	6.24	TATATA
PF08_0092	-567	1	6.24	TATATA
PF08_0092	-561	1	6.24	TATATA
PF08_0092	-555	1	6.24	TATATA
PF08_0092	-347	1	6.24	TATATA
PF08_0092	-341	1	6.24	TATATA
PF08_0092	-291	1	6.24	TATATA
PF08_0092	-204	1	6.24	TATATA
PF08_0092	-198	1	6.24	TATATA
PF08_0092	-192	1	6.24	TATATA
PF08_0092	-186	1	6.24	TATATA
PF08_0092	-109	1	6.24	TATATA
PF08_0092	-64	1	6.24	TATATA
PF08_0099	-1417	1	6.24	TATATA
PF08_0099	-1394	1	6.24	TATATA
PF08_0099	-1388	1	6.24	TATATA
PF08_0099	-1240	1	6.24	TATATA
PF08_0099	-1234	1	6.24	TATATA
PF08_0099	-1228	1	6.24	TATATA
PF08_0099	-1222	1	6.24	TATATA
PF08_0099	-887	1	6.24	TATATA
PF08_0099	-853	1	6.24	TATATA
PF08_0099	-829	1	6.24	TATATA
PF08_0099	-796	1	6.24	TATATA
PF08_0099	-588	1	6.24	TATATA
PF08_0099	-460	1	6.24	TATATA
PF08_0099	-417	1	6.24	TATATA
PF08_0099	-411	1	6.24	TATATA
PF08_0099	-405	1	6.24	TATATA
PF08_0102	-1961	1	6.24	TATATA
PF08_0102	-1955	1	6.24	TATATA
PF08_0102	-1949	1	6.24	TATATA
PF08_0102	-1943	1	6.24	TATATA
PF08_0102	-1937	1	6.24	TATATA
PF08_0102	-1802	1	6.24	TATATA
PF08_0102	-1796	1	6.24	TATATA
PF08_0102	-1790	1	6.24	TATATA
PF08_0102	-1784	1	6.24	TATATA
PF08_0102	-1778	1	6.24	TATATA
PF08_0102	-1772	1	6.24	TATATA
PF08_0102	-1658	1	6.24	TATATA
PF08_0102	-1652	1	6.24	TATATA
PF08_0102	-1447	1	6.24	TATATA
PF08_0102	-1441	1	6.24	TATATA
PF08_0102	-1349	1	6.24	TATATA
PF08_0102	-1343	1	6.24	TATATA
PF08_0102	-1337	1	6.24	TATATA
PF08_0102	-1331	1	6.24	TATATA
PF08_0102	-1229	1	6.24	TATATA
PF08_0102	-1223	1	6.24	TATATA
PF08_0102	-1138	1	6.24	TATATA
PF08_0102	-986	1	6.24	TATATA
PF08_0102	-980	1	6.24	TATATA
PF08_0102	-974	1	6.24	TATATA
PF08_0102	-968	1	6.24	TATATA
PF08_0102	-962	1	6.24	TATATA
PF08_0102	-953	1	6.24	TATATA
PF08_0102	-915	1	6.24	TATATA
PF08_0102	-905	1	6.24	TATATA
PF08_0102	-831	1	6.24	TATATA
PF08_0102	-822	1	6.24	TATATA
PF08_0102	-810	1	6.24	TATATA
PF08_0102	-442	1	6.24	TATATA
PF08_0102	-327	1	6.24	TATATA
PF08_0102	-320	1	6.24	TATATA
PF08_0102	-314	1	6.24	TATATA
PF08_0102	-308	1	6.24	TATATA
PF08_0111	-1025	1	6.24	TATATA
PF08_0111	-1019	1	6.24	TATATA
PF08_0111	-1013	1	6.24	TATATA
PF08_0111	-1007	1	6.24	TATATA
PF08_0111	-1001	1	6.24	TATATA
PF08_0111	-995	1	6.24	TATATA
PF08_0111	-983	1	6.24	TATATA
PF08_0111	-797	1	6.24	TATATA
PF08_0111	-783	1	6.24	TATATA
PF08_0111	-777	1	6.24	TATATA
PF08_0111	-771	1	6.24	TATATA
PF08_0111	-765	1	6.24	TATATA
PF08_0111	-759	1	6.24	TATATA
PF08_0111	-634	1	6.24	TATATA
PF08_0111	-628	1	6.24	TATATA
PF08_0111	-622	1	6.24	TATATA
PF08_0111	-616	1	6.24	TATATA
PF08_0111	-381	1	6.24	TATATA
PF08_0111	-356	1	6.24	TATATA
PF08_0111	-318	1	6.24	TATATA
PF08_0111	-311	1	6.24	TATATA
PF08_0111	-305	1	6.24	TATATA
PF08_0114	-700	1	6.24	TATATA
PF08_0114	-694	1	6.24	TATATA
PF08_0114	-595	1	6.24	TATATA
PF08_0114	-588	1	6.24	TATATA
PF08_0114	-581	1	6.24	TATATA
PF08_0114	-559	1	6.24	TATATA
PF08_0114	-98	1	6.24	TATATA
PF08_0114	-92	1	6.24	TATATA
PF08_0114	-86	1	6.24	TATATA
PF08_0114	-80	1	6.24	TATATA
PF08_0114	-74	1	6.24	TATATA
PF08_0114	-68	1	6.24	TATATA
PF08_0121	-886	1	6.24	TATATA
PF08_0121	-566	1	6.24	TATATA
PF08_0121	-560	1	6.24	TATATA
PF08_0121	-554	1	6.24	TATATA
PF08_0121	-548	1	6.24	TATATA
PF08_0121	-485	1	6.24	TATATA
PF08_0121	-457	1	6.24	TATATA
PF08_0121	-451	1	6.24	TATATA
PF08_0121	-396	1	6.24	TATATA
PF08_0121	-390	1	6.24	TATATA
PF08_0121	-384	1	6.24	TATATA
PF08_0121	-378	1	6.24	TATATA
PF08_0121	-372	1	6.24	TATATA
PF08_0121	-337	1	6.24	TATATA
PF08_0121	-273	1	6.24	TATATA
PF08_0121	-139	1	6.24	TATATA
PF08_0121	-32	1	6.24	TATATA
PF08_0121	-26	1	6.24	TATATA
PF08_0123	-713	1	6.24	TATATA
PF08_0123	-707	1	6.24	TATATA
PF08_0123	-701	1	6.24	TATATA
PF08_0123	-533	1	6.24	TATATA
PF08_0123	-369	1	6.24	TATATA
PF08_0123	-363	1	6.24	TATATA
PF08_0123	-289	1	6.24	TATATA
PF08_0123	-283	1	6.24	TATATA
PF08_0123	-277	1	6.24	TATATA
PF08_0123	-271	1	6.24	TATATA
PF08_0123	-265	1	6.24	TATATA
PF08_0123	-259	1	6.24	TATATA
PF08_0123	-253	1	6.24	TATATA
PF08_0123	-207	1	6.24	TATATA
PF08_0123	-201	1	6.24	TATATA
PF08_0123	-132	1	6.24	TATATA
PF08_0124	-1999	1	6.24	TATATA
PF08_0124	-1993	1	6.24	TATATA
PF08_0124	-1987	1	6.24	TATATA
PF08_0124	-1981	1	6.24	TATATA
PF08_0124	-1824	1	6.24	TATATA
PF08_0124	-1818	1	6.24	TATATA
PF08_0124	-1812	1	6.24	TATATA
PF08_0124	-1806	1	6.24	TATATA
PF08_0124	-1624	1	6.24	TATATA
PF08_0124	-1618	1	6.24	TATATA
PF08_0124	-1612	1	6.24	TATATA
PF08_0124	-1606	1	6.24	TATATA
PF08_0124	-1423	1	6.24	TATATA
PF08_0124	-1241	1	6.24	TATATA
PF08_0124	-1235	1	6.24	TATATA
PF08_0124	-1229	1	6.24	TATATA
PF08_0124	-1215	1	6.24	TATATA
PF08_0124	-1200	1	6.24	TATATA
PF08_0124	-1062	1	6.24	TATATA
PF08_0124	-1056	1	6.24	TATATA
PF08_0124	-1050	1	6.24	TATATA
PF08_0124	-1044	1	6.24	TATATA
PF08_0124	-996	1	6.24	TATATA
PF08_0124	-935	1	6.24	TATATA
PF08_0124	-925	1	6.24	TATATA
PF08_0124	-909	1	6.24	TATATA
PF08_0124	-761	1	6.24	TATATA
PF08_0124	-733	1	6.24	TATATA
PF08_0124	-727	1	6.24	TATATA
PF08_0124	-721	1	6.24	TATATA
PF08_0124	-650	1	6.24	TATATA
PF08_0124	-644	1	6.24	TATATA
PF08_0124	-638	1	6.24	TATATA
PF08_0124	-632	1	6.24	TATATA
PF08_0124	-537	1	6.24	TATATA
PF08_0124	-531	1	6.24	TATATA
PF08_0124	-519	1	6.24	TATATA
PF08_0124	-457	1	6.24	TATATA
PF08_0124	-431	1	6.24	TATATA
PF08_0124	-387	1	6.24	TATATA
PF08_0124	-381	1	6.24	TATATA
PF08_0124	-361	1	6.24	TATATA
PF08_0124	-96	1	6.24	TATATA
PF08_0124	-90	1	6.24	TATATA
PF08_0124	-56	1	6.24	TATATA
PF08_0124	-50	1	6.24	TATATA
PF08_0124	-44	1	6.24	TATATA
PF08_0124	-38	1	6.24	TATATA
PF08_0124	-32	1	6.24	TATATA
PF08_0130	-1366	1	6.24	TATATA
PF08_0130	-1167	1	6.24	TATATA
PF08_0130	-998	1	6.24	TATATA
PF08_0130	-835	1	6.24	TATATA
PF08_0130	-716	1	6.24	TATATA
PF08_0130	-710	1	6.24	TATATA
PF08_0130	-676	1	6.24	TATATA
PF08_0130	-652	1	6.24	TATATA
PF08_0130	-643	1	6.24	TATATA
PF08_0130	-603	1	6.24	TATATA
PF08_0130	-597	1	6.24	TATATA
PF08_0130	-323	1	6.24	TATATA
PF08_0130	-317	1	6.24	TATATA
PF08_0130	-311	1	6.24	TATATA
PF08_0130	-305	1	6.24	TATATA
PF08_0130	-299	1	6.24	TATATA
PF08_0130	-287	1	6.24	TATATA
PF08_0130	-186	1	6.24	TATATA
PF08_0130	-180	1	6.24	TATATA
PF08_0130	-174	1	6.24	TATATA
PF08_0130	-138	1	6.24	TATATA
PF08_0130	-85	1	6.24	TATATA
PF08_0137	-1886	1	6.24	TATATA
PF08_0137	-1749	1	6.24	TATATA
PF08_0137	-1545	1	6.24	TATATA
PF08_0137	-1539	1	6.24	TATATA
PF08_0137	-1533	1	6.24	TATATA
PF08_0137	-1527	1	6.24	TATATA
PF08_0137	-1514	1	6.24	TATATA
PF08_0137	-1508	1	6.24	TATATA
PF08_0137	-1450	1	6.24	TATATA
PF08_0137	-1422	1	6.24	TATATA
PF08_0137	-1172	1	6.24	TATATA
PF08_0137	-1166	1	6.24	TATATA
PF08_0137	-1160	1	6.24	TATATA
PF08_0137	-1154	1	6.24	TATATA
PF08_0137	-1147	1	6.24	TATATA
PF08_0137	-818	1	6.24	TATATA
PF08_0137	-803	1	6.24	TATATA
PF08_0137	-796	1	6.24	TATATA
PF08_0137	-781	1	6.24	TATATA
PF08_0137	-520	1	6.24	TATATA
PF08_0137	-513	1	6.24	TATATA
PF08_0137	-507	1	6.24	TATATA
PF08_0137	-501	1	6.24	TATATA
PF08_0137	-440	1	6.24	TATATA
PF08_0137	-150	1	6.24	TATATA
PF08_0137	-119	1	6.24	TATATA
PF08_0137	-48	1	6.24	TATATA
PF08_0137	-42	1	6.24	TATATA
PF08_0137	-30	1	6.24	TATATA
PF10_0015	-1955	1	6.24	TATATA
PF10_0015	-1937	1	6.24	TATATA
PF10_0015	-1931	1	6.24	TATATA
PF10_0015	-1925	1	6.24	TATATA
PF10_0015	-1919	1	6.24	TATATA
PF10_0015	-1347	1	6.24	TATATA
PF10_0015	-1246	1	6.24	TATATA
PF10_0015	-1222	1	6.24	TATATA
PF10_0015	-1167	1	6.24	TATATA
PF10_0015	-850	1	6.24	TATATA
PF10_0015	-826	1	6.24	TATATA
PF10_0015	-820	1	6.24	TATATA
PF10_0015	-536	1	6.24	TATATA
PF10_0015	-357	1	6.24	TATATA
PF10_0015	-342	1	6.24	TATATA
PF10_0015	-164	1	6.24	TATATA
PF10_0015	-158	1	6.24	TATATA
PF10_0015	-152	1	6.24	TATATA
PF10_0015	-146	1	6.24	TATATA
PF10_0015	-140	1	6.24	TATATA
PF10_0015	-80	1	6.24	TATATA
PF10_0017	-743	1	6.24	TATATA
PF10_0017	-695	1	6.24	TATATA
PF10_0017	-379	1	6.24	TATATA
PF10_0017	-346	1	6.24	TATATA
PF10_0017	-309	1	6.24	TATATA
PF10_0017	-303	1	6.24	TATATA
PF10_0017	-297	1	6.24	TATATA
PF10_0017	-291	1	6.24	TATATA
PF10_0017	-285	1	6.24	TATATA
PF10_0017	-279	1	6.24	TATATA
PF10_0017	-211	1	6.24	TATATA
PF10_0017	-205	1	6.24	TATATA
PF10_0017	-154	1	6.24	TATATA
PF10_0017	-110	1	6.24	TATATA
PF10_0017	-53	1	6.24	TATATA
PF10_0019	-1987	1	6.24	TATATA
PF10_0019	-1844	1	6.24	TATATA
PF10_0019	-1838	1	6.24	TATATA
PF10_0019	-1832	1	6.24	TATATA
PF10_0019	-1826	1	6.24	TATATA
PF10_0019	-1665	1	6.24	TATATA
PF10_0019	-1326	1	6.24	TATATA
PF10_0019	-1320	1	6.24	TATATA
PF10_0019	-1314	1	6.24	TATATA
PF10_0019	-1308	1	6.24	TATATA
PF10_0019	-1302	1	6.24	TATATA
PF10_0019	-1296	1	6.24	TATATA
PF10_0019	-1150	1	6.24	TATATA
PF10_0019	-1144	1	6.24	TATATA
PF10_0019	-1138	1	6.24	TATATA
PF10_0019	-1132	1	6.24	TATATA
PF10_0019	-1059	1	6.24	TATATA
PF10_0019	-1023	1	6.24	TATATA
PF10_0019	-969	1	6.24	TATATA
PF10_0019	-963	1	6.24	TATATA
PF10_0019	-746	1	6.24	TATATA
PF10_0019	-740	1	6.24	TATATA
PF10_0019	-734	1	6.24	TATATA
PF10_0019	-462	1	6.24	TATATA
PF10_0021	-1999	1	6.24	TATATA
PF10_0021	-1987	1	6.24	TATATA
PF10_0021	-1962	1	6.24	TATATA
PF10_0021	-1787	1	6.24	TATATA
PF10_0021	-1781	1	6.24	TATATA
PF10_0021	-1769	1	6.24	TATATA
PF10_0021	-1634	1	6.24	TATATA
PF10_0021	-1347	1	6.24	TATATA
PF10_0021	-1333	1	6.24	TATATA
PF10_0021	-1327	1	6.24	TATATA
PF10_0021	-1321	1	6.24	TATATA
PF10_0021	-1315	1	6.24	TATATA
PF10_0021	-1282	1	6.24	TATATA
PF10_0021	-914	1	6.24	TATATA
PF10_0021	-569	1	6.24	TATATA
PF10_0021	-563	1	6.24	TATATA
PF10_0021	-557	1	6.24	TATATA
PF10_0021	-392	1	6.24	TATATA
PF10_0021	-349	1	6.24	TATATA
PF10_0021	-182	1	6.24	TATATA
PF10_0021	-149	1	6.24	TATATA
PF10_0021	-98	1	6.24	TATATA
PF10_0022	-1815	1	6.24	TATATA
PF10_0022	-1690	1	6.24	TATATA
PF10_0022	-1218	1	6.24	TATATA
PF10_0022	-1171	1	6.24	TATATA
PF10_0022	-1121	1	6.24	TATATA
PF10_0022	-1115	1	6.24	TATATA
PF10_0022	-1086	1	6.24	TATATA
PF10_0022	-1052	1	6.24	TATATA
PF10_0022	-1011	1	6.24	TATATA
PF10_0022	-983	1	6.24	TATATA
PF10_0022	-977	1	6.24	TATATA
PF10_0022	-951	1	6.24	TATATA
PF10_0022	-885	1	6.24	TATATA
PF10_0022	-695	1	6.24	TATATA
PF10_0022	-689	1	6.24	TATATA
PF10_0022	-666	1	6.24	TATATA
PF10_0022	-412	1	6.24	TATATA
PF10_0022	-406	1	6.24	TATATA
PF10_0022	-400	1	6.24	TATATA
PF10_0022	-394	1	6.24	TATATA
PF10_0022	-388	1	6.24	TATATA
PF10_0022	-367	1	6.24	TATATA
PF10_0022	-246	1	6.24	TATATA
PF10_0022	-150	1	6.24	TATATA
PF10_0022	-144	1	6.24	TATATA
PF10_0022	-138	1	6.24	TATATA
PF10_0022	-132	1	6.24	TATATA
PF10_0022	-19	1	6.24	TATATA
PF10_0023	-1951	1	6.24	TATATA
PF10_0023	-1798	1	6.24	TATATA
PF10_0023	-1478	1	6.24	TATATA
PF10_0023	-1472	1	6.24	TATATA
PF10_0023	-1459	1	6.24	TATATA
PF10_0023	-1416	1	6.24	TATATA
PF10_0023	-1386	1	6.24	TATATA
PF10_0023	-1377	1	6.24	TATATA
PF10_0023	-1292	1	6.24	TATATA
PF10_0023	-1285	1	6.24	TATATA
PF10_0023	-1039	1	6.24	TATATA
PF10_0023	-1026	1	6.24	TATATA
PF10_0023	-1020	1	6.24	TATATA
PF10_0023	-936	1	6.24	TATATA
PF10_0023	-885	1	6.24	TATATA
PF10_0023	-759	1	6.24	TATATA
PF10_0023	-753	1	6.24	TATATA
PF10_0023	-711	1	6.24	TATATA
PF10_0023	-458	1	6.24	TATATA
PF10_0023	-419	1	6.24	TATATA
PF10_0023	-246	1	6.24	TATATA
PF10_0023	-202	1	6.24	TATATA
PF10_0023	-148	1	6.24	TATATA
PF10_0023	-142	1	6.24	TATATA
PF10_0023	-136	1	6.24	TATATA
PF10_0023	-130	1	6.24	TATATA
PF10_0023	-124	1	6.24	TATATA
PF10_0025	-1646	1	6.24	TATATA
PF10_0025	-1640	1	6.24	TATATA
PF10_0025	-1634	1	6.24	TATATA
PF10_0025	-1628	1	6.24	TATATA
PF10_0025	-1508	1	6.24	TATATA
PF10_0025	-1173	1	6.24	TATATA
PF10_0025	-1006	1	6.24	TATATA
PF10_0025	-751	1	6.24	TATATA
PF10_0025	-571	1	6.24	TATATA
PF10_0025	-511	1	6.24	TATATA
PF10_0025	-341	1	6.24	TATATA
PF10_0025	-335	1	6.24	TATATA
PF10_0025	-329	1	6.24	TATATA
PF10_0025	-323	1	6.24	TATATA
PF10_0025	-303	1	6.24	TATATA
PF10_0025	-240	1	6.24	TATATA
PF10_0025	-234	1	6.24	TATATA
PF10_0025	-225	1	6.24	TATATA
PF10_0025	-218	1	6.24	TATATA
PF10_0028	-1996	1	6.24	TATATA
PF10_0028	-1880	1	6.24	TATATA
PF10_0028	-1569	1	6.24	TATATA
PF10_0028	-1563	1	6.24	TATATA
PF10_0028	-1550	1	6.24	TATATA
PF10_0028	-1288	1	6.24	TATATA
PF10_0028	-1186	1	6.24	TATATA
PF10_0028	-1180	1	6.24	TATATA
PF10_0028	-1174	1	6.24	TATATA
PF10_0028	-1168	1	6.24	TATATA
PF10_0028	-1162	1	6.24	TATATA
PF10_0028	-1156	1	6.24	TATATA
PF10_0028	-1149	1	6.24	TATATA
PF10_0028	-1130	1	6.24	TATATA
PF10_0028	-1107	1	6.24	TATATA
PF10_0028	-1100	1	6.24	TATATA
PF10_0028	-1037	1	6.24	TATATA
PF10_0028	-1025	1	6.24	TATATA
PF10_0028	-921	1	6.24	TATATA
PF10_0028	-877	1	6.24	TATATA
PF10_0028	-847	1	6.24	TATATA
PF10_0028	-812	1	6.24	TATATA
PF10_0028	-678	1	6.24	TATATA
PF10_0028	-290	1	6.24	TATATA
PF10_0028	-284	1	6.24	TATATA
PF10_0028	-277	1	6.24	TATATA
PF10_0028	-179	1	6.24	TATATA
PF10_0028	-137	1	6.24	TATATA
PF10_0028	-131	1	6.24	TATATA
PF10_0028	-125	1	6.24	TATATA
PF10_0028	-119	1	6.24	TATATA
PF10_0028	-113	1	6.24	TATATA
PF10_0028	-45	1	6.24	TATATA
PF10_0028	-39	1	6.24	TATATA
PF10_0038	-1572	1	6.24	TATATA
PF10_0038	-1527	1	6.24	TATATA
PF10_0038	-1521	1	6.24	TATATA
PF10_0038	-1515	1	6.24	TATATA
PF10_0038	-1509	1	6.24	TATATA
PF10_0038	-1503	1	6.24	TATATA
PF10_0038	-1497	1	6.24	TATATA
PF10_0038	-1491	1	6.24	TATATA
PF10_0038	-1485	1	6.24	TATATA
PF10_0038	-1478	1	6.24	TATATA
PF10_0038	-1402	1	6.24	TATATA
PF10_0038	-1295	1	6.24	TATATA
PF10_0038	-1289	1	6.24	TATATA
PF10_0038	-1271	1	6.24	TATATA
PF10_0038	-1252	1	6.24	TATATA
PF10_0038	-1026	1	6.24	TATATA
PF10_0038	-964	1	6.24	TATATA
PF10_0038	-854	1	6.24	TATATA
PF10_0038	-731	1	6.24	TATATA
PF10_0038	-629	1	6.24	TATATA
PF10_0038	-525	1	6.24	TATATA
PF10_0038	-502	1	6.24	TATATA
PF10_0038	-487	1	6.24	TATATA
PF10_0038	-475	1	6.24	TATATA
PF10_0038	-299	1	6.24	TATATA
PF10_0038	-293	1	6.24	TATATA
PF10_0038	-286	1	6.24	TATATA
PF10_0038	-135	1	6.24	TATATA
PF10_0041	-1387	1	6.24	TATATA
PF10_0041	-1381	1	6.24	TATATA
PF10_0041	-1375	1	6.24	TATATA
PF10_0041	-1226	1	6.24	TATATA
PF10_0041	-1100	1	6.24	TATATA
PF10_0041	-1065	1	6.24	TATATA
PF10_0041	-621	1	6.24	TATATA
PF10_0041	-498	1	6.24	TATATA
PF10_0041	-220	1	6.24	TATATA
PF10_0041	-214	1	6.24	TATATA
PF10_0041	-208	1	6.24	TATATA
PF10_0041	-202	1	6.24	TATATA
PF10_0043	-1993	1	6.24	TATATA
PF10_0043	-1702	1	6.24	TATATA
PF10_0043	-1525	1	6.24	TATATA
PF10_0043	-1519	1	6.24	TATATA
PF10_0043	-1513	1	6.24	TATATA
PF10_0043	-1507	1	6.24	TATATA
PF10_0043	-1370	1	6.24	TATATA
PF10_0043	-1237	1	6.24	TATATA
PF10_0043	-1205	1	6.24	TATATA
PF10_0043	-1023	1	6.24	TATATA
PF10_0043	-930	1	6.24	TATATA
PF10_0043	-921	1	6.24	TATATA
PF10_0043	-915	1	6.24	TATATA
PF10_0043	-894	1	6.24	TATATA
PF10_0043	-888	1	6.24	TATATA
PF10_0043	-882	1	6.24	TATATA
PF10_0043	-851	1	6.24	TATATA
PF10_0043	-783	1	6.24	TATATA
PF10_0043	-673	1	6.24	TATATA
PF10_0043	-627	1	6.24	TATATA
PF10_0043	-534	1	6.24	TATATA
PF10_0043	-525	1	6.24	TATATA
PF10_0043	-503	1	6.24	TATATA
PF10_0043	-401	1	6.24	TATATA
PF10_0043	-333	1	6.24	TATATA
PF10_0043	-320	1	6.24	TATATA
PF10_0043	-314	1	6.24	TATATA
PF10_0043	-308	1	6.24	TATATA
PF10_0043	-299	1	6.24	TATATA
PF10_0043	-234	1	6.24	TATATA
PF10_0043	-200	1	6.24	TATATA
PF10_0043	-127	1	6.24	TATATA
PF10_0046	-1914	1	6.24	TATATA
PF10_0046	-1776	1	6.24	TATATA
PF10_0046	-1768	1	6.24	TATATA
PF10_0046	-1670	1	6.24	TATATA
PF10_0046	-1655	1	6.24	TATATA
PF10_0046	-1649	1	6.24	TATATA
PF10_0046	-1643	1	6.24	TATATA
PF10_0046	-1637	1	6.24	TATATA
PF10_0046	-1623	1	6.24	TATATA
PF10_0046	-1600	1	6.24	TATATA
PF10_0046	-1588	1	6.24	TATATA
PF10_0046	-1534	1	6.24	TATATA
PF10_0046	-1512	1	6.24	TATATA
PF10_0046	-1497	1	6.24	TATATA
PF10_0046	-1491	1	6.24	TATATA
PF10_0046	-1389	1	6.24	TATATA
PF10_0046	-1354	1	6.24	TATATA
PF10_0046	-1220	1	6.24	TATATA
PF10_0046	-1214	1	6.24	TATATA
PF10_0046	-1208	1	6.24	TATATA
PF10_0046	-1070	1	6.24	TATATA
PF10_0046	-1064	1	6.24	TATATA
PF10_0046	-1058	1	6.24	TATATA
PF10_0046	-972	1	6.24	TATATA
PF10_0046	-966	1	6.24	TATATA
PF10_0046	-953	1	6.24	TATATA
PF10_0046	-860	1	6.24	TATATA
PF10_0046	-825	1	6.24	TATATA
PF10_0046	-802	1	6.24	TATATA
PF10_0046	-716	1	6.24	TATATA
PF10_0046	-710	1	6.24	TATATA
PF10_0046	-652	1	6.24	TATATA
PF10_0046	-534	1	6.24	TATATA
PF10_0046	-522	1	6.24	TATATA
PF10_0046	-448	1	6.24	TATATA
PF10_0046	-442	1	6.24	TATATA
PF10_0046	-436	1	6.24	TATATA
PF10_0046	-430	1	6.24	TATATA
PF10_0046	-320	1	6.24	TATATA
PF10_0046	-269	1	6.24	TATATA
PF10_0046	-263	1	6.24	TATATA
PF10_0046	-257	1	6.24	TATATA
PF10_0046	-137	1	6.24	TATATA
PF10_0046	-128	1	6.24	TATATA
PF10_0046	-116	1	6.24	TATATA
PF10_0046	-110	1	6.24	TATATA
PF10_0046	-104	1	6.24	TATATA
PF10_0046	-92	1	6.24	TATATA
PF10_0046	-85	1	6.24	TATATA
PF10_0053	-1080	1	6.24	TATATA
PF10_0053	-1074	1	6.24	TATATA
PF10_0053	-1068	1	6.24	TATATA
PF10_0053	-1062	1	6.24	TATATA
PF10_0053	-1056	1	6.24	TATATA
PF10_0053	-855	1	6.24	TATATA
PF10_0053	-813	1	6.24	TATATA
PF10_0053	-587	1	6.24	TATATA
PF10_0053	-574	1	6.24	TATATA
PF10_0053	-550	1	6.24	TATATA
PF10_0053	-532	1	6.24	TATATA
PF10_0053	-437	1	6.24	TATATA
PF10_0053	-319	1	6.24	TATATA
PF10_0053	-313	1	6.24	TATATA
PF10_0053	-307	1	6.24	TATATA
PF10_0053	-237	1	6.24	TATATA
PF10_0053	-126	1	6.24	TATATA
PF10_0053	-120	1	6.24	TATATA
PF10_0053	-84	1	6.24	TATATA
PF10_0053	-78	1	6.24	TATATA
PF10_0053	-72	1	6.24	TATATA
PF10_0053	-66	1	6.24	TATATA
PF10_0054	-1030	1	6.24	TATATA
PF10_0054	-1024	1	6.24	TATATA
PF10_0054	-1018	1	6.24	TATATA
PF10_0054	-976	1	6.24	TATATA
PF10_0054	-793	1	6.24	TATATA
PF10_0054	-787	1	6.24	TATATA
PF10_0054	-781	1	6.24	TATATA
PF10_0054	-550	1	6.24	TATATA
PF10_0054	-511	1	6.24	TATATA
PF10_0054	-285	1	6.24	TATATA
PF10_0054	-245	1	6.24	TATATA
PF10_0054	-150	1	6.24	TATATA
PF10_0054	-42	1	6.24	TATATA
PF10_0054	-36	1	6.24	TATATA
PF10_0054	-30	1	6.24	TATATA
PF10_0054	-24	1	6.24	TATATA
PF10_0054	-18	1	6.24	TATATA
PF10_0055	-1901	1	6.24	TATATA
PF10_0055	-1895	1	6.24	TATATA
PF10_0055	-1471	1	6.24	TATATA
PF10_0055	-1465	1	6.24	TATATA
PF10_0055	-1459	1	6.24	TATATA
PF10_0055	-1453	1	6.24	TATATA
PF10_0055	-222	1	6.24	TATATA
PF10_0055	-216	1	6.24	TATATA
PF10_0055	-210	1	6.24	TATATA
PF10_0058	-1562	1	6.24	TATATA
PF10_0058	-1556	1	6.24	TATATA
PF10_0058	-1550	1	6.24	TATATA
PF10_0058	-1544	1	6.24	TATATA
PF10_0058	-1538	1	6.24	TATATA
PF10_0058	-1506	1	6.24	TATATA
PF10_0058	-1348	1	6.24	TATATA
PF10_0058	-1342	1	6.24	TATATA
PF10_0058	-1336	1	6.24	TATATA
PF10_0058	-1330	1	6.24	TATATA
PF10_0058	-1324	1	6.24	TATATA
PF10_0058	-1176	1	6.24	TATATA
PF10_0058	-1170	1	6.24	TATATA
PF10_0058	-738	1	6.24	TATATA
PF10_0058	-596	1	6.24	TATATA
PF10_0058	-534	1	6.24	TATATA
PF10_0058	-254	1	6.24	TATATA
PF10_0058	-188	1	6.24	TATATA
PF10_0058	-182	1	6.24	TATATA
PF10_0058	-176	1	6.24	TATATA
PF10_0058	-170	1	6.24	TATATA
PF10_0058	-114	1	6.24	TATATA
PF10_0058	-108	1	6.24	TATATA
PF10_0058	-102	1	6.24	TATATA
PF10_0063	-1901	1	6.24	TATATA
PF10_0063	-1812	1	6.24	TATATA
PF10_0063	-1805	1	6.24	TATATA
PF10_0063	-1775	1	6.24	TATATA
PF10_0063	-1769	1	6.24	TATATA
PF10_0063	-1713	1	6.24	TATATA
PF10_0063	-1571	1	6.24	TATATA
PF10_0063	-1565	1	6.24	TATATA
PF10_0063	-1556	1	6.24	TATATA
PF10_0063	-1550	1	6.24	TATATA
PF10_0063	-1529	1	6.24	TATATA
PF10_0063	-1508	1	6.24	TATATA
PF10_0063	-1330	1	6.24	TATATA
PF10_0063	-1324	1	6.24	TATATA
PF10_0063	-1318	1	6.24	TATATA
PF10_0063	-1291	1	6.24	TATATA
PF10_0063	-1224	1	6.24	TATATA
PF10_0063	-1131	1	6.24	TATATA
PF10_0063	-1093	1	6.24	TATATA
PF10_0063	-1087	1	6.24	TATATA
PF10_0063	-1081	1	6.24	TATATA
PF10_0063	-1075	1	6.24	TATATA
PF10_0063	-936	1	6.24	TATATA
PF10_0063	-890	1	6.24	TATATA
PF10_0063	-884	1	6.24	TATATA
PF10_0063	-878	1	6.24	TATATA
PF10_0063	-872	1	6.24	TATATA
PF10_0063	-866	1	6.24	TATATA
PF10_0063	-860	1	6.24	TATATA
PF10_0063	-848	1	6.24	TATATA
PF10_0063	-830	1	6.24	TATATA
PF10_0063	-785	1	6.24	TATATA
PF10_0063	-770	1	6.24	TATATA
PF10_0063	-680	1	6.24	TATATA
PF10_0063	-674	1	6.24	TATATA
PF10_0063	-657	1	6.24	TATATA
PF10_0063	-643	1	6.24	TATATA
PF10_0063	-619	1	6.24	TATATA
PF10_0063	-563	1	6.24	TATATA
PF10_0063	-557	1	6.24	TATATA
PF10_0063	-551	1	6.24	TATATA
PF10_0063	-545	1	6.24	TATATA
PF10_0063	-539	1	6.24	TATATA
PF10_0063	-521	1	6.24	TATATA
PF10_0063	-358	1	6.24	TATATA
PF10_0063	-344	1	6.24	TATATA
PF10_0063	-293	1	6.24	TATATA
PF10_0063	-287	1	6.24	TATATA
PF10_0063	-250	1	6.24	TATATA
PF10_0063	-238	1	6.24	TATATA
PF10_0063	-225	1	6.24	TATATA
PF10_0063	-219	1	6.24	TATATA
PF10_0063	-213	1	6.24	TATATA
PF10_0063	-166	1	6.24	TATATA
PF10_0063	-157	1	6.24	TATATA
PF10_0063	-132	1	6.24	TATATA
PF10_0063	-126	1	6.24	TATATA
PF10_0063	-120	1	6.24	TATATA
PF10_0063	-114	1	6.24	TATATA
PF10_0068	-1976	1	6.24	TATATA
PF10_0068	-1970	1	6.24	TATATA
PF10_0068	-1964	1	6.24	TATATA
PF10_0068	-1664	1	6.24	TATATA
PF10_0068	-1646	1	6.24	TATATA
PF10_0068	-1597	1	6.24	TATATA
PF10_0068	-1591	1	6.24	TATATA
PF10_0068	-1585	1	6.24	TATATA
PF10_0068	-1552	1	6.24	TATATA
PF10_0068	-1456	1	6.24	TATATA
PF10_0068	-1286	1	6.24	TATATA
PF10_0068	-1280	1	6.24	TATATA
PF10_0068	-1274	1	6.24	TATATA
PF10_0068	-1261	1	6.24	TATATA
PF10_0068	-1147	1	6.24	TATATA
PF10_0068	-1140	1	6.24	TATATA
PF10_0068	-1134	1	6.24	TATATA
PF10_0068	-1128	1	6.24	TATATA
PF10_0068	-1005	1	6.24	TATATA
PF10_0068	-977	1	6.24	TATATA
PF10_0068	-971	1	6.24	TATATA
PF10_0068	-965	1	6.24	TATATA
PF10_0068	-945	1	6.24	TATATA
PF10_0068	-939	1	6.24	TATATA
PF10_0068	-933	1	6.24	TATATA
PF10_0068	-927	1	6.24	TATATA
PF10_0068	-866	1	6.24	TATATA
PF10_0068	-752	1	6.24	TATATA
PF10_0068	-686	1	6.24	TATATA
PF10_0068	-680	1	6.24	TATATA
PF10_0068	-674	1	6.24	TATATA
PF10_0068	-668	1	6.24	TATATA
PF10_0068	-631	1	6.24	TATATA
PF10_0068	-625	1	6.24	TATATA
PF10_0068	-571	1	6.24	TATATA
PF10_0068	-510	1	6.24	TATATA
PF10_0068	-401	1	6.24	TATATA
PF10_0068	-284	1	6.24	TATATA
PF10_0068	-108	1	6.24	TATATA
PF10_0068	-87	1	6.24	TATATA
PF10_0077	-1964	1	6.24	TATATA
PF10_0077	-1949	1	6.24	TATATA
PF10_0077	-1943	1	6.24	TATATA
PF10_0077	-1937	1	6.24	TATATA
PF10_0077	-1931	1	6.24	TATATA
PF10_0077	-1800	1	6.24	TATATA
PF10_0077	-1541	1	6.24	TATATA
PF10_0077	-1535	1	6.24	TATATA
PF10_0077	-1529	1	6.24	TATATA
PF10_0077	-1523	1	6.24	TATATA
PF10_0077	-1517	1	6.24	TATATA
PF10_0077	-1511	1	6.24	TATATA
PF10_0077	-1351	1	6.24	TATATA
PF10_0077	-1133	1	6.24	TATATA
PF10_0077	-1127	1	6.24	TATATA
PF10_0077	-1111	1	6.24	TATATA
PF10_0077	-1105	1	6.24	TATATA
PF10_0077	-1099	1	6.24	TATATA
PF10_0077	-992	1	6.24	TATATA
PF10_0077	-986	1	6.24	TATATA
PF10_0077	-980	1	6.24	TATATA
PF10_0077	-974	1	6.24	TATATA
PF10_0077	-925	1	6.24	TATATA
PF10_0077	-753	1	6.24	TATATA
PF10_0077	-734	1	6.24	TATATA
PF10_0077	-708	1	6.24	TATATA
PF10_0077	-663	1	6.24	TATATA
PF10_0077	-657	1	6.24	TATATA
PF10_0077	-651	1	6.24	TATATA
PF10_0077	-631	1	6.24	TATATA
PF10_0077	-557	1	6.24	TATATA
PF10_0077	-513	1	6.24	TATATA
PF10_0077	-438	1	6.24	TATATA
PF10_0077	-432	1	6.24	TATATA
PF10_0077	-426	1	6.24	TATATA
PF10_0077	-214	1	6.24	TATATA
PF10_0077	-208	1	6.24	TATATA
PF10_0077	-202	1	6.24	TATATA
PF10_0077	-196	1	6.24	TATATA
PF10_0077	-96	1	6.24	TATATA
PF10_0077	-90	1	6.24	TATATA
PF10_0077	-84	1	6.24	TATATA
PF10_0077	-78	1	6.24	TATATA
PF10_0085	-1993	1	6.24	TATATA
PF10_0085	-1816	1	6.24	TATATA
PF10_0085	-1810	1	6.24	TATATA
PF10_0085	-1804	1	6.24	TATATA
PF10_0085	-1798	1	6.24	TATATA
PF10_0085	-1792	1	6.24	TATATA
PF10_0085	-1786	1	6.24	TATATA
PF10_0085	-1774	1	6.24	TATATA
PF10_0085	-1768	1	6.24	TATATA
PF10_0085	-1581	1	6.24	TATATA
PF10_0085	-961	1	6.24	TATATA
PF10_0085	-938	1	6.24	TATATA
PF10_0085	-932	1	6.24	TATATA
PF10_0085	-842	1	6.24	TATATA
PF10_0085	-758	1	6.24	TATATA
PF10_0085	-524	1	6.24	TATATA
PF10_0085	-460	1	6.24	TATATA
PF10_0085	-454	1	6.24	TATATA
PF10_0085	-448	1	6.24	TATATA
PF10_0085	-270	1	6.24	TATATA
PF10_0085	-264	1	6.24	TATATA
PF10_0085	-258	1	6.24	TATATA
PF10_0085	-252	1	6.24	TATATA
PF10_0085	-246	1	6.24	TATATA
PF10_0085	-240	1	6.24	TATATA
PF10_0087	-1015	1	6.24	TATATA
PF10_0087	-861	1	6.24	TATATA
PF10_0087	-838	1	6.24	TATATA
PF10_0087	-831	1	6.24	TATATA
PF10_0087	-818	1	6.24	TATATA
PF10_0087	-812	1	6.24	TATATA
PF10_0087	-806	1	6.24	TATATA
PF10_0087	-778	1	6.24	TATATA
PF10_0087	-702	1	6.24	TATATA
PF10_0087	-696	1	6.24	TATATA
PF10_0087	-581	1	6.24	TATATA
PF10_0087	-575	1	6.24	TATATA
PF10_0087	-504	1	6.24	TATATA
PF10_0087	-497	1	6.24	TATATA
PF10_0087	-490	1	6.24	TATATA
PF10_0087	-483	1	6.24	TATATA
PF10_0087	-476	1	6.24	TATATA
PF10_0087	-261	1	6.24	TATATA
PF10_0087	-214	1	6.24	TATATA
PF10_0087	-208	1	6.24	TATATA
PF10_0087	-202	1	6.24	TATATA
PF10_0087	-196	1	6.24	TATATA
PF10_0087	-190	1	6.24	TATATA
PF10_0087	-178	1	6.24	TATATA
PF10_0087	-172	1	6.24	TATATA
PF10_0087	-166	1	6.24	TATATA
PF10_0087	-160	1	6.24	TATATA
PF10_0089	-763	1	6.24	TATATA
PF10_0089	-749	1	6.24	TATATA
PF10_0089	-743	1	6.24	TATATA
PF10_0089	-548	1	6.24	TATATA
PF10_0089	-495	1	6.24	TATATA
PF10_0089	-482	1	6.24	TATATA
PF10_0089	-476	1	6.24	TATATA
PF10_0089	-123	1	6.24	TATATA
PF10_0089	-84	1	6.24	TATATA
PF10_0089	-78	1	6.24	TATATA
PF10_0089	-72	1	6.24	TATATA
PF10_0089	-66	1	6.24	TATATA
PF10_0091	-1358	1	6.24	TATATA
PF10_0091	-1288	1	6.24	TATATA
PF10_0091	-1282	1	6.24	TATATA
PF10_0091	-1276	1	6.24	TATATA
PF10_0091	-1270	1	6.24	TATATA
PF10_0091	-1264	1	6.24	TATATA
PF10_0091	-1258	1	6.24	TATATA
PF10_0091	-987	1	6.24	TATATA
PF10_0091	-981	1	6.24	TATATA
PF10_0091	-975	1	6.24	TATATA
PF10_0091	-858	1	6.24	TATATA
PF10_0091	-852	1	6.24	TATATA
PF10_0091	-846	1	6.24	TATATA
PF10_0091	-725	1	6.24	TATATA
PF10_0091	-719	1	6.24	TATATA
PF10_0091	-713	1	6.24	TATATA
PF10_0091	-707	1	6.24	TATATA
PF10_0091	-602	1	6.24	TATATA
PF10_0091	-305	1	6.24	TATATA
PF10_0091	-160	1	6.24	TATATA
PF10_0091	-153	1	6.24	TATATA
PF10_0091	-147	1	6.24	TATATA
PF10_0091	-135	1	6.24	TATATA
PF10_0091	-62	1	6.24	TATATA
PF10_0091	-56	1	6.24	TATATA
PF10_0091	-50	1	6.24	TATATA
PF10_0091	-44	1	6.24	TATATA
PF10_0095	-1130	1	6.24	TATATA
PF10_0095	-1124	1	6.24	TATATA
PF10_0095	-1118	1	6.24	TATATA
PF10_0095	-957	1	6.24	TATATA
PF10_0095	-948	1	6.24	TATATA
PF10_0095	-842	1	6.24	TATATA
PF10_0095	-835	1	6.24	TATATA
PF10_0095	-685	1	6.24	TATATA
PF10_0095	-647	1	6.24	TATATA
PF10_0095	-641	1	6.24	TATATA
PF10_0095	-604	1	6.24	TATATA
PF10_0095	-591	1	6.24	TATATA
PF10_0095	-554	1	6.24	TATATA
PF10_0095	-548	1	6.24	TATATA
PF10_0095	-542	1	6.24	TATATA
PF10_0095	-536	1	6.24	TATATA
PF10_0095	-530	1	6.24	TATATA
PF10_0095	-510	1	6.24	TATATA
PF10_0095	-315	1	6.24	TATATA
PF10_0095	-294	1	6.24	TATATA
PF10_0095	-288	1	6.24	TATATA
PF10_0095	-210	1	6.24	TATATA
PF10_0095	-204	1	6.24	TATATA
PF10_0095	-198	1	6.24	TATATA
PF10_0095	-192	1	6.24	TATATA
PF10_0095	-186	1	6.24	TATATA
PF10_0095	-180	1	6.24	TATATA
PF10_0095	-132	1	6.24	TATATA
PF10_0095	-47	1	6.24	TATATA
PF10_0095	-41	1	6.24	TATATA
PF10_0099	-1991	1	6.24	TATATA
PF10_0099	-1985	1	6.24	TATATA
PF10_0099	-1953	1	6.24	TATATA
PF10_0099	-1850	1	6.24	TATATA
PF10_0099	-1844	1	6.24	TATATA
PF10_0099	-1496	1	6.24	TATATA
PF10_0099	-1353	1	6.24	TATATA
PF10_0099	-1347	1	6.24	TATATA
PF10_0099	-1341	1	6.24	TATATA
PF10_0099	-1335	1	6.24	TATATA
PF10_0099	-1109	1	6.24	TATATA
PF10_0099	-923	1	6.24	TATATA
PF10_0099	-917	1	6.24	TATATA
PF10_0099	-911	1	6.24	TATATA
PF10_0099	-407	1	6.24	TATATA
PF10_0099	-401	1	6.24	TATATA
PF10_0099	-395	1	6.24	TATATA
PF10_0099	-383	1	6.24	TATATA
PF10_0099	-304	1	6.24	TATATA
PF10_0099	-235	1	6.24	TATATA
PF10_0099	-229	1	6.24	TATATA
PF10_0099	-223	1	6.24	TATATA
PF10_0099	-90	1	6.24	TATATA
PF10_0103	-1830	1	6.24	TATATA
PF10_0103	-1785	1	6.24	TATATA
PF10_0103	-1773	1	6.24	TATATA
PF10_0103	-1767	1	6.24	TATATA
PF10_0103	-1760	1	6.24	TATATA
PF10_0103	-1754	1	6.24	TATATA
PF10_0103	-1747	1	6.24	TATATA
PF10_0103	-1602	1	6.24	TATATA
PF10_0103	-1596	1	6.24	TATATA
PF10_0103	-1590	1	6.24	TATATA
PF10_0103	-1584	1	6.24	TATATA
PF10_0103	-1453	1	6.24	TATATA
PF10_0103	-1447	1	6.24	TATATA
PF10_0103	-1293	1	6.24	TATATA
PF10_0103	-1287	1	6.24	TATATA
PF10_0103	-1281	1	6.24	TATATA
PF10_0103	-1275	1	6.24	TATATA
PF10_0103	-1269	1	6.24	TATATA
PF10_0103	-1251	1	6.24	TATATA
PF10_0103	-1200	1	6.24	TATATA
PF10_0103	-1193	1	6.24	TATATA
PF10_0103	-1131	1	6.24	TATATA
PF10_0103	-1079	1	6.24	TATATA
PF10_0103	-1042	1	6.24	TATATA
PF10_0103	-957	1	6.24	TATATA
PF10_0103	-939	1	6.24	TATATA
PF10_0103	-926	1	6.24	TATATA
PF10_0103	-920	1	6.24	TATATA
PF10_0103	-914	1	6.24	TATATA
PF10_0103	-908	1	6.24	TATATA
PF10_0103	-809	1	6.24	TATATA
PF10_0103	-774	1	6.24	TATATA
PF10_0103	-758	1	6.24	TATATA
PF10_0103	-752	1	6.24	TATATA
PF10_0103	-746	1	6.24	TATATA
PF10_0103	-571	1	6.24	TATATA
PF10_0103	-414	1	6.24	TATATA
PF10_0103	-321	1	6.24	TATATA
PF10_0103	-315	1	6.24	TATATA
PF10_0103	-301	1	6.24	TATATA
PF10_0103	-295	1	6.24	TATATA
PF10_0103	-118	1	6.24	TATATA
PF10_0103	-82	1	6.24	TATATA
PF10_0112	-456	1	6.24	TATATA
PF10_0112	-394	1	6.24	TATATA
PF10_0112	-388	1	6.24	TATATA
PF10_0112	-382	1	6.24	TATATA
PF10_0112	-376	1	6.24	TATATA
PF10_0112	-315	1	6.24	TATATA
PF10_0112	-207	1	6.24	TATATA
PF10_0112	-128	1	6.24	TATATA
PF10_0112	-122	1	6.24	TATATA
PF10_0112	-116	1	6.24	TATATA
PF10_0123	-1881	1	6.24	TATATA
PF10_0123	-1875	1	6.24	TATATA
PF10_0123	-1869	1	6.24	TATATA
PF10_0123	-1863	1	6.24	TATATA
PF10_0123	-1857	1	6.24	TATATA
PF10_0123	-1600	1	6.24	TATATA
PF10_0123	-1594	1	6.24	TATATA
PF10_0123	-1558	1	6.24	TATATA
PF10_0123	-1429	1	6.24	TATATA
PF10_0123	-1423	1	6.24	TATATA
PF10_0123	-1417	1	6.24	TATATA
PF10_0123	-1240	1	6.24	TATATA
PF10_0123	-1159	1	6.24	TATATA
PF10_0123	-994	1	6.24	TATATA
PF10_0123	-902	1	6.24	TATATA
PF10_0123	-845	1	6.24	TATATA
PF10_0123	-793	1	6.24	TATATA
PF10_0123	-779	1	6.24	TATATA
PF10_0123	-772	1	6.24	TATATA
PF10_0123	-674	1	6.24	TATATA
PF10_0123	-668	1	6.24	TATATA
PF10_0123	-662	1	6.24	TATATA
PF10_0123	-656	1	6.24	TATATA
PF10_0123	-265	1	6.24	TATATA
PF10_0123	-259	1	6.24	TATATA
PF10_0123	-253	1	6.24	TATATA
PF10_0123	-98	1	6.24	TATATA
PF10_0123	-71	1	6.24	TATATA
PF10_0123	-65	1	6.24	TATATA
PF10_0123	-59	1	6.24	TATATA
PF10_0123	-53	1	6.24	TATATA
PF10_0123	-47	1	6.24	TATATA
PF10_0126	-1898	1	6.24	TATATA
PF10_0126	-1841	1	6.24	TATATA
PF10_0126	-1698	1	6.24	TATATA
PF10_0126	-1622	1	6.24	TATATA
PF10_0126	-1590	1	6.24	TATATA
PF10_0126	-1584	1	6.24	TATATA
PF10_0126	-1578	1	6.24	TATATA
PF10_0126	-1572	1	6.24	TATATA
PF10_0126	-1558	1	6.24	TATATA
PF10_0126	-1393	1	6.24	TATATA
PF10_0126	-1295	1	6.24	TATATA
PF10_0126	-1271	1	6.24	TATATA
PF10_0126	-1253	1	6.24	TATATA
PF10_0126	-1159	1	6.24	TATATA
PF10_0126	-1096	1	6.24	TATATA
PF10_0126	-890	1	6.24	TATATA
PF10_0126	-855	1	6.24	TATATA
PF10_0126	-849	1	6.24	TATATA
PF10_0126	-731	1	6.24	TATATA
PF10_0126	-725	1	6.24	TATATA
PF10_0126	-707	1	6.24	TATATA
PF10_0126	-701	1	6.24	TATATA
PF10_0126	-695	1	6.24	TATATA
PF10_0126	-549	1	6.24	TATATA
PF10_0126	-535	1	6.24	TATATA
PF10_0126	-529	1	6.24	TATATA
PF10_0126	-523	1	6.24	TATATA
PF10_0126	-517	1	6.24	TATATA
PF10_0126	-511	1	6.24	TATATA
PF10_0126	-505	1	6.24	TATATA
PF10_0126	-496	1	6.24	TATATA
PF10_0126	-374	1	6.24	TATATA
PF10_0126	-368	1	6.24	TATATA
PF10_0126	-330	1	6.24	TATATA
PF10_0126	-260	1	6.24	TATATA
PF10_0126	-126	1	6.24	TATATA
PF10_0126	-120	1	6.24	TATATA
PF10_0128	-2000	1	6.24	TATATA
PF10_0128	-1948	1	6.24	TATATA
PF10_0128	-1925	1	6.24	TATATA
PF10_0128	-1782	1	6.24	TATATA
PF10_0128	-1776	1	6.24	TATATA
PF10_0128	-1770	1	6.24	TATATA
PF10_0128	-1764	1	6.24	TATATA
PF10_0128	-1750	1	6.24	TATATA
PF10_0128	-1460	1	6.24	TATATA
PF10_0128	-1450	1	6.24	TATATA
PF10_0128	-1355	1	6.24	TATATA
PF10_0128	-1348	1	6.24	TATATA
PF10_0128	-1264	1	6.24	TATATA
PF10_0128	-1258	1	6.24	TATATA
PF10_0128	-1040	1	6.24	TATATA
PF10_0128	-654	1	6.24	TATATA
PF10_0128	-617	1	6.24	TATATA
PF10_0128	-610	1	6.24	TATATA
PF10_0128	-604	1	6.24	TATATA
PF10_0128	-471	1	6.24	TATATA
PF10_0128	-465	1	6.24	TATATA
PF10_0128	-459	1	6.24	TATATA
PF10_0128	-453	1	6.24	TATATA
PF10_0128	-447	1	6.24	TATATA
PF10_0128	-254	1	6.24	TATATA
PF10_0128	-248	1	6.24	TATATA
PF10_0128	-242	1	6.24	TATATA
PF10_0128	-84	1	6.24	TATATA
PF10_0128	-78	1	6.24	TATATA
PF10_0128	-72	1	6.24	TATATA
PF10_0136	-1893	1	6.24	TATATA
PF10_0136	-1863	1	6.24	TATATA
PF10_0136	-1808	1	6.24	TATATA
PF10_0136	-1802	1	6.24	TATATA
PF10_0136	-1796	1	6.24	TATATA
PF10_0136	-1696	1	6.24	TATATA
PF10_0136	-1580	1	6.24	TATATA
PF10_0136	-1574	1	6.24	TATATA
PF10_0136	-1568	1	6.24	TATATA
PF10_0136	-1562	1	6.24	TATATA
PF10_0136	-1518	1	6.24	TATATA
PF10_0136	-1239	1	6.24	TATATA
PF10_0136	-679	1	6.24	TATATA
PF10_0136	-555	1	6.24	TATATA
PF10_0136	-496	1	6.24	TATATA
PF10_0136	-489	1	6.24	TATATA
PF10_0136	-483	1	6.24	TATATA
PF10_0136	-476	1	6.24	TATATA
PF10_0136	-406	1	6.24	TATATA
PF10_0136	-397	1	6.24	TATATA
PF10_0136	-391	1	6.24	TATATA
PF10_0136	-385	1	6.24	TATATA
PF10_0136	-135	1	6.24	TATATA
PF10_0136	-129	1	6.24	TATATA
PF10_0136	-123	1	6.24	TATATA
PF10_0139	-861	1	6.24	TATATA
PF10_0139	-855	1	6.24	TATATA
PF10_0139	-849	1	6.24	TATATA
PF10_0139	-843	1	6.24	TATATA
PF10_0139	-837	1	6.24	TATATA
PF10_0139	-831	1	6.24	TATATA
PF10_0139	-696	1	6.24	TATATA
PF10_0139	-598	1	6.24	TATATA
PF10_0139	-543	1	6.24	TATATA
PF10_0139	-372	1	6.24	TATATA
PF10_0139	-366	1	6.24	TATATA
PF10_0139	-226	1	6.24	TATATA
PF10_0139	-49	1	6.24	TATATA
PF10_0141	-1030	1	6.24	TATATA
PF10_0141	-1017	1	6.24	TATATA
PF10_0141	-989	1	6.24	TATATA
PF10_0141	-862	1	6.24	TATATA
PF10_0141	-856	1	6.24	TATATA
PF10_0141	-844	1	6.24	TATATA
PF10_0141	-711	1	6.24	TATATA
PF10_0141	-705	1	6.24	TATATA
PF10_0141	-699	1	6.24	TATATA
PF10_0141	-693	1	6.24	TATATA
PF10_0141	-661	1	6.24	TATATA
PF10_0141	-655	1	6.24	TATATA
PF10_0141	-570	1	6.24	TATATA
PF10_0141	-564	1	6.24	TATATA
PF10_0141	-558	1	6.24	TATATA
PF10_0141	-344	1	6.24	TATATA
PF10_0141	-222	1	6.24	TATATA
PF10_0141	-148	1	6.24	TATATA
PF10_0141	-103	1	6.24	TATATA
PF10_0142	-1357	1	6.24	TATATA
PF10_0142	-1351	1	6.24	TATATA
PF10_0142	-1345	1	6.24	TATATA
PF10_0142	-1339	1	6.24	TATATA
PF10_0142	-1333	1	6.24	TATATA
PF10_0142	-1327	1	6.24	TATATA
PF10_0142	-1321	1	6.24	TATATA
PF10_0142	-1227	1	6.24	TATATA
PF10_0142	-1221	1	6.24	TATATA
PF10_0142	-1215	1	6.24	TATATA
PF10_0142	-1135	1	6.24	TATATA
PF10_0142	-1050	1	6.24	TATATA
PF10_0142	-1044	1	6.24	TATATA
PF10_0142	-935	1	6.24	TATATA
PF10_0142	-776	1	6.24	TATATA
PF10_0142	-757	1	6.24	TATATA
PF10_0142	-687	1	6.24	TATATA
PF10_0142	-681	1	6.24	TATATA
PF10_0142	-638	1	6.24	TATATA
PF10_0142	-137	1	6.24	TATATA
PF10_0142	-131	1	6.24	TATATA
PF10_0149	-544	1	6.24	TATATA
PF10_0149	-538	1	6.24	TATATA
PF10_0149	-425	1	6.24	TATATA
PF10_0149	-419	1	6.24	TATATA
PF10_0149	-413	1	6.24	TATATA
PF10_0149	-407	1	6.24	TATATA
PF10_0149	-401	1	6.24	TATATA
PF10_0149	-362	1	6.24	TATATA
PF10_0149	-141	1	6.24	TATATA
PF10_0149	-127	1	6.24	TATATA
PF10_0149	-44	1	6.24	TATATA
PF10_0149	-32	1	6.24	TATATA
PF10_0150	-669	1	6.24	TATATA
PF10_0150	-663	1	6.24	TATATA
PF10_0150	-570	1	6.24	TATATA
PF10_0150	-349	1	6.24	TATATA
PF10_0150	-343	1	6.24	TATATA
PF10_0150	-336	1	6.24	TATATA
PF10_0150	-308	1	6.24	TATATA
PF10_0150	-302	1	6.24	TATATA
PF10_0150	-296	1	6.24	TATATA
PF10_0150	-290	1	6.24	TATATA
PF10_0150	-284	1	6.24	TATATA
PF10_0150	-234	1	6.24	TATATA
PF10_0150	-167	1	6.24	TATATA
PF10_0158	-1661	1	6.24	TATATA
PF10_0158	-1634	1	6.24	TATATA
PF10_0158	-1210	1	6.24	TATATA
PF10_0158	-1204	1	6.24	TATATA
PF10_0158	-1198	1	6.24	TATATA
PF10_0158	-1192	1	6.24	TATATA
PF10_0158	-1008	1	6.24	TATATA
PF10_0158	-916	1	6.24	TATATA
PF10_0158	-678	1	6.24	TATATA
PF10_0158	-655	1	6.24	TATATA
PF10_0158	-646	1	6.24	TATATA
PF10_0158	-634	1	6.24	TATATA
PF10_0158	-625	1	6.24	TATATA
PF10_0158	-618	1	6.24	TATATA
PF10_0158	-609	1	6.24	TATATA
PF10_0158	-603	1	6.24	TATATA
PF10_0158	-597	1	6.24	TATATA
PF10_0158	-430	1	6.24	TATATA
PF10_0158	-424	1	6.24	TATATA
PF10_0158	-306	1	6.24	TATATA
PF10_0158	-197	1	6.24	TATATA
PF10_0158	-191	1	6.24	TATATA
PF10_0158	-185	1	6.24	TATATA
PF10_0158	-179	1	6.24	TATATA
PF10_0158	-144	1	6.24	TATATA
PF10_0158	-126	1	6.24	TATATA
PF10_0158	-120	1	6.24	TATATA
PF10_0158	-114	1	6.24	TATATA
PF10_0158	-108	1	6.24	TATATA
PF10_0158	-102	1	6.24	TATATA
PF10_0158	-18	1	6.24	TATATA
PF10_0160	-1897	1	6.24	TATATA
PF10_0160	-1891	1	6.24	TATATA
PF10_0160	-1885	1	6.24	TATATA
PF10_0160	-1873	1	6.24	TATATA
PF10_0160	-1662	1	6.24	TATATA
PF10_0160	-1537	1	6.24	TATATA
PF10_0160	-1524	1	6.24	TATATA
PF10_0160	-1518	1	6.24	TATATA
PF10_0160	-1512	1	6.24	TATATA
PF10_0160	-1506	1	6.24	TATATA
PF10_0160	-1479	1	6.24	TATATA
PF10_0160	-1413	1	6.24	TATATA
PF10_0160	-1388	1	6.24	TATATA
PF10_0160	-1135	1	6.24	TATATA
PF10_0160	-1100	1	6.24	TATATA
PF10_0160	-1094	1	6.24	TATATA
PF10_0160	-1085	1	6.24	TATATA
PF10_0160	-1079	1	6.24	TATATA
PF10_0160	-848	1	6.24	TATATA
PF10_0160	-828	1	6.24	TATATA
PF10_0160	-792	1	6.24	TATATA
PF10_0160	-786	1	6.24	TATATA
PF10_0160	-780	1	6.24	TATATA
PF10_0160	-774	1	6.24	TATATA
PF10_0160	-768	1	6.24	TATATA
PF10_0160	-762	1	6.24	TATATA
PF10_0160	-626	1	6.24	TATATA
PF10_0160	-536	1	6.24	TATATA
PF10_0160	-315	1	6.24	TATATA
PF10_0160	-125	1	6.24	TATATA
PF10_0160	-99	1	6.24	TATATA
PF10_0160	-93	1	6.24	TATATA
PF10_0160	-81	1	6.24	TATATA
PF10_0160	-69	1	6.24	TATATA
PF10_0160	-63	1	6.24	TATATA
PF10_0160	-57	1	6.24	TATATA
PF10_0162	-1839	1	6.24	TATATA
PF10_0162	-1833	1	6.24	TATATA
PF10_0162	-1617	1	6.24	TATATA
PF10_0162	-1557	1	6.24	TATATA
PF10_0162	-1446	1	6.24	TATATA
PF10_0162	-1440	1	6.24	TATATA
PF10_0162	-1434	1	6.24	TATATA
PF10_0162	-1428	1	6.24	TATATA
PF10_0162	-1422	1	6.24	TATATA
PF10_0162	-1053	1	6.24	TATATA
PF10_0162	-939	1	6.24	TATATA
PF10_0162	-933	1	6.24	TATATA
PF10_0162	-768	1	6.24	TATATA
PF10_0162	-762	1	6.24	TATATA
PF10_0162	-756	1	6.24	TATATA
PF10_0162	-505	1	6.24	TATATA
PF10_0162	-427	1	6.24	TATATA
PF10_0162	-421	1	6.24	TATATA
PF10_0162	-415	1	6.24	TATATA
PF10_0162	-409	1	6.24	TATATA
PF10_0162	-128	1	6.24	TATATA
PF10_0162	-121	1	6.24	TATATA
PF10_0162	-98	1	6.24	TATATA
PF10_0162	-92	1	6.24	TATATA
PF10_0171	-1995	1	6.24	TATATA
PF10_0171	-1978	1	6.24	TATATA
PF10_0171	-1972	1	6.24	TATATA
PF10_0171	-1966	1	6.24	TATATA
PF10_0171	-1960	1	6.24	TATATA
PF10_0171	-1954	1	6.24	TATATA
PF10_0171	-1707	1	6.24	TATATA
PF10_0171	-1701	1	6.24	TATATA
PF10_0171	-1695	1	6.24	TATATA
PF10_0171	-1689	1	6.24	TATATA
PF10_0171	-1683	1	6.24	TATATA
PF10_0171	-1677	1	6.24	TATATA
PF10_0171	-1578	1	6.24	TATATA
PF10_0171	-1426	1	6.24	TATATA
PF10_0171	-1407	1	6.24	TATATA
PF10_0171	-1401	1	6.24	TATATA
PF10_0171	-1385	1	6.24	TATATA
PF10_0171	-1379	1	6.24	TATATA
PF10_0171	-1373	1	6.24	TATATA
PF10_0171	-1367	1	6.24	TATATA
PF10_0171	-1361	1	6.24	TATATA
PF10_0171	-1271	1	6.24	TATATA
PF10_0171	-1265	1	6.24	TATATA
PF10_0171	-1259	1	6.24	TATATA
PF10_0171	-1253	1	6.24	TATATA
PF10_0171	-1114	1	6.24	TATATA
PF10_0171	-1098	1	6.24	TATATA
PF10_0171	-1018	1	6.24	TATATA
PF10_0171	-1006	1	6.24	TATATA
PF10_0171	-997	1	6.24	TATATA
PF10_0171	-901	1	6.24	TATATA
PF10_0171	-800	1	6.24	TATATA
PF10_0171	-794	1	6.24	TATATA
PF10_0171	-788	1	6.24	TATATA
PF10_0171	-494	1	6.24	TATATA
PF10_0171	-488	1	6.24	TATATA
PF10_0171	-482	1	6.24	TATATA
PF10_0171	-203	1	6.24	TATATA
PF10_0171	-197	1	6.24	TATATA
PF10_0171	-191	1	6.24	TATATA
PF10_0171	-185	1	6.24	TATATA
PF10_0171	-179	1	6.24	TATATA
PF10_0171	-92	1	6.24	TATATA
PF10_0180	-1903	1	6.24	TATATA
PF10_0180	-1890	1	6.24	TATATA
PF10_0180	-1866	1	6.24	TATATA
PF10_0180	-1829	1	6.24	TATATA
PF10_0180	-1768	1	6.24	TATATA
PF10_0180	-1762	1	6.24	TATATA
PF10_0180	-1756	1	6.24	TATATA
PF10_0180	-1750	1	6.24	TATATA
PF10_0180	-1734	1	6.24	TATATA
PF10_0180	-1660	1	6.24	TATATA
PF10_0180	-1654	1	6.24	TATATA
PF10_0180	-1640	1	6.24	TATATA
PF10_0180	-1634	1	6.24	TATATA
PF10_0180	-1487	1	6.24	TATATA
PF10_0180	-1471	1	6.24	TATATA
PF10_0180	-1465	1	6.24	TATATA
PF10_0180	-1314	1	6.24	TATATA
PF10_0180	-1270	1	6.24	TATATA
PF10_0180	-1264	1	6.24	TATATA
PF10_0180	-1258	1	6.24	TATATA
PF10_0180	-1148	1	6.24	TATATA
PF10_0180	-1142	1	6.24	TATATA
PF10_0180	-1136	1	6.24	TATATA
PF10_0180	-916	1	6.24	TATATA
PF10_0180	-909	1	6.24	TATATA
PF10_0180	-903	1	6.24	TATATA
PF10_0180	-894	1	6.24	TATATA
PF10_0180	-888	1	6.24	TATATA
PF10_0180	-881	1	6.24	TATATA
PF10_0180	-790	1	6.24	TATATA
PF10_0180	-778	1	6.24	TATATA
PF10_0180	-772	1	6.24	TATATA
PF10_0180	-765	1	6.24	TATATA
PF10_0180	-759	1	6.24	TATATA
PF10_0180	-580	1	6.24	TATATA
PF10_0180	-574	1	6.24	TATATA
PF10_0180	-568	1	6.24	TATATA
PF10_0180	-562	1	6.24	TATATA
PF10_0180	-544	1	6.24	TATATA
PF10_0180	-398	1	6.24	TATATA
PF10_0180	-319	1	6.24	TATATA
PF10_0180	-150	1	6.24	TATATA
PF10_0180	-144	1	6.24	TATATA
PF10_0180	-138	1	6.24	TATATA
PF10_0180	-132	1	6.24	TATATA
PF10_0180	-126	1	6.24	TATATA
PF10_0181	-1236	1	6.24	TATATA
PF10_0181	-1230	1	6.24	TATATA
PF10_0181	-1224	1	6.24	TATATA
PF10_0181	-1020	1	6.24	TATATA
PF10_0181	-1014	1	6.24	TATATA
PF10_0181	-1008	1	6.24	TATATA
PF10_0181	-1002	1	6.24	TATATA
PF10_0181	-996	1	6.24	TATATA
PF10_0181	-984	1	6.24	TATATA
PF10_0181	-831	1	6.24	TATATA
PF10_0181	-825	1	6.24	TATATA
PF10_0181	-819	1	6.24	TATATA
PF10_0181	-598	1	6.24	TATATA
PF10_0181	-592	1	6.24	TATATA
PF10_0181	-218	1	6.24	TATATA
PF10_0181	-173	1	6.24	TATATA
PF10_0181	-167	1	6.24	TATATA
PF10_0181	-161	1	6.24	TATATA
PF10_0181	-155	1	6.24	TATATA
PF10_0181	-149	1	6.24	TATATA
PF10_0181	-143	1	6.24	TATATA
PF10_0183	-1908	1	6.24	TATATA
PF10_0183	-1902	1	6.24	TATATA
PF10_0183	-1896	1	6.24	TATATA
PF10_0183	-1890	1	6.24	TATATA
PF10_0183	-1870	1	6.24	TATATA
PF10_0183	-1861	1	6.24	TATATA
PF10_0183	-1840	1	6.24	TATATA
PF10_0183	-1753	1	6.24	TATATA
PF10_0183	-1664	1	6.24	TATATA
PF10_0183	-1597	1	6.24	TATATA
PF10_0183	-1591	1	6.24	TATATA
PF10_0183	-1506	1	6.24	TATATA
PF10_0183	-1488	1	6.24	TATATA
PF10_0183	-1482	1	6.24	TATATA
PF10_0183	-1415	1	6.24	TATATA
PF10_0183	-1408	1	6.24	TATATA
PF10_0183	-1399	1	6.24	TATATA
PF10_0183	-1380	1	6.24	TATATA
PF10_0183	-1341	1	6.24	TATATA
PF10_0183	-1307	1	6.24	TATATA
PF10_0183	-1273	1	6.24	TATATA
PF10_0183	-1060	1	6.24	TATATA
PF10_0183	-1054	1	6.24	TATATA
PF10_0183	-1048	1	6.24	TATATA
PF10_0183	-1041	1	6.24	TATATA
PF10_0183	-958	1	6.24	TATATA
PF10_0183	-951	1	6.24	TATATA
PF10_0183	-932	1	6.24	TATATA
PF10_0183	-899	1	6.24	TATATA
PF10_0183	-842	1	6.24	TATATA
PF10_0183	-836	1	6.24	TATATA
PF10_0183	-830	1	6.24	TATATA
PF10_0183	-806	1	6.24	TATATA
PF10_0183	-657	1	6.24	TATATA
PF10_0183	-651	1	6.24	TATATA
PF10_0183	-636	1	6.24	TATATA
PF10_0183	-519	1	6.24	TATATA
PF10_0183	-513	1	6.24	TATATA
PF10_0183	-507	1	6.24	TATATA
PF10_0183	-501	1	6.24	TATATA
PF10_0183	-483	1	6.24	TATATA
PF10_0183	-360	1	6.24	TATATA
PF10_0183	-354	1	6.24	TATATA
PF10_0183	-348	1	6.24	TATATA
PF10_0183	-244	1	6.24	TATATA
PF10_0183	-212	1	6.24	TATATA
PF10_0183	-206	1	6.24	TATATA
PF10_0183	-111	1	6.24	TATATA
PF10_0183	-105	1	6.24	TATATA
PF10_0183	-99	1	6.24	TATATA
PF10_0183	-93	1	6.24	TATATA
PF10_0187	-1999	1	6.24	TATATA
PF10_0187	-1938	1	6.24	TATATA
PF10_0187	-1690	1	6.24	TATATA
PF10_0187	-1684	1	6.24	TATATA
PF10_0187	-1358	1	6.24	TATATA
PF10_0187	-1352	1	6.24	TATATA
PF10_0187	-1346	1	6.24	TATATA
PF10_0187	-1340	1	6.24	TATATA
PF10_0187	-1334	1	6.24	TATATA
PF10_0187	-1315	1	6.24	TATATA
PF10_0187	-1267	1	6.24	TATATA
PF10_0187	-1093	1	6.24	TATATA
PF10_0187	-965	1	6.24	TATATA
PF10_0187	-959	1	6.24	TATATA
PF10_0187	-695	1	6.24	TATATA
PF10_0187	-688	1	6.24	TATATA
PF10_0187	-682	1	6.24	TATATA
PF10_0187	-676	1	6.24	TATATA
PF10_0187	-670	1	6.24	TATATA
PF10_0187	-664	1	6.24	TATATA
PF10_0187	-657	1	6.24	TATATA
PF10_0187	-642	1	6.24	TATATA
PF10_0187	-605	1	6.24	TATATA
PF10_0187	-593	1	6.24	TATATA
PF10_0187	-586	1	6.24	TATATA
PF10_0187	-580	1	6.24	TATATA
PF10_0187	-379	1	6.24	TATATA
PF10_0187	-370	1	6.24	TATATA
PF10_0187	-83	1	6.24	TATATA
PF10_0187	-55	1	6.24	TATATA
PF10_0194	-1860	1	6.24	TATATA
PF10_0194	-1757	1	6.24	TATATA
PF10_0194	-1751	1	6.24	TATATA
PF10_0194	-1745	1	6.24	TATATA
PF10_0194	-1739	1	6.24	TATATA
PF10_0194	-820	1	6.24	TATATA
PF10_0194	-782	1	6.24	TATATA
PF10_0194	-723	1	6.24	TATATA
PF10_0194	-698	1	6.24	TATATA
PF10_0194	-692	1	6.24	TATATA
PF10_0194	-677	1	6.24	TATATA
PF10_0194	-671	1	6.24	TATATA
PF10_0194	-429	1	6.24	TATATA
PF10_0194	-423	1	6.24	TATATA
PF10_0194	-398	1	6.24	TATATA
PF10_0194	-392	1	6.24	TATATA
PF10_0194	-386	1	6.24	TATATA
PF10_0194	-287	1	6.24	TATATA
PF10_0194	-281	1	6.24	TATATA
PF10_0194	-275	1	6.24	TATATA
PF10_0194	-269	1	6.24	TATATA
PF10_0197	-835	1	6.24	TATATA
PF10_0197	-807	1	6.24	TATATA
PF10_0197	-801	1	6.24	TATATA
PF10_0197	-795	1	6.24	TATATA
PF10_0197	-789	1	6.24	TATATA
PF10_0197	-783	1	6.24	TATATA
PF10_0197	-771	1	6.24	TATATA
PF10_0197	-699	1	6.24	TATATA
PF10_0197	-693	1	6.24	TATATA
PF10_0197	-563	1	6.24	TATATA
PF10_0197	-557	1	6.24	TATATA
PF10_0197	-551	1	6.24	TATATA
PF10_0197	-454	1	6.24	TATATA
PF10_0197	-423	1	6.24	TATATA
PF10_0197	-417	1	6.24	TATATA
PF10_0197	-371	1	6.24	TATATA
PF10_0197	-351	1	6.24	TATATA
PF10_0197	-321	1	6.24	TATATA
PF10_0197	-285	1	6.24	TATATA
PF10_0197	-82	1	6.24	TATATA
PF10_0197	-76	1	6.24	TATATA
PF10_0197	-64	1	6.24	TATATA
PF10_0200	-1033	1	6.24	TATATA
PF10_0200	-1027	1	6.24	TATATA
PF10_0200	-1013	1	6.24	TATATA
PF10_0200	-968	1	6.24	TATATA
PF10_0200	-936	1	6.24	TATATA
PF10_0200	-923	1	6.24	TATATA
PF10_0200	-845	1	6.24	TATATA
PF10_0200	-810	1	6.24	TATATA
PF10_0200	-763	1	6.24	TATATA
PF10_0200	-757	1	6.24	TATATA
PF10_0200	-750	1	6.24	TATATA
PF10_0200	-565	1	6.24	TATATA
PF10_0200	-559	1	6.24	TATATA
PF10_0200	-506	1	6.24	TATATA
PF10_0200	-500	1	6.24	TATATA
PF10_0200	-494	1	6.24	TATATA
PF10_0200	-488	1	6.24	TATATA
PF10_0200	-482	1	6.24	TATATA
PF10_0200	-443	1	6.24	TATATA
PF10_0200	-142	1	6.24	TATATA
PF10_0200	-136	1	6.24	TATATA
PF10_0200	-130	1	6.24	TATATA
PF10_0205	-1357	1	6.24	TATATA
PF10_0205	-1351	1	6.24	TATATA
PF10_0205	-1345	1	6.24	TATATA
PF10_0205	-1339	1	6.24	TATATA
PF10_0205	-1073	1	6.24	TATATA
PF10_0205	-1021	1	6.24	TATATA
PF10_0205	-994	1	6.24	TATATA
PF10_0205	-967	1	6.24	TATATA
PF10_0205	-872	1	6.24	TATATA
PF10_0205	-782	1	6.24	TATATA
PF10_0205	-775	1	6.24	TATATA
PF10_0205	-752	1	6.24	TATATA
PF10_0205	-677	1	6.24	TATATA
PF10_0205	-664	1	6.24	TATATA
PF10_0205	-441	1	6.24	TATATA
PF10_0205	-419	1	6.24	TATATA
PF10_0205	-340	1	6.24	TATATA
PF10_0205	-325	1	6.24	TATATA
PF10_0205	-319	1	6.24	TATATA
PF10_0205	-313	1	6.24	TATATA
PF10_0205	-113	1	6.24	TATATA
PF10_0205	-107	1	6.24	TATATA
PF10_0205	-43	1	6.24	TATATA
PF10_0206	-1101	1	6.24	TATATA
PF10_0206	-1095	1	6.24	TATATA
PF10_0206	-1013	1	6.24	TATATA
PF10_0206	-973	1	6.24	TATATA
PF10_0206	-967	1	6.24	TATATA
PF10_0206	-777	1	6.24	TATATA
PF10_0206	-608	1	6.24	TATATA
PF10_0206	-602	1	6.24	TATATA
PF10_0206	-596	1	6.24	TATATA
PF10_0206	-590	1	6.24	TATATA
PF10_0206	-178	1	6.24	TATATA
PF10_0206	-161	1	6.24	TATATA
PF10_0206	-137	1	6.24	TATATA
PF10_0206	-120	1	6.24	TATATA
PF10_0206	-94	1	6.24	TATATA
PF10_0206	-87	1	6.24	TATATA
PF10_0206	-80	1	6.24	TATATA
PF10_0206	-56	1	6.24	TATATA
PF10_0208	-1414	1	6.24	TATATA
PF10_0208	-1408	1	6.24	TATATA
PF10_0208	-1402	1	6.24	TATATA
PF10_0208	-1396	1	6.24	TATATA
PF10_0208	-1214	1	6.24	TATATA
PF10_0208	-1179	1	6.24	TATATA
PF10_0208	-1170	1	6.24	TATATA
PF10_0208	-1048	1	6.24	TATATA
PF10_0208	-967	1	6.24	TATATA
PF10_0208	-961	1	6.24	TATATA
PF10_0208	-955	1	6.24	TATATA
PF10_0208	-949	1	6.24	TATATA
PF10_0208	-722	1	6.24	TATATA
PF10_0208	-533	1	6.24	TATATA
PF10_0208	-520	1	6.24	TATATA
PF10_0208	-514	1	6.24	TATATA
PF10_0208	-403	1	6.24	TATATA
PF10_0208	-352	1	6.24	TATATA
PF10_0208	-346	1	6.24	TATATA
PF10_0208	-337	1	6.24	TATATA
PF10_0208	-157	1	6.24	TATATA
PF10_0208	-151	1	6.24	TATATA
PF10_0208	-145	1	6.24	TATATA
PF10_0208	-139	1	6.24	TATATA
PF10_0208	-96	1	6.24	TATATA
PF10_0209	-1318	1	6.24	TATATA
PF10_0209	-1312	1	6.24	TATATA
PF10_0209	-1216	1	6.24	TATATA
PF10_0209	-1104	1	6.24	TATATA
PF10_0209	-1098	1	6.24	TATATA
PF10_0209	-1092	1	6.24	TATATA
PF10_0209	-1086	1	6.24	TATATA
PF10_0209	-1080	1	6.24	TATATA
PF10_0209	-1074	1	6.24	TATATA
PF10_0209	-681	1	6.24	TATATA
PF10_0209	-675	1	6.24	TATATA
PF10_0209	-669	1	6.24	TATATA
PF10_0209	-663	1	6.24	TATATA
PF10_0209	-657	1	6.24	TATATA
PF10_0209	-651	1	6.24	TATATA
PF10_0209	-645	1	6.24	TATATA
PF10_0209	-629	1	6.24	TATATA
PF10_0209	-595	1	6.24	TATATA
PF10_0209	-481	1	6.24	TATATA
PF10_0209	-348	1	6.24	TATATA
PF10_0209	-339	1	6.24	TATATA
PF10_0209	-244	1	6.24	TATATA
PF10_0209	-77	1	6.24	TATATA
PF10_0210	-1379	1	6.24	TATATA
PF10_0210	-1366	1	6.24	TATATA
PF10_0210	-1348	1	6.24	TATATA
PF10_0210	-1179	1	6.24	TATATA
PF10_0210	-938	1	6.24	TATATA
PF10_0210	-828	1	6.24	TATATA
PF10_0210	-798	1	6.24	TATATA
PF10_0210	-792	1	6.24	TATATA
PF10_0210	-776	1	6.24	TATATA
PF10_0210	-770	1	6.24	TATATA
PF10_0210	-764	1	6.24	TATATA
PF10_0210	-758	1	6.24	TATATA
PF10_0210	-752	1	6.24	TATATA
PF10_0210	-746	1	6.24	TATATA
PF10_0210	-740	1	6.24	TATATA
PF10_0210	-349	1	6.24	TATATA
PF10_0210	-343	1	6.24	TATATA
PF10_0210	-337	1	6.24	TATATA
PF10_0210	-331	1	6.24	TATATA
PF10_0210	-325	1	6.24	TATATA
PF10_0210	-319	1	6.24	TATATA
PF10_0210	-107	1	6.24	TATATA
PF10_0215	-1613	1	6.24	TATATA
PF10_0215	-1573	1	6.24	TATATA
PF10_0215	-1274	1	6.24	TATATA
PF10_0215	-1268	1	6.24	TATATA
PF10_0215	-930	1	6.24	TATATA
PF10_0215	-750	1	6.24	TATATA
PF10_0215	-744	1	6.24	TATATA
PF10_0215	-738	1	6.24	TATATA
PF10_0215	-515	1	6.24	TATATA
PF10_0215	-304	1	6.24	TATATA
PF10_0215	-140	1	6.24	TATATA
PF10_0215	-105	1	6.24	TATATA
PF10_0215	-75	1	6.24	TATATA
PF10_0215	-69	1	6.24	TATATA
PF10_0215	-63	1	6.24	TATATA
PF10_0217	-1277	1	6.24	TATATA
PF10_0217	-848	1	6.24	TATATA
PF10_0217	-827	1	6.24	TATATA
PF10_0217	-818	1	6.24	TATATA
PF10_0217	-779	1	6.24	TATATA
PF10_0217	-730	1	6.24	TATATA
PF10_0217	-663	1	6.24	TATATA
PF10_0217	-628	1	6.24	TATATA
PF10_0217	-299	1	6.24	TATATA
PF10_0217	-108	1	6.24	TATATA
PF10_0219	-1976	1	6.24	TATATA
PF10_0219	-1890	1	6.24	TATATA
PF10_0219	-1698	1	6.24	TATATA
PF10_0219	-1552	1	6.24	TATATA
PF10_0219	-1546	1	6.24	TATATA
PF10_0219	-1518	1	6.24	TATATA
PF10_0219	-1281	1	6.24	TATATA
PF10_0219	-1249	1	6.24	TATATA
PF10_0219	-1129	1	6.24	TATATA
PF10_0219	-826	1	6.24	TATATA
PF10_0219	-404	1	6.24	TATATA
PF10_0219	-398	1	6.24	TATATA
PF10_0219	-236	1	6.24	TATATA
PF10_0219	-230	1	6.24	TATATA
PF10_0219	-211	1	6.24	TATATA
PF10_0219	-191	1	6.24	TATATA
PF10_0219	-108	1	6.24	TATATA
PF10_0225	-1409	1	6.24	TATATA
PF10_0225	-1403	1	6.24	TATATA
PF10_0225	-1296	1	6.24	TATATA
PF10_0225	-1290	1	6.24	TATATA
PF10_0225	-1193	1	6.24	TATATA
PF10_0225	-1169	1	6.24	TATATA
PF10_0225	-1151	1	6.24	TATATA
PF10_0225	-1043	1	6.24	TATATA
PF10_0225	-1025	1	6.24	TATATA
PF10_0225	-942	1	6.24	TATATA
PF10_0225	-936	1	6.24	TATATA
PF10_0225	-930	1	6.24	TATATA
PF10_0225	-924	1	6.24	TATATA
PF10_0225	-918	1	6.24	TATATA
PF10_0225	-912	1	6.24	TATATA
PF10_0225	-906	1	6.24	TATATA
PF10_0225	-609	1	6.24	TATATA
PF10_0225	-603	1	6.24	TATATA
PF10_0225	-597	1	6.24	TATATA
PF10_0225	-541	1	6.24	TATATA
PF10_0225	-436	1	6.24	TATATA
PF10_0225	-349	1	6.24	TATATA
PF10_0225	-337	1	6.24	TATATA
PF10_0225	-163	1	6.24	TATATA
PF10_0225	-149	1	6.24	TATATA
PF10_0225	-143	1	6.24	TATATA
PF10_0242	-1874	1	6.24	TATATA
PF10_0242	-1833	1	6.24	TATATA
PF10_0242	-1807	1	6.24	TATATA
PF10_0242	-1794	1	6.24	TATATA
PF10_0242	-1788	1	6.24	TATATA
PF10_0242	-1782	1	6.24	TATATA
PF10_0242	-1769	1	6.24	TATATA
PF10_0242	-1632	1	6.24	TATATA
PF10_0242	-1610	1	6.24	TATATA
PF10_0242	-1604	1	6.24	TATATA
PF10_0242	-1598	1	6.24	TATATA
PF10_0242	-1591	1	6.24	TATATA
PF10_0242	-1457	1	6.24	TATATA
PF10_0242	-1386	1	6.24	TATATA
PF10_0242	-1342	1	6.24	TATATA
PF10_0242	-1306	1	6.24	TATATA
PF10_0242	-1280	1	6.24	TATATA
PF10_0242	-1274	1	6.24	TATATA
PF10_0242	-1266	1	6.24	TATATA
PF10_0242	-1259	1	6.24	TATATA
PF10_0242	-1232	1	6.24	TATATA
PF10_0242	-1113	1	6.24	TATATA
PF10_0242	-1107	1	6.24	TATATA
PF10_0242	-1101	1	6.24	TATATA
PF10_0242	-1080	1	6.24	TATATA
PF10_0242	-1028	1	6.24	TATATA
PF10_0242	-1022	1	6.24	TATATA
PF10_0242	-943	1	6.24	TATATA
PF10_0242	-922	1	6.24	TATATA
PF10_0242	-837	1	6.24	TATATA
PF10_0242	-824	1	6.24	TATATA
PF10_0242	-818	1	6.24	TATATA
PF10_0242	-812	1	6.24	TATATA
PF10_0242	-806	1	6.24	TATATA
PF10_0242	-800	1	6.24	TATATA
PF10_0242	-778	1	6.24	TATATA
PF10_0242	-729	1	6.24	TATATA
PF10_0242	-723	1	6.24	TATATA
PF10_0242	-711	1	6.24	TATATA
PF10_0242	-705	1	6.24	TATATA
PF10_0242	-699	1	6.24	TATATA
PF10_0242	-634	1	6.24	TATATA
PF10_0242	-628	1	6.24	TATATA
PF10_0242	-566	1	6.24	TATATA
PF10_0242	-560	1	6.24	TATATA
PF10_0242	-554	1	6.24	TATATA
PF10_0242	-451	1	6.24	TATATA
PF10_0242	-383	1	6.24	TATATA
PF10_0242	-297	1	6.24	TATATA
PF10_0242	-278	1	6.24	TATATA
PF10_0242	-272	1	6.24	TATATA
PF10_0242	-266	1	6.24	TATATA
PF10_0242	-260	1	6.24	TATATA
PF10_0242	-254	1	6.24	TATATA
PF10_0257	-1390	1	6.24	TATATA
PF10_0257	-1269	1	6.24	TATATA
PF10_0257	-1263	1	6.24	TATATA
PF10_0257	-1214	1	6.24	TATATA
PF10_0257	-1086	1	6.24	TATATA
PF10_0257	-1068	1	6.24	TATATA
PF10_0257	-1062	1	6.24	TATATA
PF10_0257	-1056	1	6.24	TATATA
PF10_0257	-1050	1	6.24	TATATA
PF10_0257	-1044	1	6.24	TATATA
PF10_0257	-1038	1	6.24	TATATA
PF10_0257	-818	1	6.24	TATATA
PF10_0257	-703	1	6.24	TATATA
PF10_0257	-697	1	6.24	TATATA
PF10_0257	-691	1	6.24	TATATA
PF10_0257	-685	1	6.24	TATATA
PF10_0257	-679	1	6.24	TATATA
PF10_0257	-673	1	6.24	TATATA
PF10_0257	-494	1	6.24	TATATA
PF10_0257	-439	1	6.24	TATATA
PF10_0257	-370	1	6.24	TATATA
PF10_0257	-364	1	6.24	TATATA
PF10_0257	-358	1	6.24	TATATA
PF10_0257	-234	1	6.24	TATATA
PF10_0257	-228	1	6.24	TATATA
PF10_0257	-222	1	6.24	TATATA
PF10_0257	-216	1	6.24	TATATA
PF10_0257	-24	1	6.24	TATATA
PF10_0257	-18	1	6.24	TATATA
PF10_0257	-12	1	6.24	TATATA
PF10_0264	-1927	1	6.24	TATATA
PF10_0264	-1843	1	6.24	TATATA
PF10_0264	-1725	1	6.24	TATATA
PF10_0264	-1371	1	6.24	TATATA
PF10_0264	-1097	1	6.24	TATATA
PF10_0264	-1090	1	6.24	TATATA
PF10_0264	-1084	1	6.24	TATATA
PF10_0264	-1004	1	6.24	TATATA
PF10_0264	-917	1	6.24	TATATA
PF10_0264	-893	1	6.24	TATATA
PF10_0264	-809	1	6.24	TATATA
PF10_0264	-748	1	6.24	TATATA
PF10_0264	-742	1	6.24	TATATA
PF10_0264	-736	1	6.24	TATATA
PF10_0264	-730	1	6.24	TATATA
PF10_0264	-643	1	6.24	TATATA
PF10_0264	-594	1	6.24	TATATA
PF10_0264	-588	1	6.24	TATATA
PF10_0264	-467	1	6.24	TATATA
PF10_0264	-406	1	6.24	TATATA
PF10_0264	-400	1	6.24	TATATA
PF10_0264	-388	1	6.24	TATATA
PF10_0264	-278	1	6.24	TATATA
PF10_0264	-272	1	6.24	TATATA
PF10_0264	-180	1	6.24	TATATA
PF10_0264	-174	1	6.24	TATATA
PF10_0264	-152	1	6.24	TATATA
PF10_0264	-138	1	6.24	TATATA
PF10_0264	-79	1	6.24	TATATA
PF10_0264	-45	1	6.24	TATATA
PF10_0266	-1452	1	6.24	TATATA
PF10_0266	-1446	1	6.24	TATATA
PF10_0266	-1440	1	6.24	TATATA
PF10_0266	-1326	1	6.24	TATATA
PF10_0266	-1254	1	6.24	TATATA
PF10_0266	-1248	1	6.24	TATATA
PF10_0266	-1242	1	6.24	TATATA
PF10_0266	-1236	1	6.24	TATATA
PF10_0266	-1230	1	6.24	TATATA
PF10_0266	-1204	1	6.24	TATATA
PF10_0266	-1098	1	6.24	TATATA
PF10_0266	-1092	1	6.24	TATATA
PF10_0266	-1086	1	6.24	TATATA
PF10_0266	-1080	1	6.24	TATATA
PF10_0266	-966	1	6.24	TATATA
PF10_0266	-940	1	6.24	TATATA
PF10_0266	-698	1	6.24	TATATA
PF10_0266	-669	1	6.24	TATATA
PF10_0266	-640	1	6.24	TATATA
PF10_0266	-626	1	6.24	TATATA
PF10_0266	-609	1	6.24	TATATA
PF10_0266	-603	1	6.24	TATATA
PF10_0266	-594	1	6.24	TATATA
PF10_0266	-484	1	6.24	TATATA
PF10_0266	-382	1	6.24	TATATA
PF10_0266	-376	1	6.24	TATATA
PF10_0266	-370	1	6.24	TATATA
PF10_0266	-208	1	6.24	TATATA
PF10_0266	-202	1	6.24	TATATA
PF10_0266	-180	1	6.24	TATATA
PF10_0266	-86	1	6.24	TATATA
PF10_0266	-80	1	6.24	TATATA
PF10_0266	-74	1	6.24	TATATA
PF10_0267	-1775	1	6.24	TATATA
PF10_0267	-1769	1	6.24	TATATA
PF10_0267	-1763	1	6.24	TATATA
PF10_0267	-1750	1	6.24	TATATA
PF10_0267	-1667	1	6.24	TATATA
PF10_0267	-1651	1	6.24	TATATA
PF10_0267	-1645	1	6.24	TATATA
PF10_0267	-1639	1	6.24	TATATA
PF10_0267	-1477	1	6.24	TATATA
PF10_0267	-1471	1	6.24	TATATA
PF10_0267	-1246	1	6.24	TATATA
PF10_0267	-1186	1	6.24	TATATA
PF10_0267	-1170	1	6.24	TATATA
PF10_0267	-1153	1	6.24	TATATA
PF10_0267	-771	1	6.24	TATATA
PF10_0267	-765	1	6.24	TATATA
PF10_0267	-759	1	6.24	TATATA
PF10_0267	-753	1	6.24	TATATA
PF10_0267	-647	1	6.24	TATATA
PF10_0267	-619	1	6.24	TATATA
PF10_0267	-613	1	6.24	TATATA
PF10_0267	-607	1	6.24	TATATA
PF10_0267	-601	1	6.24	TATATA
PF10_0267	-409	1	6.24	TATATA
PF10_0267	-403	1	6.24	TATATA
PF10_0267	-397	1	6.24	TATATA
PF10_0269	-1501	1	6.24	TATATA
PF10_0269	-1440	1	6.24	TATATA
PF10_0269	-1433	1	6.24	TATATA
PF10_0269	-1010	1	6.24	TATATA
PF10_0269	-894	1	6.24	TATATA
PF10_0269	-851	1	6.24	TATATA
PF10_0269	-810	1	6.24	TATATA
PF10_0269	-804	1	6.24	TATATA
PF10_0269	-798	1	6.24	TATATA
PF10_0269	-632	1	6.24	TATATA
PF10_0269	-626	1	6.24	TATATA
PF10_0269	-620	1	6.24	TATATA
PF10_0269	-614	1	6.24	TATATA
PF10_0269	-527	1	6.24	TATATA
PF10_0269	-520	1	6.24	TATATA
PF10_0272	-1844	1	6.24	TATATA
PF10_0272	-1838	1	6.24	TATATA
PF10_0272	-1832	1	6.24	TATATA
PF10_0272	-1726	1	6.24	TATATA
PF10_0272	-1695	1	6.24	TATATA
PF10_0272	-1689	1	6.24	TATATA
PF10_0272	-1683	1	6.24	TATATA
PF10_0272	-1475	1	6.24	TATATA
PF10_0272	-1469	1	6.24	TATATA
PF10_0272	-1463	1	6.24	TATATA
PF10_0272	-1365	1	6.24	TATATA
PF10_0272	-1314	1	6.24	TATATA
PF10_0272	-1308	1	6.24	TATATA
PF10_0272	-1232	1	6.24	TATATA
PF10_0272	-1185	1	6.24	TATATA
PF10_0272	-1136	1	6.24	TATATA
PF10_0272	-1078	1	6.24	TATATA
PF10_0272	-1020	1	6.24	TATATA
PF10_0272	-1014	1	6.24	TATATA
PF10_0272	-1008	1	6.24	TATATA
PF10_0272	-1002	1	6.24	TATATA
PF10_0272	-996	1	6.24	TATATA
PF10_0272	-947	1	6.24	TATATA
PF10_0272	-724	1	6.24	TATATA
PF10_0272	-718	1	6.24	TATATA
PF10_0272	-712	1	6.24	TATATA
PF10_0272	-706	1	6.24	TATATA
PF10_0272	-592	1	6.24	TATATA
PF10_0272	-566	1	6.24	TATATA
PF10_0272	-483	1	6.24	TATATA
PF10_0272	-477	1	6.24	TATATA
PF10_0272	-471	1	6.24	TATATA
PF10_0272	-465	1	6.24	TATATA
PF10_0272	-459	1	6.24	TATATA
PF10_0272	-343	1	6.24	TATATA
PF10_0272	-203	1	6.24	TATATA
PF10_0272	-196	1	6.24	TATATA
PF10_0272	-190	1	6.24	TATATA
PF10_0272	-184	1	6.24	TATATA
PF10_0272	-178	1	6.24	TATATA
PF10_0272	-166	1	6.24	TATATA
PF10_0273	-1879	1	6.24	TATATA
PF10_0273	-1811	1	6.24	TATATA
PF10_0273	-1767	1	6.24	TATATA
PF10_0273	-1761	1	6.24	TATATA
PF10_0273	-1755	1	6.24	TATATA
PF10_0273	-1749	1	6.24	TATATA
PF10_0273	-1743	1	6.24	TATATA
PF10_0273	-1737	1	6.24	TATATA
PF10_0273	-1660	1	6.24	TATATA
PF10_0273	-1516	1	6.24	TATATA
PF10_0273	-1510	1	6.24	TATATA
PF10_0273	-1504	1	6.24	TATATA
PF10_0273	-1498	1	6.24	TATATA
PF10_0273	-1315	1	6.24	TATATA
PF10_0273	-1224	1	6.24	TATATA
PF10_0273	-1218	1	6.24	TATATA
PF10_0273	-1212	1	6.24	TATATA
PF10_0273	-1206	1	6.24	TATATA
PF10_0273	-1200	1	6.24	TATATA
PF10_0273	-1144	1	6.24	TATATA
PF10_0273	-1086	1	6.24	TATATA
PF10_0273	-1037	1	6.24	TATATA
PF10_0273	-923	1	6.24	TATATA
PF10_0273	-916	1	6.24	TATATA
PF10_0273	-910	1	6.24	TATATA
PF10_0273	-761	1	6.24	TATATA
PF10_0273	-755	1	6.24	TATATA
PF10_0273	-749	1	6.24	TATATA
PF10_0273	-535	1	6.24	TATATA
PF10_0273	-529	1	6.24	TATATA
PF10_0273	-509	1	6.24	TATATA
PF10_0273	-386	1	6.24	TATATA
PF10_0273	-380	1	6.24	TATATA
PF10_0273	-374	1	6.24	TATATA
PF10_0273	-127	1	6.24	TATATA
PF10_0273	-67	1	6.24	TATATA
PF10_0273	-61	1	6.24	TATATA
PF10_0273	-55	1	6.24	TATATA
PF10_0274	-958	1	6.24	TATATA
PF10_0274	-952	1	6.24	TATATA
PF10_0274	-946	1	6.24	TATATA
PF10_0274	-889	1	6.24	TATATA
PF10_0274	-883	1	6.24	TATATA
PF10_0274	-877	1	6.24	TATATA
PF10_0274	-871	1	6.24	TATATA
PF10_0274	-865	1	6.24	TATATA
PF10_0274	-767	1	6.24	TATATA
PF10_0274	-627	1	6.24	TATATA
PF10_0274	-621	1	6.24	TATATA
PF10_0274	-615	1	6.24	TATATA
PF10_0274	-609	1	6.24	TATATA
PF10_0274	-503	1	6.24	TATATA
PF10_0274	-497	1	6.24	TATATA
PF10_0274	-491	1	6.24	TATATA
PF10_0274	-485	1	6.24	TATATA
PF10_0274	-418	1	6.24	TATATA
PF10_0274	-396	1	6.24	TATATA
PF10_0274	-213	1	6.24	TATATA
PF10_0274	-207	1	6.24	TATATA
PF10_0274	-201	1	6.24	TATATA
PF10_0274	-170	1	6.24	TATATA
PF10_0274	-164	1	6.24	TATATA
PF10_0274	-158	1	6.24	TATATA
PF10_0274	-22	1	6.24	TATATA
PF10_0274	-16	1	6.24	TATATA
PF10_0275	-332	1	6.24	TATATA
PF10_0275	-326	1	6.24	TATATA
PF10_0275	-314	1	6.24	TATATA
PF10_0275	-139	1	6.24	TATATA
PF10_0275	-133	1	6.24	TATATA
PF10_0275	-127	1	6.24	TATATA
PF10_0275	-43	1	6.24	TATATA
PF10_0275	-37	1	6.24	TATATA
PF10_0278	-967	1	6.24	TATATA
PF10_0278	-934	1	6.24	TATATA
PF10_0278	-928	1	6.24	TATATA
PF10_0278	-919	1	6.24	TATATA
PF10_0278	-913	1	6.24	TATATA
PF10_0278	-906	1	6.24	TATATA
PF10_0278	-900	1	6.24	TATATA
PF10_0278	-893	1	6.24	TATATA
PF10_0278	-887	1	6.24	TATATA
PF10_0278	-801	1	6.24	TATATA
PF10_0278	-707	1	6.24	TATATA
PF10_0278	-701	1	6.24	TATATA
PF10_0278	-695	1	6.24	TATATA
PF10_0278	-689	1	6.24	TATATA
PF10_0278	-594	1	6.24	TATATA
PF10_0278	-588	1	6.24	TATATA
PF10_0278	-582	1	6.24	TATATA
PF10_0278	-576	1	6.24	TATATA
PF10_0278	-570	1	6.24	TATATA
PF10_0278	-509	1	6.24	TATATA
PF10_0278	-458	1	6.24	TATATA
PF10_0278	-379	1	6.24	TATATA
PF10_0278	-209	1	6.24	TATATA
PF10_0278	-203	1	6.24	TATATA
PF10_0278	-197	1	6.24	TATATA
PF10_0279	-1421	1	6.24	TATATA
PF10_0279	-1233	1	6.24	TATATA
PF10_0279	-955	1	6.24	TATATA
PF10_0279	-949	1	6.24	TATATA
PF10_0279	-943	1	6.24	TATATA
PF10_0279	-548	1	6.24	TATATA
PF10_0279	-542	1	6.24	TATATA
PF10_0279	-450	1	6.24	TATATA
PF10_0279	-444	1	6.24	TATATA
PF10_0279	-438	1	6.24	TATATA
PF10_0279	-360	1	6.24	TATATA
PF10_0279	-354	1	6.24	TATATA
PF10_0279	-348	1	6.24	TATATA
PF10_0279	-334	1	6.24	TATATA
PF10_0285	-647	1	6.24	TATATA
PF10_0285	-640	1	6.24	TATATA
PF10_0285	-592	1	6.24	TATATA
PF10_0285	-332	1	6.24	TATATA
PF10_0285	-318	1	6.24	TATATA
PF10_0285	-302	1	6.24	TATATA
PF10_0285	-176	1	6.24	TATATA
PF10_0285	-170	1	6.24	TATATA
PF10_0285	-164	1	6.24	TATATA
PF10_0285	-158	1	6.24	TATATA
PF10_0285	-75	1	6.24	TATATA
PF10_0287	-1888	1	6.24	TATATA
PF10_0287	-1882	1	6.24	TATATA
PF10_0287	-1876	1	6.24	TATATA
PF10_0287	-1870	1	6.24	TATATA
PF10_0287	-1864	1	6.24	TATATA
PF10_0287	-1858	1	6.24	TATATA
PF10_0287	-1534	1	6.24	TATATA
PF10_0287	-1301	1	6.24	TATATA
PF10_0287	-1295	1	6.24	TATATA
PF10_0287	-1249	1	6.24	TATATA
PF10_0287	-1183	1	6.24	TATATA
PF10_0287	-1177	1	6.24	TATATA
PF10_0287	-1171	1	6.24	TATATA
PF10_0287	-1165	1	6.24	TATATA
PF10_0287	-1159	1	6.24	TATATA
PF10_0287	-1153	1	6.24	TATATA
PF10_0287	-1147	1	6.24	TATATA
PF10_0287	-1108	1	6.24	TATATA
PF10_0287	-983	1	6.24	TATATA
PF10_0287	-943	1	6.24	TATATA
PF10_0287	-901	1	6.24	TATATA
PF10_0287	-895	1	6.24	TATATA
PF10_0287	-889	1	6.24	TATATA
PF10_0287	-668	1	6.24	TATATA
PF10_0287	-662	1	6.24	TATATA
PF10_0287	-656	1	6.24	TATATA
PF10_0287	-650	1	6.24	TATATA
PF10_0287	-644	1	6.24	TATATA
PF10_0287	-638	1	6.24	TATATA
PF10_0287	-608	1	6.24	TATATA
PF10_0287	-470	1	6.24	TATATA
PF10_0287	-464	1	6.24	TATATA
PF10_0287	-458	1	6.24	TATATA
PF10_0287	-260	1	6.24	TATATA
PF10_0287	-248	1	6.24	TATATA
PF10_0287	-230	1	6.24	TATATA
PF10_0287	-121	1	6.24	TATATA
PF10_0294	-1297	1	6.24	TATATA
PF10_0294	-1268	1	6.24	TATATA
PF10_0294	-765	1	6.24	TATATA
PF10_0294	-721	1	6.24	TATATA
PF10_0294	-709	1	6.24	TATATA
PF10_0294	-703	1	6.24	TATATA
PF10_0294	-697	1	6.24	TATATA
PF10_0294	-690	1	6.24	TATATA
PF10_0294	-504	1	6.24	TATATA
PF10_0294	-451	1	6.24	TATATA
PF10_0294	-240	1	6.24	TATATA
PF10_0294	-70	1	6.24	TATATA
PF10_0294	-64	1	6.24	TATATA
PF10_0294	-58	1	6.24	TATATA
PF10_0294	-52	1	6.24	TATATA
PF10_0294	-46	1	6.24	TATATA
PF10_0294	-40	1	6.24	TATATA
PF10_0294	-34	1	6.24	TATATA
PF10_0297	-1206	1	6.24	TATATA
PF10_0297	-1178	1	6.24	TATATA
PF10_0297	-1172	1	6.24	TATATA
PF10_0297	-1166	1	6.24	TATATA
PF10_0297	-1160	1	6.24	TATATA
PF10_0297	-1051	1	6.24	TATATA
PF10_0297	-1006	1	6.24	TATATA
PF10_0297	-1000	1	6.24	TATATA
PF10_0297	-906	1	6.24	TATATA
PF10_0297	-883	1	6.24	TATATA
PF10_0297	-877	1	6.24	TATATA
PF10_0297	-533	1	6.24	TATATA
PF10_0297	-527	1	6.24	TATATA
PF10_0297	-521	1	6.24	TATATA
PF10_0297	-515	1	6.24	TATATA
PF10_0297	-509	1	6.24	TATATA
PF10_0297	-503	1	6.24	TATATA
PF10_0297	-496	1	6.24	TATATA
PF10_0297	-471	1	6.24	TATATA
PF10_0297	-460	1	6.24	TATATA
PF10_0297	-336	1	6.24	TATATA
PF10_0297	-311	1	6.24	TATATA
PF10_0297	-305	1	6.24	TATATA
PF10_0297	-299	1	6.24	TATATA
PF10_0297	-293	1	6.24	TATATA
PF10_0297	-287	1	6.24	TATATA
PF10_0299	-1752	1	6.24	TATATA
PF10_0299	-1746	1	6.24	TATATA
PF10_0299	-1689	1	6.24	TATATA
PF10_0299	-1671	1	6.24	TATATA
PF10_0299	-1665	1	6.24	TATATA
PF10_0299	-1659	1	6.24	TATATA
PF10_0299	-817	1	6.24	TATATA
PF10_0299	-811	1	6.24	TATATA
PF10_0299	-805	1	6.24	TATATA
PF10_0299	-698	1	6.24	TATATA
PF10_0299	-692	1	6.24	TATATA
PF10_0299	-686	1	6.24	TATATA
PF10_0299	-680	1	6.24	TATATA
PF10_0299	-674	1	6.24	TATATA
PF10_0299	-575	1	6.24	TATATA
PF10_0299	-461	1	6.24	TATATA
PF10_0299	-329	1	6.24	TATATA
PF10_0299	-323	1	6.24	TATATA
PF10_0299	-317	1	6.24	TATATA
PF10_0299	-311	1	6.24	TATATA
PF10_0299	-280	1	6.24	TATATA
PF10_0299	-75	1	6.24	TATATA
PF10_0299	-60	1	6.24	TATATA
PF10_0299	-54	1	6.24	TATATA
PF10_0299	-48	1	6.24	TATATA
PF10_0299	-42	1	6.24	TATATA
PF10_0300	-820	1	6.24	TATATA
PF10_0300	-814	1	6.24	TATATA
PF10_0300	-808	1	6.24	TATATA
PF10_0300	-802	1	6.24	TATATA
PF10_0300	-787	1	6.24	TATATA
PF10_0300	-549	1	6.24	TATATA
PF10_0300	-543	1	6.24	TATATA
PF10_0300	-537	1	6.24	TATATA
PF10_0300	-401	1	6.24	TATATA
PF10_0300	-287	1	6.24	TATATA
PF10_0300	-186	1	6.24	TATATA
PF10_0300	-180	1	6.24	TATATA
PF10_0300	-174	1	6.24	TATATA
PF10_0300	-168	1	6.24	TATATA
PF10_0300	-162	1	6.24	TATATA
PF10_0300	-57	1	6.24	TATATA
PF10_0300	-51	1	6.24	TATATA
PF10_0300	-45	1	6.24	TATATA
PF10_0301	-1913	1	6.24	TATATA
PF10_0301	-1799	1	6.24	TATATA
PF10_0301	-1698	1	6.24	TATATA
PF10_0301	-1692	1	6.24	TATATA
PF10_0301	-1686	1	6.24	TATATA
PF10_0301	-1680	1	6.24	TATATA
PF10_0301	-1674	1	6.24	TATATA
PF10_0301	-1569	1	6.24	TATATA
PF10_0301	-1563	1	6.24	TATATA
PF10_0301	-1557	1	6.24	TATATA
PF10_0301	-719	1	6.24	TATATA
PF10_0301	-713	1	6.24	TATATA
PF10_0301	-707	1	6.24	TATATA
PF10_0301	-701	1	6.24	TATATA
PF10_0301	-685	1	6.24	TATATA
PF10_0301	-628	1	6.24	TATATA
PF10_0301	-622	1	6.24	TATATA
PF10_0301	-179	1	6.24	TATATA
PF10_0301	-173	1	6.24	TATATA
PF10_0301	-129	1	6.24	TATATA
PF10_0301	-98	1	6.24	TATATA
PF10_0301	-86	1	6.24	TATATA
PF10_0301	-80	1	6.24	TATATA
PF10_0301	-74	1	6.24	TATATA
PF10_0301	-68	1	6.24	TATATA
PF10_0301	-62	1	6.24	TATATA
PF10_0301	-56	1	6.24	TATATA
PF10_0301	-50	1	6.24	TATATA
PF10_0301	-44	1	6.24	TATATA
PF10_0314	-2000	1	6.24	TATATA
PF10_0314	-1994	1	6.24	TATATA
PF10_0314	-1988	1	6.24	TATATA
PF10_0314	-1982	1	6.24	TATATA
PF10_0314	-1942	1	6.24	TATATA
PF10_0314	-1771	1	6.24	TATATA
PF10_0314	-1765	1	6.24	TATATA
PF10_0314	-1759	1	6.24	TATATA
PF10_0314	-1753	1	6.24	TATATA
PF10_0314	-1747	1	6.24	TATATA
PF10_0314	-1685	1	6.24	TATATA
PF10_0314	-1679	1	6.24	TATATA
PF10_0314	-1663	1	6.24	TATATA
PF10_0314	-1579	1	6.24	TATATA
PF10_0314	-1476	1	6.24	TATATA
PF10_0314	-1470	1	6.24	TATATA
PF10_0314	-1464	1	6.24	TATATA
PF10_0314	-1458	1	6.24	TATATA
PF10_0314	-1430	1	6.24	TATATA
PF10_0314	-1423	1	6.24	TATATA
PF10_0314	-1417	1	6.24	TATATA
PF10_0314	-1411	1	6.24	TATATA
PF10_0314	-1405	1	6.24	TATATA
PF10_0314	-1399	1	6.24	TATATA
PF10_0314	-1393	1	6.24	TATATA
PF10_0314	-1350	1	6.24	TATATA
PF10_0314	-1270	1	6.24	TATATA
PF10_0314	-1264	1	6.24	TATATA
PF10_0314	-1258	1	6.24	TATATA
PF10_0314	-1018	1	6.24	TATATA
PF10_0314	-1012	1	6.24	TATATA
PF10_0314	-832	1	6.24	TATATA
PF10_0314	-826	1	6.24	TATATA
PF10_0314	-799	1	6.24	TATATA
PF10_0314	-793	1	6.24	TATATA
PF10_0314	-519	1	6.24	TATATA
PF10_0314	-513	1	6.24	TATATA
PF10_0314	-507	1	6.24	TATATA
PF10_0314	-466	1	6.24	TATATA
PF10_0314	-460	1	6.24	TATATA
PF10_0314	-411	1	6.24	TATATA
PF10_0314	-373	1	6.24	TATATA
PF10_0314	-367	1	6.24	TATATA
PF10_0314	-173	1	6.24	TATATA
PF10_0314	-94	1	6.24	TATATA
PF10_0314	-88	1	6.24	TATATA
PF10_0314	-82	1	6.24	TATATA
PF10_0314	-76	1	6.24	TATATA
PF10_0314	-70	1	6.24	TATATA
PF10_0314	-64	1	6.24	TATATA
PF10_0325	-1999	1	6.24	TATATA
PF10_0325	-1937	1	6.24	TATATA
PF10_0325	-1810	1	6.24	TATATA
PF10_0325	-1798	1	6.24	TATATA
PF10_0325	-1792	1	6.24	TATATA
PF10_0325	-1744	1	6.24	TATATA
PF10_0325	-1683	1	6.24	TATATA
PF10_0325	-1677	1	6.24	TATATA
PF10_0325	-1671	1	6.24	TATATA
PF10_0325	-931	1	6.24	TATATA
PF10_0325	-919	1	6.24	TATATA
PF10_0325	-913	1	6.24	TATATA
PF10_0325	-907	1	6.24	TATATA
PF10_0325	-834	1	6.24	TATATA
PF10_0325	-828	1	6.24	TATATA
PF10_0325	-757	1	6.24	TATATA
PF10_0325	-751	1	6.24	TATATA
PF10_0325	-725	1	6.24	TATATA
PF10_0325	-689	1	6.24	TATATA
PF10_0325	-676	1	6.24	TATATA
PF10_0325	-556	1	6.24	TATATA
PF10_0325	-497	1	6.24	TATATA
PF10_0325	-491	1	6.24	TATATA
PF10_0325	-476	1	6.24	TATATA
PF10_0325	-400	1	6.24	TATATA
PF10_0325	-388	1	6.24	TATATA
PF10_0325	-382	1	6.24	TATATA
PF10_0325	-312	1	6.24	TATATA
PF10_0325	-297	1	6.24	TATATA
PF10_0325	-119	1	6.24	TATATA
PF10_0325	-36	1	6.24	TATATA
PF10_0325	-30	1	6.24	TATATA
PF10_0326	-1920	1	6.24	TATATA
PF10_0326	-1914	1	6.24	TATATA
PF10_0326	-1001	1	6.24	TATATA
PF10_0326	-924	1	6.24	TATATA
PF10_0326	-832	1	6.24	TATATA
PF10_0326	-766	1	6.24	TATATA
PF10_0326	-688	1	6.24	TATATA
PF10_0326	-682	1	6.24	TATATA
PF10_0326	-465	1	6.24	TATATA
PF10_0326	-449	1	6.24	TATATA
PF10_0326	-443	1	6.24	TATATA
PF10_0326	-437	1	6.24	TATATA
PF10_0326	-431	1	6.24	TATATA
PF10_0326	-425	1	6.24	TATATA
PF10_0326	-301	1	6.24	TATATA
PF10_0326	-295	1	6.24	TATATA
PF10_0327	-1431	1	6.24	TATATA
PF10_0327	-1425	1	6.24	TATATA
PF10_0327	-1419	1	6.24	TATATA
PF10_0327	-1413	1	6.24	TATATA
PF10_0327	-1407	1	6.24	TATATA
PF10_0327	-1276	1	6.24	TATATA
PF10_0327	-1141	1	6.24	TATATA
PF10_0327	-1134	1	6.24	TATATA
PF10_0327	-1023	1	6.24	TATATA
PF10_0327	-932	1	6.24	TATATA
PF10_0327	-882	1	6.24	TATATA
PF10_0327	-876	1	6.24	TATATA
PF10_0327	-727	1	6.24	TATATA
PF10_0327	-674	1	6.24	TATATA
PF10_0327	-657	1	6.24	TATATA
PF10_0327	-622	1	6.24	TATATA
PF10_0327	-615	1	6.24	TATATA
PF10_0327	-609	1	6.24	TATATA
PF10_0327	-402	1	6.24	TATATA
PF10_0327	-351	1	6.24	TATATA
PF10_0327	-110	1	6.24	TATATA
PF10_0327	-103	1	6.24	TATATA
PF10_0327	-97	1	6.24	TATATA
PF10_0327	-91	1	6.24	TATATA
PF10_0327	-85	1	6.24	TATATA
PF10_0327	-79	1	6.24	TATATA
PF10_0328	-1460	1	6.24	TATATA
PF10_0328	-1454	1	6.24	TATATA
PF10_0328	-1448	1	6.24	TATATA
PF10_0328	-1442	1	6.24	TATATA
PF10_0328	-1194	1	6.24	TATATA
PF10_0328	-1188	1	6.24	TATATA
PF10_0328	-1177	1	6.24	TATATA
PF10_0328	-1143	1	6.24	TATATA
PF10_0328	-1137	1	6.24	TATATA
PF10_0328	-1086	1	6.24	TATATA
PF10_0328	-932	1	6.24	TATATA
PF10_0328	-926	1	6.24	TATATA
PF10_0328	-919	1	6.24	TATATA
PF10_0328	-867	1	6.24	TATATA
PF10_0328	-816	1	6.24	TATATA
PF10_0328	-795	1	6.24	TATATA
PF10_0328	-683	1	6.24	TATATA
PF10_0328	-665	1	6.24	TATATA
PF10_0328	-659	1	6.24	TATATA
PF10_0328	-611	1	6.24	TATATA
PF10_0328	-516	1	6.24	TATATA
PF10_0328	-465	1	6.24	TATATA
PF10_0328	-407	1	6.24	TATATA
PF10_0328	-400	1	6.24	TATATA
PF10_0328	-387	1	6.24	TATATA
PF10_0328	-279	1	6.24	TATATA
PF10_0328	-263	1	6.24	TATATA
PF10_0328	-132	1	6.24	TATATA
PF10_0328	-126	1	6.24	TATATA
PF10_0328	-120	1	6.24	TATATA
PF10_0328	-114	1	6.24	TATATA
PF10_0328	-108	1	6.24	TATATA
PF10_0341	-1645	1	6.24	TATATA
PF10_0341	-1639	1	6.24	TATATA
PF10_0341	-1633	1	6.24	TATATA
PF10_0341	-1390	1	6.24	TATATA
PF10_0341	-1384	1	6.24	TATATA
PF10_0341	-1378	1	6.24	TATATA
PF10_0341	-1372	1	6.24	TATATA
PF10_0341	-1182	1	6.24	TATATA
PF10_0341	-1176	1	6.24	TATATA
PF10_0341	-1170	1	6.24	TATATA
PF10_0341	-1059	1	6.24	TATATA
PF10_0341	-708	1	6.24	TATATA
PF10_0341	-702	1	6.24	TATATA
PF10_0341	-561	1	6.24	TATATA
PF10_0341	-555	1	6.24	TATATA
PF10_0341	-549	1	6.24	TATATA
PF10_0341	-232	1	6.24	TATATA
PF10_0341	-214	1	6.24	TATATA
PF10_0341	-46	1	6.24	TATATA
PF10_0357	-1738	1	6.24	TATATA
PF10_0357	-1709	1	6.24	TATATA
PF10_0357	-1703	1	6.24	TATATA
PF10_0357	-1641	1	6.24	TATATA
PF10_0357	-1635	1	6.24	TATATA
PF10_0357	-1629	1	6.24	TATATA
PF10_0357	-879	1	6.24	TATATA
PF10_0357	-873	1	6.24	TATATA
PF10_0357	-653	1	6.24	TATATA
PF10_0357	-640	1	6.24	TATATA
PF10_0357	-53	1	6.24	TATATA
PF10_0361	-2000	1	6.24	TATATA
PF10_0361	-1981	1	6.24	TATATA
PF10_0361	-1951	1	6.24	TATATA
PF10_0361	-1945	1	6.24	TATATA
PF10_0361	-1915	1	6.24	TATATA
PF10_0361	-1775	1	6.24	TATATA
PF10_0361	-1714	1	6.24	TATATA
PF10_0361	-1695	1	6.24	TATATA
PF10_0361	-1684	1	6.24	TATATA
PF10_0361	-1655	1	6.24	TATATA
PF10_0361	-1450	1	6.24	TATATA
PF10_0361	-1300	1	6.24	TATATA
PF10_0361	-1288	1	6.24	TATATA
PF10_0361	-1161	1	6.24	TATATA
PF10_0361	-968	1	6.24	TATATA
PF10_0361	-962	1	6.24	TATATA
PF10_0361	-956	1	6.24	TATATA
PF10_0361	-950	1	6.24	TATATA
PF10_0361	-827	1	6.24	TATATA
PF10_0361	-821	1	6.24	TATATA
PF10_0361	-815	1	6.24	TATATA
PF10_0361	-774	1	6.24	TATATA
PF10_0361	-717	1	6.24	TATATA
PF10_0361	-592	1	6.24	TATATA
PF10_0361	-558	1	6.24	TATATA
PF10_0361	-534	1	6.24	TATATA
PF10_0361	-508	1	6.24	TATATA
PF10_0361	-502	1	6.24	TATATA
PF10_0361	-495	1	6.24	TATATA
PF10_0361	-422	1	6.24	TATATA
PF10_0361	-390	1	6.24	TATATA
PF10_0361	-340	1	6.24	TATATA
PF10_0361	-318	1	6.24	TATATA
PF10_0361	-312	1	6.24	TATATA
PF10_0361	-260	1	6.24	TATATA
PF10_0361	-134	1	6.24	TATATA
PF10_0361	-72	1	6.24	TATATA
PF10_0361	-58	1	6.24	TATATA
PF10_0361	-46	1	6.24	TATATA
PF10_0361	-40	1	6.24	TATATA
PF10_0369	-1253	1	6.24	TATATA
PF10_0369	-1247	1	6.24	TATATA
PF10_0369	-1197	1	6.24	TATATA
PF10_0369	-1191	1	6.24	TATATA
PF10_0369	-1182	1	6.24	TATATA
PF10_0369	-1176	1	6.24	TATATA
PF10_0369	-1170	1	6.24	TATATA
PF10_0369	-1164	1	6.24	TATATA
PF10_0369	-1047	1	6.24	TATATA
PF10_0369	-1041	1	6.24	TATATA
PF10_0369	-1035	1	6.24	TATATA
PF10_0369	-1029	1	6.24	TATATA
PF10_0369	-864	1	6.24	TATATA
PF10_0369	-728	1	6.24	TATATA
PF10_0369	-722	1	6.24	TATATA
PF10_0369	-500	1	6.24	TATATA
PF10_0369	-494	1	6.24	TATATA
PF10_0369	-488	1	6.24	TATATA
PF10_0369	-412	1	6.24	TATATA
PF10_0369	-400	1	6.24	TATATA
PF10_0369	-394	1	6.24	TATATA
PF10_0369	-388	1	6.24	TATATA
PF10_0369	-382	1	6.24	TATATA
PF10_0369	-116	1	6.24	TATATA
PF10_0369	-110	1	6.24	TATATA
PF10_0369	-104	1	6.24	TATATA
PF10_0369	-98	1	6.24	TATATA
PF10_0378	-1823	1	6.24	TATATA
PF10_0378	-1325	1	6.24	TATATA
PF10_0378	-1319	1	6.24	TATATA
PF10_0378	-1313	1	6.24	TATATA
PF10_0378	-1189	1	6.24	TATATA
PF10_0378	-1054	1	6.24	TATATA
PF10_0378	-938	1	6.24	TATATA
PF10_0378	-905	1	6.24	TATATA
PF10_0378	-830	1	6.24	TATATA
PF10_0378	-824	1	6.24	TATATA
PF10_0378	-818	1	6.24	TATATA
PF10_0378	-637	1	6.24	TATATA
PF10_0378	-631	1	6.24	TATATA
PF10_0378	-530	1	6.24	TATATA
PF10_0378	-359	1	6.24	TATATA
PF10_0378	-353	1	6.24	TATATA
PF10_0378	-347	1	6.24	TATATA
PF10_0378	-226	1	6.24	TATATA
PF10_0378	-220	1	6.24	TATATA
PF10_0378	-121	1	6.24	TATATA
PF10_0378	-115	1	6.24	TATATA
PF10_0378	-109	1	6.24	TATATA
PF10_0378	-103	1	6.24	TATATA
PF10_0380	-1967	1	6.24	TATATA
PF10_0380	-1836	1	6.24	TATATA
PF10_0380	-1742	1	6.24	TATATA
PF10_0380	-1521	1	6.24	TATATA
PF10_0380	-1514	1	6.24	TATATA
PF10_0380	-1508	1	6.24	TATATA
PF10_0380	-1502	1	6.24	TATATA
PF10_0380	-1496	1	6.24	TATATA
PF10_0380	-1228	1	6.24	TATATA
PF10_0380	-1222	1	6.24	TATATA
PF10_0380	-1216	1	6.24	TATATA
PF10_0380	-823	1	6.24	TATATA
PF10_0380	-679	1	6.24	TATATA
PF10_0380	-645	1	6.24	TATATA
PF10_0380	-633	1	6.24	TATATA
PF10_0380	-571	1	6.24	TATATA
PF10_0380	-306	1	6.24	TATATA
PF10_0380	-97	1	6.24	TATATA
PF10_0380	-91	1	6.24	TATATA
PF11_0037	-1999	1	6.24	TATATA
PF11_0037	-1839	1	6.24	TATATA
PF11_0037	-1814	1	6.24	TATATA
PF11_0037	-1807	1	6.24	TATATA
PF11_0037	-1801	1	6.24	TATATA
PF11_0037	-1795	1	6.24	TATATA
PF11_0037	-1789	1	6.24	TATATA
PF11_0037	-1783	1	6.24	TATATA
PF11_0037	-1777	1	6.24	TATATA
PF11_0037	-1771	1	6.24	TATATA
PF11_0037	-1765	1	6.24	TATATA
PF11_0037	-1750	1	6.24	TATATA
PF11_0037	-1499	1	6.24	TATATA
PF11_0037	-1209	1	6.24	TATATA
PF11_0037	-1049	1	6.24	TATATA
PF11_0037	-914	1	6.24	TATATA
PF11_0037	-734	1	6.24	TATATA
PF11_0037	-728	1	6.24	TATATA
PF11_0037	-708	1	6.24	TATATA
PF11_0037	-666	1	6.24	TATATA
PF11_0037	-660	1	6.24	TATATA
PF11_0037	-654	1	6.24	TATATA
PF11_0037	-648	1	6.24	TATATA
PF11_0037	-437	1	6.24	TATATA
PF11_0037	-354	1	6.24	TATATA
PF11_0037	-315	1	6.24	TATATA
PF11_0037	-309	1	6.24	TATATA
PF11_0037	-303	1	6.24	TATATA
PF11_0037	-136	1	6.24	TATATA
PF11_0039	-1970	1	6.24	TATATA
PF11_0039	-1952	1	6.24	TATATA
PF11_0039	-1900	1	6.24	TATATA
PF11_0039	-1870	1	6.24	TATATA
PF11_0039	-1852	1	6.24	TATATA
PF11_0039	-1563	1	6.24	TATATA
PF11_0039	-1416	1	6.24	TATATA
PF11_0039	-1410	1	6.24	TATATA
PF11_0039	-1358	1	6.24	TATATA
PF11_0039	-1352	1	6.24	TATATA
PF11_0039	-1260	1	6.24	TATATA
PF11_0039	-1254	1	6.24	TATATA
PF11_0039	-1193	1	6.24	TATATA
PF11_0039	-1098	1	6.24	TATATA
PF11_0039	-1092	1	6.24	TATATA
PF11_0039	-1086	1	6.24	TATATA
PF11_0039	-1080	1	6.24	TATATA
PF11_0039	-1073	1	6.24	TATATA
PF11_0039	-1066	1	6.24	TATATA
PF11_0039	-954	1	6.24	TATATA
PF11_0039	-753	1	6.24	TATATA
PF11_0039	-664	1	6.24	TATATA
PF11_0039	-652	1	6.24	TATATA
PF11_0039	-646	1	6.24	TATATA
PF11_0039	-640	1	6.24	TATATA
PF11_0039	-634	1	6.24	TATATA
PF11_0039	-628	1	6.24	TATATA
PF11_0039	-210	1	6.24	TATATA
PF11_0039	-204	1	6.24	TATATA
PF11_0039	-198	1	6.24	TATATA
PF11_0039	-192	1	6.24	TATATA
PF11_0039	-180	1	6.24	TATATA
PF11_0039	-123	1	6.24	TATATA
PF11_0039	-96	1	6.24	TATATA
PF11_0039	-90	1	6.24	TATATA
PF11_0039	-84	1	6.24	TATATA
PF11_0039	-78	1	6.24	TATATA
PF11_0039	-72	1	6.24	TATATA
PF11_0039	-66	1	6.24	TATATA
PF11_0039	-60	1	6.24	TATATA
PF11_0043	-1933	1	6.24	TATATA
PF11_0043	-1851	1	6.24	TATATA
PF11_0043	-1845	1	6.24	TATATA
PF11_0043	-1740	1	6.24	TATATA
PF11_0043	-1731	1	6.24	TATATA
PF11_0043	-1553	1	6.24	TATATA
PF11_0043	-1511	1	6.24	TATATA
PF11_0043	-1505	1	6.24	TATATA
PF11_0043	-1499	1	6.24	TATATA
PF11_0043	-1493	1	6.24	TATATA
PF11_0043	-1487	1	6.24	TATATA
PF11_0043	-1081	1	6.24	TATATA
PF11_0043	-1058	1	6.24	TATATA
PF11_0043	-1008	1	6.24	TATATA
PF11_0043	-866	1	6.24	TATATA
PF11_0043	-807	1	6.24	TATATA
PF11_0043	-800	1	6.24	TATATA
PF11_0043	-794	1	6.24	TATATA
PF11_0043	-788	1	6.24	TATATA
PF11_0043	-740	1	6.24	TATATA
PF11_0043	-734	1	6.24	TATATA
PF11_0043	-728	1	6.24	TATATA
PF11_0043	-589	1	6.24	TATATA
PF11_0043	-552	1	6.24	TATATA
PF11_0043	-526	1	6.24	TATATA
PF11_0043	-508	1	6.24	TATATA
PF11_0043	-499	1	6.24	TATATA
PF11_0043	-402	1	6.24	TATATA
PF11_0043	-246	1	6.24	TATATA
PF11_0047	-1982	1	6.24	TATATA
PF11_0047	-1976	1	6.24	TATATA
PF11_0047	-1970	1	6.24	TATATA
PF11_0047	-1824	1	6.24	TATATA
PF11_0047	-1818	1	6.24	TATATA
PF11_0047	-1812	1	6.24	TATATA
PF11_0047	-1533	1	6.24	TATATA
PF11_0047	-1527	1	6.24	TATATA
PF11_0047	-1521	1	6.24	TATATA
PF11_0047	-1488	1	6.24	TATATA
PF11_0047	-1342	1	6.24	TATATA
PF11_0047	-1336	1	6.24	TATATA
PF11_0047	-1262	1	6.24	TATATA
PF11_0047	-1256	1	6.24	TATATA
PF11_0047	-1144	1	6.24	TATATA
PF11_0047	-1138	1	6.24	TATATA
PF11_0047	-665	1	6.24	TATATA
PF11_0047	-658	1	6.24	TATATA
PF11_0047	-652	1	6.24	TATATA
PF11_0047	-646	1	6.24	TATATA
PF11_0047	-640	1	6.24	TATATA
PF11_0047	-556	1	6.24	TATATA
PF11_0047	-173	1	6.24	TATATA
PF11_0047	-167	1	6.24	TATATA
PF11_0047	-161	1	6.24	TATATA
PF11_0047	-155	1	6.24	TATATA
PF11_0047	-149	1	6.24	TATATA
PF11_0047	-143	1	6.24	TATATA
PF11_0047	-128	1	6.24	TATATA
PF11_0048	-1894	1	6.24	TATATA
PF11_0048	-1740	1	6.24	TATATA
PF11_0048	-1728	1	6.24	TATATA
PF11_0048	-1722	1	6.24	TATATA
PF11_0048	-1716	1	6.24	TATATA
PF11_0048	-1481	1	6.24	TATATA
PF11_0048	-1475	1	6.24	TATATA
PF11_0048	-963	1	6.24	TATATA
PF11_0048	-894	1	6.24	TATATA
PF11_0048	-765	1	6.24	TATATA
PF11_0048	-759	1	6.24	TATATA
PF11_0048	-748	1	6.24	TATATA
PF11_0048	-618	1	6.24	TATATA
PF11_0048	-609	1	6.24	TATATA
PF11_0048	-603	1	6.24	TATATA
PF11_0048	-597	1	6.24	TATATA
PF11_0048	-536	1	6.24	TATATA
PF11_0048	-323	1	6.24	TATATA
PF11_0048	-317	1	6.24	TATATA
PF11_0048	-264	1	6.24	TATATA
PF11_0048	-136	1	6.24	TATATA
PF11_0048	-130	1	6.24	TATATA
PF11_0048	-88	1	6.24	TATATA
PF11_0048	-82	1	6.24	TATATA
PF11_0048	-8	1	6.24	TATATA
PF11_0052	-1201	1	6.24	TATATA
PF11_0052	-1064	1	6.24	TATATA
PF11_0052	-1058	1	6.24	TATATA
PF11_0052	-1052	1	6.24	TATATA
PF11_0052	-832	1	6.24	TATATA
PF11_0052	-570	1	6.24	TATATA
PF11_0052	-564	1	6.24	TATATA
PF11_0052	-558	1	6.24	TATATA
PF11_0052	-543	1	6.24	TATATA
PF11_0052	-491	1	6.24	TATATA
PF11_0052	-445	1	6.24	TATATA
PF11_0052	-438	1	6.24	TATATA
PF11_0052	-425	1	6.24	TATATA
PF11_0052	-405	1	6.24	TATATA
PF11_0052	-391	1	6.24	TATATA
PF11_0052	-245	1	6.24	TATATA
PF11_0052	-182	1	6.24	TATATA
PF11_0052	-159	1	6.24	TATATA
PF11_0052	-118	1	6.24	TATATA
PF11_0053	-1973	1	6.24	TATATA
PF11_0053	-1967	1	6.24	TATATA
PF11_0053	-1961	1	6.24	TATATA
PF11_0053	-1891	1	6.24	TATATA
PF11_0053	-1843	1	6.24	TATATA
PF11_0053	-1777	1	6.24	TATATA
PF11_0053	-1770	1	6.24	TATATA
PF11_0053	-1749	1	6.24	TATATA
PF11_0053	-1743	1	6.24	TATATA
PF11_0053	-1671	1	6.24	TATATA
PF11_0053	-1665	1	6.24	TATATA
PF11_0053	-1652	1	6.24	TATATA
PF11_0053	-1627	1	6.24	TATATA
PF11_0053	-1497	1	6.24	TATATA
PF11_0053	-1433	1	6.24	TATATA
PF11_0053	-1421	1	6.24	TATATA
PF11_0053	-1403	1	6.24	TATATA
PF11_0053	-1364	1	6.24	TATATA
PF11_0053	-1355	1	6.24	TATATA
PF11_0053	-1204	1	6.24	TATATA
PF11_0053	-1198	1	6.24	TATATA
PF11_0053	-1169	1	6.24	TATATA
PF11_0053	-1163	1	6.24	TATATA
PF11_0053	-974	1	6.24	TATATA
PF11_0053	-968	1	6.24	TATATA
PF11_0053	-962	1	6.24	TATATA
PF11_0053	-827	1	6.24	TATATA
PF11_0053	-791	1	6.24	TATATA
PF11_0053	-569	1	6.24	TATATA
PF11_0053	-563	1	6.24	TATATA
PF11_0053	-557	1	6.24	TATATA
PF11_0053	-551	1	6.24	TATATA
PF11_0053	-284	1	6.24	TATATA
PF11_0053	-278	1	6.24	TATATA
PF11_0053	-199	1	6.24	TATATA
PF11_0056	-1218	1	6.24	TATATA
PF11_0056	-1212	1	6.24	TATATA
PF11_0056	-1206	1	6.24	TATATA
PF11_0056	-1200	1	6.24	TATATA
PF11_0056	-1194	1	6.24	TATATA
PF11_0056	-1188	1	6.24	TATATA
PF11_0056	-1182	1	6.24	TATATA
PF11_0056	-922	1	6.24	TATATA
PF11_0056	-916	1	6.24	TATATA
PF11_0056	-836	1	6.24	TATATA
PF11_0056	-830	1	6.24	TATATA
PF11_0056	-824	1	6.24	TATATA
PF11_0056	-818	1	6.24	TATATA
PF11_0056	-738	1	6.24	TATATA
PF11_0056	-732	1	6.24	TATATA
PF11_0056	-726	1	6.24	TATATA
PF11_0056	-720	1	6.24	TATATA
PF11_0056	-714	1	6.24	TATATA
PF11_0056	-306	1	6.24	TATATA
PF11_0056	-300	1	6.24	TATATA
PF11_0056	-294	1	6.24	TATATA
PF11_0056	-288	1	6.24	TATATA
PF11_0056	-282	1	6.24	TATATA
PF11_0056	-276	1	6.24	TATATA
PF11_0065	-1776	1	6.24	TATATA
PF11_0065	-1770	1	6.24	TATATA
PF11_0065	-1764	1	6.24	TATATA
PF11_0065	-1605	1	6.24	TATATA
PF11_0065	-1551	1	6.24	TATATA
PF11_0065	-1496	1	6.24	TATATA
PF11_0065	-1490	1	6.24	TATATA
PF11_0065	-1484	1	6.24	TATATA
PF11_0065	-1478	1	6.24	TATATA
PF11_0065	-1186	1	6.24	TATATA
PF11_0065	-1140	1	6.24	TATATA
PF11_0065	-1134	1	6.24	TATATA
PF11_0065	-1128	1	6.24	TATATA
PF11_0065	-973	1	6.24	TATATA
PF11_0065	-967	1	6.24	TATATA
PF11_0065	-961	1	6.24	TATATA
PF11_0065	-817	1	6.24	TATATA
PF11_0065	-771	1	6.24	TATATA
PF11_0065	-765	1	6.24	TATATA
PF11_0065	-684	1	6.24	TATATA
PF11_0065	-675	1	6.24	TATATA
PF11_0065	-488	1	6.24	TATATA
PF11_0065	-435	1	6.24	TATATA
PF11_0065	-410	1	6.24	TATATA
PF11_0065	-389	1	6.24	TATATA
PF11_0065	-357	1	6.24	TATATA
PF11_0065	-351	1	6.24	TATATA
PF11_0065	-345	1	6.24	TATATA
PF11_0065	-164	1	6.24	TATATA
PF11_0067	-1999	1	6.24	TATATA
PF11_0067	-1993	1	6.24	TATATA
PF11_0067	-1899	1	6.24	TATATA
PF11_0067	-1770	1	6.24	TATATA
PF11_0067	-1734	1	6.24	TATATA
PF11_0067	-1693	1	6.24	TATATA
PF11_0067	-1687	1	6.24	TATATA
PF11_0067	-1681	1	6.24	TATATA
PF11_0067	-1675	1	6.24	TATATA
PF11_0067	-1669	1	6.24	TATATA
PF11_0067	-1446	1	6.24	TATATA
PF11_0067	-1346	1	6.24	TATATA
PF11_0067	-1336	1	6.24	TATATA
PF11_0067	-1323	1	6.24	TATATA
PF11_0067	-1317	1	6.24	TATATA
PF11_0067	-1207	1	6.24	TATATA
PF11_0067	-1201	1	6.24	TATATA
PF11_0067	-1195	1	6.24	TATATA
PF11_0067	-1189	1	6.24	TATATA
PF11_0067	-1180	1	6.24	TATATA
PF11_0067	-1174	1	6.24	TATATA
PF11_0067	-1127	1	6.24	TATATA
PF11_0067	-1076	1	6.24	TATATA
PF11_0067	-1070	1	6.24	TATATA
PF11_0067	-1050	1	6.24	TATATA
PF11_0067	-868	1	6.24	TATATA
PF11_0067	-862	1	6.24	TATATA
PF11_0067	-856	1	6.24	TATATA
PF11_0067	-766	1	6.24	TATATA
PF11_0067	-760	1	6.24	TATATA
PF11_0067	-754	1	6.24	TATATA
PF11_0067	-660	1	6.24	TATATA
PF11_0067	-654	1	6.24	TATATA
PF11_0067	-608	1	6.24	TATATA
PF11_0067	-601	1	6.24	TATATA
PF11_0067	-375	1	6.24	TATATA
PF11_0067	-363	1	6.24	TATATA
PF11_0067	-323	1	6.24	TATATA
PF11_0067	-262	1	6.24	TATATA
PF11_0067	-256	1	6.24	TATATA
PF11_0067	-250	1	6.24	TATATA
PF11_0067	-204	1	6.24	TATATA
PF11_0067	-198	1	6.24	TATATA
PF11_0067	-192	1	6.24	TATATA
PF11_0067	-186	1	6.24	TATATA
PF11_0067	-164	1	6.24	TATATA
PF11_0067	-158	1	6.24	TATATA
PF11_0067	-134	1	6.24	TATATA
PF11_0067	-128	1	6.24	TATATA
PF11_0067	-104	1	6.24	TATATA
PF11_0067	-98	1	6.24	TATATA
PF11_0068	-1948	1	6.24	TATATA
PF11_0068	-1942	1	6.24	TATATA
PF11_0068	-1936	1	6.24	TATATA
PF11_0068	-1930	1	6.24	TATATA
PF11_0068	-1798	1	6.24	TATATA
PF11_0068	-1699	1	6.24	TATATA
PF11_0068	-1692	1	6.24	TATATA
PF11_0068	-1683	1	6.24	TATATA
PF11_0068	-1677	1	6.24	TATATA
PF11_0068	-1585	1	6.24	TATATA
PF11_0068	-1579	1	6.24	TATATA
PF11_0068	-1573	1	6.24	TATATA
PF11_0068	-1567	1	6.24	TATATA
PF11_0068	-1473	1	6.24	TATATA
PF11_0068	-1373	1	6.24	TATATA
PF11_0068	-1366	1	6.24	TATATA
PF11_0068	-1360	1	6.24	TATATA
PF11_0068	-1264	1	6.24	TATATA
PF11_0068	-1258	1	6.24	TATATA
PF11_0068	-1252	1	6.24	TATATA
PF11_0068	-1246	1	6.24	TATATA
PF11_0068	-1240	1	6.24	TATATA
PF11_0068	-1234	1	6.24	TATATA
PF11_0068	-1188	1	6.24	TATATA
PF11_0068	-1022	1	6.24	TATATA
PF11_0068	-1015	1	6.24	TATATA
PF11_0068	-938	1	6.24	TATATA
PF11_0068	-926	1	6.24	TATATA
PF11_0068	-920	1	6.24	TATATA
PF11_0068	-809	1	6.24	TATATA
PF11_0068	-499	1	6.24	TATATA
PF11_0068	-493	1	6.24	TATATA
PF11_0068	-478	1	6.24	TATATA
PF11_0068	-472	1	6.24	TATATA
PF11_0068	-466	1	6.24	TATATA
PF11_0068	-460	1	6.24	TATATA
PF11_0068	-448	1	6.24	TATATA
PF11_0068	-396	1	6.24	TATATA
PF11_0068	-245	1	6.24	TATATA
PF11_0068	-221	1	6.24	TATATA
PF11_0068	-215	1	6.24	TATATA
PF11_0068	-209	1	6.24	TATATA
PF11_0068	-109	1	6.24	TATATA
PF11_0070	-1643	1	6.24	TATATA
PF11_0070	-1570	1	6.24	TATATA
PF11_0070	-1281	1	6.24	TATATA
PF11_0070	-1260	1	6.24	TATATA
PF11_0070	-973	1	6.24	TATATA
PF11_0070	-147	1	6.24	TATATA
PF11_0070	-141	1	6.24	TATATA
PF11_0070	-135	1	6.24	TATATA
PF11_0071	-1505	1	6.24	TATATA
PF11_0071	-1499	1	6.24	TATATA
PF11_0071	-1306	1	6.24	TATATA
PF11_0071	-1300	1	6.24	TATATA
PF11_0071	-1294	1	6.24	TATATA
PF11_0071	-1288	1	6.24	TATATA
PF11_0071	-1282	1	6.24	TATATA
PF11_0071	-1035	1	6.24	TATATA
PF11_0071	-1020	1	6.24	TATATA
PF11_0071	-951	1	6.24	TATATA
PF11_0071	-897	1	6.24	TATATA
PF11_0071	-891	1	6.24	TATATA
PF11_0071	-885	1	6.24	TATATA
PF11_0071	-879	1	6.24	TATATA
PF11_0071	-742	1	6.24	TATATA
PF11_0071	-720	1	6.24	TATATA
PF11_0071	-675	1	6.24	TATATA
PF11_0071	-662	1	6.24	TATATA
PF11_0071	-656	1	6.24	TATATA
PF11_0071	-650	1	6.24	TATATA
PF11_0071	-434	1	6.24	TATATA
PF11_0071	-428	1	6.24	TATATA
PF11_0071	-422	1	6.24	TATATA
PF11_0071	-178	1	6.24	TATATA
PF11_0071	-172	1	6.24	TATATA
PF11_0071	-166	1	6.24	TATATA
PF11_0071	-138	1	6.24	TATATA
PF11_0071	-50	1	6.24	TATATA
PF11_0086	-1999	1	6.24	TATATA
PF11_0086	-1993	1	6.24	TATATA
PF11_0086	-1987	1	6.24	TATATA
PF11_0086	-1972	1	6.24	TATATA
PF11_0086	-1877	1	6.24	TATATA
PF11_0086	-1871	1	6.24	TATATA
PF11_0086	-1865	1	6.24	TATATA
PF11_0086	-1859	1	6.24	TATATA
PF11_0086	-1853	1	6.24	TATATA
PF11_0086	-1800	1	6.24	TATATA
PF11_0086	-1794	1	6.24	TATATA
PF11_0086	-1780	1	6.24	TATATA
PF11_0086	-1723	1	6.24	TATATA
PF11_0086	-1661	1	6.24	TATATA
PF11_0086	-1655	1	6.24	TATATA
PF11_0086	-1604	1	6.24	TATATA
PF11_0086	-1545	1	6.24	TATATA
PF11_0086	-1539	1	6.24	TATATA
PF11_0086	-1493	1	6.24	TATATA
PF11_0086	-1487	1	6.24	TATATA
PF11_0086	-1468	1	6.24	TATATA
PF11_0086	-1356	1	6.24	TATATA
PF11_0086	-1350	1	6.24	TATATA
PF11_0086	-1344	1	6.24	TATATA
PF11_0086	-1338	1	6.24	TATATA
PF11_0086	-1332	1	6.24	TATATA
PF11_0086	-1326	1	6.24	TATATA
PF11_0086	-1298	1	6.24	TATATA
PF11_0086	-1085	1	6.24	TATATA
PF11_0086	-1004	1	6.24	TATATA
PF11_0086	-998	1	6.24	TATATA
PF11_0086	-992	1	6.24	TATATA
PF11_0086	-986	1	6.24	TATATA
PF11_0086	-980	1	6.24	TATATA
PF11_0086	-823	1	6.24	TATATA
PF11_0086	-817	1	6.24	TATATA
PF11_0086	-595	1	6.24	TATATA
PF11_0086	-589	1	6.24	TATATA
PF11_0086	-583	1	6.24	TATATA
PF11_0086	-565	1	6.24	TATATA
PF11_0086	-550	1	6.24	TATATA
PF11_0086	-309	1	6.24	TATATA
PF11_0086	-160	1	6.24	TATATA
PF11_0090	-1321	1	6.24	TATATA
PF11_0090	-1315	1	6.24	TATATA
PF11_0090	-1309	1	6.24	TATATA
PF11_0090	-1303	1	6.24	TATATA
PF11_0090	-1118	1	6.24	TATATA
PF11_0090	-1112	1	6.24	TATATA
PF11_0090	-925	1	6.24	TATATA
PF11_0090	-919	1	6.24	TATATA
PF11_0090	-775	1	6.24	TATATA
PF11_0090	-762	1	6.24	TATATA
PF11_0090	-591	1	6.24	TATATA
PF11_0090	-555	1	6.24	TATATA
PF11_0090	-542	1	6.24	TATATA
PF11_0090	-467	1	6.24	TATATA
PF11_0090	-461	1	6.24	TATATA
PF11_0090	-421	1	6.24	TATATA
PF11_0090	-415	1	6.24	TATATA
PF11_0090	-290	1	6.24	TATATA
PF11_0090	-156	1	6.24	TATATA
PF11_0090	-90	1	6.24	TATATA
PF11_0090	-84	1	6.24	TATATA
PF11_0090	-72	1	6.24	TATATA
PF11_0093	-1910	1	6.24	TATATA
PF11_0093	-1904	1	6.24	TATATA
PF11_0093	-1898	1	6.24	TATATA
PF11_0093	-1892	1	6.24	TATATA
PF11_0093	-1226	1	6.24	TATATA
PF11_0093	-1087	1	6.24	TATATA
PF11_0093	-993	1	6.24	TATATA
PF11_0093	-915	1	6.24	TATATA
PF11_0093	-906	1	6.24	TATATA
PF11_0093	-870	1	6.24	TATATA
PF11_0093	-864	1	6.24	TATATA
PF11_0093	-858	1	6.24	TATATA
PF11_0093	-852	1	6.24	TATATA
PF11_0093	-675	1	6.24	TATATA
PF11_0093	-669	1	6.24	TATATA
PF11_0093	-663	1	6.24	TATATA
PF11_0093	-657	1	6.24	TATATA
PF11_0093	-552	1	6.24	TATATA
PF11_0093	-546	1	6.24	TATATA
PF11_0093	-537	1	6.24	TATATA
PF11_0093	-392	1	6.24	TATATA
PF11_0093	-180	1	6.24	TATATA
PF11_0093	-174	1	6.24	TATATA
PF11_0093	-168	1	6.24	TATATA
PF11_0093	-10	1	6.24	TATATA
PF11_0095	-775	1	6.24	TATATA
PF11_0095	-769	1	6.24	TATATA
PF11_0095	-763	1	6.24	TATATA
PF11_0095	-757	1	6.24	TATATA
PF11_0095	-483	1	6.24	TATATA
PF11_0095	-477	1	6.24	TATATA
PF11_0095	-471	1	6.24	TATATA
PF11_0095	-465	1	6.24	TATATA
PF11_0095	-357	1	6.24	TATATA
PF11_0095	-228	1	6.24	TATATA
PF11_0095	-222	1	6.24	TATATA
PF11_0095	-167	1	6.24	TATATA
PF11_0095	-161	1	6.24	TATATA
PF11_0095	-155	1	6.24	TATATA
PF11_0095	-149	1	6.24	TATATA
PF11_0101	-1951	1	6.24	TATATA
PF11_0101	-1945	1	6.24	TATATA
PF11_0101	-1939	1	6.24	TATATA
PF11_0101	-1933	1	6.24	TATATA
PF11_0101	-1555	1	6.24	TATATA
PF11_0101	-1542	1	6.24	TATATA
PF11_0101	-1536	1	6.24	TATATA
PF11_0101	-1530	1	6.24	TATATA
PF11_0101	-1524	1	6.24	TATATA
PF11_0101	-754	1	6.24	TATATA
PF11_0101	-748	1	6.24	TATATA
PF11_0101	-736	1	6.24	TATATA
PF11_0101	-484	1	6.24	TATATA
PF11_0101	-478	1	6.24	TATATA
PF11_0101	-472	1	6.24	TATATA
PF11_0101	-439	1	6.24	TATATA
PF11_0101	-370	1	6.24	TATATA
PF11_0101	-89	1	6.24	TATATA
PF11_0101	-83	1	6.24	TATATA
PF11_0101	-77	1	6.24	TATATA
PF11_0101	-71	1	6.24	TATATA
PF11_0101	-65	1	6.24	TATATA
PF11_0105	-1892	1	6.24	TATATA
PF11_0105	-1762	1	6.24	TATATA
PF11_0105	-1750	1	6.24	TATATA
PF11_0105	-1676	1	6.24	TATATA
PF11_0105	-1554	1	6.24	TATATA
PF11_0105	-1510	1	6.24	TATATA
PF11_0105	-1333	1	6.24	TATATA
PF11_0105	-1327	1	6.24	TATATA
PF11_0105	-1321	1	6.24	TATATA
PF11_0105	-1315	1	6.24	TATATA
PF11_0105	-1301	1	6.24	TATATA
PF11_0105	-1173	1	6.24	TATATA
PF11_0105	-1167	1	6.24	TATATA
PF11_0105	-1161	1	6.24	TATATA
PF11_0105	-1155	1	6.24	TATATA
PF11_0105	-1149	1	6.24	TATATA
PF11_0105	-1143	1	6.24	TATATA
PF11_0105	-1129	1	6.24	TATATA
PF11_0105	-1033	1	6.24	TATATA
PF11_0105	-1007	1	6.24	TATATA
PF11_0105	-1001	1	6.24	TATATA
PF11_0105	-861	1	6.24	TATATA
PF11_0105	-763	1	6.24	TATATA
PF11_0105	-702	1	6.24	TATATA
PF11_0105	-664	1	6.24	TATATA
PF11_0105	-642	1	6.24	TATATA
PF11_0105	-492	1	6.24	TATATA
PF11_0105	-406	1	6.24	TATATA
PF11_0105	-331	1	6.24	TATATA
PF11_0105	-325	1	6.24	TATATA
PF11_0105	-319	1	6.24	TATATA
PF11_0105	-313	1	6.24	TATATA
PF11_0105	-276	1	6.24	TATATA
PF11_0105	-225	1	6.24	TATATA
PF11_0105	-219	1	6.24	TATATA
PF11_0105	-213	1	6.24	TATATA
PF11_0105	-207	1	6.24	TATATA
PF11_0105	-200	1	6.24	TATATA
PF11_0106	-1904	1	6.24	TATATA
PF11_0106	-1736	1	6.24	TATATA
PF11_0106	-1730	1	6.24	TATATA
PF11_0106	-1724	1	6.24	TATATA
PF11_0106	-1718	1	6.24	TATATA
PF11_0106	-1370	1	6.24	TATATA
PF11_0106	-1330	1	6.24	TATATA
PF11_0106	-1305	1	6.24	TATATA
PF11_0106	-1293	1	6.24	TATATA
PF11_0106	-1185	1	6.24	TATATA
PF11_0106	-1140	1	6.24	TATATA
PF11_0106	-899	1	6.24	TATATA
PF11_0106	-818	1	6.24	TATATA
PF11_0106	-771	1	6.24	TATATA
PF11_0106	-764	1	6.24	TATATA
PF11_0106	-649	1	6.24	TATATA
PF11_0106	-643	1	6.24	TATATA
PF11_0106	-637	1	6.24	TATATA
PF11_0106	-631	1	6.24	TATATA
PF11_0106	-622	1	6.24	TATATA
PF11_0106	-548	1	6.24	TATATA
PF11_0106	-542	1	6.24	TATATA
PF11_0106	-536	1	6.24	TATATA
PF11_0106	-530	1	6.24	TATATA
PF11_0106	-400	1	6.24	TATATA
PF11_0106	-394	1	6.24	TATATA
PF11_0106	-350	1	6.24	TATATA
PF11_0106	-146	1	6.24	TATATA
PF11_0106	-137	1	6.24	TATATA
PF11_0106	-131	1	6.24	TATATA
PF11_0106	-125	1	6.24	TATATA
PF11_0106	-119	1	6.24	TATATA
PF11_0108	-1496	1	6.24	TATATA
PF11_0108	-1490	1	6.24	TATATA
PF11_0108	-1484	1	6.24	TATATA
PF11_0108	-1176	1	6.24	TATATA
PF11_0108	-1167	1	6.24	TATATA
PF11_0108	-1117	1	6.24	TATATA
PF11_0108	-1068	1	6.24	TATATA
PF11_0108	-1062	1	6.24	TATATA
PF11_0108	-709	1	6.24	TATATA
PF11_0108	-703	1	6.24	TATATA
PF11_0108	-697	1	6.24	TATATA
PF11_0108	-566	1	6.24	TATATA
PF11_0108	-560	1	6.24	TATATA
PF11_0108	-554	1	6.24	TATATA
PF11_0108	-548	1	6.24	TATATA
PF11_0109	-2000	1	6.24	TATATA
PF11_0109	-1994	1	6.24	TATATA
PF11_0109	-1988	1	6.24	TATATA
PF11_0109	-1833	1	6.24	TATATA
PF11_0109	-1827	1	6.24	TATATA
PF11_0109	-1568	1	6.24	TATATA
PF11_0109	-1562	1	6.24	TATATA
PF11_0109	-1556	1	6.24	TATATA
PF11_0109	-1534	1	6.24	TATATA
PF11_0109	-1413	1	6.24	TATATA
PF11_0109	-1407	1	6.24	TATATA
PF11_0109	-1387	1	6.24	TATATA
PF11_0109	-1381	1	6.24	TATATA
PF11_0109	-1281	1	6.24	TATATA
PF11_0109	-1275	1	6.24	TATATA
PF11_0109	-1102	1	6.24	TATATA
PF11_0109	-1089	1	6.24	TATATA
PF11_0109	-1039	1	6.24	TATATA
PF11_0109	-1033	1	6.24	TATATA
PF11_0109	-1027	1	6.24	TATATA
PF11_0109	-1021	1	6.24	TATATA
PF11_0109	-949	1	6.24	TATATA
PF11_0109	-943	1	6.24	TATATA
PF11_0109	-937	1	6.24	TATATA
PF11_0109	-878	1	6.24	TATATA
PF11_0109	-872	1	6.24	TATATA
PF11_0109	-866	1	6.24	TATATA
PF11_0109	-860	1	6.24	TATATA
PF11_0109	-847	1	6.24	TATATA
PF11_0109	-820	1	6.24	TATATA
PF11_0109	-670	1	6.24	TATATA
PF11_0109	-664	1	6.24	TATATA
PF11_0109	-658	1	6.24	TATATA
PF11_0109	-652	1	6.24	TATATA
PF11_0109	-517	1	6.24	TATATA
PF11_0109	-481	1	6.24	TATATA
PF11_0109	-366	1	6.24	TATATA
PF11_0109	-360	1	6.24	TATATA
PF11_0109	-354	1	6.24	TATATA
PF11_0109	-348	1	6.24	TATATA
PF11_0109	-268	1	6.24	TATATA
PF11_0109	-228	1	6.24	TATATA
PF11_0111	-1913	1	6.24	TATATA
PF11_0111	-1893	1	6.24	TATATA
PF11_0111	-1887	1	6.24	TATATA
PF11_0111	-1881	1	6.24	TATATA
PF11_0111	-1860	1	6.24	TATATA
PF11_0111	-1620	1	6.24	TATATA
PF11_0111	-1614	1	6.24	TATATA
PF11_0111	-1455	1	6.24	TATATA
PF11_0111	-1449	1	6.24	TATATA
PF11_0111	-1443	1	6.24	TATATA
PF11_0111	-1305	1	6.24	TATATA
PF11_0111	-1299	1	6.24	TATATA
PF11_0111	-1292	1	6.24	TATATA
PF11_0111	-1286	1	6.24	TATATA
PF11_0111	-1280	1	6.24	TATATA
PF11_0111	-1274	1	6.24	TATATA
PF11_0111	-1268	1	6.24	TATATA
PF11_0111	-1238	1	6.24	TATATA
PF11_0111	-1223	1	6.24	TATATA
PF11_0111	-1139	1	6.24	TATATA
PF11_0111	-1024	1	6.24	TATATA
PF11_0111	-1017	1	6.24	TATATA
PF11_0111	-1011	1	6.24	TATATA
PF11_0111	-1005	1	6.24	TATATA
PF11_0111	-657	1	6.24	TATATA
PF11_0111	-527	1	6.24	TATATA
PF11_0111	-376	1	6.24	TATATA
PF11_0111	-267	1	6.24	TATATA
PF11_0111	-261	1	6.24	TATATA
PF11_0111	-255	1	6.24	TATATA
PF11_0111	-180	1	6.24	TATATA
PF11_0111	-165	1	6.24	TATATA
PF11_0111	-105	1	6.24	TATATA
PF11_0111	-99	1	6.24	TATATA
PF11_0111	-93	1	6.24	TATATA
PF11_0115	-800	1	6.24	TATATA
PF11_0115	-794	1	6.24	TATATA
PF11_0115	-788	1	6.24	TATATA
PF11_0115	-782	1	6.24	TATATA
PF11_0115	-769	1	6.24	TATATA
PF11_0115	-737	1	6.24	TATATA
PF11_0115	-731	1	6.24	TATATA
PF11_0115	-541	1	6.24	TATATA
PF11_0115	-535	1	6.24	TATATA
PF11_0115	-529	1	6.24	TATATA
PF11_0115	-523	1	6.24	TATATA
PF11_0115	-517	1	6.24	TATATA
PF11_0115	-511	1	6.24	TATATA
PF11_0115	-395	1	6.24	TATATA
PF11_0115	-389	1	6.24	TATATA
PF11_0115	-383	1	6.24	TATATA
PF11_0115	-377	1	6.24	TATATA
PF11_0115	-371	1	6.24	TATATA
PF11_0115	-365	1	6.24	TATATA
PF11_0115	-358	1	6.24	TATATA
PF11_0115	-287	1	6.24	TATATA
PF11_0115	-244	1	6.24	TATATA
PF11_0115	-238	1	6.24	TATATA
PF11_0115	-232	1	6.24	TATATA
PF11_0115	-83	1	6.24	TATATA
PF11_0115	-77	1	6.24	TATATA
PF11_0115	-71	1	6.24	TATATA
PF11_0115	-65	1	6.24	TATATA
PF11_0116	-1093	1	6.24	TATATA
PF11_0116	-1087	1	6.24	TATATA
PF11_0116	-1081	1	6.24	TATATA
PF11_0116	-926	1	6.24	TATATA
PF11_0116	-920	1	6.24	TATATA
PF11_0116	-914	1	6.24	TATATA
PF11_0116	-793	1	6.24	TATATA
PF11_0116	-787	1	6.24	TATATA
PF11_0116	-781	1	6.24	TATATA
PF11_0116	-775	1	6.24	TATATA
PF11_0116	-769	1	6.24	TATATA
PF11_0116	-757	1	6.24	TATATA
PF11_0116	-651	1	6.24	TATATA
PF11_0116	-645	1	6.24	TATATA
PF11_0116	-639	1	6.24	TATATA
PF11_0116	-633	1	6.24	TATATA
PF11_0116	-627	1	6.24	TATATA
PF11_0116	-621	1	6.24	TATATA
PF11_0116	-552	1	6.24	TATATA
PF11_0116	-469	1	6.24	TATATA
PF11_0116	-431	1	6.24	TATATA
PF11_0116	-425	1	6.24	TATATA
PF11_0116	-393	1	6.24	TATATA
PF11_0116	-380	1	6.24	TATATA
PF11_0116	-374	1	6.24	TATATA
PF11_0116	-368	1	6.24	TATATA
PF11_0116	-362	1	6.24	TATATA
PF11_0120	-1806	1	6.24	TATATA
PF11_0120	-1800	1	6.24	TATATA
PF11_0120	-1794	1	6.24	TATATA
PF11_0120	-1757	1	6.24	TATATA
PF11_0120	-1745	1	6.24	TATATA
PF11_0120	-1610	1	6.24	TATATA
PF11_0120	-1604	1	6.24	TATATA
PF11_0120	-1598	1	6.24	TATATA
PF11_0120	-1211	1	6.24	TATATA
PF11_0120	-1189	1	6.24	TATATA
PF11_0120	-1183	1	6.24	TATATA
PF11_0120	-1177	1	6.24	TATATA
PF11_0120	-1171	1	6.24	TATATA
PF11_0120	-1079	1	6.24	TATATA
PF11_0120	-1073	1	6.24	TATATA
PF11_0120	-929	1	6.24	TATATA
PF11_0120	-923	1	6.24	TATATA
PF11_0120	-917	1	6.24	TATATA
PF11_0120	-911	1	6.24	TATATA
PF11_0120	-199	1	6.24	TATATA
PF11_0120	-193	1	6.24	TATATA
PF11_0120	-187	1	6.24	TATATA
PF11_0120	-181	1	6.24	TATATA
PF11_0123	-759	1	6.24	TATATA
PF11_0123	-753	1	6.24	TATATA
PF11_0123	-747	1	6.24	TATATA
PF11_0123	-701	1	6.24	TATATA
PF11_0123	-688	1	6.24	TATATA
PF11_0123	-591	1	6.24	TATATA
PF11_0123	-556	1	6.24	TATATA
PF11_0123	-520	1	6.24	TATATA
PF11_0123	-514	1	6.24	TATATA
PF11_0123	-508	1	6.24	TATATA
PF11_0123	-502	1	6.24	TATATA
PF11_0123	-496	1	6.24	TATATA
PF11_0123	-490	1	6.24	TATATA
PF11_0123	-383	1	6.24	TATATA
PF11_0123	-333	1	6.24	TATATA
PF11_0123	-327	1	6.24	TATATA
PF11_0123	-321	1	6.24	TATATA
PF11_0123	-307	1	6.24	TATATA
PF11_0123	-259	1	6.24	TATATA
PF11_0123	-248	1	6.24	TATATA
PF11_0123	-152	1	6.24	TATATA
PF11_0123	-69	1	6.24	TATATA
PF11_0142	-1622	1	6.24	TATATA
PF11_0142	-1434	1	6.24	TATATA
PF11_0142	-1428	1	6.24	TATATA
PF11_0142	-1422	1	6.24	TATATA
PF11_0142	-1416	1	6.24	TATATA
PF11_0142	-1155	1	6.24	TATATA
PF11_0142	-1137	1	6.24	TATATA
PF11_0142	-1131	1	6.24	TATATA
PF11_0142	-1125	1	6.24	TATATA
PF11_0142	-1119	1	6.24	TATATA
PF11_0142	-1057	1	6.24	TATATA
PF11_0142	-905	1	6.24	TATATA
PF11_0142	-899	1	6.24	TATATA
PF11_0142	-793	1	6.24	TATATA
PF11_0142	-640	1	6.24	TATATA
PF11_0142	-628	1	6.24	TATATA
PF11_0142	-616	1	6.24	TATATA
PF11_0142	-610	1	6.24	TATATA
PF11_0142	-604	1	6.24	TATATA
PF11_0142	-574	1	6.24	TATATA
PF11_0142	-486	1	6.24	TATATA
PF11_0142	-328	1	6.24	TATATA
PF11_0142	-74	1	6.24	TATATA
PF11_0143	-1650	1	6.24	TATATA
PF11_0143	-1599	1	6.24	TATATA
PF11_0143	-1496	1	6.24	TATATA
PF11_0143	-1347	1	6.24	TATATA
PF11_0143	-1341	1	6.24	TATATA
PF11_0143	-1187	1	6.24	TATATA
PF11_0143	-1099	1	6.24	TATATA
PF11_0143	-1071	1	6.24	TATATA
PF11_0143	-1065	1	6.24	TATATA
PF11_0143	-1059	1	6.24	TATATA
PF11_0143	-1053	1	6.24	TATATA
PF11_0143	-1041	1	6.24	TATATA
PF11_0143	-1021	1	6.24	TATATA
PF11_0143	-967	1	6.24	TATATA
PF11_0143	-946	1	6.24	TATATA
PF11_0143	-884	1	6.24	TATATA
PF11_0143	-803	1	6.24	TATATA
PF11_0143	-774	1	6.24	TATATA
PF11_0143	-768	1	6.24	TATATA
PF11_0143	-602	1	6.24	TATATA
PF11_0143	-550	1	6.24	TATATA
PF11_0143	-544	1	6.24	TATATA
PF11_0143	-538	1	6.24	TATATA
PF11_0143	-255	1	6.24	TATATA
PF11_0143	-249	1	6.24	TATATA
PF11_0143	-243	1	6.24	TATATA
PF11_0143	-237	1	6.24	TATATA
PF11_0143	-49	1	6.24	TATATA
PF11_0144	-946	1	6.24	TATATA
PF11_0144	-940	1	6.24	TATATA
PF11_0144	-934	1	6.24	TATATA
PF11_0144	-928	1	6.24	TATATA
PF11_0144	-922	1	6.24	TATATA
PF11_0144	-916	1	6.24	TATATA
PF11_0144	-910	1	6.24	TATATA
PF11_0144	-824	1	6.24	TATATA
PF11_0144	-807	1	6.24	TATATA
PF11_0144	-564	1	6.24	TATATA
PF11_0144	-480	1	6.24	TATATA
PF11_0144	-315	1	6.24	TATATA
PF11_0144	-309	1	6.24	TATATA
PF11_0144	-303	1	6.24	TATATA
PF11_0144	-297	1	6.24	TATATA
PF11_0144	-291	1	6.24	TATATA
PF11_0144	-277	1	6.24	TATATA
PF11_0144	-220	1	6.24	TATATA
PF11_0144	-145	1	6.24	TATATA
PF11_0144	-139	1	6.24	TATATA
PF11_0144	-133	1	6.24	TATATA
PF11_0144	-127	1	6.24	TATATA
PF11_0147	-1874	1	6.24	TATATA
PF11_0147	-1868	1	6.24	TATATA
PF11_0147	-1125	1	6.24	TATATA
PF11_0147	-1084	1	6.24	TATATA
PF11_0147	-1078	1	6.24	TATATA
PF11_0147	-1072	1	6.24	TATATA
PF11_0147	-1066	1	6.24	TATATA
PF11_0147	-1060	1	6.24	TATATA
PF11_0147	-1054	1	6.24	TATATA
PF11_0147	-849	1	6.24	TATATA
PF11_0147	-815	1	6.24	TATATA
PF11_0147	-805	1	6.24	TATATA
PF11_0147	-552	1	6.24	TATATA
PF11_0147	-546	1	6.24	TATATA
PF11_0147	-540	1	6.24	TATATA
PF11_0147	-534	1	6.24	TATATA
PF11_0147	-422	1	6.24	TATATA
PF11_0147	-400	1	6.24	TATATA
PF11_0147	-350	1	6.24	TATATA
PF11_0147	-296	1	6.24	TATATA
PF11_0147	-152	1	6.24	TATATA
PF11_0147	-146	1	6.24	TATATA
PF11_0147	-140	1	6.24	TATATA
PF11_0161	-1571	1	6.24	TATATA
PF11_0161	-1565	1	6.24	TATATA
PF11_0161	-1519	1	6.24	TATATA
PF11_0161	-1513	1	6.24	TATATA
PF11_0161	-1507	1	6.24	TATATA
PF11_0161	-1501	1	6.24	TATATA
PF11_0161	-954	1	6.24	TATATA
PF11_0161	-751	1	6.24	TATATA
PF11_0161	-745	1	6.24	TATATA
PF11_0161	-739	1	6.24	TATATA
PF11_0161	-606	1	6.24	TATATA
PF11_0161	-600	1	6.24	TATATA
PF11_0161	-587	1	6.24	TATATA
PF11_0161	-581	1	6.24	TATATA
PF11_0161	-464	1	6.24	TATATA
PF11_0161	-195	1	6.24	TATATA
PF11_0161	-174	1	6.24	TATATA
PF11_0161	-107	1	6.24	TATATA
PF11_0161	-101	1	6.24	TATATA
PF11_0161	-95	1	6.24	TATATA
PF11_0161	-30	1	6.24	TATATA
PF11_0161	-24	1	6.24	TATATA
PF11_0174	-1988	1	6.24	TATATA
PF11_0174	-1942	1	6.24	TATATA
PF11_0174	-1861	1	6.24	TATATA
PF11_0174	-1750	1	6.24	TATATA
PF11_0174	-1738	1	6.24	TATATA
PF11_0174	-1726	1	6.24	TATATA
PF11_0174	-1720	1	6.24	TATATA
PF11_0174	-1714	1	6.24	TATATA
PF11_0174	-1426	1	6.24	TATATA
PF11_0174	-1420	1	6.24	TATATA
PF11_0174	-1294	1	6.24	TATATA
PF11_0174	-1287	1	6.24	TATATA
PF11_0174	-1036	1	6.24	TATATA
PF11_0174	-1030	1	6.24	TATATA
PF11_0174	-1024	1	6.24	TATATA
PF11_0174	-1018	1	6.24	TATATA
PF11_0174	-999	1	6.24	TATATA
PF11_0174	-993	1	6.24	TATATA
PF11_0174	-987	1	6.24	TATATA
PF11_0174	-981	1	6.24	TATATA
PF11_0174	-972	1	6.24	TATATA
PF11_0174	-966	1	6.24	TATATA
PF11_0174	-900	1	6.24	TATATA
PF11_0174	-789	1	6.24	TATATA
PF11_0174	-783	1	6.24	TATATA
PF11_0174	-777	1	6.24	TATATA
PF11_0174	-764	1	6.24	TATATA
PF11_0174	-711	1	6.24	TATATA
PF11_0174	-623	1	6.24	TATATA
PF11_0174	-600	1	6.24	TATATA
PF11_0174	-555	1	6.24	TATATA
PF11_0174	-255	1	6.24	TATATA
PF11_0174	-249	1	6.24	TATATA
PF11_0174	-242	1	6.24	TATATA
PF11_0174	-77	1	6.24	TATATA
PF11_0174	-71	1	6.24	TATATA
PF11_0174	-65	1	6.24	TATATA
PF11_0175	-1949	1	6.24	TATATA
PF11_0175	-1940	1	6.24	TATATA
PF11_0175	-1731	1	6.24	TATATA
PF11_0175	-1685	1	6.24	TATATA
PF11_0175	-1661	1	6.24	TATATA
PF11_0175	-1549	1	6.24	TATATA
PF11_0175	-1478	1	6.24	TATATA
PF11_0175	-1471	1	6.24	TATATA
PF11_0175	-1457	1	6.24	TATATA
PF11_0175	-1326	1	6.24	TATATA
PF11_0175	-1245	1	6.24	TATATA
PF11_0175	-1219	1	6.24	TATATA
PF11_0175	-1213	1	6.24	TATATA
PF11_0175	-1207	1	6.24	TATATA
PF11_0175	-1155	1	6.24	TATATA
PF11_0175	-976	1	6.24	TATATA
PF11_0175	-970	1	6.24	TATATA
PF11_0175	-810	1	6.24	TATATA
PF11_0175	-798	1	6.24	TATATA
PF11_0175	-757	1	6.24	TATATA
PF11_0175	-745	1	6.24	TATATA
PF11_0175	-739	1	6.24	TATATA
PF11_0175	-690	1	6.24	TATATA
PF11_0175	-684	1	6.24	TATATA
PF11_0175	-678	1	6.24	TATATA
PF11_0175	-269	1	6.24	TATATA
PF11_0175	-263	1	6.24	TATATA
PF11_0175	-257	1	6.24	TATATA
PF11_0175	-126	1	6.24	TATATA
PF11_0175	-120	1	6.24	TATATA
PF11_0175	-114	1	6.24	TATATA
PF11_0175	-108	1	6.24	TATATA
PF11_0175	-83	1	6.24	TATATA
PF11_0175	-19	1	6.24	TATATA
PF11_0189	-1948	1	6.24	TATATA
PF11_0189	-1942	1	6.24	TATATA
PF11_0189	-1936	1	6.24	TATATA
PF11_0189	-1930	1	6.24	TATATA
PF11_0189	-1924	1	6.24	TATATA
PF11_0189	-1918	1	6.24	TATATA
PF11_0189	-1911	1	6.24	TATATA
PF11_0189	-1902	1	6.24	TATATA
PF11_0189	-1733	1	6.24	TATATA
PF11_0189	-1727	1	6.24	TATATA
PF11_0189	-1721	1	6.24	TATATA
PF11_0189	-1715	1	6.24	TATATA
PF11_0189	-1708	1	6.24	TATATA
PF11_0189	-1318	1	6.24	TATATA
PF11_0189	-1312	1	6.24	TATATA
PF11_0189	-1306	1	6.24	TATATA
PF11_0189	-1171	1	6.24	TATATA
PF11_0189	-1165	1	6.24	TATATA
PF11_0189	-1122	1	6.24	TATATA
PF11_0189	-1035	1	6.24	TATATA
PF11_0189	-989	1	6.24	TATATA
PF11_0189	-831	1	6.24	TATATA
PF11_0189	-825	1	6.24	TATATA
PF11_0189	-818	1	6.24	TATATA
PF11_0189	-812	1	6.24	TATATA
PF11_0189	-803	1	6.24	TATATA
PF11_0189	-447	1	6.24	TATATA
PF11_0189	-434	1	6.24	TATATA
PF11_0189	-173	1	6.24	TATATA
PF11_0189	-167	1	6.24	TATATA
PF11_0189	-161	1	6.24	TATATA
PF11_0189	-154	1	6.24	TATATA
PF11_0189	-148	1	6.24	TATATA
PF11_0189	-142	1	6.24	TATATA
PF11_0189	-82	1	6.24	TATATA
PF11_0189	-76	1	6.24	TATATA
PF11_0191	-1719	1	6.24	TATATA
PF11_0191	-1713	1	6.24	TATATA
PF11_0191	-1707	1	6.24	TATATA
PF11_0191	-1701	1	6.24	TATATA
PF11_0191	-1512	1	6.24	TATATA
PF11_0191	-1506	1	6.24	TATATA
PF11_0191	-1500	1	6.24	TATATA
PF11_0191	-1494	1	6.24	TATATA
PF11_0191	-1488	1	6.24	TATATA
PF11_0191	-1482	1	6.24	TATATA
PF11_0191	-1353	1	6.24	TATATA
PF11_0191	-1347	1	6.24	TATATA
PF11_0191	-1341	1	6.24	TATATA
PF11_0191	-1335	1	6.24	TATATA
PF11_0191	-1329	1	6.24	TATATA
PF11_0191	-1323	1	6.24	TATATA
PF11_0191	-1288	1	6.24	TATATA
PF11_0191	-1282	1	6.24	TATATA
PF11_0191	-1039	1	6.24	TATATA
PF11_0191	-1033	1	6.24	TATATA
PF11_0191	-920	1	6.24	TATATA
PF11_0191	-911	1	6.24	TATATA
PF11_0191	-905	1	6.24	TATATA
PF11_0191	-860	1	6.24	TATATA
PF11_0191	-719	1	6.24	TATATA
PF11_0191	-713	1	6.24	TATATA
PF11_0191	-707	1	6.24	TATATA
PF11_0191	-700	1	6.24	TATATA
PF11_0191	-694	1	6.24	TATATA
PF11_0191	-688	1	6.24	TATATA
PF11_0191	-547	1	6.24	TATATA
PF11_0191	-541	1	6.24	TATATA
PF11_0191	-535	1	6.24	TATATA
PF11_0191	-141	1	6.24	TATATA
PF11_0191	-135	1	6.24	TATATA
PF11_0191	-129	1	6.24	TATATA
PF11_0191	-123	1	6.24	TATATA
PF11_0191	-117	1	6.24	TATATA
PF11_0191	-111	1	6.24	TATATA
PF11_0192	-1129	1	6.24	TATATA
PF11_0192	-1108	1	6.24	TATATA
PF11_0192	-1035	1	6.24	TATATA
PF11_0192	-1026	1	6.24	TATATA
PF11_0192	-841	1	6.24	TATATA
PF11_0192	-769	1	6.24	TATATA
PF11_0192	-709	1	6.24	TATATA
PF11_0192	-554	1	6.24	TATATA
PF11_0192	-548	1	6.24	TATATA
PF11_0192	-451	1	6.24	TATATA
PF11_0192	-434	1	6.24	TATATA
PF11_0192	-427	1	6.24	TATATA
PF11_0192	-421	1	6.24	TATATA
PF11_0192	-414	1	6.24	TATATA
PF11_0192	-320	1	6.24	TATATA
PF11_0192	-314	1	6.24	TATATA
PF11_0192	-308	1	6.24	TATATA
PF11_0192	-119	1	6.24	TATATA
PF11_0192	-112	1	6.24	TATATA
PF11_0192	-106	1	6.24	TATATA
PF11_0192	-100	1	6.24	TATATA
PF11_0192	-94	1	6.24	TATATA
PF11_0192	-88	1	6.24	TATATA
PF11_0199	-1012	1	6.24	TATATA
PF11_0199	-729	1	6.24	TATATA
PF11_0199	-723	1	6.24	TATATA
PF11_0199	-717	1	6.24	TATATA
PF11_0199	-523	1	6.24	TATATA
PF11_0199	-467	1	6.24	TATATA
PF11_0199	-417	1	6.24	TATATA
PF11_0199	-351	1	6.24	TATATA
PF11_0199	-278	1	6.24	TATATA
PF11_0199	-178	1	6.24	TATATA
PF11_0199	-172	1	6.24	TATATA
PF11_0200	-1975	1	6.24	TATATA
PF11_0200	-1969	1	6.24	TATATA
PF11_0200	-1963	1	6.24	TATATA
PF11_0200	-1957	1	6.24	TATATA
PF11_0200	-1845	1	6.24	TATATA
PF11_0200	-1839	1	6.24	TATATA
PF11_0200	-1719	1	6.24	TATATA
PF11_0200	-1681	1	6.24	TATATA
PF11_0200	-1675	1	6.24	TATATA
PF11_0200	-1660	1	6.24	TATATA
PF11_0200	-1654	1	6.24	TATATA
PF11_0200	-1574	1	6.24	TATATA
PF11_0200	-1509	1	6.24	TATATA
PF11_0200	-1503	1	6.24	TATATA
PF11_0200	-1173	1	6.24	TATATA
PF11_0200	-1109	1	6.24	TATATA
PF11_0200	-1103	1	6.24	TATATA
PF11_0200	-1045	1	6.24	TATATA
PF11_0200	-892	1	6.24	TATATA
PF11_0200	-877	1	6.24	TATATA
PF11_0200	-871	1	6.24	TATATA
PF11_0200	-865	1	6.24	TATATA
PF11_0200	-859	1	6.24	TATATA
PF11_0200	-853	1	6.24	TATATA
PF11_0200	-842	1	6.24	TATATA
PF11_0200	-807	1	6.24	TATATA
PF11_0200	-620	1	6.24	TATATA
PF11_0200	-614	1	6.24	TATATA
PF11_0200	-608	1	6.24	TATATA
PF11_0200	-401	1	6.24	TATATA
PF11_0200	-395	1	6.24	TATATA
PF11_0200	-389	1	6.24	TATATA
PF11_0200	-383	1	6.24	TATATA
PF11_0200	-377	1	6.24	TATATA
PF11_0200	-175	1	6.24	TATATA
PF11_0200	-98	1	6.24	TATATA
PF11_0200	-33	1	6.24	TATATA
PF11_0205	-1616	1	6.24	TATATA
PF11_0205	-1610	1	6.24	TATATA
PF11_0205	-1604	1	6.24	TATATA
PF11_0205	-1543	1	6.24	TATATA
PF11_0205	-1377	1	6.24	TATATA
PF11_0205	-1371	1	6.24	TATATA
PF11_0205	-1365	1	6.24	TATATA
PF11_0205	-1359	1	6.24	TATATA
PF11_0205	-1353	1	6.24	TATATA
PF11_0205	-920	1	6.24	TATATA
PF11_0205	-914	1	6.24	TATATA
PF11_0205	-908	1	6.24	TATATA
PF11_0205	-895	1	6.24	TATATA
PF11_0205	-777	1	6.24	TATATA
PF11_0205	-604	1	6.24	TATATA
PF11_0205	-598	1	6.24	TATATA
PF11_0205	-569	1	6.24	TATATA
PF11_0205	-548	1	6.24	TATATA
PF11_0205	-542	1	6.24	TATATA
PF11_0205	-520	1	6.24	TATATA
PF11_0205	-513	1	6.24	TATATA
PF11_0205	-507	1	6.24	TATATA
PF11_0205	-466	1	6.24	TATATA
PF11_0205	-392	1	6.24	TATATA
PF11_0205	-386	1	6.24	TATATA
PF11_0205	-380	1	6.24	TATATA
PF11_0205	-223	1	6.24	TATATA
PF11_0205	-217	1	6.24	TATATA
PF11_0205	-44	1	6.24	TATATA
PF11_0206	-1480	1	6.24	TATATA
PF11_0206	-1474	1	6.24	TATATA
PF11_0206	-1467	1	6.24	TATATA
PF11_0206	-1319	1	6.24	TATATA
PF11_0206	-1313	1	6.24	TATATA
PF11_0206	-1190	1	6.24	TATATA
PF11_0206	-1161	1	6.24	TATATA
PF11_0206	-1155	1	6.24	TATATA
PF11_0206	-1105	1	6.24	TATATA
PF11_0206	-1099	1	6.24	TATATA
PF11_0206	-924	1	6.24	TATATA
PF11_0206	-802	1	6.24	TATATA
PF11_0206	-795	1	6.24	TATATA
PF11_0206	-789	1	6.24	TATATA
PF11_0206	-783	1	6.24	TATATA
PF11_0206	-777	1	6.24	TATATA
PF11_0206	-761	1	6.24	TATATA
PF11_0206	-739	1	6.24	TATATA
PF11_0206	-516	1	6.24	TATATA
PF11_0206	-344	1	6.24	TATATA
PF11_0206	-338	1	6.24	TATATA
PF11_0206	-332	1	6.24	TATATA
PF11_0206	-326	1	6.24	TATATA
PF11_0206	-314	1	6.24	TATATA
PF11_0206	-158	1	6.24	TATATA
PF11_0206	-97	1	6.24	TATATA
PF11_0206	-91	1	6.24	TATATA
PF11_0206	-85	1	6.24	TATATA
PF11_0207	-1705	1	6.24	TATATA
PF11_0207	-1699	1	6.24	TATATA
PF11_0207	-1693	1	6.24	TATATA
PF11_0207	-1687	1	6.24	TATATA
PF11_0207	-1681	1	6.24	TATATA
PF11_0207	-1675	1	6.24	TATATA
PF11_0207	-1661	1	6.24	TATATA
PF11_0207	-1373	1	6.24	TATATA
PF11_0207	-1367	1	6.24	TATATA
PF11_0207	-1174	1	6.24	TATATA
PF11_0207	-1018	1	6.24	TATATA
PF11_0207	-872	1	6.24	TATATA
PF11_0207	-773	1	6.24	TATATA
PF11_0207	-766	1	6.24	TATATA
PF11_0207	-677	1	6.24	TATATA
PF11_0207	-671	1	6.24	TATATA
PF11_0207	-665	1	6.24	TATATA
PF11_0207	-659	1	6.24	TATATA
PF11_0207	-653	1	6.24	TATATA
PF11_0207	-647	1	6.24	TATATA
PF11_0207	-641	1	6.24	TATATA
PF11_0207	-635	1	6.24	TATATA
PF11_0207	-628	1	6.24	TATATA
PF11_0207	-612	1	6.24	TATATA
PF11_0207	-602	1	6.24	TATATA
PF11_0207	-595	1	6.24	TATATA
PF11_0207	-553	1	6.24	TATATA
PF11_0207	-547	1	6.24	TATATA
PF11_0207	-534	1	6.24	TATATA
PF11_0207	-503	1	6.24	TATATA
PF11_0207	-66	1	6.24	TATATA
PF11_0208	-1207	1	6.24	TATATA
PF11_0208	-1133	1	6.24	TATATA
PF11_0208	-989	1	6.24	TATATA
PF11_0208	-976	1	6.24	TATATA
PF11_0208	-970	1	6.24	TATATA
PF11_0208	-889	1	6.24	TATATA
PF11_0208	-813	1	6.24	TATATA
PF11_0208	-800	1	6.24	TATATA
PF11_0208	-669	1	6.24	TATATA
PF11_0208	-630	1	6.24	TATATA
PF11_0208	-623	1	6.24	TATATA
PF11_0208	-616	1	6.24	TATATA
PF11_0208	-610	1	6.24	TATATA
PF11_0208	-601	1	6.24	TATATA
PF11_0208	-581	1	6.24	TATATA
PF11_0211	-1823	1	6.24	TATATA
PF11_0211	-1653	1	6.24	TATATA
PF11_0211	-1647	1	6.24	TATATA
PF11_0211	-1641	1	6.24	TATATA
PF11_0211	-1606	1	6.24	TATATA
PF11_0211	-1513	1	6.24	TATATA
PF11_0211	-1482	1	6.24	TATATA
PF11_0211	-1077	1	6.24	TATATA
PF11_0211	-1071	1	6.24	TATATA
PF11_0211	-1065	1	6.24	TATATA
PF11_0211	-1059	1	6.24	TATATA
PF11_0211	-1053	1	6.24	TATATA
PF11_0211	-957	1	6.24	TATATA
PF11_0211	-765	1	6.24	TATATA
PF11_0211	-732	1	6.24	TATATA
PF11_0211	-726	1	6.24	TATATA
PF11_0211	-720	1	6.24	TATATA
PF11_0211	-517	1	6.24	TATATA
PF11_0211	-511	1	6.24	TATATA
PF11_0211	-329	1	6.24	TATATA
PF11_0211	-323	1	6.24	TATATA
PF11_0211	-317	1	6.24	TATATA
PF11_0211	-311	1	6.24	TATATA
PF11_0211	-305	1	6.24	TATATA
PF11_0212	-1936	1	6.24	TATATA
PF11_0212	-1637	1	6.24	TATATA
PF11_0212	-1631	1	6.24	TATATA
PF11_0212	-1625	1	6.24	TATATA
PF11_0212	-1619	1	6.24	TATATA
PF11_0212	-1544	1	6.24	TATATA
PF11_0212	-1445	1	6.24	TATATA
PF11_0212	-1429	1	6.24	TATATA
PF11_0212	-1224	1	6.24	TATATA
PF11_0212	-1218	1	6.24	TATATA
PF11_0212	-1212	1	6.24	TATATA
PF11_0212	-1020	1	6.24	TATATA
PF11_0212	-889	1	6.24	TATATA
PF11_0212	-883	1	6.24	TATATA
PF11_0212	-877	1	6.24	TATATA
PF11_0212	-871	1	6.24	TATATA
PF11_0212	-865	1	6.24	TATATA
PF11_0212	-338	1	6.24	TATATA
PF11_0212	-321	1	6.24	TATATA
PF11_0212	-303	1	6.24	TATATA
PF11_0212	-297	1	6.24	TATATA
PF11_0212	-291	1	6.24	TATATA
PF11_0212	-86	1	6.24	TATATA
PF11_0212	-60	1	6.24	TATATA
PF11_0225	-1522	1	6.24	TATATA
PF11_0225	-1418	1	6.24	TATATA
PF11_0225	-1412	1	6.24	TATATA
PF11_0225	-1406	1	6.24	TATATA
PF11_0225	-1350	1	6.24	TATATA
PF11_0225	-1260	1	6.24	TATATA
PF11_0225	-1176	1	6.24	TATATA
PF11_0225	-1071	1	6.24	TATATA
PF11_0225	-1065	1	6.24	TATATA
PF11_0225	-1059	1	6.24	TATATA
PF11_0225	-1053	1	6.24	TATATA
PF11_0225	-941	1	6.24	TATATA
PF11_0225	-881	1	6.24	TATATA
PF11_0225	-804	1	6.24	TATATA
PF11_0225	-777	1	6.24	TATATA
PF11_0225	-771	1	6.24	TATATA
PF11_0225	-656	1	6.24	TATATA
PF11_0225	-606	1	6.24	TATATA
PF11_0225	-597	1	6.24	TATATA
PF11_0225	-382	1	6.24	TATATA
PF11_0225	-265	1	6.24	TATATA
PF11_0230	-1184	1	6.24	TATATA
PF11_0230	-1178	1	6.24	TATATA
PF11_0230	-1172	1	6.24	TATATA
PF11_0230	-1166	1	6.24	TATATA
PF11_0230	-985	1	6.24	TATATA
PF11_0230	-973	1	6.24	TATATA
PF11_0230	-967	1	6.24	TATATA
PF11_0230	-961	1	6.24	TATATA
PF11_0230	-793	1	6.24	TATATA
PF11_0230	-670	1	6.24	TATATA
PF11_0230	-664	1	6.24	TATATA
PF11_0230	-606	1	6.24	TATATA
PF11_0230	-408	1	6.24	TATATA
PF11_0230	-396	1	6.24	TATATA
PF11_0230	-390	1	6.24	TATATA
PF11_0230	-310	1	6.24	TATATA
PF11_0230	-271	1	6.24	TATATA
PF11_0230	-265	1	6.24	TATATA
PF11_0230	-259	1	6.24	TATATA
PF11_0230	-253	1	6.24	TATATA
PF11_0230	-247	1	6.24	TATATA
PF11_0230	-241	1	6.24	TATATA
PF11_0230	-232	1	6.24	TATATA
PF11_0230	-225	1	6.24	TATATA
PF11_0230	-219	1	6.24	TATATA
PF11_0230	-183	1	6.24	TATATA
PF11_0230	-134	1	6.24	TATATA
PF11_0231	-1375	1	6.24	TATATA
PF11_0231	-1251	1	6.24	TATATA
PF11_0231	-1204	1	6.24	TATATA
PF11_0231	-1185	1	6.24	TATATA
PF11_0231	-1172	1	6.24	TATATA
PF11_0231	-1166	1	6.24	TATATA
PF11_0231	-1144	1	6.24	TATATA
PF11_0231	-1138	1	6.24	TATATA
PF11_0231	-1132	1	6.24	TATATA
PF11_0231	-1126	1	6.24	TATATA
PF11_0231	-1120	1	6.24	TATATA
PF11_0231	-1114	1	6.24	TATATA
PF11_0231	-1077	1	6.24	TATATA
PF11_0231	-1001	1	6.24	TATATA
PF11_0231	-995	1	6.24	TATATA
PF11_0231	-989	1	6.24	TATATA
PF11_0231	-904	1	6.24	TATATA
PF11_0231	-781	1	6.24	TATATA
PF11_0231	-763	1	6.24	TATATA
PF11_0231	-723	1	6.24	TATATA
PF11_0231	-717	1	6.24	TATATA
PF11_0231	-430	1	6.24	TATATA
PF11_0231	-424	1	6.24	TATATA
PF11_0231	-418	1	6.24	TATATA
PF11_0231	-406	1	6.24	TATATA
PF11_0231	-320	1	6.24	TATATA
PF11_0231	-221	1	6.24	TATATA
PF11_0231	-215	1	6.24	TATATA
PF11_0231	-209	1	6.24	TATATA
PF11_0231	-203	1	6.24	TATATA
PF11_0231	-140	1	6.24	TATATA
PF11_0232	-1246	1	6.24	TATATA
PF11_0232	-1240	1	6.24	TATATA
PF11_0232	-1234	1	6.24	TATATA
PF11_0232	-1228	1	6.24	TATATA
PF11_0232	-1222	1	6.24	TATATA
PF11_0232	-1079	1	6.24	TATATA
PF11_0232	-976	1	6.24	TATATA
PF11_0232	-957	1	6.24	TATATA
PF11_0232	-880	1	6.24	TATATA
PF11_0232	-680	1	6.24	TATATA
PF11_0232	-674	1	6.24	TATATA
PF11_0232	-566	1	6.24	TATATA
PF11_0232	-268	1	6.24	TATATA
PF11_0232	-262	1	6.24	TATATA
PF11_0232	-256	1	6.24	TATATA
PF11_0232	-201	1	6.24	TATATA
PF11_0232	-146	1	6.24	TATATA
PF11_0232	-140	1	6.24	TATATA
PF11_0232	-124	1	6.24	TATATA
PF11_0232	-118	1	6.24	TATATA
PF11_0232	-112	1	6.24	TATATA
PF11_0232	-106	1	6.24	TATATA
PF11_0239	-2000	1	6.24	TATATA
PF11_0239	-1785	1	6.24	TATATA
PF11_0239	-1491	1	6.24	TATATA
PF11_0239	-1375	1	6.24	TATATA
PF11_0239	-1114	1	6.24	TATATA
PF11_0239	-1108	1	6.24	TATATA
PF11_0239	-996	1	6.24	TATATA
PF11_0239	-759	1	6.24	TATATA
PF11_0239	-753	1	6.24	TATATA
PF11_0239	-747	1	6.24	TATATA
PF11_0239	-689	1	6.24	TATATA
PF11_0239	-384	1	6.24	TATATA
PF11_0239	-76	1	6.24	TATATA
PF11_0239	-70	1	6.24	TATATA
PF11_0239	-64	1	6.24	TATATA
PF11_0239	-58	1	6.24	TATATA
PF11_0240	-1037	1	6.24	TATATA
PF11_0240	-987	1	6.24	TATATA
PF11_0240	-835	1	6.24	TATATA
PF11_0240	-829	1	6.24	TATATA
PF11_0240	-823	1	6.24	TATATA
PF11_0240	-666	1	6.24	TATATA
PF11_0240	-354	1	6.24	TATATA
PF11_0240	-209	1	6.24	TATATA
PF11_0240	-203	1	6.24	TATATA
PF11_0240	-197	1	6.24	TATATA
PF11_0240	-191	1	6.24	TATATA
PF11_0240	-159	1	6.24	TATATA
PF11_0241	-1995	1	6.24	TATATA
PF11_0241	-1845	1	6.24	TATATA
PF11_0241	-1839	1	6.24	TATATA
PF11_0241	-1833	1	6.24	TATATA
PF11_0241	-1764	1	6.24	TATATA
PF11_0241	-1713	1	6.24	TATATA
PF11_0241	-1443	1	6.24	TATATA
PF11_0241	-1437	1	6.24	TATATA
PF11_0241	-1431	1	6.24	TATATA
PF11_0241	-1425	1	6.24	TATATA
PF11_0241	-1419	1	6.24	TATATA
PF11_0241	-1364	1	6.24	TATATA
PF11_0241	-965	1	6.24	TATATA
PF11_0241	-779	1	6.24	TATATA
PF11_0241	-766	1	6.24	TATATA
PF11_0241	-760	1	6.24	TATATA
PF11_0241	-754	1	6.24	TATATA
PF11_0241	-747	1	6.24	TATATA
PF11_0241	-710	1	6.24	TATATA
PF11_0241	-635	1	6.24	TATATA
PF11_0241	-629	1	6.24	TATATA
PF11_0241	-623	1	6.24	TATATA
PF11_0241	-617	1	6.24	TATATA
PF11_0241	-610	1	6.24	TATATA
PF11_0241	-485	1	6.24	TATATA
PF11_0241	-387	1	6.24	TATATA
PF11_0241	-276	1	6.24	TATATA
PF11_0241	-270	1	6.24	TATATA
PF11_0241	-179	1	6.24	TATATA
PF11_0241	-136	1	6.24	TATATA
PF11_0241	-122	1	6.24	TATATA
PF11_0241	-110	1	6.24	TATATA
PF11_0241	-96	1	6.24	TATATA
PF11_0241	-71	1	6.24	TATATA
PF11_0241	-49	1	6.24	TATATA
PF11_0241	-42	1	6.24	TATATA
PF11_0242	-1674	1	6.24	TATATA
PF11_0242	-1622	1	6.24	TATATA
PF11_0242	-1616	1	6.24	TATATA
PF11_0242	-1512	1	6.24	TATATA
PF11_0242	-1506	1	6.24	TATATA
PF11_0242	-1475	1	6.24	TATATA
PF11_0242	-1453	1	6.24	TATATA
PF11_0242	-1447	1	6.24	TATATA
PF11_0242	-1441	1	6.24	TATATA
PF11_0242	-1435	1	6.24	TATATA
PF11_0242	-1242	1	6.24	TATATA
PF11_0242	-1235	1	6.24	TATATA
PF11_0242	-1229	1	6.24	TATATA
PF11_0242	-1223	1	6.24	TATATA
PF11_0242	-1217	1	6.24	TATATA
PF11_0242	-1171	1	6.24	TATATA
PF11_0242	-1116	1	6.24	TATATA
PF11_0242	-933	1	6.24	TATATA
PF11_0242	-920	1	6.24	TATATA
PF11_0242	-837	1	6.24	TATATA
PF11_0242	-825	1	6.24	TATATA
PF11_0242	-742	1	6.24	TATATA
PF11_0242	-736	1	6.24	TATATA
PF11_0242	-730	1	6.24	TATATA
PF11_0242	-724	1	6.24	TATATA
PF11_0242	-718	1	6.24	TATATA
PF11_0242	-610	1	6.24	TATATA
PF11_0242	-604	1	6.24	TATATA
PF11_0242	-598	1	6.24	TATATA
PF11_0242	-592	1	6.24	TATATA
PF11_0242	-161	1	6.24	TATATA
PF11_0242	-121	1	6.24	TATATA
PF11_0242	-115	1	6.24	TATATA
PF11_0242	-109	1	6.24	TATATA
PF11_0242	-50	1	6.24	TATATA
PF11_0242	-44	1	6.24	TATATA
PF11_0242	-38	1	6.24	TATATA
PF11_0242	-30	1	6.24	TATATA
PF11_0245	-1737	1	6.24	TATATA
PF11_0245	-1701	1	6.24	TATATA
PF11_0245	-1523	1	6.24	TATATA
PF11_0245	-1317	1	6.24	TATATA
PF11_0245	-1286	1	6.24	TATATA
PF11_0245	-1233	1	6.24	TATATA
PF11_0245	-1227	1	6.24	TATATA
PF11_0245	-1221	1	6.24	TATATA
PF11_0245	-1185	1	6.24	TATATA
PF11_0245	-1130	1	6.24	TATATA
PF11_0245	-1106	1	6.24	TATATA
PF11_0245	-1093	1	6.24	TATATA
PF11_0245	-1069	1	6.24	TATATA
PF11_0245	-995	1	6.24	TATATA
PF11_0245	-794	1	6.24	TATATA
PF11_0245	-738	1	6.24	TATATA
PF11_0245	-677	1	6.24	TATATA
PF11_0245	-671	1	6.24	TATATA
PF11_0245	-665	1	6.24	TATATA
PF11_0245	-652	1	6.24	TATATA
PF11_0245	-549	1	6.24	TATATA
PF11_0245	-543	1	6.24	TATATA
PF11_0245	-536	1	6.24	TATATA
PF11_0245	-530	1	6.24	TATATA
PF11_0245	-471	1	6.24	TATATA
PF11_0245	-410	1	6.24	TATATA
PF11_0245	-397	1	6.24	TATATA
PF11_0245	-354	1	6.24	TATATA
PF11_0245	-69	1	6.24	TATATA
PF11_0245	-63	1	6.24	TATATA
PF11_0246	-1995	1	6.24	TATATA
PF11_0246	-1910	1	6.24	TATATA
PF11_0246	-1904	1	6.24	TATATA
PF11_0246	-1898	1	6.24	TATATA
PF11_0246	-1805	1	6.24	TATATA
PF11_0246	-1776	1	6.24	TATATA
PF11_0246	-1756	1	6.24	TATATA
PF11_0246	-1675	1	6.24	TATATA
PF11_0246	-1603	1	6.24	TATATA
PF11_0246	-1590	1	6.24	TATATA
PF11_0246	-1584	1	6.24	TATATA
PF11_0246	-1469	1	6.24	TATATA
PF11_0246	-1427	1	6.24	TATATA
PF11_0246	-1415	1	6.24	TATATA
PF11_0246	-1381	1	6.24	TATATA
PF11_0246	-1278	1	6.24	TATATA
PF11_0246	-1204	1	6.24	TATATA
PF11_0246	-1105	1	6.24	TATATA
PF11_0246	-1099	1	6.24	TATATA
PF11_0246	-1093	1	6.24	TATATA
PF11_0246	-1087	1	6.24	TATATA
PF11_0246	-896	1	6.24	TATATA
PF11_0246	-866	1	6.24	TATATA
PF11_0246	-859	1	6.24	TATATA
PF11_0246	-853	1	6.24	TATATA
PF11_0246	-794	1	6.24	TATATA
PF11_0246	-788	1	6.24	TATATA
PF11_0246	-782	1	6.24	TATATA
PF11_0246	-776	1	6.24	TATATA
PF11_0246	-770	1	6.24	TATATA
PF11_0246	-660	1	6.24	TATATA
PF11_0246	-207	1	6.24	TATATA
PF11_0246	-201	1	6.24	TATATA
PF11_0246	-195	1	6.24	TATATA
PF11_0246	-189	1	6.24	TATATA
PF11_0246	-103	1	6.24	TATATA
PF11_0246	-97	1	6.24	TATATA
PF11_0246	-91	1	6.24	TATATA
PF11_0246	-85	1	6.24	TATATA
PF11_0246	-79	1	6.24	TATATA
PF11_0246	-63	1	6.24	TATATA
PF11_0247	-1955	1	6.24	TATATA
PF11_0247	-1949	1	6.24	TATATA
PF11_0247	-1943	1	6.24	TATATA
PF11_0247	-1937	1	6.24	TATATA
PF11_0247	-1931	1	6.24	TATATA
PF11_0247	-1919	1	6.24	TATATA
PF11_0247	-1872	1	6.24	TATATA
PF11_0247	-1866	1	6.24	TATATA
PF11_0247	-1859	1	6.24	TATATA
PF11_0247	-1829	1	6.24	TATATA
PF11_0247	-1763	1	6.24	TATATA
PF11_0247	-1638	1	6.24	TATATA
PF11_0247	-1632	1	6.24	TATATA
PF11_0247	-1626	1	6.24	TATATA
PF11_0247	-1620	1	6.24	TATATA
PF11_0247	-1613	1	6.24	TATATA
PF11_0247	-1447	1	6.24	TATATA
PF11_0247	-1344	1	6.24	TATATA
PF11_0247	-1300	1	6.24	TATATA
PF11_0247	-1294	1	6.24	TATATA
PF11_0247	-1143	1	6.24	TATATA
PF11_0247	-1137	1	6.24	TATATA
PF11_0247	-1131	1	6.24	TATATA
PF11_0247	-965	1	6.24	TATATA
PF11_0247	-827	1	6.24	TATATA
PF11_0247	-821	1	6.24	TATATA
PF11_0247	-815	1	6.24	TATATA
PF11_0247	-796	1	6.24	TATATA
PF11_0247	-620	1	6.24	TATATA
PF11_0247	-528	1	6.24	TATATA
PF11_0247	-522	1	6.24	TATATA
PF11_0247	-516	1	6.24	TATATA
PF11_0247	-491	1	6.24	TATATA
PF11_0247	-275	1	6.24	TATATA
PF11_0247	-259	1	6.24	TATATA
PF11_0247	-253	1	6.24	TATATA
PF11_0247	-247	1	6.24	TATATA
PF11_0247	-92	1	6.24	TATATA
PF11_0254	-1911	1	6.24	TATATA
PF11_0254	-1905	1	6.24	TATATA
PF11_0254	-1899	1	6.24	TATATA
PF11_0254	-1567	1	6.24	TATATA
PF11_0254	-1420	1	6.24	TATATA
PF11_0254	-1328	1	6.24	TATATA
PF11_0254	-1307	1	6.24	TATATA
PF11_0254	-1301	1	6.24	TATATA
PF11_0254	-1200	1	6.24	TATATA
PF11_0254	-1194	1	6.24	TATATA
PF11_0254	-1188	1	6.24	TATATA
PF11_0254	-957	1	6.24	TATATA
PF11_0254	-872	1	6.24	TATATA
PF11_0254	-866	1	6.24	TATATA
PF11_0254	-839	1	6.24	TATATA
PF11_0254	-830	1	6.24	TATATA
PF11_0254	-559	1	6.24	TATATA
PF11_0254	-553	1	6.24	TATATA
PF11_0254	-547	1	6.24	TATATA
PF11_0254	-541	1	6.24	TATATA
PF11_0254	-535	1	6.24	TATATA
PF11_0254	-392	1	6.24	TATATA
PF11_0254	-358	1	6.24	TATATA
PF11_0254	-206	1	6.24	TATATA
PF11_0254	-200	1	6.24	TATATA
PF11_0254	-194	1	6.24	TATATA
PF11_0254	-178	1	6.24	TATATA
PF11_0255	-1572	1	6.24	TATATA
PF11_0255	-1566	1	6.24	TATATA
PF11_0255	-1560	1	6.24	TATATA
PF11_0255	-1406	1	6.24	TATATA
PF11_0255	-1191	1	6.24	TATATA
PF11_0255	-888	1	6.24	TATATA
PF11_0255	-854	1	6.24	TATATA
PF11_0255	-804	1	6.24	TATATA
PF11_0255	-798	1	6.24	TATATA
PF11_0255	-686	1	6.24	TATATA
PF11_0255	-680	1	6.24	TATATA
PF11_0255	-674	1	6.24	TATATA
PF11_0255	-522	1	6.24	TATATA
PF11_0255	-500	1	6.24	TATATA
PF11_0255	-432	1	6.24	TATATA
PF11_0255	-425	1	6.24	TATATA
PF11_0255	-419	1	6.24	TATATA
PF11_0255	-413	1	6.24	TATATA
PF11_0255	-407	1	6.24	TATATA
PF11_0255	-289	1	6.24	TATATA
PF11_0256	-1222	1	6.24	TATATA
PF11_0256	-1216	1	6.24	TATATA
PF11_0256	-1210	1	6.24	TATATA
PF11_0256	-1204	1	6.24	TATATA
PF11_0256	-1125	1	6.24	TATATA
PF11_0256	-1105	1	6.24	TATATA
PF11_0256	-953	1	6.24	TATATA
PF11_0256	-947	1	6.24	TATATA
PF11_0256	-941	1	6.24	TATATA
PF11_0256	-829	1	6.24	TATATA
PF11_0256	-823	1	6.24	TATATA
PF11_0256	-817	1	6.24	TATATA
PF11_0256	-773	1	6.24	TATATA
PF11_0256	-737	1	6.24	TATATA
PF11_0256	-221	1	6.24	TATATA
PF11_0256	-215	1	6.24	TATATA
PF11_0256	-65	1	6.24	TATATA
PF11_0256	-59	1	6.24	TATATA
PF11_0256	-53	1	6.24	TATATA
PF11_0259	-1885	1	6.24	TATATA
PF11_0259	-1879	1	6.24	TATATA
PF11_0259	-1751	1	6.24	TATATA
PF11_0259	-1745	1	6.24	TATATA
PF11_0259	-1560	1	6.24	TATATA
PF11_0259	-1547	1	6.24	TATATA
PF11_0259	-1343	1	6.24	TATATA
PF11_0259	-1337	1	6.24	TATATA
PF11_0259	-1331	1	6.24	TATATA
PF11_0259	-1325	1	6.24	TATATA
PF11_0259	-1319	1	6.24	TATATA
PF11_0259	-1313	1	6.24	TATATA
PF11_0259	-1142	1	6.24	TATATA
PF11_0259	-1133	1	6.24	TATATA
PF11_0259	-1127	1	6.24	TATATA
PF11_0259	-1121	1	6.24	TATATA
PF11_0259	-1115	1	6.24	TATATA
PF11_0259	-1109	1	6.24	TATATA
PF11_0259	-1103	1	6.24	TATATA
PF11_0259	-1097	1	6.24	TATATA
PF11_0259	-1091	1	6.24	TATATA
PF11_0259	-1085	1	6.24	TATATA
PF11_0259	-1079	1	6.24	TATATA
PF11_0259	-685	1	6.24	TATATA
PF11_0259	-679	1	6.24	TATATA
PF11_0259	-573	1	6.24	TATATA
PF11_0259	-567	1	6.24	TATATA
PF11_0259	-561	1	6.24	TATATA
PF11_0259	-555	1	6.24	TATATA
PF11_0259	-549	1	6.24	TATATA
PF11_0259	-543	1	6.24	TATATA
PF11_0259	-423	1	6.24	TATATA
PF11_0259	-417	1	6.24	TATATA
PF11_0259	-402	1	6.24	TATATA
PF11_0259	-396	1	6.24	TATATA
PF11_0259	-303	1	6.24	TATATA
PF11_0259	-297	1	6.24	TATATA
PF11_0259	-211	1	6.24	TATATA
PF11_0259	-76	1	6.24	TATATA
PF11_0259	-70	1	6.24	TATATA
PF11_0259	-64	1	6.24	TATATA
PF11_0259	-58	1	6.24	TATATA
PF11_0260	-1878	1	6.24	TATATA
PF11_0260	-1872	1	6.24	TATATA
PF11_0260	-1866	1	6.24	TATATA
PF11_0260	-1860	1	6.24	TATATA
PF11_0260	-1732	1	6.24	TATATA
PF11_0260	-1723	1	6.24	TATATA
PF11_0260	-1717	1	6.24	TATATA
PF11_0260	-1695	1	6.24	TATATA
PF11_0260	-1334	1	6.24	TATATA
PF11_0260	-1328	1	6.24	TATATA
PF11_0260	-1322	1	6.24	TATATA
PF11_0260	-1316	1	6.24	TATATA
PF11_0260	-1310	1	6.24	TATATA
PF11_0260	-1055	1	6.24	TATATA
PF11_0260	-1049	1	6.24	TATATA
PF11_0260	-869	1	6.24	TATATA
PF11_0260	-691	1	6.24	TATATA
PF11_0260	-659	1	6.24	TATATA
PF11_0260	-641	1	6.24	TATATA
PF11_0260	-635	1	6.24	TATATA
PF11_0260	-629	1	6.24	TATATA
PF11_0260	-623	1	6.24	TATATA
PF11_0260	-530	1	6.24	TATATA
PF11_0260	-398	1	6.24	TATATA
PF11_0260	-392	1	6.24	TATATA
PF11_0260	-336	1	6.24	TATATA
PF11_0260	-301	1	6.24	TATATA
PF11_0260	-295	1	6.24	TATATA
PF11_0260	-289	1	6.24	TATATA
PF11_0260	-283	1	6.24	TATATA
PF11_0260	-277	1	6.24	TATATA
PF11_0260	-253	1	6.24	TATATA
PF11_0260	-26	1	6.24	TATATA
PF11_0266	-1628	1	6.24	TATATA
PF11_0266	-1610	1	6.24	TATATA
PF11_0266	-1604	1	6.24	TATATA
PF11_0266	-1598	1	6.24	TATATA
PF11_0266	-1592	1	6.24	TATATA
PF11_0266	-1410	1	6.24	TATATA
PF11_0266	-1404	1	6.24	TATATA
PF11_0266	-1133	1	6.24	TATATA
PF11_0266	-1043	1	6.24	TATATA
PF11_0266	-966	1	6.24	TATATA
PF11_0266	-960	1	6.24	TATATA
PF11_0266	-954	1	6.24	TATATA
PF11_0266	-907	1	6.24	TATATA
PF11_0266	-853	1	6.24	TATATA
PF11_0266	-847	1	6.24	TATATA
PF11_0266	-688	1	6.24	TATATA
PF11_0266	-682	1	6.24	TATATA
PF11_0266	-676	1	6.24	TATATA
PF11_0266	-663	1	6.24	TATATA
PF11_0266	-650	1	6.24	TATATA
PF11_0266	-488	1	6.24	TATATA
PF11_0266	-482	1	6.24	TATATA
PF11_0266	-476	1	6.24	TATATA
PF11_0266	-470	1	6.24	TATATA
PF11_0266	-450	1	6.24	TATATA
PF11_0266	-392	1	6.24	TATATA
PF11_0266	-299	1	6.24	TATATA
PF11_0266	-38	1	6.24	TATATA
PF11_0269	-1831	1	6.24	TATATA
PF11_0269	-1795	1	6.24	TATATA
PF11_0269	-1691	1	6.24	TATATA
PF11_0269	-1685	1	6.24	TATATA
PF11_0269	-1552	1	6.24	TATATA
PF11_0269	-1545	1	6.24	TATATA
PF11_0269	-1294	1	6.24	TATATA
PF11_0269	-1219	1	6.24	TATATA
PF11_0269	-1182	1	6.24	TATATA
PF11_0269	-1152	1	6.24	TATATA
PF11_0269	-1061	1	6.24	TATATA
PF11_0269	-1055	1	6.24	TATATA
PF11_0269	-1049	1	6.24	TATATA
PF11_0269	-1016	1	6.24	TATATA
PF11_0269	-1009	1	6.24	TATATA
PF11_0269	-919	1	6.24	TATATA
PF11_0269	-903	1	6.24	TATATA
PF11_0269	-658	1	6.24	TATATA
PF11_0269	-548	1	6.24	TATATA
PF11_0269	-535	1	6.24	TATATA
PF11_0269	-520	1	6.24	TATATA
PF11_0269	-105	1	6.24	TATATA
PF11_0269	-99	1	6.24	TATATA
PF11_0272	-1862	1	6.24	TATATA
PF11_0272	-1856	1	6.24	TATATA
PF11_0272	-1850	1	6.24	TATATA
PF11_0272	-1844	1	6.24	TATATA
PF11_0272	-1773	1	6.24	TATATA
PF11_0272	-1481	1	6.24	TATATA
PF11_0272	-1475	1	6.24	TATATA
PF11_0272	-1469	1	6.24	TATATA
PF11_0272	-1463	1	6.24	TATATA
PF11_0272	-1188	1	6.24	TATATA
PF11_0272	-1182	1	6.24	TATATA
PF11_0272	-1176	1	6.24	TATATA
PF11_0272	-1163	1	6.24	TATATA
PF11_0272	-1156	1	6.24	TATATA
PF11_0272	-996	1	6.24	TATATA
PF11_0272	-971	1	6.24	TATATA
PF11_0272	-882	1	6.24	TATATA
PF11_0272	-876	1	6.24	TATATA
PF11_0272	-870	1	6.24	TATATA
PF11_0272	-864	1	6.24	TATATA
PF11_0272	-841	1	6.24	TATATA
PF11_0272	-733	1	6.24	TATATA
PF11_0272	-727	1	6.24	TATATA
PF11_0272	-704	1	6.24	TATATA
PF11_0272	-528	1	6.24	TATATA
PF11_0272	-522	1	6.24	TATATA
PF11_0272	-415	1	6.24	TATATA
PF11_0272	-353	1	6.24	TATATA
PF11_0272	-321	1	6.24	TATATA
PF11_0272	-312	1	6.24	TATATA
PF11_0272	-306	1	6.24	TATATA
PF11_0272	-128	1	6.24	TATATA
PF11_0274	-1048	1	6.24	TATATA
PF11_0274	-1036	1	6.24	TATATA
PF11_0274	-1030	1	6.24	TATATA
PF11_0274	-1024	1	6.24	TATATA
PF11_0274	-1018	1	6.24	TATATA
PF11_0274	-1012	1	6.24	TATATA
PF11_0274	-861	1	6.24	TATATA
PF11_0274	-774	1	6.24	TATATA
PF11_0274	-768	1	6.24	TATATA
PF11_0274	-762	1	6.24	TATATA
PF11_0274	-756	1	6.24	TATATA
PF11_0274	-733	1	6.24	TATATA
PF11_0274	-719	1	6.24	TATATA
PF11_0274	-508	1	6.24	TATATA
PF11_0274	-318	1	6.24	TATATA
PF11_0274	-312	1	6.24	TATATA
PF11_0274	-303	1	6.24	TATATA
PF11_0274	-205	1	6.24	TATATA
PF11_0274	-199	1	6.24	TATATA
PF11_0274	-37	1	6.24	TATATA
PF11_0275	-1552	1	6.24	TATATA
PF11_0275	-1546	1	6.24	TATATA
PF11_0275	-1540	1	6.24	TATATA
PF11_0275	-1534	1	6.24	TATATA
PF11_0275	-1287	1	6.24	TATATA
PF11_0275	-1228	1	6.24	TATATA
PF11_0275	-1216	1	6.24	TATATA
PF11_0275	-1118	1	6.24	TATATA
PF11_0275	-1089	1	6.24	TATATA
PF11_0275	-1070	1	6.24	TATATA
PF11_0275	-1032	1	6.24	TATATA
PF11_0275	-1026	1	6.24	TATATA
PF11_0275	-1020	1	6.24	TATATA
PF11_0275	-1014	1	6.24	TATATA
PF11_0275	-967	1	6.24	TATATA
PF11_0275	-961	1	6.24	TATATA
PF11_0275	-931	1	6.24	TATATA
PF11_0275	-915	1	6.24	TATATA
PF11_0275	-870	1	6.24	TATATA
PF11_0275	-737	1	6.24	TATATA
PF11_0275	-731	1	6.24	TATATA
PF11_0275	-725	1	6.24	TATATA
PF11_0275	-712	1	6.24	TATATA
PF11_0275	-501	1	6.24	TATATA
PF11_0275	-495	1	6.24	TATATA
PF11_0275	-282	1	6.24	TATATA
PF11_0275	-275	1	6.24	TATATA
PF11_0275	-269	1	6.24	TATATA
PF11_0275	-65	1	6.24	TATATA
PF11_0275	-59	1	6.24	TATATA
PF11_0275	-53	1	6.24	TATATA
PF11_0275	-33	1	6.24	TATATA
PF11_0279	-1947	1	6.24	TATATA
PF11_0279	-1941	1	6.24	TATATA
PF11_0279	-1935	1	6.24	TATATA
PF11_0279	-1929	1	6.24	TATATA
PF11_0279	-1690	1	6.24	TATATA
PF11_0279	-1596	1	6.24	TATATA
PF11_0279	-1590	1	6.24	TATATA
PF11_0279	-1419	1	6.24	TATATA
PF11_0279	-1375	1	6.24	TATATA
PF11_0279	-1369	1	6.24	TATATA
PF11_0279	-1252	1	6.24	TATATA
PF11_0279	-1243	1	6.24	TATATA
PF11_0279	-1182	1	6.24	TATATA
PF11_0279	-1176	1	6.24	TATATA
PF11_0279	-1170	1	6.24	TATATA
PF11_0279	-1164	1	6.24	TATATA
PF11_0279	-1158	1	6.24	TATATA
PF11_0279	-800	1	6.24	TATATA
PF11_0279	-786	1	6.24	TATATA
PF11_0279	-780	1	6.24	TATATA
PF11_0279	-774	1	6.24	TATATA
PF11_0279	-685	1	6.24	TATATA
PF11_0279	-679	1	6.24	TATATA
PF11_0279	-673	1	6.24	TATATA
PF11_0279	-667	1	6.24	TATATA
PF11_0279	-661	1	6.24	TATATA
PF11_0279	-637	1	6.24	TATATA
PF11_0279	-506	1	6.24	TATATA
PF11_0279	-472	1	6.24	TATATA
PF11_0279	-466	1	6.24	TATATA
PF11_0279	-316	1	6.24	TATATA
PF11_0279	-215	1	6.24	TATATA
PF11_0279	-209	1	6.24	TATATA
PF11_0279	-58	1	6.24	TATATA
PF11_0279	-52	1	6.24	TATATA
PF11_0281	-1890	1	6.24	TATATA
PF11_0281	-1884	1	6.24	TATATA
PF11_0281	-1678	1	6.24	TATATA
PF11_0281	-1619	1	6.24	TATATA
PF11_0281	-1613	1	6.24	TATATA
PF11_0281	-1607	1	6.24	TATATA
PF11_0281	-1601	1	6.24	TATATA
PF11_0281	-1019	1	6.24	TATATA
PF11_0281	-936	1	6.24	TATATA
PF11_0281	-834	1	6.24	TATATA
PF11_0281	-769	1	6.24	TATATA
PF11_0281	-760	1	6.24	TATATA
PF11_0281	-754	1	6.24	TATATA
PF11_0281	-566	1	6.24	TATATA
PF11_0281	-560	1	6.24	TATATA
PF11_0281	-426	1	6.24	TATATA
PF11_0281	-373	1	6.24	TATATA
PF11_0281	-367	1	6.24	TATATA
PF11_0281	-361	1	6.24	TATATA
PF11_0281	-355	1	6.24	TATATA
PF11_0281	-292	1	6.24	TATATA
PF11_0281	-286	1	6.24	TATATA
PF11_0281	-191	1	6.24	TATATA
PF11_0281	-185	1	6.24	TATATA
PF11_0281	-179	1	6.24	TATATA
PF11_0281	-170	1	6.24	TATATA
PF11_0281	-27	1	6.24	TATATA
PF11_0284	-1023	1	6.24	TATATA
PF11_0284	-964	1	6.24	TATATA
PF11_0284	-951	1	6.24	TATATA
PF11_0284	-945	1	6.24	TATATA
PF11_0284	-939	1	6.24	TATATA
PF11_0284	-933	1	6.24	TATATA
PF11_0284	-854	1	6.24	TATATA
PF11_0284	-847	1	6.24	TATATA
PF11_0284	-841	1	6.24	TATATA
PF11_0284	-835	1	6.24	TATATA
PF11_0284	-829	1	6.24	TATATA
PF11_0284	-823	1	6.24	TATATA
PF11_0284	-668	1	6.24	TATATA
PF11_0284	-600	1	6.24	TATATA
PF11_0284	-594	1	6.24	TATATA
PF11_0284	-581	1	6.24	TATATA
PF11_0284	-497	1	6.24	TATATA
PF11_0284	-491	1	6.24	TATATA
PF11_0284	-335	1	6.24	TATATA
PF11_0284	-313	1	6.24	TATATA
PF11_0284	-163	1	6.24	TATATA
PF11_0284	-157	1	6.24	TATATA
PF11_0284	-151	1	6.24	TATATA
PF11_0289	-1769	1	6.24	TATATA
PF11_0289	-1761	1	6.24	TATATA
PF11_0289	-1469	1	6.24	TATATA
PF11_0289	-1463	1	6.24	TATATA
PF11_0289	-1252	1	6.24	TATATA
PF11_0289	-791	1	6.24	TATATA
PF11_0289	-770	1	6.24	TATATA
PF11_0289	-756	1	6.24	TATATA
PF11_0289	-750	1	6.24	TATATA
PF11_0289	-744	1	6.24	TATATA
PF11_0289	-549	1	6.24	TATATA
PF11_0289	-543	1	6.24	TATATA
PF11_0289	-537	1	6.24	TATATA
PF11_0289	-531	1	6.24	TATATA
PF11_0289	-525	1	6.24	TATATA
PF11_0289	-376	1	6.24	TATATA
PF11_0289	-313	1	6.24	TATATA
PF11_0289	-307	1	6.24	TATATA
PF11_0289	-301	1	6.24	TATATA
PF11_0289	-164	1	6.24	TATATA
PF11_0289	-158	1	6.24	TATATA
PF11_0289	-14	1	6.24	TATATA
PF11_0291	-1394	1	6.24	TATATA
PF11_0291	-1299	1	6.24	TATATA
PF11_0291	-1269	1	6.24	TATATA
PF11_0291	-1134	1	6.24	TATATA
PF11_0291	-1128	1	6.24	TATATA
PF11_0291	-1122	1	6.24	TATATA
PF11_0291	-1040	1	6.24	TATATA
PF11_0291	-996	1	6.24	TATATA
PF11_0291	-867	1	6.24	TATATA
PF11_0291	-849	1	6.24	TATATA
PF11_0291	-728	1	6.24	TATATA
PF11_0291	-721	1	6.24	TATATA
PF11_0291	-715	1	6.24	TATATA
PF11_0291	-709	1	6.24	TATATA
PF11_0291	-703	1	6.24	TATATA
PF11_0291	-697	1	6.24	TATATA
PF11_0291	-551	1	6.24	TATATA
PF11_0291	-545	1	6.24	TATATA
PF11_0291	-539	1	6.24	TATATA
PF11_0291	-533	1	6.24	TATATA
PF11_0291	-527	1	6.24	TATATA
PF11_0291	-216	1	6.24	TATATA
PF11_0291	-210	1	6.24	TATATA
PF11_0291	-204	1	6.24	TATATA
PF11_0291	-198	1	6.24	TATATA
PF11_0291	-192	1	6.24	TATATA
PF11_0291	-121	1	6.24	TATATA
PF11_0291	-115	1	6.24	TATATA
PF11_0291	-109	1	6.24	TATATA
PF11_0293	-1089	1	6.24	TATATA
PF11_0293	-1025	1	6.24	TATATA
PF11_0293	-1019	1	6.24	TATATA
PF11_0293	-994	1	6.24	TATATA
PF11_0293	-896	1	6.24	TATATA
PF11_0293	-857	1	6.24	TATATA
PF11_0293	-713	1	6.24	TATATA
PF11_0293	-579	1	6.24	TATATA
PF11_0293	-573	1	6.24	TATATA
PF11_0293	-567	1	6.24	TATATA
PF11_0293	-561	1	6.24	TATATA
PF11_0293	-555	1	6.24	TATATA
PF11_0293	-549	1	6.24	TATATA
PF11_0293	-497	1	6.24	TATATA
PF11_0293	-226	1	6.24	TATATA
PF11_0293	-220	1	6.24	TATATA
PF11_0293	-214	1	6.24	TATATA
PF11_0293	-204	1	6.24	TATATA
PF11_0296	-1096	1	6.24	TATATA
PF11_0296	-1089	1	6.24	TATATA
PF11_0296	-1083	1	6.24	TATATA
PF11_0296	-1077	1	6.24	TATATA
PF11_0296	-1002	1	6.24	TATATA
PF11_0296	-886	1	6.24	TATATA
PF11_0296	-880	1	6.24	TATATA
PF11_0296	-868	1	6.24	TATATA
PF11_0296	-852	1	6.24	TATATA
PF11_0296	-719	1	6.24	TATATA
PF11_0296	-713	1	6.24	TATATA
PF11_0296	-701	1	6.24	TATATA
PF11_0296	-576	1	6.24	TATATA
PF11_0296	-570	1	6.24	TATATA
PF11_0296	-564	1	6.24	TATATA
PF11_0296	-558	1	6.24	TATATA
PF11_0296	-552	1	6.24	TATATA
PF11_0296	-546	1	6.24	TATATA
PF11_0296	-270	1	6.24	TATATA
PF11_0296	-264	1	6.24	TATATA
PF11_0296	-252	1	6.24	TATATA
PF11_0296	-219	1	6.24	TATATA
PF11_0296	-90	1	6.24	TATATA
PF11_0302	-1856	1	6.24	TATATA
PF11_0302	-1776	1	6.24	TATATA
PF11_0302	-1770	1	6.24	TATATA
PF11_0302	-1756	1	6.24	TATATA
PF11_0302	-1750	1	6.24	TATATA
PF11_0302	-1744	1	6.24	TATATA
PF11_0302	-1573	1	6.24	TATATA
PF11_0302	-1567	1	6.24	TATATA
PF11_0302	-1510	1	6.24	TATATA
PF11_0302	-1466	1	6.24	TATATA
PF11_0302	-1180	1	6.24	TATATA
PF11_0302	-1150	1	6.24	TATATA
PF11_0302	-1144	1	6.24	TATATA
PF11_0302	-1138	1	6.24	TATATA
PF11_0302	-1087	1	6.24	TATATA
PF11_0302	-1040	1	6.24	TATATA
PF11_0302	-1013	1	6.24	TATATA
PF11_0302	-1007	1	6.24	TATATA
PF11_0302	-980	1	6.24	TATATA
PF11_0302	-974	1	6.24	TATATA
PF11_0302	-894	1	6.24	TATATA
PF11_0302	-888	1	6.24	TATATA
PF11_0302	-882	1	6.24	TATATA
PF11_0302	-733	1	6.24	TATATA
PF11_0302	-700	1	6.24	TATATA
PF11_0302	-681	1	6.24	TATATA
PF11_0302	-675	1	6.24	TATATA
PF11_0302	-589	1	6.24	TATATA
PF11_0302	-505	1	6.24	TATATA
PF11_0302	-498	1	6.24	TATATA
PF11_0302	-491	1	6.24	TATATA
PF11_0302	-485	1	6.24	TATATA
PF11_0302	-478	1	6.24	TATATA
PF11_0302	-378	1	6.24	TATATA
PF11_0302	-372	1	6.24	TATATA
PF11_0302	-366	1	6.24	TATATA
PF11_0302	-255	1	6.24	TATATA
PF11_0302	-165	1	6.24	TATATA
PF11_0302	-159	1	6.24	TATATA
PF11_0302	-153	1	6.24	TATATA
PF11_0302	-90	1	6.24	TATATA
PF11_0302	-77	1	6.24	TATATA
PF11_0302	-71	1	6.24	TATATA
PF11_0305	-1442	1	6.24	TATATA
PF11_0305	-1436	1	6.24	TATATA
PF11_0305	-1430	1	6.24	TATATA
PF11_0305	-1354	1	6.24	TATATA
PF11_0305	-1325	1	6.24	TATATA
PF11_0305	-1319	1	6.24	TATATA
PF11_0305	-1313	1	6.24	TATATA
PF11_0305	-1307	1	6.24	TATATA
PF11_0305	-1301	1	6.24	TATATA
PF11_0305	-1054	1	6.24	TATATA
PF11_0305	-1048	1	6.24	TATATA
PF11_0305	-1042	1	6.24	TATATA
PF11_0305	-1036	1	6.24	TATATA
PF11_0305	-802	1	6.24	TATATA
PF11_0305	-795	1	6.24	TATATA
PF11_0305	-788	1	6.24	TATATA
PF11_0305	-776	1	6.24	TATATA
PF11_0305	-631	1	6.24	TATATA
PF11_0305	-624	1	6.24	TATATA
PF11_0305	-611	1	6.24	TATATA
PF11_0305	-472	1	6.24	TATATA
PF11_0305	-466	1	6.24	TATATA
PF11_0305	-460	1	6.24	TATATA
PF11_0305	-454	1	6.24	TATATA
PF11_0305	-152	1	6.24	TATATA
PF11_0305	-146	1	6.24	TATATA
PF11_0305	-94	1	6.24	TATATA
PF11_0305	-58	1	6.24	TATATA
PF11_0305	-52	1	6.24	TATATA
PF11_0305	-46	1	6.24	TATATA
PF11_0305	-40	1	6.24	TATATA
PF11_0310	-1999	1	6.24	TATATA
PF11_0310	-1993	1	6.24	TATATA
PF11_0310	-1897	1	6.24	TATATA
PF11_0310	-1725	1	6.24	TATATA
PF11_0310	-1719	1	6.24	TATATA
PF11_0310	-1713	1	6.24	TATATA
PF11_0310	-1707	1	6.24	TATATA
PF11_0310	-1701	1	6.24	TATATA
PF11_0310	-1695	1	6.24	TATATA
PF11_0310	-1689	1	6.24	TATATA
PF11_0310	-1683	1	6.24	TATATA
PF11_0310	-1674	1	6.24	TATATA
PF11_0310	-1664	1	6.24	TATATA
PF11_0310	-1530	1	6.24	TATATA
PF11_0310	-1524	1	6.24	TATATA
PF11_0310	-1177	1	6.24	TATATA
PF11_0310	-1145	1	6.24	TATATA
PF11_0310	-981	1	6.24	TATATA
PF11_0310	-965	1	6.24	TATATA
PF11_0310	-959	1	6.24	TATATA
PF11_0310	-953	1	6.24	TATATA
PF11_0310	-947	1	6.24	TATATA
PF11_0310	-922	1	6.24	TATATA
PF11_0310	-916	1	6.24	TATATA
PF11_0310	-910	1	6.24	TATATA
PF11_0310	-904	1	6.24	TATATA
PF11_0310	-889	1	6.24	TATATA
PF11_0310	-724	1	6.24	TATATA
PF11_0310	-665	1	6.24	TATATA
PF11_0310	-656	1	6.24	TATATA
PF11_0310	-650	1	6.24	TATATA
PF11_0310	-570	1	6.24	TATATA
PF11_0310	-497	1	6.24	TATATA
PF11_0310	-485	1	6.24	TATATA
PF11_0310	-407	1	6.24	TATATA
PF11_0310	-401	1	6.24	TATATA
PF11_0310	-395	1	6.24	TATATA
PF11_0310	-182	1	6.24	TATATA
PF11_0310	-110	1	6.24	TATATA
PF11_0310	-104	1	6.24	TATATA
PF11_0312	-1775	1	6.24	TATATA
PF11_0312	-1768	1	6.24	TATATA
PF11_0312	-1761	1	6.24	TATATA
PF11_0312	-1562	1	6.24	TATATA
PF11_0312	-1556	1	6.24	TATATA
PF11_0312	-1016	1	6.24	TATATA
PF11_0312	-850	1	6.24	TATATA
PF11_0312	-844	1	6.24	TATATA
PF11_0312	-837	1	6.24	TATATA
PF11_0312	-831	1	6.24	TATATA
PF11_0312	-825	1	6.24	TATATA
PF11_0312	-819	1	6.24	TATATA
PF11_0312	-813	1	6.24	TATATA
PF11_0312	-769	1	6.24	TATATA
PF11_0312	-730	1	6.24	TATATA
PF11_0312	-724	1	6.24	TATATA
PF11_0312	-718	1	6.24	TATATA
PF11_0312	-712	1	6.24	TATATA
PF11_0312	-706	1	6.24	TATATA
PF11_0312	-700	1	6.24	TATATA
PF11_0312	-531	1	6.24	TATATA
PF11_0312	-525	1	6.24	TATATA
PF11_0312	-428	1	6.24	TATATA
PF11_0312	-380	1	6.24	TATATA
PF11_0312	-363	1	6.24	TATATA
PF11_0312	-343	1	6.24	TATATA
PF11_0312	-336	1	6.24	TATATA
PF11_0312	-330	1	6.24	TATATA
PF11_0312	-324	1	6.24	TATATA
PF11_0312	-318	1	6.24	TATATA
PF11_0312	-38	1	6.24	TATATA
PF11_0312	-31	1	6.24	TATATA
PF11_0312	-25	1	6.24	TATATA
PF11_0313	-1846	1	6.24	TATATA
PF11_0313	-1840	1	6.24	TATATA
PF11_0313	-1551	1	6.24	TATATA
PF11_0313	-1545	1	6.24	TATATA
PF11_0313	-1539	1	6.24	TATATA
PF11_0313	-1533	1	6.24	TATATA
PF11_0313	-1526	1	6.24	TATATA
PF11_0313	-1519	1	6.24	TATATA
PF11_0313	-1489	1	6.24	TATATA
PF11_0313	-1342	1	6.24	TATATA
PF11_0313	-1286	1	6.24	TATATA
PF11_0313	-1181	1	6.24	TATATA
PF11_0313	-1167	1	6.24	TATATA
PF11_0313	-1161	1	6.24	TATATA
PF11_0313	-1155	1	6.24	TATATA
PF11_0313	-1149	1	6.24	TATATA
PF11_0313	-1143	1	6.24	TATATA
PF11_0313	-1137	1	6.24	TATATA
PF11_0313	-1100	1	6.24	TATATA
PF11_0313	-1056	1	6.24	TATATA
PF11_0313	-1050	1	6.24	TATATA
PF11_0313	-1044	1	6.24	TATATA
PF11_0313	-1038	1	6.24	TATATA
PF11_0313	-1032	1	6.24	TATATA
PF11_0313	-1025	1	6.24	TATATA
PF11_0313	-1019	1	6.24	TATATA
PF11_0313	-317	1	6.24	TATATA
PF11_0313	-311	1	6.24	TATATA
PF11_0313	-305	1	6.24	TATATA
PF11_0316	-703	1	6.24	TATATA
PF11_0316	-697	1	6.24	TATATA
PF11_0316	-690	1	6.24	TATATA
PF11_0316	-599	1	6.24	TATATA
PF11_0316	-575	1	6.24	TATATA
PF11_0316	-527	1	6.24	TATATA
PF11_0316	-487	1	6.24	TATATA
PF11_0316	-475	1	6.24	TATATA
PF11_0316	-459	1	6.24	TATATA
PF11_0316	-350	1	6.24	TATATA
PF11_0316	-63	1	6.24	TATATA
PF11_0316	-39	1	6.24	TATATA
PF11_0316	-33	1	6.24	TATATA
PF11_0320	-870	1	6.24	TATATA
PF11_0320	-752	1	6.24	TATATA
PF11_0320	-746	1	6.24	TATATA
PF11_0320	-740	1	6.24	TATATA
PF11_0320	-734	1	6.24	TATATA
PF11_0320	-728	1	6.24	TATATA
PF11_0320	-562	1	6.24	TATATA
PF11_0320	-542	1	6.24	TATATA
PF11_0320	-536	1	6.24	TATATA
PF11_0320	-439	1	6.24	TATATA
PF11_0320	-432	1	6.24	TATATA
PF11_0320	-426	1	6.24	TATATA
PF11_0320	-420	1	6.24	TATATA
PF11_0320	-414	1	6.24	TATATA
PF11_0320	-394	1	6.24	TATATA
PF11_0320	-388	1	6.24	TATATA
PF11_0320	-382	1	6.24	TATATA
PF11_0320	-366	1	6.24	TATATA
PF11_0320	-248	1	6.24	TATATA
PF11_0320	-239	1	6.24	TATATA
PF11_0320	-202	1	6.24	TATATA
PF11_0320	-195	1	6.24	TATATA
PF11_0320	-189	1	6.24	TATATA
PF11_0320	-183	1	6.24	TATATA
PF11_0320	-72	1	6.24	TATATA
PF11_0331	-1858	1	6.24	TATATA
PF11_0331	-1852	1	6.24	TATATA
PF11_0331	-1846	1	6.24	TATATA
PF11_0331	-1250	1	6.24	TATATA
PF11_0331	-1218	1	6.24	TATATA
PF11_0331	-1212	1	6.24	TATATA
PF11_0331	-1206	1	6.24	TATATA
PF11_0331	-1200	1	6.24	TATATA
PF11_0331	-1194	1	6.24	TATATA
PF11_0331	-1108	1	6.24	TATATA
PF11_0331	-981	1	6.24	TATATA
PF11_0331	-972	1	6.24	TATATA
PF11_0331	-934	1	6.24	TATATA
PF11_0331	-747	1	6.24	TATATA
PF11_0331	-679	1	6.24	TATATA
PF11_0331	-663	1	6.24	TATATA
PF11_0331	-657	1	6.24	TATATA
PF11_0331	-651	1	6.24	TATATA
PF11_0331	-642	1	6.24	TATATA
PF11_0331	-551	1	6.24	TATATA
PF11_0331	-544	1	6.24	TATATA
PF11_0331	-538	1	6.24	TATATA
PF11_0331	-469	1	6.24	TATATA
PF11_0331	-452	1	6.24	TATATA
PF11_0331	-443	1	6.24	TATATA
PF11_0331	-374	1	6.24	TATATA
PF11_0331	-262	1	6.24	TATATA
PF11_0331	-51	1	6.24	TATATA
PF11_0331	-45	1	6.24	TATATA
PF11_0341	-1312	1	6.24	TATATA
PF11_0341	-1306	1	6.24	TATATA
PF11_0341	-1292	1	6.24	TATATA
PF11_0341	-1286	1	6.24	TATATA
PF11_0341	-1280	1	6.24	TATATA
PF11_0341	-1187	1	6.24	TATATA
PF11_0341	-1175	1	6.24	TATATA
PF11_0341	-935	1	6.24	TATATA
PF11_0341	-721	1	6.24	TATATA
PF11_0341	-715	1	6.24	TATATA
PF11_0341	-709	1	6.24	TATATA
PF11_0341	-703	1	6.24	TATATA
PF11_0341	-570	1	6.24	TATATA
PF11_0341	-564	1	6.24	TATATA
PF11_0341	-446	1	6.24	TATATA
PF11_0341	-410	1	6.24	TATATA
PF11_0341	-401	1	6.24	TATATA
PF11_0341	-357	1	6.24	TATATA
PF11_0341	-351	1	6.24	TATATA
PF11_0341	-345	1	6.24	TATATA
PF11_0341	-339	1	6.24	TATATA
PF11_0341	-251	1	6.24	TATATA
PF11_0341	-245	1	6.24	TATATA
PF11_0341	-239	1	6.24	TATATA
PF11_0341	-233	1	6.24	TATATA
PF11_0341	-227	1	6.24	TATATA
PF11_0341	-221	1	6.24	TATATA
PF11_0347	-1369	1	6.24	TATATA
PF11_0347	-1363	1	6.24	TATATA
PF11_0347	-1329	1	6.24	TATATA
PF11_0347	-1322	1	6.24	TATATA
PF11_0347	-1286	1	6.24	TATATA
PF11_0347	-1250	1	6.24	TATATA
PF11_0347	-1180	1	6.24	TATATA
PF11_0347	-1168	1	6.24	TATATA
PF11_0347	-1100	1	6.24	TATATA
PF11_0347	-989	1	6.24	TATATA
PF11_0347	-983	1	6.24	TATATA
PF11_0347	-974	1	6.24	TATATA
PF11_0347	-968	1	6.24	TATATA
PF11_0347	-930	1	6.24	TATATA
PF11_0347	-756	1	6.24	TATATA
PF11_0347	-749	1	6.24	TATATA
PF11_0347	-743	1	6.24	TATATA
PF11_0347	-737	1	6.24	TATATA
PF11_0347	-706	1	6.24	TATATA
PF11_0347	-552	1	6.24	TATATA
PF11_0347	-352	1	6.24	TATATA
PF11_0347	-320	1	6.24	TATATA
PF11_0347	-314	1	6.24	TATATA
PF11_0347	-276	1	6.24	TATATA
PF11_0347	-270	1	6.24	TATATA
PF11_0347	-246	1	6.24	TATATA
PF11_0347	-133	1	6.24	TATATA
PF11_0347	-127	1	6.24	TATATA
PF11_0347	-80	1	6.24	TATATA
PF11_0353	-1771	1	6.24	TATATA
PF11_0353	-1611	1	6.24	TATATA
PF11_0353	-1442	1	6.24	TATATA
PF11_0353	-1436	1	6.24	TATATA
PF11_0353	-1430	1	6.24	TATATA
PF11_0353	-1424	1	6.24	TATATA
PF11_0353	-1418	1	6.24	TATATA
PF11_0353	-1412	1	6.24	TATATA
PF11_0353	-1406	1	6.24	TATATA
PF11_0353	-1390	1	6.24	TATATA
PF11_0353	-1208	1	6.24	TATATA
PF11_0353	-1202	1	6.24	TATATA
PF11_0353	-1122	1	6.24	TATATA
PF11_0353	-815	1	6.24	TATATA
PF11_0353	-781	1	6.24	TATATA
PF11_0353	-734	1	6.24	TATATA
PF11_0353	-611	1	6.24	TATATA
PF11_0353	-591	1	6.24	TATATA
PF11_0353	-438	1	6.24	TATATA
PF11_0353	-236	1	6.24	TATATA
PF11_0353	-197	1	6.24	TATATA
PF11_0353	-191	1	6.24	TATATA
PF11_0353	-185	1	6.24	TATATA
PF11_0353	-148	1	6.24	TATATA
PF11_0358	-1984	1	6.24	TATATA
PF11_0358	-1978	1	6.24	TATATA
PF11_0358	-1972	1	6.24	TATATA
PF11_0358	-1966	1	6.24	TATATA
PF11_0358	-1864	1	6.24	TATATA
PF11_0358	-1660	1	6.24	TATATA
PF11_0358	-1654	1	6.24	TATATA
PF11_0358	-1572	1	6.24	TATATA
PF11_0358	-1426	1	6.24	TATATA
PF11_0358	-1339	1	6.24	TATATA
PF11_0358	-1323	1	6.24	TATATA
PF11_0358	-1317	1	6.24	TATATA
PF11_0358	-1311	1	6.24	TATATA
PF11_0358	-1127	1	6.24	TATATA
PF11_0358	-1014	1	6.24	TATATA
PF11_0358	-988	1	6.24	TATATA
PF11_0358	-916	1	6.24	TATATA
PF11_0358	-909	1	6.24	TATATA
PF11_0358	-727	1	6.24	TATATA
PF11_0358	-705	1	6.24	TATATA
PF11_0358	-699	1	6.24	TATATA
PF11_0358	-693	1	6.24	TATATA
PF11_0358	-385	1	6.24	TATATA
PF11_0358	-379	1	6.24	TATATA
PF11_0358	-352	1	6.24	TATATA
PF11_0359	-1763	1	6.24	TATATA
PF11_0359	-1757	1	6.24	TATATA
PF11_0359	-1506	1	6.24	TATATA
PF11_0359	-1493	1	6.24	TATATA
PF11_0359	-1426	1	6.24	TATATA
PF11_0359	-1420	1	6.24	TATATA
PF11_0359	-1414	1	6.24	TATATA
PF11_0359	-1112	1	6.24	TATATA
PF11_0359	-1106	1	6.24	TATATA
PF11_0359	-1100	1	6.24	TATATA
PF11_0359	-1094	1	6.24	TATATA
PF11_0359	-1060	1	6.24	TATATA
PF11_0359	-955	1	6.24	TATATA
PF11_0359	-827	1	6.24	TATATA
PF11_0359	-646	1	6.24	TATATA
PF11_0359	-640	1	6.24	TATATA
PF11_0359	-633	1	6.24	TATATA
PF11_0359	-626	1	6.24	TATATA
PF11_0359	-614	1	6.24	TATATA
PF11_0359	-551	1	6.24	TATATA
PF11_0359	-386	1	6.24	TATATA
PF11_0359	-380	1	6.24	TATATA
PF11_0359	-346	1	6.24	TATATA
PF11_0359	-277	1	6.24	TATATA
PF11_0359	-247	1	6.24	TATATA
PF11_0359	-99	1	6.24	TATATA
PF11_0359	-92	1	6.24	TATATA
PF11_0359	-86	1	6.24	TATATA
PF11_0359	-60	1	6.24	TATATA
PF11_0363	-2000	1	6.24	TATATA
PF11_0363	-1994	1	6.24	TATATA
PF11_0363	-1827	1	6.24	TATATA
PF11_0363	-1471	1	6.24	TATATA
PF11_0363	-1465	1	6.24	TATATA
PF11_0363	-1459	1	6.24	TATATA
PF11_0363	-1316	1	6.24	TATATA
PF11_0363	-1020	1	6.24	TATATA
PF11_0363	-1000	1	6.24	TATATA
PF11_0363	-994	1	6.24	TATATA
PF11_0363	-988	1	6.24	TATATA
PF11_0363	-979	1	6.24	TATATA
PF11_0363	-736	1	6.24	TATATA
PF11_0363	-709	1	6.24	TATATA
PF11_0363	-694	1	6.24	TATATA
PF11_0363	-688	1	6.24	TATATA
PF11_0363	-682	1	6.24	TATATA
PF11_0363	-676	1	6.24	TATATA
PF11_0363	-670	1	6.24	TATATA
PF11_0363	-664	1	6.24	TATATA
PF11_0363	-658	1	6.24	TATATA
PF11_0363	-651	1	6.24	TATATA
PF11_0363	-501	1	6.24	TATATA
PF11_0363	-495	1	6.24	TATATA
PF11_0363	-489	1	6.24	TATATA
PF11_0363	-483	1	6.24	TATATA
PF11_0363	-477	1	6.24	TATATA
PF11_0363	-432	1	6.24	TATATA
PF11_0363	-417	1	6.24	TATATA
PF11_0363	-411	1	6.24	TATATA
PF11_0363	-405	1	6.24	TATATA
PF11_0363	-399	1	6.24	TATATA
PF11_0363	-278	1	6.24	TATATA
PF11_0363	-272	1	6.24	TATATA
PF11_0363	-266	1	6.24	TATATA
PF11_0363	-240	1	6.24	TATATA
PF11_0363	-22	1	6.24	TATATA
PF11_0369	-1212	1	6.24	TATATA
PF11_0369	-1206	1	6.24	TATATA
PF11_0369	-1200	1	6.24	TATATA
PF11_0369	-1194	1	6.24	TATATA
PF11_0369	-1188	1	6.24	TATATA
PF11_0369	-1182	1	6.24	TATATA
PF11_0369	-716	1	6.24	TATATA
PF11_0369	-710	1	6.24	TATATA
PF11_0369	-704	1	6.24	TATATA
PF11_0369	-698	1	6.24	TATATA
PF11_0369	-692	1	6.24	TATATA
PF11_0369	-686	1	6.24	TATATA
PF11_0369	-410	1	6.24	TATATA
PF11_0369	-359	1	6.24	TATATA
PF11_0369	-353	1	6.24	TATATA
PF11_0369	-347	1	6.24	TATATA
PF11_0369	-65	1	6.24	TATATA
PF11_0375	-1970	1	6.24	TATATA
PF11_0375	-1953	1	6.24	TATATA
PF11_0375	-1947	1	6.24	TATATA
PF11_0375	-1815	1	6.24	TATATA
PF11_0375	-1809	1	6.24	TATATA
PF11_0375	-1803	1	6.24	TATATA
PF11_0375	-1749	1	6.24	TATATA
PF11_0375	-1487	1	6.24	TATATA
PF11_0375	-1481	1	6.24	TATATA
PF11_0375	-1475	1	6.24	TATATA
PF11_0375	-1469	1	6.24	TATATA
PF11_0375	-1463	1	6.24	TATATA
PF11_0375	-1257	1	6.24	TATATA
PF11_0375	-1251	1	6.24	TATATA
PF11_0375	-1171	1	6.24	TATATA
PF11_0375	-1131	1	6.24	TATATA
PF11_0375	-1115	1	6.24	TATATA
PF11_0375	-1083	1	6.24	TATATA
PF11_0375	-1066	1	6.24	TATATA
PF11_0375	-1053	1	6.24	TATATA
PF11_0375	-1047	1	6.24	TATATA
PF11_0375	-1041	1	6.24	TATATA
PF11_0375	-1028	1	6.24	TATATA
PF11_0375	-967	1	6.24	TATATA
PF11_0375	-864	1	6.24	TATATA
PF11_0375	-858	1	6.24	TATATA
PF11_0375	-838	1	6.24	TATATA
PF11_0375	-715	1	6.24	TATATA
PF11_0375	-709	1	6.24	TATATA
PF11_0375	-644	1	6.24	TATATA
PF11_0375	-619	1	6.24	TATATA
PF11_0375	-524	1	6.24	TATATA
PF11_0375	-518	1	6.24	TATATA
PF11_0375	-512	1	6.24	TATATA
PF11_0375	-506	1	6.24	TATATA
PF11_0375	-500	1	6.24	TATATA
PF11_0375	-425	1	6.24	TATATA
PF11_0375	-419	1	6.24	TATATA
PF11_0375	-118	1	6.24	TATATA
PF11_0378	-1844	1	6.24	TATATA
PF11_0378	-1815	1	6.24	TATATA
PF11_0378	-1809	1	6.24	TATATA
PF11_0378	-1803	1	6.24	TATATA
PF11_0378	-1797	1	6.24	TATATA
PF11_0378	-1675	1	6.24	TATATA
PF11_0378	-1403	1	6.24	TATATA
PF11_0378	-1180	1	6.24	TATATA
PF11_0378	-993	1	6.24	TATATA
PF11_0378	-951	1	6.24	TATATA
PF11_0378	-866	1	6.24	TATATA
PF11_0378	-860	1	6.24	TATATA
PF11_0378	-854	1	6.24	TATATA
PF11_0378	-848	1	6.24	TATATA
PF11_0378	-842	1	6.24	TATATA
PF11_0378	-827	1	6.24	TATATA
PF11_0378	-807	1	6.24	TATATA
PF11_0378	-795	1	6.24	TATATA
PF11_0378	-750	1	6.24	TATATA
PF11_0378	-622	1	6.24	TATATA
PF11_0378	-616	1	6.24	TATATA
PF11_0378	-610	1	6.24	TATATA
PF11_0378	-604	1	6.24	TATATA
PF11_0378	-598	1	6.24	TATATA
PF11_0378	-527	1	6.24	TATATA
PF11_0378	-478	1	6.24	TATATA
PF11_0378	-450	1	6.24	TATATA
PF11_0378	-408	1	6.24	TATATA
PF11_0378	-324	1	6.24	TATATA
PF11_0378	-317	1	6.24	TATATA
PF11_0378	-311	1	6.24	TATATA
PF11_0378	-305	1	6.24	TATATA
PF11_0378	-299	1	6.24	TATATA
PF11_0378	-281	1	6.24	TATATA
PF11_0378	-151	1	6.24	TATATA
PF11_0378	-66	1	6.24	TATATA
PF11_0378	-60	1	6.24	TATATA
PF11_0378	-54	1	6.24	TATATA
PF11_0378	-48	1	6.24	TATATA
PF11_0378	-42	1	6.24	TATATA
PF11_0380	-1999	1	6.24	TATATA
PF11_0380	-1992	1	6.24	TATATA
PF11_0380	-1986	1	6.24	TATATA
PF11_0380	-1849	1	6.24	TATATA
PF11_0380	-1793	1	6.24	TATATA
PF11_0380	-1781	1	6.24	TATATA
PF11_0380	-1707	1	6.24	TATATA
PF11_0380	-1693	1	6.24	TATATA
PF11_0380	-1675	1	6.24	TATATA
PF11_0380	-1657	1	6.24	TATATA
PF11_0380	-1231	1	6.24	TATATA
PF11_0380	-1160	1	6.24	TATATA
PF11_0380	-1030	1	6.24	TATATA
PF11_0380	-1024	1	6.24	TATATA
PF11_0380	-1018	1	6.24	TATATA
PF11_0380	-1012	1	6.24	TATATA
PF11_0380	-998	1	6.24	TATATA
PF11_0380	-991	1	6.24	TATATA
PF11_0380	-946	1	6.24	TATATA
PF11_0380	-739	1	6.24	TATATA
PF11_0380	-727	1	6.24	TATATA
PF11_0380	-721	1	6.24	TATATA
PF11_0380	-579	1	6.24	TATATA
PF11_0380	-573	1	6.24	TATATA
PF11_0380	-567	1	6.24	TATATA
PF11_0380	-561	1	6.24	TATATA
PF11_0380	-555	1	6.24	TATATA
PF11_0380	-549	1	6.24	TATATA
PF11_0380	-537	1	6.24	TATATA
PF11_0380	-375	1	6.24	TATATA
PF11_0380	-310	1	6.24	TATATA
PF11_0380	-304	1	6.24	TATATA
PF11_0380	-99	1	6.24	TATATA
PF11_0380	-93	1	6.24	TATATA
PF11_0380	-87	1	6.24	TATATA
PF11_0380	-81	1	6.24	TATATA
PF11_0380	-75	1	6.24	TATATA
PF11_0380	-63	1	6.24	TATATA
PF11_0382	-1797	1	6.24	TATATA
PF11_0382	-1791	1	6.24	TATATA
PF11_0382	-1670	1	6.24	TATATA
PF11_0382	-1664	1	6.24	TATATA
PF11_0382	-1658	1	6.24	TATATA
PF11_0382	-1643	1	6.24	TATATA
PF11_0382	-1637	1	6.24	TATATA
PF11_0382	-1631	1	6.24	TATATA
PF11_0382	-1271	1	6.24	TATATA
PF11_0382	-1265	1	6.24	TATATA
PF11_0382	-1259	1	6.24	TATATA
PF11_0382	-1236	1	6.24	TATATA
PF11_0382	-1189	1	6.24	TATATA
PF11_0382	-1181	1	6.24	TATATA
PF11_0382	-1110	1	6.24	TATATA
PF11_0382	-530	1	6.24	TATATA
PF11_0382	-524	1	6.24	TATATA
PF11_0382	-502	1	6.24	TATATA
PF11_0382	-496	1	6.24	TATATA
PF11_0382	-490	1	6.24	TATATA
PF11_0382	-261	1	6.24	TATATA
PF11_0382	-255	1	6.24	TATATA
PF11_0382	-249	1	6.24	TATATA
PF11_0382	-65	1	6.24	TATATA
PF11_0382	-34	1	6.24	TATATA
PF11_0384	-1472	1	6.24	TATATA
PF11_0384	-1401	1	6.24	TATATA
PF11_0384	-1394	1	6.24	TATATA
PF11_0384	-1387	1	6.24	TATATA
PF11_0384	-1171	1	6.24	TATATA
PF11_0384	-1058	1	6.24	TATATA
PF11_0384	-1045	1	6.24	TATATA
PF11_0384	-938	1	6.24	TATATA
PF11_0384	-921	1	6.24	TATATA
PF11_0384	-915	1	6.24	TATATA
PF11_0384	-842	1	6.24	TATATA
PF11_0384	-836	1	6.24	TATATA
PF11_0384	-829	1	6.24	TATATA
PF11_0384	-399	1	6.24	TATATA
PF11_0384	-351	1	6.24	TATATA
PF11_0384	-311	1	6.24	TATATA
PF11_0384	-240	1	6.24	TATATA
PF11_0384	-131	1	6.24	TATATA
PF11_0384	-115	1	6.24	TATATA
PF11_0384	-91	1	6.24	TATATA
PF11_0384	-85	1	6.24	TATATA
PF11_0384	-79	1	6.24	TATATA
PF11_0384	-73	1	6.24	TATATA
PF11_0384	-67	1	6.24	TATATA
PF11_0393	-951	1	6.24	TATATA
PF11_0393	-917	1	6.24	TATATA
PF11_0393	-843	1	6.24	TATATA
PF11_0393	-782	1	6.24	TATATA
PF11_0393	-548	1	6.24	TATATA
PF11_0393	-538	1	6.24	TATATA
PF11_0393	-532	1	6.24	TATATA
PF11_0393	-526	1	6.24	TATATA
PF11_0393	-520	1	6.24	TATATA
PF11_0393	-491	1	6.24	TATATA
PF11_0393	-244	1	6.24	TATATA
PF11_0393	-238	1	6.24	TATATA
PF11_0393	-232	1	6.24	TATATA
PF11_0393	-64	1	6.24	TATATA
PF11_0396	-1959	1	6.24	TATATA
PF11_0396	-1565	1	6.24	TATATA
PF11_0396	-1559	1	6.24	TATATA
PF11_0396	-1438	1	6.24	TATATA
PF11_0396	-1035	1	6.24	TATATA
PF11_0396	-1016	1	6.24	TATATA
PF11_0396	-849	1	6.24	TATATA
PF11_0396	-767	1	6.24	TATATA
PF11_0396	-712	1	6.24	TATATA
PF11_0396	-517	1	6.24	TATATA
PF11_0396	-511	1	6.24	TATATA
PF11_0396	-505	1	6.24	TATATA
PF11_0396	-499	1	6.24	TATATA
PF11_0396	-417	1	6.24	TATATA
PF11_0396	-411	1	6.24	TATATA
PF11_0396	-71	1	6.24	TATATA
PF11_0396	-65	1	6.24	TATATA
PF11_0396	-59	1	6.24	TATATA
PF11_0396	-53	1	6.24	TATATA
PF11_0396	-47	1	6.24	TATATA
PF11_0397	-1174	1	6.24	TATATA
PF11_0397	-1017	1	6.24	TATATA
PF11_0397	-1005	1	6.24	TATATA
PF11_0397	-794	1	6.24	TATATA
PF11_0397	-604	1	6.24	TATATA
PF11_0397	-598	1	6.24	TATATA
PF11_0397	-592	1	6.24	TATATA
PF11_0397	-563	1	6.24	TATATA
PF11_0397	-490	1	6.24	TATATA
PF11_0397	-361	1	6.24	TATATA
PF11_0397	-354	1	6.24	TATATA
PF11_0397	-348	1	6.24	TATATA
PF11_0397	-342	1	6.24	TATATA
PF11_0397	-336	1	6.24	TATATA
PF11_0397	-84	1	6.24	TATATA
PF11_0397	-78	1	6.24	TATATA
PF11_0397	-72	1	6.24	TATATA
PF11_0397	-66	1	6.24	TATATA
PF11_0398	-1277	1	6.24	TATATA
PF11_0398	-1240	1	6.24	TATATA
PF11_0398	-1133	1	6.24	TATATA
PF11_0398	-1034	1	6.24	TATATA
PF11_0398	-1028	1	6.24	TATATA
PF11_0398	-596	1	6.24	TATATA
PF11_0398	-590	1	6.24	TATATA
PF11_0398	-584	1	6.24	TATATA
PF11_0398	-578	1	6.24	TATATA
PF11_0398	-454	1	6.24	TATATA
PF11_0398	-117	1	6.24	TATATA
PF11_0398	-111	1	6.24	TATATA
PF11_0398	-105	1	6.24	TATATA
PF11_0398	-99	1	6.24	TATATA
PF11_0402	-2000	1	6.24	TATATA
PF11_0402	-1947	1	6.24	TATATA
PF11_0402	-1923	1	6.24	TATATA
PF11_0402	-1917	1	6.24	TATATA
PF11_0402	-1911	1	6.24	TATATA
PF11_0402	-1879	1	6.24	TATATA
PF11_0402	-1412	1	6.24	TATATA
PF11_0402	-1200	1	6.24	TATATA
PF11_0402	-1142	1	6.24	TATATA
PF11_0402	-1136	1	6.24	TATATA
PF11_0402	-1130	1	6.24	TATATA
PF11_0402	-1124	1	6.24	TATATA
PF11_0402	-1089	1	6.24	TATATA
PF11_0402	-788	1	6.24	TATATA
PF11_0402	-748	1	6.24	TATATA
PF11_0402	-624	1	6.24	TATATA
PF11_0402	-558	1	6.24	TATATA
PF11_0402	-435	1	6.24	TATATA
PF11_0402	-303	1	6.24	TATATA
PF11_0402	-260	1	6.24	TATATA
PF11_0402	-225	1	6.24	TATATA
PF11_0402	-153	1	6.24	TATATA
PF11_0402	-147	1	6.24	TATATA
PF11_0402	-141	1	6.24	TATATA
PF11_0402	-135	1	6.24	TATATA
PF11_0402	-129	1	6.24	TATATA
PF11_0402	-77	1	6.24	TATATA
PF11_0402	-71	1	6.24	TATATA
PF11_0402	-65	1	6.24	TATATA
PF11_0402	-53	1	6.24	TATATA
PF11_0402	-46	1	6.24	TATATA
PF11_0404	-1999	1	6.24	TATATA
PF11_0404	-1993	1	6.24	TATATA
PF11_0404	-1987	1	6.24	TATATA
PF11_0404	-1981	1	6.24	TATATA
PF11_0404	-1975	1	6.24	TATATA
PF11_0404	-1830	1	6.24	TATATA
PF11_0404	-1806	1	6.24	TATATA
PF11_0404	-1800	1	6.24	TATATA
PF11_0404	-1771	1	6.24	TATATA
PF11_0404	-1765	1	6.24	TATATA
PF11_0404	-1759	1	6.24	TATATA
PF11_0404	-1521	1	6.24	TATATA
PF11_0404	-1402	1	6.24	TATATA
PF11_0404	-1396	1	6.24	TATATA
PF11_0404	-1159	1	6.24	TATATA
PF11_0404	-1105	1	6.24	TATATA
PF11_0404	-1099	1	6.24	TATATA
PF11_0404	-1083	1	6.24	TATATA
PF11_0404	-1045	1	6.24	TATATA
PF11_0404	-1038	1	6.24	TATATA
PF11_0404	-1032	1	6.24	TATATA
PF11_0404	-925	1	6.24	TATATA
PF11_0404	-919	1	6.24	TATATA
PF11_0404	-913	1	6.24	TATATA
PF11_0404	-345	1	6.24	TATATA
PF11_0404	-339	1	6.24	TATATA
PF11_0404	-310	1	6.24	TATATA
PF11_0404	-218	1	6.24	TATATA
PF11_0404	-212	1	6.24	TATATA
PF11_0404	-54	1	6.24	TATATA
PF11_0409	-1623	1	6.24	TATATA
PF11_0409	-1617	1	6.24	TATATA
PF11_0409	-1611	1	6.24	TATATA
PF11_0409	-1605	1	6.24	TATATA
PF11_0409	-1599	1	6.24	TATATA
PF11_0409	-1534	1	6.24	TATATA
PF11_0409	-1504	1	6.24	TATATA
PF11_0409	-1498	1	6.24	TATATA
PF11_0409	-1492	1	6.24	TATATA
PF11_0409	-1486	1	6.24	TATATA
PF11_0409	-1480	1	6.24	TATATA
PF11_0409	-1474	1	6.24	TATATA
PF11_0409	-1346	1	6.24	TATATA
PF11_0409	-1146	1	6.24	TATATA
PF11_0409	-807	1	6.24	TATATA
PF11_0409	-743	1	6.24	TATATA
PF11_0409	-736	1	6.24	TATATA
PF11_0409	-730	1	6.24	TATATA
PF11_0409	-436	1	6.24	TATATA
PF11_0409	-299	1	6.24	TATATA
PF11_0409	-292	1	6.24	TATATA
PF11_0409	-276	1	6.24	TATATA
PF11_0418	-1693	1	6.24	TATATA
PF11_0418	-1616	1	6.24	TATATA
PF11_0418	-1485	1	6.24	TATATA
PF11_0418	-1479	1	6.24	TATATA
PF11_0418	-1473	1	6.24	TATATA
PF11_0418	-1467	1	6.24	TATATA
PF11_0418	-1461	1	6.24	TATATA
PF11_0418	-1455	1	6.24	TATATA
PF11_0418	-1449	1	6.24	TATATA
PF11_0418	-1443	1	6.24	TATATA
PF11_0418	-1371	1	6.24	TATATA
PF11_0418	-1291	1	6.24	TATATA
PF11_0418	-1157	1	6.24	TATATA
PF11_0418	-1019	1	6.24	TATATA
PF11_0418	-938	1	6.24	TATATA
PF11_0418	-875	1	6.24	TATATA
PF11_0418	-869	1	6.24	TATATA
PF11_0418	-863	1	6.24	TATATA
PF11_0418	-857	1	6.24	TATATA
PF11_0418	-851	1	6.24	TATATA
PF11_0418	-845	1	6.24	TATATA
PF11_0418	-506	1	6.24	TATATA
PF11_0418	-444	1	6.24	TATATA
PF11_0418	-438	1	6.24	TATATA
PF11_0418	-432	1	6.24	TATATA
PF11_0418	-408	1	6.24	TATATA
PF11_0418	-390	1	6.24	TATATA
PF11_0418	-187	1	6.24	TATATA
PF11_0418	-181	1	6.24	TATATA
PF11_0418	-88	1	6.24	TATATA
PF11_0418	-82	1	6.24	TATATA
PF11_0418	-76	1	6.24	TATATA
PF11_0418	-70	1	6.24	TATATA
PF11_0419	-1956	1	6.24	TATATA
PF11_0419	-1531	1	6.24	TATATA
PF11_0419	-1455	1	6.24	TATATA
PF11_0419	-1432	1	6.24	TATATA
PF11_0419	-1287	1	6.24	TATATA
PF11_0419	-1218	1	6.24	TATATA
PF11_0419	-1052	1	6.24	TATATA
PF11_0419	-1043	1	6.24	TATATA
PF11_0419	-1037	1	6.24	TATATA
PF11_0419	-1017	1	6.24	TATATA
PF11_0419	-1009	1	6.24	TATATA
PF11_0419	-1003	1	6.24	TATATA
PF11_0419	-994	1	6.24	TATATA
PF11_0419	-952	1	6.24	TATATA
PF11_0419	-919	1	6.24	TATATA
PF11_0419	-913	1	6.24	TATATA
PF11_0419	-907	1	6.24	TATATA
PF11_0419	-901	1	6.24	TATATA
PF11_0419	-895	1	6.24	TATATA
PF11_0419	-879	1	6.24	TATATA
PF11_0419	-871	1	6.24	TATATA
PF11_0419	-865	1	6.24	TATATA
PF11_0419	-856	1	6.24	TATATA
PF11_0419	-814	1	6.24	TATATA
PF11_0419	-781	1	6.24	TATATA
PF11_0419	-775	1	6.24	TATATA
PF11_0419	-769	1	6.24	TATATA
PF11_0419	-751	1	6.24	TATATA
PF11_0419	-721	1	6.24	TATATA
PF11_0419	-697	1	6.24	TATATA
PF11_0419	-657	1	6.24	TATATA
PF11_0419	-629	1	6.24	TATATA
PF11_0419	-612	1	6.24	TATATA
PF11_0419	-599	1	6.24	TATATA
PF11_0419	-455	1	6.24	TATATA
PF11_0419	-437	1	6.24	TATATA
PF11_0419	-93	1	6.24	TATATA
PF11_0419	-87	1	6.24	TATATA
PF11_0419	-80	1	6.24	TATATA
PF11_0433	-1993	1	6.24	TATATA
PF11_0433	-1895	1	6.24	TATATA
PF11_0433	-1671	1	6.24	TATATA
PF11_0433	-1665	1	6.24	TATATA
PF11_0433	-1659	1	6.24	TATATA
PF11_0433	-1653	1	6.24	TATATA
PF11_0433	-1543	1	6.24	TATATA
PF11_0433	-1453	1	6.24	TATATA
PF11_0433	-1412	1	6.24	TATATA
PF11_0433	-1406	1	6.24	TATATA
PF11_0433	-1205	1	6.24	TATATA
PF11_0433	-1105	1	6.24	TATATA
PF11_0433	-1099	1	6.24	TATATA
PF11_0433	-951	1	6.24	TATATA
PF11_0433	-927	1	6.24	TATATA
PF11_0433	-726	1	6.24	TATATA
PF11_0433	-715	1	6.24	TATATA
PF11_0433	-709	1	6.24	TATATA
PF11_0433	-703	1	6.24	TATATA
PF11_0433	-697	1	6.24	TATATA
PF11_0433	-630	1	6.24	TATATA
PF11_0433	-624	1	6.24	TATATA
PF11_0433	-574	1	6.24	TATATA
PF11_0433	-420	1	6.24	TATATA
PF11_0433	-216	1	6.24	TATATA
PF11_0433	-210	1	6.24	TATATA
PF11_0433	-204	1	6.24	TATATA
PF11_0433	-198	1	6.24	TATATA
PF11_0433	-146	1	6.24	TATATA
PF11_0433	-140	1	6.24	TATATA
PF11_0433	-134	1	6.24	TATATA
PF11_0433	-128	1	6.24	TATATA
PF11_0433	-90	1	6.24	TATATA
PF11_0433	-84	1	6.24	TATATA
PF11_0436	-1907	1	6.24	TATATA
PF11_0436	-1895	1	6.24	TATATA
PF11_0436	-1839	1	6.24	TATATA
PF11_0436	-1832	1	6.24	TATATA
PF11_0436	-1789	1	6.24	TATATA
PF11_0436	-1783	1	6.24	TATATA
PF11_0436	-1777	1	6.24	TATATA
PF11_0436	-1580	1	6.24	TATATA
PF11_0436	-1574	1	6.24	TATATA
PF11_0436	-1568	1	6.24	TATATA
PF11_0436	-1562	1	6.24	TATATA
PF11_0436	-1556	1	6.24	TATATA
PF11_0436	-1519	1	6.24	TATATA
PF11_0436	-1513	1	6.24	TATATA
PF11_0436	-1217	1	6.24	TATATA
PF11_0436	-1211	1	6.24	TATATA
PF11_0436	-1205	1	6.24	TATATA
PF11_0436	-1199	1	6.24	TATATA
PF11_0436	-1193	1	6.24	TATATA
PF11_0436	-1187	1	6.24	TATATA
PF11_0436	-1181	1	6.24	TATATA
PF11_0436	-927	1	6.24	TATATA
PF11_0436	-851	1	6.24	TATATA
PF11_0436	-845	1	6.24	TATATA
PF11_0436	-833	1	6.24	TATATA
PF11_0436	-807	1	6.24	TATATA
PF11_0436	-801	1	6.24	TATATA
PF11_0436	-795	1	6.24	TATATA
PF11_0436	-767	1	6.24	TATATA
PF11_0436	-655	1	6.24	TATATA
PF11_0436	-649	1	6.24	TATATA
PF11_0436	-643	1	6.24	TATATA
PF11_0436	-637	1	6.24	TATATA
PF11_0436	-595	1	6.24	TATATA
PF11_0436	-589	1	6.24	TATATA
PF11_0436	-583	1	6.24	TATATA
PF11_0436	-577	1	6.24	TATATA
PF11_0436	-571	1	6.24	TATATA
PF11_0436	-565	1	6.24	TATATA
PF11_0436	-551	1	6.24	TATATA
PF11_0436	-544	1	6.24	TATATA
PF11_0436	-478	1	6.24	TATATA
PF11_0436	-457	1	6.24	TATATA
PF11_0436	-451	1	6.24	TATATA
PF11_0436	-436	1	6.24	TATATA
PF11_0436	-430	1	6.24	TATATA
PF11_0436	-383	1	6.24	TATATA
PF11_0436	-287	1	6.24	TATATA
PF11_0436	-281	1	6.24	TATATA
PF11_0436	-275	1	6.24	TATATA
PF11_0436	-269	1	6.24	TATATA
PF11_0436	-263	1	6.24	TATATA
PF11_0436	-205	1	6.24	TATATA
PF11_0436	-98	1	6.24	TATATA
PF11_0437	-1458	1	6.24	TATATA
PF11_0437	-1452	1	6.24	TATATA
PF11_0437	-1418	1	6.24	TATATA
PF11_0437	-1306	1	6.24	TATATA
PF11_0437	-1269	1	6.24	TATATA
PF11_0437	-1263	1	6.24	TATATA
PF11_0437	-1257	1	6.24	TATATA
PF11_0437	-1026	1	6.24	TATATA
PF11_0437	-832	1	6.24	TATATA
PF11_0437	-792	1	6.24	TATATA
PF11_0437	-786	1	6.24	TATATA
PF11_0437	-780	1	6.24	TATATA
PF11_0437	-567	1	6.24	TATATA
PF11_0437	-533	1	6.24	TATATA
PF11_0437	-527	1	6.24	TATATA
PF11_0437	-488	1	6.24	TATATA
PF11_0437	-475	1	6.24	TATATA
PF11_0437	-469	1	6.24	TATATA
PF11_0437	-383	1	6.24	TATATA
PF11_0437	-361	1	6.24	TATATA
PF11_0437	-355	1	6.24	TATATA
PF11_0437	-349	1	6.24	TATATA
PF11_0437	-130	1	6.24	TATATA
PF11_0437	-116	1	6.24	TATATA
PF11_0437	-109	1	6.24	TATATA
PF11_0438	-1575	1	6.24	TATATA
PF11_0438	-1569	1	6.24	TATATA
PF11_0438	-1563	1	6.24	TATATA
PF11_0438	-1557	1	6.24	TATATA
PF11_0438	-1513	1	6.24	TATATA
PF11_0438	-1493	1	6.24	TATATA
PF11_0438	-1319	1	6.24	TATATA
PF11_0438	-1313	1	6.24	TATATA
PF11_0438	-1307	1	6.24	TATATA
PF11_0438	-1301	1	6.24	TATATA
PF11_0438	-1295	1	6.24	TATATA
PF11_0438	-1221	1	6.24	TATATA
PF11_0438	-1189	1	6.24	TATATA
PF11_0438	-1183	1	6.24	TATATA
PF11_0438	-1177	1	6.24	TATATA
PF11_0438	-1163	1	6.24	TATATA
PF11_0438	-1151	1	6.24	TATATA
PF11_0438	-1099	1	6.24	TATATA
PF11_0438	-930	1	6.24	TATATA
PF11_0438	-859	1	6.24	TATATA
PF11_0438	-785	1	6.24	TATATA
PF11_0438	-778	1	6.24	TATATA
PF11_0438	-772	1	6.24	TATATA
PF11_0438	-766	1	6.24	TATATA
PF11_0438	-710	1	6.24	TATATA
PF11_0438	-664	1	6.24	TATATA
PF11_0438	-595	1	6.24	TATATA
PF11_0438	-586	1	6.24	TATATA
PF11_0438	-412	1	6.24	TATATA
PF11_0438	-205	1	6.24	TATATA
PF11_0438	-176	1	6.24	TATATA
PF11_0438	-170	1	6.24	TATATA
PF11_0438	-164	1	6.24	TATATA
PF11_0438	-110	1	6.24	TATATA
PF11_0438	-25	1	6.24	TATATA
PF11_0439	-1971	1	6.24	TATATA
PF11_0439	-1913	1	6.24	TATATA
PF11_0439	-1907	1	6.24	TATATA
PF11_0439	-1901	1	6.24	TATATA
PF11_0439	-826	1	6.24	TATATA
PF11_0439	-820	1	6.24	TATATA
PF11_0439	-814	1	6.24	TATATA
PF11_0439	-808	1	6.24	TATATA
PF11_0439	-802	1	6.24	TATATA
PF11_0439	-790	1	6.24	TATATA
PF11_0439	-623	1	6.24	TATATA
PF11_0439	-564	1	6.24	TATATA
PF11_0439	-533	1	6.24	TATATA
PF11_0439	-409	1	6.24	TATATA
PF11_0439	-402	1	6.24	TATATA
PF11_0439	-338	1	6.24	TATATA
PF11_0439	-317	1	6.24	TATATA
PF11_0439	-283	1	6.24	TATATA
PF11_0439	-277	1	6.24	TATATA
PF11_0439	-271	1	6.24	TATATA
PF11_0439	-265	1	6.24	TATATA
PF11_0439	-259	1	6.24	TATATA
PF11_0439	-91	1	6.24	TATATA
PF11_0439	-73	1	6.24	TATATA
PF11_0439	-67	1	6.24	TATATA
PF11_0445	-1802	1	6.24	TATATA
PF11_0445	-1772	1	6.24	TATATA
PF11_0445	-1724	1	6.24	TATATA
PF11_0445	-1718	1	6.24	TATATA
PF11_0445	-1712	1	6.24	TATATA
PF11_0445	-1706	1	6.24	TATATA
PF11_0445	-1627	1	6.24	TATATA
PF11_0445	-1613	1	6.24	TATATA
PF11_0445	-1438	1	6.24	TATATA
PF11_0445	-1330	1	6.24	TATATA
PF11_0445	-1324	1	6.24	TATATA
PF11_0445	-1318	1	6.24	TATATA
PF11_0445	-1312	1	6.24	TATATA
PF11_0445	-1151	1	6.24	TATATA
PF11_0445	-1036	1	6.24	TATATA
PF11_0445	-1023	1	6.24	TATATA
PF11_0445	-1013	1	6.24	TATATA
PF11_0445	-1000	1	6.24	TATATA
PF11_0445	-924	1	6.24	TATATA
PF11_0445	-912	1	6.24	TATATA
PF11_0445	-906	1	6.24	TATATA
PF11_0445	-900	1	6.24	TATATA
PF11_0445	-885	1	6.24	TATATA
PF11_0445	-806	1	6.24	TATATA
PF11_0445	-782	1	6.24	TATATA
PF11_0445	-776	1	6.24	TATATA
PF11_0445	-770	1	6.24	TATATA
PF11_0445	-713	1	6.24	TATATA
PF11_0445	-564	1	6.24	TATATA
PF11_0445	-558	1	6.24	TATATA
PF11_0445	-552	1	6.24	TATATA
PF11_0445	-219	1	6.24	TATATA
PF11_0445	-213	1	6.24	TATATA
PF11_0445	-207	1	6.24	TATATA
PF11_0445	-192	1	6.24	TATATA
PF11_0445	-82	1	6.24	TATATA
PF11_0447	-1679	1	6.24	TATATA
PF11_0447	-1673	1	6.24	TATATA
PF11_0447	-1667	1	6.24	TATATA
PF11_0447	-1660	1	6.24	TATATA
PF11_0447	-1457	1	6.24	TATATA
PF11_0447	-1451	1	6.24	TATATA
PF11_0447	-1445	1	6.24	TATATA
PF11_0447	-1423	1	6.24	TATATA
PF11_0447	-1331	1	6.24	TATATA
PF11_0447	-1325	1	6.24	TATATA
PF11_0447	-1319	1	6.24	TATATA
PF11_0447	-1307	1	6.24	TATATA
PF11_0447	-1281	1	6.24	TATATA
PF11_0447	-1218	1	6.24	TATATA
PF11_0447	-1197	1	6.24	TATATA
PF11_0447	-1084	1	6.24	TATATA
PF11_0447	-1078	1	6.24	TATATA
PF11_0447	-1071	1	6.24	TATATA
PF11_0447	-967	1	6.24	TATATA
PF11_0447	-921	1	6.24	TATATA
PF11_0447	-915	1	6.24	TATATA
PF11_0447	-909	1	6.24	TATATA
PF11_0447	-903	1	6.24	TATATA
PF11_0447	-793	1	6.24	TATATA
PF11_0447	-657	1	6.24	TATATA
PF11_0447	-616	1	6.24	TATATA
PF11_0447	-523	1	6.24	TATATA
PF11_0447	-517	1	6.24	TATATA
PF11_0447	-511	1	6.24	TATATA
PF11_0447	-505	1	6.24	TATATA
PF11_0447	-459	1	6.24	TATATA
PF11_0447	-194	1	6.24	TATATA
PF11_0447	-177	1	6.24	TATATA
PF11_0447	-164	1	6.24	TATATA
PF11_0447	-152	1	6.24	TATATA
PF11_0447	-140	1	6.24	TATATA
PF11_0447	-134	1	6.24	TATATA
PF11_0447	-24	1	6.24	TATATA
PF11_0452	-1993	1	6.24	TATATA
PF11_0452	-1956	1	6.24	TATATA
PF11_0452	-1916	1	6.24	TATATA
PF11_0452	-1898	1	6.24	TATATA
PF11_0452	-1884	1	6.24	TATATA
PF11_0452	-1878	1	6.24	TATATA
PF11_0452	-1872	1	6.24	TATATA
PF11_0452	-1866	1	6.24	TATATA
PF11_0452	-1545	1	6.24	TATATA
PF11_0452	-1539	1	6.24	TATATA
PF11_0452	-1455	1	6.24	TATATA
PF11_0452	-1449	1	6.24	TATATA
PF11_0452	-1443	1	6.24	TATATA
PF11_0452	-1354	1	6.24	TATATA
PF11_0452	-1321	1	6.24	TATATA
PF11_0452	-1315	1	6.24	TATATA
PF11_0452	-1303	1	6.24	TATATA
PF11_0452	-1297	1	6.24	TATATA
PF11_0452	-1291	1	6.24	TATATA
PF11_0452	-1277	1	6.24	TATATA
PF11_0452	-1021	1	6.24	TATATA
PF11_0452	-944	1	6.24	TATATA
PF11_0452	-725	1	6.24	TATATA
PF11_0452	-719	1	6.24	TATATA
PF11_0452	-707	1	6.24	TATATA
PF11_0452	-701	1	6.24	TATATA
PF11_0452	-695	1	6.24	TATATA
PF11_0452	-689	1	6.24	TATATA
PF11_0452	-683	1	6.24	TATATA
PF11_0452	-473	1	6.24	TATATA
PF11_0452	-190	1	6.24	TATATA
PF11_0452	-184	1	6.24	TATATA
PF11_0452	-178	1	6.24	TATATA
PF11_0457	-1659	1	6.24	TATATA
PF11_0457	-1653	1	6.24	TATATA
PF11_0457	-1647	1	6.24	TATATA
PF11_0457	-1379	1	6.24	TATATA
PF11_0457	-1373	1	6.24	TATATA
PF11_0457	-1367	1	6.24	TATATA
PF11_0457	-1361	1	6.24	TATATA
PF11_0457	-1103	1	6.24	TATATA
PF11_0457	-1097	1	6.24	TATATA
PF11_0457	-885	1	6.24	TATATA
PF11_0457	-879	1	6.24	TATATA
PF11_0457	-873	1	6.24	TATATA
PF11_0457	-729	1	6.24	TATATA
PF11_0457	-723	1	6.24	TATATA
PF11_0457	-717	1	6.24	TATATA
PF11_0457	-711	1	6.24	TATATA
PF11_0457	-705	1	6.24	TATATA
PF11_0457	-581	1	6.24	TATATA
PF11_0457	-527	1	6.24	TATATA
PF11_0457	-521	1	6.24	TATATA
PF11_0457	-515	1	6.24	TATATA
PF11_0457	-381	1	6.24	TATATA
PF11_0457	-375	1	6.24	TATATA
PF11_0457	-369	1	6.24	TATATA
PF11_0457	-183	1	6.24	TATATA
PF11_0457	-177	1	6.24	TATATA
PF11_0457	-171	1	6.24	TATATA
PF11_0469	-831	1	6.24	TATATA
PF11_0469	-825	1	6.24	TATATA
PF11_0469	-819	1	6.24	TATATA
PF11_0469	-813	1	6.24	TATATA
PF11_0469	-807	1	6.24	TATATA
PF11_0469	-801	1	6.24	TATATA
PF11_0469	-640	1	6.24	TATATA
PF11_0469	-465	1	6.24	TATATA
PF11_0469	-453	1	6.24	TATATA
PF11_0469	-447	1	6.24	TATATA
PF11_0469	-441	1	6.24	TATATA
PF11_0469	-435	1	6.24	TATATA
PF11_0469	-422	1	6.24	TATATA
PF11_0469	-385	1	6.24	TATATA
PF11_0469	-337	1	6.24	TATATA
PF11_0469	-174	1	6.24	TATATA
PF11_0469	-87	1	6.24	TATATA
PF11_0469	-81	1	6.24	TATATA
PF11_0469	-75	1	6.24	TATATA
PF11_0469	-69	1	6.24	TATATA
PF11_0469	-63	1	6.24	TATATA
PF11_0471	-1131	1	6.24	TATATA
PF11_0471	-1125	1	6.24	TATATA
PF11_0471	-1073	1	6.24	TATATA
PF11_0471	-640	1	6.24	TATATA
PF11_0471	-634	1	6.24	TATATA
PF11_0471	-628	1	6.24	TATATA
PF11_0471	-431	1	6.24	TATATA
PF11_0471	-425	1	6.24	TATATA
PF11_0471	-419	1	6.24	TATATA
PF11_0471	-413	1	6.24	TATATA
PF11_0471	-345	1	6.24	TATATA
PF11_0471	-339	1	6.24	TATATA
PF11_0471	-333	1	6.24	TATATA
PF11_0471	-295	1	6.24	TATATA
PF11_0471	-149	1	6.24	TATATA
PF11_0471	-143	1	6.24	TATATA
PF11_0471	-137	1	6.24	TATATA
PF11_0483	-717	1	6.24	TATATA
PF11_0483	-711	1	6.24	TATATA
PF11_0483	-613	1	6.24	TATATA
PF11_0483	-290	1	6.24	TATATA
PF11_0483	-121	1	6.24	TATATA
PF11_0483	-115	1	6.24	TATATA
PF11_0483	-109	1	6.24	TATATA
PF11_0503	-1763	1	6.24	TATATA
PF11_0503	-1534	1	6.24	TATATA
PF11_0503	-1230	1	6.24	TATATA
PF11_0503	-1046	1	6.24	TATATA
PF11_0503	-1040	1	6.24	TATATA
PF11_0503	-1007	1	6.24	TATATA
PF11_0503	-919	1	6.24	TATATA
PF11_0503	-825	1	6.24	TATATA
PF11_0503	-636	1	6.24	TATATA
PF11_0503	-581	1	6.24	TATATA
PF11_0503	-463	1	6.24	TATATA
PF11_0503	-444	1	6.24	TATATA
PF11_0503	-354	1	6.24	TATATA
PF11_0503	-260	1	6.24	TATATA
PF11_0503	-165	1	6.24	TATATA
PF11_0503	-83	1	6.24	TATATA
PF11_0503	-20	1	6.24	TATATA
PF11_0504	-1969	1	6.24	TATATA
PF11_0504	-1963	1	6.24	TATATA
PF11_0504	-1957	1	6.24	TATATA
PF11_0504	-1951	1	6.24	TATATA
PF11_0504	-1789	1	6.24	TATATA
PF11_0504	-1347	1	6.24	TATATA
PF11_0504	-1142	1	6.24	TATATA
PF11_0504	-1136	1	6.24	TATATA
PF11_0504	-992	1	6.24	TATATA
PF11_0504	-986	1	6.24	TATATA
PF11_0504	-855	1	6.24	TATATA
PF11_0504	-849	1	6.24	TATATA
PF11_0504	-843	1	6.24	TATATA
PF11_0504	-444	1	6.24	TATATA
PF11_0504	-438	1	6.24	TATATA
PF11_0504	-432	1	6.24	TATATA
PF11_0504	-199	1	6.24	TATATA
PF11_0504	-193	1	6.24	TATATA
PF11_0504	-102	1	6.24	TATATA
PF11_0504	-89	1	6.24	TATATA
PF11_0505	-1895	1	6.24	TATATA
PF11_0505	-1599	1	6.24	TATATA
PF11_0505	-1367	1	6.24	TATATA
PF11_0505	-1361	1	6.24	TATATA
PF11_0505	-1349	1	6.24	TATATA
PF11_0505	-1343	1	6.24	TATATA
PF11_0505	-1336	1	6.24	TATATA
PF11_0505	-1263	1	6.24	TATATA
PF11_0505	-1240	1	6.24	TATATA
PF11_0505	-1026	1	6.24	TATATA
PF11_0505	-1013	1	6.24	TATATA
PF11_0505	-767	1	6.24	TATATA
PF11_0505	-604	1	6.24	TATATA
PF11_0505	-568	1	6.24	TATATA
PF11_0505	-562	1	6.24	TATATA
PF11_0505	-556	1	6.24	TATATA
PF11_0505	-550	1	6.24	TATATA
PF11_0505	-538	1	6.24	TATATA
PF11_0505	-469	1	6.24	TATATA
PF11_0505	-458	1	6.24	TATATA
PF11_0505	-335	1	6.24	TATATA
PF11_0505	-329	1	6.24	TATATA
PF11_0505	-323	1	6.24	TATATA
PF11_0505	-317	1	6.24	TATATA
PF11_0505	-311	1	6.24	TATATA
PF11_0505	-165	1	6.24	TATATA
PF11_0505	-62	1	6.24	TATATA
PF11_0510	-1922	1	6.24	TATATA
PF11_0510	-1916	1	6.24	TATATA
PF11_0510	-1910	1	6.24	TATATA
PF11_0510	-1904	1	6.24	TATATA
PF11_0510	-1667	1	6.24	TATATA
PF11_0510	-1504	1	6.24	TATATA
PF11_0510	-1496	1	6.24	TATATA
PF11_0510	-1359	1	6.24	TATATA
PF11_0510	-1197	1	6.24	TATATA
PF11_0510	-1191	1	6.24	TATATA
PF11_0510	-1185	1	6.24	TATATA
PF11_0510	-952	1	6.24	TATATA
PF11_0510	-820	1	6.24	TATATA
PF11_0510	-447	1	6.24	TATATA
PF11_0510	-278	1	6.24	TATATA
PF11_0510	-272	1	6.24	TATATA
PF11_0510	-221	1	6.24	TATATA
PF11_0510	-211	1	6.24	TATATA
PF11_0510	-204	1	6.24	TATATA
PF11_0510	-192	1	6.24	TATATA
PF11_0510	-170	1	6.24	TATATA
PF11_0512	-1779	1	6.24	TATATA
PF11_0512	-1770	1	6.24	TATATA
PF11_0512	-1635	1	6.24	TATATA
PF11_0512	-898	1	6.24	TATATA
PF11_0512	-855	1	6.24	TATATA
PF11_0512	-842	1	6.24	TATATA
PF11_0512	-823	1	6.24	TATATA
PF11_0512	-793	1	6.24	TATATA
PF11_0512	-588	1	6.24	TATATA
PF11_0512	-499	1	6.24	TATATA
PF11_0512	-99	1	6.24	TATATA
PF11_0512	-93	1	6.24	TATATA
PF11_0512	-87	1	6.24	TATATA
PF11_0512	-81	1	6.24	TATATA
PF11_0512	-75	1	6.24	TATATA
PF11_0512	-69	1	6.24	TATATA
PF11_0513	-1991	1	6.24	TATATA
PF11_0513	-1926	1	6.24	TATATA
PF11_0513	-1893	1	6.24	TATATA
PF11_0513	-1887	1	6.24	TATATA
PF11_0513	-1881	1	6.24	TATATA
PF11_0513	-1852	1	6.24	TATATA
PF11_0513	-1650	1	6.24	TATATA
PF11_0513	-1644	1	6.24	TATATA
PF11_0513	-1638	1	6.24	TATATA
PF11_0513	-1495	1	6.24	TATATA
PF11_0513	-988	1	6.24	TATATA
PF11_0513	-865	1	6.24	TATATA
PF11_0513	-859	1	6.24	TATATA
PF11_0513	-852	1	6.24	TATATA
PF11_0513	-846	1	6.24	TATATA
PF11_0513	-654	1	6.24	TATATA
PF11_0513	-568	1	6.24	TATATA
PF11_0513	-423	1	6.24	TATATA
PF11_0513	-417	1	6.24	TATATA
PF11_0513	-411	1	6.24	TATATA
PF11_0513	-243	1	6.24	TATATA
PF11_0513	-153	1	6.24	TATATA
PF11_0526	-1753	1	6.24	TATATA
PF11_0526	-1637	1	6.24	TATATA
PF11_0526	-999	1	6.24	TATATA
PF11_0526	-984	1	6.24	TATATA
PF11_0526	-856	1	6.24	TATATA
PF11_0526	-657	1	6.24	TATATA
PF11_0526	-651	1	6.24	TATATA
PF11_0526	-645	1	6.24	TATATA
PF11_0526	-639	1	6.24	TATATA
PF11_0526	-630	1	6.24	TATATA
PF11_0526	-559	1	6.24	TATATA
PF11_0526	-550	1	6.24	TATATA
PF11_0526	-544	1	6.24	TATATA
PF11_0526	-538	1	6.24	TATATA
PF11_0526	-532	1	6.24	TATATA
PF11_0526	-526	1	6.24	TATATA
PF11_0526	-465	1	6.24	TATATA
PF11_0526	-365	1	6.24	TATATA
PF11_0526	-302	1	6.24	TATATA
PF11_0526	-295	1	6.24	TATATA
PF11_0526	-129	1	6.24	TATATA
PF11_0526	-123	1	6.24	TATATA
PF11_0526	-117	1	6.24	TATATA
PF11_0526	-111	1	6.24	TATATA
PF11_0526	-105	1	6.24	TATATA
PF11_0526	-99	1	6.24	TATATA
PF13_0013	-872	1	6.24	TATATA
PF13_0013	-768	1	6.24	TATATA
PF13_0013	-762	1	6.24	TATATA
PF13_0013	-551	1	6.24	TATATA
PF13_0013	-500	1	6.24	TATATA
PF13_0013	-494	1	6.24	TATATA
PF13_0013	-478	1	6.24	TATATA
PF13_0013	-472	1	6.24	TATATA
PF13_0013	-445	1	6.24	TATATA
PF13_0013	-266	1	6.24	TATATA
PF13_0013	-260	1	6.24	TATATA
PF13_0013	-208	1	6.24	TATATA
PF13_0013	-202	1	6.24	TATATA
PF13_0013	-196	1	6.24	TATATA
PF13_0013	-190	1	6.24	TATATA
PF13_0013	-184	1	6.24	TATATA
PF13_0014	-1759	1	6.24	TATATA
PF13_0014	-1643	1	6.24	TATATA
PF13_0014	-1637	1	6.24	TATATA
PF13_0014	-1628	1	6.24	TATATA
PF13_0014	-1458	1	6.24	TATATA
PF13_0014	-1452	1	6.24	TATATA
PF13_0014	-1446	1	6.24	TATATA
PF13_0014	-1439	1	6.24	TATATA
PF13_0014	-1322	1	6.24	TATATA
PF13_0014	-1193	1	6.24	TATATA
PF13_0014	-1127	1	6.24	TATATA
PF13_0014	-1121	1	6.24	TATATA
PF13_0014	-1072	1	6.24	TATATA
PF13_0014	-936	1	6.24	TATATA
PF13_0014	-869	1	6.24	TATATA
PF13_0014	-863	1	6.24	TATATA
PF13_0014	-783	1	6.24	TATATA
PF13_0014	-755	1	6.24	TATATA
PF13_0014	-749	1	6.24	TATATA
PF13_0014	-654	1	6.24	TATATA
PF13_0014	-648	1	6.24	TATATA
PF13_0014	-642	1	6.24	TATATA
PF13_0014	-255	1	6.24	TATATA
PF13_0014	-249	1	6.24	TATATA
PF13_0014	-243	1	6.24	TATATA
PF13_0014	-158	1	6.24	TATATA
PF13_0014	-119	1	6.24	TATATA
PF13_0014	-107	1	6.24	TATATA
PF13_0014	-21	1	6.24	TATATA
PF13_0018	-1775	1	6.24	TATATA
PF13_0018	-1769	1	6.24	TATATA
PF13_0018	-1763	1	6.24	TATATA
PF13_0018	-1757	1	6.24	TATATA
PF13_0018	-1751	1	6.24	TATATA
PF13_0018	-1745	1	6.24	TATATA
PF13_0018	-1614	1	6.24	TATATA
PF13_0018	-1587	1	6.24	TATATA
PF13_0018	-1458	1	6.24	TATATA
PF13_0018	-1388	1	6.24	TATATA
PF13_0018	-1296	1	6.24	TATATA
PF13_0018	-1290	1	6.24	TATATA
PF13_0018	-1177	1	6.24	TATATA
PF13_0018	-1170	1	6.24	TATATA
PF13_0018	-1164	1	6.24	TATATA
PF13_0018	-1158	1	6.24	TATATA
PF13_0018	-1152	1	6.24	TATATA
PF13_0018	-916	1	6.24	TATATA
PF13_0018	-910	1	6.24	TATATA
PF13_0018	-904	1	6.24	TATATA
PF13_0018	-898	1	6.24	TATATA
PF13_0018	-834	1	6.24	TATATA
PF13_0018	-828	1	6.24	TATATA
PF13_0018	-815	1	6.24	TATATA
PF13_0018	-776	1	6.24	TATATA
PF13_0018	-770	1	6.24	TATATA
PF13_0018	-701	1	6.24	TATATA
PF13_0018	-628	1	6.24	TATATA
PF13_0018	-621	1	6.24	TATATA
PF13_0018	-614	1	6.24	TATATA
PF13_0018	-604	1	6.24	TATATA
PF13_0018	-467	1	6.24	TATATA
PF13_0018	-455	1	6.24	TATATA
PF13_0018	-398	1	6.24	TATATA
PF13_0018	-352	1	6.24	TATATA
PF13_0018	-342	1	6.24	TATATA
PF13_0018	-333	1	6.24	TATATA
PF13_0018	-267	1	6.24	TATATA
PF13_0018	-244	1	6.24	TATATA
PF13_0018	-238	1	6.24	TATATA
PF13_0018	-142	1	6.24	TATATA
PF13_0018	-129	1	6.24	TATATA
PF13_0018	-46	1	6.24	TATATA
PF13_0018	-40	1	6.24	TATATA
PF13_0018	-34	1	6.24	TATATA
PF13_0023	-1622	1	6.24	TATATA
PF13_0023	-1616	1	6.24	TATATA
PF13_0023	-1268	1	6.24	TATATA
PF13_0023	-1254	1	6.24	TATATA
PF13_0023	-1248	1	6.24	TATATA
PF13_0023	-1242	1	6.24	TATATA
PF13_0023	-1236	1	6.24	TATATA
PF13_0023	-1230	1	6.24	TATATA
PF13_0023	-961	1	6.24	TATATA
PF13_0023	-914	1	6.24	TATATA
PF13_0023	-854	1	6.24	TATATA
PF13_0023	-762	1	6.24	TATATA
PF13_0023	-750	1	6.24	TATATA
PF13_0023	-715	1	6.24	TATATA
PF13_0023	-618	1	6.24	TATATA
PF13_0023	-589	1	6.24	TATATA
PF13_0023	-583	1	6.24	TATATA
PF13_0023	-577	1	6.24	TATATA
PF13_0023	-571	1	6.24	TATATA
PF13_0023	-565	1	6.24	TATATA
PF13_0023	-559	1	6.24	TATATA
PF13_0023	-520	1	6.24	TATATA
PF13_0023	-346	1	6.24	TATATA
PF13_0023	-340	1	6.24	TATATA
PF13_0023	-334	1	6.24	TATATA
PF13_0023	-328	1	6.24	TATATA
PF13_0023	-298	1	6.24	TATATA
PF13_0023	-289	1	6.24	TATATA
PF13_0023	-160	1	6.24	TATATA
PF13_0023	-154	1	6.24	TATATA
PF13_0023	-148	1	6.24	TATATA
PF13_0023	-142	1	6.24	TATATA
PF13_0023	-136	1	6.24	TATATA
PF13_0034	-1418	1	6.24	TATATA
PF13_0034	-1412	1	6.24	TATATA
PF13_0034	-1406	1	6.24	TATATA
PF13_0034	-1400	1	6.24	TATATA
PF13_0034	-1333	1	6.24	TATATA
PF13_0034	-1240	1	6.24	TATATA
PF13_0034	-1234	1	6.24	TATATA
PF13_0034	-1228	1	6.24	TATATA
PF13_0034	-1222	1	6.24	TATATA
PF13_0034	-1216	1	6.24	TATATA
PF13_0034	-1210	1	6.24	TATATA
PF13_0034	-1127	1	6.24	TATATA
PF13_0034	-1121	1	6.24	TATATA
PF13_0034	-1106	1	6.24	TATATA
PF13_0034	-715	1	6.24	TATATA
PF13_0034	-612	1	6.24	TATATA
PF13_0034	-606	1	6.24	TATATA
PF13_0034	-578	1	6.24	TATATA
PF13_0034	-572	1	6.24	TATATA
PF13_0034	-566	1	6.24	TATATA
PF13_0034	-560	1	6.24	TATATA
PF13_0034	-545	1	6.24	TATATA
PF13_0034	-468	1	6.24	TATATA
PF13_0034	-383	1	6.24	TATATA
PF13_0034	-376	1	6.24	TATATA
PF13_0034	-370	1	6.24	TATATA
PF13_0034	-358	1	6.24	TATATA
PF13_0034	-352	1	6.24	TATATA
PF13_0034	-321	1	6.24	TATATA
PF13_0034	-182	1	6.24	TATATA
PF13_0034	-176	1	6.24	TATATA
PF13_0034	-137	1	6.24	TATATA
PF13_0034	-128	1	6.24	TATATA
PF13_0034	-94	1	6.24	TATATA
PF13_0034	-80	1	6.24	TATATA
PF13_0034	-74	1	6.24	TATATA
PF13_0034	-68	1	6.24	TATATA
PF13_0034	-56	1	6.24	TATATA
PF13_0044	-1897	1	6.24	TATATA
PF13_0044	-1379	1	6.24	TATATA
PF13_0044	-1151	1	6.24	TATATA
PF13_0044	-1145	1	6.24	TATATA
PF13_0044	-1139	1	6.24	TATATA
PF13_0044	-1082	1	6.24	TATATA
PF13_0044	-989	1	6.24	TATATA
PF13_0044	-977	1	6.24	TATATA
PF13_0044	-964	1	6.24	TATATA
PF13_0044	-958	1	6.24	TATATA
PF13_0044	-952	1	6.24	TATATA
PF13_0044	-740	1	6.24	TATATA
PF13_0044	-710	1	6.24	TATATA
PF13_0044	-703	1	6.24	TATATA
PF13_0044	-691	1	6.24	TATATA
PF13_0044	-685	1	6.24	TATATA
PF13_0044	-679	1	6.24	TATATA
PF13_0044	-673	1	6.24	TATATA
PF13_0044	-563	1	6.24	TATATA
PF13_0044	-550	1	6.24	TATATA
PF13_0044	-544	1	6.24	TATATA
PF13_0044	-538	1	6.24	TATATA
PF13_0044	-499	1	6.24	TATATA
PF13_0044	-342	1	6.24	TATATA
PF13_0044	-335	1	6.24	TATATA
PF13_0044	-328	1	6.24	TATATA
PF13_0044	-322	1	6.24	TATATA
PF13_0044	-316	1	6.24	TATATA
PF13_0044	-304	1	6.24	TATATA
PF13_0044	-71	1	6.24	TATATA
PF13_0045	-1873	1	6.24	TATATA
PF13_0045	-1689	1	6.24	TATATA
PF13_0045	-1676	1	6.24	TATATA
PF13_0045	-1571	1	6.24	TATATA
PF13_0045	-1565	1	6.24	TATATA
PF13_0045	-1559	1	6.24	TATATA
PF13_0045	-1543	1	6.24	TATATA
PF13_0045	-1483	1	6.24	TATATA
PF13_0045	-1476	1	6.24	TATATA
PF13_0045	-1470	1	6.24	TATATA
PF13_0045	-1449	1	6.24	TATATA
PF13_0045	-1443	1	6.24	TATATA
PF13_0045	-1247	1	6.24	TATATA
PF13_0045	-1219	1	6.24	TATATA
PF13_0045	-1213	1	6.24	TATATA
PF13_0045	-1207	1	6.24	TATATA
PF13_0045	-1201	1	6.24	TATATA
PF13_0045	-1195	1	6.24	TATATA
PF13_0045	-1168	1	6.24	TATATA
PF13_0045	-1036	1	6.24	TATATA
PF13_0045	-915	1	6.24	TATATA
PF13_0045	-909	1	6.24	TATATA
PF13_0045	-903	1	6.24	TATATA
PF13_0045	-705	1	6.24	TATATA
PF13_0045	-663	1	6.24	TATATA
PF13_0045	-592	1	6.24	TATATA
PF13_0045	-586	1	6.24	TATATA
PF13_0045	-514	1	6.24	TATATA
PF13_0045	-438	1	6.24	TATATA
PF13_0045	-431	1	6.24	TATATA
PF13_0045	-425	1	6.24	TATATA
PF13_0045	-419	1	6.24	TATATA
PF13_0045	-413	1	6.24	TATATA
PF13_0045	-407	1	6.24	TATATA
PF13_0045	-113	1	6.24	TATATA
PF13_0045	-55	1	6.24	TATATA
PF13_0048	-1991	1	6.24	TATATA
PF13_0048	-1426	1	6.24	TATATA
PF13_0048	-1287	1	6.24	TATATA
PF13_0048	-1281	1	6.24	TATATA
PF13_0048	-1275	1	6.24	TATATA
PF13_0048	-1269	1	6.24	TATATA
PF13_0048	-1263	1	6.24	TATATA
PF13_0048	-1257	1	6.24	TATATA
PF13_0048	-1251	1	6.24	TATATA
PF13_0048	-1209	1	6.24	TATATA
PF13_0048	-1030	1	6.24	TATATA
PF13_0048	-1024	1	6.24	TATATA
PF13_0048	-1018	1	6.24	TATATA
PF13_0048	-932	1	6.24	TATATA
PF13_0048	-889	1	6.24	TATATA
PF13_0048	-883	1	6.24	TATATA
PF13_0048	-870	1	6.24	TATATA
PF13_0048	-827	1	6.24	TATATA
PF13_0048	-739	1	6.24	TATATA
PF13_0048	-733	1	6.24	TATATA
PF13_0048	-727	1	6.24	TATATA
PF13_0048	-721	1	6.24	TATATA
PF13_0048	-659	1	6.24	TATATA
PF13_0048	-545	1	6.24	TATATA
PF13_0048	-468	1	6.24	TATATA
PF13_0048	-462	1	6.24	TATATA
PF13_0048	-456	1	6.24	TATATA
PF13_0048	-323	1	6.24	TATATA
PF13_0048	-317	1	6.24	TATATA
PF13_0048	-311	1	6.24	TATATA
PF13_0048	-305	1	6.24	TATATA
PF13_0048	-299	1	6.24	TATATA
PF13_0048	-186	1	6.24	TATATA
PF13_0049	-1766	1	6.24	TATATA
PF13_0049	-1760	1	6.24	TATATA
PF13_0049	-1754	1	6.24	TATATA
PF13_0049	-1635	1	6.24	TATATA
PF13_0049	-1610	1	6.24	TATATA
PF13_0049	-1604	1	6.24	TATATA
PF13_0049	-1598	1	6.24	TATATA
PF13_0049	-1592	1	6.24	TATATA
PF13_0049	-1580	1	6.24	TATATA
PF13_0049	-1350	1	6.24	TATATA
PF13_0049	-1302	1	6.24	TATATA
PF13_0049	-1296	1	6.24	TATATA
PF13_0049	-1287	1	6.24	TATATA
PF13_0049	-1280	1	6.24	TATATA
PF13_0049	-1069	1	6.24	TATATA
PF13_0049	-1063	1	6.24	TATATA
PF13_0049	-1053	1	6.24	TATATA
PF13_0049	-1047	1	6.24	TATATA
PF13_0049	-1041	1	6.24	TATATA
PF13_0049	-1035	1	6.24	TATATA
PF13_0049	-975	1	6.24	TATATA
PF13_0049	-949	1	6.24	TATATA
PF13_0049	-943	1	6.24	TATATA
PF13_0049	-930	1	6.24	TATATA
PF13_0049	-914	1	6.24	TATATA
PF13_0049	-908	1	6.24	TATATA
PF13_0049	-849	1	6.24	TATATA
PF13_0049	-843	1	6.24	TATATA
PF13_0049	-837	1	6.24	TATATA
PF13_0049	-831	1	6.24	TATATA
PF13_0049	-824	1	6.24	TATATA
PF13_0049	-817	1	6.24	TATATA
PF13_0049	-784	1	6.24	TATATA
PF13_0049	-328	1	6.24	TATATA
PF13_0049	-322	1	6.24	TATATA
PF13_0049	-316	1	6.24	TATATA
PF13_0049	-310	1	6.24	TATATA
PF13_0049	-304	1	6.24	TATATA
PF13_0049	-151	1	6.24	TATATA
PF13_0049	-145	1	6.24	TATATA
PF13_0049	-8	1	6.24	TATATA
PF13_0051	-1176	1	6.24	TATATA
PF13_0051	-1170	1	6.24	TATATA
PF13_0051	-1164	1	6.24	TATATA
PF13_0051	-791	1	6.24	TATATA
PF13_0051	-633	1	6.24	TATATA
PF13_0051	-613	1	6.24	TATATA
PF13_0051	-607	1	6.24	TATATA
PF13_0051	-601	1	6.24	TATATA
PF13_0051	-433	1	6.24	TATATA
PF13_0051	-427	1	6.24	TATATA
PF13_0051	-421	1	6.24	TATATA
PF13_0051	-415	1	6.24	TATATA
PF13_0051	-409	1	6.24	TATATA
PF13_0051	-403	1	6.24	TATATA
PF13_0051	-397	1	6.24	TATATA
PF13_0051	-382	1	6.24	TATATA
PF13_0053	-1799	1	6.24	TATATA
PF13_0053	-1793	1	6.24	TATATA
PF13_0053	-867	1	6.24	TATATA
PF13_0053	-861	1	6.24	TATATA
PF13_0053	-855	1	6.24	TATATA
PF13_0053	-843	1	6.24	TATATA
PF13_0053	-738	1	6.24	TATATA
PF13_0053	-729	1	6.24	TATATA
PF13_0053	-624	1	6.24	TATATA
PF13_0053	-617	1	6.24	TATATA
PF13_0053	-567	1	6.24	TATATA
PF13_0053	-561	1	6.24	TATATA
PF13_0053	-552	1	6.24	TATATA
PF13_0053	-334	1	6.24	TATATA
PF13_0053	-247	1	6.24	TATATA
PF13_0053	-178	1	6.24	TATATA
PF13_0053	-172	1	6.24	TATATA
PF13_0053	-166	1	6.24	TATATA
PF13_0053	-160	1	6.24	TATATA
PF13_0053	-147	1	6.24	TATATA
PF13_0053	-77	1	6.24	TATATA
PF13_0053	-71	1	6.24	TATATA
PF13_0053	-65	1	6.24	TATATA
PF13_0053	-59	1	6.24	TATATA
PF13_0073	-1605	1	6.24	TATATA
PF13_0073	-1379	1	6.24	TATATA
PF13_0073	-1373	1	6.24	TATATA
PF13_0073	-1367	1	6.24	TATATA
PF13_0073	-1361	1	6.24	TATATA
PF13_0073	-683	1	6.24	TATATA
PF13_0073	-470	1	6.24	TATATA
PF13_0073	-464	1	6.24	TATATA
PF13_0073	-175	1	6.24	TATATA
PF13_0073	-88	1	6.24	TATATA
PF13_0073	-8	1	6.24	TATATA
PF13_0076	-1456	1	6.24	TATATA
PF13_0076	-1382	1	6.24	TATATA
PF13_0076	-1344	1	6.24	TATATA
PF13_0076	-1338	1	6.24	TATATA
PF13_0076	-1332	1	6.24	TATATA
PF13_0076	-1326	1	6.24	TATATA
PF13_0076	-1259	1	6.24	TATATA
PF13_0076	-1253	1	6.24	TATATA
PF13_0076	-1247	1	6.24	TATATA
PF13_0076	-1241	1	6.24	TATATA
PF13_0076	-1235	1	6.24	TATATA
PF13_0076	-1018	1	6.24	TATATA
PF13_0076	-971	1	6.24	TATATA
PF13_0076	-917	1	6.24	TATATA
PF13_0076	-868	1	6.24	TATATA
PF13_0076	-862	1	6.24	TATATA
PF13_0076	-738	1	6.24	TATATA
PF13_0076	-720	1	6.24	TATATA
PF13_0076	-637	1	6.24	TATATA
PF13_0076	-548	1	6.24	TATATA
PF13_0076	-442	1	6.24	TATATA
PF13_0076	-116	1	6.24	TATATA
PF13_0076	-99	1	6.24	TATATA
PF13_0087	-1291	1	6.24	TATATA
PF13_0087	-1285	1	6.24	TATATA
PF13_0087	-1121	1	6.24	TATATA
PF13_0087	-936	1	6.24	TATATA
PF13_0087	-852	1	6.24	TATATA
PF13_0087	-846	1	6.24	TATATA
PF13_0087	-840	1	6.24	TATATA
PF13_0087	-834	1	6.24	TATATA
PF13_0087	-828	1	6.24	TATATA
PF13_0087	-711	1	6.24	TATATA
PF13_0087	-658	1	6.24	TATATA
PF13_0087	-652	1	6.24	TATATA
PF13_0087	-612	1	6.24	TATATA
PF13_0087	-597	1	6.24	TATATA
PF13_0087	-590	1	6.24	TATATA
PF13_0087	-575	1	6.24	TATATA
PF13_0087	-445	1	6.24	TATATA
PF13_0087	-439	1	6.24	TATATA
PF13_0087	-433	1	6.24	TATATA
PF13_0087	-427	1	6.24	TATATA
PF13_0087	-267	1	6.24	TATATA
PF13_0087	-89	1	6.24	TATATA
PF13_0087	-82	1	6.24	TATATA
PF13_0087	-76	1	6.24	TATATA
PF13_0087	-70	1	6.24	TATATA
PF13_0087	-64	1	6.24	TATATA
PF13_0087	-58	1	6.24	TATATA
PF13_0087	-52	1	6.24	TATATA
PF13_0091	-1425	1	6.24	TATATA
PF13_0091	-1409	1	6.24	TATATA
PF13_0091	-1403	1	6.24	TATATA
PF13_0091	-1397	1	6.24	TATATA
PF13_0091	-1391	1	6.24	TATATA
PF13_0091	-1385	1	6.24	TATATA
PF13_0091	-1265	1	6.24	TATATA
PF13_0091	-1259	1	6.24	TATATA
PF13_0091	-1000	1	6.24	TATATA
PF13_0091	-699	1	6.24	TATATA
PF13_0091	-693	1	6.24	TATATA
PF13_0091	-642	1	6.24	TATATA
PF13_0091	-614	1	6.24	TATATA
PF13_0091	-597	1	6.24	TATATA
PF13_0091	-515	1	6.24	TATATA
PF13_0091	-422	1	6.24	TATATA
PF13_0091	-284	1	6.24	TATATA
PF13_0091	-278	1	6.24	TATATA
PF13_0091	-272	1	6.24	TATATA
PF13_0091	-266	1	6.24	TATATA
PF13_0091	-260	1	6.24	TATATA
PF13_0091	-62	1	6.24	TATATA
PF13_0091	-50	1	6.24	TATATA
PF13_0091	-44	1	6.24	TATATA
PF13_0106	-1943	1	6.24	TATATA
PF13_0106	-1937	1	6.24	TATATA
PF13_0106	-1931	1	6.24	TATATA
PF13_0106	-1924	1	6.24	TATATA
PF13_0106	-1799	1	6.24	TATATA
PF13_0106	-1621	1	6.24	TATATA
PF13_0106	-1598	1	6.24	TATATA
PF13_0106	-1576	1	6.24	TATATA
PF13_0106	-1472	1	6.24	TATATA
PF13_0106	-1415	1	6.24	TATATA
PF13_0106	-1409	1	6.24	TATATA
PF13_0106	-1403	1	6.24	TATATA
PF13_0106	-1397	1	6.24	TATATA
PF13_0106	-1391	1	6.24	TATATA
PF13_0106	-1385	1	6.24	TATATA
PF13_0106	-1180	1	6.24	TATATA
PF13_0106	-1127	1	6.24	TATATA
PF13_0106	-1118	1	6.24	TATATA
PF13_0106	-1112	1	6.24	TATATA
PF13_0106	-1068	1	6.24	TATATA
PF13_0106	-851	1	6.24	TATATA
PF13_0106	-844	1	6.24	TATATA
PF13_0106	-758	1	6.24	TATATA
PF13_0106	-718	1	6.24	TATATA
PF13_0106	-712	1	6.24	TATATA
PF13_0106	-706	1	6.24	TATATA
PF13_0106	-621	1	6.24	TATATA
PF13_0106	-607	1	6.24	TATATA
PF13_0106	-601	1	6.24	TATATA
PF13_0106	-411	1	6.24	TATATA
PF13_0106	-380	1	6.24	TATATA
PF13_0106	-342	1	6.24	TATATA
PF13_0106	-336	1	6.24	TATATA
PF13_0106	-293	1	6.24	TATATA
PF13_0109	-1845	1	6.24	TATATA
PF13_0109	-1561	1	6.24	TATATA
PF13_0109	-1555	1	6.24	TATATA
PF13_0109	-1549	1	6.24	TATATA
PF13_0109	-1543	1	6.24	TATATA
PF13_0109	-1307	1	6.24	TATATA
PF13_0109	-1283	1	6.24	TATATA
PF13_0109	-1277	1	6.24	TATATA
PF13_0109	-1271	1	6.24	TATATA
PF13_0109	-1064	1	6.24	TATATA
PF13_0109	-1055	1	6.24	TATATA
PF13_0109	-1048	1	6.24	TATATA
PF13_0109	-1038	1	6.24	TATATA
PF13_0109	-881	1	6.24	TATATA
PF13_0109	-875	1	6.24	TATATA
PF13_0109	-869	1	6.24	TATATA
PF13_0109	-863	1	6.24	TATATA
PF13_0109	-633	1	6.24	TATATA
PF13_0109	-622	1	6.24	TATATA
PF13_0109	-616	1	6.24	TATATA
PF13_0109	-554	1	6.24	TATATA
PF13_0109	-461	1	6.24	TATATA
PF13_0109	-218	1	6.24	TATATA
PF13_0109	-21	1	6.24	TATATA
PF13_0116	-1994	1	6.24	TATATA
PF13_0116	-1635	1	6.24	TATATA
PF13_0116	-1629	1	6.24	TATATA
PF13_0116	-1583	1	6.24	TATATA
PF13_0116	-1577	1	6.24	TATATA
PF13_0116	-1571	1	6.24	TATATA
PF13_0116	-1554	1	6.24	TATATA
PF13_0116	-1482	1	6.24	TATATA
PF13_0116	-1476	1	6.24	TATATA
PF13_0116	-1462	1	6.24	TATATA
PF13_0116	-1285	1	6.24	TATATA
PF13_0116	-1255	1	6.24	TATATA
PF13_0116	-1240	1	6.24	TATATA
PF13_0116	-1056	1	6.24	TATATA
PF13_0116	-1050	1	6.24	TATATA
PF13_0116	-931	1	6.24	TATATA
PF13_0116	-919	1	6.24	TATATA
PF13_0116	-913	1	6.24	TATATA
PF13_0116	-907	1	6.24	TATATA
PF13_0116	-681	1	6.24	TATATA
PF13_0116	-297	1	6.24	TATATA
PF13_0116	-283	1	6.24	TATATA
PF13_0116	-277	1	6.24	TATATA
PF13_0116	-271	1	6.24	TATATA
PF13_0116	-265	1	6.24	TATATA
PF13_0116	-172	1	6.24	TATATA
PF13_0116	-142	1	6.24	TATATA
PF13_0116	-136	1	6.24	TATATA
PF13_0116	-130	1	6.24	TATATA
PF13_0116	-93	1	6.24	TATATA
PF13_0116	-87	1	6.24	TATATA
PF13_0124	-1877	1	6.24	TATATA
PF13_0124	-1787	1	6.24	TATATA
PF13_0124	-1626	1	6.24	TATATA
PF13_0124	-1620	1	6.24	TATATA
PF13_0124	-1614	1	6.24	TATATA
PF13_0124	-1179	1	6.24	TATATA
PF13_0124	-1160	1	6.24	TATATA
PF13_0124	-1126	1	6.24	TATATA
PF13_0124	-1089	1	6.24	TATATA
PF13_0124	-1073	1	6.24	TATATA
PF13_0124	-1039	1	6.24	TATATA
PF13_0124	-906	1	6.24	TATATA
PF13_0124	-900	1	6.24	TATATA
PF13_0124	-667	1	6.24	TATATA
PF13_0124	-370	1	6.24	TATATA
PF13_0124	-364	1	6.24	TATATA
PF13_0124	-358	1	6.24	TATATA
PF13_0124	-352	1	6.24	TATATA
PF13_0124	-346	1	6.24	TATATA
PF13_0124	-340	1	6.24	TATATA
PF13_0124	-334	1	6.24	TATATA
PF13_0124	-327	1	6.24	TATATA
PF13_0124	-274	1	6.24	TATATA
PF13_0124	-268	1	6.24	TATATA
PF13_0124	-261	1	6.24	TATATA
PF13_0124	-106	1	6.24	TATATA
PF13_0124	-100	1	6.24	TATATA
PF13_0124	-88	1	6.24	TATATA
PF13_0129	-1734	1	6.24	TATATA
PF13_0129	-1728	1	6.24	TATATA
PF13_0129	-1722	1	6.24	TATATA
PF13_0129	-1716	1	6.24	TATATA
PF13_0129	-1634	1	6.24	TATATA
PF13_0129	-1494	1	6.24	TATATA
PF13_0129	-1488	1	6.24	TATATA
PF13_0129	-1453	1	6.24	TATATA
PF13_0129	-1413	1	6.24	TATATA
PF13_0129	-1263	1	6.24	TATATA
PF13_0129	-925	1	6.24	TATATA
PF13_0129	-919	1	6.24	TATATA
PF13_0129	-903	1	6.24	TATATA
PF13_0129	-817	1	6.24	TATATA
PF13_0129	-811	1	6.24	TATATA
PF13_0129	-805	1	6.24	TATATA
PF13_0129	-799	1	6.24	TATATA
PF13_0129	-792	1	6.24	TATATA
PF13_0129	-720	1	6.24	TATATA
PF13_0129	-603	1	6.24	TATATA
PF13_0129	-594	1	6.24	TATATA
PF13_0129	-585	1	6.24	TATATA
PF13_0129	-547	1	6.24	TATATA
PF13_0129	-499	1	6.24	TATATA
PF13_0129	-459	1	6.24	TATATA
PF13_0129	-447	1	6.24	TATATA
PF13_0129	-366	1	6.24	TATATA
PF13_0129	-318	1	6.24	TATATA
PF13_0129	-312	1	6.24	TATATA
PF13_0129	-306	1	6.24	TATATA
PF13_0129	-299	1	6.24	TATATA
PF13_0129	-281	1	6.24	TATATA
PF13_0132	-1570	1	6.24	TATATA
PF13_0132	-1564	1	6.24	TATATA
PF13_0132	-1558	1	6.24	TATATA
PF13_0132	-1552	1	6.24	TATATA
PF13_0132	-1537	1	6.24	TATATA
PF13_0132	-1531	1	6.24	TATATA
PF13_0132	-1517	1	6.24	TATATA
PF13_0132	-1348	1	6.24	TATATA
PF13_0132	-1342	1	6.24	TATATA
PF13_0132	-1336	1	6.24	TATATA
PF13_0132	-1330	1	6.24	TATATA
PF13_0132	-1178	1	6.24	TATATA
PF13_0132	-1077	1	6.24	TATATA
PF13_0132	-1062	1	6.24	TATATA
PF13_0132	-772	1	6.24	TATATA
PF13_0132	-765	1	6.24	TATATA
PF13_0132	-759	1	6.24	TATATA
PF13_0132	-664	1	6.24	TATATA
PF13_0132	-650	1	6.24	TATATA
PF13_0132	-604	1	6.24	TATATA
PF13_0132	-466	1	6.24	TATATA
PF13_0132	-371	1	6.24	TATATA
PF13_0132	-354	1	6.24	TATATA
PF13_0132	-348	1	6.24	TATATA
PF13_0132	-342	1	6.24	TATATA
PF13_0132	-336	1	6.24	TATATA
PF13_0132	-308	1	6.24	TATATA
PF13_0132	-260	1	6.24	TATATA
PF13_0132	-250	1	6.24	TATATA
PF13_0132	-184	1	6.24	TATATA
PF13_0132	-162	1	6.24	TATATA
PF13_0133	-1906	1	6.24	TATATA
PF13_0133	-1841	1	6.24	TATATA
PF13_0133	-1722	1	6.24	TATATA
PF13_0133	-1708	1	6.24	TATATA
PF13_0133	-1615	1	6.24	TATATA
PF13_0133	-1609	1	6.24	TATATA
PF13_0133	-1306	1	6.24	TATATA
PF13_0133	-1293	1	6.24	TATATA
PF13_0133	-1194	1	6.24	TATATA
PF13_0133	-1187	1	6.24	TATATA
PF13_0133	-1109	1	6.24	TATATA
PF13_0133	-1038	1	6.24	TATATA
PF13_0133	-1032	1	6.24	TATATA
PF13_0133	-1026	1	6.24	TATATA
PF13_0133	-857	1	6.24	TATATA
PF13_0133	-851	1	6.24	TATATA
PF13_0133	-839	1	6.24	TATATA
PF13_0133	-833	1	6.24	TATATA
PF13_0133	-824	1	6.24	TATATA
PF13_0133	-818	1	6.24	TATATA
PF13_0133	-812	1	6.24	TATATA
PF13_0133	-806	1	6.24	TATATA
PF13_0133	-800	1	6.24	TATATA
PF13_0133	-714	1	6.24	TATATA
PF13_0133	-570	1	6.24	TATATA
PF13_0133	-246	1	6.24	TATATA
PF13_0133	-240	1	6.24	TATATA
PF13_0133	-234	1	6.24	TATATA
PF13_0133	-228	1	6.24	TATATA
PF13_0133	-222	1	6.24	TATATA
PF13_0133	-216	1	6.24	TATATA
PF13_0133	-54	1	6.24	TATATA
PF13_0133	-48	1	6.24	TATATA
PF13_0133	-35	1	6.24	TATATA
PF13_0133	-29	1	6.24	TATATA
PF13_0133	-23	1	6.24	TATATA
PF13_0136	-741	1	6.24	TATATA
PF13_0136	-734	1	6.24	TATATA
PF13_0136	-728	1	6.24	TATATA
PF13_0136	-722	1	6.24	TATATA
PF13_0136	-698	1	6.24	TATATA
PF13_0136	-505	1	6.24	TATATA
PF13_0136	-461	1	6.24	TATATA
PF13_0136	-455	1	6.24	TATATA
PF13_0136	-448	1	6.24	TATATA
PF13_0136	-442	1	6.24	TATATA
PF13_0136	-436	1	6.24	TATATA
PF13_0136	-430	1	6.24	TATATA
PF13_0136	-424	1	6.24	TATATA
PF13_0136	-304	1	6.24	TATATA
PF13_0136	-101	1	6.24	TATATA
PF13_0136	-95	1	6.24	TATATA
PF13_0136	-89	1	6.24	TATATA
PF13_0136	-83	1	6.24	TATATA
PF13_0137	-1882	1	6.24	TATATA
PF13_0137	-1688	1	6.24	TATATA
PF13_0137	-1470	1	6.24	TATATA
PF13_0137	-1464	1	6.24	TATATA
PF13_0137	-1458	1	6.24	TATATA
PF13_0137	-1378	1	6.24	TATATA
PF13_0137	-1274	1	6.24	TATATA
PF13_0137	-952	1	6.24	TATATA
PF13_0137	-946	1	6.24	TATATA
PF13_0137	-940	1	6.24	TATATA
PF13_0137	-934	1	6.24	TATATA
PF13_0137	-680	1	6.24	TATATA
PF13_0137	-674	1	6.24	TATATA
PF13_0137	-668	1	6.24	TATATA
PF13_0137	-662	1	6.24	TATATA
PF13_0137	-634	1	6.24	TATATA
PF13_0137	-621	1	6.24	TATATA
PF13_0137	-615	1	6.24	TATATA
PF13_0137	-490	1	6.24	TATATA
PF13_0137	-484	1	6.24	TATATA
PF13_0137	-478	1	6.24	TATATA
PF13_0137	-445	1	6.24	TATATA
PF13_0137	-412	1	6.24	TATATA
PF13_0137	-297	1	6.24	TATATA
PF13_0137	-192	1	6.24	TATATA
PF13_0137	-103	1	6.24	TATATA
PF13_0137	-88	1	6.24	TATATA
PF13_0137	-82	1	6.24	TATATA
PF13_0137	-76	1	6.24	TATATA
PF13_0137	-70	1	6.24	TATATA
PF13_0137	-58	1	6.24	TATATA
PF13_0137	-33	1	6.24	TATATA
PF13_0138	-1388	1	6.24	TATATA
PF13_0138	-1382	1	6.24	TATATA
PF13_0138	-1376	1	6.24	TATATA
PF13_0138	-1329	1	6.24	TATATA
PF13_0138	-1180	1	6.24	TATATA
PF13_0138	-1174	1	6.24	TATATA
PF13_0138	-1168	1	6.24	TATATA
PF13_0138	-1162	1	6.24	TATATA
PF13_0138	-1032	1	6.24	TATATA
PF13_0138	-922	1	6.24	TATATA
PF13_0138	-908	1	6.24	TATATA
PF13_0138	-871	1	6.24	TATATA
PF13_0138	-865	1	6.24	TATATA
PF13_0138	-859	1	6.24	TATATA
PF13_0138	-853	1	6.24	TATATA
PF13_0138	-847	1	6.24	TATATA
PF13_0138	-701	1	6.24	TATATA
PF13_0138	-695	1	6.24	TATATA
PF13_0138	-689	1	6.24	TATATA
PF13_0138	-683	1	6.24	TATATA
PF13_0138	-677	1	6.24	TATATA
PF13_0138	-671	1	6.24	TATATA
PF13_0138	-586	1	6.24	TATATA
PF13_0138	-580	1	6.24	TATATA
PF13_0138	-574	1	6.24	TATATA
PF13_0138	-568	1	6.24	TATATA
PF13_0138	-304	1	6.24	TATATA
PF13_0138	-298	1	6.24	TATATA
PF13_0138	-292	1	6.24	TATATA
PF13_0138	-251	1	6.24	TATATA
PF13_0138	-205	1	6.24	TATATA
PF13_0138	-199	1	6.24	TATATA
PF13_0138	-193	1	6.24	TATATA
PF13_0138	-187	1	6.24	TATATA
PF13_0147	-1252	1	6.24	TATATA
PF13_0147	-1179	1	6.24	TATATA
PF13_0147	-1128	1	6.24	TATATA
PF13_0147	-948	1	6.24	TATATA
PF13_0147	-934	1	6.24	TATATA
PF13_0147	-841	1	6.24	TATATA
PF13_0147	-835	1	6.24	TATATA
PF13_0147	-829	1	6.24	TATATA
PF13_0147	-809	1	6.24	TATATA
PF13_0147	-694	1	6.24	TATATA
PF13_0147	-688	1	6.24	TATATA
PF13_0147	-681	1	6.24	TATATA
PF13_0147	-605	1	6.24	TATATA
PF13_0147	-459	1	6.24	TATATA
PF13_0147	-453	1	6.24	TATATA
PF13_0147	-443	1	6.24	TATATA
PF13_0147	-414	1	6.24	TATATA
PF13_0147	-291	1	6.24	TATATA
PF13_0147	-242	1	6.24	TATATA
PF13_0147	-236	1	6.24	TATATA
PF13_0147	-230	1	6.24	TATATA
PF13_0147	-224	1	6.24	TATATA
PF13_0147	-194	1	6.24	TATATA
PF13_0147	-188	1	6.24	TATATA
PF13_0147	-182	1	6.24	TATATA
PF13_0147	-176	1	6.24	TATATA
PF13_0150	-1806	1	6.24	TATATA
PF13_0150	-1800	1	6.24	TATATA
PF13_0150	-1654	1	6.24	TATATA
PF13_0150	-1648	1	6.24	TATATA
PF13_0150	-1642	1	6.24	TATATA
PF13_0150	-1636	1	6.24	TATATA
PF13_0150	-1630	1	6.24	TATATA
PF13_0150	-1428	1	6.24	TATATA
PF13_0150	-1422	1	6.24	TATATA
PF13_0150	-1194	1	6.24	TATATA
PF13_0150	-1181	1	6.24	TATATA
PF13_0150	-1159	1	6.24	TATATA
PF13_0150	-923	1	6.24	TATATA
PF13_0150	-917	1	6.24	TATATA
PF13_0150	-827	1	6.24	TATATA
PF13_0150	-812	1	6.24	TATATA
PF13_0150	-800	1	6.24	TATATA
PF13_0150	-794	1	6.24	TATATA
PF13_0150	-788	1	6.24	TATATA
PF13_0150	-650	1	6.24	TATATA
PF13_0150	-542	1	6.24	TATATA
PF13_0150	-404	1	6.24	TATATA
PF13_0150	-397	1	6.24	TATATA
PF13_0150	-391	1	6.24	TATATA
PF13_0153	-1988	1	6.24	TATATA
PF13_0153	-1982	1	6.24	TATATA
PF13_0153	-1920	1	6.24	TATATA
PF13_0153	-1913	1	6.24	TATATA
PF13_0153	-1813	1	6.24	TATATA
PF13_0153	-1807	1	6.24	TATATA
PF13_0153	-1801	1	6.24	TATATA
PF13_0153	-1795	1	6.24	TATATA
PF13_0153	-1594	1	6.24	TATATA
PF13_0153	-1588	1	6.24	TATATA
PF13_0153	-1528	1	6.24	TATATA
PF13_0153	-1522	1	6.24	TATATA
PF13_0153	-1510	1	6.24	TATATA
PF13_0153	-1486	1	6.24	TATATA
PF13_0153	-1316	1	6.24	TATATA
PF13_0153	-1309	1	6.24	TATATA
PF13_0153	-1303	1	6.24	TATATA
PF13_0153	-1297	1	6.24	TATATA
PF13_0153	-1217	1	6.24	TATATA
PF13_0153	-1211	1	6.24	TATATA
PF13_0153	-1205	1	6.24	TATATA
PF13_0153	-1199	1	6.24	TATATA
PF13_0153	-982	1	6.24	TATATA
PF13_0153	-976	1	6.24	TATATA
PF13_0153	-801	1	6.24	TATATA
PF13_0153	-795	1	6.24	TATATA
PF13_0153	-789	1	6.24	TATATA
PF13_0153	-557	1	6.24	TATATA
PF13_0153	-495	1	6.24	TATATA
PF13_0153	-489	1	6.24	TATATA
PF13_0153	-483	1	6.24	TATATA
PF13_0153	-477	1	6.24	TATATA
PF13_0153	-471	1	6.24	TATATA
PF13_0153	-389	1	6.24	TATATA
PF13_0153	-383	1	6.24	TATATA
PF13_0153	-377	1	6.24	TATATA
PF13_0153	-216	1	6.24	TATATA
PF13_0153	-173	1	6.24	TATATA
PF13_0153	-167	1	6.24	TATATA
PF13_0153	-53	1	6.24	TATATA
PF13_0153	-47	1	6.24	TATATA
PF13_0153	-41	1	6.24	TATATA
PF13_0153	-35	1	6.24	TATATA
PF13_0157	-1257	1	6.24	TATATA
PF13_0157	-1251	1	6.24	TATATA
PF13_0157	-1245	1	6.24	TATATA
PF13_0157	-1021	1	6.24	TATATA
PF13_0157	-868	1	6.24	TATATA
PF13_0157	-795	1	6.24	TATATA
PF13_0157	-603	1	6.24	TATATA
PF13_0157	-581	1	6.24	TATATA
PF13_0157	-469	1	6.24	TATATA
PF13_0157	-441	1	6.24	TATATA
PF13_0157	-121	1	6.24	TATATA
PF13_0158	-1317	1	6.24	TATATA
PF13_0158	-1310	1	6.24	TATATA
PF13_0158	-1301	1	6.24	TATATA
PF13_0158	-1271	1	6.24	TATATA
PF13_0158	-1224	1	6.24	TATATA
PF13_0158	-908	1	6.24	TATATA
PF13_0158	-880	1	6.24	TATATA
PF13_0158	-768	1	6.24	TATATA
PF13_0158	-761	1	6.24	TATATA
PF13_0158	-746	1	6.24	TATATA
PF13_0158	-733	1	6.24	TATATA
PF13_0158	-713	1	6.24	TATATA
PF13_0158	-485	1	6.24	TATATA
PF13_0158	-479	1	6.24	TATATA
PF13_0158	-104	1	6.24	TATATA
PF13_0158	-98	1	6.24	TATATA
PF13_0158	-92	1	6.24	TATATA
PF13_0162	-1987	1	6.24	TATATA
PF13_0162	-1967	1	6.24	TATATA
PF13_0162	-1902	1	6.24	TATATA
PF13_0162	-1896	1	6.24	TATATA
PF13_0162	-1890	1	6.24	TATATA
PF13_0162	-1748	1	6.24	TATATA
PF13_0162	-1742	1	6.24	TATATA
PF13_0162	-1736	1	6.24	TATATA
PF13_0162	-1621	1	6.24	TATATA
PF13_0162	-1560	1	6.24	TATATA
PF13_0162	-1533	1	6.24	TATATA
PF13_0162	-1527	1	6.24	TATATA
PF13_0162	-1436	1	6.24	TATATA
PF13_0162	-1402	1	6.24	TATATA
PF13_0162	-1393	1	6.24	TATATA
PF13_0162	-1363	1	6.24	TATATA
PF13_0162	-1297	1	6.24	TATATA
PF13_0162	-1272	1	6.24	TATATA
PF13_0162	-1236	1	6.24	TATATA
PF13_0162	-1223	1	6.24	TATATA
PF13_0162	-1217	1	6.24	TATATA
PF13_0162	-1211	1	6.24	TATATA
PF13_0162	-1197	1	6.24	TATATA
PF13_0162	-1081	1	6.24	TATATA
PF13_0162	-1075	1	6.24	TATATA
PF13_0162	-1069	1	6.24	TATATA
PF13_0162	-1011	1	6.24	TATATA
PF13_0162	-1005	1	6.24	TATATA
PF13_0162	-999	1	6.24	TATATA
PF13_0162	-986	1	6.24	TATATA
PF13_0162	-970	1	6.24	TATATA
PF13_0162	-957	1	6.24	TATATA
PF13_0162	-907	1	6.24	TATATA
PF13_0162	-901	1	6.24	TATATA
PF13_0162	-822	1	6.24	TATATA
PF13_0162	-816	1	6.24	TATATA
PF13_0162	-670	1	6.24	TATATA
PF13_0162	-658	1	6.24	TATATA
PF13_0162	-565	1	6.24	TATATA
PF13_0162	-559	1	6.24	TATATA
PF13_0162	-553	1	6.24	TATATA
PF13_0162	-441	1	6.24	TATATA
PF13_0162	-435	1	6.24	TATATA
PF13_0162	-429	1	6.24	TATATA
PF13_0162	-423	1	6.24	TATATA
PF13_0162	-417	1	6.24	TATATA
PF13_0162	-302	1	6.24	TATATA
PF13_0162	-296	1	6.24	TATATA
PF13_0162	-290	1	6.24	TATATA
PF13_0162	-284	1	6.24	TATATA
PF13_0162	-278	1	6.24	TATATA
PF13_0162	-272	1	6.24	TATATA
PF13_0162	-175	1	6.24	TATATA
PF13_0162	-109	1	6.24	TATATA
PF13_0162	-103	1	6.24	TATATA
PF13_0162	-97	1	6.24	TATATA
PF13_0162	-91	1	6.24	TATATA
PF13_0162	-85	1	6.24	TATATA
PF13_0162	-73	1	6.24	TATATA
PF13_0165	-1528	1	6.24	TATATA
PF13_0165	-1522	1	6.24	TATATA
PF13_0165	-1516	1	6.24	TATATA
PF13_0165	-1415	1	6.24	TATATA
PF13_0165	-1068	1	6.24	TATATA
PF13_0165	-1061	1	6.24	TATATA
PF13_0165	-1055	1	6.24	TATATA
PF13_0165	-1048	1	6.24	TATATA
PF13_0165	-1032	1	6.24	TATATA
PF13_0165	-1026	1	6.24	TATATA
PF13_0165	-1020	1	6.24	TATATA
PF13_0165	-1014	1	6.24	TATATA
PF13_0165	-1008	1	6.24	TATATA
PF13_0165	-1002	1	6.24	TATATA
PF13_0165	-966	1	6.24	TATATA
PF13_0165	-912	1	6.24	TATATA
PF13_0165	-900	1	6.24	TATATA
PF13_0165	-645	1	6.24	TATATA
PF13_0165	-639	1	6.24	TATATA
PF13_0165	-633	1	6.24	TATATA
PF13_0165	-627	1	6.24	TATATA
PF13_0165	-601	1	6.24	TATATA
PF13_0165	-595	1	6.24	TATATA
PF13_0165	-555	1	6.24	TATATA
PF13_0165	-549	1	6.24	TATATA
PF13_0165	-510	1	6.24	TATATA
PF13_0165	-293	1	6.24	TATATA
PF13_0165	-287	1	6.24	TATATA
PF13_0165	-25	1	6.24	TATATA
PF13_0167	-1334	1	6.24	TATATA
PF13_0167	-1317	1	6.24	TATATA
PF13_0167	-1311	1	6.24	TATATA
PF13_0167	-1175	1	6.24	TATATA
PF13_0167	-1169	1	6.24	TATATA
PF13_0167	-1163	1	6.24	TATATA
PF13_0167	-1157	1	6.24	TATATA
PF13_0167	-1151	1	6.24	TATATA
PF13_0167	-1058	1	6.24	TATATA
PF13_0167	-791	1	6.24	TATATA
PF13_0167	-781	1	6.24	TATATA
PF13_0167	-714	1	6.24	TATATA
PF13_0167	-639	1	6.24	TATATA
PF13_0167	-624	1	6.24	TATATA
PF13_0167	-618	1	6.24	TATATA
PF13_0167	-611	1	6.24	TATATA
PF13_0167	-464	1	6.24	TATATA
PF13_0167	-297	1	6.24	TATATA
PF13_0167	-291	1	6.24	TATATA
PF13_0167	-285	1	6.24	TATATA
PF13_0167	-279	1	6.24	TATATA
PF13_0167	-273	1	6.24	TATATA
PF13_0167	-267	1	6.24	TATATA
PF13_0167	-261	1	6.24	TATATA
PF13_0167	-252	1	6.24	TATATA
PF13_0167	-156	1	6.24	TATATA
PF13_0167	-150	1	6.24	TATATA
PF13_0167	-144	1	6.24	TATATA
PF13_0167	-138	1	6.24	TATATA
PF13_0167	-132	1	6.24	TATATA
PF13_0167	-120	1	6.24	TATATA
PF13_0170	-1884	1	6.24	TATATA
PF13_0170	-1878	1	6.24	TATATA
PF13_0170	-1768	1	6.24	TATATA
PF13_0170	-1762	1	6.24	TATATA
PF13_0170	-1754	1	6.24	TATATA
PF13_0170	-1680	1	6.24	TATATA
PF13_0170	-1664	1	6.24	TATATA
PF13_0170	-1648	1	6.24	TATATA
PF13_0170	-1593	1	6.24	TATATA
PF13_0170	-1583	1	6.24	TATATA
PF13_0170	-1577	1	6.24	TATATA
PF13_0170	-1571	1	6.24	TATATA
PF13_0170	-1411	1	6.24	TATATA
PF13_0170	-1397	1	6.24	TATATA
PF13_0170	-1352	1	6.24	TATATA
PF13_0170	-1338	1	6.24	TATATA
PF13_0170	-1332	1	6.24	TATATA
PF13_0170	-1326	1	6.24	TATATA
PF13_0170	-1320	1	6.24	TATATA
PF13_0170	-1275	1	6.24	TATATA
PF13_0170	-1261	1	6.24	TATATA
PF13_0170	-1255	1	6.24	TATATA
PF13_0170	-1249	1	6.24	TATATA
PF13_0170	-1243	1	6.24	TATATA
PF13_0170	-1147	1	6.24	TATATA
PF13_0170	-1140	1	6.24	TATATA
PF13_0170	-1133	1	6.24	TATATA
PF13_0170	-982	1	6.24	TATATA
PF13_0170	-976	1	6.24	TATATA
PF13_0170	-970	1	6.24	TATATA
PF13_0170	-964	1	6.24	TATATA
PF13_0170	-957	1	6.24	TATATA
PF13_0170	-909	1	6.24	TATATA
PF13_0170	-727	1	6.24	TATATA
PF13_0170	-703	1	6.24	TATATA
PF13_0170	-646	1	6.24	TATATA
PF13_0170	-640	1	6.24	TATATA
PF13_0170	-634	1	6.24	TATATA
PF13_0170	-420	1	6.24	TATATA
PF13_0170	-280	1	6.24	TATATA
PF13_0170	-274	1	6.24	TATATA
PF13_0170	-268	1	6.24	TATATA
PF13_0170	-116	1	6.24	TATATA
PF13_0171	-1953	1	6.24	TATATA
PF13_0171	-1908	1	6.24	TATATA
PF13_0171	-1902	1	6.24	TATATA
PF13_0171	-1896	1	6.24	TATATA
PF13_0171	-1890	1	6.24	TATATA
PF13_0171	-1752	1	6.24	TATATA
PF13_0171	-1740	1	6.24	TATATA
PF13_0171	-1536	1	6.24	TATATA
PF13_0171	-1530	1	6.24	TATATA
PF13_0171	-1524	1	6.24	TATATA
PF13_0171	-1469	1	6.24	TATATA
PF13_0171	-1445	1	6.24	TATATA
PF13_0171	-1263	1	6.24	TATATA
PF13_0171	-1204	1	6.24	TATATA
PF13_0171	-1198	1	6.24	TATATA
PF13_0171	-1192	1	6.24	TATATA
PF13_0171	-1186	1	6.24	TATATA
PF13_0171	-1060	1	6.24	TATATA
PF13_0171	-1041	1	6.24	TATATA
PF13_0171	-1032	1	6.24	TATATA
PF13_0171	-1025	1	6.24	TATATA
PF13_0171	-925	1	6.24	TATATA
PF13_0171	-919	1	6.24	TATATA
PF13_0171	-913	1	6.24	TATATA
PF13_0171	-897	1	6.24	TATATA
PF13_0171	-848	1	6.24	TATATA
PF13_0171	-842	1	6.24	TATATA
PF13_0171	-836	1	6.24	TATATA
PF13_0171	-820	1	6.24	TATATA
PF13_0171	-771	1	6.24	TATATA
PF13_0171	-757	1	6.24	TATATA
PF13_0171	-601	1	6.24	TATATA
PF13_0171	-595	1	6.24	TATATA
PF13_0171	-589	1	6.24	TATATA
PF13_0171	-581	1	6.24	TATATA
PF13_0171	-526	1	6.24	TATATA
PF13_0171	-496	1	6.24	TATATA
PF13_0171	-490	1	6.24	TATATA
PF13_0171	-418	1	6.24	TATATA
PF13_0171	-410	1	6.24	TATATA
PF13_0171	-404	1	6.24	TATATA
PF13_0171	-397	1	6.24	TATATA
PF13_0171	-294	1	6.24	TATATA
PF13_0171	-288	1	6.24	TATATA
PF13_0171	-99	1	6.24	TATATA
PF13_0171	-93	1	6.24	TATATA
PF13_0171	-78	1	6.24	TATATA
PF13_0172	-1608	1	6.24	TATATA
PF13_0172	-1576	1	6.24	TATATA
PF13_0172	-1570	1	6.24	TATATA
PF13_0172	-1564	1	6.24	TATATA
PF13_0172	-1557	1	6.24	TATATA
PF13_0172	-1380	1	6.24	TATATA
PF13_0172	-1353	1	6.24	TATATA
PF13_0172	-1347	1	6.24	TATATA
PF13_0172	-1304	1	6.24	TATATA
PF13_0172	-1169	1	6.24	TATATA
PF13_0172	-1163	1	6.24	TATATA
PF13_0172	-1157	1	6.24	TATATA
PF13_0172	-1151	1	6.24	TATATA
PF13_0172	-1139	1	6.24	TATATA
PF13_0172	-948	1	6.24	TATATA
PF13_0172	-783	1	6.24	TATATA
PF13_0172	-777	1	6.24	TATATA
PF13_0172	-659	1	6.24	TATATA
PF13_0172	-652	1	6.24	TATATA
PF13_0172	-646	1	6.24	TATATA
PF13_0172	-640	1	6.24	TATATA
PF13_0172	-529	1	6.24	TATATA
PF13_0172	-497	1	6.24	TATATA
PF13_0172	-420	1	6.24	TATATA
PF13_0172	-371	1	6.24	TATATA
PF13_0172	-258	1	6.24	TATATA
PF13_0172	-213	1	6.24	TATATA
PF13_0172	-89	1	6.24	TATATA
PF13_0172	-83	1	6.24	TATATA
PF13_0172	-77	1	6.24	TATATA
PF13_0172	-71	1	6.24	TATATA
PF13_0172	-65	1	6.24	TATATA
PF13_0175	-1060	1	6.24	TATATA
PF13_0175	-1054	1	6.24	TATATA
PF13_0175	-1042	1	6.24	TATATA
PF13_0175	-1019	1	6.24	TATATA
PF13_0175	-1001	1	6.24	TATATA
PF13_0175	-861	1	6.24	TATATA
PF13_0175	-855	1	6.24	TATATA
PF13_0175	-849	1	6.24	TATATA
PF13_0175	-843	1	6.24	TATATA
PF13_0175	-837	1	6.24	TATATA
PF13_0175	-783	1	6.24	TATATA
PF13_0175	-735	1	6.24	TATATA
PF13_0175	-710	1	6.24	TATATA
PF13_0175	-679	1	6.24	TATATA
PF13_0175	-673	1	6.24	TATATA
PF13_0175	-667	1	6.24	TATATA
PF13_0175	-590	1	6.24	TATATA
PF13_0175	-516	1	6.24	TATATA
PF13_0175	-510	1	6.24	TATATA
PF13_0175	-504	1	6.24	TATATA
PF13_0175	-401	1	6.24	TATATA
PF13_0175	-105	1	6.24	TATATA
PF13_0175	-99	1	6.24	TATATA
PF13_0175	-93	1	6.24	TATATA
PF13_0175	-87	1	6.24	TATATA
PF13_0177	-1739	1	6.24	TATATA
PF13_0177	-1724	1	6.24	TATATA
PF13_0177	-1590	1	6.24	TATATA
PF13_0177	-1509	1	6.24	TATATA
PF13_0177	-1503	1	6.24	TATATA
PF13_0177	-1497	1	6.24	TATATA
PF13_0177	-1491	1	6.24	TATATA
PF13_0177	-1485	1	6.24	TATATA
PF13_0177	-1449	1	6.24	TATATA
PF13_0177	-1383	1	6.24	TATATA
PF13_0177	-1376	1	6.24	TATATA
PF13_0177	-1362	1	6.24	TATATA
PF13_0177	-1044	1	6.24	TATATA
PF13_0177	-1038	1	6.24	TATATA
PF13_0177	-865	1	6.24	TATATA
PF13_0177	-849	1	6.24	TATATA
PF13_0177	-829	1	6.24	TATATA
PF13_0177	-816	1	6.24	TATATA
PF13_0177	-715	1	6.24	TATATA
PF13_0177	-704	1	6.24	TATATA
PF13_0177	-682	1	6.24	TATATA
PF13_0177	-675	1	6.24	TATATA
PF13_0177	-669	1	6.24	TATATA
PF13_0177	-663	1	6.24	TATATA
PF13_0177	-657	1	6.24	TATATA
PF13_0177	-442	1	6.24	TATATA
PF13_0177	-436	1	6.24	TATATA
PF13_0177	-430	1	6.24	TATATA
PF13_0177	-424	1	6.24	TATATA
PF13_0177	-418	1	6.24	TATATA
PF13_0177	-91	1	6.24	TATATA
PF13_0177	-41	1	6.24	TATATA
PF13_0177	-35	1	6.24	TATATA
PF13_0177	-29	1	6.24	TATATA
PF13_0178	-1849	1	6.24	TATATA
PF13_0178	-1843	1	6.24	TATATA
PF13_0178	-1837	1	6.24	TATATA
PF13_0178	-1831	1	6.24	TATATA
PF13_0178	-1824	1	6.24	TATATA
PF13_0178	-1669	1	6.24	TATATA
PF13_0178	-1645	1	6.24	TATATA
PF13_0178	-1468	1	6.24	TATATA
PF13_0178	-1462	1	6.24	TATATA
PF13_0178	-1232	1	6.24	TATATA
PF13_0178	-1204	1	6.24	TATATA
PF13_0178	-1130	1	6.24	TATATA
PF13_0178	-1123	1	6.24	TATATA
PF13_0178	-1019	1	6.24	TATATA
PF13_0178	-1013	1	6.24	TATATA
PF13_0178	-1007	1	6.24	TATATA
PF13_0178	-1001	1	6.24	TATATA
PF13_0178	-995	1	6.24	TATATA
PF13_0178	-986	1	6.24	TATATA
PF13_0178	-920	1	6.24	TATATA
PF13_0178	-778	1	6.24	TATATA
PF13_0178	-771	1	6.24	TATATA
PF13_0178	-765	1	6.24	TATATA
PF13_0178	-397	1	6.24	TATATA
PF13_0178	-391	1	6.24	TATATA
PF13_0178	-192	1	6.24	TATATA
PF13_0178	-186	1	6.24	TATATA
PF13_0178	-180	1	6.24	TATATA
PF13_0178	-174	1	6.24	TATATA
PF13_0178	-41	1	6.24	TATATA
PF13_0184	-1541	1	6.24	TATATA
PF13_0184	-1490	1	6.24	TATATA
PF13_0184	-1484	1	6.24	TATATA
PF13_0184	-1478	1	6.24	TATATA
PF13_0184	-1472	1	6.24	TATATA
PF13_0184	-1252	1	6.24	TATATA
PF13_0184	-1084	1	6.24	TATATA
PF13_0184	-1078	1	6.24	TATATA
PF13_0184	-1072	1	6.24	TATATA
PF13_0184	-1066	1	6.24	TATATA
PF13_0184	-1060	1	6.24	TATATA
PF13_0184	-1054	1	6.24	TATATA
PF13_0184	-777	1	6.24	TATATA
PF13_0184	-771	1	6.24	TATATA
PF13_0184	-765	1	6.24	TATATA
PF13_0184	-759	1	6.24	TATATA
PF13_0184	-644	1	6.24	TATATA
PF13_0184	-638	1	6.24	TATATA
PF13_0184	-548	1	6.24	TATATA
PF13_0184	-476	1	6.24	TATATA
PF13_0184	-463	1	6.24	TATATA
PF13_0184	-456	1	6.24	TATATA
PF13_0184	-362	1	6.24	TATATA
PF13_0184	-338	1	6.24	TATATA
PF13_0184	-332	1	6.24	TATATA
PF13_0184	-325	1	6.24	TATATA
PF13_0184	-285	1	6.24	TATATA
PF13_0184	-136	1	6.24	TATATA
PF13_0184	-69	1	6.24	TATATA
PF13_0184	-63	1	6.24	TATATA
PF13_0184	-57	1	6.24	TATATA
PF13_0184	-51	1	6.24	TATATA
PF13_0190	-1841	1	6.24	TATATA
PF13_0190	-1835	1	6.24	TATATA
PF13_0190	-1829	1	6.24	TATATA
PF13_0190	-1781	1	6.24	TATATA
PF13_0190	-1677	1	6.24	TATATA
PF13_0190	-1671	1	6.24	TATATA
PF13_0190	-1665	1	6.24	TATATA
PF13_0190	-1659	1	6.24	TATATA
PF13_0190	-1653	1	6.24	TATATA
PF13_0190	-1530	1	6.24	TATATA
PF13_0190	-1446	1	6.24	TATATA
PF13_0190	-1225	1	6.24	TATATA
PF13_0190	-1219	1	6.24	TATATA
PF13_0190	-1166	1	6.24	TATATA
PF13_0190	-1160	1	6.24	TATATA
PF13_0190	-1154	1	6.24	TATATA
PF13_0190	-1148	1	6.24	TATATA
PF13_0190	-1142	1	6.24	TATATA
PF13_0190	-1136	1	6.24	TATATA
PF13_0190	-1130	1	6.24	TATATA
PF13_0190	-1020	1	6.24	TATATA
PF13_0190	-1013	1	6.24	TATATA
PF13_0190	-1000	1	6.24	TATATA
PF13_0190	-855	1	6.24	TATATA
PF13_0190	-635	1	6.24	TATATA
PF13_0190	-585	1	6.24	TATATA
PF13_0190	-572	1	6.24	TATATA
PF13_0190	-566	1	6.24	TATATA
PF13_0190	-560	1	6.24	TATATA
PF13_0190	-554	1	6.24	TATATA
PF13_0190	-449	1	6.24	TATATA
PF13_0190	-439	1	6.24	TATATA
PF13_0190	-197	1	6.24	TATATA
PF13_0190	-117	1	6.24	TATATA
PF13_0190	-111	1	6.24	TATATA
PF13_0190	-105	1	6.24	TATATA
PF13_0190	-99	1	6.24	TATATA
PF13_0190	-93	1	6.24	TATATA
PF13_0194	-1384	1	6.24	TATATA
PF13_0194	-1378	1	6.24	TATATA
PF13_0194	-1202	1	6.24	TATATA
PF13_0194	-1196	1	6.24	TATATA
PF13_0194	-1190	1	6.24	TATATA
PF13_0194	-1184	1	6.24	TATATA
PF13_0194	-1178	1	6.24	TATATA
PF13_0194	-1172	1	6.24	TATATA
PF13_0194	-963	1	6.24	TATATA
PF13_0194	-882	1	6.24	TATATA
PF13_0194	-813	1	6.24	TATATA
PF13_0194	-698	1	6.24	TATATA
PF13_0194	-692	1	6.24	TATATA
PF13_0194	-686	1	6.24	TATATA
PF13_0194	-680	1	6.24	TATATA
PF13_0194	-674	1	6.24	TATATA
PF13_0194	-668	1	6.24	TATATA
PF13_0194	-653	1	6.24	TATATA
PF13_0194	-75	1	6.24	TATATA
PF13_0194	-23	1	6.24	TATATA
PF13_0203	-1977	1	6.24	TATATA
PF13_0203	-1971	1	6.24	TATATA
PF13_0203	-1965	1	6.24	TATATA
PF13_0203	-1959	1	6.24	TATATA
PF13_0203	-1953	1	6.24	TATATA
PF13_0203	-1929	1	6.24	TATATA
PF13_0203	-1776	1	6.24	TATATA
PF13_0203	-1713	1	6.24	TATATA
PF13_0203	-1643	1	6.24	TATATA
PF13_0203	-1637	1	6.24	TATATA
PF13_0203	-1521	1	6.24	TATATA
PF13_0203	-1485	1	6.24	TATATA
PF13_0203	-1395	1	6.24	TATATA
PF13_0203	-1389	1	6.24	TATATA
PF13_0203	-1383	1	6.24	TATATA
PF13_0203	-1346	1	6.24	TATATA
PF13_0203	-1256	1	6.24	TATATA
PF13_0203	-1188	1	6.24	TATATA
PF13_0203	-1150	1	6.24	TATATA
PF13_0203	-1144	1	6.24	TATATA
PF13_0203	-1138	1	6.24	TATATA
PF13_0203	-1126	1	6.24	TATATA
PF13_0203	-1106	1	6.24	TATATA
PF13_0203	-1099	1	6.24	TATATA
PF13_0203	-1085	1	6.24	TATATA
PF13_0203	-1079	1	6.24	TATATA
PF13_0203	-1073	1	6.24	TATATA
PF13_0203	-1067	1	6.24	TATATA
PF13_0203	-1061	1	6.24	TATATA
PF13_0203	-1002	1	6.24	TATATA
PF13_0203	-781	1	6.24	TATATA
PF13_0203	-754	1	6.24	TATATA
PF13_0203	-741	1	6.24	TATATA
PF13_0203	-711	1	6.24	TATATA
PF13_0203	-681	1	6.24	TATATA
PF13_0203	-587	1	6.24	TATATA
PF13_0203	-506	1	6.24	TATATA
PF13_0203	-480	1	6.24	TATATA
PF13_0203	-472	1	6.24	TATATA
PF13_0203	-401	1	6.24	TATATA
PF13_0203	-328	1	6.24	TATATA
PF13_0203	-322	1	6.24	TATATA
PF13_0203	-137	1	6.24	TATATA
PF13_0203	-131	1	6.24	TATATA
PF13_0203	-76	1	6.24	TATATA
PF13_0205	-631	1	6.24	TATATA
PF13_0205	-379	1	6.24	TATATA
PF13_0205	-283	1	6.24	TATATA
PF13_0208	-1392	1	6.24	TATATA
PF13_0208	-1203	1	6.24	TATATA
PF13_0208	-951	1	6.24	TATATA
PF13_0208	-945	1	6.24	TATATA
PF13_0208	-939	1	6.24	TATATA
PF13_0208	-933	1	6.24	TATATA
PF13_0208	-833	1	6.24	TATATA
PF13_0208	-765	1	6.24	TATATA
PF13_0208	-759	1	6.24	TATATA
PF13_0208	-753	1	6.24	TATATA
PF13_0208	-747	1	6.24	TATATA
PF13_0208	-741	1	6.24	TATATA
PF13_0208	-735	1	6.24	TATATA
PF13_0208	-728	1	6.24	TATATA
PF13_0208	-698	1	6.24	TATATA
PF13_0208	-692	1	6.24	TATATA
PF13_0208	-686	1	6.24	TATATA
PF13_0208	-623	1	6.24	TATATA
PF13_0208	-611	1	6.24	TATATA
PF13_0208	-605	1	6.24	TATATA
PF13_0208	-599	1	6.24	TATATA
PF13_0208	-593	1	6.24	TATATA
PF13_0208	-587	1	6.24	TATATA
PF13_0208	-452	1	6.24	TATATA
PF13_0208	-436	1	6.24	TATATA
PF13_0208	-430	1	6.24	TATATA
PF13_0208	-424	1	6.24	TATATA
PF13_0208	-418	1	6.24	TATATA
PF13_0208	-412	1	6.24	TATATA
PF13_0208	-406	1	6.24	TATATA
PF13_0208	-400	1	6.24	TATATA
PF13_0208	-394	1	6.24	TATATA
PF13_0208	-93	1	6.24	TATATA
PF13_0208	-87	1	6.24	TATATA
PF13_0209	-911	1	6.24	TATATA
PF13_0209	-905	1	6.24	TATATA
PF13_0209	-899	1	6.24	TATATA
PF13_0209	-893	1	6.24	TATATA
PF13_0209	-879	1	6.24	TATATA
PF13_0209	-685	1	6.24	TATATA
PF13_0209	-637	1	6.24	TATATA
PF13_0209	-631	1	6.24	TATATA
PF13_0209	-625	1	6.24	TATATA
PF13_0209	-619	1	6.24	TATATA
PF13_0209	-613	1	6.24	TATATA
PF13_0209	-416	1	6.24	TATATA
PF13_0209	-410	1	6.24	TATATA
PF13_0209	-404	1	6.24	TATATA
PF13_0209	-364	1	6.24	TATATA
PF13_0209	-283	1	6.24	TATATA
PF13_0209	-277	1	6.24	TATATA
PF13_0209	-271	1	6.24	TATATA
PF13_0209	-262	1	6.24	TATATA
PF13_0212	-1568	1	6.24	TATATA
PF13_0212	-1562	1	6.24	TATATA
PF13_0212	-1556	1	6.24	TATATA
PF13_0212	-1550	1	6.24	TATATA
PF13_0212	-1544	1	6.24	TATATA
PF13_0212	-1538	1	6.24	TATATA
PF13_0212	-1228	1	6.24	TATATA
PF13_0212	-1076	1	6.24	TATATA
PF13_0212	-1070	1	6.24	TATATA
PF13_0212	-1064	1	6.24	TATATA
PF13_0212	-1019	1	6.24	TATATA
PF13_0212	-792	1	6.24	TATATA
PF13_0212	-786	1	6.24	TATATA
PF13_0212	-780	1	6.24	TATATA
PF13_0212	-617	1	6.24	TATATA
PF13_0212	-611	1	6.24	TATATA
PF13_0212	-605	1	6.24	TATATA
PF13_0212	-599	1	6.24	TATATA
PF13_0212	-525	1	6.24	TATATA
PF13_0212	-487	1	6.24	TATATA
PF13_0212	-481	1	6.24	TATATA
PF13_0212	-433	1	6.24	TATATA
PF13_0212	-427	1	6.24	TATATA
PF13_0212	-421	1	6.24	TATATA
PF13_0212	-415	1	6.24	TATATA
PF13_0212	-409	1	6.24	TATATA
PF13_0212	-318	1	6.24	TATATA
PF13_0212	-312	1	6.24	TATATA
PF13_0212	-306	1	6.24	TATATA
PF13_0212	-300	1	6.24	TATATA
PF13_0212	-294	1	6.24	TATATA
PF13_0212	-288	1	6.24	TATATA
PF13_0212	-282	1	6.24	TATATA
PF13_0212	-220	1	6.24	TATATA
PF13_0212	-194	1	6.24	TATATA
PF13_0212	-188	1	6.24	TATATA
PF13_0212	-111	1	6.24	TATATA
PF13_0212	-105	1	6.24	TATATA
PF13_0212	-99	1	6.24	TATATA
PF13_0212	-93	1	6.24	TATATA
PF13_0213	-1941	1	6.24	TATATA
PF13_0213	-1935	1	6.24	TATATA
PF13_0213	-1929	1	6.24	TATATA
PF13_0213	-1863	1	6.24	TATATA
PF13_0213	-1648	1	6.24	TATATA
PF13_0213	-1642	1	6.24	TATATA
PF13_0213	-1636	1	6.24	TATATA
PF13_0213	-1517	1	6.24	TATATA
PF13_0213	-1504	1	6.24	TATATA
PF13_0213	-1408	1	6.24	TATATA
PF13_0213	-1402	1	6.24	TATATA
PF13_0213	-1278	1	6.24	TATATA
PF13_0213	-1203	1	6.24	TATATA
PF13_0213	-1193	1	6.24	TATATA
PF13_0213	-1115	1	6.24	TATATA
PF13_0213	-1099	1	6.24	TATATA
PF13_0213	-1080	1	6.24	TATATA
PF13_0213	-1074	1	6.24	TATATA
PF13_0213	-1068	1	6.24	TATATA
PF13_0213	-1062	1	6.24	TATATA
PF13_0213	-1056	1	6.24	TATATA
PF13_0213	-1017	1	6.24	TATATA
PF13_0213	-1010	1	6.24	TATATA
PF13_0213	-990	1	6.24	TATATA
PF13_0213	-877	1	6.24	TATATA
PF13_0213	-861	1	6.24	TATATA
PF13_0213	-845	1	6.24	TATATA
PF13_0213	-661	1	6.24	TATATA
PF13_0213	-599	1	6.24	TATATA
PF13_0213	-583	1	6.24	TATATA
PF13_0213	-576	1	6.24	TATATA
PF13_0213	-568	1	6.24	TATATA
PF13_0213	-562	1	6.24	TATATA
PF13_0213	-556	1	6.24	TATATA
PF13_0213	-550	1	6.24	TATATA
PF13_0213	-429	1	6.24	TATATA
PF13_0213	-207	1	6.24	TATATA
PF13_0213	-193	1	6.24	TATATA
PF13_0213	-187	1	6.24	TATATA
PF13_0213	-73	1	6.24	TATATA
PF13_0213	-67	1	6.24	TATATA
PF13_0213	-57	1	6.24	TATATA
PF13_0213	-41	1	6.24	TATATA
PF13_0214	-1972	1	6.24	TATATA
PF13_0214	-1945	1	6.24	TATATA
PF13_0214	-1908	1	6.24	TATATA
PF13_0214	-1902	1	6.24	TATATA
PF13_0214	-1896	1	6.24	TATATA
PF13_0214	-1890	1	6.24	TATATA
PF13_0214	-1884	1	6.24	TATATA
PF13_0214	-1847	1	6.24	TATATA
PF13_0214	-1759	1	6.24	TATATA
PF13_0214	-1684	1	6.24	TATATA
PF13_0214	-1562	1	6.24	TATATA
PF13_0214	-1556	1	6.24	TATATA
PF13_0214	-1550	1	6.24	TATATA
PF13_0214	-1496	1	6.24	TATATA
PF13_0214	-1445	1	6.24	TATATA
PF13_0214	-1324	1	6.24	TATATA
PF13_0214	-1318	1	6.24	TATATA
PF13_0214	-1306	1	6.24	TATATA
PF13_0214	-1029	1	6.24	TATATA
PF13_0214	-1023	1	6.24	TATATA
PF13_0214	-812	1	6.24	TATATA
PF13_0214	-761	1	6.24	TATATA
PF13_0214	-745	1	6.24	TATATA
PF13_0214	-739	1	6.24	TATATA
PF13_0214	-729	1	6.24	TATATA
PF13_0214	-722	1	6.24	TATATA
PF13_0214	-716	1	6.24	TATATA
PF13_0214	-654	1	6.24	TATATA
PF13_0214	-641	1	6.24	TATATA
PF13_0214	-635	1	6.24	TATATA
PF13_0214	-614	1	6.24	TATATA
PF13_0214	-556	1	6.24	TATATA
PF13_0214	-530	1	6.24	TATATA
PF13_0214	-354	1	6.24	TATATA
PF13_0214	-316	1	6.24	TATATA
PF13_0214	-114	1	6.24	TATATA
PF13_0214	-108	1	6.24	TATATA
PF13_0214	-102	1	6.24	TATATA
PF13_0215	-2000	1	6.24	TATATA
PF13_0215	-1994	1	6.24	TATATA
PF13_0215	-1988	1	6.24	TATATA
PF13_0215	-1843	1	6.24	TATATA
PF13_0215	-1837	1	6.24	TATATA
PF13_0215	-1831	1	6.24	TATATA
PF13_0215	-1825	1	6.24	TATATA
PF13_0215	-1819	1	6.24	TATATA
PF13_0215	-1709	1	6.24	TATATA
PF13_0215	-1703	1	6.24	TATATA
PF13_0215	-1697	1	6.24	TATATA
PF13_0215	-1682	1	6.24	TATATA
PF13_0215	-1560	1	6.24	TATATA
PF13_0215	-1554	1	6.24	TATATA
PF13_0215	-1547	1	6.24	TATATA
PF13_0215	-1446	1	6.24	TATATA
PF13_0215	-1439	1	6.24	TATATA
PF13_0215	-1407	1	6.24	TATATA
PF13_0215	-1343	1	6.24	TATATA
PF13_0215	-1337	1	6.24	TATATA
PF13_0215	-1331	1	6.24	TATATA
PF13_0215	-1325	1	6.24	TATATA
PF13_0215	-1228	1	6.24	TATATA
PF13_0215	-1222	1	6.24	TATATA
PF13_0215	-1071	1	6.24	TATATA
PF13_0215	-796	1	6.24	TATATA
PF13_0215	-790	1	6.24	TATATA
PF13_0215	-351	1	6.24	TATATA
PF13_0215	-345	1	6.24	TATATA
PF13_0215	-339	1	6.24	TATATA
PF13_0215	-333	1	6.24	TATATA
PF13_0215	-327	1	6.24	TATATA
PF13_0215	-321	1	6.24	TATATA
PF13_0215	-76	1	6.24	TATATA
PF13_0215	-53	1	6.24	TATATA
PF13_0215	-47	1	6.24	TATATA
PF13_0215	-41	1	6.24	TATATA
PF13_0219	-1923	1	6.24	TATATA
PF13_0219	-1917	1	6.24	TATATA
PF13_0219	-1911	1	6.24	TATATA
PF13_0219	-1630	1	6.24	TATATA
PF13_0219	-1333	1	6.24	TATATA
PF13_0219	-1299	1	6.24	TATATA
PF13_0219	-1280	1	6.24	TATATA
PF13_0219	-1163	1	6.24	TATATA
PF13_0219	-825	1	6.24	TATATA
PF13_0219	-819	1	6.24	TATATA
PF13_0219	-781	1	6.24	TATATA
PF13_0219	-769	1	6.24	TATATA
PF13_0219	-763	1	6.24	TATATA
PF13_0219	-756	1	6.24	TATATA
PF13_0219	-655	1	6.24	TATATA
PF13_0219	-649	1	6.24	TATATA
PF13_0219	-643	1	6.24	TATATA
PF13_0219	-585	1	6.24	TATATA
PF13_0219	-265	1	6.24	TATATA
PF13_0219	-153	1	6.24	TATATA
PF13_0219	-147	1	6.24	TATATA
PF13_0221	-1144	1	6.24	TATATA
PF13_0221	-1138	1	6.24	TATATA
PF13_0221	-1132	1	6.24	TATATA
PF13_0221	-1126	1	6.24	TATATA
PF13_0221	-1120	1	6.24	TATATA
PF13_0221	-1108	1	6.24	TATATA
PF13_0221	-937	1	6.24	TATATA
PF13_0221	-931	1	6.24	TATATA
PF13_0221	-793	1	6.24	TATATA
PF13_0221	-787	1	6.24	TATATA
PF13_0221	-736	1	6.24	TATATA
PF13_0221	-730	1	6.24	TATATA
PF13_0221	-724	1	6.24	TATATA
PF13_0221	-576	1	6.24	TATATA
PF13_0221	-468	1	6.24	TATATA
PF13_0221	-361	1	6.24	TATATA
PF13_0221	-354	1	6.24	TATATA
PF13_0221	-347	1	6.24	TATATA
PF13_0221	-338	1	6.24	TATATA
PF13_0221	-331	1	6.24	TATATA
PF13_0221	-324	1	6.24	TATATA
PF13_0221	-315	1	6.24	TATATA
PF13_0221	-309	1	6.24	TATATA
PF13_0221	-303	1	6.24	TATATA
PF13_0221	-192	1	6.24	TATATA
PF13_0222	-1382	1	6.24	TATATA
PF13_0222	-1298	1	6.24	TATATA
PF13_0222	-1292	1	6.24	TATATA
PF13_0222	-1286	1	6.24	TATATA
PF13_0222	-1280	1	6.24	TATATA
PF13_0222	-1274	1	6.24	TATATA
PF13_0222	-1268	1	6.24	TATATA
PF13_0222	-1232	1	6.24	TATATA
PF13_0222	-1226	1	6.24	TATATA
PF13_0222	-1220	1	6.24	TATATA
PF13_0222	-1186	1	6.24	TATATA
PF13_0222	-1180	1	6.24	TATATA
PF13_0222	-1174	1	6.24	TATATA
PF13_0222	-1053	1	6.24	TATATA
PF13_0222	-865	1	6.24	TATATA
PF13_0222	-859	1	6.24	TATATA
PF13_0222	-853	1	6.24	TATATA
PF13_0222	-847	1	6.24	TATATA
PF13_0222	-841	1	6.24	TATATA
PF13_0222	-835	1	6.24	TATATA
PF13_0222	-829	1	6.24	TATATA
PF13_0222	-816	1	6.24	TATATA
PF13_0222	-786	1	6.24	TATATA
PF13_0222	-779	1	6.24	TATATA
PF13_0222	-658	1	6.24	TATATA
PF13_0222	-652	1	6.24	TATATA
PF13_0222	-646	1	6.24	TATATA
PF13_0222	-387	1	6.24	TATATA
PF13_0222	-370	1	6.24	TATATA
PF13_0222	-364	1	6.24	TATATA
PF13_0222	-358	1	6.24	TATATA
PF13_0222	-151	1	6.24	TATATA
PF13_0222	-77	1	6.24	TATATA
PF13_0222	-65	1	6.24	TATATA
PF13_0222	-59	1	6.24	TATATA
PF13_0222	-53	1	6.24	TATATA
PF13_0222	-47	1	6.24	TATATA
PF13_0224	-1886	1	6.24	TATATA
PF13_0224	-1816	1	6.24	TATATA
PF13_0224	-1648	1	6.24	TATATA
PF13_0224	-1642	1	6.24	TATATA
PF13_0224	-1636	1	6.24	TATATA
PF13_0224	-1630	1	6.24	TATATA
PF13_0224	-1588	1	6.24	TATATA
PF13_0224	-1505	1	6.24	TATATA
PF13_0224	-1499	1	6.24	TATATA
PF13_0224	-1493	1	6.24	TATATA
PF13_0224	-1437	1	6.24	TATATA
PF13_0224	-1424	1	6.24	TATATA
PF13_0224	-1371	1	6.24	TATATA
PF13_0224	-1343	1	6.24	TATATA
PF13_0224	-1283	1	6.24	TATATA
PF13_0224	-1277	1	6.24	TATATA
PF13_0224	-1271	1	6.24	TATATA
PF13_0224	-1265	1	6.24	TATATA
PF13_0224	-1259	1	6.24	TATATA
PF13_0224	-1245	1	6.24	TATATA
PF13_0224	-1173	1	6.24	TATATA
PF13_0224	-1145	1	6.24	TATATA
PF13_0224	-1122	1	6.24	TATATA
PF13_0224	-1116	1	6.24	TATATA
PF13_0224	-1110	1	6.24	TATATA
PF13_0224	-1103	1	6.24	TATATA
PF13_0224	-1062	1	6.24	TATATA
PF13_0224	-1042	1	6.24	TATATA
PF13_0224	-991	1	6.24	TATATA
PF13_0224	-985	1	6.24	TATATA
PF13_0224	-919	1	6.24	TATATA
PF13_0224	-884	1	6.24	TATATA
PF13_0224	-772	1	6.24	TATATA
PF13_0224	-682	1	6.24	TATATA
PF13_0224	-652	1	6.24	TATATA
PF13_0224	-646	1	6.24	TATATA
PF13_0224	-490	1	6.24	TATATA
PF13_0224	-460	1	6.24	TATATA
PF13_0224	-292	1	6.24	TATATA
PF13_0228	-1884	1	6.24	TATATA
PF13_0228	-1878	1	6.24	TATATA
PF13_0228	-1872	1	6.24	TATATA
PF13_0228	-1866	1	6.24	TATATA
PF13_0228	-1710	1	6.24	TATATA
PF13_0228	-1620	1	6.24	TATATA
PF13_0228	-1503	1	6.24	TATATA
PF13_0228	-1490	1	6.24	TATATA
PF13_0228	-1474	1	6.24	TATATA
PF13_0228	-1434	1	6.24	TATATA
PF13_0228	-1396	1	6.24	TATATA
PF13_0228	-1346	1	6.24	TATATA
PF13_0228	-1209	1	6.24	TATATA
PF13_0228	-1203	1	6.24	TATATA
PF13_0228	-1197	1	6.24	TATATA
PF13_0228	-1191	1	6.24	TATATA
PF13_0228	-1090	1	6.24	TATATA
PF13_0228	-1084	1	6.24	TATATA
PF13_0228	-1078	1	6.24	TATATA
PF13_0228	-938	1	6.24	TATATA
PF13_0228	-932	1	6.24	TATATA
PF13_0228	-863	1	6.24	TATATA
PF13_0228	-832	1	6.24	TATATA
PF13_0228	-785	1	6.24	TATATA
PF13_0228	-773	1	6.24	TATATA
PF13_0228	-767	1	6.24	TATATA
PF13_0228	-715	1	6.24	TATATA
PF13_0228	-696	1	6.24	TATATA
PF13_0228	-657	1	6.24	TATATA
PF13_0228	-584	1	6.24	TATATA
PF13_0228	-376	1	6.24	TATATA
PF13_0228	-269	1	6.24	TATATA
PF13_0228	-262	1	6.24	TATATA
PF13_0228	-232	1	6.24	TATATA
PF13_0228	-138	1	6.24	TATATA
PF13_0228	-132	1	6.24	TATATA
PF13_0228	-126	1	6.24	TATATA
PF13_0228	-120	1	6.24	TATATA
PF13_0228	-80	1	6.24	TATATA
PF13_0228	-74	1	6.24	TATATA
PF13_0228	-68	1	6.24	TATATA
PF13_0228	-43	1	6.24	TATATA
PF13_0235	-1769	1	6.24	TATATA
PF13_0235	-1665	1	6.24	TATATA
PF13_0235	-1658	1	6.24	TATATA
PF13_0235	-1652	1	6.24	TATATA
PF13_0235	-1456	1	6.24	TATATA
PF13_0235	-1450	1	6.24	TATATA
PF13_0235	-1429	1	6.24	TATATA
PF13_0235	-1249	1	6.24	TATATA
PF13_0235	-1229	1	6.24	TATATA
PF13_0235	-1222	1	6.24	TATATA
PF13_0235	-1074	1	6.24	TATATA
PF13_0235	-1025	1	6.24	TATATA
PF13_0235	-1014	1	6.24	TATATA
PF13_0235	-792	1	6.24	TATATA
PF13_0235	-780	1	6.24	TATATA
PF13_0235	-774	1	6.24	TATATA
PF13_0235	-768	1	6.24	TATATA
PF13_0235	-762	1	6.24	TATATA
PF13_0235	-756	1	6.24	TATATA
PF13_0235	-550	1	6.24	TATATA
PF13_0235	-438	1	6.24	TATATA
PF13_0235	-431	1	6.24	TATATA
PF13_0235	-425	1	6.24	TATATA
PF13_0235	-236	1	6.24	TATATA
PF13_0235	-230	1	6.24	TATATA
PF13_0235	-224	1	6.24	TATATA
PF13_0235	-124	1	6.24	TATATA
PF13_0239	-1388	1	6.24	TATATA
PF13_0239	-1382	1	6.24	TATATA
PF13_0239	-1376	1	6.24	TATATA
PF13_0239	-1258	1	6.24	TATATA
PF13_0239	-1252	1	6.24	TATATA
PF13_0239	-1246	1	6.24	TATATA
PF13_0239	-1202	1	6.24	TATATA
PF13_0239	-887	1	6.24	TATATA
PF13_0239	-765	1	6.24	TATATA
PF13_0239	-759	1	6.24	TATATA
PF13_0239	-624	1	6.24	TATATA
PF13_0239	-425	1	6.24	TATATA
PF13_0239	-419	1	6.24	TATATA
PF13_0239	-413	1	6.24	TATATA
PF13_0239	-407	1	6.24	TATATA
PF13_0257	-1739	1	6.24	TATATA
PF13_0257	-1733	1	6.24	TATATA
PF13_0257	-1727	1	6.24	TATATA
PF13_0257	-1721	1	6.24	TATATA
PF13_0257	-1715	1	6.24	TATATA
PF13_0257	-1709	1	6.24	TATATA
PF13_0257	-1703	1	6.24	TATATA
PF13_0257	-1697	1	6.24	TATATA
PF13_0257	-1369	1	6.24	TATATA
PF13_0257	-1301	1	6.24	TATATA
PF13_0257	-1295	1	6.24	TATATA
PF13_0257	-1285	1	6.24	TATATA
PF13_0257	-1267	1	6.24	TATATA
PF13_0257	-1111	1	6.24	TATATA
PF13_0257	-1105	1	6.24	TATATA
PF13_0257	-818	1	6.24	TATATA
PF13_0257	-812	1	6.24	TATATA
PF13_0257	-799	1	6.24	TATATA
PF13_0257	-744	1	6.24	TATATA
PF13_0257	-738	1	6.24	TATATA
PF13_0257	-732	1	6.24	TATATA
PF13_0257	-726	1	6.24	TATATA
PF13_0257	-378	1	6.24	TATATA
PF13_0257	-372	1	6.24	TATATA
PF13_0257	-366	1	6.24	TATATA
PF13_0257	-161	1	6.24	TATATA
PF13_0257	-155	1	6.24	TATATA
PF13_0257	-149	1	6.24	TATATA
PF13_0257	-143	1	6.24	TATATA
PF13_0257	-137	1	6.24	TATATA
PF13_0259	-916	1	6.24	TATATA
PF13_0259	-910	1	6.24	TATATA
PF13_0259	-904	1	6.24	TATATA
PF13_0259	-836	1	6.24	TATATA
PF13_0259	-823	1	6.24	TATATA
PF13_0259	-736	1	6.24	TATATA
PF13_0259	-523	1	6.24	TATATA
PF13_0259	-517	1	6.24	TATATA
PF13_0259	-511	1	6.24	TATATA
PF13_0259	-505	1	6.24	TATATA
PF13_0259	-499	1	6.24	TATATA
PF13_0259	-493	1	6.24	TATATA
PF13_0259	-487	1	6.24	TATATA
PF13_0259	-481	1	6.24	TATATA
PF13_0259	-238	1	6.24	TATATA
PF13_0259	-232	1	6.24	TATATA
PF13_0259	-226	1	6.24	TATATA
PF13_0259	-145	1	6.24	TATATA
PF13_0261	-905	1	6.24	TATATA
PF13_0261	-831	1	6.24	TATATA
PF13_0261	-819	1	6.24	TATATA
PF13_0261	-806	1	6.24	TATATA
PF13_0261	-799	1	6.24	TATATA
PF13_0261	-726	1	6.24	TATATA
PF13_0261	-588	1	6.24	TATATA
PF13_0261	-582	1	6.24	TATATA
PF13_0261	-576	1	6.24	TATATA
PF13_0261	-495	1	6.24	TATATA
PF13_0261	-489	1	6.24	TATATA
PF13_0261	-483	1	6.24	TATATA
PF13_0261	-477	1	6.24	TATATA
PF13_0261	-364	1	6.24	TATATA
PF13_0261	-288	1	6.24	TATATA
PF13_0261	-282	1	6.24	TATATA
PF13_0261	-276	1	6.24	TATATA
PF13_0261	-270	1	6.24	TATATA
PF13_0261	-90	1	6.24	TATATA
PF13_0261	-84	1	6.24	TATATA
PF13_0261	-78	1	6.24	TATATA
PF13_0262	-1480	1	6.24	TATATA
PF13_0262	-1138	1	6.24	TATATA
PF13_0262	-945	1	6.24	TATATA
PF13_0262	-938	1	6.24	TATATA
PF13_0262	-932	1	6.24	TATATA
PF13_0262	-784	1	6.24	TATATA
PF13_0262	-746	1	6.24	TATATA
PF13_0262	-739	1	6.24	TATATA
PF13_0262	-732	1	6.24	TATATA
PF13_0262	-693	1	6.24	TATATA
PF13_0262	-405	1	6.24	TATATA
PF13_0262	-327	1	6.24	TATATA
PF13_0262	-316	1	6.24	TATATA
PF13_0262	-309	1	6.24	TATATA
PF13_0262	-303	1	6.24	TATATA
PF13_0262	-297	1	6.24	TATATA
PF13_0262	-291	1	6.24	TATATA
PF13_0262	-285	1	6.24	TATATA
PF13_0262	-250	1	6.24	TATATA
PF13_0262	-219	1	6.24	TATATA
PF13_0262	-144	1	6.24	TATATA
PF13_0262	-138	1	6.24	TATATA
PF13_0262	-132	1	6.24	TATATA
PF13_0262	-43	1	6.24	TATATA
PF13_0262	-37	1	6.24	TATATA
PF13_0262	-31	1	6.24	TATATA
PF13_0263	-1764	1	6.24	TATATA
PF13_0263	-774	1	6.24	TATATA
PF13_0263	-718	1	6.24	TATATA
PF13_0263	-670	1	6.24	TATATA
PF13_0263	-477	1	6.24	TATATA
PF13_0263	-461	1	6.24	TATATA
PF13_0263	-455	1	6.24	TATATA
PF13_0263	-449	1	6.24	TATATA
PF13_0263	-443	1	6.24	TATATA
PF13_0263	-431	1	6.24	TATATA
PF13_0263	-403	1	6.24	TATATA
PF13_0263	-361	1	6.24	TATATA
PF13_0263	-355	1	6.24	TATATA
PF13_0263	-349	1	6.24	TATATA
PF13_0263	-343	1	6.24	TATATA
PF13_0263	-287	1	6.24	TATATA
PF13_0263	-268	1	6.24	TATATA
PF13_0263	-262	1	6.24	TATATA
PF13_0263	-256	1	6.24	TATATA
PF13_0263	-250	1	6.24	TATATA
PF13_0263	-244	1	6.24	TATATA
PF13_0263	-232	1	6.24	TATATA
PF13_0263	-226	1	6.24	TATATA
PF13_0263	-197	1	6.24	TATATA
PF13_0263	-128	1	6.24	TATATA
PF13_0263	-98	1	6.24	TATATA
PF13_0267	-1925	1	6.24	TATATA
PF13_0267	-1770	1	6.24	TATATA
PF13_0267	-1764	1	6.24	TATATA
PF13_0267	-1758	1	6.24	TATATA
PF13_0267	-1365	1	6.24	TATATA
PF13_0267	-1359	1	6.24	TATATA
PF13_0267	-1353	1	6.24	TATATA
PF13_0267	-1306	1	6.24	TATATA
PF13_0267	-1294	1	6.24	TATATA
PF13_0267	-1288	1	6.24	TATATA
PF13_0267	-1282	1	6.24	TATATA
PF13_0267	-1275	1	6.24	TATATA
PF13_0267	-1094	1	6.24	TATATA
PF13_0267	-1082	1	6.24	TATATA
PF13_0267	-1076	1	6.24	TATATA
PF13_0267	-1014	1	6.24	TATATA
PF13_0267	-986	1	6.24	TATATA
PF13_0267	-861	1	6.24	TATATA
PF13_0267	-855	1	6.24	TATATA
PF13_0267	-849	1	6.24	TATATA
PF13_0267	-780	1	6.24	TATATA
PF13_0267	-617	1	6.24	TATATA
PF13_0267	-611	1	6.24	TATATA
PF13_0267	-605	1	6.24	TATATA
PF13_0267	-599	1	6.24	TATATA
PF13_0267	-219	1	6.24	TATATA
PF13_0267	-213	1	6.24	TATATA
PF13_0267	-105	1	6.24	TATATA
PF13_0267	-99	1	6.24	TATATA
PF13_0267	-93	1	6.24	TATATA
PF13_0267	-87	1	6.24	TATATA
PF13_0267	-81	1	6.24	TATATA
PF13_0267	-75	1	6.24	TATATA
PF13_0268	-1505	1	6.24	TATATA
PF13_0268	-1499	1	6.24	TATATA
PF13_0268	-1493	1	6.24	TATATA
PF13_0268	-1487	1	6.24	TATATA
PF13_0268	-1481	1	6.24	TATATA
PF13_0268	-1349	1	6.24	TATATA
PF13_0268	-1252	1	6.24	TATATA
PF13_0268	-1238	1	6.24	TATATA
PF13_0268	-1216	1	6.24	TATATA
PF13_0268	-887	1	6.24	TATATA
PF13_0268	-881	1	6.24	TATATA
PF13_0268	-875	1	6.24	TATATA
PF13_0268	-867	1	6.24	TATATA
PF13_0268	-861	1	6.24	TATATA
PF13_0268	-851	1	6.24	TATATA
PF13_0268	-845	1	6.24	TATATA
PF13_0268	-790	1	6.24	TATATA
PF13_0268	-763	1	6.24	TATATA
PF13_0268	-751	1	6.24	TATATA
PF13_0268	-699	1	6.24	TATATA
PF13_0268	-693	1	6.24	TATATA
PF13_0268	-686	1	6.24	TATATA
PF13_0268	-562	1	6.24	TATATA
PF13_0268	-485	1	6.24	TATATA
PF13_0268	-439	1	6.24	TATATA
PF13_0268	-428	1	6.24	TATATA
PF13_0268	-422	1	6.24	TATATA
PF13_0268	-416	1	6.24	TATATA
PF13_0268	-410	1	6.24	TATATA
PF13_0268	-404	1	6.24	TATATA
PF13_0268	-398	1	6.24	TATATA
PF13_0268	-383	1	6.24	TATATA
PF13_0268	-296	1	6.24	TATATA
PF13_0268	-158	1	6.24	TATATA
PF13_0268	-119	1	6.24	TATATA
PF13_0268	-113	1	6.24	TATATA
PF13_0268	-39	1	6.24	TATATA
PF13_0270	-1803	1	6.24	TATATA
PF13_0270	-1797	1	6.24	TATATA
PF13_0270	-1791	1	6.24	TATATA
PF13_0270	-1785	1	6.24	TATATA
PF13_0270	-1433	1	6.24	TATATA
PF13_0270	-1427	1	6.24	TATATA
PF13_0270	-1308	1	6.24	TATATA
PF13_0270	-1212	1	6.24	TATATA
PF13_0270	-1157	1	6.24	TATATA
PF13_0270	-1145	1	6.24	TATATA
PF13_0270	-979	1	6.24	TATATA
PF13_0270	-973	1	6.24	TATATA
PF13_0270	-887	1	6.24	TATATA
PF13_0270	-870	1	6.24	TATATA
PF13_0270	-632	1	6.24	TATATA
PF13_0270	-626	1	6.24	TATATA
PF13_0270	-285	1	6.24	TATATA
PF13_0270	-279	1	6.24	TATATA
PF13_0270	-273	1	6.24	TATATA
PF13_0270	-87	1	6.24	TATATA
PF13_0270	-80	1	6.24	TATATA
PF13_0270	-47	1	6.24	TATATA
PF13_0270	-41	1	6.24	TATATA
PF13_0270	-35	1	6.24	TATATA
PF13_0273	-1397	1	6.24	TATATA
PF13_0273	-1391	1	6.24	TATATA
PF13_0273	-1244	1	6.24	TATATA
PF13_0273	-1227	1	6.24	TATATA
PF13_0273	-940	1	6.24	TATATA
PF13_0273	-933	1	6.24	TATATA
PF13_0273	-920	1	6.24	TATATA
PF13_0273	-851	1	6.24	TATATA
PF13_0273	-641	1	6.24	TATATA
PF13_0273	-507	1	6.24	TATATA
PF13_0273	-501	1	6.24	TATATA
PF13_0273	-492	1	6.24	TATATA
PF13_0273	-483	1	6.24	TATATA
PF13_0273	-477	1	6.24	TATATA
PF13_0273	-151	1	6.24	TATATA
PF13_0273	-145	1	6.24	TATATA
PF13_0273	-139	1	6.24	TATATA
PF13_0273	-123	1	6.24	TATATA
PF13_0275	-1908	1	6.24	TATATA
PF13_0275	-1902	1	6.24	TATATA
PF13_0275	-1896	1	6.24	TATATA
PF13_0275	-1890	1	6.24	TATATA
PF13_0275	-1727	1	6.24	TATATA
PF13_0275	-1467	1	6.24	TATATA
PF13_0275	-1236	1	6.24	TATATA
PF13_0275	-1217	1	6.24	TATATA
PF13_0275	-1165	1	6.24	TATATA
PF13_0275	-1159	1	6.24	TATATA
PF13_0275	-1153	1	6.24	TATATA
PF13_0275	-1010	1	6.24	TATATA
PF13_0275	-914	1	6.24	TATATA
PF13_0275	-888	1	6.24	TATATA
PF13_0275	-847	1	6.24	TATATA
PF13_0275	-520	1	6.24	TATATA
PF13_0275	-355	1	6.24	TATATA
PF13_0275	-303	1	6.24	TATATA
PF13_0275	-297	1	6.24	TATATA
PF13_0275	-291	1	6.24	TATATA
PF13_0275	-278	1	6.24	TATATA
PF13_0275	-181	1	6.24	TATATA
PF13_0275	-169	1	6.24	TATATA
PF13_0275	-50	1	6.24	TATATA
PF13_0275	-44	1	6.24	TATATA
PF13_0275	-38	1	6.24	TATATA
PF13_0275	-32	1	6.24	TATATA
PF13_0275	-26	1	6.24	TATATA
PF13_0275	-18	1	6.24	TATATA
PF13_0275	-11	1	6.24	TATATA
PF13_0278	-1047	1	6.24	TATATA
PF13_0278	-1035	1	6.24	TATATA
PF13_0278	-941	1	6.24	TATATA
PF13_0278	-935	1	6.24	TATATA
PF13_0278	-809	1	6.24	TATATA
PF13_0278	-803	1	6.24	TATATA
PF13_0278	-797	1	6.24	TATATA
PF13_0278	-791	1	6.24	TATATA
PF13_0278	-785	1	6.24	TATATA
PF13_0278	-570	1	6.24	TATATA
PF13_0278	-500	1	6.24	TATATA
PF13_0278	-494	1	6.24	TATATA
PF13_0278	-488	1	6.24	TATATA
PF13_0278	-482	1	6.24	TATATA
PF13_0278	-395	1	6.24	TATATA
PF13_0278	-389	1	6.24	TATATA
PF13_0278	-383	1	6.24	TATATA
PF13_0278	-377	1	6.24	TATATA
PF13_0278	-371	1	6.24	TATATA
PF13_0278	-362	1	6.24	TATATA
PF13_0278	-348	1	6.24	TATATA
PF13_0278	-272	1	6.24	TATATA
PF13_0278	-266	1	6.24	TATATA
PF13_0278	-260	1	6.24	TATATA
PF13_0278	-200	1	6.24	TATATA
PF13_0278	-181	1	6.24	TATATA
PF13_0278	-166	1	6.24	TATATA
PF13_0278	-72	1	6.24	TATATA
PF13_0278	-60	1	6.24	TATATA
PF13_0278	-54	1	6.24	TATATA
PF13_0286	-1753	1	6.24	TATATA
PF13_0286	-1675	1	6.24	TATATA
PF13_0286	-1524	1	6.24	TATATA
PF13_0286	-1505	1	6.24	TATATA
PF13_0286	-1499	1	6.24	TATATA
PF13_0286	-1493	1	6.24	TATATA
PF13_0286	-1487	1	6.24	TATATA
PF13_0286	-1481	1	6.24	TATATA
PF13_0286	-1475	1	6.24	TATATA
PF13_0286	-1469	1	6.24	TATATA
PF13_0286	-1195	1	6.24	TATATA
PF13_0286	-1175	1	6.24	TATATA
PF13_0286	-1169	1	6.24	TATATA
PF13_0286	-1041	1	6.24	TATATA
PF13_0286	-933	1	6.24	TATATA
PF13_0286	-870	1	6.24	TATATA
PF13_0286	-864	1	6.24	TATATA
PF13_0286	-858	1	6.24	TATATA
PF13_0286	-852	1	6.24	TATATA
PF13_0286	-693	1	6.24	TATATA
PF13_0286	-684	1	6.24	TATATA
PF13_0286	-678	1	6.24	TATATA
PF13_0286	-672	1	6.24	TATATA
PF13_0286	-666	1	6.24	TATATA
PF13_0286	-570	1	6.24	TATATA
PF13_0286	-564	1	6.24	TATATA
PF13_0286	-558	1	6.24	TATATA
PF13_0286	-551	1	6.24	TATATA
PF13_0286	-161	1	6.24	TATATA
PF13_0286	-149	1	6.24	TATATA
PF13_0286	-71	1	6.24	TATATA
PF13_0286	-65	1	6.24	TATATA
PF13_0286	-59	1	6.24	TATATA
PF13_0286	-53	1	6.24	TATATA
PF13_0286	-47	1	6.24	TATATA
PF13_0289	-1214	1	6.24	TATATA
PF13_0289	-1196	1	6.24	TATATA
PF13_0289	-1181	1	6.24	TATATA
PF13_0289	-1001	1	6.24	TATATA
PF13_0289	-848	1	6.24	TATATA
PF13_0289	-794	1	6.24	TATATA
PF13_0289	-781	1	6.24	TATATA
PF13_0289	-775	1	6.24	TATATA
PF13_0289	-766	1	6.24	TATATA
PF13_0289	-687	1	6.24	TATATA
PF13_0289	-409	1	6.24	TATATA
PF13_0289	-64	1	6.24	TATATA
PF13_0289	-52	1	6.24	TATATA
PF13_0289	-46	1	6.24	TATATA
PF13_0289	-40	1	6.24	TATATA
PF13_0292	-1281	1	6.24	TATATA
PF13_0292	-1209	1	6.24	TATATA
PF13_0292	-1203	1	6.24	TATATA
PF13_0292	-1197	1	6.24	TATATA
PF13_0292	-1127	1	6.24	TATATA
PF13_0292	-1121	1	6.24	TATATA
PF13_0292	-1115	1	6.24	TATATA
PF13_0292	-1109	1	6.24	TATATA
PF13_0292	-1103	1	6.24	TATATA
PF13_0292	-1097	1	6.24	TATATA
PF13_0292	-1091	1	6.24	TATATA
PF13_0292	-1047	1	6.24	TATATA
PF13_0292	-1020	1	6.24	TATATA
PF13_0292	-956	1	6.24	TATATA
PF13_0292	-928	1	6.24	TATATA
PF13_0292	-728	1	6.24	TATATA
PF13_0292	-676	1	6.24	TATATA
PF13_0292	-670	1	6.24	TATATA
PF13_0292	-664	1	6.24	TATATA
PF13_0292	-658	1	6.24	TATATA
PF13_0292	-651	1	6.24	TATATA
PF13_0292	-644	1	6.24	TATATA
PF13_0292	-637	1	6.24	TATATA
PF13_0292	-630	1	6.24	TATATA
PF13_0292	-624	1	6.24	TATATA
PF13_0292	-322	1	6.24	TATATA
PF13_0292	-316	1	6.24	TATATA
PF13_0292	-310	1	6.24	TATATA
PF13_0292	-221	1	6.24	TATATA
PF13_0292	-201	1	6.24	TATATA
PF13_0293	-1180	1	6.24	TATATA
PF13_0293	-1035	1	6.24	TATATA
PF13_0293	-1029	1	6.24	TATATA
PF13_0293	-1023	1	6.24	TATATA
PF13_0293	-1017	1	6.24	TATATA
PF13_0293	-855	1	6.24	TATATA
PF13_0293	-721	1	6.24	TATATA
PF13_0293	-715	1	6.24	TATATA
PF13_0293	-692	1	6.24	TATATA
PF13_0293	-685	1	6.24	TATATA
PF13_0293	-679	1	6.24	TATATA
PF13_0293	-673	1	6.24	TATATA
PF13_0293	-667	1	6.24	TATATA
PF13_0293	-660	1	6.24	TATATA
PF13_0293	-613	1	6.24	TATATA
PF13_0293	-417	1	6.24	TATATA
PF13_0293	-411	1	6.24	TATATA
PF13_0293	-333	1	6.24	TATATA
PF13_0293	-296	1	6.24	TATATA
PF13_0293	-252	1	6.24	TATATA
PF13_0293	-246	1	6.24	TATATA
PF13_0293	-240	1	6.24	TATATA
PF13_0293	-234	1	6.24	TATATA
PF13_0293	-228	1	6.24	TATATA
PF13_0293	-222	1	6.24	TATATA
PF13_0293	-216	1	6.24	TATATA
PF13_0293	-204	1	6.24	TATATA
PF13_0293	-164	1	6.24	TATATA
PF13_0293	-146	1	6.24	TATATA
PF13_0293	-140	1	6.24	TATATA
PF13_0293	-134	1	6.24	TATATA
PF13_0293	-64	1	6.24	TATATA
PF13_0293	-58	1	6.24	TATATA
PF13_0293	-44	1	6.24	TATATA
PF13_0303	-1934	1	6.24	TATATA
PF13_0303	-1928	1	6.24	TATATA
PF13_0303	-1921	1	6.24	TATATA
PF13_0303	-1893	1	6.24	TATATA
PF13_0303	-1880	1	6.24	TATATA
PF13_0303	-1839	1	6.24	TATATA
PF13_0303	-1762	1	6.24	TATATA
PF13_0303	-1756	1	6.24	TATATA
PF13_0303	-1750	1	6.24	TATATA
PF13_0303	-1744	1	6.24	TATATA
PF13_0303	-1465	1	6.24	TATATA
PF13_0303	-1459	1	6.24	TATATA
PF13_0303	-1453	1	6.24	TATATA
PF13_0303	-1331	1	6.24	TATATA
PF13_0303	-1325	1	6.24	TATATA
PF13_0303	-1319	1	6.24	TATATA
PF13_0303	-1313	1	6.24	TATATA
PF13_0303	-1307	1	6.24	TATATA
PF13_0303	-981	1	6.24	TATATA
PF13_0303	-920	1	6.24	TATATA
PF13_0303	-914	1	6.24	TATATA
PF13_0303	-908	1	6.24	TATATA
PF13_0303	-714	1	6.24	TATATA
PF13_0303	-701	1	6.24	TATATA
PF13_0303	-574	1	6.24	TATATA
PF13_0303	-562	1	6.24	TATATA
PF13_0303	-356	1	6.24	TATATA
PF13_0303	-350	1	6.24	TATATA
PF13_0303	-344	1	6.24	TATATA
PF13_0303	-126	1	6.24	TATATA
PF13_0303	-120	1	6.24	TATATA
PF13_0303	-114	1	6.24	TATATA
PF13_0303	-108	1	6.24	TATATA
PF13_0303	-102	1	6.24	TATATA
PF13_0303	-94	1	6.24	TATATA
PF13_0309	-1580	1	6.24	TATATA
PF13_0309	-1574	1	6.24	TATATA
PF13_0309	-1568	1	6.24	TATATA
PF13_0309	-1562	1	6.24	TATATA
PF13_0309	-1478	1	6.24	TATATA
PF13_0309	-1412	1	6.24	TATATA
PF13_0309	-1406	1	6.24	TATATA
PF13_0309	-1244	1	6.24	TATATA
PF13_0309	-1238	1	6.24	TATATA
PF13_0309	-1232	1	6.24	TATATA
PF13_0309	-1226	1	6.24	TATATA
PF13_0309	-1150	1	6.24	TATATA
PF13_0309	-1132	1	6.24	TATATA
PF13_0309	-1107	1	6.24	TATATA
PF13_0309	-796	1	6.24	TATATA
PF13_0309	-790	1	6.24	TATATA
PF13_0309	-596	1	6.24	TATATA
PF13_0309	-590	1	6.24	TATATA
PF13_0309	-526	1	6.24	TATATA
PF13_0309	-514	1	6.24	TATATA
PF13_0309	-218	1	6.24	TATATA
PF13_0309	-212	1	6.24	TATATA
PF13_0309	-206	1	6.24	TATATA
PF13_0309	-199	1	6.24	TATATA
PF13_0310	-1244	1	6.24	TATATA
PF13_0310	-1229	1	6.24	TATATA
PF13_0310	-1223	1	6.24	TATATA
PF13_0310	-1217	1	6.24	TATATA
PF13_0310	-850	1	6.24	TATATA
PF13_0310	-781	1	6.24	TATATA
PF13_0310	-775	1	6.24	TATATA
PF13_0310	-769	1	6.24	TATATA
PF13_0310	-679	1	6.24	TATATA
PF13_0310	-559	1	6.24	TATATA
PF13_0310	-553	1	6.24	TATATA
PF13_0310	-547	1	6.24	TATATA
PF13_0310	-428	1	6.24	TATATA
PF13_0310	-421	1	6.24	TATATA
PF13_0310	-408	1	6.24	TATATA
PF13_0310	-402	1	6.24	TATATA
PF13_0310	-261	1	6.24	TATATA
PF13_0310	-225	1	6.24	TATATA
PF13_0310	-205	1	6.24	TATATA
PF13_0310	-199	1	6.24	TATATA
PF13_0310	-193	1	6.24	TATATA
PF13_0310	-66	1	6.24	TATATA
PF13_0313	-1887	1	6.24	TATATA
PF13_0313	-1781	1	6.24	TATATA
PF13_0313	-1712	1	6.24	TATATA
PF13_0313	-1706	1	6.24	TATATA
PF13_0313	-1700	1	6.24	TATATA
PF13_0313	-773	1	6.24	TATATA
PF13_0313	-767	1	6.24	TATATA
PF13_0313	-761	1	6.24	TATATA
PF13_0313	-709	1	6.24	TATATA
PF13_0313	-452	1	6.24	TATATA
PF13_0313	-376	1	6.24	TATATA
PF13_0313	-369	1	6.24	TATATA
PF13_0313	-363	1	6.24	TATATA
PF13_0313	-357	1	6.24	TATATA
PF13_0313	-94	1	6.24	TATATA
PF13_0313	-88	1	6.24	TATATA
PF13_0313	-82	1	6.24	TATATA
PF13_0313	-76	1	6.24	TATATA
PF13_0315	-1907	1	6.24	TATATA
PF13_0315	-1791	1	6.24	TATATA
PF13_0315	-1436	1	6.24	TATATA
PF13_0315	-1430	1	6.24	TATATA
PF13_0315	-1359	1	6.24	TATATA
PF13_0315	-1353	1	6.24	TATATA
PF13_0315	-1347	1	6.24	TATATA
PF13_0315	-1320	1	6.24	TATATA
PF13_0315	-1297	1	6.24	TATATA
PF13_0315	-1277	1	6.24	TATATA
PF13_0315	-1265	1	6.24	TATATA
PF13_0315	-1005	1	6.24	TATATA
PF13_0315	-992	1	6.24	TATATA
PF13_0315	-975	1	6.24	TATATA
PF13_0315	-870	1	6.24	TATATA
PF13_0315	-864	1	6.24	TATATA
PF13_0315	-858	1	6.24	TATATA
PF13_0315	-852	1	6.24	TATATA
PF13_0315	-846	1	6.24	TATATA
PF13_0315	-719	1	6.24	TATATA
PF13_0315	-411	1	6.24	TATATA
PF13_0315	-405	1	6.24	TATATA
PF13_0315	-166	1	6.24	TATATA
PF13_0315	-160	1	6.24	TATATA
PF13_0315	-154	1	6.24	TATATA
PF13_0315	-148	1	6.24	TATATA
PF13_0315	-142	1	6.24	TATATA
PF13_0315	-130	1	6.24	TATATA
PF13_0315	-13	1	6.24	TATATA
PF13_0316	-1681	1	6.24	TATATA
PF13_0316	-1514	1	6.24	TATATA
PF13_0316	-1492	1	6.24	TATATA
PF13_0316	-1293	1	6.24	TATATA
PF13_0316	-1287	1	6.24	TATATA
PF13_0316	-1281	1	6.24	TATATA
PF13_0316	-1223	1	6.24	TATATA
PF13_0316	-1198	1	6.24	TATATA
PF13_0316	-1180	1	6.24	TATATA
PF13_0316	-1174	1	6.24	TATATA
PF13_0316	-1168	1	6.24	TATATA
PF13_0316	-1106	1	6.24	TATATA
PF13_0316	-1100	1	6.24	TATATA
PF13_0316	-1093	1	6.24	TATATA
PF13_0316	-1087	1	6.24	TATATA
PF13_0316	-1071	1	6.24	TATATA
PF13_0316	-1047	1	6.24	TATATA
PF13_0316	-949	1	6.24	TATATA
PF13_0316	-864	1	6.24	TATATA
PF13_0316	-858	1	6.24	TATATA
PF13_0316	-852	1	6.24	TATATA
PF13_0316	-846	1	6.24	TATATA
PF13_0316	-840	1	6.24	TATATA
PF13_0316	-766	1	6.24	TATATA
PF13_0316	-745	1	6.24	TATATA
PF13_0316	-646	1	6.24	TATATA
PF13_0316	-596	1	6.24	TATATA
PF13_0316	-332	1	6.24	TATATA
PF13_0316	-326	1	6.24	TATATA
PF13_0316	-241	1	6.24	TATATA
PF13_0316	-20	1	6.24	TATATA
PF13_0318	-347	1	6.24	TATATA
PF13_0318	-341	1	6.24	TATATA
PF13_0318	-335	1	6.24	TATATA
PF13_0318	-290	1	6.24	TATATA
PF13_0318	-94	1	6.24	TATATA
PF13_0318	-88	1	6.24	TATATA
PF13_0318	-82	1	6.24	TATATA
PF13_0318	-76	1	6.24	TATATA
PF13_0318	-70	1	6.24	TATATA
PF13_0323	-1938	1	6.24	TATATA
PF13_0323	-1932	1	6.24	TATATA
PF13_0323	-1925	1	6.24	TATATA
PF13_0323	-1909	1	6.24	TATATA
PF13_0323	-1903	1	6.24	TATATA
PF13_0323	-1871	1	6.24	TATATA
PF13_0323	-1727	1	6.24	TATATA
PF13_0323	-1718	1	6.24	TATATA
PF13_0323	-1709	1	6.24	TATATA
PF13_0323	-1703	1	6.24	TATATA
PF13_0323	-1683	1	6.24	TATATA
PF13_0323	-1441	1	6.24	TATATA
PF13_0323	-1424	1	6.24	TATATA
PF13_0323	-1418	1	6.24	TATATA
PF13_0323	-1412	1	6.24	TATATA
PF13_0323	-1406	1	6.24	TATATA
PF13_0323	-937	1	6.24	TATATA
PF13_0323	-931	1	6.24	TATATA
PF13_0323	-925	1	6.24	TATATA
PF13_0323	-919	1	6.24	TATATA
PF13_0323	-862	1	6.24	TATATA
PF13_0323	-807	1	6.24	TATATA
PF13_0323	-659	1	6.24	TATATA
PF13_0323	-653	1	6.24	TATATA
PF13_0323	-514	1	6.24	TATATA
PF13_0323	-508	1	6.24	TATATA
PF13_0323	-502	1	6.24	TATATA
PF13_0323	-337	1	6.24	TATATA
PF13_0323	-331	1	6.24	TATATA
PF13_0323	-325	1	6.24	TATATA
PF13_0323	-319	1	6.24	TATATA
PF13_0323	-313	1	6.24	TATATA
PF13_0323	-307	1	6.24	TATATA
PF13_0323	-86	1	6.24	TATATA
PF13_0323	-80	1	6.24	TATATA
PF13_0323	-74	1	6.24	TATATA
PF13_0324	-1794	1	6.24	TATATA
PF13_0324	-1788	1	6.24	TATATA
PF13_0324	-1782	1	6.24	TATATA
PF13_0324	-1776	1	6.24	TATATA
PF13_0324	-1719	1	6.24	TATATA
PF13_0324	-1495	1	6.24	TATATA
PF13_0324	-1363	1	6.24	TATATA
PF13_0324	-1299	1	6.24	TATATA
PF13_0324	-1293	1	6.24	TATATA
PF13_0324	-1277	1	6.24	TATATA
PF13_0324	-1270	1	6.24	TATATA
PF13_0324	-1264	1	6.24	TATATA
PF13_0324	-1121	1	6.24	TATATA
PF13_0324	-958	1	6.24	TATATA
PF13_0324	-951	1	6.24	TATATA
PF13_0324	-938	1	6.24	TATATA
PF13_0324	-859	1	6.24	TATATA
PF13_0324	-834	1	6.24	TATATA
PF13_0324	-773	1	6.24	TATATA
PF13_0324	-755	1	6.24	TATATA
PF13_0324	-696	1	6.24	TATATA
PF13_0324	-683	1	6.24	TATATA
PF13_0324	-677	1	6.24	TATATA
PF13_0324	-671	1	6.24	TATATA
PF13_0324	-665	1	6.24	TATATA
PF13_0324	-585	1	6.24	TATATA
PF13_0324	-515	1	6.24	TATATA
PF13_0324	-404	1	6.24	TATATA
PF13_0324	-391	1	6.24	TATATA
PF13_0324	-284	1	6.24	TATATA
PF13_0324	-220	1	6.24	TATATA
PF13_0324	-64	1	6.24	TATATA
PF13_0324	-58	1	6.24	TATATA
PF13_0324	-52	1	6.24	TATATA
PF13_0324	-46	1	6.24	TATATA
PF13_0330	-1928	1	6.24	TATATA
PF13_0330	-1922	1	6.24	TATATA
PF13_0330	-1904	1	6.24	TATATA
PF13_0330	-1898	1	6.24	TATATA
PF13_0330	-1892	1	6.24	TATATA
PF13_0330	-1886	1	6.24	TATATA
PF13_0330	-1163	1	6.24	TATATA
PF13_0330	-1122	1	6.24	TATATA
PF13_0330	-1085	1	6.24	TATATA
PF13_0330	-1079	1	6.24	TATATA
PF13_0330	-1073	1	6.24	TATATA
PF13_0330	-1067	1	6.24	TATATA
PF13_0330	-1003	1	6.24	TATATA
PF13_0330	-822	1	6.24	TATATA
PF13_0330	-816	1	6.24	TATATA
PF13_0330	-810	1	6.24	TATATA
PF13_0330	-804	1	6.24	TATATA
PF13_0330	-488	1	6.24	TATATA
PF13_0330	-482	1	6.24	TATATA
PF13_0330	-476	1	6.24	TATATA
PF13_0330	-470	1	6.24	TATATA
PF13_0330	-464	1	6.24	TATATA
PF13_0330	-277	1	6.24	TATATA
PF13_0330	-271	1	6.24	TATATA
PF13_0330	-50	1	6.24	TATATA
PF13_0340	-1533	1	6.24	TATATA
PF13_0340	-1527	1	6.24	TATATA
PF13_0340	-1521	1	6.24	TATATA
PF13_0340	-1515	1	6.24	TATATA
PF13_0340	-1334	1	6.24	TATATA
PF13_0340	-1325	1	6.24	TATATA
PF13_0340	-1196	1	6.24	TATATA
PF13_0340	-906	1	6.24	TATATA
PF13_0340	-653	1	6.24	TATATA
PF13_0340	-611	1	6.24	TATATA
PF13_0340	-605	1	6.24	TATATA
PF13_0340	-599	1	6.24	TATATA
PF13_0340	-593	1	6.24	TATATA
PF13_0340	-525	1	6.24	TATATA
PF13_0340	-444	1	6.24	TATATA
PF13_0340	-438	1	6.24	TATATA
PF13_0340	-432	1	6.24	TATATA
PF13_0340	-426	1	6.24	TATATA
PF13_0340	-420	1	6.24	TATATA
PF13_0340	-414	1	6.24	TATATA
PF13_0340	-408	1	6.24	TATATA
PF13_0340	-320	1	6.24	TATATA
PF13_0340	-314	1	6.24	TATATA
PF13_0340	-308	1	6.24	TATATA
PF13_0340	-302	1	6.24	TATATA
PF13_0340	-222	1	6.24	TATATA
PF13_0340	-79	1	6.24	TATATA
PF13_0340	-73	1	6.24	TATATA
PF13_0340	-67	1	6.24	TATATA
PF13_0340	-26	1	6.24	TATATA
PF13_0341	-1366	1	6.24	TATATA
PF13_0341	-1360	1	6.24	TATATA
PF13_0341	-1145	1	6.24	TATATA
PF13_0341	-1139	1	6.24	TATATA
PF13_0341	-1099	1	6.24	TATATA
PF13_0341	-1093	1	6.24	TATATA
PF13_0341	-833	1	6.24	TATATA
PF13_0341	-826	1	6.24	TATATA
PF13_0341	-742	1	6.24	TATATA
PF13_0341	-732	1	6.24	TATATA
PF13_0341	-726	1	6.24	TATATA
PF13_0341	-720	1	6.24	TATATA
PF13_0341	-714	1	6.24	TATATA
PF13_0341	-708	1	6.24	TATATA
PF13_0341	-701	1	6.24	TATATA
PF13_0341	-509	1	6.24	TATATA
PF13_0341	-503	1	6.24	TATATA
PF13_0341	-497	1	6.24	TATATA
PF13_0341	-491	1	6.24	TATATA
PF13_0341	-485	1	6.24	TATATA
PF13_0341	-479	1	6.24	TATATA
PF13_0341	-473	1	6.24	TATATA
PF13_0341	-467	1	6.24	TATATA
PF13_0341	-166	1	6.24	TATATA
PF13_0343	-1480	1	6.24	TATATA
PF13_0343	-1424	1	6.24	TATATA
PF13_0343	-1418	1	6.24	TATATA
PF13_0343	-1345	1	6.24	TATATA
PF13_0343	-1257	1	6.24	TATATA
PF13_0343	-1244	1	6.24	TATATA
PF13_0343	-1238	1	6.24	TATATA
PF13_0343	-1232	1	6.24	TATATA
PF13_0343	-1225	1	6.24	TATATA
PF13_0343	-1175	1	6.24	TATATA
PF13_0343	-1071	1	6.24	TATATA
PF13_0343	-1065	1	6.24	TATATA
PF13_0343	-1059	1	6.24	TATATA
PF13_0343	-1053	1	6.24	TATATA
PF13_0343	-932	1	6.24	TATATA
PF13_0343	-912	1	6.24	TATATA
PF13_0343	-900	1	6.24	TATATA
PF13_0343	-867	1	6.24	TATATA
PF13_0343	-849	1	6.24	TATATA
PF13_0343	-757	1	6.24	TATATA
PF13_0343	-645	1	6.24	TATATA
PF13_0343	-639	1	6.24	TATATA
PF13_0343	-633	1	6.24	TATATA
PF13_0343	-627	1	6.24	TATATA
PF13_0343	-520	1	6.24	TATATA
PF13_0343	-514	1	6.24	TATATA
PF13_0343	-508	1	6.24	TATATA
PF13_0344	-995	1	6.24	TATATA
PF13_0344	-807	1	6.24	TATATA
PF13_0344	-669	1	6.24	TATATA
PF13_0344	-663	1	6.24	TATATA
PF13_0344	-651	1	6.24	TATATA
PF13_0344	-455	1	6.24	TATATA
PF13_0344	-361	1	6.24	TATATA
PF13_0344	-355	1	6.24	TATATA
PF13_0344	-53	1	6.24	TATATA
PF13_0344	-47	1	6.24	TATATA
PF13_0344	-41	1	6.24	TATATA
PF13_0351	-1331	1	6.24	TATATA
PF13_0351	-1325	1	6.24	TATATA
PF13_0351	-1319	1	6.24	TATATA
PF13_0351	-1313	1	6.24	TATATA
PF13_0351	-1162	1	6.24	TATATA
PF13_0351	-1110	1	6.24	TATATA
PF13_0351	-1088	1	6.24	TATATA
PF13_0351	-1082	1	6.24	TATATA
PF13_0351	-1076	1	6.24	TATATA
PF13_0351	-1070	1	6.24	TATATA
PF13_0351	-1064	1	6.24	TATATA
PF13_0351	-1052	1	6.24	TATATA
PF13_0351	-1013	1	6.24	TATATA
PF13_0351	-1007	1	6.24	TATATA
PF13_0351	-930	1	6.24	TATATA
PF13_0351	-924	1	6.24	TATATA
PF13_0351	-918	1	6.24	TATATA
PF13_0351	-782	1	6.24	TATATA
PF13_0351	-719	1	6.24	TATATA
PF13_0351	-706	1	6.24	TATATA
PF13_0351	-661	1	6.24	TATATA
PF13_0351	-654	1	6.24	TATATA
PF13_0351	-339	1	6.24	TATATA
PF13_0351	-262	1	6.24	TATATA
PF13_0351	-253	1	6.24	TATATA
PF13_0351	-38	1	6.24	TATATA
PF13_0351	-32	1	6.24	TATATA
PF13_0351	-26	1	6.24	TATATA
PF13_0352	-1213	1	6.24	TATATA
PF13_0352	-1113	1	6.24	TATATA
PF13_0352	-1107	1	6.24	TATATA
PF13_0352	-1101	1	6.24	TATATA
PF13_0352	-1095	1	6.24	TATATA
PF13_0352	-1012	1	6.24	TATATA
PF13_0352	-884	1	6.24	TATATA
PF13_0352	-878	1	6.24	TATATA
PF13_0352	-872	1	6.24	TATATA
PF13_0352	-583	1	6.24	TATATA
PF13_0352	-577	1	6.24	TATATA
PF13_0352	-571	1	6.24	TATATA
PF13_0352	-565	1	6.24	TATATA
PF13_0352	-346	1	6.24	TATATA
PF13_0352	-340	1	6.24	TATATA
PF13_0352	-334	1	6.24	TATATA
PF13_0352	-328	1	6.24	TATATA
PF13_0352	-322	1	6.24	TATATA
PF13_0352	-309	1	6.24	TATATA
PF13_0352	-113	1	6.24	TATATA
PF13_0352	-95	1	6.24	TATATA
PF13_0352	-89	1	6.24	TATATA
PF13_0354	-1937	1	6.24	TATATA
PF13_0354	-1931	1	6.24	TATATA
PF13_0354	-1916	1	6.24	TATATA
PF13_0354	-1794	1	6.24	TATATA
PF13_0354	-1788	1	6.24	TATATA
PF13_0354	-1782	1	6.24	TATATA
PF13_0354	-720	1	6.24	TATATA
PF13_0354	-708	1	6.24	TATATA
PF13_0354	-702	1	6.24	TATATA
PF13_0354	-643	1	6.24	TATATA
PF13_0354	-637	1	6.24	TATATA
PF13_0354	-631	1	6.24	TATATA
PF13_0354	-533	1	6.24	TATATA
PF13_0354	-527	1	6.24	TATATA
PF13_0354	-521	1	6.24	TATATA
PF13_0354	-515	1	6.24	TATATA
PF13_0354	-324	1	6.24	TATATA
PF13_0354	-215	1	6.24	TATATA
PF13_0354	-209	1	6.24	TATATA
PF13_0354	-203	1	6.24	TATATA
PF13_0354	-89	1	6.24	TATATA
PF13_0354	-73	1	6.24	TATATA
PF13_0354	-67	1	6.24	TATATA
PF13_0354	-61	1	6.24	TATATA
PF13_0354	-55	1	6.24	TATATA
PF14_0010	-1945	1	6.24	TATATA
PF14_0010	-1083	1	6.24	TATATA
PF14_0010	-1077	1	6.24	TATATA
PF14_0010	-978	1	6.24	TATATA
PF14_0010	-666	1	6.24	TATATA
PF14_0010	-623	1	6.24	TATATA
PF14_0010	-617	1	6.24	TATATA
PF14_0010	-611	1	6.24	TATATA
PF14_0010	-605	1	6.24	TATATA
PF14_0010	-599	1	6.24	TATATA
PF14_0010	-593	1	6.24	TATATA
PF14_0010	-587	1	6.24	TATATA
PF14_0010	-247	1	6.24	TATATA
PF14_0010	-83	1	6.24	TATATA
PF14_0013	-1924	1	6.24	TATATA
PF14_0013	-1620	1	6.24	TATATA
PF14_0013	-1614	1	6.24	TATATA
PF14_0013	-1608	1	6.24	TATATA
PF14_0013	-1602	1	6.24	TATATA
PF14_0013	-1596	1	6.24	TATATA
PF14_0013	-1433	1	6.24	TATATA
PF14_0013	-1427	1	6.24	TATATA
PF14_0013	-1421	1	6.24	TATATA
PF14_0013	-1415	1	6.24	TATATA
PF14_0013	-1409	1	6.24	TATATA
PF14_0013	-1403	1	6.24	TATATA
PF14_0013	-1397	1	6.24	TATATA
PF14_0013	-1326	1	6.24	TATATA
PF14_0013	-1320	1	6.24	TATATA
PF14_0013	-1314	1	6.24	TATATA
PF14_0013	-1308	1	6.24	TATATA
PF14_0013	-1274	1	6.24	TATATA
PF14_0013	-808	1	6.24	TATATA
PF14_0013	-683	1	6.24	TATATA
PF14_0013	-608	1	6.24	TATATA
PF14_0013	-596	1	6.24	TATATA
PF14_0013	-530	1	6.24	TATATA
PF14_0013	-524	1	6.24	TATATA
PF14_0013	-518	1	6.24	TATATA
PF14_0013	-354	1	6.24	TATATA
PF14_0013	-348	1	6.24	TATATA
PF14_0013	-127	1	6.24	TATATA
PF14_0015	-1984	1	6.24	TATATA
PF14_0015	-1978	1	6.24	TATATA
PF14_0015	-1966	1	6.24	TATATA
PF14_0015	-1923	1	6.24	TATATA
PF14_0015	-1784	1	6.24	TATATA
PF14_0015	-1778	1	6.24	TATATA
PF14_0015	-1772	1	6.24	TATATA
PF14_0015	-1766	1	6.24	TATATA
PF14_0015	-1708	1	6.24	TATATA
PF14_0015	-1702	1	6.24	TATATA
PF14_0015	-1375	1	6.24	TATATA
PF14_0015	-1369	1	6.24	TATATA
PF14_0015	-1363	1	6.24	TATATA
PF14_0015	-1357	1	6.24	TATATA
PF14_0015	-1351	1	6.24	TATATA
PF14_0015	-1262	1	6.24	TATATA
PF14_0015	-1248	1	6.24	TATATA
PF14_0015	-1242	1	6.24	TATATA
PF14_0015	-1081	1	6.24	TATATA
PF14_0015	-719	1	6.24	TATATA
PF14_0015	-648	1	6.24	TATATA
PF14_0015	-396	1	6.24	TATATA
PF14_0015	-315	1	6.24	TATATA
PF14_0015	-191	1	6.24	TATATA
PF14_0015	-173	1	6.24	TATATA
PF14_0015	-166	1	6.24	TATATA
PF14_0016	-1716	1	6.24	TATATA
PF14_0016	-1710	1	6.24	TATATA
PF14_0016	-1704	1	6.24	TATATA
PF14_0016	-1698	1	6.24	TATATA
PF14_0016	-1692	1	6.24	TATATA
PF14_0016	-1011	1	6.24	TATATA
PF14_0016	-1005	1	6.24	TATATA
PF14_0016	-969	1	6.24	TATATA
PF14_0016	-956	1	6.24	TATATA
PF14_0016	-916	1	6.24	TATATA
PF14_0016	-910	1	6.24	TATATA
PF14_0016	-904	1	6.24	TATATA
PF14_0016	-898	1	6.24	TATATA
PF14_0016	-892	1	6.24	TATATA
PF14_0016	-886	1	6.24	TATATA
PF14_0016	-880	1	6.24	TATATA
PF14_0016	-709	1	6.24	TATATA
PF14_0016	-703	1	6.24	TATATA
PF14_0016	-315	1	6.24	TATATA
PF14_0016	-137	1	6.24	TATATA
PF14_0017	-1865	1	6.24	TATATA
PF14_0017	-1859	1	6.24	TATATA
PF14_0017	-1853	1	6.24	TATATA
PF14_0017	-1847	1	6.24	TATATA
PF14_0017	-1317	1	6.24	TATATA
PF14_0017	-1076	1	6.24	TATATA
PF14_0017	-755	1	6.24	TATATA
PF14_0017	-749	1	6.24	TATATA
PF14_0017	-718	1	6.24	TATATA
PF14_0017	-548	1	6.24	TATATA
PF14_0017	-494	1	6.24	TATATA
PF14_0017	-474	1	6.24	TATATA
PF14_0017	-431	1	6.24	TATATA
PF14_0017	-425	1	6.24	TATATA
PF14_0017	-419	1	6.24	TATATA
PF14_0017	-285	1	6.24	TATATA
PF14_0017	-263	1	6.24	TATATA
PF14_0017	-154	1	6.24	TATATA
PF14_0017	-148	1	6.24	TATATA
PF14_0017	-94	1	6.24	TATATA
PF14_0017	-37	1	6.24	TATATA
PF14_0017	-30	1	6.24	TATATA
PF14_0017	-24	1	6.24	TATATA
PF14_0027	-1427	1	6.24	TATATA
PF14_0027	-1421	1	6.24	TATATA
PF14_0027	-1415	1	6.24	TATATA
PF14_0027	-1331	1	6.24	TATATA
PF14_0027	-1325	1	6.24	TATATA
PF14_0027	-1221	1	6.24	TATATA
PF14_0027	-1116	1	6.24	TATATA
PF14_0027	-1098	1	6.24	TATATA
PF14_0027	-1050	1	6.24	TATATA
PF14_0027	-1038	1	6.24	TATATA
PF14_0027	-1032	1	6.24	TATATA
PF14_0027	-993	1	6.24	TATATA
PF14_0027	-987	1	6.24	TATATA
PF14_0027	-981	1	6.24	TATATA
PF14_0027	-975	1	6.24	TATATA
PF14_0027	-847	1	6.24	TATATA
PF14_0027	-809	1	6.24	TATATA
PF14_0027	-734	1	6.24	TATATA
PF14_0027	-728	1	6.24	TATATA
PF14_0027	-722	1	6.24	TATATA
PF14_0027	-716	1	6.24	TATATA
PF14_0027	-682	1	6.24	TATATA
PF14_0027	-574	1	6.24	TATATA
PF14_0027	-565	1	6.24	TATATA
PF14_0027	-559	1	6.24	TATATA
PF14_0027	-553	1	6.24	TATATA
PF14_0027	-541	1	6.24	TATATA
PF14_0027	-509	1	6.24	TATATA
PF14_0027	-453	1	6.24	TATATA
PF14_0027	-446	1	6.24	TATATA
PF14_0027	-344	1	6.24	TATATA
PF14_0027	-335	1	6.24	TATATA
PF14_0027	-310	1	6.24	TATATA
PF14_0027	-296	1	6.24	TATATA
PF14_0027	-284	1	6.24	TATATA
PF14_0027	-166	1	6.24	TATATA
PF14_0027	-153	1	6.24	TATATA
PF14_0028	-1946	1	6.24	TATATA
PF14_0028	-1940	1	6.24	TATATA
PF14_0028	-1934	1	6.24	TATATA
PF14_0028	-1812	1	6.24	TATATA
PF14_0028	-1778	1	6.24	TATATA
PF14_0028	-1772	1	6.24	TATATA
PF14_0028	-1760	1	6.24	TATATA
PF14_0028	-1754	1	6.24	TATATA
PF14_0028	-1748	1	6.24	TATATA
PF14_0028	-1674	1	6.24	TATATA
PF14_0028	-1159	1	6.24	TATATA
PF14_0028	-1153	1	6.24	TATATA
PF14_0028	-1140	1	6.24	TATATA
PF14_0028	-955	1	6.24	TATATA
PF14_0028	-949	1	6.24	TATATA
PF14_0028	-943	1	6.24	TATATA
PF14_0028	-937	1	6.24	TATATA
PF14_0028	-931	1	6.24	TATATA
PF14_0028	-849	1	6.24	TATATA
PF14_0028	-802	1	6.24	TATATA
PF14_0028	-542	1	6.24	TATATA
PF14_0028	-536	1	6.24	TATATA
PF14_0028	-530	1	6.24	TATATA
PF14_0028	-512	1	6.24	TATATA
PF14_0028	-31	1	6.24	TATATA
PF14_0042	-1999	1	6.24	TATATA
PF14_0042	-1993	1	6.24	TATATA
PF14_0042	-1987	1	6.24	TATATA
PF14_0042	-1981	1	6.24	TATATA
PF14_0042	-1923	1	6.24	TATATA
PF14_0042	-1837	1	6.24	TATATA
PF14_0042	-1747	1	6.24	TATATA
PF14_0042	-1595	1	6.24	TATATA
PF14_0042	-1589	1	6.24	TATATA
PF14_0042	-1583	1	6.24	TATATA
PF14_0042	-1577	1	6.24	TATATA
PF14_0042	-1571	1	6.24	TATATA
PF14_0042	-1565	1	6.24	TATATA
PF14_0042	-1488	1	6.24	TATATA
PF14_0042	-1482	1	6.24	TATATA
PF14_0042	-1476	1	6.24	TATATA
PF14_0042	-1470	1	6.24	TATATA
PF14_0042	-1464	1	6.24	TATATA
PF14_0042	-1458	1	6.24	TATATA
PF14_0042	-1446	1	6.24	TATATA
PF14_0042	-787	1	6.24	TATATA
PF14_0042	-781	1	6.24	TATATA
PF14_0042	-775	1	6.24	TATATA
PF14_0042	-431	1	6.24	TATATA
PF14_0042	-419	1	6.24	TATATA
PF14_0042	-406	1	6.24	TATATA
PF14_0042	-400	1	6.24	TATATA
PF14_0042	-378	1	6.24	TATATA
PF14_0042	-47	1	6.24	TATATA
PF14_0042	-41	1	6.24	TATATA
PF14_0042	-35	1	6.24	TATATA
PF14_0045	-1871	1	6.24	TATATA
PF14_0045	-1819	1	6.24	TATATA
PF14_0045	-1778	1	6.24	TATATA
PF14_0045	-1772	1	6.24	TATATA
PF14_0045	-1766	1	6.24	TATATA
PF14_0045	-1760	1	6.24	TATATA
PF14_0045	-1754	1	6.24	TATATA
PF14_0045	-1748	1	6.24	TATATA
PF14_0045	-1681	1	6.24	TATATA
PF14_0045	-1571	1	6.24	TATATA
PF14_0045	-1564	1	6.24	TATATA
PF14_0045	-1558	1	6.24	TATATA
PF14_0045	-1552	1	6.24	TATATA
PF14_0045	-1546	1	6.24	TATATA
PF14_0045	-1536	1	6.24	TATATA
PF14_0045	-1340	1	6.24	TATATA
PF14_0045	-1294	1	6.24	TATATA
PF14_0045	-1266	1	6.24	TATATA
PF14_0045	-1165	1	6.24	TATATA
PF14_0045	-1158	1	6.24	TATATA
PF14_0045	-1152	1	6.24	TATATA
PF14_0045	-1146	1	6.24	TATATA
PF14_0045	-1140	1	6.24	TATATA
PF14_0045	-1087	1	6.24	TATATA
PF14_0045	-1054	1	6.24	TATATA
PF14_0045	-952	1	6.24	TATATA
PF14_0045	-862	1	6.24	TATATA
PF14_0045	-856	1	6.24	TATATA
PF14_0045	-850	1	6.24	TATATA
PF14_0045	-698	1	6.24	TATATA
PF14_0045	-534	1	6.24	TATATA
PF14_0045	-528	1	6.24	TATATA
PF14_0045	-176	1	6.24	TATATA
PF14_0045	-64	1	6.24	TATATA
PF14_0055	-1265	1	6.24	TATATA
PF14_0055	-1259	1	6.24	TATATA
PF14_0055	-1253	1	6.24	TATATA
PF14_0055	-1247	1	6.24	TATATA
PF14_0055	-1238	1	6.24	TATATA
PF14_0055	-1156	1	6.24	TATATA
PF14_0055	-1043	1	6.24	TATATA
PF14_0055	-1037	1	6.24	TATATA
PF14_0055	-1031	1	6.24	TATATA
PF14_0055	-1025	1	6.24	TATATA
PF14_0055	-821	1	6.24	TATATA
PF14_0055	-744	1	6.24	TATATA
PF14_0055	-734	1	6.24	TATATA
PF14_0055	-652	1	6.24	TATATA
PF14_0055	-646	1	6.24	TATATA
PF14_0055	-616	1	6.24	TATATA
PF14_0055	-523	1	6.24	TATATA
PF14_0055	-476	1	6.24	TATATA
PF14_0055	-470	1	6.24	TATATA
PF14_0055	-413	1	6.24	TATATA
PF14_0055	-407	1	6.24	TATATA
PF14_0055	-401	1	6.24	TATATA
PF14_0055	-230	1	6.24	TATATA
PF14_0055	-224	1	6.24	TATATA
PF14_0055	-45	1	6.24	TATATA
PF14_0055	-39	1	6.24	TATATA
PF14_0055	-33	1	6.24	TATATA
PF14_0055	-27	1	6.24	TATATA
PF14_0056	-1394	1	6.24	TATATA
PF14_0056	-1388	1	6.24	TATATA
PF14_0056	-1382	1	6.24	TATATA
PF14_0056	-1376	1	6.24	TATATA
PF14_0056	-1199	1	6.24	TATATA
PF14_0056	-1193	1	6.24	TATATA
PF14_0056	-1187	1	6.24	TATATA
PF14_0056	-1016	1	6.24	TATATA
PF14_0056	-1010	1	6.24	TATATA
PF14_0056	-949	1	6.24	TATATA
PF14_0056	-900	1	6.24	TATATA
PF14_0056	-894	1	6.24	TATATA
PF14_0056	-805	1	6.24	TATATA
PF14_0056	-771	1	6.24	TATATA
PF14_0056	-677	1	6.24	TATATA
PF14_0056	-600	1	6.24	TATATA
PF14_0056	-392	1	6.24	TATATA
PF14_0056	-386	1	6.24	TATATA
PF14_0056	-380	1	6.24	TATATA
PF14_0056	-374	1	6.24	TATATA
PF14_0056	-330	1	6.24	TATATA
PF14_0056	-269	1	6.24	TATATA
PF14_0056	-172	1	6.24	TATATA
PF14_0056	-166	1	6.24	TATATA
PF14_0056	-160	1	6.24	TATATA
PF14_0056	-154	1	6.24	TATATA
PF14_0059	-1985	1	6.24	TATATA
PF14_0059	-1911	1	6.24	TATATA
PF14_0059	-1857	1	6.24	TATATA
PF14_0059	-1851	1	6.24	TATATA
PF14_0059	-1845	1	6.24	TATATA
PF14_0059	-1761	1	6.24	TATATA
PF14_0059	-1597	1	6.24	TATATA
PF14_0059	-1481	1	6.24	TATATA
PF14_0059	-1475	1	6.24	TATATA
PF14_0059	-1219	1	6.24	TATATA
PF14_0059	-1111	1	6.24	TATATA
PF14_0059	-1105	1	6.24	TATATA
PF14_0059	-1099	1	6.24	TATATA
PF14_0059	-853	1	6.24	TATATA
PF14_0059	-802	1	6.24	TATATA
PF14_0059	-789	1	6.24	TATATA
PF14_0059	-771	1	6.24	TATATA
PF14_0059	-759	1	6.24	TATATA
PF14_0059	-752	1	6.24	TATATA
PF14_0059	-746	1	6.24	TATATA
PF14_0059	-740	1	6.24	TATATA
PF14_0059	-734	1	6.24	TATATA
PF14_0059	-728	1	6.24	TATATA
PF14_0059	-722	1	6.24	TATATA
PF14_0059	-512	1	6.24	TATATA
PF14_0059	-506	1	6.24	TATATA
PF14_0059	-500	1	6.24	TATATA
PF14_0059	-494	1	6.24	TATATA
PF14_0059	-488	1	6.24	TATATA
PF14_0059	-482	1	6.24	TATATA
PF14_0059	-339	1	6.24	TATATA
PF14_0059	-219	1	6.24	TATATA
PF14_0059	-118	1	6.24	TATATA
PF14_0059	-59	1	6.24	TATATA
PF14_0059	-53	1	6.24	TATATA
PF14_0059	-41	1	6.24	TATATA
PF14_0068	-1368	1	6.24	TATATA
PF14_0068	-1362	1	6.24	TATATA
PF14_0068	-1356	1	6.24	TATATA
PF14_0068	-1350	1	6.24	TATATA
PF14_0068	-1329	1	6.24	TATATA
PF14_0068	-1155	1	6.24	TATATA
PF14_0068	-1149	1	6.24	TATATA
PF14_0068	-1143	1	6.24	TATATA
PF14_0068	-1007	1	6.24	TATATA
PF14_0068	-909	1	6.24	TATATA
PF14_0068	-846	1	6.24	TATATA
PF14_0068	-717	1	6.24	TATATA
PF14_0068	-627	1	6.24	TATATA
PF14_0068	-621	1	6.24	TATATA
PF14_0068	-615	1	6.24	TATATA
PF14_0068	-609	1	6.24	TATATA
PF14_0068	-573	1	6.24	TATATA
PF14_0068	-559	1	6.24	TATATA
PF14_0068	-518	1	6.24	TATATA
PF14_0068	-474	1	6.24	TATATA
PF14_0068	-316	1	6.24	TATATA
PF14_0068	-222	1	6.24	TATATA
PF14_0068	-210	1	6.24	TATATA
PF14_0068	-26	1	6.24	TATATA
[truncated: 2,179,174 more chars]
