# Supplementary material for: Identification and Genome-Wide Prediction of DNA Binding Specificities for the ApiAP2 Family of Regulators from the Malaria Parasite
Source: PLoS Pathog. 2010 Oct 28;6(10):e1001165. doi: 10.1371/journal.ppat.1001165 (PMC2965767; doi:10.1371/journal.ppat.1001165)
Supplement: Dataset S5 — IDC co-expressed predicted targets for all motifs. (1.71 MB ZIP) [file ppat.1001165.s023.zip › Dataset S5_revised/PFL1900w_DLD_IDC co-expressed targets.xls]

## Sheet: PFL1900w_DLD_IDC co-expressed t
Dataset S5l. Predicted targets of PFL1900w_DLD that are co-expressed during the IDC.
Searches were done using the position weight matrix trimmed to the 6 most informative consecutive motif positions.
Data is sorted by score from highest to lowest.
Column 1 - PlasmoDB gene IDs. Genes listed multiple times have more than one match to the motif in their upstream regions
Column 2 - Position of the motif upstream from the ATG start codon.
Column 3 - Orientation of the motif in the genome. 1 indicates the plus strand and -1 indicates the minus strand.
Column 4 - ScanACE score. Higher scores reflect better better matches to the position weight matrix.
Column 5 - Sequence of the motif match. All sequences are 5' to 3' from the plus strand.
Gene ID	Position	Orientation	Score	Sequence
MAL13P1.122	-986	-1	11.69	TGTAGA
MAL13P1.170	-1767	-1	11.69	TGTAGA
MAL13P1.206	-1829	-1	11.69	TGTAGA
MAL13P1.206	-97	-1	11.69	TGTAGA
MAL13P1.233	-1188	1	11.69	TCTACA
MAL13P1.237	-88	-1	11.69	TGTAGA
MAL13P1.264	-282	1	11.69	TCTACA
MAL13P1.264	-94	-1	11.69	TGTAGA
MAL13P1.293	-1568	1	11.69	TCTACA
MAL13P1.333	-365	-1	11.69	TGTAGA
MAL13P1.341	-420	-1	11.69	TGTAGA
MAL13P1.35	-348	-1	11.69	TGTAGA
MAL13P1.35	-306	1	11.69	TCTACA
MAL13P1.43	-85	-1	11.69	TGTAGA
MAL13P1.53	-732	1	11.69	TCTACA
MAL13P1.55	-1329	-1	11.69	TGTAGA
MAL13P1.56	-936	-1	11.69	TGTAGA
MAL13P1.61	-565	-1	11.69	TGTAGA
MAL13P1.70	-169	-1	11.69	TGTAGA
MAL13P1.79	-1219	-1	11.69	TGTAGA
MAL7P1.105	-1443	1	11.69	TCTACA
MAL7P1.113	-525	-1	11.69	TGTAGA
MAL7P1.120	-361	1	11.69	TCTACA
MAL7P1.14	-804	-1	11.69	TGTAGA
MAL7P1.150	-571	1	11.69	TCTACA
MAL7P1.170	-1715	-1	11.69	TGTAGA
MAL7P1.170	-1228	-1	11.69	TGTAGA
MAL7P1.170	-783	-1	11.69	TGTAGA
MAL7P1.171	-917	-1	11.69	TGTAGA
MAL7P1.172	-1258	-1	11.69	TGTAGA
MAL7P1.172	-1106	-1	11.69	TGTAGA
MAL7P1.172	-910	-1	11.69	TGTAGA
MAL7P1.172	-198	-1	11.69	TGTAGA
MAL7P1.76	-1352	-1	11.69	TGTAGA
MAL7P1.76	-904	-1	11.69	TGTAGA
MAL7P1.76	-879	-1	11.69	TGTAGA
MAL8P1.152	-1387	1	11.69	TCTACA
MAL8P1.154	-651	1	11.69	TCTACA
MAL8P1.160	-1263	1	11.69	TCTACA
MAL8P1.160	-233	1	11.69	TCTACA
MAL8P1.19	-658	1	11.69	TCTACA
MAL8P1.2	-756	1	11.69	TCTACA
MAL8P1.57	-880	1	11.69	TCTACA
MAL8P1.57	-549	-1	11.69	TGTAGA
MAL8P1.64	-771	1	11.69	TCTACA
MAL8P1.67	-1210	-1	11.69	TGTAGA
MAL8P1.67	-1091	1	11.69	TCTACA
MAL8P1.67	-26	-1	11.69	TGTAGA
PF07_0003	-1733	1	11.69	TCTACA
PF07_0003	-1012	-1	11.69	TGTAGA
PF07_0005	-952	-1	11.69	TGTAGA
PF07_0005	-466	-1	11.69	TGTAGA
PF07_0005	-145	-1	11.69	TGTAGA
PF07_0029	-963	-1	11.69	TGTAGA
PF07_0067	-687	1	11.69	TCTACA
PF07_0067	-662	1	11.69	TCTACA
PF07_0067	-214	1	11.69	TCTACA
PF07_0083	-1747	1	11.69	TCTACA
PF07_0090	-195	-1	11.69	TGTAGA
PF07_0092	-626	-1	11.69	TGTAGA
PF07_0097	-1100	1	11.69	TCTACA
PF07_0097	-300	-1	11.69	TGTAGA
PF07_0103	-134	-1	11.69	TGTAGA
PF07_0106	-1777	1	11.69	TCTACA
PF07_0116	-1964	-1	11.69	TGTAGA
PF07_0121	-839	1	11.69	TCTACA
PF07_0122	-510	-1	11.69	TGTAGA
PF07_0126	-1251	1	11.69	TCTACA
PF08_0002	-850	-1	11.69	TGTAGA
PF08_0026	-1048	-1	11.69	TGTAGA
PF08_0042	-1558	1	11.69	TCTACA
PF08_0042	-339	-1	11.69	TGTAGA
PF08_0055	-736	1	11.69	TCTACA
PF08_0055	-671	-1	11.69	TGTAGA
PF08_0083	-84	1	11.69	TCTACA
PF08_0113	-1184	-1	11.69	TGTAGA
PF08_0120	-612	1	11.69	TCTACA
PF08_0121	-594	-1	11.69	TGTAGA
PF08_0124	-1356	1	11.69	TCTACA
PF08_0130	-49	-1	11.69	TGTAGA
PF10_0019	-1258	1	11.69	TCTACA
PF10_0083	-1139	1	11.69	TCTACA
PF10_0085	-661	-1	11.69	TGTAGA
PF10_0085	-571	1	11.69	TCTACA
PF10_0085	-470	-1	11.69	TGTAGA
PF10_0085	-43	-1	11.69	TGTAGA
PF10_0089	-678	1	11.69	TCTACA
PF10_0095	-770	-1	11.69	TGTAGA
PF10_0099	-1716	-1	11.69	TGTAGA
PF10_0099	-1025	1	11.69	TCTACA
PF10_0123	-364	1	11.69	TCTACA
PF10_0123	-178	-1	11.69	TGTAGA
PF10_0139	-566	1	11.69	TCTACA
PF10_0139	-208	1	11.69	TCTACA
PF10_0157	-170	1	11.69	TCTACA
PF10_0158	-1558	-1	11.69	TGTAGA
PF10_0162	-1733	-1	11.69	TGTAGA
PF10_0162	-252	-1	11.69	TGTAGA
PF10_0181	-685	-1	11.69	TGTAGA
PF10_0194	-1565	1	11.69	TCTACA
PF10_0200	-778	1	11.69	TCTACA
PF10_0200	-624	-1	11.69	TGTAGA
PF10_0219	-581	1	11.69	TCTACA
PF10_0219	-72	1	11.69	TCTACA
PF10_0242	-1864	1	11.69	TCTACA
PF10_0264	-510	-1	11.69	TGTAGA
PF10_0273	-411	1	11.69	TCTACA
PF10_0278	-746	-1	11.69	TGTAGA
PF10_0285	-490	1	11.69	TCTACA
PF10_0300	-506	1	11.69	TCTACA
PF10_0314	-716	-1	11.69	TGTAGA
PF10_0314	-141	-1	11.69	TGTAGA
PF10_0341	-576	1	11.69	TCTACA
PF10_0357	-630	-1	11.69	TGTAGA
PF10_0357	-619	1	11.69	TCTACA
PF10_0380	-1058	-1	11.69	TGTAGA
PF11_0037	-1593	-1	11.69	TGTAGA
PF11_0037	-168	-1	11.69	TGTAGA
PF11_0039	-139	1	11.69	TCTACA
PF11_0068	-264	-1	11.69	TGTAGA
PF11_0086	-616	1	11.69	TCTACA
PF11_0090	-483	1	11.69	TCTACA
PF11_0093	-1869	1	11.69	TCTACA
PF11_0093	-899	-1	11.69	TGTAGA
PF11_0105	-1361	1	11.69	TCTACA
PF11_0105	-879	-1	11.69	TGTAGA
PF11_0105	-286	-1	11.69	TGTAGA
PF11_0139	-1891	-1	11.69	TGTAGA
PF11_0142	-1645	-1	11.69	TGTAGA
PF11_0175	-698	1	11.69	TCTACA
PF11_0191	-1296	1	11.69	TCTACA
PF11_0191	-804	-1	11.69	TGTAGA
PF11_0191	-209	-1	11.69	TGTAGA
PF11_0192	-939	1	11.69	TCTACA
PF11_0199	-992	-1	11.69	TGTAGA
PF11_0199	-512	-1	11.69	TGTAGA
PF11_0224	-32	-1	11.69	TGTAGA
PF11_0240	-805	1	11.69	TCTACA
PF11_0240	-684	1	11.69	TCTACA
PF11_0240	-307	-1	11.69	TGTAGA
PF11_0259	-652	1	11.69	TCTACA
PF11_0269	-1866	1	11.69	TCTACA
PF11_0274	-708	-1	11.69	TGTAGA
PF11_0275	-547	-1	11.69	TGTAGA
PF11_0275	-350	1	11.69	TCTACA
PF11_0296	-991	1	11.69	TCTACA
PF11_0296	-349	-1	11.69	TGTAGA
PF11_0296	-300	1	11.69	TCTACA
PF11_0305	-710	1	11.69	TCTACA
PF11_0305	-322	-1	11.69	TGTAGA
PF11_0320	-801	1	11.69	TCTACA
PF11_0347	-646	1	11.69	TCTACA
PF11_0347	-420	1	11.69	TCTACA
PF11_0384	-1741	1	11.69	TCTACA
PF11_0398	-510	1	11.69	TCTACA
PF11_0402	-1677	1	11.69	TCTACA
PF11_0402	-1335	1	11.69	TCTACA
PF11_0404	-1952	1	11.69	TCTACA
PF11_0404	-1925	1	11.69	TCTACA
PF11_0404	-1897	1	11.69	TCTACA
PF11_0404	-1869	1	11.69	TCTACA
PF11_0404	-1782	1	11.69	TCTACA
PF11_0404	-839	1	11.69	TCTACA
PF11_0404	-300	-1	11.69	TGTAGA
PF11_0418	-1329	1	11.69	TCTACA
PF11_0418	-724	1	11.69	TCTACA
PF11_0419	-1251	1	11.69	TCTACA
PF11_0431	-363	1	11.69	TCTACA
PF11_0445	-522	-1	11.69	TGTAGA
PF11_0445	-160	-1	11.69	TGTAGA
PF11_0445	-9	-1	11.69	TGTAGA
PF11_0473	-1201	1	11.69	TCTACA
PF11_0505	-592	1	11.69	TCTACA
PF11_0505	-231	1	11.69	TCTACA
PF13_0018	-598	-1	11.69	TGTAGA
PF13_0038	-1949	-1	11.69	TGTAGA
PF13_0038	-1902	1	11.69	TCTACA
PF13_0044	-1293	-1	11.69	TGTAGA
PF13_0073	-1259	-1	11.69	TGTAGA
PF13_0076	-1199	1	11.69	TCTACA
PF13_0109	-154	-1	11.69	TGTAGA
PF13_0137	-431	-1	11.69	TGTAGA
PF13_0137	-310	1	11.69	TCTACA
PF13_0138	-1678	1	11.69	TCTACA
PF13_0162	-489	-1	11.69	TGTAGA
PF13_0163	-14	-1	11.69	TGTAGA
PF13_0177	-290	-1	11.69	TGTAGA
PF13_0184	-1709	-1	11.69	TGTAGA
PF13_0215	-1123	1	11.69	TCTACA
PF13_0215	-949	-1	11.69	TGTAGA
PF13_0253	-1786	-1	11.69	TGTAGA
PF13_0253	-543	-1	11.69	TGTAGA
PF13_0257	-216	-1	11.69	TGTAGA
PF13_0259	-884	-1	11.69	TGTAGA
PF13_0270	-235	-1	11.69	TGTAGA
PF13_0271	-1448	1	11.69	TCTACA
PF13_0271	-1260	-1	11.69	TGTAGA
PF13_0292	-806	-1	11.69	TGTAGA
PF13_0292	-420	-1	11.69	TGTAGA
PF13_0293	-923	1	11.69	TCTACA
PF13_0293	-537	1	11.69	TCTACA
PF13_0309	-869	-1	11.69	TGTAGA
PF13_0309	-321	-1	11.69	TGTAGA
PF13_0313	-1803	-1	11.69	TGTAGA
PF13_0315	-391	-1	11.69	TGTAGA
PF13_0323	-1567	-1	11.69	TGTAGA
PF13_0343	-349	-1	11.69	TGTAGA
PF13_0352	-892	1	11.69	TCTACA
PF14_0015	-780	-1	11.69	TGTAGA
PF14_0015	-533	1	11.69	TCTACA
PF14_0015	-373	-1	11.69	TGTAGA
PF14_0045	-404	-1	11.69	TGTAGA
PF14_0076	-106	1	11.69	TCTACA
PF14_0086	-1023	1	11.69	TCTACA
PF14_0100	-631	1	11.69	TCTACA
PF14_0110	-1984	1	11.69	TCTACA
PF14_0110	-1913	1	11.69	TCTACA
PF14_0110	-1781	1	11.69	TCTACA
PF14_0113	-1201	1	11.69	TCTACA
PF14_0113	-447	-1	11.69	TGTAGA
PF14_0113	-296	1	11.69	TCTACA
PF14_0113	-115	-1	11.69	TGTAGA
PF14_0117	-927	-1	11.69	TGTAGA
PF14_0124	-1515	1	11.69	TCTACA
PF14_0136	-386	-1	11.69	TGTAGA
PF14_0139	-818	1	11.69	TCTACA
PF14_0139	-222	1	11.69	TCTACA
PF14_0145	-1547	1	11.69	TCTACA
PF14_0150	-363	1	11.69	TCTACA
PF14_0156	-514	1	11.69	TCTACA
PF14_0157	-940	-1	11.69	TGTAGA
PF14_0164	-1659	-1	11.69	TGTAGA
PF14_0174	-22	-1	11.69	TGTAGA
PF14_0175	-1488	-1	11.69	TGTAGA
PF14_0185	-251	-1	11.69	TGTAGA
PF14_0191	-1387	-1	11.69	TGTAGA
PF14_0239	-1736	1	11.69	TCTACA
PF14_0239	-558	-1	11.69	TGTAGA
PF14_0247	-1878	-1	11.69	TGTAGA
PF14_0247	-1314	-1	11.69	TGTAGA
PF14_0247	-704	-1	11.69	TGTAGA
PF14_0259	-17	1	11.69	TCTACA
PF14_0259	-9	-1	11.69	TGTAGA
PF14_0274	-23	-1	11.69	TGTAGA
PF14_0291	-1637	1	11.69	TCTACA
PF14_0291	-553	-1	11.69	TGTAGA
PF14_0292	-1387	-1	11.69	TGTAGA
PF14_0292	-296	-1	11.69	TGTAGA
PF14_0322	-402	1	11.69	TCTACA
PF14_0322	-318	-1	11.69	TGTAGA
PF14_0339	-532	1	11.69	TCTACA
PF14_0344	-826	-1	11.69	TGTAGA
PF14_0391	-394	1	11.69	TCTACA
PF14_0431	-1815	-1	11.69	TGTAGA
PF14_0432	-386	1	11.69	TCTACA
PF14_0437	-1879	1	11.69	TCTACA
PF14_0437	-532	-1	11.69	TGTAGA
PF14_0440	-1858	1	11.69	TCTACA
PF14_0440	-535	1	11.69	TCTACA
PF14_0450	-750	-1	11.69	TGTAGA
PF14_0456	-1811	-1	11.69	TGTAGA
PF14_0456	-538	1	11.69	TCTACA
PF14_0456	-97	-1	11.69	TGTAGA
PF14_0465	-344	-1	11.69	TGTAGA
PF14_0470	-1460	1	11.69	TCTACA
PF14_0476	-293	-1	11.69	TGTAGA
PF14_0481	-189	1	11.69	TCTACA
PF14_0496	-163	-1	11.69	TGTAGA
PF14_0512	-97	1	11.69	TCTACA
PF14_0515	-1171	1	11.69	TCTACA
PF14_0518	-107	-1	11.69	TGTAGA
PF14_0550	-1125	-1	11.69	TGTAGA
PF14_0561	-230	-1	11.69	TGTAGA
PF14_0587	-1158	1	11.69	TCTACA
PF14_0594	-452	-1	11.69	TGTAGA
PF14_0594	-110	1	11.69	TCTACA
PF14_0603	-351	1	11.69	TCTACA
PF14_0608	-1642	1	11.69	TCTACA
PF14_0610	-1201	-1	11.69	TGTAGA
PF14_0614	-412	-1	11.69	TGTAGA
PF14_0614	-267	-1	11.69	TGTAGA
PF14_0616	-1415	1	11.69	TCTACA
PF14_0621	-743	-1	11.69	TGTAGA
PF14_0635	-632	1	11.69	TCTACA
PF14_0677	-982	-1	11.69	TGTAGA
PF14_0678	-1166	1	11.69	TCTACA
PF14_0690	-280	-1	11.69	TGTAGA
PF14_0714	-1930	-1	11.69	TGTAGA
PF14_0714	-54	-1	11.69	TGTAGA
PF14_0728	-115	-1	11.69	TGTAGA
PF14_0746	-1509	-1	11.69	TGTAGA
PF14_0746	-711	1	11.69	TCTACA
PFA0130c	-421	-1	11.69	TGTAGA
PFA0220w	-1950	1	11.69	TCTACA
PFA0275c	-1072	-1	11.69	TGTAGA
PFA0375c	-402	1	11.69	TCTACA
PFA0415c	-1388	1	11.69	TCTACA
PFA0515w	-1474	-1	11.69	TGTAGA
PFA0525w	-1612	-1	11.69	TGTAGA
PFA0525w	-1199	1	11.69	TCTACA
PFA0635c	-650	-1	11.69	TGTAGA
PFA0765c	-689	-1	11.69	TGTAGA
PFB0010w	-728	-1	11.69	TGTAGA
PFB0105c	-1820	1	11.69	TCTACA
PFB0106c	-417	-1	11.69	TGTAGA
PFB0175c	-642	-1	11.69	TGTAGA
PFB0285c	-8	-1	11.69	TGTAGA
PFB0370c	-562	-1	11.69	TGTAGA
PFB0375w	-420	1	11.69	TCTACA
PFB0440c	-1436	1	11.69	TCTACA
PFB0440c	-1294	1	11.69	TCTACA
PFB0440c	-1068	-1	11.69	TGTAGA
PFB0485c	-1325	-1	11.69	TGTAGA
PFB0495w	-1149	1	11.69	TCTACA
PFB0675w	-782	1	11.69	TCTACA
PFB0700c	-290	-1	11.69	TGTAGA
PFB0700c	-168	-1	11.69	TGTAGA
PFB0860c	-316	1	11.69	TCTACA
PFB0865w	-918	-1	11.69	TGTAGA
PFB0875c	-581	-1	11.69	TGTAGA
PFB0900c	-1875	1	11.69	TCTACA
PFB0910w	-1797	-1	11.69	TGTAGA
PFB0910w	-1498	-1	11.69	TGTAGA
PFB0910w	-318	-1	11.69	TGTAGA
PFB0925w	-1968	-1	11.69	TGTAGA
PFB0925w	-1691	-1	11.69	TGTAGA
PFB0925w	-1333	-1	11.69	TGTAGA
PFB0932w	-799	-1	11.69	TGTAGA
PFB0932w	-633	-1	11.69	TGTAGA
PFC0065c	-387	1	11.69	TCTACA
PFC0065c	-291	1	11.69	TCTACA
PFC0075c	-181	-1	11.69	TGTAGA
PFC0080c	-1820	1	11.69	TCTACA
PFC0115c	-1923	-1	11.69	TGTAGA
PFC0115c	-1886	1	11.69	TCTACA
PFC0115c	-15	-1	11.69	TGTAGA
PFC0130c	-1507	1	11.69	TCTACA
PFC0130c	-210	1	11.69	TCTACA
PFC0155c	-1175	1	11.69	TCTACA
PFC0190c	-1588	1	11.69	TCTACA
PFC0300c	-1780	-1	11.69	TGTAGA
PFC0300c	-159	-1	11.69	TGTAGA
PFC0430w	-1197	1	11.69	TCTACA
PFC0485w	-925	1	11.69	TCTACA
PFC0485w	-387	1	11.69	TCTACA
PFC0485w	-143	1	11.69	TCTACA
PFC0486c	-1916	-1	11.69	TGTAGA
PFC0486c	-1010	1	11.69	TCTACA
PFC0690c	-786	-1	11.69	TGTAGA
PFC0825c	-1455	1	11.69	TCTACA
PFC0825c	-1146	1	11.69	TCTACA
PFC0825c	-695	-1	11.69	TGTAGA
PFC0875w	-691	1	11.69	TCTACA
PFC1050w	-1935	1	11.69	TCTACA
PFC1050w	-1242	-1	11.69	TGTAGA
PFC1050w	-339	-1	11.69	TGTAGA
PFD0080c	-1490	1	11.69	TCTACA
PFD0125c	-1732	-1	11.69	TGTAGA
PFD0125c	-480	1	11.69	TCTACA
PFD0270c	-95	1	11.69	TCTACA
PFD0355c	-103	1	11.69	TCTACA
PFD0360w	-1348	-1	11.69	TGTAGA
PFD0460c	-1461	-1	11.69	TGTAGA
PFD0495c	-977	-1	11.69	TGTAGA
PFD0495c	-138	-1	11.69	TGTAGA
PFD0545w	-601	-1	11.69	TGTAGA
PFD0740w	-308	-1	11.69	TGTAGA
PFD0825c	-854	1	11.69	TCTACA
PFD1015c	-1794	1	11.69	TCTACA
PFD1015c	-1470	-1	11.69	TGTAGA
PFD1015c	-857	1	11.69	TCTACA
PFD1055w	-1987	-1	11.69	TGTAGA
PFD1055w	-1627	-1	11.69	TGTAGA
PFE0055c	-1479	-1	11.69	TGTAGA
PFE0120c	-1795	1	11.69	TCTACA
PFE0245c	-1127	1	11.69	TCTACA
PFE0245c	-711	-1	11.69	TGTAGA
PFE0305w	-547	-1	11.69	TGTAGA
PFE0385w	-1894	1	11.69	TCTACA
PFE0385w	-1779	1	11.69	TCTACA
PFE0465c	-724	-1	11.69	TGTAGA
PFE0485w	-1423	-1	11.69	TGTAGA
PFE0515w	-1904	1	11.69	TCTACA
PFE0515w	-1337	-1	11.69	TGTAGA
PFE0515w	-1027	1	11.69	TCTACA
PFE0515w	-318	1	11.69	TCTACA
PFE0515w	-294	-1	11.69	TGTAGA
PFE0515w	-9	1	11.69	TCTACA
PFE0570w	-537	1	11.69	TCTACA
PFE0810c	-1842	1	11.69	TCTACA
PFE0810c	-1825	1	11.69	TCTACA
PFE0810c	-1450	1	11.69	TCTACA
PFE0815w	-851	-1	11.69	TGTAGA
PFE0815w	-476	-1	11.69	TGTAGA
PFE0815w	-459	-1	11.69	TGTAGA
PFE0865c	-38	1	11.69	TCTACA
PFE0885w	-1820	-1	11.69	TGTAGA
PFE0885w	-965	-1	11.69	TGTAGA
PFE0885w	-851	1	11.69	TCTACA
PFE0885w	-169	-1	11.69	TGTAGA
PFE0995c	-382	1	11.69	TCTACA
PFE1035c	-980	1	11.69	TCTACA
PFE1035c	-274	1	11.69	TCTACA
PFE1115c	-273	-1	11.69	TGTAGA
PFE1200w	-639	-1	11.69	TGTAGA
PFE1235c	-1517	-1	11.69	TGTAGA
PFE1235c	-1085	-1	11.69	TGTAGA
PFE1240w	-1577	1	11.69	TCTACA
PFE1240w	-768	1	11.69	TCTACA
PFE1250w	-1065	1	11.69	TCTACA
PFE1270c	-908	-1	11.69	TGTAGA
PFE1310c	-709	-1	11.69	TGTAGA
PFE1400c	-1435	1	11.69	TCTACA
PFE1400c	-631	1	11.69	TCTACA
PFE1435c	-1240	1	11.69	TCTACA
PFE1490c	-990	-1	11.69	TGTAGA
PFE1525w	-615	1	11.69	TCTACA
PFE1525w	-422	-1	11.69	TGTAGA
PFI0110c	-1746	-1	11.69	TGTAGA
PFI0165c	-435	-1	11.69	TGTAGA
PFI0170w	-1044	1	11.69	TCTACA
PFI0255c	-1427	-1	11.69	TGTAGA
PFI0310w	-851	-1	11.69	TGTAGA
PFI0365w	-1175	1	11.69	TCTACA
PFI0365w	-272	-1	11.69	TGTAGA
PFI0370c	-511	-1	11.69	TGTAGA
PFI0370c	-436	-1	11.69	TGTAGA
PFI0815c	-487	1	11.69	TCTACA
PFI0920c	-1948	1	11.69	TCTACA
PFI0920c	-437	1	11.69	TCTACA
PFI0925w	-1236	-1	11.69	TGTAGA
PFI0925w	-232	1	11.69	TCTACA
PFI1070c	-265	1	11.69	TCTACA
PFI1140w	-972	-1	11.69	TGTAGA
PFI1480w	-25	1	11.69	TCTACA
PFI1600w	-1155	1	11.69	TCTACA
PFI1735c	-635	1	11.69	TCTACA
PFI1755c	-957	-1	11.69	TGTAGA
PFI1755c	-778	1	11.69	TCTACA
PFI1780w	-1413	-1	11.69	TGTAGA
PFL0035c	-924	-1	11.69	TGTAGA
PFL0075w	-1400	-1	11.69	TGTAGA
PFL0075w	-197	-1	11.69	TGTAGA
PFL0125c	-371	1	11.69	TCTACA
PFL0135w	-575	-1	11.69	TGTAGA
PFL0190w	-1797	1	11.69	TCTACA
PFL0330c	-1679	-1	11.69	TGTAGA
PFL0355c	-1310	1	11.69	TCTACA
PFL0355c	-1289	-1	11.69	TGTAGA
PFL0355c	-701	1	11.69	TCTACA
PFL0370w	-476	-1	11.69	TGTAGA
PFL0405w	-166	1	11.69	TCTACA
PFL0590c	-1653	1	11.69	TCTACA
PFL0850w	-1377	-1	11.69	TGTAGA
PFL0880c	-1864	1	11.69	TCTACA
PFL0880c	-671	-1	11.69	TGTAGA
PFL0895c	-1803	-1	11.69	TGTAGA
PFL0895c	-407	-1	11.69	TGTAGA
PFL0935c	-981	-1	11.69	TGTAGA
PFL0935c	-678	-1	11.69	TGTAGA
PFL0940c	-1377	-1	11.69	TGTAGA
PFL0940c	-475	-1	11.69	TGTAGA
PFL1055c	-1609	1	11.69	TCTACA
PFL1125w	-913	1	11.69	TCTACA
PFL1170w	-1687	1	11.69	TCTACA
PFL1170w	-1220	1	11.69	TCTACA
PFL1185c	-1135	1	11.69	TCTACA
PFL1185c	-680	-1	11.69	TGTAGA
PFL1470c	-811	-1	11.69	TGTAGA
PFL1520w	-326	-1	11.69	TGTAGA
PFL1610c	-612	1	11.69	TCTACA
PFL1800w	-928	1	11.69	TCTACA
PFL1800w	-169	1	11.69	TCTACA
PFL1820w	-1316	-1	11.69	TGTAGA
PFL1880w	-70	-1	11.69	TGTAGA
PFL1955w	-698	-1	11.69	TGTAGA
PFL2010c	-857	-1	11.69	TGTAGA
PFL2010c	-456	1	11.69	TCTACA
PFL2010c	-74	-1	11.69	TGTAGA
PFL2295w	-730	-1	11.69	TGTAGA
PFL2410w	-1051	-1	11.69	TGTAGA
PFL2475w	-436	-1	11.69	TGTAGA
MAL13P1.170	-1091	-1	9.24	TGTAGG
MAL13P1.170	-625	1	9.24	CCTACA
MAL13P1.264	-737	-1	9.24	TGTAGG
MAL13P1.310	-155	1	9.24	CCTACA
MAL13P1.56	-1626	1	9.24	CCTACA
MAL13P1.61	-271	1	9.24	CCTACA
MAL13P1.70	-1029	-1	9.24	TGTAGG
MAL7P1.120	-1397	-1	9.24	TGTAGG
MAL7P1.172	-1249	1	9.24	CCTACA
MAL7P1.172	-670	-1	9.24	TGTAGG
MAL7P1.76	-913	1	9.24	CCTACA
MAL8P1.131	-231	-1	9.24	TGTAGG
MAL8P1.154	-185	1	9.24	CCTACA
MAL8P1.2	-1259	-1	9.24	TGTAGG
MAL8P1.4	-1805	-1	9.24	TGTAGG
MAL8P1.41	-914	1	9.24	CCTACA
PF07_0006	-784	1	9.24	CCTACA
PF07_0006	-750	1	9.24	CCTACA
PF07_0006	-551	-1	9.24	TGTAGG
PF07_0008	-1585	-1	9.24	TGTAGG
PF07_0067	-653	-1	9.24	TGTAGG
PF07_0071	-36	-1	9.24	TGTAGG
PF07_0090	-1348	-1	9.24	TGTAGG
PF07_0096	-421	1	9.24	CCTACA
PF07_0096	-326	1	9.24	CCTACA
PF08_0026	-110	-1	9.24	TGTAGG
PF08_0088	-712	-1	9.24	TGTAGG
PF08_0113	-978	-1	9.24	TGTAGG
PF10_0023	-1096	-1	9.24	TGTAGG
PF10_0099	-1558	-1	9.24	TGTAGG
PF10_0266	-1728	1	9.24	CCTACA
PF10_0266	-1582	-1	9.24	TGTAGG
PF11_0139	-1071	-1	9.24	TGTAGG
PF11_0192	-795	-1	9.24	TGTAGG
PF11_0211	-1450	1	9.24	CCTACA
PF11_0239	-1501	1	9.24	CCTACA
PF11_0240	-753	1	9.24	CCTACA
PF11_0274	-996	-1	9.24	TGTAGG
PF11_0431	-643	-1	9.24	TGTAGG
PF11_0452	-417	1	9.24	CCTACA
PF11_0471	-616	-1	9.24	TGTAGG
PF11_0473	-417	1	9.24	CCTACA
PF13_0116	-1403	-1	9.24	TGTAGG
PF13_0150	-841	1	9.24	CCTACA
PF13_0172	-470	-1	9.24	TGTAGG
PF13_0175	-473	-1	9.24	TGTAGG
PF13_0175	-7	1	9.24	CCTACA
PF13_0177	-745	-1	9.24	TGTAGG
PF13_0178	-1761	1	9.24	CCTACA
PF13_0213	-1235	1	9.24	CCTACA
PF13_0271	-805	1	9.24	CCTACA
PF13_0286	-752	-1	9.24	TGTAGG
PF13_0310	-381	1	9.24	CCTACA
PF13_0323	-1229	1	9.24	CCTACA
PF13_0323	-385	-1	9.24	TGTAGG
PF14_0013	-337	1	9.24	CCTACA
PF14_0016	-1634	-1	9.24	TGTAGG
PF14_0017	-1474	1	9.24	CCTACA
PF14_0045	-838	-1	9.24	TGTAGG
PF14_0045	-584	-1	9.24	TGTAGG
PF14_0076	-1006	-1	9.24	TGTAGG
PF14_0100	-1853	1	9.24	CCTACA
PF14_0124	-1656	1	9.24	CCTACA
PF14_0136	-937	1	9.24	CCTACA
PF14_0145	-303	-1	9.24	TGTAGG
PF14_0183	-651	1	9.24	CCTACA
PF14_0188	-1795	-1	9.24	TGTAGG
PF14_0201	-1687	-1	9.24	TGTAGG
PF14_0214	-875	1	9.24	CCTACA
PF14_0239	-472	1	9.24	CCTACA
PF14_0390	-84	1	9.24	CCTACA
PF14_0431	-1830	1	9.24	CCTACA
PF14_0432	-371	-1	9.24	TGTAGG
PF14_0477	-1956	-1	9.24	TGTAGG
PF14_0477	-411	-1	9.24	TGTAGG
PF14_0478	-1567	1	9.24	CCTACA
PF14_0518	-1685	-1	9.24	TGTAGG
PF14_0712	-373	1	9.24	CCTACA
PF14_0728	-1291	1	9.24	CCTACA
PF14_0760	-1993	1	9.24	CCTACA
PFA0515w	-1798	1	9.24	CCTACA
PFA0515w	-1167	-1	9.24	TGTAGG
PFA0765c	-1073	-1	9.24	TGTAGG
PFA0765c	-1045	-1	9.24	TGTAGG
PFB0106c	-1497	-1	9.24	TGTAGG
PFB0370c	-815	-1	9.24	TGTAGG
PFB0375w	-167	1	9.24	CCTACA
PFB0705w	-9	1	9.24	CCTACA
PFB0875c	-1301	1	9.24	CCTACA
PFC0430w	-1616	1	9.24	CCTACA
PFC0430w	-945	1	9.24	CCTACA
PFC0485w	-494	-1	9.24	TGTAGG
PFC0485w	-442	1	9.24	CCTACA
PFC0486c	-899	-1	9.24	TGTAGG
PFC0690c	-1132	-1	9.24	TGTAGG
PFD0025w	-977	1	9.24	CCTACA
PFD0070c	-786	-1	9.24	TGTAGG
PFD0125c	-503	1	9.24	CCTACA
PFD0245c	-839	1	9.24	CCTACA
PFD0545w	-1631	1	9.24	CCTACA
PFD0905w	-665	-1	9.24	TGTAGG
PFD1055w	-920	-1	9.24	TGTAGG
PFD1170c	-1687	1	9.24	CCTACA
PFD1175w	-74	-1	9.24	TGTAGG
PFE0120c	-343	-1	9.24	TGTAGG
PFE0170c	-1150	-1	9.24	TGTAGG
PFE0485w	-1902	1	9.24	CCTACA
PFE1140c	-698	1	9.24	CCTACA
PFE1240w	-374	1	9.24	CCTACA
PFE1435c	-1441	-1	9.24	TGTAGG
PFE1435c	-1223	1	9.24	CCTACA
PFE1525w	-177	1	9.24	CCTACA
PFE1535w	-759	-1	9.24	TGTAGG
PFI0110c	-1794	1	9.24	CCTACA
PFI0320w	-1098	1	9.24	CCTACA
PFI0325c	-1376	1	9.24	CCTACA
PFI0920c	-730	-1	9.24	TGTAGG
PFI1480w	-995	-1	9.24	TGTAGG
PFI1780w	-503	-1	9.24	TGTAGG
PFL0060w	-1429	1	9.24	CCTACA
PFL0590c	-1889	1	9.24	CCTACA
PFL0675c	-1767	1	9.24	CCTACA
PFL0900c	-421	1	9.24	CCTACA
PFL0935c	-1878	-1	9.24	TGTAGG
PFL0935c	-1814	-1	9.24	TGTAGG
PFL1055c	-134	-1	9.24	TGTAGG
PFL1175w	-801	1	9.24	CCTACA
PFL1225c	-302	-1	9.24	TGTAGG
PFL1230w	-689	1	9.24	CCTACA
PF07_0007	-1127	-1	8.88	CGTAGA
PF07_0007	-985	-1	8.88	CGTAGA
PF07_0092	-735	-1	8.88	CGTAGA
PF08_0056	-1213	-1	8.88	CGTAGA
PF08_0056	-26	1	8.88	TCTACG
PF08_0124	-1150	1	8.88	TCTACG
PF11_0039	-9	1	8.88	TCTACG
PF11_0353	-73	1	8.88	TCTACG
PF11_0513	-1228	1	8.88	TCTACG
PF13_0215	-1502	-1	8.88	CGTAGA
PF13_0286	-1890	-1	8.88	CGTAGA
PF14_0079	-1500	-1	8.88	CGTAGA
PF14_0197	-970	-1	8.88	CGTAGA
PF14_0247	-1297	1	8.88	TCTACG
PF14_0465	-60	1	8.88	TCTACG
PF14_0481	-434	-1	8.88	CGTAGA
PF14_0512	-120	-1	8.88	CGTAGA
PF14_0640	-984	-1	8.88	CGTAGA
PFB0010w	-886	1	8.88	TCTACG
PFB0040c	-733	-1	8.88	CGTAGA
PFB0910w	-84	1	8.88	TCTACG
PFC0155c	-992	1	8.88	TCTACG
PFC0155c	-932	-1	8.88	CGTAGA
PFC0430w	-396	-1	8.88	CGTAGA
PFD0960c	-942	1	8.88	TCTACG
PFD1015c	-82	-1	8.88	CGTAGA
PFD1165w	-307	-1	8.88	CGTAGA
PFE0990w	-1472	-1	8.88	CGTAGA
PFE1115c	-661	1	8.88	TCTACG
PFE1235c	-1648	-1	8.88	CGTAGA
PFE1240w	-1446	1	8.88	TCTACG
PFL0845w	-1805	-1	8.88	CGTAGA
PFL1185c	-659	1	8.88	TCTACG
PFL1820w	-407	-1	8.88	CGTAGA
PFL2105c	-757	-1	8.88	CGTAGA
MAL13P1.122	-272	1	8.85	TCGACA
MAL7P1.27	-124	1	8.85	TCGACA
MAL8P1.4	-1529	-1	8.85	TGTCGA
PF07_0092	-112	1	8.85	TCGACA
PF07_0116	-1876	1	8.85	TCGACA
PF07_0116	-1531	1	8.85	TCGACA
PF08_0065	-831	1	8.85	TCGACA
PF08_0065	-151	1	8.85	TCGACA
PF08_0120	-357	-1	8.85	TGTCGA
PF10_0279	-23	-1	8.85	TGTCGA
PF10_0357	-1162	-1	8.85	TGTCGA
PF11_0139	-1742	1	8.85	TCGACA
PF11_0269	-380	-1	8.85	TGTCGA
PF11_0302	-1947	1	8.85	TCGACA
PF11_0431	-264	-1	8.85	TGTCGA
PF13_0137	-712	-1	8.85	TGTCGA
PF13_0177	-1870	-1	8.85	TGTCGA
PF13_0178	-638	-1	8.85	TGTCGA
PF13_0270	-1037	1	8.85	TCGACA
PF14_0100	-638	-1	8.85	TGTCGA
PF14_0125	-665	-1	8.85	TGTCGA
PF14_0164	-1556	-1	8.85	TGTCGA
PF14_0518	-1423	1	8.85	TCGACA
PFA0415c	-1622	1	8.85	TCGACA
PFA0415c	-279	1	8.85	TCGACA
PFB0160w	-666	-1	8.85	TGTCGA
PFC0690c	-1420	-1	8.85	TGTCGA
PFC0690c	-697	-1	8.85	TGTCGA
PFC0965w	-186	-1	8.85	TGTCGA
PFD0450c	-584	1	8.85	TCGACA
PFD0455w	-327	-1	8.85	TGTCGA
PFD0495c	-1961	1	8.85	TCGACA
PFD0825c	-572	-1	8.85	TGTCGA
PFD1015c	-459	1	8.85	TCGACA
PFE0135w	-45	-1	8.85	TGTCGA
PFL1880w	-1275	-1	8.85	TGTCGA
PFL2475w	-88	-1	8.85	TGTCGA
MAL13P1.122	-319	-1	8.81	GGTAGA
MAL13P1.14	-791	1	8.81	TCTACC
MAL13P1.53	-678	-1	8.81	GGTAGA
MAL13P1.61	-1580	-1	8.81	GGTAGA
MAL7P1.170	-1161	1	8.81	TCTACC
MAL7P1.27	-1989	-1	8.81	GGTAGA
PF07_0007	-1190	-1	8.81	GGTAGA
PF07_0090	-1170	1	8.81	TCTACC
PF07_0126	-1143	-1	8.81	GGTAGA
PF07_0126	-964	-1	8.81	GGTAGA
PF08_0124	-882	1	8.81	TCTACC
PF10_0025	-261	-1	8.81	GGTAGA
PF10_0264	-1996	-1	8.81	GGTAGA
PF10_0341	-1666	1	8.81	TCTACC
PF10_0373	-58	1	8.81	TCTACC
PF11_0105	-1736	1	8.81	TCTACC
PF11_0378	-777	-1	8.81	GGTAGA
PF11_0505	-192	-1	8.81	GGTAGA
PF13_0013	-293	-1	8.81	GGTAGA
PF13_0038	-333	-1	8.81	GGTAGA
PF13_0309	-189	-1	8.81	GGTAGA
PF14_0016	-1017	1	8.81	TCTACC
PF14_0075	-1405	1	8.81	TCTACC
PF14_0079	-1626	1	8.81	TCTACC
PF14_0100	-1370	1	8.81	TCTACC
PF14_0124	-329	-1	8.81	GGTAGA
PF14_0191	-1296	-1	8.81	GGTAGA
PF14_0201	-1443	1	8.81	TCTACC
PF14_0494	-1037	-1	8.81	GGTAGA
PF14_0549	-840	-1	8.81	GGTAGA
PF14_0565	-277	1	8.81	TCTACC
PF14_0614	-344	1	8.81	TCTACC
PF14_0661	-1886	1	8.81	TCTACC
PF14_0678	-459	1	8.81	TCTACC
PFA0525w	-275	1	8.81	TCTACC
PFA0765c	-152	1	8.81	TCTACC
PFB0010w	-126	1	8.81	TCTACC
PFB0040c	-1042	1	8.81	TCTACC
PFB0240w	-923	-1	8.81	GGTAGA
PFB0290c	-673	-1	8.81	GGTAGA
PFC0115c	-566	-1	8.81	GGTAGA
PFC0486c	-442	1	8.81	TCTACC
PFC0535w	-1122	1	8.81	TCTACC
PFC0640w	-457	1	8.81	TCTACC
PFC0640w	-155	1	8.81	TCTACC
PFD0975w	-213	-1	8.81	GGTAGA
PFD1015c	-1041	-1	8.81	GGTAGA
PFD1015c	-115	-1	8.81	GGTAGA
PFE0070w	-393	-1	8.81	GGTAGA
PFE0515w	-1149	1	8.81	TCTACC
PFE0570w	-340	1	8.81	TCTACC
PFE1445c	-40	1	8.81	TCTACC
PFI0255c	-1515	1	8.81	TCTACC
PFI0370c	-1973	1	8.81	TCTACC
PFI0470w	-432	1	8.81	TCTACC
PFI0555c	-589	-1	8.81	GGTAGA
PFI1755c	-413	-1	8.81	GGTAGA
PFL0045c	-120	-1	8.81	GGTAGA
PFL0135w	-1131	1	8.81	TCTACC
PFL0135w	-437	1	8.81	TCTACC
PFL0370w	-1105	-1	8.81	GGTAGA
PFL0860c	-1421	1	8.81	TCTACC
PFL0860c	-366	-1	8.81	GGTAGA
PFL0935c	-152	1	8.81	TCTACC
PFL1410c	-720	-1	8.81	GGTAGA
PFL1955w	-862	1	8.81	TCTACC
PFL2195w	-476	1	8.81	TCTACC
MAL13P1.122	-397	-1	8.54	TGTAGC
MAL13P1.213	-1382	1	8.54	GCTACA
MAL7P1.105	-990	1	8.54	GCTACA
MAL7P1.105	-547	1	8.54	GCTACA
MAL8P1.38	-239	-1	8.54	TGTAGC
PF07_0071	-228	1	8.54	GCTACA
PF08_0042	-1200	-1	8.54	TGTAGC
PF08_0054	-968	-1	8.54	TGTAGC
PF08_0113	-1449	1	8.54	GCTACA
PF08_0121	-811	1	8.54	GCTACA
PF08_0121	-245	-1	8.54	TGTAGC
PF10_0019	-508	-1	8.54	TGTAGC
PF10_0163	-549	-1	8.54	TGTAGC
PF10_0266	-1768	1	8.54	GCTACA
PF10_0300	-273	-1	8.54	TGTAGC
PF10_0314	-1650	-1	8.54	TGTAGC
PF11_0093	-1135	-1	8.54	TGTAGC
PF11_0095	-195	-1	8.54	TGTAGC
PF11_0192	-171	1	8.54	GCTACA
PF11_0239	-1342	-1	8.54	TGTAGC
PF11_0269	-639	-1	8.54	TGTAGC
PF11_0272	-1497	1	8.54	GCTACA
PF11_0402	-1855	-1	8.54	TGTAGC
PF11_0404	-243	1	8.54	GCTACA
PF11_0418	-1527	-1	8.54	TGTAGC
PF13_0073	-1958	1	8.54	GCTACA
PF14_0099	-1113	1	8.54	GCTACA
PF14_0124	-763	-1	8.54	TGTAGC
PF14_0125	-902	1	8.54	GCTACA
PF14_0175	-1088	-1	8.54	TGTAGC
PF14_0247	-1238	-1	8.54	TGTAGC
PF14_0316	-120	-1	8.54	TGTAGC
PF14_0339	-844	-1	8.54	TGTAGC
PF14_0476	-438	-1	8.54	TGTAGC
PF14_0518	-553	-1	8.54	TGTAGC
PF14_0565	-17	-1	8.54	TGTAGC
PF14_0678	-1542	1	8.54	GCTACA
PF14_0707	-1428	1	8.54	GCTACA
PFA0375c	-1970	-1	8.54	TGTAGC
PFB0675w	-1638	-1	8.54	TGTAGC
PFB0860c	-902	-1	8.54	TGTAGC
PFB0865w	-332	1	8.54	GCTACA
PFB0932w	-8	1	8.54	GCTACA
PFC0100c	-1015	1	8.54	GCTACA
PFC0100c	-532	-1	8.54	TGTAGC
PFC0130c	-922	-1	8.54	TGTAGC
PFD0960c	-107	-1	8.54	TGTAGC
PFE0135w	-514	1	8.54	GCTACA
PFE0815w	-103	-1	8.54	TGTAGC
PFE0865c	-1717	-1	8.54	TGTAGC
PFE0990w	-1792	-1	8.54	TGTAGC
PFE1215c	-1426	1	8.54	GCTACA
PFE1445c	-203	-1	8.54	TGTAGC
PFE1535w	-127	-1	8.54	TGTAGC
PFI0365w	-1858	-1	8.54	TGTAGC
PFI1215w	-282	-1	8.54	TGTAGC
PFL0075w	-646	1	8.54	GCTACA
PFL0135w	-1290	1	8.54	GCTACA
PFL0850w	-1710	1	8.54	GCTACA
PFL1175w	-1829	-1	8.54	TGTAGC
PFL2295w	-1252	1	8.54	GCTACA
PFL2295w	-177	1	8.54	GCTACA
MAL8P1.41	-333	1	8.41	TCTGCA
PF08_0054	-1149	1	8.41	TCTGCA
PF08_0056	-957	-1	8.41	TGCAGA
PF10_0123	-161	-1	8.41	TGCAGA
PF10_0180	-1223	1	8.41	TCTGCA
PF10_0296	-26	-1	8.41	TGCAGA
PF10_0314	-323	1	8.41	TCTGCA
PF11_0139	-1265	1	8.41	TCTGCA
PF11_0239	-519	1	8.41	TCTGCA
PF11_0512	-411	-1	8.41	TGCAGA
PF13_0137	-1366	1	8.41	TCTGCA
PF13_0163	-30	-1	8.41	TGCAGA
PF13_0165	-761	-1	8.41	TGCAGA
PF13_0292	-1003	-1	8.41	TGCAGA
PF13_0292	-155	-1	8.41	TGCAGA
PF13_0293	-1188	1	8.41	TCTGCA
PF13_0293	-340	1	8.41	TCTGCA
PF14_0100	-828	1	8.41	TCTGCA
PF14_0164	-1563	1	8.41	TCTGCA
PF14_0164	-15	1	8.41	TCTGCA
PF14_0221	-1352	-1	8.41	TGCAGA
PF14_0360	-1811	1	8.41	TCTGCA
PF14_0465	-682	1	8.41	TCTGCA
PF14_0549	-854	-1	8.41	TGCAGA
PF14_0614	-680	-1	8.41	TGCAGA
PF14_0640	-852	-1	8.41	TGCAGA
PF14_0746	-1961	1	8.41	TCTGCA
PF14_0760	-1351	1	8.41	TCTGCA
PFA0415c	-1298	1	8.41	TCTGCA
PFA0525w	-864	-1	8.41	TGCAGA
PFB0120w	-1789	-1	8.41	TGCAGA
PFC0115c	-1847	-1	8.41	TGCAGA
PFC0965w	-904	1	8.41	TCTGCA
PFD0070c	-1498	1	8.41	TCTGCA
PFD0960c	-1171	-1	8.41	TGCAGA
PFE1200w	-1303	1	8.41	TCTGCA
PFE1235c	-206	-1	8.41	TGCAGA
PFI1775w	-1669	1	8.41	TCTGCA
PFL0370w	-790	-1	8.41	TGCAGA
PFL0880c	-1342	1	8.41	TCTGCA
MAL7P1.28	-483	1	7.83	TCTAGA
PF07_0008	-947	1	7.83	TCTAGA
PF08_0137	-892	1	7.83	TCTAGA
PF10_0219	-705	1	7.83	TCTAGA
PF11_0052	-853	1	7.83	TCTAGA
PF11_0402	-943	1	7.83	TCTAGA
PF13_0073	-1647	1	7.83	TCTAGA
PF13_0106	-44	1	7.83	TCTAGA
PF13_0125	-575	1	7.83	TCTAGA
PF13_0178	-138	1	7.83	TCTAGA
PF13_0184	-1661	1	7.83	TCTAGA
PF13_0219	-1741	1	7.83	TCTAGA
PF14_0174	-819	1	7.83	TCTAGA
PF14_0316	-1294	1	7.83	TCTAGA
PF14_0429	-1576	1	7.83	TCTAGA
PF14_0478	-1343	1	7.83	TCTAGA
PF14_0494	-1989	1	7.83	TCTAGA
PF14_0541	-746	1	7.83	TCTAGA
PF14_0636	-362	1	7.83	TCTAGA
PF14_0728	-275	1	7.83	TCTAGA
PF14_0746	-580	1	7.83	TCTAGA
PF14_0760	-1705	1	7.83	TCTAGA
PFB0675w	-139	1	7.83	TCTAGA
PFC0065c	-1248	1	7.83	TCTAGA
PFC0485w	-419	1	7.83	TCTAGA
PFD1015c	-1678	1	7.83	TCTAGA
PFE0810c	-1572	1	7.83	TCTAGA
PFE0815w	-729	1	7.83	TCTAGA
PFI0120c	-1419	1	7.83	TCTAGA
PFI0165c	-1806	1	7.83	TCTAGA
PFI0170w	-1427	1	7.83	TCTAGA
PFI0555c	-340	1	7.83	TCTAGA
PFI0695c	-894	1	7.83	TCTAGA
PFI1780w	-381	1	7.83	TCTAGA
PFL0590c	-1417	1	7.83	TCTAGA
PFL1170w	-906	1	7.83	TCTAGA
PFL2195w	-1936	1	7.83	TCTAGA
MAL13P1.122	-1919	1	7.72	TCTATA
MAL13P1.122	-1073	1	7.72	TCTATA
MAL13P1.122	-624	-1	7.72	TATAGA
MAL13P1.122	-522	1	7.72	TCTATA
MAL13P1.14	-245	1	7.72	TCTATA
MAL13P1.14	-53	1	7.72	TCTATA
MAL13P1.170	-265	1	7.72	TCTATA
MAL13P1.206	-1641	-1	7.72	TATAGA
MAL13P1.213	-1611	1	7.72	TCTATA
MAL13P1.213	-775	1	7.72	TCTATA
MAL13P1.213	-478	-1	7.72	TATAGA
MAL13P1.213	-351	1	7.72	TCTATA
MAL13P1.225	-925	-1	7.72	TATAGA
MAL13P1.225	-604	1	7.72	TCTATA
MAL13P1.225	-143	1	7.72	TCTATA
MAL13P1.233	-1765	1	7.72	TCTATA
MAL13P1.233	-1630	-1	7.72	TATAGA
MAL13P1.233	-755	1	7.72	TCTATA
MAL13P1.237	-984	-1	7.72	TATAGA
MAL13P1.237	-636	-1	7.72	TATAGA
MAL13P1.264	-1320	1	7.72	TCTATA
MAL13P1.264	-1131	-1	7.72	TATAGA
MAL13P1.264	-583	1	7.72	TCTATA
MAL13P1.271	-1991	1	7.72	TCTATA
MAL13P1.271	-1914	-1	7.72	TATAGA
MAL13P1.271	-1055	-1	7.72	TATAGA
MAL13P1.271	-784	1	7.72	TCTATA
MAL13P1.293	-1924	1	7.72	TCTATA
MAL13P1.293	-1821	1	7.72	TCTATA
MAL13P1.293	-856	1	7.72	TCTATA
MAL13P1.293	-551	1	7.72	TCTATA
MAL13P1.310	-1119	1	7.72	TCTATA
MAL13P1.310	-1030	1	7.72	TCTATA
MAL13P1.310	-651	-1	7.72	TATAGA
MAL13P1.322	-1823	1	7.72	TCTATA
MAL13P1.322	-1778	1	7.72	TCTATA
MAL13P1.322	-1734	-1	7.72	TATAGA
MAL13P1.322	-1102	1	7.72	TCTATA
MAL13P1.333	-689	-1	7.72	TATAGA
MAL13P1.333	-336	1	7.72	TCTATA
MAL13P1.341	-705	-1	7.72	TATAGA
MAL13P1.341	-140	-1	7.72	TATAGA
MAL13P1.53	-1358	1	7.72	TCTATA
MAL13P1.53	-1050	1	7.72	TCTATA
MAL13P1.53	-223	-1	7.72	TATAGA
MAL13P1.55	-857	-1	7.72	TATAGA
MAL13P1.55	-825	1	7.72	TCTATA
MAL13P1.55	-344	-1	7.72	TATAGA
MAL13P1.56	-1645	1	7.72	TCTATA
MAL13P1.56	-1374	1	7.72	TCTATA
MAL13P1.56	-1266	1	7.72	TCTATA
MAL13P1.56	-667	-1	7.72	TATAGA
MAL13P1.61	-1520	1	7.72	TCTATA
MAL13P1.61	-810	-1	7.72	TATAGA
MAL13P1.61	-804	-1	7.72	TATAGA
MAL13P1.61	-760	1	7.72	TCTATA
MAL13P1.61	-627	1	7.72	TCTATA
MAL13P1.61	-193	1	7.72	TCTATA
MAL13P1.70	-1446	1	7.72	TCTATA
MAL13P1.70	-962	1	7.72	TCTATA
MAL13P1.70	-778	-1	7.72	TATAGA
MAL13P1.70	-639	-1	7.72	TATAGA
MAL13P1.70	-439	-1	7.72	TATAGA
MAL13P1.79	-1187	1	7.72	TCTATA
MAL7P1.105	-1310	1	7.72	TCTATA
MAL7P1.105	-528	1	7.72	TCTATA
MAL7P1.105	-501	-1	7.72	TATAGA
MAL7P1.105	-379	-1	7.72	TATAGA
MAL7P1.105	-127	1	7.72	TCTATA
MAL7P1.113	-172	-1	7.72	TATAGA
MAL7P1.14	-1581	1	7.72	TCTATA
MAL7P1.14	-1005	1	7.72	TCTATA
MAL7P1.15	-394	1	7.72	TCTATA
MAL7P1.150	-379	1	7.72	TCTATA
MAL7P1.150	-285	1	7.72	TCTATA
MAL7P1.150	-167	-1	7.72	TATAGA
MAL7P1.170	-1002	1	7.72	TCTATA
MAL7P1.170	-506	-1	7.72	TATAGA
MAL7P1.170	-355	1	7.72	TCTATA
MAL7P1.171	-1842	1	7.72	TCTATA
MAL7P1.171	-1706	-1	7.72	TATAGA
MAL7P1.171	-1612	1	7.72	TCTATA
MAL7P1.171	-1476	-1	7.72	TATAGA
MAL7P1.171	-1282	-1	7.72	TATAGA
MAL7P1.171	-669	-1	7.72	TATAGA
MAL7P1.171	-423	-1	7.72	TATAGA
MAL7P1.172	-1289	-1	7.72	TATAGA
MAL7P1.172	-160	1	7.72	TCTATA
MAL7P1.24	-513	-1	7.72	TATAGA
MAL7P1.26	-513	1	7.72	TCTATA
MAL7P1.26	-499	1	7.72	TCTATA
MAL7P1.26	-83	1	7.72	TCTATA
MAL7P1.27	-1450	1	7.72	TCTATA
MAL7P1.27	-1062	-1	7.72	TATAGA
MAL7P1.27	-887	1	7.72	TCTATA
MAL7P1.27	-420	1	7.72	TCTATA
MAL7P1.27	-176	1	7.72	TCTATA
MAL7P1.28	-923	1	7.72	TCTATA
MAL7P1.28	-466	-1	7.72	TATAGA
MAL7P1.34	-1715	1	7.72	TCTATA
MAL7P1.34	-532	-1	7.72	TATAGA
MAL7P1.34	-90	1	7.72	TCTATA
MAL7P1.76	-1464	1	7.72	TCTATA
MAL7P1.76	-1243	-1	7.72	TATAGA
MAL7P1.76	-566	-1	7.72	TATAGA
MAL7P1.76	-156	-1	7.72	TATAGA
MAL8P1.141	-1005	-1	7.72	TATAGA
MAL8P1.141	-975	-1	7.72	TATAGA
MAL8P1.141	-409	1	7.72	TCTATA
MAL8P1.152	-1308	1	7.72	TCTATA
MAL8P1.152	-1021	1	7.72	TCTATA
MAL8P1.152	-939	1	7.72	TCTATA
MAL8P1.152	-747	-1	7.72	TATAGA
MAL8P1.152	-375	-1	7.72	TATAGA
MAL8P1.154	-1985	-1	7.72	TATAGA
MAL8P1.154	-1768	-1	7.72	TATAGA
MAL8P1.154	-1485	-1	7.72	TATAGA
MAL8P1.154	-1150	-1	7.72	TATAGA
MAL8P1.154	-229	-1	7.72	TATAGA
MAL8P1.160	-1040	1	7.72	TCTATA
MAL8P1.160	-753	1	7.72	TCTATA
MAL8P1.160	-487	1	7.72	TCTATA
MAL8P1.160	-296	-1	7.72	TATAGA
MAL8P1.160	-89	-1	7.72	TATAGA
MAL8P1.19	-185	1	7.72	TCTATA
MAL8P1.2	-1923	-1	7.72	TATAGA
MAL8P1.4	-1861	-1	7.72	TATAGA
MAL8P1.4	-1206	-1	7.72	TATAGA
MAL8P1.4	-727	-1	7.72	TATAGA
MAL8P1.4	-435	1	7.72	TCTATA
MAL8P1.4	-408	-1	7.72	TATAGA
MAL8P1.4	-30	-1	7.72	TATAGA
MAL8P1.40	-1148	-1	7.72	TATAGA
MAL8P1.40	-961	-1	7.72	TATAGA
MAL8P1.41	-1937	1	7.72	TCTATA
MAL8P1.41	-327	-1	7.72	TATAGA
MAL8P1.41	-30	-1	7.72	TATAGA
MAL8P1.57	-838	-1	7.72	TATAGA
MAL8P1.64	-169	-1	7.72	TATAGA
MAL8P1.67	-1542	-1	7.72	TATAGA
MAL8P1.67	-1423	1	7.72	TCTATA
MAL8P1.67	-1255	1	7.72	TCTATA
MAL8P1.67	-1232	-1	7.72	TATAGA
MAL8P1.67	-1069	1	7.72	TCTATA
MAL8P1.67	-854	1	7.72	TCTATA
MAL8P1.67	-754	1	7.72	TCTATA
MAL8P1.92	-581	-1	7.72	TATAGA
MAL8P1.92	-310	-1	7.72	TATAGA
MAL8P1.95	-1079	-1	7.72	TATAGA
MAL8P1.95	-471	1	7.72	TCTATA
MAL8P1.95	-221	-1	7.72	TATAGA
PF07_0003	-1352	-1	7.72	TATAGA
PF07_0003	-462	-1	7.72	TATAGA
PF07_0003	-404	1	7.72	TCTATA
PF07_0005	-1599	-1	7.72	TATAGA
PF07_0005	-1269	1	7.72	TCTATA
PF07_0006	-1604	1	7.72	TCTATA
PF07_0006	-1081	-1	7.72	TATAGA
PF07_0006	-854	1	7.72	TCTATA
PF07_0006	-674	-1	7.72	TATAGA
PF07_0006	-246	-1	7.72	TATAGA
PF07_0006	-123	1	7.72	TCTATA
PF07_0006	-83	-1	7.72	TATAGA
PF07_0007	-1525	1	7.72	TCTATA
PF07_0008	-1988	1	7.72	TCTATA
PF07_0008	-1372	-1	7.72	TATAGA
PF07_0008	-1115	1	7.72	TCTATA
PF07_0008	-680	-1	7.72	TATAGA
PF07_0027	-454	1	7.72	TCTATA
PF07_0027	-362	1	7.72	TCTATA
PF07_0028	-560	-1	7.72	TATAGA
PF07_0028	-144	-1	7.72	TATAGA
PF07_0028	-130	-1	7.72	TATAGA
PF07_0029	-1872	1	7.72	TCTATA
PF07_0067	-1410	1	7.72	TCTATA
PF07_0067	-1000	1	7.72	TCTATA
PF07_0067	-323	1	7.72	TCTATA
PF07_0067	-102	-1	7.72	TATAGA
PF07_0071	-915	1	7.72	TCTATA
PF07_0071	-574	1	7.72	TCTATA
PF07_0071	-555	-1	7.72	TATAGA
PF07_0071	-356	1	7.72	TCTATA
PF07_0083	-311	1	7.72	TCTATA
PF07_0090	-1415	1	7.72	TCTATA
PF07_0092	-1252	-1	7.72	TATAGA
PF07_0092	-302	-1	7.72	TATAGA
PF07_0096	-209	1	7.72	TCTATA
PF07_0097	-1208	-1	7.72	TATAGA
PF07_0097	-988	-1	7.72	TATAGA
PF07_0106	-828	1	7.72	TCTATA
PF07_0106	-704	-1	7.72	TATAGA
PF07_0106	-670	1	7.72	TCTATA
PF07_0106	-435	1	7.72	TCTATA
PF07_0106	-345	1	7.72	TCTATA
PF07_0107	-1858	-1	7.72	TATAGA
PF07_0107	-1584	-1	7.72	TATAGA
PF07_0107	-1185	-1	7.72	TATAGA
PF07_0107	-745	1	7.72	TCTATA
PF07_0107	-530	1	7.72	TCTATA
PF07_0107	-73	-1	7.72	TATAGA
PF07_0116	-590	-1	7.72	TATAGA
PF07_0121	-559	1	7.72	TCTATA
PF07_0121	-398	-1	7.72	TATAGA
PF07_0122	-951	1	7.72	TCTATA
PF07_0122	-790	-1	7.72	TATAGA
PF07_0123	-938	1	7.72	TCTATA
PF07_0126	-1976	1	7.72	TCTATA
PF07_0126	-850	-1	7.72	TATAGA
PF07_0126	-689	1	7.72	TCTATA
PF07_0126	-607	-1	7.72	TATAGA
PF07_0126	-488	-1	7.72	TATAGA
PF08_0002	-1734	-1	7.72	TATAGA
PF08_0002	-1666	1	7.72	TCTATA
PF08_0002	-777	1	7.72	TCTATA
PF08_0002	-759	-1	7.72	TATAGA
PF08_0002	-372	-1	7.72	TATAGA
PF08_0003	-1295	1	7.72	TCTATA
PF08_0003	-1040	1	7.72	TCTATA
PF08_0003	-588	1	7.72	TCTATA
PF08_0003	-78	-1	7.72	TATAGA
PF08_0026	-341	-1	7.72	TATAGA
PF08_0028	-997	-1	7.72	TATAGA
PF08_0041	-354	-1	7.72	TATAGA
PF08_0042	-1621	-1	7.72	TATAGA
PF08_0042	-720	-1	7.72	TATAGA
PF08_0044	-257	1	7.72	TCTATA
PF08_0047	-609	-1	7.72	TATAGA
PF08_0047	-464	-1	7.72	TATAGA
PF08_0054	-1210	-1	7.72	TATAGA
PF08_0054	-325	1	7.72	TCTATA
PF08_0056	-1402	1	7.72	TCTATA
PF08_0056	-1321	1	7.72	TCTATA
PF08_0056	-169	1	7.72	TCTATA
PF08_0065	-698	-1	7.72	TATAGA
PF08_0065	-246	1	7.72	TCTATA
PF08_0081	-1414	-1	7.72	TATAGA
PF08_0081	-782	-1	7.72	TATAGA
PF08_0081	-608	-1	7.72	TATAGA
PF08_0081	-499	-1	7.72	TATAGA
PF08_0081	-425	-1	7.72	TATAGA
PF08_0083	-1857	-1	7.72	TATAGA
PF08_0083	-1458	-1	7.72	TATAGA
PF08_0088	-1244	-1	7.72	TATAGA
PF08_0092	-783	1	7.72	TCTATA
PF08_0092	-689	-1	7.72	TATAGA
PF08_0092	-337	-1	7.72	TATAGA
PF08_0092	-316	-1	7.72	TATAGA
PF08_0092	-289	-1	7.72	TATAGA
PF08_0113	-1771	1	7.72	TCTATA
PF08_0113	-44	1	7.72	TCTATA
PF08_0113	-36	1	7.72	TCTATA
PF08_0120	-750	-1	7.72	TATAGA
PF08_0121	-884	-1	7.72	TATAGA
PF08_0121	-442	-1	7.72	TATAGA
PF08_0124	-251	-1	7.72	TATAGA
PF08_0130	-1061	1	7.72	TCTATA
PF08_0130	-891	1	7.72	TCTATA
PF08_0130	-689	1	7.72	TCTATA
PF08_0130	-497	-1	7.72	TATAGA
PF08_0130	-415	-1	7.72	TATAGA
PF08_0137	-254	-1	7.72	TATAGA
PF08_0137	-234	1	7.72	TCTATA
PF08_0137	-164	1	7.72	TCTATA
PF08_0137	-148	-1	7.72	TATAGA
PF10_0019	-1985	-1	7.72	TATAGA
PF10_0019	-1462	1	7.72	TCTATA
PF10_0019	-1438	-1	7.72	TATAGA
PF10_0019	-1052	-1	7.72	TATAGA
PF10_0019	-719	-1	7.72	TATAGA
PF10_0019	-460	-1	7.72	TATAGA
PF10_0023	-826	1	7.72	TCTATA
PF10_0023	-198	-1	7.72	TATAGA
PF10_0025	-1521	1	7.72	TCTATA
PF10_0025	-1400	-1	7.72	TATAGA
PF10_0025	-1218	-1	7.72	TATAGA
PF10_0025	-1136	1	7.72	TCTATA
PF10_0025	-608	-1	7.72	TATAGA
PF10_0025	-310	-1	7.72	TATAGA
PF10_0054	-952	1	7.72	TCTATA
PF10_0068	-1756	1	7.72	TCTATA
PF10_0068	-1507	1	7.72	TCTATA
PF10_0068	-1124	-1	7.72	TATAGA
PF10_0068	-1059	-1	7.72	TATAGA
PF10_0068	-654	-1	7.72	TATAGA
PF10_0068	-30	1	7.72	TCTATA
PF10_0083	-285	-1	7.72	TATAGA
PF10_0085	-817	1	7.72	TCTATA
PF10_0087	-224	-1	7.72	TATAGA
PF10_0095	-789	-1	7.72	TATAGA
PF10_0099	-1648	-1	7.72	TATAGA
PF10_0099	-1607	-1	7.72	TATAGA
PF10_0099	-644	1	7.72	TCTATA
PF10_0099	-433	1	7.72	TCTATA
PF10_0099	-366	1	7.72	TCTATA
PF10_0123	-1592	-1	7.72	TATAGA
PF10_0123	-1522	1	7.72	TCTATA
PF10_0123	-1226	-1	7.72	TATAGA
PF10_0123	-919	-1	7.72	TATAGA
PF10_0126	-1713	-1	7.72	TATAGA
PF10_0126	-1505	1	7.72	TCTATA
PF10_0126	-359	1	7.72	TCTATA
PF10_0126	-83	-1	7.72	TATAGA
PF10_0139	-654	1	7.72	TCTATA
PF10_0157	-1258	-1	7.72	TATAGA
PF10_0157	-1054	1	7.72	TCTATA
PF10_0157	-1016	-1	7.72	TATAGA
PF10_0158	-868	1	7.72	TCTATA
PF10_0158	-712	1	7.72	TCTATA
PF10_0158	-674	-1	7.72	TATAGA
PF10_0158	-470	1	7.72	TCTATA
PF10_0162	-1191	-1	7.72	TATAGA
PF10_0162	-798	-1	7.72	TATAGA
PF10_0162	-482	1	7.72	TCTATA
PF10_0163	-1311	1	7.72	TCTATA
PF10_0163	-906	1	7.72	TCTATA
PF10_0163	-765	-1	7.72	TATAGA
PF10_0180	-172	-1	7.72	TATAGA
PF10_0181	-775	1	7.72	TCTATA
PF10_0194	-1830	1	7.72	TCTATA
PF10_0194	-1606	1	7.72	TCTATA
PF10_0194	-1514	-1	7.72	TATAGA
PF10_0200	-825	-1	7.72	TATAGA
PF10_0200	-682	1	7.72	TCTATA
PF10_0219	-1357	-1	7.72	TATAGA
PF10_0219	-1340	-1	7.72	TATAGA
PF10_0219	-1197	-1	7.72	TATAGA
PF10_0242	-484	1	7.72	TCTATA
PF10_0242	-376	-1	7.72	TATAGA
PF10_0264	-1469	1	7.72	TCTATA
PF10_0264	-923	1	7.72	TCTATA
PF10_0266	-1378	-1	7.72	TATAGA
PF10_0266	-586	-1	7.72	TATAGA
PF10_0266	-340	1	7.72	TCTATA
PF10_0273	-1624	1	7.72	TCTATA
PF10_0273	-1092	1	7.72	TCTATA
PF10_0273	-520	1	7.72	TCTATA
PF10_0274	-1038	1	7.72	TCTATA
PF10_0274	-777	1	7.72	TCTATA
PF10_0274	-470	1	7.72	TCTATA
PF10_0274	-219	1	7.72	TCTATA
PF10_0275	-119	1	7.72	TCTATA
PF10_0278	-507	-1	7.72	TATAGA
PF10_0278	-229	-1	7.72	TATAGA
PF10_0279	-1419	-1	7.72	TATAGA
PF10_0279	-42	-1	7.72	TATAGA
PF10_0285	-607	-1	7.72	TATAGA
PF10_0296	-955	-1	7.72	TATAGA
PF10_0296	-851	1	7.72	TCTATA
PF10_0300	-192	1	7.72	TCTATA
PF10_0314	-1743	-1	7.72	TATAGA
PF10_0314	-1622	1	7.72	TCTATA
PF10_0314	-275	-1	7.72	TATAGA
PF10_0341	-759	-1	7.72	TATAGA
PF10_0341	-427	-1	7.72	TATAGA
PF10_0341	-125	1	7.72	TCTATA
PF10_0357	-1691	-1	7.72	TATAGA
PF10_0357	-1453	-1	7.72	TATAGA
PF10_0357	-1004	-1	7.72	TATAGA
PF10_0357	-638	-1	7.72	TATAGA
PF10_0357	-190	-1	7.72	TATAGA
PF10_0357	-40	-1	7.72	TATAGA
PF10_0373	-1783	-1	7.72	TATAGA
PF10_0378	-1985	1	7.72	TCTATA
PF10_0378	-1432	1	7.72	TCTATA
PF10_0378	-501	1	7.72	TCTATA
PF10_0380	-1738	-1	7.72	TATAGA
PF10_0380	-1385	1	7.72	TCTATA
PF10_0380	-1342	-1	7.72	TATAGA
PF10_0380	-1118	1	7.72	TCTATA
PF10_0380	-1084	1	7.72	TCTATA
PF10_0380	-653	-1	7.72	TATAGA
PF10_0380	-567	-1	7.72	TATAGA
PF10_0380	-315	1	7.72	TCTATA
PF10_0380	-87	-1	7.72	TATAGA
PF11_0037	-1997	-1	7.72	TATAGA
PF11_0037	-1761	-1	7.72	TATAGA
PF11_0037	-1697	-1	7.72	TATAGA
PF11_0037	-1438	1	7.72	TCTATA
PF11_0037	-840	-1	7.72	TATAGA
PF11_0037	-583	1	7.72	TCTATA
PF11_0037	-415	1	7.72	TCTATA
PF11_0037	-129	-1	7.72	TATAGA
PF11_0038	-1400	1	7.72	TCTATA
PF11_0038	-773	1	7.72	TCTATA
PF11_0038	-581	-1	7.72	TATAGA
PF11_0038	-518	-1	7.72	TATAGA
PF11_0039	-1802	1	7.72	TCTATA
PF11_0039	-1133	1	7.72	TCTATA
PF11_0039	-1016	1	7.72	TCTATA
PF11_0039	-987	-1	7.72	TATAGA
PF11_0039	-863	-1	7.72	TATAGA
PF11_0039	-622	-1	7.72	TATAGA
PF11_0039	-600	-1	7.72	TATAGA
PF11_0039	-15	-1	7.72	TATAGA
PF11_0040	-1470	1	7.72	TCTATA
PF11_0040	-1442	-1	7.72	TATAGA
PF11_0040	-1241	-1	7.72	TATAGA
PF11_0040	-1190	1	7.72	TCTATA
PF11_0040	-1057	-1	7.72	TATAGA
PF11_0040	-1045	1	7.72	TCTATA
PF11_0040	-762	1	7.72	TCTATA
PF11_0040	-283	-1	7.72	TATAGA
PF11_0040	-134	-1	7.72	TATAGA
PF11_0052	-1114	1	7.72	TCTATA
PF11_0052	-124	1	7.72	TCTATA
PF11_0067	-1532	1	7.72	TCTATA
PF11_0067	-1238	-1	7.72	TATAGA
PF11_0067	-1024	-1	7.72	TATAGA
PF11_0067	-1016	-1	7.72	TATAGA
PF11_0067	-852	-1	7.72	TATAGA
PF11_0067	-752	-1	7.72	TATAGA
PF11_0067	-410	1	7.72	TCTATA
PF11_0067	-40	-1	7.72	TATAGA
PF11_0086	-1970	-1	7.72	TATAGA
PF11_0086	-1786	1	7.72	TCTATA
PF11_0086	-1588	1	7.72	TCTATA
PF11_0086	-961	-1	7.72	TATAGA
PF11_0086	-944	1	7.72	TCTATA
PF11_0086	-305	-1	7.72	TATAGA
PF11_0086	-238	-1	7.72	TATAGA
PF11_0090	-1467	1	7.72	TCTATA
PF11_0090	-1124	1	7.72	TCTATA
PF11_0090	-860	-1	7.72	TATAGA
PF11_0093	-1253	-1	7.72	TATAGA
PF11_0093	-418	1	7.72	TCTATA
PF11_0095	-116	1	7.72	TCTATA
PF11_0105	-1351	-1	7.72	TATAGA
PF11_0105	-1022	1	7.72	TCTATA
PF11_0105	-311	-1	7.72	TATAGA
PF11_0106	-655	1	7.72	TCTATA
PF11_0108	-1090	1	7.72	TCTATA
PF11_0108	-941	-1	7.72	TATAGA
PF11_0108	-591	-1	7.72	TATAGA
PF11_0120	-986	1	7.72	TCTATA
PF11_0139	-1618	-1	7.72	TATAGA
PF11_0139	-1382	1	7.72	TCTATA
PF11_0139	-1241	-1	7.72	TATAGA
PF11_0139	-779	-1	7.72	TATAGA
PF11_0142	-1545	-1	7.72	TATAGA
PF11_0161	-1075	1	7.72	TCTATA
PF11_0161	-727	1	7.72	TCTATA
PF11_0161	-394	-1	7.72	TATAGA
PF11_0161	-204	1	7.72	TCTATA
PF11_0174	-1973	-1	7.72	TATAGA
PF11_0174	-621	-1	7.72	TATAGA
PF11_0175	-1699	1	7.72	TCTATA
PF11_0175	-1358	1	7.72	TCTATA
PF11_0175	-1314	-1	7.72	TATAGA
PF11_0175	-1130	1	7.72	TCTATA
PF11_0191	-1958	1	7.72	TCTATA
PF11_0191	-1003	-1	7.72	TATAGA
PF11_0192	-1050	1	7.72	TCTATA
PF11_0192	-715	1	7.72	TCTATA
PF11_0211	-979	1	7.72	TCTATA
PF11_0211	-543	-1	7.72	TATAGA
PF11_0211	-374	-1	7.72	TATAGA
PF11_0211	-348	1	7.72	TCTATA
PF11_0224	-398	-1	7.72	TATAGA
PF11_0224	-114	-1	7.72	TATAGA
PF11_0224	-69	1	7.72	TCTATA
PF11_0225	-1623	1	7.72	TCTATA
PF11_0225	-389	1	7.72	TCTATA
PF11_0230	-1269	-1	7.72	TATAGA
PF11_0230	-975	1	7.72	TCTATA
PF11_0230	-47	-1	7.72	TATAGA
PF11_0230	-14	1	7.72	TCTATA
PF11_0232	-199	-1	7.72	TATAGA
PF11_0239	-1512	-1	7.72	TATAGA
PF11_0239	-902	1	7.72	TCTATA
PF11_0241	-1754	1	7.72	TCTATA
PF11_0241	-1688	1	7.72	TCTATA
PF11_0241	-1417	-1	7.72	TATAGA
PF11_0241	-700	-1	7.72	TATAGA
PF11_0246	-1768	1	7.72	TCTATA
PF11_0246	-1549	-1	7.72	TATAGA
PF11_0246	-1533	1	7.72	TCTATA
PF11_0246	-668	-1	7.72	TATAGA
PF11_0259	-98	1	7.72	TCTATA
PF11_0269	-1876	1	7.72	TCTATA
PF11_0269	-1236	1	7.72	TCTATA
PF11_0269	-1137	-1	7.72	TATAGA
PF11_0269	-670	-1	7.72	TATAGA
PF11_0269	-621	-1	7.72	TATAGA
PF11_0269	-415	-1	7.72	TATAGA
PF11_0275	-1530	-1	7.72	TATAGA
PF11_0275	-1524	-1	7.72	TATAGA
PF11_0281	-1653	-1	7.72	TATAGA
PF11_0281	-1121	1	7.72	TCTATA
PF11_0281	-677	1	7.72	TCTATA
PF11_0302	-1911	-1	7.72	TATAGA
PF11_0302	-1205	-1	7.72	TATAGA
PF11_0302	-1069	1	7.72	TCTATA
PF11_0302	-424	-1	7.72	TATAGA
PF11_0305	-551	1	7.72	TCTATA
PF11_0305	-314	-1	7.72	TATAGA
PF11_0310	-1143	-1	7.72	TATAGA
PF11_0310	-1003	1	7.72	TCTATA
PF11_0320	-237	-1	7.72	TATAGA
PF11_0320	-17	1	7.72	TCTATA
PF11_0341	-1185	-1	7.72	TATAGA
PF11_0341	-825	-1	7.72	TATAGA
PF11_0341	-794	-1	7.72	TATAGA
PF11_0341	-444	-1	7.72	TATAGA
PF11_0341	-205	1	7.72	TCTATA
PF11_0347	-1259	1	7.72	TCTATA
PF11_0347	-770	1	7.72	TCTATA
PF11_0347	-574	1	7.72	TCTATA
PF11_0353	-1375	1	7.72	TCTATA
PF11_0353	-766	1	7.72	TCTATA
PF11_0353	-268	-1	7.72	TATAGA
PF11_0353	-65	-1	7.72	TATAGA
PF11_0358	-1960	-1	7.72	TATAGA
PF11_0358	-1445	1	7.72	TCTATA
PF11_0358	-1125	-1	7.72	TATAGA
PF11_0378	-1054	-1	7.72	TATAGA
PF11_0378	-1038	1	7.72	TCTATA
PF11_0378	-546	1	7.72	TCTATA
PF11_0378	-499	1	7.72	TCTATA
PF11_0384	-1178	1	7.72	TCTATA
PF11_0384	-1064	-1	7.72	TATAGA
PF11_0384	-823	-1	7.72	TATAGA
PF11_0398	-1310	1	7.72	TCTATA
PF11_0398	-1246	1	7.72	TCTATA
PF11_0398	-844	1	7.72	TCTATA
PF11_0398	-338	1	7.72	TCTATA
PF11_0398	-310	-1	7.72	TATAGA
PF11_0402	-1198	-1	7.72	TATAGA
PF11_0402	-1050	-1	7.72	TATAGA
PF11_0402	-423	1	7.72	TCTATA
PF11_0404	-1843	1	7.72	TCTATA
PF11_0404	-1813	1	7.72	TCTATA
PF11_0404	-1533	1	7.72	TCTATA
PF11_0404	-1517	-1	7.72	TATAGA
PF11_0404	-1115	1	7.72	TCTATA
PF11_0418	-1940	1	7.72	TCTATA
PF11_0418	-1500	1	7.72	TCTATA
PF11_0418	-1491	1	7.72	TCTATA
PF11_0418	-1266	1	7.72	TCTATA
PF11_0418	-1168	1	7.72	TCTATA
PF11_0419	-1711	-1	7.72	TATAGA
PF11_0419	-1576	-1	7.72	TATAGA
PF11_0419	-1395	-1	7.72	TATAGA
PF11_0431	-915	-1	7.72	TATAGA
PF11_0445	-1804	1	7.72	TCTATA
PF11_0452	-1718	-1	7.72	TATAGA
PF11_0452	-1593	-1	7.72	TATAGA
PF11_0452	-1309	1	7.72	TCTATA
PF11_0452	-1185	1	7.72	TCTATA
PF11_0452	-1049	1	7.72	TCTATA
PF11_0452	-235	-1	7.72	TATAGA
PF11_0457	-1427	1	7.72	TCTATA
PF11_0457	-1080	1	7.72	TCTATA
PF11_0457	-687	1	7.72	TCTATA
PF11_0457	-651	-1	7.72	TATAGA
PF11_0471	-795	-1	7.72	TATAGA
PF11_0471	-209	-1	7.72	TATAGA
PF11_0471	-94	1	7.72	TCTATA
PF11_0473	-1384	1	7.72	TCTATA
PF11_0473	-1099	1	7.72	TCTATA
PF11_0473	-988	1	7.72	TCTATA
PF11_0473	-865	-1	7.72	TATAGA
PF11_0473	-590	1	7.72	TCTATA
PF11_0473	-378	-1	7.72	TATAGA
PF11_0473	-372	-1	7.72	TATAGA
PF11_0483	-788	1	7.72	TCTATA
PF11_0483	-745	1	7.72	TCTATA
PF11_0483	-300	-1	7.72	TATAGA
PF11_0503	-1949	1	7.72	TCTATA
PF11_0503	-1772	-1	7.72	TATAGA
PF11_0503	-1026	-1	7.72	TATAGA
PF11_0503	-551	-1	7.72	TATAGA
PF11_0505	-1941	1	7.72	TCTATA
PF11_0505	-1369	1	7.72	TCTATA
PF11_0505	-1190	1	7.72	TCTATA
PF11_0505	-1055	-1	7.72	TATAGA
PF11_0505	-70	-1	7.72	TATAGA
PF11_0510	-633	1	7.72	TCTATA
PF11_0510	-513	1	7.72	TCTATA
PF11_0512	-1440	1	7.72	TCTATA
PF11_0512	-1396	1	7.72	TCTATA
PF11_0512	-1036	-1	7.72	TATAGA
PF11_0512	-966	1	7.72	TCTATA
PF11_0512	-505	1	7.72	TCTATA
PF11_0512	-346	-1	7.72	TATAGA
PF11_0513	-1586	-1	7.72	TATAGA
PF11_0513	-544	1	7.72	TCTATA
PF11_0513	-520	1	7.72	TCTATA
PF11_0513	-490	-1	7.72	TATAGA
PF11_0513	-201	-1	7.72	TATAGA
PF11_0526	-1984	1	7.72	TCTATA
PF11_0526	-854	-1	7.72	TATAGA
PF11_0526	-758	1	7.72	TCTATA
PF13_0013	-1031	-1	7.72	TATAGA
PF13_0013	-839	-1	7.72	TATAGA
PF13_0018	-894	-1	7.72	TATAGA
PF13_0034	-1094	-1	7.72	TATAGA
PF13_0034	-444	1	7.72	TCTATA
PF13_0038	-1780	1	7.72	TCTATA
PF13_0038	-1609	1	7.72	TCTATA
PF13_0038	-230	-1	7.72	TATAGA
PF13_0044	-1786	-1	7.72	TATAGA
PF13_0073	-1266	-1	7.72	TATAGA
PF13_0073	-928	-1	7.72	TATAGA
PF13_0073	-803	1	7.72	TCTATA
PF13_0073	-484	1	7.72	TCTATA
PF13_0073	-138	1	7.72	TCTATA
PF13_0076	-1902	-1	7.72	TATAGA
PF13_0076	-1488	1	7.72	TCTATA
PF13_0076	-1030	1	7.72	TCTATA
PF13_0076	-1014	-1	7.72	TATAGA
PF13_0076	-701	-1	7.72	TATAGA
PF13_0076	-692	1	7.72	TCTATA
PF13_0102	-1639	-1	7.72	TATAGA
PF13_0102	-899	1	7.72	TCTATA
PF13_0106	-1893	-1	7.72	TATAGA
PF13_0106	-1612	-1	7.72	TATAGA
PF13_0106	-221	1	7.72	TCTATA
PF13_0109	-1708	1	7.72	TCTATA
PF13_0109	-556	1	7.72	TCTATA
PF13_0116	-1970	-1	7.72	TATAGA
PF13_0116	-1757	1	7.72	TCTATA
PF13_0124	-945	1	7.72	TCTATA
PF13_0124	-297	-1	7.72	TATAGA
PF13_0125	-796	-1	7.72	TATAGA
PF13_0125	-601	1	7.72	TCTATA
PF13_0125	-484	-1	7.72	TATAGA
PF13_0125	-278	1	7.72	TCTATA
PF13_0125	-168	-1	7.72	TATAGA
PF13_0136	-172	-1	7.72	TATAGA
PF13_0137	-328	1	7.72	TCTATA
PF13_0137	-125	1	7.72	TCTATA
PF13_0138	-1516	1	7.72	TCTATA
PF13_0138	-1102	1	7.72	TCTATA
PF13_0138	-873	1	7.72	TCTATA
PF13_0138	-147	-1	7.72	TATAGA
PF13_0150	-734	-1	7.72	TATAGA
PF13_0153	-970	-1	7.72	TATAGA
PF13_0153	-652	1	7.72	TCTATA
PF13_0153	-8	1	7.72	TCTATA
PF13_0162	-1949	-1	7.72	TATAGA
PF13_0162	-1908	1	7.72	TCTATA
PF13_0162	-270	-1	7.72	TATAGA
PF13_0162	-236	-1	7.72	TATAGA
PF13_0163	-1136	-1	7.72	TATAGA
PF13_0163	-630	1	7.72	TCTATA
PF13_0172	-547	1	7.72	TCTATA
PF13_0172	-312	1	7.72	TCTATA
PF13_0172	-207	-1	7.72	TATAGA
PF13_0175	-833	-1	7.72	TATAGA
PF13_0177	-1925	1	7.72	TCTATA
PF13_0177	-1360	-1	7.72	TATAGA
PF13_0177	-1276	1	7.72	TCTATA
PF13_0177	-1050	1	7.72	TCTATA
PF13_0177	-594	-1	7.72	TATAGA
PF13_0177	-196	1	7.72	TCTATA
PF13_0178	-1912	1	7.72	TCTATA
PF13_0178	-1456	-1	7.72	TATAGA
PF13_0178	-1230	-1	7.72	TATAGA
PF13_0178	-1146	1	7.72	TCTATA
PF13_0178	-581	-1	7.72	TATAGA
PF13_0178	-270	1	7.72	TCTATA
PF13_0184	-1497	1	7.72	TCTATA
PF13_0184	-1202	1	7.72	TCTATA
PF13_0184	-1128	1	7.72	TCTATA
PF13_0184	-966	1	7.72	TCTATA
PF13_0184	-663	1	7.72	TCTATA
PF13_0184	-515	1	7.72	TCTATA
PF13_0194	-1090	-1	7.72	TATAGA
PF13_0203	-1509	-1	7.72	TATAGA
PF13_0203	-709	-1	7.72	TATAGA
PF13_0213	-1861	-1	7.72	TATAGA
PF13_0213	-1175	1	7.72	TCTATA
PF13_0213	-977	-1	7.72	TATAGA
PF13_0213	-727	1	7.72	TCTATA
PF13_0215	-1766	-1	7.72	TATAGA
PF13_0215	-1654	1	7.72	TCTATA
PF13_0215	-891	1	7.72	TCTATA
PF13_0215	-883	1	7.72	TCTATA
PF13_0215	-406	1	7.72	TCTATA
PF13_0219	-434	-1	7.72	TATAGA
PF13_0221	-413	-1	7.72	TATAGA
PF13_0221	-242	1	7.72	TCTATA
PF13_0238	-1355	-1	7.72	TATAGA
PF13_0238	-1245	1	7.72	TCTATA
PF13_0238	-1062	1	7.72	TCTATA
PF13_0238	-909	-1	7.72	TATAGA
PF13_0238	-843	1	7.72	TCTATA
PF13_0238	-536	1	7.72	TCTATA
PF13_0238	-184	-1	7.72	TATAGA
PF13_0253	-1405	1	7.72	TCTATA
PF13_0253	-1134	-1	7.72	TATAGA
PF13_0253	-146	1	7.72	TCTATA
PF13_0257	-1181	1	7.72	TCTATA
PF13_0257	-23	1	7.72	TCTATA
PF13_0259	-722	1	7.72	TCTATA
PF13_0261	-861	-1	7.72	TATAGA
PF13_0261	-625	1	7.72	TCTATA
PF13_0261	-519	-1	7.72	TATAGA
PF13_0270	-1751	-1	7.72	TATAGA
PF13_0270	-1274	-1	7.72	TATAGA
PF13_0270	-1219	1	7.72	TCTATA
PF13_0270	-675	-1	7.72	TATAGA
PF13_0271	-959	-1	7.72	TATAGA
PF13_0271	-411	1	7.72	TCTATA
PF13_0271	-222	-1	7.72	TATAGA
PF13_0275	-1511	1	7.72	TCTATA
PF13_0275	-1318	1	7.72	TCTATA
PF13_0275	-845	-1	7.72	TATAGA
PF13_0275	-653	1	7.72	TCTATA
PF13_0275	-269	1	7.72	TCTATA
PF13_0286	-1280	1	7.72	TCTATA
PF13_0286	-1157	-1	7.72	TATAGA
PF13_0286	-523	-1	7.72	TATAGA
PF13_0286	-297	1	7.72	TCTATA
PF13_0286	-77	1	7.72	TCTATA
PF13_0292	-193	-1	7.72	TATAGA
PF13_0293	-1150	1	7.72	TCTATA
PF13_0309	-1675	-1	7.72	TATAGA
PF13_0309	-1541	-1	7.72	TATAGA
PF13_0309	-1116	1	7.72	TCTATA
PF13_0310	-689	-1	7.72	TATAGA
PF13_0310	-243	-1	7.72	TATAGA
PF13_0313	-58	-1	7.72	TATAGA
PF13_0313	-52	-1	7.72	TATAGA
PF13_0313	-37	1	7.72	TCTATA
PF13_0323	-821	1	7.72	TCTATA
PF13_0341	-912	1	7.72	TCTATA
PF13_0341	-866	1	7.72	TCTATA
PF13_0341	-592	-1	7.72	TATAGA
PF13_0341	-392	1	7.72	TCTATA
PF13_0341	-162	-1	7.72	TATAGA
PF13_0343	-1077	1	7.72	TCTATA
PF13_0343	-379	-1	7.72	TATAGA
PF13_0351	-516	-1	7.72	TATAGA
PF13_0351	-203	1	7.72	TCTATA
PF13_0352	-402	-1	7.72	TATAGA
PF13_0352	-193	-1	7.72	TATAGA
PF14_0013	-778	1	7.72	TCTATA
PF14_0013	-752	1	7.72	TCTATA
PF14_0013	-689	1	7.72	TCTATA
PF14_0013	-413	1	7.72	TCTATA
PF14_0013	-83	-1	7.72	TATAGA
PF14_0015	-1825	1	7.72	TCTATA
PF14_0015	-1635	1	7.72	TCTATA
PF14_0015	-546	-1	7.72	TATAGA
PF14_0016	-1785	1	7.72	TCTATA
PF14_0016	-1071	-1	7.72	TATAGA
PF14_0016	-990	-1	7.72	TATAGA
PF14_0016	-980	-1	7.72	TATAGA
PF14_0016	-755	-1	7.72	TATAGA
PF14_0042	-533	1	7.72	TCTATA
PF14_0042	-245	-1	7.72	TATAGA
PF14_0045	-1264	-1	7.72	TATAGA
PF14_0045	-1012	1	7.72	TCTATA
PF14_0045	-883	-1	7.72	TATAGA
PF14_0045	-567	-1	7.72	TATAGA
PF14_0046	-1857	1	7.72	TCTATA
PF14_0046	-967	1	7.72	TCTATA
PF14_0055	-708	-1	7.72	TATAGA
PF14_0055	-598	-1	7.72	TATAGA
PF14_0055	-357	1	7.72	TCTATA
PF14_0055	-197	-1	7.72	TATAGA
PF14_0056	-1224	1	7.72	TCTATA
PF14_0056	-1064	-1	7.72	TATAGA
PF14_0056	-823	1	7.72	TCTATA
PF14_0056	-713	1	7.72	TCTATA
PF14_0068	-1086	-1	7.72	TATAGA
PF14_0068	-579	1	7.72	TCTATA
PF14_0072	-1909	1	7.72	TCTATA
PF14_0072	-1807	1	7.72	TCTATA
PF14_0072	-337	1	7.72	TCTATA
PF14_0075	-1414	-1	7.72	TATAGA
PF14_0075	-365	-1	7.72	TATAGA
PF14_0076	-1148	-1	7.72	TATAGA
PF14_0076	-1065	-1	7.72	TATAGA
PF14_0076	-308	1	7.72	TCTATA
PF14_0076	-204	-1	7.72	TATAGA
PF14_0079	-1768	1	7.72	TCTATA
PF14_0079	-1578	1	7.72	TCTATA
PF14_0079	-1433	-1	7.72	TATAGA
PF14_0079	-1232	-1	7.72	TATAGA
PF14_0079	-417	-1	7.72	TATAGA
PF14_0079	-141	-1	7.72	TATAGA
PF14_0082	-1957	-1	7.72	TATAGA
PF14_0082	-1372	1	7.72	TCTATA
PF14_0082	-639	-1	7.72	TATAGA
PF14_0082	-332	-1	7.72	TATAGA
PF14_0086	-573	-1	7.72	TATAGA
PF14_0086	-189	-1	7.72	TATAGA
PF14_0099	-538	1	7.72	TCTATA
PF14_0099	-481	1	7.72	TCTATA
PF14_0100	-1756	1	7.72	TCTATA
PF14_0100	-849	1	7.72	TCTATA
PF14_0100	-478	1	7.72	TCTATA
PF14_0100	-367	1	7.72	TCTATA
PF14_0100	-42	-1	7.72	TATAGA
PF14_0110	-1003	-1	7.72	TATAGA
PF14_0110	-649	-1	7.72	TATAGA
PF14_0110	-339	-1	7.72	TATAGA
PF14_0110	-318	-1	7.72	TATAGA
PF14_0113	-1071	-1	7.72	TATAGA
PF14_0113	-250	-1	7.72	TATAGA
PF14_0113	-79	1	7.72	TCTATA
PF14_0117	-909	1	7.72	TCTATA
PF14_0117	-656	-1	7.72	TATAGA
PF14_0117	-551	1	7.72	TCTATA
PF14_0117	-540	-1	7.72	TATAGA
PF14_0124	-1184	1	7.72	TCTATA
PF14_0124	-731	-1	7.72	TATAGA
PF14_0124	-142	1	7.72	TCTATA
PF14_0125	-346	1	7.72	TCTATA
PF14_0125	-321	1	7.72	TCTATA
PF14_0125	-287	1	7.72	TCTATA
PF14_0125	-264	1	7.72	TCTATA
PF14_0125	-120	-1	7.72	TATAGA
PF14_0136	-1901	-1	7.72	TATAGA
PF14_0136	-1854	1	7.72	TCTATA
PF14_0136	-1844	1	7.72	TCTATA
PF14_0136	-1158	1	7.72	TCTATA
PF14_0136	-1029	1	7.72	TCTATA
PF14_0136	-1015	-1	7.72	TATAGA
PF14_0136	-460	-1	7.72	TATAGA
PF14_0136	-374	-1	7.72	TATAGA
PF14_0139	-1862	-1	7.72	TATAGA
PF14_0139	-1432	1	7.72	TCTATA
PF14_0139	-317	-1	7.72	TATAGA
PF14_0145	-1618	1	7.72	TCTATA
PF14_0145	-1130	-1	7.72	TATAGA
PF14_0150	-100	-1	7.72	TATAGA
PF14_0156	-917	1	7.72	TCTATA
PF14_0157	-1138	1	7.72	TCTATA
PF14_0164	-1320	1	7.72	TCTATA
PF14_0164	-931	1	7.72	TCTATA
PF14_0164	-425	-1	7.72	TATAGA
PF14_0164	-158	1	7.72	TCTATA
PF14_0170	-1657	1	7.72	TCTATA
PF14_0170	-1242	1	7.72	TCTATA
PF14_0170	-854	1	7.72	TCTATA
PF14_0170	-47	1	7.72	TCTATA
PF14_0174	-1492	-1	7.72	TATAGA
PF14_0174	-1442	1	7.72	TCTATA
PF14_0174	-1084	1	7.72	TCTATA
PF14_0174	-965	1	7.72	TCTATA
PF14_0175	-1956	1	7.72	TCTATA
PF14_0175	-1922	-1	7.72	TATAGA
PF14_0175	-1832	1	7.72	TCTATA
PF14_0175	-1417	-1	7.72	TATAGA
PF14_0185	-572	-1	7.72	TATAGA
PF14_0188	-1882	-1	7.72	TATAGA
PF14_0188	-1719	1	7.72	TCTATA
PF14_0188	-1515	-1	7.72	TATAGA
PF14_0188	-1443	-1	7.72	TATAGA
PF14_0188	-1068	1	7.72	TCTATA
PF14_0188	-191	-1	7.72	TATAGA
PF14_0191	-437	1	7.72	TCTATA
PF14_0191	-177	-1	7.72	TATAGA
PF14_0193	-1526	1	7.72	TCTATA
PF14_0193	-648	1	7.72	TCTATA
PF14_0193	-415	1	7.72	TCTATA
PF14_0193	-252	1	7.72	TCTATA
PF14_0194	-1354	-1	7.72	TATAGA
PF14_0194	-1346	-1	7.72	TATAGA
PF14_0194	-19	-1	7.72	TATAGA
PF14_0201	-1181	-1	7.72	TATAGA
PF14_0201	-944	1	7.72	TCTATA
PF14_0201	-925	1	7.72	TCTATA
PF14_0201	-660	-1	7.72	TATAGA
PF14_0201	-400	-1	7.72	TATAGA
PF14_0201	-20	-1	7.72	TATAGA
PF14_0214	-1199	1	7.72	TCTATA
PF14_0214	-399	1	7.72	TCTATA
PF14_0221	-1608	-1	7.72	TATAGA
PF14_0221	-1426	-1	7.72	TATAGA
PF14_0221	-568	1	7.72	TCTATA
PF14_0221	-479	1	7.72	TCTATA
PF14_0221	-276	-1	7.72	TATAGA
PF14_0239	-1091	1	7.72	TCTATA
PF14_0239	-1001	-1	7.72	TATAGA
PF14_0247	-1116	1	7.72	TCTATA
PF14_0247	-1087	1	7.72	TCTATA
PF14_0247	-809	-1	7.72	TATAGA
PF14_0247	-747	1	7.72	TCTATA
PF14_0247	-202	-1	7.72	TATAGA
PF14_0250	-1271	1	7.72	TCTATA
PF14_0250	-1139	1	7.72	TCTATA
PF14_0250	-701	1	7.72	TCTATA
PF14_0250	-168	1	7.72	TCTATA
PF14_0259	-1622	1	7.72	TCTATA
PF14_0259	-1553	1	7.72	TCTATA
PF14_0259	-1503	-1	7.72	TATAGA
PF14_0259	-1420	-1	7.72	TATAGA
PF14_0259	-1074	-1	7.72	TATAGA
PF14_0291	-1512	-1	7.72	TATAGA
PF14_0291	-1445	-1	7.72	TATAGA
PF14_0291	-827	1	7.72	TCTATA
PF14_0291	-715	-1	7.72	TATAGA
PF14_0291	-242	1	7.72	TCTATA
PF14_0292	-1579	1	7.72	TCTATA
PF14_0292	-1512	1	7.72	TCTATA
PF14_0292	-861	1	7.72	TCTATA
PF14_0292	-745	1	7.72	TCTATA
PF14_0292	-360	1	7.72	TCTATA
PF14_0307	-833	-1	7.72	TATAGA
PF14_0307	-665	-1	7.72	TATAGA
PF14_0307	-420	1	7.72	TCTATA
PF14_0307	-412	1	7.72	TCTATA
PF14_0307	-212	1	7.72	TCTATA
PF14_0316	-1067	1	7.72	TCTATA
PF14_0316	-664	1	7.72	TCTATA
PF14_0326	-1524	1	7.72	TCTATA
PF14_0326	-1393	1	7.72	TCTATA
PF14_0326	-1069	-1	7.72	TATAGA
PF14_0326	-1031	1	7.72	TCTATA
PF14_0326	-884	1	7.72	TCTATA
PF14_0326	-268	1	7.72	TCTATA
PF14_0326	-207	1	7.72	TCTATA
PF14_0326	-138	-1	7.72	TATAGA
PF14_0327	-1514	1	7.72	TCTATA
PF14_0327	-1445	-1	7.72	TATAGA
PF14_0327	-1384	-1	7.72	TATAGA
PF14_0327	-768	-1	7.72	TATAGA
PF14_0327	-621	-1	7.72	TATAGA
PF14_0327	-583	1	7.72	TCTATA
PF14_0327	-259	-1	7.72	TATAGA
PF14_0327	-128	-1	7.72	TATAGA
PF14_0339	-918	1	7.72	TCTATA
PF14_0339	-732	1	7.72	TCTATA
PF14_0339	-634	1	7.72	TCTATA
PF14_0339	-227	-1	7.72	TATAGA
PF14_0344	-1582	-1	7.72	TATAGA
PF14_0344	-1279	1	7.72	TCTATA
PF14_0344	-516	-1	7.72	TATAGA
PF14_0344	-234	-1	7.72	TATAGA
PF14_0360	-953	1	7.72	TCTATA
PF14_0360	-601	1	7.72	TCTATA
PF14_0360	-591	-1	7.72	TATAGA
PF14_0390	-1904	1	7.72	TCTATA
PF14_0390	-1580	-1	7.72	TATAGA
PF14_0390	-1196	-1	7.72	TATAGA
PF14_0391	-1972	-1	7.72	TATAGA
PF14_0391	-1438	1	7.72	TCTATA
PF14_0391	-1358	1	7.72	TCTATA
PF14_0429	-1082	-1	7.72	TATAGA
PF14_0429	-1052	1	7.72	TCTATA
PF14_0429	-569	-1	7.72	TATAGA
PF14_0429	-259	-1	7.72	TATAGA
PF14_0429	-125	1	7.72	TCTATA
PF14_0431	-1966	1	7.72	TCTATA
PF14_0431	-1837	-1	7.72	TATAGA
PF14_0431	-1579	1	7.72	TCTATA
PF14_0431	-1466	-1	7.72	TATAGA
PF14_0431	-904	1	7.72	TCTATA
PF14_0431	-434	1	7.72	TCTATA
PF14_0431	-279	-1	7.72	TATAGA
PF14_0431	-158	-1	7.72	TATAGA
PF14_0432	-1922	1	7.72	TCTATA
PF14_0432	-1767	-1	7.72	TATAGA
PF14_0432	-1297	-1	7.72	TATAGA
PF14_0432	-735	1	7.72	TCTATA
PF14_0432	-622	-1	7.72	TATAGA
PF14_0432	-364	1	7.72	TCTATA
PF14_0432	-235	-1	7.72	TATAGA
PF14_0432	-178	-1	7.72	TATAGA
PF14_0433	-999	1	7.72	TCTATA
PF14_0433	-951	-1	7.72	TATAGA
PF14_0433	-806	-1	7.72	TATAGA
PF14_0433	-503	1	7.72	TCTATA
PF14_0433	-154	-1	7.72	TATAGA
PF14_0437	-1468	1	7.72	TCTATA
PF14_0437	-1325	1	7.72	TCTATA
PF14_0440	-551	1	7.72	TCTATA
PF14_0440	-98	-1	7.72	TATAGA
PF14_0450	-1916	-1	7.72	TATAGA
PF14_0456	-919	-1	7.72	TATAGA
PF14_0456	-838	-1	7.72	TATAGA
PF14_0465	-99	1	7.72	TCTATA
PF14_0470	-1681	1	7.72	TCTATA
PF14_0470	-1368	-1	7.72	TATAGA
PF14_0476	-1272	1	7.72	TCTATA
PF14_0476	-622	1	7.72	TCTATA
PF14_0476	-570	-1	7.72	TATAGA
PF14_0476	-482	1	7.72	TCTATA
PF14_0477	-971	1	7.72	TCTATA
PF14_0477	-594	-1	7.72	TATAGA
PF14_0478	-1521	1	7.72	TCTATA
PF14_0481	-160	-1	7.72	TATAGA
PF14_0481	-99	-1	7.72	TATAGA
PF14_0487	-1421	1	7.72	TCTATA
PF14_0487	-1322	-1	7.72	TATAGA
PF14_0494	-1168	-1	7.72	TATAGA
PF14_0494	-571	1	7.72	TCTATA
PF14_0511	-1112	1	7.72	TCTATA
PF14_0512	-1279	-1	7.72	TATAGA
PF14_0515	-1904	1	7.72	TCTATA
PF14_0515	-1438	1	7.72	TCTATA
PF14_0515	-1301	-1	7.72	TATAGA
PF14_0515	-532	1	7.72	TCTATA
PF14_0515	-469	-1	7.72	TATAGA
PF14_0515	-412	1	7.72	TCTATA
PF14_0518	-172	-1	7.72	TATAGA
PF14_0541	-1816	1	7.72	TCTATA
PF14_0541	-1763	1	7.72	TCTATA
PF14_0541	-1459	-1	7.72	TATAGA
PF14_0541	-638	-1	7.72	TATAGA
PF14_0541	-542	1	7.72	TCTATA
PF14_0549	-428	1	7.72	TCTATA
PF14_0549	-64	1	7.72	TCTATA
PF14_0550	-1881	1	7.72	TCTATA
PF14_0550	-1147	1	7.72	TCTATA
PF14_0550	-854	1	7.72	TCTATA
PF14_0550	-280	1	7.72	TCTATA
PF14_0550	-50	-1	7.72	TATAGA
PF14_0553	-1659	1	7.72	TCTATA
PF14_0553	-1119	1	7.72	TCTATA
PF14_0553	-728	1	7.72	TCTATA
PF14_0553	-539	-1	7.72	TATAGA
PF14_0553	-282	-1	7.72	TATAGA
PF14_0561	-348	1	7.72	TCTATA
PF14_0565	-661	-1	7.72	TATAGA
PF14_0565	-205	-1	7.72	TATAGA
PF14_0574	-1088	1	7.72	TCTATA
PF14_0574	-830	1	7.72	TCTATA
PF14_0574	-724	-1	7.72	TATAGA
PF14_0574	-369	1	7.72	TCTATA
PF14_0574	-347	-1	7.72	TATAGA
PF14_0594	-1903	-1	7.72	TATAGA
PF14_0594	-1536	-1	7.72	TATAGA
PF14_0594	-1432	1	7.72	TCTATA
PF14_0594	-1421	1	7.72	TCTATA
PF14_0594	-732	1	7.72	TCTATA
PF14_0594	-693	-1	7.72	TATAGA
PF14_0608	-410	-1	7.72	TATAGA
PF14_0610	-1324	-1	7.72	TATAGA
PF14_0610	-963	-1	7.72	TATAGA
PF14_0610	-560	1	7.72	TCTATA
PF14_0610	-274	-1	7.72	TATAGA
PF14_0612	-1200	-1	7.72	TATAGA
PF14_0614	-1199	1	7.72	TCTATA
PF14_0616	-1268	1	7.72	TCTATA
PF14_0616	-942	-1	7.72	TATAGA
PF14_0616	-782	1	7.72	TCTATA
PF14_0616	-92	-1	7.72	TATAGA
PF14_0620	-810	1	7.72	TCTATA
PF14_0620	-733	-1	7.72	TATAGA
PF14_0620	-426	1	7.72	TCTATA
PF14_0621	-1441	1	7.72	TCTATA
PF14_0621	-603	-1	7.72	TATAGA
PF14_0633	-1910	1	7.72	TCTATA
PF14_0633	-906	-1	7.72	TATAGA
PF14_0633	-114	1	7.72	TCTATA
PF14_0635	-1581	1	7.72	TCTATA
PF14_0635	-1508	1	7.72	TCTATA
PF14_0635	-1500	1	7.72	TCTATA
PF14_0635	-1300	-1	7.72	TATAGA
PF14_0635	-530	1	7.72	TCTATA
PF14_0635	-318	-1	7.72	TATAGA
PF14_0636	-760	-1	7.72	TATAGA
PF14_0636	-529	1	7.72	TCTATA
PF14_0636	-206	1	7.72	TCTATA
PF14_0640	-245	-1	7.72	TATAGA
PF14_0655	-1891	-1	7.72	TATAGA
PF14_0655	-1251	-1	7.72	TATAGA
PF14_0661	-1944	-1	7.72	TATAGA
PF14_0661	-1759	1	7.72	TCTATA
PF14_0669	-116	1	7.72	TCTATA
PF14_0670	-599	-1	7.72	TATAGA
PF14_0677	-1303	-1	7.72	TATAGA
PF14_0678	-1957	1	7.72	TCTATA
PF14_0678	-1678	-1	7.72	TATAGA
PF14_0678	-1491	1	7.72	TCTATA
PF14_0678	-759	1	7.72	TCTATA
PF14_0684	-94	-1	7.72	TATAGA
PF14_0690	-1850	-1	7.72	TATAGA
PF14_0690	-921	-1	7.72	TATAGA
PF14_0690	-579	-1	7.72	TATAGA
PF14_0690	-252	1	7.72	TCTATA
PF14_0706	-1974	-1	7.72	TATAGA
PF14_0706	-1678	-1	7.72	TATAGA
PF14_0706	-1650	-1	7.72	TATAGA
PF14_0706	-1495	-1	7.72	TATAGA
PF14_0706	-1467	-1	7.72	TATAGA
PF14_0706	-1297	-1	7.72	TATAGA
PF14_0706	-1251	-1	7.72	TATAGA
PF14_0706	-1147	-1	7.72	TATAGA
PF14_0706	-1119	-1	7.72	TATAGA
PF14_0706	-1089	-1	7.72	TATAGA
PF14_0706	-973	-1	7.72	TATAGA
PF14_0706	-917	-1	7.72	TATAGA
PF14_0706	-801	-1	7.72	TATAGA
PF14_0706	-763	-1	7.72	TATAGA
PF14_0706	-623	-1	7.72	TATAGA
PF14_0706	-609	1	7.72	TCTATA
PF14_0706	-489	-1	7.72	TATAGA
PF14_0706	-389	-1	7.72	TATAGA
PF14_0706	-267	-1	7.72	TATAGA
PF14_0707	-1832	-1	7.72	TATAGA
PF14_0707	-641	-1	7.72	TATAGA
PF14_0712	-79	-1	7.72	TATAGA
PF14_0714	-1468	-1	7.72	TATAGA
PF14_0724	-1790	-1	7.72	TATAGA
PF14_0724	-1639	1	7.72	TCTATA
PF14_0724	-956	1	7.72	TCTATA
[truncated: 8,518 more rows]
