# Supplementary material for: Identification and Genome-Wide Prediction of DNA Binding Specificities for the ApiAP2 Family of Regulators from the Malaria Parasite
Source: PLoS Pathog. 2010 Oct 28;6(10):e1001165. doi: 10.1371/journal.ppat.1001165 (PMC2965767; doi:10.1371/journal.ppat.1001165)
Supplement: Dataset S6 — Perturbation co-expressed predicted targets for all motifs. (1.49 MB ZIP) [file ppat.1001165.s024.zip]

Archive with 23 entries (22 files):
- Dataset S6_revised/
- Dataset S6_revised/MAL8P1.153_perturbation co-expressed targets.xls
- Dataset S6_revised/PF07_0126_DLD_perturbation co-expressed targets.xls
- Dataset S6_revised/PF10_0075_D1_perturbation co-expressed targets.xls
- Dataset S6_revised/PF10_0075_D2_perturbation co-expressed targets.xls
- Dataset S6_revised/PF10_0075_D3_perturbation co-expressed targets.xls
- Dataset S6_revised/PF11_0091_perturbation co-expressed targets.xls
- Dataset S6_revised/PF11_0404_D1_perturbation co-expressed targets.xls
- Dataset S6_revised/PF11_0442_perturbation co-expressed targets.xls
- Dataset S6_revised/PF13_0097_perturbation co-expressed targets.xls
- Dataset S6_revised/PF13_0235_D1_perturbation co-expressed targets.xls
- Dataset S6_revised/PF13_0267_perturbation co-expressed targets.xls
- Dataset S6_revised/PF14_0079_perturbation co-expressed targets.xls
- Dataset S6_revised/PF14_0533_perturbation co-expressed targets.xls
- Dataset S6_revised/PF14_0633_perturbation co-expressed targets.xls
- Dataset S6_revised/PFD0985w_D1_perturbation co-expressed targets.xls
- Dataset S6_revised/PFD0985w_D2_perturbation co-expressed targets.xls
- Dataset S6_revised/PFE0840c_D2_perturbation co-expressed targets.xls
- Dataset S6_revised/PFF0200c_DLD_perturbation co-expressed targets.xls
- Dataset S6_revised/PFF0670w_D1_perturbation co-expressed targets.xls
- Dataset S6_revised/PFF0670w_D2_perturbation co-expressed targets.xls
- Dataset S6_revised/PFL1075w_perturbation co-expressed targets.xls
- Dataset S6_revised/PFL1900w_DLD_perturbation co-expressed targets.xls
