# Supplementary material for: Identification and Genome-Wide Prediction of DNA Binding Specificities for the ApiAP2 Family of Regulators from the Malaria Parasite
Source: PLoS Pathog. 2010 Oct 28;6(10):e1001165. doi: 10.1371/journal.ppat.1001165 (PMC2965767; doi:10.1371/journal.ppat.1001165)
Supplement: Dataset S6 — Perturbation co-expressed predicted targets for all motifs. (1.49 MB ZIP) [file ppat.1001165.s024.zip › Dataset S6_revised/MAL8P1.153_perturbation co-expressed targets.xls]

## Sheet: ACACAC_MAL8P1153.targets.txt
Dataset S6r. Predicted targets of MAL8P1.153 that are co-expressed in perturbation experiments (Hu et al. 2009).
Searches were done using the position weight matrix trimmed to the 6 most informative consecutive motif positions.
Data is sorted by score from highest to lowest.
Column 1 - PlasmoDB gene IDs. Genes listed multiple times have more than one match to the motif in their upstream regions
Column 2 - Position of the motif upstream from the ATG start codon.
Column 3 - Orientation of the motif in the genome. 1 indicates the plus strand and -1 indicates the minus strand.
Column 4 - ScanACE score. Higher scores reflect better better matches to the position weight matrix.
Column 5 - Sequence of the motif match. All sequences are 5' to 3' from the plus strand.
Hu G, Cabrera A, Kono M, Mok S, Chaal BK, et al. Transcriptional profiling of growth perturbations of the human malaria parasite Plasmodium falciparum. Nat Biotechnol 28: 91-98.
Gene ID	Position	Orientation	Score	Sequence
PFL0315c	-405	-1	15	GTGTGC
PFE0770w	-1165	1	15	GCACAC
PF07_0012	-111	-1	15	GTGTGC
PFC0280c	-205	1	15	GCACAC
PF10_0348	-472	1	15	GCACAC
PFL1565c	-472	1	15	GCACAC
PFA0295c	-309	-1	15	GTGTGC
PFL2280w	-1651	1	15	GCACAC
MAL13P1.38	-1041	1	15	GCACAC
PFC0581w	-1206	1	15	GCACAC
PFL1385c	-171	1	15	GCACAC
PFD0780w	-67	1	15	GCACAC
PFL1025c	-1453	-1	15	GTGTGC
PFL0865w	-1103	1	15	GCACAC
PFL2225w	-906	1	15	GCACAC
PFI1530c	-1888	1	15	GCACAC
PFI1565w	-508	1	15	GCACAC
PF08_0094	-1494	-1	15	GTGTGC
PF14_0233	-1321	1	15	GCACAC
PF14_0295	-602	1	15	GCACAC
PFL1570w	-482	-1	15	GTGTGC
PF14_0732	-1869	1	15	GCACAC
PF14_0419	-611	-1	15	GTGTGC
PF07_0078	-972	1	15	GCACAC
PFE0840c	-832	-1	15	GTGTGC
PF13_0285	-654	1	15	GCACAC
PFE0370c	-765	1	15	GCACAC
PF13_0058	-1868	-1	15	GTGTGC
PF13_0058	-833	-1	15	GTGTGC
PF13_0301	-1020	1	15	GCACAC
PF10_0330	-561	1	15	GCACAC
PFE1305c	-166	-1	15	GTGTGC
PFI0360c	-1005	-1	15	GTGTGC
PF14_0409	-488	1	15	GCACAC
PF14_0333	-795	1	15	GCACAC
PF14_0333	-628	1	15	GCACAC
PF08_0058	-544	1	15	GCACAC
PF08_0058	-36	1	15	GCACAC
PF14_0138	-1080	1	15	GCACAC
PF08_0007	-648	1	15	GCACAC
PF11_0464	-1212	1	15	GCACAC
PF11_0464	-1197	1	15	GCACAC
MAL13P1.308	-1303	1	15	GCACAC
PF14_0408	-715	-1	15	GTGTGC
PFF0510w	-293	1	15	GCACAC
PF10_0193	-1775	1	15	GCACAC
PFE1465w	-958	1	15	GCACAC
MAL13P1.296	-835	1	15	GCACAC
PFB0340c	-351	-1	15	GTGTGC
PFF0585c	-85	1	15	GCACAC
MAL13P1.51	-669	1	15	GCACAC
PFF0710w	-189	-1	15	GTGTGC
MAL7P1.87	-978	1	15	GCACAC
MAL7P1.87	-958	1	15	GCACAC
PFE0930w	-445	1	15	GCACAC
PFI1355w	-1985	1	15	GCACAC
PF08_0022	-182	1	15	GCACAC
PFL1370w	-1503	-1	15	GTGTGC
MAL13P1.228	-1375	1	15	GCACAC
PF14_0063	-193	1	15	GCACAC
PFL1395c	-1457	-1	15	GTGTGC
PFL1395c	-1281	-1	15	GTGTGC
PFL1335w	-1301	1	15	GCACAC
PF11_0062	-1008	1	15	GCACAC
PFB0815w	-1428	1	15	GCACAC
PF14_0018	-1884	1	15	GCACAC
PFC0150w	-829	1	15	GCACAC
PFC0275w	-139	-1	15	GTGTGC
PF11_0415	-1293	1	15	GCACAC
PF10_0045	-1010	1	15	GCACAC
PFL0840c	-409	1	15	GCACAC
PF13_0155	-164	-1	15	GTGTGC
PFF0870w	-612	-1	15	GTGTGC
MAL13P1.130	-1591	1	15	GCACAC
PFA0205w	-117	1	15	GCACAC
PFL2090c	-1771	1	15	GCACAC
PFI0265c	-1224	1	15	GCACAC
PF08_0035	-610	1	15	GCACAC
PFI1655c	-1405	-1	15	GTGTGC
PF14_0246	-140	-1	15	GTGTGC
PFD0530c	-1143	1	15	GCACAC
PF11_0277	-86	-1	15	GTGTGC
PFC0945w	-1152	1	15	GCACAC
PFB0150c	-566	1	15	GCACAC
PF07_0054	-1011	1	15	GCACAC
MAL13P1.44	-1580	-1	15	GTGTGC
PF14_0304	-1126	1	15	GCACAC
PFL0420w	-528	1	15	GCACAC
MAL13P1.260	-1330	1	15	GCACAC
PFF0860c	-837	1	15	GCACAC
PF13_0225	-592	-1	15	GTGTGC
MAL8P1.84	-622	-1	15	GTGTGC
PFB0475c	-406	1	15	GCACAC
PF14_0380	-1026	1	15	GCACAC
MAL7P1.203	-83	-1	15	GTGTGC
PFC0625w	-536	-1	15	GTGTGC
PFC0250c	-289	1	15	GCACAC
PFL1435c	-1233	-1	15	GTGTGC
PFL1435c	-1217	1	15	GCACAC
PF14_0325	-438	-1	15	GTGTGC
MAL8P1.82	-950	-1	15	GTGTGC
MAL13P1.278	-1381	1	15	GCACAC
PF14_0288	-1986	-1	15	GTGTGC
PFI0355c	-1390	1	15	GCACAC
PF11_0097	-1198	1	15	GCACAC
PFI0690c	-727	1	15	GCACAC
PF13_0152	-654	1	15	GCACAC
PF10_0351	-555	1	15	GCACAC
PF07_0072	-749	1	15	GCACAC
PFC0435w	-771	-1	14.01	GTGTGT
PFC0345w	-645	-1	14.01	GTGTGT
PF07_0012	-219	1	14.01	ACACAC
PFA0155c	-991	1	14.01	ACACAC
PFB0515w	-295	-1	14.01	GTGTGT
PFF1180w	-271	1	14.01	ACACAC
PF14_0395	-1750	-1	14.01	GTGTGT
PF14_0142	-1923	-1	14.01	GTGTGT
PFL1565c	-44	-1	14.01	GTGTGT
PFD0170c	-1601	1	14.01	ACACAC
PFL2280w	-977	-1	14.01	GTGTGT
PFA0535c	-959	-1	14.01	GTGTGT
PFA0535c	-353	1	14.01	ACACAC
PFA0535c	-152	-1	14.01	GTGTGT
PFL0925w	-1840	1	14.01	ACACAC
PF13_0025	-503	-1	14.01	GTGTGT
PF11_0371	-685	1	14.01	ACACAC
PFE0225w	-545	-1	14.01	GTGTGT
PFC0995c	-550	1	14.01	ACACAC
PF10_0039	-71	1	14.01	ACACAC
PFI1445w	-168	-1	14.01	GTGTGT
PFI1445w	-9	-1	14.01	GTGTGT
PF14_0379	-317	1	14.01	ACACAC
PFL1090w	-1816	1	14.01	ACACAC
MAL13P1.168	-140	1	14.01	ACACAC
MAL13P1.168	-133	-1	14.01	GTGTGT
PFE0265c	-165	1	14.01	ACACAC
PFL1385c	-495	-1	14.01	GTGTGT
PFL0865w	-119	1	14.01	ACACAC
MAL7P1.13	-752	1	14.01	ACACAC
PFL2225w	-1649	1	14.01	ACACAC
PFI1530c	-1878	1	14.01	ACACAC
PF14_0143	-117	-1	14.01	GTGTGT
PFI1565w	-966	1	14.01	ACACAC
PFI1565w	-960	1	14.01	ACACAC
PFC0455w	-1617	1	14.01	ACACAC
PFI0230c	-1002	1	14.01	ACACAC
PF13_0197	-571	1	14.01	ACACAC
PF14_0369	-180	1	14.01	ACACAC
PFL1380w	-295	1	14.01	ACACAC
PFD0255w	-1008	1	14.01	ACACAC
PFD0255w	-625	-1	14.01	GTGTGT
PF14_0020	-1280	-1	14.01	GTGTGT
PF14_0020	-743	1	14.01	ACACAC
PF08_0057	-1190	1	14.01	ACACAC
PF10_0156	-1102	-1	14.01	GTGTGT
PFF0615c	-1026	1	14.01	ACACAC
PFF0615c	-98	-1	14.01	GTGTGT
PFL1570w	-910	1	14.01	ACACAC
PF11_0127	-988	-1	14.01	GTGTGT
PF11_0127	-879	-1	14.01	GTGTGT
PFL1110c	-929	-1	14.01	GTGTGT
PF14_0184	-325	1	14.01	ACACAC
PFL2460w	-561	-1	14.01	GTGTGT
MAL8P1.150	-221	1	14.01	ACACAC
PFC0475c	-100	-1	14.01	GTGTGT
PF14_0419	-1863	-1	14.01	GTGTGT
PFF1365c	-1655	1	14.01	ACACAC
PFF1365c	-1117	1	14.01	ACACAC
PF13_0258	-137	-1	14.01	GTGTGT
PFE0370c	-1735	1	14.01	ACACAC
PFE0370c	-137	-1	14.01	GTGTGT
PF13_0072	-1321	-1	14.01	GTGTGT
PF13_0072	-1144	-1	14.01	GTGTGT
PF13_0072	-836	-1	14.01	GTGTGT
PF10_0330	-1703	1	14.01	ACACAC
PF10_0295	-458	-1	14.01	GTGTGT
PF13_0308	-1093	1	14.01	ACACAC
MAL7P1.119	-924	1	14.01	ACACAC
MAL7P1.119	-494	-1	14.01	GTGTGT
PFI0395w	-1138	-1	14.01	GTGTGT
PF11_0354	-1174	-1	14.01	GTGTGT
PF11_0064	-347	-1	14.01	GTGTGT
PF10_0311	-1763	1	14.01	ACACAC
MAL13P1.148	-217	1	14.01	ACACAC
MAL13P1.22	-1857	1	14.01	ACACAC
PFD0795w	-1475	1	14.01	ACACAC
PFD0795w	-1439	-1	14.01	GTGTGT
PFF0750w	-190	-1	14.01	GTGTGT
PFA0555c	-1125	1	14.01	ACACAC
PFD0230c	-848	-1	14.01	GTGTGT
PFD0230c	-842	-1	14.01	GTGTGT
PFD0230c	-836	-1	14.01	GTGTGT
PF10_0037	-1650	1	14.01	ACACAC
PF11_0172	-949	-1	14.01	GTGTGT
PFF0375c	-1228	1	14.01	ACACAC
PF14_0675	-1106	-1	14.01	GTGTGT
PFF0660w	-1123	1	14.01	ACACAC
PFE1465w	-952	1	14.01	ACACAC
PF13_0338	-384	1	14.01	ACACAC
PF13_0164	-396	1	14.01	ACACAC
PF13_0050	-802	-1	14.01	GTGTGT
PF13_0050	-570	-1	14.01	GTGTGT
PFD1095w	-1899	1	14.01	ACACAC
PF14_0160	-1332	1	14.01	ACACAC
PFI1155w	-1989	-1	14.01	GTGTGT
PF07_0019	-1221	-1	14.01	GTGTGT
PF07_0019	-178	1	14.01	ACACAC
PF13_0185	-1662	1	14.01	ACACAC
PFI1015w	-940	-1	14.01	GTGTGT
PFL1005c	-65	1	14.01	ACACAC
PFD0385w	-622	-1	14.01	GTGTGT
PFD0385w	-103	1	14.01	ACACAC
PFI0735c	-262	1	14.01	ACACAC
PFE0165w	-621	1	14.01	ACACAC
MAL8P1.145	-1594	1	14.01	ACACAC
MAL13P1.21	-707	-1	14.01	GTGTGT
PFI0950w	-399	1	14.01	ACACAC
PFF0675c	-1044	-1	14.01	GTGTGT
PFF0675c	-318	-1	14.01	GTGTGT
MAL13P1.140	-245	-1	14.01	GTGTGT
MAL7P1.21	-761	-1	14.01	GTGTGT
MAL7P1.21	-741	1	14.01	ACACAC
PFF0995c	-922	1	14.01	ACACAC
PFL1335w	-182	1	14.01	ACACAC
PFL1335w	-17	1	14.01	ACACAC
PF11_0062	-1519	1	14.01	ACACAC
PF11_0062	-755	-1	14.01	GTGTGT
PF14_0189	-11	-1	14.01	GTGTGT
MAL7P1.141	-1735	-1	14.01	GTGTGT
MAL7P1.141	-1259	-1	14.01	GTGTGT
PFE0450w	-1166	-1	14.01	GTGTGT
PFC0275w	-1940	1	14.01	ACACAC
PFC0275w	-58	1	14.01	ACACAC
PF13_0223	-190	-1	14.01	GTGTGT
PFL1330c	-1301	-1	14.01	GTGTGT
PF13_0155	-478	-1	14.01	GTGTGT
PFF0870w	-1538	-1	14.01	GTGTGT
PFF0870w	-705	-1	14.01	GTGTGT
PFL1415w	-723	1	14.01	ACACAC
MAL7P1.17	-1331	1	14.01	ACACAC
PF10_0146	-1319	-1	14.01	GTGTGT
PF07_0016	-1582	-1	14.01	GTGTGT
PFC0145c	-1593	-1	14.01	GTGTGT
PFI0785c	-1641	1	14.01	ACACAC
PFI0785c	-563	1	14.01	ACACAC
PF14_0238	-54	1	14.01	ACACAC
PFE1225w	-1088	1	14.01	ACACAC
PFL0300c	-265	-1	14.01	GTGTGT
PFI0705w	-698	1	14.01	ACACAC
PFI0575c	-52	1	14.01	ACACAC
MAL13P1.124	-1683	1	14.01	ACACAC
PFC0755c	-963	-1	14.01	GTGTGT
PFC0755c	-271	-1	14.01	GTGTGT
PFE0785c	-1459	1	14.01	ACACAC
PFE0785c	-594	1	14.01	ACACAC
PFL1780w	-23	1	14.01	ACACAC
PFI0160w	-368	1	14.01	ACACAC
PFC0525c	-1200	-1	14.01	GTGTGT
PFL2380c	-1378	-1	14.01	GTGTGT
PFL2380c	-896	1	14.01	ACACAC
PFE0090w	-1502	1	14.01	ACACAC
PFI1655c	-349	-1	14.01	GTGTGT
PF11_0277	-1133	1	14.01	ACACAC
PFE1265w	-300	1	14.01	ACACAC
PFL0630w	-536	-1	14.01	GTGTGT
PFE0435c	-173	1	14.01	ACACAC
PFE1255w	-546	-1	14.01	GTGTGT
PFI1300c	-496	-1	14.01	GTGTGT
PFI1300c	-490	-1	14.01	GTGTGT
PF07_0054	-1597	-1	14.01	GTGTGT
PFI1555w	-1334	1	14.01	ACACAC
PF14_0533	-961	-1	14.01	GTGTGT
PF13_0229	-110	1	14.01	ACACAC
PFC0185w	-1187	1	14.01	ACACAC
PFC0185w	-932	1	14.01	ACACAC
PFC0185w	-24	1	14.01	ACACAC
PFL2290w	-1704	-1	14.01	GTGTGT
PFL2290w	-390	-1	14.01	GTGTGT
PF14_0304	-1020	-1	14.01	GTGTGT
MAL8P1.8	-172	1	14.01	ACACAC
PFE0155w	-1710	1	14.01	ACACAC
PFE0155w	-20	-1	14.01	GTGTGT
PFL0420w	-1568	1	14.01	ACACAC
PF11_0413	-1049	1	14.01	ACACAC
PFC0510w	-171	1	14.01	ACACAC
PF13_0225	-607	-1	14.01	GTGTGT
PF14_0065	-1555	1	14.01	ACACAC
PFB0475c	-1820	1	14.01	ACACAC
MAL7P1.203	-910	-1	14.01	GTGTGT
MAL8P1.151	-1557	-1	14.01	GTGTGT
PF14_0468	-1999	1	14.01	ACACAC
PF14_0468	-435	-1	14.01	GTGTGT
PF14_0352	-1755	1	14.01	ACACAC
PFA0285c	-917	-1	14.01	GTGTGT
PFD0487c	-397	-1	14.01	GTGTGT
PFB0145c	-1297	1	14.01	ACACAC
PF11_0528	-432	-1	14.01	GTGTGT
PF14_0293	-1263	-1	14.01	GTGTGT
PFF1505w	-563	-1	14.01	GTGTGT
PFI0355c	-1844	1	14.01	ACACAC
PFI0355c	-998	1	14.01	ACACAC
MAL8P1.109	-1816	-1	14.01	GTGTGT
PF11_0243	-694	1	14.01	ACACAC
PF11_0097	-813	-1	14.01	GTGTGT
PFF0915w	-299	-1	14.01	GTGTGT
PF14_0480	-808	1	14.01	ACACAC
PFB0190c	-1771	1	14.01	ACACAC
PFD0940w	-67	-1	14.01	GTGTGT
MAL7P1.18	-316	-1	14.01	GTGTGT
PFC0820w	-179	1	14.01	ACACAC
PF07_0023	-1511	-1	14.01	GTGTGT
PF07_0023	-332	1	14.01	ACACAC
PFI1205c	-1363	1	14.01	ACACAC
PFI1205c	-1155	1	14.01	ACACAC
PFF1180w	-282	-1	13.52	GCGTGT
PF14_0395	-276	-1	13.52	GCGTGT
PFI1255w	-410	-1	13.52	GCGTGT
PFD0780w	-1929	-1	13.52	GCGTGT
PFC1005c	-1232	-1	13.52	GCGTGT
PF14_0732	-67	1	13.52	ACACGC
PF14_0443	-400	1	13.52	ACACGC
PFF0895w	-1853	-1	13.52	GCGTGT
PFB0585w	-834	-1	13.52	GCGTGT
MAL7P1.87	-1898	1	13.52	ACACGC
PFC0355c	-1641	-1	13.52	GCGTGT
MAL7P1.84	-64	-1	13.52	GCGTGT
PFI0785c	-1018	-1	13.52	GCGTGT
PFI0575c	-677	1	13.52	ACACGC
PFL1780w	-17	1	13.52	ACACGC
PFI0265c	-1389	-1	13.52	GCGTGT
PF13_0299	-25	-1	13.52	GCGTGT
PFI1210w	-181	-1	13.52	GCGTGT
MAL7P1.102	-560	-1	13.52	GCGTGT
PF11_0442	-814	-1	13.52	GCGTGT
PFI1205c	-1612	1	13.52	ACACGC
PF10_0348	-1929	-1	12.53	GTGTGG
PFB0460c	-1367	-1	12.53	GTGTGG
PFI1685w	-1302	1	12.53	CCACAC
PFI1685w	-956	-1	12.53	GTGTGG
PFE0265c	-124	-1	12.53	GTGTGG
MAL13P1.42	-1719	-1	12.53	GTGTGG
PFL1110c	-1031	1	12.53	CCACAC
PFB0315w	-713	1	12.53	CCACAC
PF10_0330	-718	1	12.53	CCACAC
PF14_0212	-104	-1	12.53	GTGTGG
PF10_0311	-1769	1	12.53	CCACAC
PF11_0464	-1570	1	12.53	CCACAC
PF11_0172	-1541	1	12.53	CCACAC
PFD1095w	-1905	1	12.53	CCACAC
PF11_0094	-15	-1	12.53	GTGTGG
PFI1015w	-1655	1	12.53	CCACAC
PF14_0495	-1422	-1	12.53	GTGTGG
PFF0710w	-474	1	12.53	CCACAC
PFF0995c	-1212	1	12.53	CCACAC
PFL1335w	-190	1	12.53	CCACAC
PFC0150w	-693	1	12.53	CCACAC
PFL0580w	-503	1	12.53	CCACAC
PFL0300c	-665	-1	12.53	GTGTGG
PF08_0126	-648	1	12.53	CCACAC
PF14_0246	-1105	1	12.53	CCACAC
PF11_0277	-1608	-1	12.53	GTGTGG
PFE1265w	-1605	1	12.53	CCACAC
PFL1010c	-1549	1	12.53	CCACAC
PF10_0308	-99	1	12.53	CCACAC
PFB0145c	-18	1	12.53	CCACAC
PFB0687c	-1212	1	12.53	CCACAC
PF14_0560	-343	-1	11.38	GTGCGT
PF13_0070	-1588	-1	11.38	GTGCGT
PFC0280c	-431	1	11.38	ACGCAC
PFF1180w	-288	-1	11.38	GTGCGT
PFA0295c	-1088	1	11.38	ACGCAC
PFA0295c	-625	-1	11.38	GTGCGT
PFA0535c	-158	-1	11.38	GTGCGT
PFL0925w	-1973	-1	11.38	GTGCGT
PFI1470c	-699	1	11.38	ACGCAC
PFI1685w	-589	1	11.38	ACGCAC
MAL13P1.38	-749	1	11.38	ACGCAC
PFL1090w	-89	1	11.38	ACGCAC
PF13_0173	-720	-1	11.38	GTGCGT
PFL1025c	-711	-1	11.38	GTGCGT
PF13_0197	-1228	1	11.38	ACGCAC
PFL1380w	-872	-1	11.38	GTGCGT
PF14_0020	-761	1	11.38	ACGCAC
PFL2460w	-1533	1	11.38	ACGCAC
PFB0315w	-341	-1	11.38	GTGCGT
PF14_0443	-1433	-1	11.38	GTGCGT
PF14_0363	-1112	1	11.38	ACGCAC
PFF0375c	-1610	1	11.38	ACGCAC
MAL13P1.131	-252	-1	11.38	GTGCGT
PFF0660w	-413	-1	11.38	GTGCGT
PF13_0164	-660	-1	11.38	GTGCGT
PF13_0164	-423	1	11.38	ACGCAC
PFI0880c	-1432	-1	11.38	GTGCGT
PFF0585c	-266	-1	11.38	GTGCGT
PFI1375w	-431	-1	11.38	GTGCGT
MAL13P1.37	-1147	-1	11.38	GTGCGT
PF07_0052	-548	1	11.38	ACGCAC
MAL13P1.228	-1365	1	11.38	ACGCAC
PFL1395c	-866	1	11.38	ACGCAC
MAL7P1.141	-1265	-1	11.38	GTGCGT
PFI0975c	-1297	-1	11.38	GTGCGT
PFE1120w	-1563	1	11.38	ACGCAC
PF10_0336	-549	1	11.38	ACGCAC
PFL1415w	-1070	-1	11.38	GTGCGT
MAL7P1.17	-1479	-1	11.38	GTGCGT
MAL13P1.130	-1169	1	11.38	ACGCAC
PFL2215w	-1142	1	11.38	ACGCAC
PF14_0238	-560	1	11.38	ACGCAC
PF14_0238	-60	1	11.38	ACGCAC
PF08_0126	-274	1	11.38	ACGCAC
PFE0785c	-1174	1	11.38	ACGCAC
MAL8P1.53	-571	1	11.38	ACGCAC
PF11_0107	-901	1	11.38	ACGCAC
PFC0945w	-1268	-1	11.38	GTGCGT
PF10_0147	-1272	-1	11.38	GTGCGT
PF14_0315	-617	1	11.38	ACGCAC
PFA0265c	-229	1	11.38	ACGCAC
MAL13P1.118	-1444	1	11.38	ACGCAC
MAL13P1.118	-957	1	11.38	ACGCAC
PF07_0101	-1359	1	11.38	ACGCAC
PFL1435c	-1100	1	11.38	ACGCAC
PF14_0325	-678	-1	11.38	GTGCGT
PF11_0348	-165	1	11.38	ACGCAC
PF11_0442	-551	-1	11.38	GTGCGT
PFC0820w	-519	1	11.38	ACGCAC
PFC0820w	-82	1	11.38	ACGCAC
PFC0110w	-61	1	11.38	ACGCAC
PFA0295c	-657	1	10.35	ACACCC
PF14_0427	-595	1	10.35	ACACCC
PFL1700c	-157	-1	10.35	GGGTGT
PF13_0251	-559	-1	10.35	GGGTGT
PF14_0311	-932	-1	10.35	GGGTGT
PFL1025c	-1460	1	10.35	ACACCC
PFL2505c	-1041	-1	10.35	GGGTGT
PFF0615c	-90	1	10.35	ACACCC
MAL8P1.300	-1435	-1	10.35	GGGTGT
PF10_0311	-1690	-1	10.35	GGGTGT
PFF0660w	-1115	-1	10.35	GGGTGT
PF11_0424	-913	-1	10.35	GGGTGT
PFL1005c	-490	1	10.35	ACACCC
PFL1930w	-1252	-1	10.35	GGGTGT
MAL13P1.37	-857	-1	10.35	GGGTGT
PF08_0022	-172	-1	10.35	GGGTGT
PFC0275w	-95	-1	10.35	GGGTGT
PF10_0336	-1907	-1	10.35	GGGTGT
MAL13P1.130	-1986	1	10.35	ACACCC
PFL2215w	-1227	1	10.35	ACACCC
PFE0080c	-1510	-1	10.35	GGGTGT
PF11_0465	-1848	-1	10.35	GGGTGT
PF11_0465	-226	-1	10.35	GGGTGT
PFF0650w	-523	-1	10.35	GGGTGT
PF13_0229	-1862	1	10.35	ACACCC
PF10_0280	-1985	-1	10.35	GGGTGT
PFL0420w	-478	1	10.35	ACACCC
PF11_0243	-200	-1	10.35	GGGTGT
PF14_0531	-426	-1	10.25	GAGTGT
PFL0465c	-1606	-1	10.25	GAGTGT
MAL8P1.146	-353	-1	10.25	GAGTGT
PFI1685w	-1754	-1	10.25	GAGTGT
PFE0225w	-738	-1	10.25	GAGTGT
PF10_0039	-1314	-1	10.25	GAGTGT
PF10_0039	-318	-1	10.25	GAGTGT
PFI0850w	-126	1	10.25	ACACTC
PFE0265c	-232	-1	10.25	GAGTGT
PF14_0652	-270	-1	10.25	GAGTGT
PF14_0184	-864	-1	10.25	GAGTGT
PFL2460w	-903	-1	10.25	GAGTGT
PFE0840c	-1989	1	10.25	ACACTC
PFA0335w	-425	-1	10.25	GAGTGT
PF10_0330	-1001	-1	10.25	GAGTGT
PFI0360c	-260	-1	10.25	GAGTGT
PF14_0333	-1695	-1	10.25	GAGTGT
PFB0275w	-300	-1	10.25	GAGTGT
PFD0535w	-570	-1	10.25	GAGTGT
PFI0395w	-1534	-1	10.25	GAGTGT
PFF0720w	-868	-1	10.25	GAGTGT
PFE1515w	-63	-1	10.25	GAGTGT
PFC0840w	-351	-1	10.25	GAGTGT
PFC0705c	-290	-1	10.25	GAGTGT
PFE0930w	-565	-1	10.25	GAGTGT
PFI1375w	-1305	-1	10.25	GAGTGT
PF10_0082	-755	-1	10.25	GAGTGT
PFL1370w	-768	-1	10.25	GAGTGT
PFF0665c	-1948	-1	10.25	GAGTGT
PFF0665c	-760	1	10.25	ACACTC
MAL7P1.229	-1834	-1	10.25	GAGTGT
MAL7P1.141	-1793	-1	10.25	GAGTGT
PFE0450w	-18	-1	10.25	GAGTGT
PFL0250w	-455	1	10.25	ACACTC
PF13_0336	-770	1	10.25	ACACTC
PFF0870w	-1512	-1	10.25	GAGTGT
MAL13P1.130	-771	-1	10.25	GAGTGT
MAL7P1.84	-1548	-1	10.25	GAGTGT
PFL2090c	-1217	-1	10.25	GAGTGT
PF11_0395	-1061	-1	10.25	GAGTGT
PF11_0083	-1155	1	10.25	ACACTC
PF14_0135	-1769	-1	10.25	GAGTGT
PFL1010c	-287	-1	10.25	GAGTGT
PF11_0060	-396	1	10.25	ACACTC
PF13_0063	-1427	1	10.25	ACACTC
PFD0295c	-343	1	10.25	ACACTC
MAL8P1.203	-1960	1	10.25	ACACTC
PFC0185w	-1054	-1	10.25	GAGTGT
PF14_0552	-1271	1	10.25	ACACTC
MAL8P1.84	-234	-1	10.25	GAGTGT
PFA0285c	-355	-1	10.25	GAGTGT
MAL8P1.109	-86	-1	10.25	GAGTGT
PFB0687c	-1808	-1	10.25	GAGTGT
PF13_0152	-1501	1	10.25	ACACTC
PF11_0091	-1337	-1	10.25	GAGTGT
PFE0770w	-829	1	10.23	TCACAC
PFF1180w	-1709	1	10.23	TCACAC
PFD0380c	-1222	1	10.23	TCACAC
PF13_0216	-217	1	10.23	TCACAC
PFI1470c	-1109	1	10.23	TCACAC
PFE0420c	-121	-1	10.23	GTGTGA
PF10_0039	-1902	1	10.23	TCACAC
PF14_0311	-615	-1	10.23	GTGTGA
PFD0780w	-1708	-1	10.23	GTGTGA
PFL1025c	-934	1	10.23	TCACAC
PF14_0233	-1171	1	10.23	TCACAC
PF14_0295	-465	1	10.23	TCACAC
PFL1390w	-363	1	10.23	TCACAC
PFF0615c	-284	-1	10.23	GTGTGA
PF14_0184	-1915	1	10.23	TCACAC
PFC0475c	-997	1	10.23	TCACAC
PFL2370c	-356	1	10.23	TCACAC
PFF1365c	-80	-1	10.23	GTGTGA
PFE0370c	-1120	1	10.23	TCACAC
PF14_0558	-801	1	10.23	TCACAC
PFE1305c	-333	1	10.23	TCACAC
PF14_0409	-1921	1	10.23	TCACAC
PF14_0212	-852	1	10.23	TCACAC
PFF0895w	-1050	1	10.23	TCACAC
PFI0395w	-1846	1	10.23	TCACAC
PFI0395w	-126	-1	10.23	GTGTGA
PF14_0024	-554	-1	10.23	GTGTGA
PF14_0024	-102	-1	10.23	GTGTGA
PFF0720w	-206	1	10.23	TCACAC
PFE1515w	-568	-1	10.23	GTGTGA
PFD0790c	-339	-1	10.23	GTGTGA
MAL8P1.143	-654	1	10.23	TCACAC
PFF1020c	-694	1	10.23	TCACAC
PF11_0146	-318	1	10.23	TCACAC
PF10_0193	-1388	1	10.23	TCACAC
PF10_0193	-616	1	10.23	TCACAC
PFF0660w	-906	1	10.23	TCACAC
PF13_0164	-1741	1	10.23	TCACAC
PF11_0094	-1635	-1	10.23	GTGTGA
PF10_0312	-250	1	10.23	TCACAC
PFD0585c	-1295	1	10.23	TCACAC
PFE1485w	-1074	1	10.23	TCACAC
MAL8P1.62	-1774	1	10.23	TCACAC
PFE0930w	-345	1	10.23	TCACAC
MAL7P1.167	-1423	1	10.23	TCACAC
PFC0960c	-200	1	10.23	TCACAC
PFE1130w	-1694	-1	10.23	GTGTGA
PFL0505c	-339	-1	10.23	GTGTGA
PF14_0248	-514	1	10.23	TCACAC
PFI0975c	-673	-1	10.23	GTGTGA
PF14_0171	-743	1	10.23	TCACAC
PF14_0171	-293	1	10.23	TCACAC
PF14_0392	-521	1	10.23	TCACAC
PF13_0223	-298	1	10.23	TCACAC
PF11_0168	-941	1	10.23	TCACAC
PFL0840c	-1689	1	10.23	TCACAC
PF10_0146	-513	1	10.23	TCACAC
PF07_0016	-1787	1	10.23	TCACAC
PFL2215w	-157	1	10.23	TCACAC
PFI0705w	-416	1	10.23	TCACAC
PFC0755c	-67	1	10.23	TCACAC
MAL8P1.53	-272	1	10.23	TCACAC
MAL8P1.91	-319	1	10.23	TCACAC
PFE1265w	-322	-1	10.23	GTGTGA
PFE1265w	-90	1	10.23	TCACAC
PF10_0116	-113	-1	10.23	GTGTGA
PF11_0083	-1397	1	10.23	TCACAC
PF11_0083	-654	1	10.23	TCACAC
PF11_0083	-558	1	10.23	TCACAC
PF11_0083	-242	1	10.23	TCACAC
PF14_0211	-1914	1	10.23	TCACAC
PF14_0463	-907	1	10.23	TCACAC
MAL7P1.207	-314	1	10.23	TCACAC
PF11_0060	-1586	1	10.23	TCACAC
PF07_0054	-1976	1	10.23	TCACAC
PFI1475w	-1474	1	10.23	TCACAC
PFI1475w	-1418	1	10.23	TCACAC
PF13_0229	-390	1	10.23	TCACAC
PFC0185w	-610	1	10.23	TCACAC
PF11_0413	-1451	1	10.23	TCACAC
PFC0250c	-817	1	10.23	TCACAC
PFL1435c	-1535	1	10.23	TCACAC
PFL1435c	-1463	1	10.23	TCACAC
PF13_0086	-640	1	10.23	TCACAC
PF14_0468	-816	1	10.23	TCACAC
PFA0285c	-1336	1	10.23	TCACAC
PFA0285c	-1168	1	10.23	TCACAC
MAL13P1.202	-93	1	10.23	TCACAC
PF11_0243	-624	-1	10.23	GTGTGA
PFL0260c	-93	1	10.23	TCACAC
PF11_0342	-1672	1	10.23	TCACAC
PFC0345w	-994	1	10.18	ACACAG
PFI1325w	-1760	1	10.18	ACACAG
PFD0170c	-877	-1	10.18	CTGTGT
PF14_0583	-676	-1	10.18	CTGTGT
PFL2280w	-293	-1	10.18	CTGTGT
PFE0420c	-1127	1	10.18	ACACAG
PF07_0061	-46	-1	10.18	CTGTGT
PF14_0215	-415	-1	10.18	CTGTGT
PF14_0311	-866	-1	10.18	CTGTGT
PFL2225w	-1354	-1	10.18	CTGTGT
PFI1565w	-1699	-1	10.18	CTGTGT
MAL13P1.137	-134	1	10.18	ACACAG
PF13_0280	-350	1	10.18	ACACAG
PF08_0094	-1963	-1	10.18	CTGTGT
PF08_0094	-371	-1	10.18	CTGTGT
PF08_0057	-1156	-1	10.18	CTGTGT
PF14_0184	-685	-1	10.18	CTGTGT
PFB0315w	-1942	-1	10.18	CTGTGT
PF14_0732	-30	-1	10.18	CTGTGT
PF13_0301	-1411	-1	10.18	CTGTGT
PF13_0301	-347	-1	10.18	CTGTGT
PF10_0330	-248	1	10.18	ACACAG
PFB0275w	-1550	-1	10.18	CTGTGT
PFB0275w	-1250	-1	10.18	CTGTGT
PFB0275w	-141	-1	10.18	CTGTGT
MAL13P1.308	-645	-1	10.18	CTGTGT
PFA0555c	-790	1	10.18	ACACAG
PF10_0037	-804	-1	10.18	CTGTGT
MAL8P1.126	-497	-1	10.18	CTGTGT
PF10_0193	-1974	-1	10.18	CTGTGT
MAL13P1.103	-265	1	10.18	ACACAG
PF11_0094	-1700	-1	10.18	CTGTGT
PFI1155w	-380	-1	10.18	CTGTGT
MAL13P1.234	-1007	-1	10.18	CTGTGT
MAL8P1.62	-336	-1	10.18	CTGTGT
PFI0735c	-1906	-1	10.18	CTGTGT
PFL1930w	-620	-1	10.18	CTGTGT
PFF0710w	-722	1	10.18	ACACAG
MAL13P1.151	-1855	-1	10.18	CTGTGT
MAL7P1.167	-1504	1	10.18	ACACAG
PF08_0022	-757	1	10.18	ACACAG
PFC0960c	-222	-1	10.18	CTGTGT
PFL1370w	-463	-1	10.18	CTGTGT
PFL1335w	-883	-1	10.18	CTGTGT
PFL0840c	-933	-1	10.18	CTGTGT
PFF0870w	-922	-1	10.18	CTGTGT
PFE0440w	-1291	-1	10.18	CTGTGT
MAL7P1.84	-88	-1	10.18	CTGTGT
PF14_0238	-854	-1	10.18	CTGTGT
PF14_0238	-797	1	10.18	ACACAG
PFE0080c	-923	-1	10.18	CTGTGT
MAL8P1.153	-137	-1	10.18	CTGTGT
PF11_0114	-733	-1	10.18	CTGTGT
MAL8P1.53	-539	-1	10.18	CTGTGT
PFE0090w	-1370	-1	10.18	CTGTGT
PF14_0246	-1707	-1	10.18	CTGTGT
PF11_0435	-1146	1	10.18	ACACAG
PF14_0334	-1091	-1	10.18	CTGTGT
PF14_0090	-1518	-1	10.18	CTGTGT
MAL8P1.96	-87	-1	10.18	CTGTGT
PFI1555w	-1244	-1	10.18	CTGTGT
PFL2290w	-77	-1	10.18	CTGTGT
MAL13P1.260	-1967	-1	10.18	CTGTGT
MAL8P1.151	-81	-1	10.18	CTGTGT
MAL13P1.278	-1484	-1	10.18	CTGTGT
MAL13P1.278	-527	-1	10.18	CTGTGT
PF13_0154	-102	1	10.18	ACACAG
PFB0260w	-628	1	10.18	ACACAG
PFB0687c	-665	1	10.18	ACACAG
PFF0200c	-143	-1	10.18	CTGTGT
PFI1365w	-1930	-1	9.86	GTGGGT
PF07_0012	-1195	1	9.86	ACCCAC
PFD0380c	-1809	-1	9.86	GTGGGT
PFI1445w	-176	1	9.86	ACCCAC
PFC0581w	-521	-1	9.86	GTGGGT
PF14_0213	-103	1	9.86	ACCCAC
PFE0265c	-442	-1	9.86	GTGGGT
PFL1700c	-610	1	9.86	ACCCAC
PFI1530c	-105	-1	9.86	GTGGGT
PF08_0094	-486	-1	9.86	GTGGGT
PF14_0369	-1307	1	9.86	ACCCAC
PF14_0020	-1309	1	9.86	ACCCAC
PFF0615c	-295	1	9.86	ACCCAC
PFL2460w	-535	-1	9.86	GTGGGT
PFB0315w	-690	1	9.86	ACCCAC
PF13_0285	-386	1	9.86	ACCCAC
PF10_0311	-954	1	9.86	ACCCAC
PFE1515w	-69	-1	9.86	GTGGGT
PFF0750w	-152	1	9.86	ACCCAC
PFD0790c	-323	-1	9.86	GTGGGT
PF13_0050	-295	-1	9.86	GTGGGT
PFF0585c	-541	1	9.86	ACCCAC
PFE1485w	-1359	-1	9.86	GTGGGT
PFE1485w	-724	1	9.86	ACCCAC
PFD0385w	-33	1	9.86	ACCCAC
PFF1010c	-1595	-1	9.86	GTGGGT
PFC0150w	-100	1	9.86	ACCCAC
PFL1295w	-1484	-1	9.86	GTGGGT
PF14_0246	-153	1	9.86	ACCCAC
PFE1265w	-1842	-1	9.86	GTGGGT
PFI1300c	-40	1	9.86	ACCCAC
PF10_0280	-633	-1	9.86	GTGGGT
PFL2290w	-764	-1	9.86	GTGGGT
PFE0155w	-539	-1	9.86	GTGGGT
PFC0250c	-678	1	9.86	ACCCAC
PF11_0348	-1759	1	9.86	ACCCAC
PF14_0293	-439	-1	9.86	GTGGGT
MAL8P1.109	-651	-1	9.86	GTGGGT
PF14_0531	-1455	1	8.83	ACTCAC
PFA0295c	-171	1	8.83	ACTCAC
PF14_0373	-1302	1	8.83	ACTCAC
PFD0780w	-1714	-1	8.83	GTGAGT
PF14_0652	-498	-1	8.83	GTGAGT
PF14_0369	-1587	1	8.83	ACTCAC
PF13_0019	-306	-1	8.83	GTGAGT
PF14_0653	-298	1	8.83	ACTCAC
PFL2370c	-415	-1	8.83	GTGAGT
PF10_0292	-252	-1	8.83	GTGAGT
PF14_0212	-178	-1	8.83	GTGAGT
PFD0790c	-701	-1	8.83	GTGAGT
PFF1020c	-1387	1	8.83	ACTCAC
PF14_0675	-1820	1	8.83	ACTCAC
PFF0660w	-1179	-1	8.83	GTGAGT
PFE1465w	-1167	-1	8.83	GTGAGT
PF11_0424	-80	-1	8.83	GTGAGT
PFB0340c	-462	1	8.83	ACTCAC
PFL2085w	-1514	1	8.83	ACTCAC
PFL2085w	-149	-1	8.83	GTGAGT
PF14_0063	-1444	1	8.83	ACTCAC
PFB0815w	-725	-1	8.83	GTGAGT
PFC0275w	-589	-1	8.83	GTGAGT
PF13_0155	-700	-1	8.83	GTGAGT
PF14_0647	-1227	1	8.83	ACTCAC
PF14_0102	-91	1	8.83	ACTCAC
PFA0205w	-765	1	8.83	ACTCAC
PFC0525c	-784	-1	8.83	GTGAGT
MAL7P1.125	-932	1	8.83	ACTCAC
PFB0150c	-309	-1	8.83	GTGAGT
PFI1300c	-662	-1	8.83	GTGAGT
MAL8P1.203	-974	-1	8.83	GTGAGT
PF10_0280	-438	1	8.83	ACTCAC
MAL13P1.405	-1980	1	8.83	ACTCAC
PFF1225c	-71	-1	8.83	GTGAGT
PF14_0288	-47	1	8.83	ACTCAC
PF14_0314	-1721	1	8.71	AGACAC
PF13_0070	-1904	1	8.71	AGACAC
PF10_0348	-1695	1	8.71	AGACAC
PFA0535c	-668	1	8.71	AGACAC
MAL8P1.146	-301	1	8.71	AGACAC
PFI1470c	-730	1	8.71	AGACAC
PFI0230c	-1384	1	8.71	AGACAC
PF11_0158	-333	1	8.71	AGACAC
PF14_0732	-1408	1	8.71	AGACAC
PF07_0078	-1535	1	8.71	AGACAC
PFE0370c	-1975	1	8.71	AGACAC
PF13_0072	-1607	-1	8.71	GTGTCT
PF10_0330	-1133	1	8.71	AGACAC
PF14_0333	-1152	1	8.71	AGACAC
MAL7P1.119	-38	-1	8.71	GTGTCT
PFF1120c	-1562	1	8.71	AGACAC
MAL13P1.131	-1228	1	8.71	AGACAC
MAL13P1.103	-1653	1	8.71	AGACAC
MAL13P1.315	-1888	1	8.71	AGACAC
MAL13P1.315	-76	1	8.71	AGACAC
PF13_0164	-1205	1	8.71	AGACAC
PF11_0094	-681	1	8.71	AGACAC
MAL13P1.51	-977	-1	8.71	GTGTCT
PF10_0166	-453	1	8.71	AGACAC
MAL8P1.145	-1494	-1	8.71	GTGTCT
PF14_0089	-57	1	8.71	AGACAC
MAL7P1.167	-324	1	8.71	AGACAC
PF07_0052	-91	-1	8.71	GTGTCT
PF13_0079	-112	-1	8.71	GTGTCT
PFC0355c	-315	-1	8.71	GTGTCT
PFI0975c	-508	-1	8.71	GTGTCT
PF14_0392	-905	1	8.71	AGACAC
PFL1330c	-1018	1	8.71	AGACAC
PFL0580w	-1716	-1	8.71	GTGTCT
MAL13P1.130	-99	1	8.71	AGACAC
MAL7P1.208	-393	1	8.71	AGACAC
PF14_0031	-227	1	8.71	AGACAC
PFI0100c	-965	-1	8.71	GTGTCT
MAL8P1.53	-86	1	8.71	AGACAC
PFE0340c	-159	-1	8.71	GTGTCT
PFI1655c	-1627	1	8.71	AGACAC
PF14_0463	-1853	1	8.71	AGACAC
PF10_0308	-950	-1	8.71	GTGTCT
PF11_0060	-1828	1	8.71	AGACAC
PFI1300c	-1080	1	8.71	AGACAC
PF10_0280	-852	1	8.71	AGACAC
PFL0420w	-1574	1	8.71	AGACAC
PFB0475c	-1687	1	8.71	AGACAC
PF11_0061	-1905	1	8.71	AGACAC
PF11_0243	-1351	1	8.71	AGACAC
PF13_0152	-392	1	8.71	AGACAC
PFL0260c	-1453	1	8.71	AGACAC
PF13_0160	-775	1	8.71	AGACAC
MAL7P1.18	-268	1	8.71	AGACAC
PFC0820w	-151	1	8.71	AGACAC
PF10_0351	-777	-1	8.71	GTGTCT
PF07_0072	-162	-1	8.71	GTGTCT
PF14_0319	-1591	1	8.17	ACACAT
PF14_0319	-809	1	8.17	ACACAT
PF14_0319	-192	1	8.17	ACACAT
PFC0435w	-919	-1	8.17	ATGTGT
PFC0435w	-787	-1	8.17	ATGTGT
PFC0435w	-586	-1	8.17	ATGTGT
PFC0435w	-425	-1	8.17	ATGTGT
PFE0500c	-950	-1	8.17	ATGTGT
PFE0500c	-902	-1	8.17	ATGTGT
PFE0500c	-890	-1	8.17	ATGTGT
PFE0500c	-837	-1	8.17	ATGTGT
PFI0410c	-1098	-1	8.17	ATGTGT
PFI0410c	-257	-1	8.17	ATGTGT
PFI0410c	-92	-1	8.17	ATGTGT
PFF0185c	-727	-1	8.17	ATGTGT
PF14_0560	-1328	1	8.17	ACACAT
PF14_0560	-1304	1	8.17	ACACAT
PF14_0560	-774	-1	8.17	ATGTGT
PF14_0560	-99	1	8.17	ACACAT
PF14_0531	-1582	1	8.17	ACACAT
PF14_0531	-952	-1	8.17	ATGTGT
PF14_0531	-404	-1	8.17	ATGTGT
PF11_0392	-1649	-1	8.17	ATGTGT
PF11_0392	-1115	-1	8.17	ATGTGT
PF11_0392	-1012	-1	8.17	ATGTGT
PF11_0392	-987	-1	8.17	ATGTGT
PF11_0392	-962	-1	8.17	ATGTGT
PF11_0392	-913	-1	8.17	ATGTGT
PF11_0392	-491	1	8.17	ACACAT
PF11_0392	-426	-1	8.17	ATGTGT
PFE0400w	-1711	-1	8.17	ATGTGT
PFE0400w	-1531	1	8.17	ACACAT
PFE0400w	-1506	-1	8.17	ATGTGT
PFE0400w	-1130	1	8.17	ACACAT
PFE0400w	-1105	-1	8.17	ATGTGT
PFE0400w	-437	-1	8.17	ATGTGT
PFL0315c	-1329	-1	8.17	ATGTGT
PFL0315c	-1097	1	8.17	ACACAT
PFI1365w	-533	-1	8.17	ATGTGT
PF13_0070	-1478	1	8.17	ACACAT
PF13_0070	-146	-1	8.17	ATGTGT
PFE0770w	-1945	-1	8.17	ATGTGT
PFE0770w	-1939	1	8.17	ACACAT
PFE0770w	-1390	-1	8.17	ATGTGT
PFE0770w	-725	-1	8.17	ATGTGT
PFE0770w	-529	-1	8.17	ATGTGT
PF07_0012	-771	-1	8.17	ATGTGT
PF07_0012	-449	1	8.17	ACACAT
PF07_0012	-342	-1	8.17	ATGTGT
PFC0280c	-1311	-1	8.17	ATGTGT
PFC0280c	-320	-1	8.17	ATGTGT
PFB0515w	-747	-1	8.17	ATGTGT
PFL0465c	-1539	-1	8.17	ATGTGT
PFL0465c	-1271	-1	8.17	ATGTGT
PFL0465c	-399	1	8.17	ACACAT
PF10_0348	-1335	-1	8.17	ATGTGT
PF10_0348	-1315	1	8.17	ACACAT
PF10_0348	-696	-1	8.17	ATGTGT
PF10_0348	-681	-1	8.17	ATGTGT
PF10_0348	-451	-1	8.17	ATGTGT
PFF1180w	-974	-1	8.17	ATGTGT
PFF1180w	-175	-1	8.17	ATGTGT
PF14_0395	-1432	-1	8.17	ATGTGT
PF14_0395	-1243	1	8.17	ACACAT
PF14_0395	-1051	-1	8.17	ATGTGT
PF14_0142	-890	-1	8.17	ATGTGT
PF14_0142	-193	1	8.17	ACACAT
PFL1565c	-254	1	8.17	ACACAT
PFL1565c	-171	-1	8.17	ATGTGT
PFD0170c	-1679	1	8.17	ACACAT
PFD0170c	-1323	-1	8.17	ATGTGT
PFD0170c	-1190	-1	8.17	ATGTGT
PFD0170c	-1069	-1	8.17	ATGTGT
PFD0170c	-309	1	8.17	ACACAT
PF14_0613	-1000	-1	8.17	ATGTGT
PF14_0613	-755	-1	8.17	ATGTGT
PF14_0613	-662	-1	8.17	ATGTGT
PFD0380c	-1741	-1	8.17	ATGTGT
PFD0380c	-854	-1	8.17	ATGTGT
PFD0380c	-496	1	8.17	ACACAT
PFD0380c	-227	1	8.17	ACACAT
PF14_0583	-700	-1	8.17	ATGTGT
PF14_0583	-548	-1	8.17	ATGTGT
PFA0295c	-1994	-1	8.17	ATGTGT
PFA0295c	-1927	1	8.17	ACACAT
PFA0295c	-771	-1	8.17	ATGTGT
PF14_0427	-527	-1	8.17	ATGTGT
PFL2280w	-1310	-1	8.17	ATGTGT
PFL2280w	-1097	-1	8.17	ATGTGT
PFL2280w	-983	-1	8.17	ATGTGT
PFL2280w	-714	-1	8.17	ATGTGT
PFL2280w	-571	-1	8.17	ATGTGT
PFL2280w	-382	-1	8.17	ATGTGT
PF10_0081	-1879	-1	8.17	ATGTGT
PF10_0081	-433	-1	8.17	ATGTGT
PFB0460c	-1274	1	8.17	ACACAT
PFB0460c	-234	-1	8.17	ATGTGT
PFB0460c	-135	1	8.17	ACACAT
PFA0535c	-1790	-1	8.17	ATGTGT
PFA0535c	-845	-1	8.17	ATGTGT
PF13_0216	-1595	-1	8.17	ATGTGT
PF13_0216	-19	-1	8.17	ATGTGT
PFL0925w	-1694	-1	8.17	ATGTGT
PFL0925w	-927	1	8.17	ACACAT
PFL0925w	-19	-1	8.17	ATGTGT
PF13_0025	-1109	-1	8.17	ATGTGT
PF13_0025	-100	-1	8.17	ATGTGT
MAL8P1.146	-690	-1	8.17	ATGTGT
MAL8P1.146	-203	-1	8.17	ATGTGT
PFI1470c	-1941	-1	8.17	ATGTGT
PFI1470c	-1883	-1	8.17	ATGTGT
PFI1470c	-779	-1	8.17	ATGTGT
PF11_0371	-1435	1	8.17	ACACAT
PF11_0371	-711	-1	8.17	ATGTGT
PF11_0371	-507	-1	8.17	ATGTGT
PFI1685w	-1995	-1	8.17	ATGTGT
PFI1685w	-1895	-1	8.17	ATGTGT
PFI1685w	-1725	-1	8.17	ATGTGT
PFI1685w	-1090	1	8.17	ACACAT
PFI1685w	-599	1	8.17	ACACAT
MAL13P1.38	-1260	1	8.17	ACACAT
MAL13P1.38	-638	1	8.17	ACACAT
MAL13P1.38	-630	1	8.17	ACACAT
MAL13P1.38	-99	-1	8.17	ATGTGT
PF14_0234	-151	-1	8.17	ATGTGT
PFC0995c	-850	-1	8.17	ATGTGT
PFC0995c	-809	1	8.17	ACACAT
PFC0995c	-699	1	8.17	ACACAT
PFC0995c	-408	1	8.17	ACACAT
PFC0995c	-353	-1	8.17	ATGTGT
PF14_0548	-841	-1	8.17	ATGTGT
PF14_0548	-807	-1	8.17	ATGTGT
PF14_0548	-227	-1	8.17	ATGTGT
PFI1255w	-569	-1	8.17	ATGTGT
PFI1445w	-921	-1	8.17	ATGTGT
PFI1445w	-909	-1	8.17	ATGTGT
PFI1445w	-897	-1	8.17	ATGTGT
PFI1445w	-379	-1	8.17	ATGTGT
PFI1445w	-315	-1	8.17	ATGTGT
PFI1445w	-205	-1	8.17	ATGTGT
PFI1445w	-68	-1	8.17	ATGTGT
PF14_0379	-1296	-1	8.17	ATGTGT
PF14_0379	-857	1	8.17	ACACAT
PF14_0379	-748	-1	8.17	ATGTGT
PF14_0379	-734	-1	8.17	ATGTGT
PF14_0379	-168	-1	8.17	ATGTGT
PFC0581w	-1249	-1	8.17	ATGTGT
PFC0581w	-901	-1	8.17	ATGTGT
PF14_0213	-447	-1	8.17	ATGTGT
PF14_0213	-72	-1	8.17	ATGTGT
MAL8P1.29	-1761	1	8.17	ACACAT
MAL8P1.29	-1337	-1	8.17	ATGTGT
PF11_0185	-1195	-1	8.17	ATGTGT
PF11_0185	-243	-1	8.17	ATGTGT
PFL1090w	-1752	1	8.17	ACACAT
PFL1090w	-1678	1	8.17	ACACAT
PFL1090w	-1410	-1	8.17	ATGTGT
PFL1090w	-1125	1	8.17	ACACAT
PFL1090w	-1109	1	8.17	ACACAT
MAL13P1.168	-930	1	8.17	ACACAT
PF14_0373	-1091	-1	8.17	ATGTGT
PF14_0373	-799	-1	8.17	ATGTGT
PF13_0251	-936	1	8.17	ACACAT
PF13_0251	-352	-1	8.17	ATGTGT
PF13_0251	-289	-1	8.17	ATGTGT
PF07_0061	-1653	-1	8.17	ATGTGT
PF07_0061	-1555	-1	8.17	ATGTGT
PF07_0061	-1216	-1	8.17	ATGTGT
PF07_0061	-698	1	8.17	ACACAT
PF07_0061	-539	-1	8.17	ATGTGT
PF07_0061	-433	1	8.17	ACACAT
PF14_0215	-850	-1	8.17	ATGTGT
PF14_0215	-768	1	8.17	ACACAT
PF14_0215	-628	-1	8.17	ATGTGT
PF13_0173	-1152	-1	8.17	ATGTGT
PF13_0173	-956	-1	8.17	ATGTGT
PF13_0173	-734	-1	8.17	ATGTGT
PF13_0173	-173	-1	8.17	ATGTGT
PFC0912w	-323	-1	8.17	ATGTGT
PFL1385c	-1349	-1	8.17	ATGTGT
PFL1385c	-1341	-1	8.17	ATGTGT
PFL1385c	-501	-1	8.17	ATGTGT
PF14_0630	-1946	1	8.17	ACACAT
PF14_0630	-1784	-1	8.17	ATGTGT
PF14_0630	-1593	-1	8.17	ATGTGT
PF14_0630	-808	-1	8.17	ATGTGT
PF14_0630	-658	-1	8.17	ATGTGT
PF14_0630	-617	-1	8.17	ATGTGT
PF14_0630	-565	-1	8.17	ATGTGT
PF14_0311	-1013	-1	8.17	ATGTGT
PF14_0311	-215	1	8.17	ACACAT
PF11_0370	-1875	-1	8.17	ATGTGT
PF11_0370	-1259	-1	8.17	ATGTGT
PF11_0370	-1129	-1	8.17	ATGTGT
PFD0780w	-1675	-1	8.17	ATGTGT
PFL1025c	-1249	-1	8.17	ATGTGT
PFL0865w	-525	-1	8.17	ATGTGT
MAL13P1.189	-1190	-1	8.17	ATGTGT
MAL13P1.189	-964	1	8.17	ACACAT
MAL7P1.13	-992	-1	8.17	ATGTGT
MAL7P1.13	-744	-1	8.17	ATGTGT
PFL2225w	-900	1	8.17	ACACAT
PFI1530c	-391	-1	8.17	ATGTGT
PF14_0143	-1559	-1	8.17	ATGTGT
PF14_0143	-860	1	8.17	ACACAT
PF14_0143	-719	-1	8.17	ATGTGT
PF14_0249	-1128	-1	8.17	ATGTGT
PF14_0249	-1079	1	8.17	ACACAT
PF14_0249	-630	1	8.17	ACACAT
PFI1565w	-708	1	8.17	ACACAT
PF14_0323	-1849	-1	8.17	ATGTGT
PF14_0323	-1711	-1	8.17	ATGTGT
PF14_0323	-1629	1	8.17	ACACAT
PF14_0652	-1994	1	8.17	ACACAT
PF14_0652	-199	-1	8.17	ATGTGT
MAL13P1.137	-779	-1	8.17	ATGTGT
PFC0455w	-1762	-1	8.17	ATGTGT
PFC0455w	-1559	-1	8.17	ATGTGT
PFC0455w	-720	-1	8.17	ATGTGT
PFC0455w	-605	-1	8.17	ATGTGT
PF13_0280	-1863	-1	8.17	ATGTGT
PF13_0280	-1554	-1	8.17	ATGTGT
PFI0230c	-1328	-1	8.17	ATGTGT
PFI0230c	-661	-1	8.17	ATGTGT
PF08_0094	-1183	1	8.17	ACACAT
PF08_0094	-516	1	8.17	ACACAT
PF11_0227	-739	-1	8.17	ATGTGT
PF13_0197	-1510	-1	8.17	ATGTGT
PF13_0197	-1398	1	8.17	ACACAT
PF13_0197	-471	-1	8.17	ATGTGT
PF13_0197	-399	1	8.17	ACACAT
PF13_0197	-389	-1	8.17	ATGTGT
PF14_0233	-410	-1	8.17	ATGTGT
PF14_0295	-1478	-1	8.17	ATGTGT
PF14_0295	-553	1	8.17	ACACAT
PFL1380w	-856	-1	8.17	ATGTGT
PFD0255w	-479	-1	8.17	ATGTGT
PF14_0020	-1462	1	8.17	ACACAT
PF14_0020	-1000	1	8.17	ACACAT
PF14_0020	-134	-1	8.17	ATGTGT
PFL1390w	-1228	-1	8.17	ATGTGT
PFL1390w	-37	-1	8.17	ATGTGT
PFL2505c	-1732	1	8.17	ACACAT
PFL2505c	-1239	1	8.17	ACACAT
PFL2505c	-909	1	8.17	ACACAT
PFL2505c	-157	-1	8.17	ATGTGT
PF08_0057	-1024	-1	8.17	ATGTGT
PF08_0057	-237	-1	8.17	ATGTGT
PF10_0156	-839	1	8.17	ACACAT
PF10_0156	-403	-1	8.17	ATGTGT
PF10_0156	-317	1	8.17	ACACAT
PF10_0156	-270	1	8.17	ACACAT
PFF0615c	-955	-1	8.17	ATGTGT
PFF0615c	-529	-1	8.17	ATGTGT
PFF0615c	-308	1	8.17	ACACAT
PF11_0158	-645	-1	8.17	ATGTGT
PFL1570w	-700	-1	8.17	ATGTGT
MAL13P1.42	-1219	-1	8.17	ATGTGT
MAL13P1.42	-1064	-1	8.17	ATGTGT
MAL13P1.42	-962	-1	8.17	ATGTGT
PF11_0127	-998	-1	8.17	ATGTGT
PF11_0127	-480	-1	8.17	ATGTGT
PFL1110c	-1515	-1	8.17	ATGTGT
PFL1110c	-1270	1	8.17	ACACAT
PF14_0184	-1421	1	8.17	ACACAT
PF14_0184	-222	-1	8.17	ATGTGT
PF11_0321	-849	-1	8.17	ATGTGT
PFL2460w	-1572	-1	8.17	ATGTGT
PFL2460w	-913	-1	8.17	ATGTGT
PFL2460w	-460	1	8.17	ACACAT
PFL2460w	-158	-1	8.17	ATGTGT
MAL13P1.96	-266	-1	8.17	ATGTGT
PF13_0019	-963	-1	8.17	ATGTGT
PF13_0019	-476	-1	8.17	ATGTGT
PF13_0019	-257	-1	8.17	ATGTGT
PFB0315w	-1108	-1	8.17	ATGTGT
PFB0315w	-531	-1	8.17	ATGTGT
MAL8P1.150	-1635	1	8.17	ACACAT
PF13_0291	-232	-1	8.17	ATGTGT
PFC0475c	-1805	-1	8.17	ATGTGT
PFC0475c	-1782	-1	8.17	ATGTGT
PFC0475c	-1359	-1	8.17	ATGTGT
PFC0475c	-344	-1	8.17	ATGTGT
PFC0475c	-144	-1	8.17	ATGTGT
PFC1005c	-1004	-1	8.17	ATGTGT
PFC1005c	-662	1	8.17	ACACAT
PF14_0732	-953	-1	8.17	ATGTGT
PF14_0732	-905	-1	8.17	ATGTGT
PF14_0732	-424	-1	8.17	ATGTGT
PF14_0732	-128	-1	8.17	ATGTGT
PF14_0419	-219	1	8.17	ACACAT
PF11_0253	-426	-1	8.17	ATGTGT
PF11_0253	-289	-1	8.17	ATGTGT
PF11_0253	-121	-1	8.17	ATGTGT
PF07_0078	-1669	-1	8.17	ATGTGT
PF07_0078	-1319	-1	8.17	ATGTGT
PF07_0078	-403	-1	8.17	ATGTGT
PFE0840c	-1813	-1	8.17	ATGTGT
PFE0840c	-1787	-1	8.17	ATGTGT
PFE0840c	-1244	-1	8.17	ATGTGT
PFE0840c	-672	-1	8.17	ATGTGT
PFF1365c	-1372	-1	8.17	ATGTGT
MAL13P1.249	-580	-1	8.17	ATGTGT
PF13_0285	-1003	1	8.17	ACACAT
PFA0335w	-1042	-1	8.17	ATGTGT
PFA0335w	-953	-1	8.17	ATGTGT
PFA0335w	-455	1	8.17	ACACAT
PFE0370c	-1790	-1	8.17	ATGTGT
PFE0370c	-707	-1	8.17	ATGTGT
PFE0370c	-623	1	8.17	ACACAT
PFE0370c	-166	1	8.17	ACACAT
PF13_0072	-1429	-1	8.17	ATGTGT
PF13_0072	-1378	-1	8.17	ATGTGT
PF13_0072	-1099	-1	8.17	ATGTGT
PF13_0072	-1035	-1	8.17	ATGTGT
PF13_0072	-689	-1	8.17	ATGTGT
PF13_0078	-909	-1	8.17	ATGTGT
PF13_0078	-400	1	8.17	ACACAT
PF13_0058	-1874	-1	8.17	ATGTGT
PF13_0058	-1796	-1	8.17	ATGTGT
PF13_0058	-1132	-1	8.17	ATGTGT
PF13_0058	-931	-1	8.17	ATGTGT
PF13_0058	-818	-1	8.17	ATGTGT
PF13_0058	-356	1	8.17	ACACAT
PF13_0301	-1654	-1	8.17	ATGTGT
PF13_0301	-904	-1	8.17	ATGTGT
PF10_0330	-1590	-1	8.17	ATGTGT
PF10_0071	-841	-1	8.17	ATGTGT
PF10_0071	-420	-1	8.17	ATGTGT
PF10_0071	-282	1	8.17	ACACAT
PF14_0558	-535	-1	8.17	ATGTGT
PFL1160c	-1908	-1	8.17	ATGTGT
PFL1160c	-1873	-1	8.17	ATGTGT
PFL1160c	-1435	-1	8.17	ATGTGT
PFL1160c	-1393	1	8.17	ACACAT
PFL1160c	-1290	1	8.17	ACACAT
PFL1160c	-980	-1	8.17	ATGTGT
PFL1160c	-164	1	8.17	ACACAT
PF10_0295	-1038	1	8.17	ACACAT
PF10_0295	-745	-1	8.17	ATGTGT
PFD0480w	-1167	-1	8.17	ATGTGT
PFD0480w	-745	-1	8.17	ATGTGT
PFD0480w	-310	-1	8.17	ATGTGT
PF14_0443	-1215	1	8.17	ACACAT
PF14_0443	-1089	-1	8.17	ATGTGT
PF14_0443	-824	1	8.17	ACACAT
PF14_0443	-784	-1	8.17	ATGTGT
PF14_0443	-265	-1	8.17	ATGTGT
PF14_0443	-202	-1	8.17	ATGTGT
PFE1305c	-1732	-1	8.17	ATGTGT
PFE1305c	-1546	-1	8.17	ATGTGT
PFE1305c	-536	-1	8.17	ATGTGT
PFE1305c	-215	-1	8.17	ATGTGT
PFB0365w	-1469	-1	8.17	ATGTGT
PFB0365w	-810	-1	8.17	ATGTGT
PFB0365w	-587	-1	8.17	ATGTGT
PF13_0308	-1122	-1	8.17	ATGTGT
MAL8P1.300	-1251	-1	8.17	ATGTGT
MAL8P1.300	-1118	-1	8.17	ATGTGT
MAL8P1.300	-749	-1	8.17	ATGTGT
MAL8P1.300	-711	-1	8.17	ATGTGT
PFI0360c	-797	-1	8.17	ATGTGT
PFI0360c	-760	-1	8.17	ATGTGT
PFI0360c	-553	-1	8.17	ATGTGT
PFI0360c	-316	-1	8.17	ATGTGT
PFI0360c	-167	-1	8.17	ATGTGT
PF14_0409	-322	1	8.17	ACACAT
PF11_0417	-1170	-1	8.17	ATGTGT
PF11_0417	-136	1	8.17	ACACAT
PF10_0292	-1057	-1	8.17	ATGTGT
PF10_0292	-715	-1	8.17	ATGTGT
PF14_0333	-1767	1	8.17	ACACAT
PF14_0333	-1572	1	8.17	ACACAT
PF14_0333	-1444	-1	8.17	ATGTGT
PF14_0333	-327	1	8.17	ACACAT
PF14_0333	-144	1	8.17	ACACAT
MAL7P1.119	-956	-1	8.17	ATGTGT
PF14_0212	-1046	-1	8.17	ATGTGT
PF14_0212	-949	-1	8.17	ATGTGT
PF14_0212	-911	-1	8.17	ATGTGT
PF14_0212	-380	1	8.17	ACACAT
PF08_0058	-1345	-1	8.17	ATGTGT
PF08_0058	-428	-1	8.17	ATGTGT
PFF0895w	-1021	1	8.17	ACACAT
PFF0895w	-103	1	8.17	ACACAT
PFD0535w	-930	1	8.17	ACACAT
PFI0395w	-1908	-1	8.17	ATGTGT
PF14_0024	-357	-1	8.17	ATGTGT
PF11_0354	-283	-1	8.17	ATGTGT
PF11_0354	-263	-1	8.17	ATGTGT
PF11_0354	-229	-1	8.17	ATGTGT
PF11_0354	-93	-1	8.17	ATGTGT
PF11_0064	-1176	1	8.17	ACACAT
PF10_0311	-1869	1	8.17	ACACAT
PF10_0311	-1757	1	8.17	ACACAT
PFF0720w	-782	-1	8.17	ATGTGT
PFF0720w	-712	1	8.17	ACACAT
PFI0465c	-605	-1	8.17	ATGTGT
PFI0465c	-287	-1	8.17	ATGTGT
MAL13P1.148	-921	1	8.17	ACACAT
MAL13P1.148	-697	-1	8.17	ATGTGT
PFE1515w	-1250	-1	8.17	ATGTGT
PFE1515w	-1230	-1	8.17	ATGTGT
PFE1515w	-132	-1	8.17	ATGTGT
PF14_0138	-826	-1	8.17	ATGTGT
PF14_0138	-797	1	8.17	ACACAT
MAL13P1.22	-1690	-1	8.17	ATGTGT
MAL13P1.22	-1323	-1	8.17	ATGTGT
MAL13P1.22	-947	1	8.17	ACACAT
MAL13P1.22	-668	-1	8.17	ATGTGT
MAL13P1.22	-558	-1	8.17	ATGTGT
PF08_0007	-546	1	8.17	ACACAT
PF08_0007	-332	1	8.17	ACACAT
PFD0795w	-1744	1	8.17	ACACAT
PFD0795w	-337	-1	8.17	ATGTGT
PF11_0464	-1560	1	8.17	ACACAT
PF11_0464	-31	-1	8.17	ATGTGT
PFF0750w	-887	-1	8.17	ATGTGT
MAL13P1.308	-1900	1	8.17	ACACAT
MAL13P1.308	-1480	-1	8.17	ATGTGT
MAL13P1.308	-985	1	8.17	ACACAT
MAL13P1.308	-975	-1	8.17	ATGTGT
MAL13P1.308	-163	-1	8.17	ATGTGT
PFA0555c	-1102	1	8.17	ACACAT
PFC0325c	-117	1	8.17	ACACAT
PFD0790c	-974	-1	8.17	ATGTGT
PFF1120c	-1244	-1	8.17	ATGTGT
PFF1120c	-462	-1	8.17	ATGTGT
PFF1120c	-150	1	8.17	ACACAT
PFD0230c	-854	-1	8.17	ATGTGT
PFD0230c	-791	-1	8.17	ATGTGT
PF14_0363	-1598	-1	8.17	ATGTGT
PF10_0037	-687	-1	8.17	ATGTGT
PF10_0037	-461	-1	8.17	ATGTGT
PF10_0037	-59	-1	8.17	ATGTGT
PF14_0408	-1089	-1	8.17	ATGTGT
PF14_0408	-285	-1	8.17	ATGTGT
PF14_0408	-196	-1	8.17	ATGTGT
PF14_0177	-1149	1	8.17	ACACAT
PF11_0172	-1812	1	8.17	ACACAT
PF11_0172	-847	1	8.17	ACACAT
PFF0375c	-656	-1	8.17	ATGTGT
PFF0375c	-440	1	8.17	ACACAT
MAL8P1.143	-22	-1	8.17	ATGTGT
MAL8P1.126	-428	-1	8.17	ATGTGT
MAL8P1.126	-10	-1	8.17	ATGTGT
PFF1020c	-849	1	8.17	ACACAT
PFF1020c	-294	-1	8.17	ATGTGT
PFF0510w	-1249	-1	8.17	ATGTGT
PF13_0327	-1082	-1	8.17	ATGTGT
PF13_0327	-1026	-1	8.17	ATGTGT
PF13_0327	-368	-1	8.17	ATGTGT
MAL13P1.131	-965	-1	8.17	ATGTGT
MAL13P1.131	-560	-1	8.17	ATGTGT
MAL13P1.131	-125	-1	8.17	ATGTGT
PF11_0146	-1207	-1	8.17	ATGTGT
PF10_0193	-1868	1	8.17	ACACAT
PF10_0193	-792	1	8.17	ACACAT
PF10_0193	-245	-1	8.17	ATGTGT
PF10_0193	-170	1	8.17	ACACAT
MAL13P1.103	-1268	-1	8.17	ATGTGT
MAL13P1.103	-524	1	8.17	ACACAT
PF14_0675	-757	-1	8.17	ATGTGT
PF14_0346	-612	1	8.17	ACACAT
PF14_0346	-103	1	8.17	ACACAT
MAL13P1.296	-1785	1	8.17	ACACAT
MAL13P1.296	-1776	-1	8.17	ATGTGT
MAL13P1.296	-1545	-1	8.17	ATGTGT
MAL13P1.296	-543	1	8.17	ACACAT
PF13_0338	-1413	-1	8.17	ATGTGT
PF13_0338	-417	-1	8.17	ATGTGT
PF13_0338	-177	-1	8.17	ATGTGT
PFC0840w	-1182	1	8.17	ACACAT
PFC0840w	-943	1	8.17	ACACAT
PF10_0268	-333	-1	8.17	ATGTGT
MAL13P1.315	-1416	-1	8.17	ATGTGT
MAL13P1.315	-723	-1	8.17	ATGTGT
MAL13P1.315	-664	1	8.17	ACACAT
PF13_0164	-1079	-1	8.17	ATGTGT
PF13_0164	-747	-1	8.17	ATGTGT
PF13_0164	-734	-1	8.17	ATGTGT
PF13_0164	-367	-1	8.17	ATGTGT
PF13_0164	-345	-1	8.17	ATGTGT
PF13_0164	-97	-1	8.17	ATGTGT
PFI0880c	-1415	-1	8.17	ATGTGT
PFI0880c	-684	1	8.17	ACACAT
PFI0880c	-298	-1	8.17	ATGTGT
PF11_0338	-991	-1	8.17	ATGTGT
PF11_0338	-400	1	8.17	ACACAT
PF13_0050	-315	-1	8.17	ATGTGT
PF14_0160	-532	1	8.17	ACACAT
PF11_0094	-1429	-1	8.17	ATGTGT
PF11_0094	-943	1	8.17	ACACAT
PF11_0094	-904	1	8.17	ACACAT
PFI1155w	-1225	-1	8.17	ATGTGT
PFI1155w	-1094	-1	8.17	ATGTGT
PF11_0424	-218	-1	8.17	ATGTGT
PFB0340c	-610	1	8.17	ACACAT
MAL13P1.86	-1461	1	8.17	ACACAT
MAL13P1.86	-1309	1	8.17	ACACAT
MAL13P1.86	-365	-1	8.17	ATGTGT
MAL13P1.86	-211	1	8.17	ACACAT
PF07_0019	-562	-1	8.17	ATGTGT
PF07_0019	-459	-1	8.17	ATGTGT
PF11_0261	-287	-1	8.17	ATGTGT
PF13_0185	-1947	-1	8.17	ATGTGT
MAL13P1.234	-1788	-1	8.17	ATGTGT
MAL13P1.234	-1153	-1	8.17	ATGTGT
PFI1015w	-946	-1	8.17	ATGTGT
PFI1015w	-303	-1	8.17	ATGTGT
PFC0705c	-822	-1	8.17	ATGTGT
PFC0705c	-117	-1	8.17	ATGTGT
PF14_0495	-1432	-1	8.17	ATGTGT
PF14_0495	-1062	-1	8.17	ATGTGT
PF14_0495	-865	-1	8.17	ATGTGT
PFB0585w	-1298	-1	8.17	ATGTGT
PFB0585w	-359	-1	8.17	ATGTGT
PFB0585w	-95	-1	8.17	ATGTGT
PFD0585c	-1166	-1	8.17	ATGTGT
PFD0585c	-281	-1	8.17	ATGTGT
PFD0585c	-159	1	8.17	ACACAT
PFL1005c	-771	-1	8.17	ATGTGT
PFL1005c	-423	-1	8.17	ATGTGT
PFE1485w	-250	-1	8.17	ATGTGT
PFE1485w	-152	-1	8.17	ATGTGT
PFD0385w	-1615	-1	8.17	ATGTGT
PFD0385w	-1350	1	8.17	ACACAT
PFD0385w	-988	1	8.17	ACACAT
PFD0385w	-159	-1	8.17	ATGTGT
MAL8P1.62	-1955	1	8.17	ACACAT
MAL8P1.62	-448	-1	8.17	ATGTGT
MAL8P1.62	-207	-1	8.17	ATGTGT
PFI0735c	-1251	-1	8.17	ATGTGT
PFI0735c	-554	-1	8.17	ATGTGT
PFE0165w	-1129	1	8.17	ACACAT
PFE0165w	-365	-1	8.17	ATGTGT
PFL1930w	-1495	-1	8.17	ATGTGT
PFL1930w	-599	1	8.17	ACACAT
PFL1930w	-246	-1	8.17	ATGTGT
MAL13P1.51	-1559	1	8.17	ACACAT
MAL13P1.51	-908	-1	8.17	ATGTGT
PFF0710w	-897	1	8.17	ACACAT
PFF0710w	-298	-1	8.17	ATGTGT
PFF0710w	-19	-1	8.17	ATGTGT
MAL7P1.87	-1820	-1	8.17	ATGTGT
MAL7P1.87	-304	-1	8.17	ATGTGT
MAL7P1.155	-1209	-1	8.17	ATGTGT
MAL7P1.155	-990	-1	8.17	ATGTGT
MAL7P1.155	-919	-1	8.17	ATGTGT
MAL7P1.155	-517	1	8.17	ACACAT
PF11_0470	-51	-1	8.17	ATGTGT
PFE0930w	-988	-1	8.17	ATGTGT
PFE0930w	-721	1	8.17	ACACAT
PFE0930w	-416	-1	8.17	ATGTGT
MAL13P1.380	-1026	-1	8.17	ATGTGT
PF10_0166	-1468	-1	8.17	ATGTGT
PF10_0166	-1139	-1	8.17	ATGTGT
MAL8P1.145	-1105	1	8.17	ACACAT
MAL8P1.145	-928	-1	8.17	ATGTGT
MAL8P1.145	-437	1	8.17	ACACAT
PFI1375w	-558	-1	8.17	ATGTGT
MAL13P1.37	-1797	1	8.17	ACACAT
MAL13P1.37	-1345	-1	8.17	ATGTGT
MAL13P1.37	-1266	-1	8.17	ATGTGT
MAL13P1.37	-1258	-1	8.17	ATGTGT
MAL13P1.37	-636	-1	8.17	ATGTGT
MAL13P1.37	-593	-1	8.17	ATGTGT
PFI1355w	-1897	-1	8.17	ATGTGT
PFI1355w	-1187	1	8.17	ACACAT
PFI1355w	-1059	-1	8.17	ATGTGT
PFI1355w	-937	1	8.17	ACACAT
PFI1355w	-325	-1	8.17	ATGTGT
PFI1355w	-97	-1	8.17	ATGTGT
PFL2085w	-1529	1	8.17	ACACAT
PFL2085w	-1237	-1	8.17	ATGTGT
PFL2085w	-395	-1	8.17	ATGTGT
PFL2085w	-378	-1	8.17	ATGTGT
PFL2085w	-22	-1	8.17	ATGTGT
MAL13P1.151	-1151	1	8.17	ACACAT
MAL13P1.151	-788	-1	8.17	ATGTGT
PF14_0196	-1974	-1	8.17	ATGTGT
PF14_0196	-391	1	8.17	ACACAT
PF14_0089	-1414	-1	8.17	ATGTGT
PF14_0089	-1310	-1	8.17	ATGTGT
PF10_0082	-1416	-1	8.17	ATGTGT
PF10_0082	-440	-1	8.17	ATGTGT
PF10_0368	-1597	1	8.17	ACACAT
PF10_0368	-1043	1	8.17	ACACAT
PF10_0368	-446	-1	8.17	ATGTGT
PF10_0368	-95	-1	8.17	ATGTGT
PF10_0368	-16	-1	8.17	ATGTGT
PFI0710c	-377	-1	8.17	ATGTGT
PFI0710c	-319	-1	8.17	ATGTGT
PFI0710c	-183	1	8.17	ACACAT
MAL13P1.21	-1648	-1	8.17	ATGTGT
MAL13P1.21	-1482	-1	8.17	ATGTGT
MAL13P1.21	-343	-1	8.17	ATGTGT
MAL7P1.167	-1864	1	8.17	ACACAT
MAL7P1.167	-1027	-1	8.17	ATGTGT
MAL7P1.167	-957	1	8.17	ACACAT
PF07_0052	-886	-1	8.17	ATGTGT
PF07_0052	-554	-1	8.17	ATGTGT
PF07_0052	-538	1	8.17	ACACAT
PF10_0133	-1543	1	8.17	ACACAT
PF10_0133	-410	-1	8.17	ATGTGT
PF10_0133	-162	-1	8.17	ATGTGT
PF08_0022	-1219	1	8.17	ACACAT
PF08_0022	-733	-1	8.17	ATGTGT
PF08_0022	-422	1	8.17	ACACAT
PFC0960c	-825	1	8.17	ACACAT
PFC0960c	-56	-1	8.17	ATGTGT
PFE1130w	-824	-1	8.17	ATGTGT
PFE1130w	-791	1	8.17	ACACAT
PFE1130w	-645	1	8.17	ACACAT
PFL1370w	-1979	1	8.17	ACACAT
PFL1370w	-1859	-1	8.17	ATGTGT
PFL1370w	-1647	-1	8.17	ATGTGT
PF13_0314	-928	1	8.17	ACACAT
PFF0595c	-720	-1	8.17	ATGTGT
PFF0595c	-348	-1	8.17	ATGTGT
PF11_0233	-782	1	8.17	ACACAT
PF08_0091	-1889	-1	8.17	ATGTGT
PF08_0091	-1794	-1	8.17	ATGTGT
PF08_0091	-1181	-1	8.17	ATGTGT
MAL13P1.228	-1700	1	8.17	ACACAT
MAL13P1.228	-126	-1	8.17	ATGTGT
PF14_0063	-1438	1	8.17	ACACAT
PF14_0063	-1311	1	8.17	ACACAT
PF13_0079	-251	1	8.17	ACACAT
PFF0675c	-89	1	8.17	ACACAT
MAL13P1.140	-729	1	8.17	ACACAT
MAL7P1.21	-1218	-1	8.17	ATGTGT
MAL7P1.21	-1024	1	8.17	ACACAT
PFL0505c	-1573	-1	8.17	ATGTGT
PFL0505c	-1511	1	8.17	ACACAT
PFL0505c	-708	-1	8.17	ATGTGT
PFL0505c	-333	-1	8.17	ATGTGT
PFL0505c	-310	1	8.17	ACACAT
PFF0665c	-1775	-1	8.17	ATGTGT
PFF0665c	-1693	-1	8.17	ATGTGT
PFF0665c	-1598	-1	8.17	ATGTGT
PFF0665c	-576	1	8.17	ACACAT
PFF0995c	-644	-1	8.17	ATGTGT
PFF0995c	-137	-1	8.17	ATGTGT
PFL1335w	-1563	1	8.17	ACACAT
PFD0240c	-474	-1	8.17	ATGTGT
PFD0240c	-272	-1	8.17	ATGTGT
PFD0240c	-157	-1	8.17	ATGTGT
PFD0240c	-79	1	8.17	ACACAT
PFF1010c	-498	-1	8.17	ATGTGT
MAL13P1.82	-181	-1	8.17	ATGTGT
MAL7P1.229	-1497	-1	8.17	ATGTGT
MAL7P1.229	-1420	-1	8.17	ATGTGT
MAL7P1.229	-1314	1	8.17	ACACAT
MAL7P1.229	-873	-1	8.17	ATGTGT
MAL7P1.229	-724	-1	8.17	ATGTGT
MAL7P1.229	-526	-1	8.17	ATGTGT
PF11_0062	-1675	1	8.17	ACACAT
PFC0355c	-1299	-1	8.17	ATGTGT
PFC0355c	-1011	-1	8.17	ATGTGT
PFC0355c	-350	1	8.17	ACACAT
PFC0355c	-321	-1	8.17	ATGTGT
MAL7P1.141	-842	-1	8.17	ATGTGT
PFB0815w	-1311	-1	8.17	ATGTGT
PFB0815w	-1021	-1	8.17	ATGTGT
PFB0815w	-908	1	8.17	ACACAT
PFB0815w	-893	-1	8.17	ATGTGT
PFC0150w	-1937	-1	8.17	ATGTGT
PFC0150w	-480	1	8.17	ACACAT
PF14_0248	-144	-1	8.17	ATGTGT
PFI0975c	-1579	-1	8.17	ATGTGT
PFI0975c	-748	-1	8.17	ATGTGT
PFI0975c	-494	1	8.17	ACACAT
PF14_0681	-1035	-1	8.17	ATGTGT
PF14_0681	-115	-1	8.17	ATGTGT
PFE0450w	-1485	-1	8.17	ATGTGT
PFE0450w	-1172	-1	8.17	ATGTGT
PFE0450w	-908	1	8.17	ACACAT
PFE0450w	-800	1	8.17	ACACAT
PFE0450w	-71	1	8.17	ACACAT
PFD1110w	-1956	-1	8.17	ATGTGT
PFD1110w	-1173	1	8.17	ACACAT
PFD1110w	-968	1	8.17	ACACAT
PFD1110w	-847	-1	8.17	ATGTGT
PFD1110w	-485	1	8.17	ACACAT
PFD1110w	-245	-1	8.17	ATGTGT
PF14_0171	-1080	-1	8.17	ATGTGT
PF14_0171	-874	1	8.17	ACACAT
PF14_0392	-1100	1	8.17	ACACAT
PF14_0392	-949	-1	8.17	ATGTGT
PFE1120w	-1544	-1	8.17	ATGTGT
PFE1120w	-1528	1	8.17	ACACAT
PFE1120w	-1037	1	8.17	ACACAT
PFE1120w	-830	1	8.17	ACACAT
PF13_0120	-639	1	8.17	ACACAT
PF13_0120	-382	-1	8.17	ATGTGT
PF13_0120	-233	-1	8.17	ATGTGT
PF14_0556	-233	-1	8.17	ATGTGT
PF14_0556	-135	-1	8.17	ATGTGT
PFC0275w	-1127	-1	8.17	ATGTGT
PFC0275w	-374	-1	8.17	ATGTGT
PF13_0223	-404	-1	8.17	ATGTGT
PF11_0415	-817	-1	8.17	ATGTGT
PF10_0045	-1684	-1	8.17	ATGTGT
PF10_0045	-701	-1	8.17	ATGTGT
PF10_0045	-668	-1	8.17	ATGTGT
PFI1580c	-1595	-1	8.17	ATGTGT
PFI1580c	-442	-1	8.17	ATGTGT
PFL1330c	-1307	-1	8.17	ATGTGT
PFL1330c	-530	-1	8.17	ATGTGT
PFL0840c	-1863	-1	8.17	ATGTGT
PFL0840c	-1820	-1	8.17	ATGTGT
PFL0840c	-1576	-1	8.17	ATGTGT
PFL0840c	-1227	-1	8.17	ATGTGT
PFL0840c	-427	-1	8.17	ATGTGT
PF10_0352	-1334	-1	8.17	ATGTGT
PF10_0352	-921	1	8.17	ACACAT
PF10_0352	-205	1	8.17	ACACAT
PF10_0336	-280	-1	8.17	ATGTGT
PFF0870w	-1726	-1	8.17	ATGTGT
PFF0870w	-1105	-1	8.17	ATGTGT
PFF0870w	-690	-1	8.17	ATGTGT
PF11_0298	-1455	-1	8.17	ATGTGT
PF11_0298	-950	-1	8.17	ATGTGT
PF11_0298	-841	-1	8.17	ATGTGT
PF11_0298	-49	-1	8.17	ATGTGT
PFL1415w	-1110	1	8.17	ACACAT
PFL1415w	-390	-1	8.17	ATGTGT
PFE0355c	-1144	-1	8.17	ATGTGT
PFE0355c	-812	-1	8.17	ATGTGT
PFL0580w	-1949	-1	8.17	ATGTGT
PFL0580w	-1600	1	8.17	ACACAT
PFL0580w	-1271	-1	8.17	ATGTGT
PFL0580w	-1024	-1	8.17	ATGTGT
PFL0580w	-237	-1	8.17	ATGTGT
MAL7P1.17	-1285	-1	8.17	ATGTGT
MAL7P1.17	-343	1	8.17	ACACAT
MAL7P1.17	-154	-1	8.17	ATGTGT
PF10_0120	-1627	1	8.17	ACACAT
PF10_0120	-1009	-1	8.17	ATGTGT
PF10_0120	-818	1	8.17	ACACAT
PF10_0120	-230	-1	8.17	ATGTGT
PF10_0120	-183	-1	8.17	ATGTGT
PF07_0016	-1454	-1	8.17	ATGTGT
PF07_0016	-1391	1	8.17	ACACAT
PF07_0016	-1325	-1	8.17	ATGTGT
PF07_0016	-317	1	8.17	ACACAT
MAL13P1.130	-1462	-1	8.17	ATGTGT
MAL13P1.130	-1094	-1	8.17	ATGTGT
MAL13P1.130	-327	-1	8.17	ATGTGT
PFF0380w	-1796	1	8.17	ACACAT
PFF0380w	-1333	-1	8.17	ATGTGT
PFF0380w	-231	-1	8.17	ATGTGT
PFF0380w	-152	1	8.17	ACACAT
MAL13P1.111	-934	1	8.17	ACACAT
MAL13P1.111	-500	-1	8.17	ATGTGT
PFL2215w	-1849	-1	8.17	ATGTGT
PFL2215w	-1685	-1	8.17	ATGTGT
PF14_0647	-1833	1	8.17	ACACAT
PFC0145c	-1940	-1	8.17	ATGTGT
PFE0440w	-1072	1	8.17	ACACAT
PFE0440w	-897	-1	8.17	ATGTGT
PFE0440w	-637	-1	8.17	ATGTGT
PFE0440w	-353	-1	8.17	ATGTGT
PF14_0102	-1364	1	8.17	ACACAT
PFA0485w	-838	-1	8.17	ATGTGT
PFL0350c	-1821	-1	8.17	ATGTGT
PFL0350c	-778	-1	8.17	ATGTGT
PFL0350c	-117	-1	8.17	ATGTGT
PFL0350c	-72	1	8.17	ACACAT
MAL7P1.84	-1658	-1	8.17	ATGTGT
MAL7P1.84	-136	1	8.17	ACACAT
PF13_0255	-392	1	8.17	ACACAT
PFI0785c	-1850	-1	8.17	ATGTGT
PFD0800c	-1799	-1	8.17	ATGTGT
PFD0800c	-1558	-1	8.17	ATGTGT
PFD0800c	-490	-1	8.17	ATGTGT
PFD0800c	-390	-1	8.17	ATGTGT
PFF0670w	-1540	-1	8.17	ATGTGT
PFF0670w	-1525	-1	8.17	ATGTGT
PFF0670w	-905	-1	8.17	ATGTGT
PFF0670w	-877	-1	8.17	ATGTGT
PFF0670w	-444	-1	8.17	ATGTGT
PFF0670w	-332	-1	8.17	ATGTGT
PF14_0238	-712	-1	8.17	ATGTGT
PFA0205w	-1191	1	8.17	ACACAT
PFA0205w	-1124	-1	8.17	ATGTGT
PFA0205w	-164	-1	8.17	ATGTGT
PFE1225w	-885	-1	8.17	ATGTGT
PFE1225w	-657	-1	8.17	ATGTGT
PFE1225w	-488	-1	8.17	ATGTGT
PF14_0120	-602	-1	8.17	ATGTGT
PF14_0120	-300	-1	8.17	ATGTGT
PFL2090c	-1803	1	8.17	ACACAT
PFL2090c	-764	-1	8.17	ATGTGT
PFL0560c	-1931	-1	8.17	ATGTGT
PFL0560c	-1257	-1	8.17	ATGTGT
PFL0560c	-1140	-1	8.17	ATGTGT
PFL0300c	-658	-1	8.17	ATGTGT
MAL7P1.208	-1768	1	8.17	ACACAT
MAL7P1.208	-1417	-1	8.17	ATGTGT
MAL7P1.208	-907	-1	8.17	ATGTGT
PFE0080c	-578	-1	8.17	ATGTGT
MAL13P1.141	-670	-1	8.17	ATGTGT
PFI0705w	-1012	-1	8.17	ATGTGT
PFI0705w	-430	-1	8.17	ATGTGT
MAL8P1.153	-1771	-1	8.17	ATGTGT
MAL8P1.153	-1367	1	8.17	ACACAT
MAL8P1.153	-1255	1	8.17	ACACAT
MAL8P1.153	-1069	1	8.17	ACACAT
MAL8P1.153	-634	-1	8.17	ATGTGT
MAL8P1.153	-595	-1	8.17	ATGTGT
MAL8P1.153	-261	-1	8.17	ATGTGT
MAL8P1.153	-243	1	8.17	ACACAT
PFI0575c	-1348	-1	8.17	ATGTGT
PFI0575c	-722	-1	8.17	ATGTGT
PFI0575c	-199	-1	8.17	ATGTGT
PF11_0114	-690	-1	8.17	ATGTGT
PF11_0114	-576	-1	8.17	ATGTGT
PF11_0114	-471	1	8.17	ACACAT
MAL13P1.124	-1839	-1	8.17	ATGTGT
MAL13P1.124	-575	-1	8.17	ATGTGT
PFC0755c	-1850	1	8.17	ACACAT
PF14_0031	-507	1	8.17	ACACAT
PF08_0126	-1408	-1	8.17	ATGTGT
PF10_0203	-228	-1	8.17	ATGTGT
PFI0100c	-272	-1	8.17	ATGTGT
PF11_0395	-1328	-1	8.17	ATGTGT
PF11_0395	-86	-1	8.17	ATGTGT
PFE0785c	-1736	1	8.17	ACACAT
PFE0785c	-1655	1	8.17	ACACAT
PFE0785c	-963	-1	8.17	ATGTGT
PFE0785c	-602	-1	8.17	ATGTGT
PFL1780w	-176	1	8.17	ACACAT
PFI0160w	-41	-1	8.17	ATGTGT
PFC0525c	-1592	-1	8.17	ATGTGT
PFC0525c	-928	1	8.17	ACACAT
PFL2380c	-1216	-1	8.17	ATGTGT
PFL2380c	-44	-1	8.17	ATGTGT
PFI0265c	-1602	1	8.17	ACACAT
PFI0265c	-1450	-1	8.17	ATGTGT
PFI0265c	-1084	1	8.17	ACACAT
MAL8P1.53	-1836	1	8.17	ACACAT
MAL8P1.53	-1614	-1	8.17	ATGTGT
MAL8P1.53	-1558	-1	8.17	ATGTGT
MAL8P1.53	-1342	-1	8.17	ATGTGT
MAL8P1.53	-1336	-1	8.17	ATGTGT
MAL8P1.53	-252	-1	8.17	ATGTGT
MAL8P1.53	-121	1	8.17	ACACAT
PF11_0107	-1418	-1	8.17	ATGTGT
PF11_0107	-213	-1	8.17	ATGTGT
PFE0340c	-1183	-1	8.17	ATGTGT
PFE0340c	-768	-1	8.17	ATGTGT
PF08_0035	-1053	-1	8.17	ATGTGT
PF08_0035	-863	-1	8.17	ATGTGT
MAL8P1.91	-813	1	8.17	ACACAT
MAL8P1.91	-116	1	8.17	ACACAT
PFI1370c	-865	-1	8.17	ATGTGT
PFI1370c	-779	-1	8.17	ATGTGT
PFI1370c	-706	1	8.17	ACACAT
PFE0090w	-1745	1	8.17	ACACAT
PFE0090w	-495	1	8.17	ACACAT
PFE0090w	-413	1	8.17	ACACAT
MAL7P1.125	-437	-1	8.17	ATGTGT
PFI1655c	-1996	-1	8.17	ATGTGT
PFI1655c	-1483	1	8.17	ACACAT
PFI1655c	-608	1	8.17	ACACAT
PF14_0246	-986	1	8.17	ACACAT
PF14_0246	-807	1	8.17	ACACAT
PFD0530c	-1016	-1	8.17	ATGTGT
PF11_0465	-1388	-1	8.17	ATGTGT
PF11_0465	-831	-1	8.17	ATGTGT
PF11_0465	-533	-1	8.17	ATGTGT
PF11_0465	-243	-1	8.17	ATGTGT
PF11_0435	-766	-1	8.17	ATGTGT
PF14_0694	-1088	-1	8.17	ATGTGT
PF14_0694	-657	-1	8.17	ATGTGT
PF14_0694	-346	-1	8.17	ATGTGT
PF14_0694	-309	-1	8.17	ATGTGT
PF11_0277	-1487	1	8.17	ACACAT
PF11_0277	-1360	1	8.17	ACACAT
PF11_0277	-825	1	8.17	ACACAT
PF11_0277	-633	-1	8.17	ATGTGT
PF11_0277	-114	1	8.17	ACACAT
PFC0385c	-1728	1	8.17	ACACAT
PFC0385c	-1276	1	8.17	ACACAT
PFC0385c	-524	-1	8.17	ATGTGT
PFC0385c	-323	1	8.17	ACACAT
PFC0385c	-109	-1	8.17	ATGTGT
PFE0705c	-729	-1	8.17	ATGTGT
PFE0705c	-279	-1	8.17	ATGTGT
PF14_0334	-899	-1	8.17	ATGTGT
PF14_0334	-264	1	8.17	ACACAT
PFE1265w	-835	1	8.17	ACACAT
PFE1265w	-436	-1	8.17	ATGTGT
PF10_0116	-164	-1	8.17	ATGTGT
MAL13P1.190	-1705	-1	8.17	ATGTGT
MAL13P1.190	-1510	-1	8.17	ATGTGT
MAL13P1.190	-565	-1	8.17	ATGTGT
PF11_0083	-1407	-1	8.17	ATGTGT
PF11_0083	-90	1	8.17	ACACAT
MAL8P1.30	-454	-1	8.17	ATGTGT
MAL8P1.30	-367	1	8.17	ACACAT
PFD1120c	-1583	-1	8.17	ATGTGT
PFD1120c	-925	1	8.17	ACACAT
PFD1120c	-304	-1	8.17	ATGTGT
PF14_0135	-812	-1	8.17	ATGTGT
PFL1010c	-1150	-1	8.17	ATGTGT
PFL1010c	-652	-1	8.17	ATGTGT
PF14_0211	-264	1	8.17	ACACAT
PF13_0299	-650	1	8.17	ACACAT
PF14_0463	-962	-1	8.17	ATGTGT
PF14_0463	-334	-1	8.17	ATGTGT
PFL0630w	-1586	1	8.17	ACACAT
PFL0630w	-791	1	8.17	ACACAT
PFL0630w	-631	1	8.17	ACACAT
PFF0875w	-24	-1	8.17	ATGTGT
PF10_0308	-1840	-1	8.17	ATGTGT
PF10_0308	-1644	-1	8.17	ATGTGT
PF10_0308	-765	-1	8.17	ATGTGT
PF10_0308	-596	1	8.17	ACACAT
MAL7P1.207	-1801	-1	8.17	ATGTGT
MAL7P1.207	-1148	1	8.17	ACACAT
MAL7P1.207	-797	-1	8.17	ATGTGT
PFC0945w	-868	-1	8.17	ATGTGT
PF11_0060	-1284	-1	8.17	ATGTGT
PF10_0147	-525	-1	8.17	ATGTGT
PFE0435c	-1688	1	8.17	ACACAT
PFE0435c	-1513	-1	8.17	ATGTGT
PFC0035w	-1783	1	8.17	ACACAT
PFC0035w	-1391	-1	8.17	ATGTGT
PFC0035w	-1354	-1	8.17	ATGTGT
PFC0035w	-540	1	8.17	ACACAT
PFC0035w	-405	1	8.17	ACACAT
PF13_0063	-1466	-1	8.17	ATGTGT
PF13_0063	-1447	-1	8.17	ATGTGT
PF13_0063	-1147	-1	8.17	ATGTGT
PFF0650w	-1063	1	8.17	ACACAT
PFB0150c	-839	-1	8.17	ATGTGT
PFB0150c	-296	-1	8.17	ATGTGT
PFB0150c	-290	1	8.17	ACACAT
PFI1300c	-1271	-1	8.17	ATGTGT
PFI1300c	-368	1	8.17	ACACAT
PFI1300c	-270	-1	8.17	ATGTGT
PFI1300c	-50	-1	8.17	ATGTGT
PF07_0054	-1773	-1	8.17	ATGTGT
MAL13P1.44	-1201	-1	8.17	ATGTGT
MAL13P1.44	-376	-1	8.17	ATGTGT
PFD0295c	-581	-1	8.17	ATGTGT
PFD0295c	-413	-1	8.17	ATGTGT
PF14_0216	-408	1	8.17	ACACAT
MAL13P1.118	-1407	-1	8.17	ATGTGT
MAL13P1.118	-505	-1	8.17	ATGTGT
MAL13P1.118	-13	-1	8.17	ATGTGT
MAL8P1.203	-1173	-1	8.17	ATGTGT
MAL8P1.203	-790	1	8.17	ACACAT
PF10_0347	-191	-1	8.17	ATGTGT
PF10_0347	-183	1	8.17	ACACAT
PF14_0090	-1503	-1	8.17	ATGTGT
PF14_0090	-356	-1	8.17	ATGTGT
PF14_0090	-144	1	8.17	ACACAT
PFI1475w	-708	-1	8.17	ATGTGT
PFI1475w	-477	1	8.17	ACACAT
PFI1475w	-200	-1	8.17	ATGTGT
PF11_0468	-407	-1	8.17	ATGTGT
PF11_0468	-106	-1	8.17	ATGTGT
MAL8P1.96	-552	-1	8.17	ATGTGT
PFI1555w	-1125	1	8.17	ACACAT
PFI1555w	-693	-1	8.17	ATGTGT
PFF0785w	-520	-1	8.17	ATGTGT
PF14_0533	-1683	-1	8.17	ATGTGT
PF14_0533	-369	-1	8.17	ATGTGT
PF14_0533	-330	-1	8.17	ATGTGT
PF13_0229	-452	-1	8.17	ATGTGT
PF14_0245	-151	1	8.17	ACACAT
PF14_0415	-1613	-1	8.17	ATGTGT
PF14_0415	-1351	-1	8.17	ATGTGT
PF14_0415	-877	1	8.17	ACACAT
PF14_0415	-809	-1	8.17	ATGTGT
PF14_0415	-471	-1	8.17	ATGTGT
PF14_0415	-217	1	8.17	ACACAT
PFC0185w	-1213	-1	8.17	ATGTGT
PF10_0280	-1974	1	8.17	ACACAT
PF10_0280	-983	1	8.17	ACACAT
PF10_0280	-899	1	8.17	ACACAT
PF10_0280	-868	1	8.17	ACACAT
PF10_0280	-322	-1	8.17	ATGTGT
PF14_0173	-230	1	8.17	ACACAT
PF14_0173	-145	1	8.17	ACACAT
PF07_0101	-1476	-1	8.17	ATGTGT
PF07_0101	-925	-1	8.17	ATGTGT
PFL2290w	-1906	-1	8.17	ATGTGT
PFL2290w	-1104	1	8.17	ACACAT
PFL2290w	-900	-1	8.17	ATGTGT
PFL2290w	-83	-1	8.17	ATGTGT
PF14_0304	-993	-1	8.17	ATGTGT
MAL8P1.8	-745	-1	8.17	ATGTGT
MAL8P1.8	-242	1	8.17	ACACAT
MAL8P1.8	-178	1	8.17	ACACAT
PFL1625w	-313	-1	8.17	ATGTGT
PFL1625w	-77	1	8.17	ACACAT
PFE0155w	-1161	1	8.17	ACACAT
PFE0155w	-271	-1	8.17	ATGTGT
PFL0420w	-1250	-1	8.17	ATGTGT
PFL0420w	-1174	1	8.17	ACACAT
PFL0420w	-857	-1	8.17	ATGTGT
PFL0420w	-294	1	8.17	ACACAT
PF11_0413	-1252	-1	8.17	ATGTGT
PFC0510w	-1694	1	8.17	ACACAT
PFC0510w	-350	-1	8.17	ATGTGT
PF14_0552	-558	-1	8.17	ATGTGT
MAL13P1.260	-1678	-1	8.17	ATGTGT
MAL13P1.260	-1183	-1	8.17	ATGTGT
PFF0860c	-1841	1	8.17	ACACAT
PFF0860c	-1804	-1	8.17	ATGTGT
PFF0860c	-1352	-1	8.17	ATGTGT
PFI0905w	-1008	-1	8.17	ATGTGT
PF13_0225	-1639	-1	8.17	ATGTGT
PF13_0225	-1625	-1	8.17	ATGTGT
PF13_0225	-1492	-1	8.17	ATGTGT
PF13_0225	-1482	-1	8.17	ATGTGT
PF13_0225	-961	-1	8.17	ATGTGT
PF14_0065	-1663	-1	8.17	ATGTGT
MAL8P1.84	-1905	-1	8.17	ATGTGT
PF14_0597	-1767	-1	8.17	ATGTGT
PF14_0597	-1222	-1	8.17	ATGTGT
PF14_0597	-877	-1	8.17	ATGTGT
PF14_0597	-193	-1	8.17	ATGTGT
PFB0475c	-79	-1	8.17	ATGTGT
PFI1010w	-125	1	8.17	ACACAT
PF14_0380	-545	1	8.17	ACACAT
MAL7P1.203	-788	-1	8.17	ATGTGT
MAL8P1.151	-1443	-1	8.17	ATGTGT
MAL8P1.151	-27	-1	8.17	ATGTGT
PFF1225c	-1286	-1	8.17	ATGTGT
PFF1225c	-1104	-1	8.17	ATGTGT
PFC0625w	-442	-1	8.17	ATGTGT
PFC0250c	-1190	-1	8.17	ATGTGT
PFL1435c	-677	-1	8.17	ATGTGT
PFL1435c	-370	-1	8.17	ATGTGT
PF14_0325	-944	-1	8.17	ATGTGT
PF14_0325	-672	1	8.17	ACACAT
PF10_0306	-905	1	8.17	ACACAT
PF10_0306	-619	-1	8.17	ATGTGT
PF10_0306	-217	-1	8.17	ATGTGT
PF13_0086	-1781	-1	8.17	ATGTGT
PF13_0086	-1569	1	8.17	ACACAT
PF13_0086	-1188	-1	8.17	ATGTGT
PF13_0086	-565	1	8.17	ACACAT
PF07_0132	-1467	-1	8.17	ATGTGT
PF07_0132	-440	1	8.17	ACACAT
MAL8P1.82	-1908	-1	8.17	ATGTGT
MAL8P1.82	-1731	-1	8.17	ATGTGT
PF14_0468	-1957	1	8.17	ACACAT
PF14_0468	-964	1	8.17	ACACAT
PF14_0352	-1694	1	8.17	ACACAT
PF14_0352	-1647	1	8.17	ACACAT
PF14_0352	-1598	1	8.17	ACACAT
PFD0487c	-582	-1	8.17	ATGTGT
MAL13P1.278	-836	-1	8.17	ATGTGT
PFB0145c	-1764	1	8.17	ACACAT
PFB0145c	-1360	1	8.17	ACACAT
PFB0145c	-1004	-1	8.17	ATGTGT
PFB0145c	-880	1	8.17	ACACAT
PFB0145c	-706	1	8.17	ACACAT
PF14_0288	-1859	-1	8.17	ATGTGT
PF14_0288	-670	-1	8.17	ATGTGT
PF14_0288	-610	-1	8.17	ATGTGT
PF14_0288	-481	1	8.17	ACACAT
PFI1210w	-1638	-1	8.17	ATGTGT
PFI1210w	-434	-1	8.17	ATGTGT
PF14_0293	-40	-1	8.17	ATGTGT
PFF1505w	-1300	-1	8.17	ATGTGT
PF10_0020	-407	1	8.17	ACACAT
PF10_0020	-170	-1	8.17	ATGTGT
MAL13P1.202	-435	1	8.17	ACACAT
MAL13P1.202	-354	-1	8.17	ATGTGT
MAL13P1.202	-339	1	8.17	ACACAT
PFI0355c	-1925	-1	8.17	ATGTGT
PFI0355c	-1585	-1	8.17	ATGTGT
PFI0355c	-1549	1	8.17	ACACAT
PFI0355c	-1412	-1	8.17	ATGTGT
MAL8P1.109	-1822	-1	8.17	ATGTGT
MAL8P1.109	-978	-1	8.17	ATGTGT
MAL8P1.109	-543	1	8.17	ACACAT
MAL8P1.109	-34	-1	8.17	ATGTGT
PF11_0243	-1860	-1	8.17	ATGTGT
PF11_0243	-1405	-1	8.17	ATGTGT
PF11_0243	-1343	-1	8.17	ATGTGT
PF11_0243	-1151	-1	8.17	ATGTGT
PF11_0243	-55	-1	8.17	ATGTGT
PF11_0097	-819	-1	8.17	ATGTGT
PF11_0097	-552	-1	8.17	ATGTGT
PFF0915w	-681	-1	8.17	ATGTGT
PFF0915w	-575	-1	8.17	ATGTGT
PFI0690c	-838	-1	8.17	ATGTGT
PFI0690c	-533	-1	8.17	ATGTGT
PF13_0154	-1593	1	8.17	ACACAT
PF13_0154	-1546	-1	8.17	ATGTGT
PFB0260w	-1581	-1	8.17	ATGTGT
PFB0260w	-1194	-1	8.17	ATGTGT
PF14_0480	-903	-1	8.17	ATGTGT
PF14_0480	-657	-1	8.17	ATGTGT
PFB0687c	-95	1	8.17	ACACAT
PFB0190c	-1765	1	8.17	ACACAT
PFB0190c	-1433	-1	8.17	ATGTGT
PFB0190c	-1146	-1	8.17	ATGTGT
PFB0190c	-581	-1	8.17	ATGTGT
PFB0190c	-454	-1	8.17	ATGTGT
PFB0190c	-442	-1	8.17	ATGTGT
PF13_0152	-904	-1	8.17	ATGTGT
MAL7P1.102	-1390	-1	8.17	ATGTGT
MAL7P1.102	-1185	-1	8.17	ATGTGT
MAL7P1.102	-728	-1	8.17	ATGTGT
MAL7P1.102	-617	-1	8.17	ATGTGT
MAL7P1.102	-267	1	8.17	ACACAT
PFL0260c	-1864	-1	8.17	ATGTGT
PFL0260c	-1553	1	8.17	ACACAT
PFL0260c	-545	1	8.17	ACACAT
PFL0260c	-87	1	8.17	ACACAT
PF14_0774	-637	-1	8.17	ATGTGT
PF14_0774	-603	-1	8.17	ATGTGT
PF11_0442	-1780	1	8.17	ACACAT
PF11_0442	-1672	1	8.17	ACACAT
PF11_0442	-1058	-1	8.17	ATGTGT
PFD0940w	-589	-1	8.17	ATGTGT
PFD0940w	-286	-1	8.17	ATGTGT
PF13_0160	-1208	-1	8.17	ATGTGT
PF13_0160	-506	-1	8.17	ATGTGT
PF13_0160	-488	-1	8.17	ATGTGT
PFF0645c	-1108	-1	8.17	ATGTGT
MAL7P1.18	-1983	-1	8.17	ATGTGT
MAL7P1.18	-1334	-1	8.17	ATGTGT
MAL7P1.18	-1305	1	8.17	ACACAT
PF11_0257	-1418	1	8.17	ACACAT
PFC0820w	-1665	-1	8.17	ATGTGT
PFC0820w	-1199	-1	8.17	ATGTGT
PFC0820w	-783	1	8.17	ACACAT
PFC0820w	-722	1	8.17	ACACAT
PFC0820w	-677	-1	8.17	ATGTGT
PF07_0072	-1310	-1	8.17	ATGTGT
PF11_0342	-1572	-1	8.17	ATGTGT
PF11_0342	-1216	-1	8.17	ATGTGT
PF11_0342	-780	1	8.17	ACACAT
PF11_0342	-733	-1	8.17	ATGTGT
PF11_0342	-254	1	8.17	ACACAT
PFF0200c	-1807	-1	8.17	ATGTGT
PFF0200c	-1557	1	8.17	ACACAT
PFF0200c	-386	-1	8.17	ATGTGT
PFE1345c	-1749	-1	8.17	ATGTGT
PFE1345c	-404	1	8.17	ACACAT
PFI1205c	-1168	-1	8.17	ATGTGT
PFI1205c	-290	-1	8.17	ATGTGT
PFI1205c	-155	1	8.17	ACACAT
PF11_0091	-1606	1	8.17	ACACAT
PF11_0091	-1391	-1	8.17	ATGTGT
PF11_0091	-815	-1	8.17	ATGTGT
PF11_0091	-791	-1	8.17	ATGTGT
PF11_0091	-781	-1	8.17	ATGTGT
PF11_0091	-417	-1	8.17	ATGTGT
PFC0110w	-462	-1	8.17	ATGTGT
PF14_0319	-844	-1	7.82	TTGTGT
PFE0500c	-104	-1	7.82	TTGTGT
PFI0410c	-553	-1	7.82	TTGTGT
PFI0410c	-518	-1	7.82	TTGTGT
PFF0185c	-1980	-1	7.82	TTGTGT
PFF0185c	-1965	1	7.82	ACACAA
PF14_0531	-806	-1	7.82	TTGTGT
PF11_0392	-938	-1	7.82	TTGTGT
PF11_0392	-528	-1	7.82	TTGTGT
PFE0400w	-1516	-1	7.82	TTGTGT
PFE0400w	-1115	-1	7.82	TTGTGT
PFE0400w	-569	-1	7.82	TTGTGT
PFL0315c	-801	-1	7.82	TTGTGT
PFI1365w	-1975	-1	7.82	TTGTGT
PFI1365w	-708	1	7.82	ACACAA
PF13_0070	-1817	-1	7.82	TTGTGT
PFE0770w	-964	-1	7.82	TTGTGT
PFA0155c	-283	1	7.82	ACACAA
PFC0280c	-65	-1	7.82	TTGTGT
PFL0465c	-693	-1	7.82	TTGTGT
PF10_0348	-1515	-1	7.82	TTGTGT
PFF1180w	-1051	1	7.82	ACACAA
PF14_0142	-590	-1	7.82	TTGTGT
PFD0170c	-730	-1	7.82	TTGTGT
PFD0380c	-625	-1	7.82	TTGTGT
MAL7P1.30	-377	-1	7.82	TTGTGT
PFA0295c	-392	1	7.82	ACACAA
[truncated: 2,695 more rows]
