# Supplementary material for: Identification and Genome-Wide Prediction of DNA Binding Specificities for the ApiAP2 Family of Regulators from the Malaria Parasite
Source: PLoS Pathog. 2010 Oct 28;6(10):e1001165. doi: 10.1371/journal.ppat.1001165 (PMC2965767; doi:10.1371/journal.ppat.1001165)
Supplement: Dataset S6 — Perturbation co-expressed predicted targets for all motifs. (1.49 MB ZIP) [file ppat.1001165.s024.zip › Dataset S6_revised/PF07_0126_DLD_perturbation co-expressed targets.xls]

## Sheet: ATTTCC_PF07_0126DsLext.targets.
Dataset S6a. Predicted targets of PF07_0126_DLD that are co-expressed in perturbation experiments (Hu et al. 2009).
Searches were done using the position weight matrix trimmed to the 6 most informative consecutive motif positions.
Data is sorted by score from highest to lowest.
Column 1 - PlasmoDB gene IDs. Genes listed multiple times have more than one match to the motif in their upstream regions
Column 2 - Position of the motif upstream from the ATG start codon.
Column 3 - Orientation of the motif in the genome. 1 indicates the plus strand and -1 indicates the minus strand.
Column 4 - ScanACE score. Higher scores reflect better better matches to the position weight matrix.
Column 5 - Sequence of the motif match. All sequences are 5' to 3' from the plus strand.
Hu G, Cabrera A, Kono M, Mok S, Chaal BK, et al. Transcriptional profiling of growth perturbations of the human malaria parasite Plasmodium falciparum. Nat Biotechnol 28: 91-98.
Gene ID	Position	Orientation	Score	Sequence
PF14_0319	-1377	1	11.53	ATTTCC
PF14_0314	-1332	1	11.53	ATTTCC
PF14_0314	-1180	1	11.53	ATTTCC
PF13_0140	-1527	-1	11.53	GGAAAT
PF13_0140	-1242	1	11.53	ATTTCC
PF13_0140	-967	1	11.53	ATTTCC
PFD0595w	-177	-1	11.53	GGAAAT
PF11_0392	-472	1	11.53	ATTTCC
PFE0400w	-605	1	11.53	ATTTCC
PF07_0012	-1182	-1	11.53	GGAAAT
PF11_0303	-1014	-1	11.53	GGAAAT
PFA0155c	-145	1	11.53	ATTTCC
PFC0280c	-619	1	11.53	ATTTCC
PF13_0272	-1463	1	11.53	ATTTCC
PF13_0272	-1456	1	11.53	ATTTCC
PFE0250w	-401	-1	11.53	GGAAAT
PF11_0141	-573	1	11.53	ATTTCC
PFL0685w	-411	-1	11.53	GGAAAT
PF14_0142	-1609	1	11.53	ATTTCC
PFD0170c	-359	1	11.53	ATTTCC
PFD0170c	-158	-1	11.53	GGAAAT
PF08_0032	-488	-1	11.53	GGAAAT
PF14_0613	-103	-1	11.53	GGAAAT
MAL7P1.30	-616	-1	11.53	GGAAAT
PFL1120c	-996	1	11.53	ATTTCC
PF14_0427	-759	-1	11.53	GGAAAT
PF14_0427	-675	-1	11.53	GGAAAT
PFL2280w	-1575	1	11.53	ATTTCC
MAL8P1.146	-1527	-1	11.53	GGAAAT
PFI1545c	-37	1	11.53	ATTTCC
PF07_0032	-693	1	11.53	ATTTCC
PF07_0032	-366	-1	11.53	GGAAAT
PF07_0032	-354	-1	11.53	GGAAAT
PF07_0032	-190	-1	11.53	GGAAAT
PFI1685w	-1945	-1	11.53	GGAAAT
PFI1685w	-1453	1	11.53	ATTTCC
PFC0995c	-1675	1	11.53	ATTTCC
PFC0995c	-1535	-1	11.53	GGAAAT
PF14_0453	-1835	-1	11.53	GGAAAT
PF14_0453	-850	-1	11.53	GGAAAT
PFC0670c	-948	-1	11.53	GGAAAT
PF14_0470	-1028	-1	11.53	GGAAAT
PF14_0470	-982	-1	11.53	GGAAAT
PF14_0470	-793	-1	11.53	GGAAAT
MAL8P1.140	-50	1	11.53	ATTTCC
PFC0581w	-447	1	11.53	ATTTCC
PFC0581w	-33	1	11.53	ATTTCC
PFL0680c	-458	1	11.53	ATTTCC
MAL8P1.29	-1711	1	11.53	ATTTCC
MAL8P1.29	-848	1	11.53	ATTTCC
MAL8P1.29	-48	-1	11.53	GGAAAT
PFI0545w	-1054	1	11.53	ATTTCC
PFI0545w	-862	1	11.53	ATTTCC
PFE0265c	-1007	1	11.53	ATTTCC
PF14_0373	-1483	-1	11.53	GGAAAT
PF14_0373	-1311	1	11.53	ATTTCC
PF14_0373	-304	1	11.53	ATTTCC
PFC0770c	-1712	1	11.53	ATTTCC
PF10_0060	-97	1	11.53	ATTTCC
PF14_0215	-1043	-1	11.53	GGAAAT
PF14_0215	-204	1	11.53	ATTTCC
MAL13P1.121	-1434	1	11.53	ATTTCC
MAL13P1.121	-944	-1	11.53	GGAAAT
MAL13P1.121	-551	-1	11.53	GGAAAT
MAL13P1.121	-211	-1	11.53	GGAAAT
MAL13P1.194	-1691	1	11.53	ATTTCC
MAL13P1.194	-1581	-1	11.53	GGAAAT
MAL13P1.194	-1501	-1	11.53	GGAAAT
MAL13P1.194	-999	-1	11.53	GGAAAT
PFL1385c	-868	1	11.53	ATTTCC
PF14_0679	-579	-1	11.53	GGAAAT
PFL0445w	-1616	1	11.53	ATTTCC
PF14_0630	-1830	1	11.53	ATTTCC
PF14_0630	-1271	1	11.53	ATTTCC
PFL0865w	-143	-1	11.53	GGAAAT
PFL0865w	-12	-1	11.53	GGAAAT
MAL13P1.189	-157	1	11.53	ATTTCC
PFE0520c	-1539	-1	11.53	GGAAAT
PFE0520c	-1276	1	11.53	ATTTCC
PFE0520c	-1180	-1	11.53	GGAAAT
PFI1530c	-276	-1	11.53	GGAAAT
PF07_0086	-887	1	11.53	ATTTCC
PF07_0086	-192	-1	11.53	GGAAAT
PF14_0323	-1390	1	11.53	ATTTCC
PF14_0323	-1353	-1	11.53	GGAAAT
PF14_0323	-1003	-1	11.53	GGAAAT
MAL13P1.137	-258	-1	11.53	GGAAAT
PFC0455w	-230	1	11.53	ATTTCC
PFF1280w	-905	1	11.53	ATTTCC
PFI0230c	-1623	-1	11.53	GGAAAT
PF08_0094	-1125	-1	11.53	GGAAAT
PFL0150w	-900	1	11.53	ATTTCC
PF11_0227	-585	1	11.53	ATTTCC
MAL7P1.37	-1728	-1	11.53	GGAAAT
MAL7P1.37	-1646	1	11.53	ATTTCC
MAL7P1.37	-1403	-1	11.53	GGAAAT
MAL7P1.37	-1266	1	11.53	ATTTCC
MAL7P1.37	-985	1	11.53	ATTTCC
MAL7P1.37	-434	1	11.53	ATTTCC
PF14_0369	-378	1	11.53	ATTTCC
PF14_0295	-1683	-1	11.53	GGAAAT
PF14_0295	-1592	1	11.53	ATTTCC
PF14_0295	-472	1	11.53	ATTTCC
PF10_0190	-684	1	11.53	ATTTCC
PF10_0190	-382	1	11.53	ATTTCC
MAL7P1.77	-1859	1	11.53	ATTTCC
MAL7P1.77	-1468	-1	11.53	GGAAAT
MAL7P1.77	-1293	1	11.53	ATTTCC
PF14_0020	-838	-1	11.53	GGAAAT
PF14_0020	-399	1	11.53	ATTTCC
MAL13P1.226	-1146	1	11.53	ATTTCC
MAL13P1.226	-610	-1	11.53	GGAAAT
PFL1390w	-1685	-1	11.53	GGAAAT
PFL1390w	-412	1	11.53	ATTTCC
MAL13P1.96	-517	-1	11.53	GGAAAT
MAL13P1.96	-407	-1	11.53	GGAAAT
PF14_0402	-1186	1	11.53	ATTTCC
PF14_0402	-1163	1	11.53	ATTTCC
PF14_0402	-720	1	11.53	ATTTCC
PF14_0402	-196	1	11.53	ATTTCC
PF11_0054	-1977	-1	11.53	GGAAAT
PF11_0054	-1635	-1	11.53	GGAAAT
PF11_0054	-837	-1	11.53	GGAAAT
PF11_0054	-814	1	11.53	ATTTCC
PF13_0291	-1323	1	11.53	ATTTCC
PF14_0653	-380	1	11.53	ATTTCC
PFC0475c	-1337	1	11.53	ATTTCC
PFC0475c	-1124	1	11.53	ATTTCC
MAL13P1.249	-1384	-1	11.53	GGAAAT
PFI0155c	-1555	1	11.53	ATTTCC
PFI0155c	-1085	-1	11.53	GGAAAT
PFL1740w	-498	1	11.53	ATTTCC
PFL1740w	-162	1	11.53	ATTTCC
PFA0335w	-602	1	11.53	ATTTCC
PF10_0031	-921	1	11.53	ATTTCC
PFE1175w	-186	1	11.53	ATTTCC
PF10_0330	-722	1	11.53	ATTTCC
PF10_0330	-197	-1	11.53	GGAAAT
PFL1160c	-992	-1	11.53	GGAAAT
PF14_0443	-363	-1	11.53	GGAAAT
PFB0365w	-1828	-1	11.53	GGAAAT
PFL0975w	-504	1	11.53	ATTTCC
PFL0975w	-481	1	11.53	ATTTCC
PFE1355c	-363	1	11.53	ATTTCC
PF11_0354	-199	1	11.53	ATTTCC
PF11_0354	-73	-1	11.53	GGAAAT
PFF0720w	-809	-1	11.53	GGAAAT
PFI0465c	-165	-1	11.53	GGAAAT
PFE1515w	-1069	1	11.53	ATTTCC
PFE1515w	-887	1	11.53	ATTTCC
PF14_0138	-853	1	11.53	ATTTCC
PF14_0138	-715	-1	11.53	GGAAAT
PF14_0138	-19	-1	11.53	GGAAAT
PF08_0007	-982	1	11.53	ATTTCC
PF08_0007	-502	1	11.53	ATTTCC
PFD0795w	-1927	-1	11.53	GGAAAT
PFD0790c	-791	1	11.53	ATTTCC
PFA0405w	-1031	-1	11.53	GGAAAT
PFI1460c	-438	-1	11.53	GGAAAT
PFI1460c	-347	1	11.53	ATTTCC
PF14_0177	-1236	1	11.53	ATTTCC
PF11_0172	-1875	1	11.53	ATTTCC
PF11_0172	-664	-1	11.53	GGAAAT
PFF0375c	-1671	-1	11.53	GGAAAT
PFF0375c	-1445	-1	11.53	GGAAAT
PFF0375c	-103	1	11.53	ATTTCC
MAL8P1.139	-469	-1	11.53	GGAAAT
MAL8P1.139	-206	-1	11.53	GGAAAT
PF11_0112	-1794	-1	11.53	GGAAAT
PF11_0112	-1700	1	11.53	ATTTCC
PF11_0112	-38	1	11.53	ATTTCC
MAL13P1.131	-26	1	11.53	ATTTCC
PF11_0146	-715	-1	11.53	GGAAAT
PF11_0146	-703	-1	11.53	GGAAAT
PF11_0146	-15	-1	11.53	GGAAAT
MAL13P1.103	-1568	1	11.53	ATTTCC
MAL13P1.103	-152	1	11.53	ATTTCC
PFE1465w	-147	1	11.53	ATTTCC
PFC0840w	-1042	-1	11.53	GGAAAT
PFC0840w	-992	-1	11.53	GGAAAT
MAL13P1.315	-1203	1	11.53	ATTTCC
MAL13P1.315	-515	1	11.53	ATTTCC
PFI0880c	-1522	1	11.53	ATTTCC
PFI0880c	-1365	-1	11.53	GGAAAT
PFI0880c	-640	-1	11.53	GGAAAT
PFL2245w	-284	-1	11.53	GGAAAT
PFF0170w	-1609	1	11.53	ATTTCC
PF14_0632	-947	1	11.53	ATTTCC
PFD1095w	-1749	1	11.53	ATTTCC
PF14_0160	-1213	1	11.53	ATTTCC
PF14_0160	-745	1	11.53	ATTTCC
PFA0545c	-1327	-1	11.53	GGAAAT
PFA0545c	-1311	-1	11.53	GGAAAT
PFA0545c	-1278	-1	11.53	GGAAAT
PFA0545c	-1262	-1	11.53	GGAAAT
PFA0545c	-1246	-1	11.53	GGAAAT
PFA0545c	-1230	-1	11.53	GGAAAT
PFA0545c	-1214	-1	11.53	GGAAAT
PFA0545c	-1198	-1	11.53	GGAAAT
PFA0545c	-1182	-1	11.53	GGAAAT
PFA0545c	-1166	-1	11.53	GGAAAT
PFA0545c	-1150	-1	11.53	GGAAAT
PFA0545c	-1134	-1	11.53	GGAAAT
PFA0545c	-542	1	11.53	ATTTCC
PFA0545c	-64	1	11.53	ATTTCC
PFA0545c	-34	1	11.53	ATTTCC
PF11_0424	-654	-1	11.53	GGAAAT
PF11_0424	-457	-1	11.53	GGAAAT
PFB0340c	-1578	1	11.53	ATTTCC
PFB0340c	-1196	-1	11.53	GGAAAT
MAL13P1.86	-1568	-1	11.53	GGAAAT
MAL13P1.86	-1146	1	11.53	ATTTCC
PF11_0261	-545	1	11.53	ATTTCC
PF13_0185	-866	1	11.53	ATTTCC
PF13_0185	-116	1	11.53	ATTTCC
PF13_0185	-53	1	11.53	ATTTCC
MAL13P1.234	-1676	1	11.53	ATTTCC
MAL13P1.234	-1137	-1	11.53	GGAAAT
PFB0585w	-620	-1	11.53	GGAAAT
PFF0585c	-74	-1	11.53	GGAAAT
PF10_0312	-388	-1	11.53	GGAAAT
PFD0585c	-399	1	11.53	ATTTCC
PFL1005c	-954	-1	11.53	GGAAAT
PFE1485w	-756	-1	11.53	GGAAAT
PFA0345w	-551	1	11.53	ATTTCC
PFA0345w	-452	1	11.53	ATTTCC
PFI0735c	-742	-1	11.53	GGAAAT
PFI0735c	-485	1	11.53	ATTTCC
MAL7P1.87	-915	1	11.53	ATTTCC
MAL7P1.155	-949	-1	11.53	GGAAAT
MAL7P1.155	-560	-1	11.53	GGAAAT
PF13_0359	-1603	1	11.53	ATTTCC
PF13_0359	-1570	-1	11.53	GGAAAT
PF13_0359	-613	1	11.53	ATTTCC
PFE0930w	-1460	1	11.53	ATTTCC
PFE0930w	-528	1	11.53	ATTTCC
PFI1375w	-133	-1	11.53	GGAAAT
MAL13P1.37	-1312	-1	11.53	GGAAAT
MAL13P1.37	-971	1	11.53	ATTTCC
MAL13P1.151	-1296	-1	11.53	GGAAAT
MAL13P1.151	-730	-1	11.53	GGAAAT
PF10_0082	-318	-1	11.53	GGAAAT
PFF0960c	-310	-1	11.53	GGAAAT
PFL1300c	-1824	-1	11.53	GGAAAT
PFL1300c	-693	1	11.53	ATTTCC
PFC0960c	-194	1	11.53	ATTTCC
PFC0960c	-141	-1	11.53	GGAAAT
PFI0950w	-731	-1	11.53	GGAAAT
PFL1370w	-1651	-1	11.53	GGAAAT
PFF0595c	-724	-1	11.53	GGAAAT
PFF0595c	-558	-1	11.53	GGAAAT
PF08_0091	-1896	1	11.53	ATTTCC
PF08_0091	-1647	-1	11.53	GGAAAT
PF14_0063	-1145	1	11.53	ATTTCC
PF14_0063	-557	-1	11.53	GGAAAT
PFE0915c	-1026	-1	11.53	GGAAAT
PF11_0425	-810	1	11.53	ATTTCC
PF11_0425	-613	1	11.53	ATTTCC
MAL13P1.140	-671	1	11.53	ATTTCC
PFL0505c	-745	-1	11.53	GGAAAT
PFL0505c	-516	-1	11.53	GGAAAT
PFL0505c	-138	1	11.53	ATTTCC
PFF0665c	-292	1	11.53	ATTTCC
PFC0886w	-633	1	11.53	ATTTCC
PFD0665c	-1408	-1	11.53	GGAAAT
PFD0665c	-1187	1	11.53	ATTTCC
PFD0665c	-1137	-1	11.53	GGAAAT
MAL13P1.82	-1090	1	11.53	ATTTCC
PF14_0493	-733	-1	11.53	GGAAAT
PF14_0189	-737	-1	11.53	GGAAAT
PF14_0189	-238	-1	11.53	GGAAAT
PFC0150w	-1007	-1	11.53	GGAAAT
PFI0975c	-1846	1	11.53	ATTTCC
PFI0975c	-1689	1	11.53	ATTTCC
PFI0975c	-1280	1	11.53	ATTTCC
PFI0975c	-97	1	11.53	ATTTCC
PF14_0681	-810	-1	11.53	GGAAAT
PFE0450w	-1978	1	11.53	ATTTCC
PFE0450w	-1730	-1	11.53	GGAAAT
PFE0450w	-395	1	11.53	ATTTCC
PF08_0014	-6	-1	11.53	GGAAAT
PF14_0556	-892	1	11.53	ATTTCC
PF14_0556	-563	-1	11.53	GGAAAT
PF14_0556	-503	1	11.53	ATTTCC
PFC0275w	-1321	1	11.53	ATTTCC
PF13_0223	-1191	1	11.53	ATTTCC
PF13_0223	-1005	-1	11.53	GGAAAT
PF13_0353	-771	1	11.53	ATTTCC
PF13_0353	-677	1	11.53	ATTTCC
PF10_0045	-1756	1	11.53	ATTTCC
PF10_0045	-1361	1	11.53	ATTTCC
PFL1330c	-1221	-1	11.53	GGAAAT
PF13_0336	-632	-1	11.53	GGAAAT
PF13_0336	-375	-1	11.53	GGAAAT
PF11_0484	-544	-1	11.53	GGAAAT
PF13_0155	-309	-1	11.53	GGAAAT
PF11_0298	-1034	1	11.53	ATTTCC
PF11_0298	-707	-1	11.53	GGAAAT
PFE0355c	-895	1	11.53	ATTTCC
MAL7P1.132	-397	1	11.53	ATTTCC
PFI0830c	-54	1	11.53	ATTTCC
PF07_0016	-1189	-1	11.53	GGAAAT
PFI1620c	-1211	1	11.53	ATTTCC
PFI1620c	-531	1	11.53	ATTTCC
PFI1620c	-488	1	11.53	ATTTCC
MAL13P1.111	-286	-1	11.53	GGAAAT
PFE0440w	-1403	1	11.53	ATTTCC
PFA0485w	-502	-1	11.53	GGAAAT
PFL0350c	-1778	-1	11.53	GGAAAT
PFL0350c	-1576	-1	11.53	GGAAAT
PFL0350c	-444	1	11.53	ATTTCC
PFE0215w	-749	1	11.53	ATTTCC
PFE0215w	-734	1	11.53	ATTTCC
PFE0215w	-435	1	11.53	ATTTCC
PFF0670w	-1670	1	11.53	ATTTCC
PF14_0238	-287	-1	11.53	GGAAAT
PFA0205w	-1526	1	11.53	ATTTCC
PFA0205w	-170	1	11.53	ATTTCC
PFL2090c	-1665	-1	11.53	GGAAAT
PFL0560c	-1823	-1	11.53	GGAAAT
MAL8P1.153	-685	1	11.53	ATTTCC
PF08_0012	-1966	1	11.53	ATTTCC
PF08_0012	-320	1	11.53	ATTTCC
PF08_0012	-88	1	11.53	ATTTCC
PF11_0114	-969	-1	11.53	GGAAAT
PF11_0114	-608	1	11.53	ATTTCC
MAL13P1.124	-1817	-1	11.53	GGAAAT
PF08_0126	-1252	1	11.53	ATTTCC
PF10_0221	-1570	-1	11.53	GGAAAT
PF10_0221	-1089	-1	11.53	GGAAAT
PF10_0203	-615	1	11.53	ATTTCC
PF10_0203	-208	1	11.53	ATTTCC
PF11_0395	-1196	1	11.53	ATTTCC
PF11_0395	-1105	-1	11.53	GGAAAT
PF11_0395	-1085	-1	11.53	GGAAAT
PF11_0395	-699	1	11.53	ATTTCC
PFI0160w	-1814	1	11.53	ATTTCC
PFI0160w	-1241	-1	11.53	GGAAAT
PFL2380c	-756	1	11.53	ATTTCC
MAL8P1.101	-629	1	11.53	ATTTCC
MAL8P1.101	-329	-1	11.53	GGAAAT
MAL8P1.53	-24	1	11.53	ATTTCC
PF11_0107	-1175	-1	11.53	GGAAAT
PFE0340c	-1469	-1	11.53	GGAAAT
MAL13P1.250	-30	1	11.53	ATTTCC
PFL1295w	-749	-1	11.53	GGAAAT
PFL1295w	-265	1	11.53	ATTTCC
PFE0090w	-1070	1	11.53	ATTTCC
PFE0090w	-521	1	11.53	ATTTCC
MAL13P1.39	-970	1	11.53	ATTTCC
PF11_0435	-1059	1	11.53	ATTTCC
PF07_0035	-1610	-1	11.53	GGAAAT
MAL13P1.190	-1427	-1	11.53	GGAAAT
MAL13P1.190	-1384	1	11.53	ATTTCC
MAL13P1.190	-1257	1	11.53	ATTTCC
PF13_0299	-253	1	11.53	ATTTCC
PF14_0463	-1437	1	11.53	ATTTCC
PF14_0463	-1212	1	11.53	ATTTCC
PFL0630w	-1770	1	11.53	ATTTCC
PFF1175c	-1294	-1	11.53	GGAAAT
PFF1175c	-1135	1	11.53	ATTTCC
PF13_0117	-974	1	11.53	ATTTCC
PF10_0147	-1302	1	11.53	ATTTCC
PF11_0420	-396	1	11.53	ATTTCC
PF11_0420	-245	-1	11.53	GGAAAT
PF14_0315	-1887	1	11.53	ATTTCC
PF14_0315	-673	1	11.53	ATTTCC
PFE0435c	-1182	-1	11.53	GGAAAT
PFE1255w	-1220	1	11.53	ATTTCC
PFF0650w	-1434	1	11.53	ATTTCC
PFF0650w	-422	-1	11.53	GGAAAT
PFI0235w	-1191	1	11.53	ATTTCC
PFB0390w	-199	-1	11.53	GGAAAT
PF14_0216	-626	1	11.53	ATTTCC
PF10_0360	-538	1	11.53	ATTTCC
PF10_0360	-202	1	11.53	ATTTCC
PF08_0021	-1423	-1	11.53	GGAAAT
PF08_0021	-1122	1	11.53	ATTTCC
PF14_0090	-959	-1	11.53	GGAAAT
MAL8P1.96	-1966	1	11.53	ATTTCC
MAL8P1.96	-860	1	11.53	ATTTCC
MAL8P1.96	-687	-1	11.53	GGAAAT
PFL2415w	-1591	-1	11.53	GGAAAT
PF13_0229	-1161	-1	11.53	GGAAAT
PF14_0415	-1600	1	11.53	ATTTCC
PF14_0415	-1493	1	11.53	ATTTCC
PF14_0415	-1312	1	11.53	ATTTCC
MAL13P1.217	-853	1	11.53	ATTTCC
PFL0420w	-713	1	11.53	ATTTCC
PFI0085c	-433	1	11.53	ATTTCC
PFI0085c	-375	-1	11.53	GGAAAT
PFL1925w	-1595	-1	11.53	GGAAAT
PFL1925w	-1089	-1	11.53	GGAAAT
PFL1925w	-862	-1	11.53	GGAAAT
PFL1925w	-823	1	11.53	ATTTCC
PFI0240c	-1053	1	11.53	ATTTCC
PFF0940c	-1032	1	11.53	ATTTCC
PFF0940c	-983	1	11.53	ATTTCC
PF14_0377	-1818	-1	11.53	GGAAAT
PF14_0377	-1168	1	11.53	ATTTCC
PF11_0164	-1207	-1	11.53	GGAAAT
MAL8P1.84	-1013	-1	11.53	GGAAAT
PF14_0597	-91	1	11.53	ATTTCC
PF14_0380	-1837	1	11.53	ATTTCC
PFF1225c	-600	1	11.53	ATTTCC
PFF1225c	-199	1	11.53	ATTTCC
PFC0625w	-606	-1	11.53	GGAAAT
PF13_0086	-773	-1	11.53	GGAAAT
MAL8P1.82	-1751	-1	11.53	GGAAAT
MAL8P1.82	-1104	1	11.53	ATTTCC
MAL8P1.82	-700	-1	11.53	GGAAAT
MAL8P1.82	-450	1	11.53	ATTTCC
PFF0520w	-1854	1	11.53	ATTTCC
PFF0520w	-1400	1	11.53	ATTTCC
PFA0285c	-1262	-1	11.53	GGAAAT
PFL0090c	-221	-1	11.53	GGAAAT
MAL13P1.202	-281	-1	11.53	GGAAAT
PFI0355c	-1224	-1	11.53	GGAAAT
PFC0745c	-1333	1	11.53	ATTTCC
PFF0915w	-932	-1	11.53	GGAAAT
PFF0915w	-199	-1	11.53	GGAAAT
PF13_0154	-1740	1	11.53	ATTTCC
PF13_0154	-1515	-1	11.53	GGAAAT
PF13_0154	-1109	1	11.53	ATTTCC
PF13_0154	-881	-1	11.53	GGAAAT
PF13_0154	-488	-1	11.53	GGAAAT
PFB0260w	-1447	-1	11.53	GGAAAT
MAL7P1.102	-547	1	11.53	ATTTCC
PFE1510c	-1868	-1	11.53	GGAAAT
PFE1510c	-1686	-1	11.53	GGAAAT
PFD0940w	-453	-1	11.53	GGAAAT
PF14_0154	-1635	-1	11.53	GGAAAT
PF13_0160	-656	-1	11.53	GGAAAT
PF13_0160	-239	1	11.53	ATTTCC
MAL7P1.18	-1618	1	11.53	ATTTCC
PF10_0271	-908	1	11.53	ATTTCC
PF11_0342	-1810	-1	11.53	GGAAAT
PF11_0342	-1204	-1	11.53	GGAAAT
PFI0630w	-1528	1	11.53	ATTTCC
PF07_0023	-1888	1	11.53	ATTTCC
PF07_0023	-1518	-1	11.53	GGAAAT
PFE1345c	-980	1	11.53	ATTTCC
PFI1240c	-915	1	11.53	ATTTCC
PF14_0676	-997	-1	11.49	GGAAAC
PF14_0676	-363	-1	11.49	GGAAAC
PF13_0140	-643	-1	11.49	GGAAAC
PFF0185c	-188	1	11.49	GTTTCC
PFL0465c	-1670	1	11.49	GTTTCC
PFL0685w	-633	-1	11.49	GGAAAC
PF14_0142	-1453	1	11.49	GTTTCC
PFL2280w	-469	1	11.49	GTTTCC
PFD0420c	-1841	-1	11.49	GGAAAC
PF14_0453	-901	-1	11.49	GGAAAC
PFC0670c	-469	-1	11.49	GGAAAC
PF14_0379	-1147	-1	11.49	GGAAAC
PFL0680c	-236	1	11.49	GTTTCC
PFI0545w	-413	1	11.49	GTTTCC
PF14_0679	-881	-1	11.49	GGAAAC
PF14_0132	-131	1	11.49	GTTTCC
PFD0780w	-1920	-1	11.49	GGAAAC
PFL0865w	-299	-1	11.49	GGAAAC
MAL13P1.189	-35	-1	11.49	GGAAAC
PFI0230c	-508	1	11.49	GTTTCC
MAL7P1.77	-938	-1	11.49	GGAAAC
PF14_0020	-1671	1	11.49	GTTTCC
PFL1390w	-1581	-1	11.49	GGAAAC
PFL2505c	-1785	-1	11.49	GGAAAC
PFL2505c	-1771	-1	11.49	GGAAAC
PF14_0184	-932	1	11.49	GTTTCC
MAL13P1.96	-136	-1	11.49	GGAAAC
PF11_0054	-731	1	11.49	GTTTCC
PF11_0054	-703	1	11.49	GTTTCC
PF14_0462	-527	-1	11.49	GGAAAC
PFI0155c	-547	-1	11.49	GGAAAC
PFL1740w	-802	1	11.49	GTTTCC
PFL1740w	-29	-1	11.49	GGAAAC
PFA0335w	-305	1	11.49	GTTTCC
PF13_0072	-1311	1	11.49	GTTTCC
PF10_0292	-1341	1	11.49	GTTTCC
PF10_0292	-220	-1	11.49	GGAAAC
PF14_0138	-1023	1	11.49	GTTTCC
PF14_0177	-1375	1	11.49	GTTTCC
PF11_0112	-297	1	11.49	GTTTCC
PF14_0675	-1559	1	11.49	GTTTCC
PF14_0675	-925	1	11.49	GTTTCC
PF11_0461	-1089	1	11.49	GTTTCC
PFI1155w	-1457	-1	11.49	GGAAAC
MAL13P1.86	-43	1	11.49	GTTTCC
PF13_0185	-330	-1	11.49	GGAAAC
MAL13P1.234	-1162	1	11.49	GTTTCC
PFB0585w	-1028	-1	11.49	GGAAAC
PFB0585w	-587	-1	11.49	GGAAAC
PFL1005c	-399	1	11.49	GTTTCC
PFA0345w	-951	1	11.49	GTTTCC
PF13_0199	-292	1	11.49	GTTTCC
PFE0930w	-808	1	11.49	GTTTCC
PFI0710c	-277	1	11.49	GTTTCC
PF07_0113	-459	-1	11.49	GGAAAC
MAL7P1.149	-313	1	11.49	GTTTCC
PF08_0091	-1657	1	11.49	GTTTCC
PF14_0405	-245	1	11.49	GTTTCC
MAL13P1.82	-308	1	11.49	GTTTCC
PFC0150w	-1281	1	11.49	GTTTCC
PFC0150w	-181	-1	11.49	GGAAAC
PF11_0298	-455	1	11.49	GTTTCC
PF07_0016	-584	-1	11.49	GGAAAC
PFF0380w	-417	1	11.49	GTTTCC
PFF0380w	-380	1	11.49	GTTTCC
MAL13P1.111	-1035	-1	11.49	GGAAAC
PF13_0200	-567	-1	11.49	GGAAAC
PFL2090c	-88	1	11.49	GTTTCC
MAL8P1.153	-645	1	11.49	GTTTCC
PF08_0012	-466	1	11.49	GTTTCC
PF08_0126	-1848	1	11.49	GTTTCC
PF11_0107	-193	1	11.49	GTTTCC
MAL13P1.39	-1760	-1	11.49	GGAAAC
PF11_0435	-1034	-1	11.49	GGAAAC
PF13_0299	-334	1	11.49	GTTTCC
PF13_0299	-188	1	11.49	GTTTCC
PFF1175c	-972	-1	11.49	GGAAAC
PFF1175c	-24	1	11.49	GTTTCC
MAL7P1.207	-11	1	11.49	GTTTCC
PF13_0117	-225	1	11.49	GTTTCC
PFF0740c	-265	-1	11.49	GGAAAC
PFF0650w	-1079	-1	11.49	GGAAAC
PF13_0032	-1853	-1	11.49	GGAAAC
PF14_0090	-234	-1	11.49	GGAAAC
PFF0785w	-75	1	11.49	GTTTCC
PF14_0415	-454	1	11.49	GTTTCC
PFI1525w	-327	1	11.49	GTTTCC
PFL0420w	-212	-1	11.49	GGAAAC
PF14_0617	-446	-1	11.49	GGAAAC
PF14_0617	-438	-1	11.49	GGAAAC
PFL1670c	-1120	-1	11.49	GGAAAC
PF14_0597	-1986	1	11.49	GTTTCC
PF14_0380	-1606	-1	11.49	GGAAAC
PFC0625w	-636	-1	11.49	GGAAAC
PF11_0348	-1584	-1	11.49	GGAAAC
PF14_0468	-94	1	11.49	GTTTCC
PFL0090c	-765	-1	11.49	GGAAAC
PFI0875w	-1286	-1	11.49	GGAAAC
PFD0850c	-49	1	11.49	GTTTCC
PF13_0154	-1867	1	11.49	GTTTCC
PF13_0024	-1109	1	11.49	GTTTCC
PF11_0342	-1352	-1	11.49	GGAAAC
PF07_0023	-1957	1	11.49	GTTTCC
PFF0200c	-429	1	11.49	GTTTCC
PF14_0319	-1515	1	10.25	TTTTCC
PF14_0319	-209	-1	10.25	GGAAAA
PF14_0314	-1320	-1	10.25	GGAAAA
PF14_0314	-1276	-1	10.25	GGAAAA
PF14_0314	-1131	-1	10.25	GGAAAA
PF14_0314	-890	-1	10.25	GGAAAA
PF14_0314	-13	-1	10.25	GGAAAA
PF14_0133	-889	-1	10.25	GGAAAA
PF14_0133	-805	-1	10.25	GGAAAA
PF14_0133	-675	1	10.25	TTTTCC
PF14_0676	-1222	1	10.25	TTTTCC
PF14_0676	-1050	-1	10.25	GGAAAA
PF14_0676	-793	1	10.25	TTTTCC
PF13_0140	-1377	-1	10.25	GGAAAA
PFD0595w	-1999	1	10.25	TTTTCC
PFF0185c	-625	1	10.25	TTTTCC
PF11_0392	-844	1	10.25	TTTTCC
PF11_0392	-224	1	10.25	TTTTCC
PFE0400w	-1384	-1	10.25	GGAAAA
PFE0400w	-1311	-1	10.25	GGAAAA
PFE0400w	-983	-1	10.25	GGAAAA
PFE0400w	-910	-1	10.25	GGAAAA
PF13_0217	-539	-1	10.25	GGAAAA
PF13_0217	-510	-1	10.25	GGAAAA
PFL2115c	-1130	-1	10.25	GGAAAA
PFC0345w	-1024	1	10.25	TTTTCC
PF07_0012	-51	-1	10.25	GGAAAA
PFA0155c	-1098	1	10.25	TTTTCC
PFA0155c	-623	1	10.25	TTTTCC
PFA0155c	-380	1	10.25	TTTTCC
PFA0155c	-303	-1	10.25	GGAAAA
PFA0155c	-190	-1	10.25	GGAAAA
PFC0280c	-291	1	10.25	TTTTCC
PFC0280c	-71	1	10.25	TTTTCC
PF13_0272	-58	1	10.25	TTTTCC
MAL13P1.285	-374	-1	10.25	GGAAAA
PFL0465c	-928	1	10.25	TTTTCC
PFL0465c	-462	-1	10.25	GGAAAA
PFL0465c	-321	-1	10.25	GGAAAA
PFL0465c	-209	1	10.25	TTTTCC
PFF1165c	-556	1	10.25	TTTTCC
PFF1165c	-541	-1	10.25	GGAAAA
PFF1165c	-248	-1	10.25	GGAAAA
PFF1165c	-207	-1	10.25	GGAAAA
PFF1165c	-166	-1	10.25	GGAAAA
PFE0250w	-1663	1	10.25	TTTTCC
PFE0250w	-1519	-1	10.25	GGAAAA
PF11_0141	-849	1	10.25	TTTTCC
PFL0685w	-815	-1	10.25	GGAAAA
PFL0685w	-478	1	10.25	TTTTCC
PFL0685w	-162	1	10.25	TTTTCC
PFL0685w	-73	-1	10.25	GGAAAA
PFI1325w	-771	-1	10.25	GGAAAA
PFI1325w	-495	1	10.25	TTTTCC
PF14_0142	-1108	-1	10.25	GGAAAA
PF14_0142	-849	-1	10.25	GGAAAA
PF14_0142	-803	-1	10.25	GGAAAA
PF14_0142	-279	-1	10.25	GGAAAA
PFD0170c	-652	-1	10.25	GGAAAA
PF08_0032	-1337	-1	10.25	GGAAAA
PF08_0032	-1236	1	10.25	TTTTCC
PF08_0032	-750	-1	10.25	GGAAAA
PF08_0032	-376	1	10.25	TTTTCC
PF08_0032	-109	-1	10.25	GGAAAA
PF14_0613	-1483	-1	10.25	GGAAAA
PF14_0613	-1377	1	10.25	TTTTCC
MAL7P1.30	-1396	1	10.25	TTTTCC
MAL7P1.30	-444	1	10.25	TTTTCC
MAL7P1.30	-233	1	10.25	TTTTCC
PFA0295c	-1805	1	10.25	TTTTCC
PFA0295c	-1545	1	10.25	TTTTCC
PFA0295c	-1392	1	10.25	TTTTCC
PFA0295c	-806	-1	10.25	GGAAAA
PFA0295c	-359	1	10.25	TTTTCC
PFL1120c	-884	1	10.25	TTTTCC
PFL2280w	-759	1	10.25	TTTTCC
PF10_0081	-1953	1	10.25	TTTTCC
PF10_0081	-1861	-1	10.25	GGAAAA
PF10_0081	-376	-1	10.25	GGAAAA
PFB0460c	-1329	-1	10.25	GGAAAA
PFB0460c	-682	-1	10.25	GGAAAA
PFB0460c	-114	1	10.25	TTTTCC
PF13_0025	-1017	1	10.25	TTTTCC
PF13_0025	-866	-1	10.25	GGAAAA
PF13_0025	-607	-1	10.25	GGAAAA
PF13_0025	-257	-1	10.25	GGAAAA
MAL8P1.146	-1778	1	10.25	TTTTCC
MAL8P1.146	-1115	-1	10.25	GGAAAA
MAL8P1.146	-920	-1	10.25	GGAAAA
PF11_0371	-1353	-1	10.25	GGAAAA
PF07_0032	-1126	-1	10.25	GGAAAA
PF07_0032	-206	1	10.25	TTTTCC
PFD0420c	-1887	1	10.25	TTTTCC
PFD0420c	-1869	-1	10.25	GGAAAA
PFD0420c	-1319	-1	10.25	GGAAAA
PFD0420c	-938	-1	10.25	GGAAAA
PFD0420c	-570	-1	10.25	GGAAAA
PFC0995c	-1397	-1	10.25	GGAAAA
PFC0995c	-1300	-1	10.25	GGAAAA
PFC0670c	-519	1	10.25	TTTTCC
PFC0670c	-290	-1	10.25	GGAAAA
PF11_0488	-1047	-1	10.25	GGAAAA
PF11_0488	-949	1	10.25	TTTTCC
PF11_0488	-22	-1	10.25	GGAAAA
PFI1255w	-1866	-1	10.25	GGAAAA
PFI1255w	-138	-1	10.25	GGAAAA
PFI1445w	-1660	-1	10.25	GGAAAA
PF14_0379	-1303	1	10.25	TTTTCC
PFC0581w	-809	-1	10.25	GGAAAA
PFC0581w	-237	1	10.25	TTTTCC
PFL0680c	-796	1	10.25	TTTTCC
PFL0680c	-707	-1	10.25	GGAAAA
PFL0680c	-391	-1	10.25	GGAAAA
MAL8P1.29	-1806	-1	10.25	GGAAAA
MAL8P1.29	-1322	1	10.25	TTTTCC
MAL13P1.168	-8	-1	10.25	GGAAAA
PFI0545w	-700	-1	10.25	GGAAAA
PFI0545w	-662	-1	10.25	GGAAAA
PFE0265c	-993	1	10.25	TTTTCC
PFE0265c	-883	1	10.25	TTTTCC
PFE0265c	-803	1	10.25	TTTTCC
PFE0265c	-778	1	10.25	TTTTCC
PFE0265c	-509	-1	10.25	GGAAAA
PFL1700c	-1166	-1	10.25	GGAAAA
PFL1700c	-1158	-1	10.25	GGAAAA
PFL1700c	-1141	-1	10.25	GGAAAA
PFL1700c	-1030	-1	10.25	GGAAAA
PFL1700c	-923	1	10.25	TTTTCC
PFL1700c	-565	-1	10.25	GGAAAA
PFL1700c	-378	-1	10.25	GGAAAA
PF14_0373	-1794	-1	10.25	GGAAAA
PF14_0373	-1787	-1	10.25	GGAAAA
PF14_0373	-759	-1	10.25	GGAAAA
PF14_0373	-275	-1	10.25	GGAAAA
PFC0770c	-1170	1	10.25	TTTTCC
PFC0770c	-1163	1	10.25	TTTTCC
PFC0770c	-827	-1	10.25	GGAAAA
PFC0770c	-131	-1	10.25	GGAAAA
PF10_0060	-1140	1	10.25	TTTTCC
PF10_0060	-1103	1	10.25	TTTTCC
PF10_0060	-592	-1	10.25	GGAAAA
PF14_0215	-1135	1	10.25	TTTTCC
PF14_0215	-82	1	10.25	TTTTCC
MAL13P1.121	-641	-1	10.25	GGAAAA
MAL13P1.121	-309	-1	10.25	GGAAAA
MAL13P1.121	-260	-1	10.25	GGAAAA
MAL13P1.194	-902	1	10.25	TTTTCC
MAL13P1.194	-781	1	10.25	TTTTCC
MAL13P1.194	-739	-1	10.25	GGAAAA
PFC0912w	-828	-1	10.25	GGAAAA
PFC0912w	-179	1	10.25	TTTTCC
PFL1385c	-339	1	10.25	TTTTCC
PFL1385c	-320	1	10.25	TTTTCC
PF14_0679	-1877	-1	10.25	GGAAAA
PF14_0679	-992	1	10.25	TTTTCC
PF14_0679	-836	1	10.25	TTTTCC
PF14_0679	-733	1	10.25	TTTTCC
PFL0445w	-929	-1	10.25	GGAAAA
PFL0445w	-361	1	10.25	TTTTCC
PF11_0370	-1957	1	10.25	TTTTCC
PF11_0370	-509	-1	10.25	GGAAAA
PFD0780w	-350	1	10.25	TTTTCC
PFL0865w	-41	1	10.25	TTTTCC
MAL13P1.189	-781	-1	10.25	GGAAAA
MAL13P1.189	-87	-1	10.25	GGAAAA
PFE0520c	-1832	-1	10.25	GGAAAA
PFE0520c	-1353	1	10.25	TTTTCC
PFE0520c	-668	-1	10.25	GGAAAA
PFE0520c	-478	-1	10.25	GGAAAA
PFE0520c	-95	1	10.25	TTTTCC
PF13_0361	-61	1	10.25	TTTTCC
PF13_0361	-18	-1	10.25	GGAAAA
PF13_0361	-7	-1	10.25	GGAAAA
PFI1530c	-1378	-1	10.25	GGAAAA
PFI1530c	-1361	-1	10.25	GGAAAA
PFI1530c	-1180	1	10.25	TTTTCC
PF14_0323	-1574	1	10.25	TTTTCC
PF14_0323	-1313	1	10.25	TTTTCC
PF14_0323	-1222	1	10.25	TTTTCC
MAL13P1.137	-1426	-1	10.25	GGAAAA
MAL13P1.137	-1172	1	10.25	TTTTCC
PFF1280w	-1642	1	10.25	TTTTCC
PFF1280w	-1492	1	10.25	TTTTCC
PFF1280w	-1324	-1	10.25	GGAAAA
PFF1280w	-1107	-1	10.25	GGAAAA
PFF1280w	-1076	1	10.25	TTTTCC
PFI0230c	-717	-1	10.25	GGAAAA
PF08_0094	-1998	1	10.25	TTTTCC
PF08_0094	-1686	-1	10.25	GGAAAA
PF08_0094	-1063	-1	10.25	GGAAAA
PF08_0094	-657	-1	10.25	GGAAAA
PF08_0094	-386	-1	10.25	GGAAAA
PFL0150w	-1656	-1	10.25	GGAAAA
PFL0150w	-533	-1	10.25	GGAAAA
MAL7P1.37	-1975	-1	10.25	GGAAAA
MAL7P1.37	-1756	-1	10.25	GGAAAA
MAL7P1.37	-1486	-1	10.25	GGAAAA
MAL7P1.37	-553	-1	10.25	GGAAAA
PF14_0369	-1575	-1	10.25	GGAAAA
PF14_0369	-1318	1	10.25	TTTTCC
PF14_0369	-1096	-1	10.25	GGAAAA
PF14_0369	-978	-1	10.25	GGAAAA
PF14_0369	-799	1	10.25	TTTTCC
PF14_0369	-392	-1	10.25	GGAAAA
PF14_0295	-309	1	10.25	TTTTCC
PF14_0295	-292	-1	10.25	GGAAAA
PF14_0295	-191	1	10.25	TTTTCC
PF10_0190	-20	-1	10.25	GGAAAA
MAL7P1.77	-1069	1	10.25	TTTTCC
MAL7P1.77	-1063	1	10.25	TTTTCC
MAL7P1.77	-1043	1	10.25	TTTTCC
MAL7P1.77	-1037	1	10.25	TTTTCC
MAL7P1.77	-984	-1	10.25	GGAAAA
PF14_0506	-692	-1	10.25	GGAAAA
PF14_0020	-1992	-1	10.25	GGAAAA
PF14_0020	-976	-1	10.25	GGAAAA
MAL13P1.226	-287	1	10.25	TTTTCC
PFL1390w	-493	1	10.25	TTTTCC
PFL2505c	-1719	-1	10.25	GGAAAA
PFL2505c	-1397	-1	10.25	GGAAAA
MAL13P1.42	-1871	-1	10.25	GGAAAA
MAL13P1.42	-54	-1	10.25	GGAAAA
PF11_0127	-115	-1	10.25	GGAAAA
PF14_0184	-1869	1	10.25	TTTTCC
PF14_0184	-1624	1	10.25	TTTTCC
PF14_0184	-1538	1	10.25	TTTTCC
PF14_0184	-1438	-1	10.25	GGAAAA
PF14_0184	-1115	-1	10.25	GGAAAA
PF13_0131	-1422	1	10.25	TTTTCC
PF13_0131	-1371	-1	10.25	GGAAAA
PF13_0131	-1087	1	10.25	TTTTCC
PF13_0131	-291	1	10.25	TTTTCC
PF11_0321	-818	1	10.25	TTTTCC
PF11_0321	-368	1	10.25	TTTTCC
MAL13P1.96	-161	-1	10.25	GGAAAA
PFI0570w	-270	-1	10.25	GGAAAA
PF14_0402	-766	-1	10.25	GGAAAA
PF14_0402	-560	-1	10.25	GGAAAA
PF14_0402	-369	1	10.25	TTTTCC
PFL1050w	-203	1	10.25	TTTTCC
PF13_0291	-985	-1	10.25	GGAAAA
PF13_0291	-594	-1	10.25	GGAAAA
PF14_0653	-1665	-1	10.25	GGAAAA
PF14_0653	-421	1	10.25	TTTTCC
PF14_0653	-257	-1	10.25	GGAAAA
PF11_0098	-1931	1	10.25	TTTTCC
PF11_0098	-1620	1	10.25	TTTTCC
PFC0475c	-688	-1	10.25	GGAAAA
PF14_0462	-725	1	10.25	TTTTCC
PF14_0462	-544	-1	10.25	GGAAAA
PF07_0078	-1960	-1	10.25	GGAAAA
PF07_0078	-1658	-1	10.25	GGAAAA
PF07_0078	-1625	1	10.25	TTTTCC
PF07_0078	-1403	-1	10.25	GGAAAA
PF07_0078	-1305	1	10.25	TTTTCC
PF07_0078	-1078	1	10.25	TTTTCC
PF07_0078	-784	-1	10.25	GGAAAA
PF07_0078	-668	1	10.25	TTTTCC
PF07_0078	-661	-1	10.25	GGAAAA
MAL13P1.249	-607	-1	10.25	GGAAAA
PFI0155c	-579	1	10.25	TTTTCC
PFI0155c	-476	-1	10.25	GGAAAA
PFI0155c	-308	1	10.25	TTTTCC
PFI0155c	-289	1	10.25	TTTTCC
PFI0155c	-7	-1	10.25	GGAAAA
PFL1740w	-1279	1	10.25	TTTTCC
PFL1740w	-1240	1	10.25	TTTTCC
PFL1740w	-947	1	10.25	TTTTCC
PFA0335w	-1481	-1	10.25	GGAAAA
PFA0335w	-352	1	10.25	TTTTCC
PFA0335w	-61	1	10.25	TTTTCC
PF10_0031	-554	1	10.25	TTTTCC
PF13_0072	-877	1	10.25	TTTTCC
PF07_0064	-1448	-1	10.25	GGAAAA
PF07_0064	-1284	-1	10.25	GGAAAA
PF07_0064	-326	1	10.25	TTTTCC
PF10_0330	-1896	1	10.25	TTTTCC
PF10_0330	-1556	1	10.25	TTTTCC
PF10_0330	-1417	1	10.25	TTTTCC
PF10_0330	-1359	1	10.25	TTTTCC
PF10_0330	-1317	-1	10.25	GGAAAA
PF10_0330	-1147	1	10.25	TTTTCC
PF10_0330	-153	-1	10.25	GGAAAA
PF10_0071	-1732	1	10.25	TTTTCC
PF10_0071	-1266	-1	10.25	GGAAAA
PF14_0558	-1213	-1	10.25	GGAAAA
PFL1160c	-1354	-1	10.25	GGAAAA
PFL1160c	-1238	1	10.25	TTTTCC
PFL1160c	-1005	-1	10.25	GGAAAA
PFL1160c	-577	-1	10.25	GGAAAA
PF14_0443	-1239	-1	10.25	GGAAAA
PF14_0443	-1150	-1	10.25	GGAAAA
PF14_0443	-863	1	10.25	TTTTCC
PF14_0443	-334	1	10.25	TTTTCC
PFE1305c	-675	1	10.25	TTTTCC
PF14_0088	-368	-1	10.25	GGAAAA
PFB0365w	-1988	1	10.25	TTTTCC
PFB0365w	-951	1	10.25	TTTTCC
PFB0365w	-715	-1	10.25	GGAAAA
PFE1355c	-523	1	10.25	TTTTCC
PFE1355c	-336	-1	10.25	GGAAAA
PF14_0409	-1397	-1	10.25	GGAAAA
PF14_0409	-1342	-1	10.25	GGAAAA
PF14_0409	-1285	-1	10.25	GGAAAA
PF14_0409	-1113	1	10.25	TTTTCC
PF14_0409	-403	1	10.25	TTTTCC
PF14_0409	-197	1	10.25	TTTTCC
PF14_0409	-188	1	10.25	TTTTCC
PF10_0292	-1150	1	10.25	TTTTCC
PF10_0292	-767	-1	10.25	GGAAAA
PFI0565w	-1758	-1	10.25	GGAAAA
PFI0565w	-1751	-1	10.25	GGAAAA
PFI0565w	-1730	-1	10.25	GGAAAA
PFI0565w	-1105	1	10.25	TTTTCC
PFI0565w	-305	1	10.25	TTTTCC
MAL13P1.161	-1206	-1	10.25	GGAAAA
MAL13P1.161	-1196	-1	10.25	GGAAAA
PF14_0212	-540	-1	10.25	GGAAAA
PFI0395w	-1654	1	10.25	TTTTCC
PFI0395w	-1026	1	10.25	TTTTCC
PFI0395w	-526	-1	10.25	GGAAAA
PF11_0354	-1184	1	10.25	TTTTCC
PF11_0229	-310	1	10.25	TTTTCC
PF11_0229	-48	-1	10.25	GGAAAA
PFF0720w	-770	1	10.25	TTTTCC
PFI0465c	-1306	-1	10.25	GGAAAA
PFI0465c	-526	-1	10.25	GGAAAA
PFI0465c	-189	-1	10.25	GGAAAA
MAL13P1.148	-1535	-1	10.25	GGAAAA
MAL13P1.148	-1148	1	10.25	TTTTCC
PFE1515w	-1285	-1	10.25	GGAAAA
PFE1515w	-1145	-1	10.25	GGAAAA
PFE1515w	-844	-1	10.25	GGAAAA
PF14_0138	-1738	-1	10.25	GGAAAA
PF14_0138	-1287	-1	10.25	GGAAAA
MAL13P1.22	-1284	-1	10.25	GGAAAA
MAL13P1.22	-402	-1	10.25	GGAAAA
PFI0375w	-1888	-1	10.25	GGAAAA
PFI0375w	-1495	-1	10.25	GGAAAA
PFI0375w	-60	1	10.25	TTTTCC
PF08_0007	-1514	-1	10.25	GGAAAA
PF08_0007	-186	1	10.25	TTTTCC
PFD0795w	-1729	1	10.25	TTTTCC
PFF0750w	-794	-1	10.25	GGAAAA
PFC0325c	-1803	-1	10.25	GGAAAA
PFD0790c	-989	-1	10.25	GGAAAA
PFA0405w	-1243	1	10.25	TTTTCC
PFA0405w	-380	1	10.25	TTTTCC
PFI1460c	-234	1	10.25	TTTTCC
PF14_0177	-1441	1	10.25	TTTTCC
PF14_0177	-1115	1	10.25	TTTTCC
PF14_0177	-805	-1	10.25	GGAAAA
PF11_0172	-1842	-1	10.25	GGAAAA
PFC0765c	-1665	-1	10.25	GGAAAA
PFC0765c	-188	-1	10.25	GGAAAA
PFF0375c	-1266	-1	10.25	GGAAAA
MAL8P1.139	-681	1	10.25	TTTTCC
PF11_0112	-560	-1	10.25	GGAAAA
PF11_0112	-22	1	10.25	TTTTCC
MAL8P1.123	-428	1	10.25	TTTTCC
MAL8P1.123	-264	1	10.25	TTTTCC
MAL13P1.131	-1671	-1	10.25	GGAAAA
MAL13P1.131	-1364	1	10.25	TTTTCC
PF11_0146	-1436	1	10.25	TTTTCC
PFL0235w	-141	1	10.25	TTTTCC
PF14_0675	-1129	-1	10.25	GGAAAA
PF14_0675	-700	-1	10.25	GGAAAA
PFE1465w	-817	-1	10.25	GGAAAA
PF11_0461	-685	1	10.25	TTTTCC
PF11_0461	-308	-1	10.25	GGAAAA
PF11_0461	-115	-1	10.25	GGAAAA
PF11_0461	-17	1	10.25	TTTTCC
MAL13P1.315	-713	-1	10.25	GGAAAA
MAL13P1.315	-203	1	10.25	TTTTCC
PFI0880c	-1857	-1	10.25	GGAAAA
PFI0880c	-902	1	10.25	TTTTCC
PFL2245w	-1001	-1	10.25	GGAAAA
PFF0170w	-1591	1	10.25	TTTTCC
PFF0170w	-1017	-1	10.25	GGAAAA
PFF0170w	-681	-1	10.25	GGAAAA
PFF0170w	-652	-1	10.25	GGAAAA
PF14_0632	-1863	1	10.25	TTTTCC
PF14_0632	-1774	1	10.25	TTTTCC
PF13_0050	-1886	-1	10.25	GGAAAA
PF13_0050	-635	1	10.25	TTTTCC
PFD1095w	-59	-1	10.25	GGAAAA
PF14_0160	-1503	-1	10.25	GGAAAA
PF14_0160	-275	-1	10.25	GGAAAA
PF14_0160	-14	-1	10.25	GGAAAA
PF14_0160	-7	-1	10.25	GGAAAA
PF11_0424	-1259	1	10.25	TTTTCC
PF11_0424	-1128	-1	10.25	GGAAAA
PFB0340c	-1588	-1	10.25	GGAAAA
PFB0340c	-1225	1	10.25	TTTTCC
PFB0340c	-1100	-1	10.25	GGAAAA
MAL13P1.86	-1005	1	10.25	TTTTCC
MAL13P1.86	-817	-1	10.25	GGAAAA
PF11_0261	-763	-1	10.25	GGAAAA
PF13_0185	-1609	-1	10.25	GGAAAA
PF13_0185	-1038	-1	10.25	GGAAAA
PF13_0185	-714	1	10.25	TTTTCC
MAL13P1.234	-66	-1	10.25	GGAAAA
PF11_0249	-1772	1	10.25	TTTTCC
PFF0585c	-527	-1	10.25	GGAAAA
PFD0585c	-825	1	10.25	TTTTCC
PFD0585c	-770	-1	10.25	GGAAAA
PFD0585c	-649	1	10.25	TTTTCC
PFD0585c	-462	-1	10.25	GGAAAA
PFL1005c	-1552	1	10.25	TTTTCC
PFL1005c	-1136	-1	10.25	GGAAAA
PFL1005c	-273	-1	10.25	GGAAAA
MAL13P1.160	-550	-1	10.25	GGAAAA
MAL13P1.160	-540	-1	10.25	GGAAAA
PFA0345w	-369	1	10.25	TTTTCC
PFI0735c	-1034	-1	10.25	GGAAAA
PFI0735c	-757	1	10.25	TTTTCC
PFI0735c	-687	1	10.25	TTTTCC
PFL1930w	-1998	1	10.25	TTTTCC
PFL1930w	-1439	1	10.25	TTTTCC
PFL1930w	-1195	-1	10.25	GGAAAA
PFL1930w	-589	-1	10.25	GGAAAA
MAL7P1.155	-1176	-1	10.25	GGAAAA
MAL7P1.155	-971	-1	10.25	GGAAAA
MAL7P1.155	-793	1	10.25	TTTTCC
PF13_0359	-935	-1	10.25	GGAAAA
PF13_0359	-845	-1	10.25	GGAAAA
PFE0930w	-1816	-1	10.25	GGAAAA
PFE0930w	-1722	1	10.25	TTTTCC
PFE0930w	-1600	1	10.25	TTTTCC
PFE0930w	-1175	1	10.25	TTTTCC
PFE0930w	-397	-1	10.25	GGAAAA
PFI0215c	-1257	-1	10.25	GGAAAA
PFI0215c	-797	-1	10.25	GGAAAA
PFI0215c	-708	-1	10.25	GGAAAA
PFI0215c	-664	1	10.25	TTTTCC
PFI0670w	-615	1	10.25	TTTTCC
PFI1375w	-813	-1	10.25	GGAAAA
PFI1375w	-526	-1	10.25	GGAAAA
MAL13P1.37	-1441	-1	10.25	GGAAAA
MAL13P1.37	-1404	-1	10.25	GGAAAA
MAL13P1.37	-1031	-1	10.25	GGAAAA
MAL13P1.151	-1934	-1	10.25	GGAAAA
MAL13P1.151	-1686	1	10.25	TTTTCC
MAL13P1.151	-1635	-1	10.25	GGAAAA
MAL13P1.151	-1427	1	10.25	TTTTCC
MAL13P1.151	-1338	-1	10.25	GGAAAA
MAL13P1.151	-960	1	10.25	TTTTCC
MAL13P1.151	-394	1	10.25	TTTTCC
PF10_0082	-1088	-1	10.25	GGAAAA
PFI0710c	-722	1	10.25	TTTTCC
MAL13P1.21	-1188	1	10.25	TTTTCC
PF07_0113	-240	1	10.25	TTTTCC
PF07_0113	-223	1	10.25	TTTTCC
PF10_0133	-1031	1	10.25	TTTTCC
PF10_0133	-71	1	10.25	TTTTCC
PF10_0133	-31	1	10.25	TTTTCC
PFL1300c	-1575	-1	10.25	GGAAAA
PFL1300c	-1249	1	10.25	TTTTCC
PFL1300c	-1152	1	10.25	TTTTCC
PFL1300c	-817	-1	10.25	GGAAAA
PFL1300c	-266	1	10.25	TTTTCC
PFE1130w	-1437	-1	10.25	GGAAAA
PFE1130w	-75	1	10.25	TTTTCC
PFI0950w	-1061	-1	10.25	GGAAAA
PFI0950w	-827	1	10.25	TTTTCC
PFL1370w	-837	-1	10.25	GGAAAA
PFL1370w	-533	-1	10.25	GGAAAA
PF11_0233	-735	-1	10.25	GGAAAA
PF11_0233	-729	-1	10.25	GGAAAA
PF08_0091	-1880	1	10.25	TTTTCC
PF14_0063	-1891	-1	10.25	GGAAAA
PF14_0063	-140	-1	10.25	GGAAAA
PFL1395c	-1270	-1	10.25	GGAAAA
PFL1395c	-340	1	10.25	TTTTCC
PFL1395c	-124	1	10.25	TTTTCC
PF14_0405	-709	1	10.25	TTTTCC
PFE0915c	-1039	-1	10.25	GGAAAA
PFE0915c	-356	-1	10.25	GGAAAA
PF11_0425	-139	1	10.25	TTTTCC
PF11_0425	-8	-1	10.25	GGAAAA
MAL13P1.140	-1170	-1	10.25	GGAAAA
MAL13P1.140	-189	1	10.25	TTTTCC
PFL0505c	-1055	1	10.25	TTTTCC
PFL0505c	-1035	1	10.25	TTTTCC
PFL0505c	-1015	1	10.25	TTTTCC
PFL0505c	-995	1	10.25	TTTTCC
PFL0505c	-976	1	10.25	TTTTCC
PFL0505c	-956	1	10.25	TTTTCC
PFL0505c	-936	1	10.25	TTTTCC
PFL0505c	-914	1	10.25	TTTTCC
PFL0505c	-783	1	10.25	TTTTCC
PFL0505c	-635	1	10.25	TTTTCC
PFL0505c	-624	1	10.25	TTTTCC
PFL0505c	-474	-1	10.25	GGAAAA
PF13_0040	-1911	1	10.25	TTTTCC
PF13_0040	-1654	-1	10.25	GGAAAA
PF13_0040	-1391	1	10.25	TTTTCC
PF13_0040	-336	-1	10.25	GGAAAA
PFL1335w	-1728	-1	10.25	GGAAAA
PFL1335w	-1501	1	10.25	TTTTCC
PFC0886w	-104	1	10.25	TTTTCC
PFC0886w	-27	-1	10.25	GGAAAA
PFD0240c	-496	1	10.25	TTTTCC
PFD0665c	-1330	-1	10.25	GGAAAA
PF14_0493	-1110	1	10.25	TTTTCC
PF14_0493	-1060	-1	10.25	GGAAAA
PF14_0493	-713	-1	10.25	GGAAAA
PF14_0493	-289	-1	10.25	GGAAAA
PFC0150w	-1970	1	10.25	TTTTCC
PFC0150w	-1221	-1	10.25	GGAAAA
PFC0150w	-1041	-1	10.25	GGAAAA
PFC0150w	-869	1	10.25	TTTTCC
PFC0150w	-646	1	10.25	TTTTCC
PFI0975c	-1897	-1	10.25	GGAAAA
PFI0975c	-953	-1	10.25	GGAAAA
PFI0975c	-330	1	10.25	TTTTCC
PF14_0681	-729	1	10.25	TTTTCC
PFE0450w	-1813	1	10.25	TTTTCC
PFE0450w	-1510	1	10.25	TTTTCC
PF08_0014	-1660	1	10.25	TTTTCC
PF08_0014	-237	-1	10.25	GGAAAA
PF14_0392	-1542	1	10.25	TTTTCC
PF14_0392	-1161	1	10.25	TTTTCC
PF14_0392	-1117	-1	10.25	GGAAAA
PFC0275w	-1035	-1	10.25	GGAAAA
PFC0275w	-847	1	10.25	TTTTCC
PF13_0223	-1237	1	10.25	TTTTCC
PF11_0168	-67	-1	10.25	GGAAAA
PF13_0353	-324	1	10.25	TTTTCC
PF10_0045	-1519	1	10.25	TTTTCC
PF10_0045	-921	-1	10.25	GGAAAA
PFL1330c	-1870	-1	10.25	GGAAAA
PFL1330c	-868	-1	10.25	GGAAAA
PF13_0336	-476	-1	10.25	GGAAAA
PF13_0336	-109	1	10.25	TTTTCC
PF11_0484	-739	-1	10.25	GGAAAA
PF11_0484	-409	1	10.25	TTTTCC
PF13_0155	-1487	1	10.25	TTTTCC
PF13_0155	-511	1	10.25	TTTTCC
PF11_0298	-1553	1	10.25	TTTTCC
PF11_0298	-1511	-1	10.25	GGAAAA
MAL7P1.17	-1313	-1	10.25	GGAAAA
MAL7P1.17	-677	1	10.25	TTTTCC
MAL7P1.132	-1349	-1	10.25	GGAAAA
MAL7P1.132	-747	1	10.25	TTTTCC
MAL7P1.132	-27	-1	10.25	GGAAAA
PFI0830c	-510	1	10.25	TTTTCC
PF07_0016	-647	1	10.25	TTTTCC
MAL13P1.111	-73	1	10.25	TTTTCC
PFI1585c	-563	1	10.25	TTTTCC
PFI1585c	-180	1	10.25	TTTTCC
PF13_0200	-29	-1	10.25	GGAAAA
PFE0440w	-169	-1	10.25	GGAAAA
PFL0350c	-1670	-1	10.25	GGAAAA
PFL0350c	-721	1	10.25	TTTTCC
PFE0215w	-1313	1	10.25	TTTTCC
PFF0670w	-175	1	10.25	TTTTCC
PF14_0238	-335	1	10.25	TTTTCC
PF14_0037	-1822	-1	10.25	GGAAAA
PF14_0037	-1750	1	10.25	TTTTCC
PF14_0037	-772	-1	10.25	GGAAAA
PF14_0037	-671	-1	10.25	GGAAAA
PF14_0037	-384	-1	10.25	GGAAAA
MAL8P1.153	-384	1	10.25	TTTTCC
PF08_0012	-1595	-1	10.25	GGAAAA
PF08_0012	-1268	-1	10.25	GGAAAA
PF08_0012	-1250	-1	10.25	GGAAAA
PF08_0012	-809	1	10.25	TTTTCC
PFI0575c	-1411	1	10.25	TTTTCC
PFI0575c	-286	-1	10.25	GGAAAA
PF11_0114	-931	-1	10.25	GGAAAA
PF11_0114	-266	-1	10.25	GGAAAA
MAL13P1.124	-1417	-1	10.25	GGAAAA
MAL13P1.124	-780	1	10.25	TTTTCC
MAL13P1.124	-691	-1	10.25	GGAAAA
MAL13P1.124	-184	1	10.25	TTTTCC
PFC0755c	-1593	1	10.25	TTTTCC
PF14_0031	-183	-1	10.25	GGAAAA
PF08_0126	-1351	-1	10.25	GGAAAA
PF08_0126	-714	1	10.25	TTTTCC
PF10_0221	-1360	-1	10.25	GGAAAA
PF10_0221	-1029	-1	10.25	GGAAAA
PF10_0221	-947	-1	10.25	GGAAAA
PF10_0221	-329	-1	10.25	GGAAAA
PF10_0221	-288	-1	10.25	GGAAAA
PF10_0203	-1863	1	10.25	TTTTCC
PF10_0203	-1827	-1	10.25	GGAAAA
PF10_0203	-1297	-1	10.25	GGAAAA
PF11_0395	-1568	-1	10.25	GGAAAA
PF11_0395	-139	-1	10.25	GGAAAA
PFC0310c	-750	-1	10.25	GGAAAA
PFC0310c	-480	1	10.25	TTTTCC
PFI0160w	-1603	1	10.25	TTTTCC
PFI0160w	-208	-1	10.25	GGAAAA
MAL8P1.53	-1677	-1	10.25	GGAAAA
MAL8P1.53	-204	1	10.25	TTTTCC
PF11_0107	-1409	1	10.25	TTTTCC
PF11_0107	-1251	1	10.25	TTTTCC
PFE0340c	-1580	-1	10.25	GGAAAA
PFE0340c	-951	-1	10.25	GGAAAA
MAL13P1.250	-807	1	10.25	TTTTCC
PFE0090w	-1402	1	10.25	TTTTCC
PFE0090w	-261	1	10.25	TTTTCC
PFE0090w	-85	1	10.25	TTTTCC
MAL13P1.39	-933	1	10.25	TTTTCC
MAL13P1.39	-366	1	10.25	TTTTCC
MAL13P1.324	-496	-1	10.25	GGAAAA
PF11_0465	-1400	1	10.25	TTTTCC
PF11_0465	-492	-1	10.25	GGAAAA
PF11_0435	-1345	-1	10.25	GGAAAA
PF11_0435	-939	-1	10.25	GGAAAA
PF11_0435	-587	-1	10.25	GGAAAA
PF11_0435	-374	1	10.25	TTTTCC
PFC0385c	-1691	1	10.25	TTTTCC
PFC0385c	-1450	1	10.25	TTTTCC
PFC0385c	-1215	1	10.25	TTTTCC
PFC0385c	-627	1	10.25	TTTTCC
PFE0705c	-982	-1	10.25	GGAAAA
PF07_0035	-1819	1	10.25	TTTTCC
PF07_0035	-1596	-1	10.25	GGAAAA
PF07_0035	-1368	1	10.25	TTTTCC
PF07_0035	-1174	1	10.25	TTTTCC
PF10_0116	-95	1	10.25	TTTTCC
MAL13P1.190	-336	-1	10.25	GGAAAA
PF11_0083	-1236	1	10.25	TTTTCC
PF11_0083	-634	-1	10.25	GGAAAA
PF11_0083	-538	-1	10.25	GGAAAA
PF11_0083	-427	-1	10.25	GGAAAA
PF11_0083	-331	-1	10.25	GGAAAA
PF11_0083	-222	-1	10.25	GGAAAA
MAL8P1.30	-951	1	10.25	TTTTCC
PF13_0299	-960	-1	10.25	GGAAAA
PF13_0299	-894	1	10.25	TTTTCC
PF13_0299	-347	-1	10.25	GGAAAA
PF14_0463	-1152	-1	10.25	GGAAAA
PFL0630w	-780	-1	10.25	GGAAAA
MAL7P1.207	-983	-1	10.25	GGAAAA
MAL7P1.207	-256	1	10.25	TTTTCC
PF13_0117	-1187	-1	10.25	GGAAAA
PF10_0147	-1292	1	10.25	TTTTCC
PF10_0147	-1021	1	10.25	TTTTCC
PF10_0147	-279	1	10.25	TTTTCC
PF11_0420	-932	-1	10.25	GGAAAA
PF14_0315	-1058	1	10.25	TTTTCC
PF14_0315	-758	-1	10.25	GGAAAA
PF14_0315	-654	-1	10.25	GGAAAA
PF14_0315	-550	1	10.25	TTTTCC
PFF0740c	-404	1	10.25	TTTTCC
PF13_0063	-1353	-1	10.25	GGAAAA
PF13_0063	-788	-1	10.25	GGAAAA
PFE1255w	-346	1	10.25	TTTTCC
PFE1255w	-161	1	10.25	TTTTCC
PFF0650w	-575	1	10.25	TTTTCC
PFF0650w	-228	-1	10.25	GGAAAA
PFF0650w	-56	1	10.25	TTTTCC
PF13_0032	-1685	-1	10.25	GGAAAA
PF13_0032	-364	1	10.25	TTTTCC
PFI0235w	-769	1	10.25	TTTTCC
PFI0235w	-447	-1	10.25	GGAAAA
PFB0390w	-1990	1	10.25	TTTTCC
PF14_0216	-1156	1	10.25	TTTTCC
PF14_0216	-252	-1	10.25	GGAAAA
PF14_0216	-20	1	10.25	TTTTCC
PF10_0360	-547	-1	10.25	GGAAAA
PF10_0360	-511	1	10.25	TTTTCC
PF10_0360	-400	-1	10.25	GGAAAA
PF10_0360	-193	1	10.25	TTTTCC
PF10_0360	-11	1	10.25	TTTTCC
MAL8P1.203	-1098	1	10.25	TTTTCC
MAL8P1.203	-802	1	10.25	TTTTCC
MAL8P1.203	-669	1	10.25	TTTTCC
MAL8P1.203	-366	1	10.25	TTTTCC
PF08_0021	-1385	-1	10.25	GGAAAA
PF14_0090	-926	-1	10.25	GGAAAA
MAL7P1.67	-390	-1	10.25	GGAAAA
MAL7P1.67	-344	-1	10.25	GGAAAA
MAL7P1.67	-199	1	10.25	TTTTCC
MAL7P1.67	-191	1	10.25	TTTTCC
MAL8P1.96	-1162	1	10.25	TTTTCC
MAL8P1.96	-981	1	10.25	TTTTCC
PFL2415w	-1200	-1	10.25	GGAAAA
PFL2415w	-840	-1	10.25	GGAAAA
PFL2415w	-750	-1	10.25	GGAAAA
PFL2415w	-189	-1	10.25	GGAAAA
PFF0785w	-885	1	10.25	TTTTCC
PFF0785w	-312	1	10.25	TTTTCC
PFL1465c	-749	-1	10.25	GGAAAA
PFL1465c	-704	-1	10.25	GGAAAA
PFL0375w	-390	-1	10.25	GGAAAA
PF14_0533	-1731	-1	10.25	GGAAAA
PF14_0533	-940	-1	10.25	GGAAAA
PF13_0229	-404	-1	10.25	GGAAAA
PF13_0229	-329	-1	10.25	GGAAAA
PF14_0245	-59	-1	10.25	GGAAAA
PF14_0245	-13	1	10.25	TTTTCC
PF14_0415	-936	1	10.25	TTTTCC
PFI1525w	-164	1	10.25	TTTTCC
PF07_0101	-1720	1	10.25	TTTTCC
PF07_0101	-757	-1	10.25	GGAAAA
PF07_0101	-319	-1	10.25	GGAAAA
PF07_0101	-288	-1	10.25	GGAAAA
PFL0420w	-704	1	10.25	TTTTCC
PF11_0413	-1920	-1	10.25	GGAAAA
PF11_0413	-1517	-1	10.25	GGAAAA
PF11_0413	-555	-1	10.25	GGAAAA
PF11_0413	-489	-1	10.25	GGAAAA
PF11_0413	-382	1	10.25	TTTTCC
PFC0510w	-1714	-1	10.25	GGAAAA
PFC0510w	-760	-1	10.25	GGAAAA
PFC0510w	-494	-1	10.25	GGAAAA
PFC0510w	-382	-1	10.25	GGAAAA
PF14_0552	-1566	-1	10.25	GGAAAA
PF14_0552	-1359	1	10.25	TTTTCC
PF14_0552	-992	-1	10.25	GGAAAA
PF14_0552	-545	-1	10.25	GGAAAA
PFI0240c	-1495	-1	10.25	GGAAAA
PFI0240c	-339	-1	10.25	GGAAAA
PFI0240c	-55	1	10.25	TTTTCC
PFF0940c	-940	-1	10.25	GGAAAA
PFF0940c	-634	1	10.25	TTTTCC
PFF0940c	-299	-1	10.25	GGAAAA
PF14_0377	-1876	-1	10.25	GGAAAA
PF14_0377	-1725	-1	10.25	GGAAAA
PF14_0377	-1056	1	10.25	TTTTCC
PF14_0377	-745	-1	10.25	GGAAAA
PF14_0377	-725	-1	10.25	GGAAAA
PF14_0377	-324	-1	10.25	GGAAAA
PF14_0377	-115	-1	10.25	GGAAAA
PF14_0617	-1704	1	10.25	TTTTCC
PF14_0617	-1441	-1	10.25	GGAAAA
PF14_0617	-1327	-1	10.25	GGAAAA
PF14_0617	-873	-1	10.25	GGAAAA
PF14_0617	-742	-1	10.25	GGAAAA
PF14_0617	-600	1	10.25	TTTTCC
PF11_0164	-1143	1	10.25	TTTTCC
PF11_0164	-884	-1	10.25	GGAAAA
PF11_0164	-511	-1	10.25	GGAAAA
PFL1670c	-70	1	10.25	TTTTCC
MAL8P1.84	-707	-1	10.25	GGAAAA
PF14_0597	-1006	1	10.25	TTTTCC
PF14_0597	-845	1	10.25	TTTTCC
PF14_0597	-23	-1	10.25	GGAAAA
PFB0530c	-631	1	10.25	TTTTCC
PF14_0380	-1904	-1	10.25	GGAAAA
PF14_0380	-855	-1	10.25	GGAAAA
PF14_0380	-88	-1	10.25	GGAAAA
MAL7P1.203	-1765	-1	10.25	GGAAAA
MAL7P1.203	-205	-1	10.25	GGAAAA
PFC0625w	-411	-1	10.25	GGAAAA
PF11_0348	-1055	-1	10.25	GGAAAA
PF13_0086	-1048	-1	10.25	GGAAAA
PF13_0086	-863	1	10.25	TTTTCC
PF13_0086	-145	1	10.25	TTTTCC
MAL8P1.82	-1138	-1	10.25	GGAAAA
MAL8P1.82	-389	1	10.25	TTTTCC
PFF0520w	-1077	-1	10.25	GGAAAA
PFF0520w	-238	1	10.25	TTTTCC
PF14_0468	-257	1	10.25	TTTTCC
PFA0285c	-1543	1	10.25	TTTTCC
PFA0285c	-1522	-1	10.25	GGAAAA
PFA0285c	-1045	-1	10.25	GGAAAA
PFL0090c	-1971	-1	10.25	GGAAAA
PFL0090c	-1896	1	10.25	TTTTCC
PF13_0033	-1543	-1	10.25	GGAAAA
PF13_0033	-763	-1	10.25	GGAAAA
PF13_0033	-605	-1	10.25	GGAAAA
PFI1210w	-1338	-1	10.25	GGAAAA
PFI1210w	-1131	-1	10.25	GGAAAA
PFI1210w	-1098	-1	10.25	GGAAAA
PF10_0020	-1772	-1	10.25	GGAAAA
MAL13P1.202	-1837	-1	10.25	GGAAAA
MAL13P1.202	-1808	-1	10.25	GGAAAA
MAL13P1.202	-535	-1	10.25	GGAAAA
PFI0355c	-1337	1	10.25	TTTTCC
PFI0355c	-320	1	10.25	TTTTCC
PFD0850c	-282	1	10.25	TTTTCC
PF11_0097	-731	1	10.25	TTTTCC
PF11_0097	-584	1	10.25	TTTTCC
PFF0915w	-1038	1	10.25	TTTTCC
PFF0915w	-885	-1	10.25	GGAAAA
PFF0915w	-181	1	10.25	TTTTCC
PFF0915w	-128	1	10.25	TTTTCC
PF13_0154	-1704	-1	10.25	GGAAAA
PF13_0154	-1477	1	10.25	TTTTCC
PF13_0154	-705	-1	10.25	GGAAAA
PF13_0154	-615	-1	10.25	GGAAAA
PFB0687c	-1818	1	10.25	TTTTCC
PFB0687c	-338	1	10.25	TTTTCC
PFB0190c	-1935	1	10.25	TTTTCC
MAL7P1.102	-382	1	10.25	TTTTCC
PFE1510c	-1911	1	10.25	TTTTCC
PFE1510c	-1610	1	10.25	TTTTCC
PFE1510c	-1470	1	10.25	TTTTCC
PFD0940w	-833	1	10.25	TTTTCC
PF14_0154	-1270	1	10.25	TTTTCC
PFE0795c	-1235	1	10.25	TTTTCC
PFE0795c	-1228	1	10.25	TTTTCC
PF13_0160	-1321	1	10.25	TTTTCC
PF13_0160	-1071	-1	10.25	GGAAAA
PF13_0160	-928	-1	10.25	GGAAAA
PF13_0160	-769	-1	10.25	GGAAAA
MAL7P1.18	-525	1	10.25	TTTTCC
MAL7P1.18	-517	1	10.25	TTTTCC
PF13_0024	-755	-1	10.25	GGAAAA
PF10_0271	-1207	1	10.25	TTTTCC
PF11_0342	-1873	1	10.25	TTTTCC
PF11_0342	-1850	-1	10.25	GGAAAA
PF11_0342	-1429	1	10.25	TTTTCC
PFF0200c	-1919	1	10.25	TTTTCC
PFF0200c	-1403	-1	10.25	GGAAAA
PFF0200c	-1374	-1	10.25	GGAAAA
PFF0200c	-853	1	10.25	TTTTCC
PFE1345c	-796	-1	10.25	GGAAAA
PFI1240c	-547	1	10.25	TTTTCC
PFI1240c	-362	-1	10.25	GGAAAA
PF13_0237	-1624	1	10.25	TTTTCC
PF13_0237	-1589	1	10.25	TTTTCC
PF13_0237	-1547	1	10.25	TTTTCC
PF14_0314	-760	1	9.17	AGTTCC
PFC0345w	-990	1	9.17	AGTTCC
PF14_0613	-1391	1	9.17	AGTTCC
PF14_0427	-812	1	9.17	AGTTCC
PF13_0025	-616	1	9.17	AGTTCC
MAL8P1.146	-1293	-1	9.17	GGAACT
PFL1700c	-349	-1	9.17	GGAACT
MAL13P1.121	-1396	-1	9.17	GGAACT
MAL13P1.194	-1757	-1	9.17	GGAACT
PF13_0361	-95	1	9.17	AGTTCC
PF08_0094	-348	-1	9.17	GGAACT
MAL13P1.42	-443	1	9.17	AGTTCC
PF13_0291	-1293	1	9.17	AGTTCC
PF14_0653	-115	-1	9.17	GGAACT
PFL1740w	-1049	1	9.17	AGTTCC
PF13_0072	-1015	1	9.17	AGTTCC
PFB0365w	-1573	1	9.17	AGTTCC
PF14_0212	-7	-1	9.17	GGAACT
PFI0395w	-1231	-1	9.17	GGAACT
PF10_0174	-234	1	9.17	AGTTCC
MAL13P1.148	-1214	-1	9.17	GGAACT
PFC0325c	-1835	1	9.17	AGTTCC
PFL0235w	-1991	-1	9.17	GGAACT
PFA0545c	-442	1	9.17	AGTTCC
MAL13P1.37	-350	1	9.17	AGTTCC
PFL1300c	-513	-1	9.17	GGAACT
PFC0960c	-396	1	9.17	AGTTCC
PFI0950w	-1178	1	9.17	AGTTCC
PF13_0040	-373	-1	9.17	GGAACT
PF14_0392	-1361	1	9.17	AGTTCC
PFI1585c	-151	1	9.17	AGTTCC
PF14_0120	-48	-1	9.17	GGAACT
PFL0560c	-1198	-1	9.17	GGAACT
PFE0090w	-1832	-1	9.17	GGAACT
PF11_0465	-360	1	9.17	AGTTCC
PF11_0435	-1156	-1	9.17	GGAACT
PF10_0147	-304	1	9.17	AGTTCC
PF08_0021	-317	1	9.17	AGTTCC
MAL7P1.67	-226	1	9.17	AGTTCC
PF14_0270	-270	-1	9.17	GGAACT
PFE0155w	-1440	-1	9.17	GGAACT
PF14_0552	-1036	-1	9.17	GGAACT
PF14_0617	-992	1	9.17	AGTTCC
PFC0250c	-259	-1	9.17	GGAACT
PFL0090c	-355	-1	9.17	GGAACT
PFI1210w	-1061	1	9.17	AGTTCC
PFC0745c	-415	1	9.17	AGTTCC
MAL7P1.102	-681	-1	9.17	GGAACT
MAL7P1.18	-1909	1	9.17	AGTTCC
PFC0435w	-638	-1	9.04	GGGAAT
PF14_0314	-1413	-1	9.04	GGGAAT
PF14_0314	-1382	1	9.04	ATTCCC
PFE0400w	-133	1	9.04	ATTCCC
MAL7P1.30	-583	-1	9.04	GGGAAT
PFI1545c	-1328	1	9.04	ATTCCC
MAL8P1.29	-510	-1	9.04	GGGAAT
PF14_0373	-1895	-1	9.04	GGGAAT
PFC0770c	-1546	1	9.04	ATTCCC
PFD0780w	-765	1	9.04	ATTCCC
MAL13P1.189	-625	-1	9.04	GGGAAT
PF07_0086	-483	-1	9.04	GGGAAT
PFF1280w	-1699	-1	9.04	GGGAAT
PFL1390w	-860	-1	9.04	GGGAAT
PF14_0184	-1276	1	9.04	ATTCCC
PF11_0321	-508	-1	9.04	GGGAAT
PFI0570w	-597	-1	9.04	GGGAAT
PF10_0071	-1234	-1	9.04	GGGAAT
PF14_0558	-1075	-1	9.04	GGGAAT
PF14_0558	-585	-1	9.04	GGGAAT
PFL1160c	-1496	1	9.04	ATTCCC
PFI0375w	-1643	-1	9.04	GGGAAT
PFF0375c	-1147	-1	9.04	GGGAAT
PFF0375c	-74	-1	9.04	GGGAAT
PFE1465w	-133	1	9.04	ATTCCC
PFC0840w	-266	-1	9.04	GGGAAT
PFF0170w	-1351	1	9.04	ATTCCC
PF14_0632	-1692	1	9.04	ATTCCC
PF11_0249	-338	-1	9.04	GGGAAT
PFL1930w	-1021	1	9.04	ATTCCC
PF13_0199	-257	-1	9.04	GGGAAT
PFI0215c	-990	1	9.04	ATTCCC
MAL13P1.151	-1761	-1	9.04	GGGAAT
PFI0710c	-445	-1	9.04	GGGAAT
PFF0595c	-783	-1	9.04	GGGAAT
PF13_0040	-684	-1	9.04	GGGAAT
PF13_0040	-442	-1	9.04	GGGAAT
PFL1335w	-1422	1	9.04	ATTCCC
PFC0886w	-1886	-1	9.04	GGGAAT
PFD0665c	-193	-1	9.04	GGGAAT
PFI0975c	-290	1	9.04	ATTCCC
PFL0580w	-334	1	9.04	ATTCCC
PFF0380w	-1697	1	9.04	ATTCCC
PFE0440w	-862	1	9.04	ATTCCC
PF14_0238	-171	-1	9.04	GGGAAT
PFL2090c	-422	-1	9.04	GGGAAT
PF08_0012	-662	-1	9.04	GGGAAT
PFC0755c	-1061	1	9.04	ATTCCC
PF11_0395	-182	1	9.04	ATTCCC
PFI0160w	-260	1	9.04	ATTCCC
MAL8P1.101	-738	-1	9.04	GGGAAT
PF11_0107	-50	1	9.04	ATTCCC
PFE0090w	-1962	1	9.04	ATTCCC
PFE0090w	-1946	1	9.04	ATTCCC
PFE0090w	-1347	-1	9.04	GGGAAT
PF14_0463	-1226	1	9.04	ATTCCC
PFL0630w	-1216	1	9.04	ATTCCC
MAL13P1.343	-1506	-1	9.04	GGGAAT
PF14_0315	-605	1	9.04	ATTCCC
PFE0435c	-1723	-1	9.04	GGGAAT
PF13_0063	-1032	-1	9.04	GGGAAT
PF14_0216	-404	1	9.04	ATTCCC
PF08_0021	-1505	1	9.04	ATTCCC
PFE0155w	-966	1	9.04	ATTCCC
PFL0420w	-1397	-1	9.04	GGGAAT
PF11_0164	-1442	-1	9.04	GGGAAT
PF11_0164	-632	-1	9.04	GGGAAT
PF14_0597	-1752	-1	9.04	GGGAAT
PFF1225c	-785	1	9.04	ATTCCC
PFC0250c	-241	1	9.04	ATTCCC
PF14_0468	-877	1	9.04	ATTCCC
PFI0875w	-1107	-1	9.04	GGGAAT
PFI1210w	-474	-1	9.04	GGGAAT
PFI1210w	-145	1	9.04	ATTCCC
MAL7P1.102	-690	1	9.04	ATTCCC
MAL7P1.102	-37	1	9.04	ATTCCC
PF10_0271	-167	1	9.04	ATTCCC
PFI1240c	-131	1	9.04	ATTCCC
PF14_0314	-1546	-1	8.76	GGAGAT
PF14_0133	-352	-1	8.76	GGAGAT
PFD0595w	-271	-1	8.76	GGAGAT
PF13_0217	-636	1	8.76	ATCTCC
PF11_0303	-115	1	8.76	ATCTCC
PFL0465c	-1977	-1	8.76	GGAGAT
PFL0465c	-550	1	8.76	ATCTCC
PF08_0032	-286	1	8.76	ATCTCC
MAL8P1.146	-856	1	8.76	ATCTCC
PFD0420c	-674	1	8.76	ATCTCC
PFC0995c	-486	1	8.76	ATCTCC
PFI0545w	-250	1	8.76	ATCTCC
PFL1700c	-1510	1	8.76	ATCTCC
MAL13P1.121	-565	-1	8.76	GGAGAT
PFC0912w	-739	1	8.76	ATCTCC
PFI1295c	-1923	-1	8.76	GGAGAT
PF07_0086	-1014	-1	8.76	GGAGAT
PFL0150w	-442	-1	8.76	GGAGAT
MAL13P1.226	-1019	1	8.76	ATCTCC
PF14_0184	-1932	1	8.76	ATCTCC
PFL1740w	-1118	-1	8.76	GGAGAT
PFI0395w	-562	-1	8.76	GGAGAT
PFI0375w	-1432	-1	8.76	GGAGAT
PFD0795w	-1783	-1	8.76	GGAGAT
PFD0795w	-1456	-1	8.76	GGAGAT
PFD0790c	-935	1	8.76	ATCTCC
PF13_0050	-1852	1	8.76	ATCTCC
PF14_0160	-1786	-1	8.76	GGAGAT
PF14_0160	-690	1	8.76	ATCTCC
PFF0585c	-392	1	8.76	ATCTCC
PFD0585c	-1751	1	8.76	ATCTCC
PFD0585c	-1451	-1	8.76	GGAGAT
PFD0585c	-928	1	8.76	ATCTCC
MAL7P1.155	-813	-1	8.76	GGAGAT
PFI0215c	-447	-1	8.76	GGAGAT
PFF0960c	-813	1	8.76	ATCTCC
PFL0505c	-1649	-1	8.76	GGAGAT
PFF0665c	-1730	1	8.76	ATCTCC
PF14_0392	-1793	-1	8.76	GGAGAT
PF11_0484	-709	1	8.76	ATCTCC
PFI0830c	-822	1	8.76	ATCTCC
PFE0215w	-1123	-1	8.76	GGAGAT
PFI0705w	-1220	1	8.76	ATCTCC
PFI0575c	-1145	1	8.76	ATCTCC
PF08_0126	-635	-1	8.76	GGAGAT
PF07_0038	-308	1	8.76	ATCTCC
PF10_0221	-429	-1	8.76	GGAGAT
PF10_0221	-74	1	8.76	ATCTCC
PFL1295w	-409	-1	8.76	GGAGAT
PF11_0465	-118	1	8.76	ATCTCC
PF14_0463	-1263	-1	8.76	GGAGAT
PF14_0315	-1689	1	8.76	ATCTCC
PF13_0032	-911	-1	8.76	GGAGAT
PF13_0229	-1121	1	8.76	ATCTCC
PF11_0413	-1646	1	8.76	ATCTCC
PFF0940c	-1439	1	8.76	ATCTCC
PFL1670c	-1076	1	8.76	ATCTCC
PF14_0380	-996	-1	8.76	GGAGAT
PF11_0348	-275	1	8.76	ATCTCC
MAL8P1.82	-1767	-1	8.76	GGAGAT
MAL13P1.202	-1934	1	8.76	ATCTCC
PF10_0271	-848	1	8.76	ATCTCC
PFE0400w	-170	1	8.17	ATGTCC
PFC0345w	-975	1	8.17	ATGTCC
PFL0465c	-1713	-1	8.17	GGACAT
MAL7P1.30	-734	1	8.17	ATGTCC
PFL2280w	-666	1	8.17	ATGTCC
PFD0420c	-1091	1	8.17	ATGTCC
PFI1255w	-624	1	8.17	ATGTCC
PFC0581w	-1112	1	8.17	ATGTCC
PFL0865w	-442	-1	8.17	GGACAT
MAL13P1.137	-1165	1	8.17	ATGTCC
MAL13P1.137	-442	-1	8.17	GGACAT
PFF1280w	-666	-1	8.17	GGACAT
PF08_0094	-964	-1	8.17	GGACAT
PFL0150w	-1968	1	8.17	ATGTCC
PFL2505c	-1300	1	8.17	ATGTCC
PF11_0127	-1352	1	8.17	ATGTCC
PF13_0131	-624	1	8.17	ATGTCC
PF11_0054	-1461	-1	8.17	GGACAT
PF14_0653	-1107	1	8.17	ATGTCC
PF14_0653	-869	-1	8.17	GGACAT
MAL13P1.249	-1239	-1	8.17	GGACAT
PF14_0443	-1071	-1	8.17	GGACAT
PFE1305c	-74	1	8.17	ATGTCC
PFB0365w	-1280	1	8.17	ATGTCC
PFF0720w	-1125	-1	8.17	GGACAT
MAL13P1.148	-1359	1	8.17	ATGTCC
PF08_0007	-819	1	8.17	ATGTCC
PFD0795w	-1842	-1	8.17	GGACAT
PFD0795w	-659	-1	8.17	GGACAT
PFD0790c	-876	1	8.17	ATGTCC
PFC0765c	-422	-1	8.17	GGACAT
PFF0375c	-66	-1	8.17	GGACAT
PFL0235w	-602	1	8.17	ATGTCC
PFF0170w	-1527	1	8.17	ATGTCC
PF14_0632	-1850	-1	8.17	GGACAT
PF13_0050	-678	1	8.17	ATGTCC
PF14_0160	-1564	-1	8.17	GGACAT
PF11_0424	-344	1	8.17	ATGTCC
MAL13P1.86	-1736	-1	8.17	GGACAT
PF11_0261	-599	1	8.17	ATGTCC
MAL13P1.234	-75	-1	8.17	GGACAT
PF13_0359	-390	1	8.17	ATGTCC
MAL13P1.37	-25	1	8.17	ATGTCC
MAL13P1.151	-1581	-1	8.17	GGACAT
PFL1370w	-639	1	8.17	ATGTCC
PFF0595c	-200	-1	8.17	GGACAT
PF08_0091	-1746	-1	8.17	GGACAT
PF14_0063	-1759	1	8.17	ATGTCC
PF11_0425	-923	-1	8.17	GGACAT
PFL0505c	-1945	1	8.17	ATGTCC
PFL0505c	-1546	-1	8.17	GGACAT
PFL0250w	-109	1	8.17	ATGTCC
PFC0275w	-378	-1	8.17	GGACAT
PF13_0223	-84	-1	8.17	GGACAT
PF13_0155	-1012	-1	8.17	GGACAT
PF07_0016	-1711	-1	8.17	GGACAT
PFF0380w	-80	1	8.17	ATGTCC
PF14_0268	-319	1	8.17	ATGTCC
PFI0705w	-1560	1	8.17	ATGTCC
PF07_0038	-1267	-1	8.17	GGACAT
PF11_0395	-878	1	8.17	ATGTCC
PFI0160w	-1211	1	8.17	ATGTCC
PFL2380c	-722	1	8.17	ATGTCC
PF13_0095	-595	-1	8.17	GGACAT
MAL13P1.250	-175	1	8.17	ATGTCC
MAL13P1.39	-996	-1	8.17	GGACAT
PF11_0465	-151	1	8.17	ATGTCC
PF10_0116	-1115	-1	8.17	GGACAT
PF11_0083	-712	-1	8.17	GGACAT
PF14_0463	-804	1	8.17	ATGTCC
PFL0630w	-1933	1	8.17	ATGTCC
PFL0630w	-93	-1	8.17	GGACAT
PF11_0420	-50	1	8.17	ATGTCC
PFF0650w	-664	-1	8.17	GGACAT
PF14_0533	-1832	-1	8.17	GGACAT
PF13_0229	-891	1	8.17	ATGTCC
PF13_0229	-118	-1	8.17	GGACAT
PF14_0552	-1339	-1	8.17	GGACAT
PFI0240c	-999	1	8.17	ATGTCC
PF14_0617	-1274	-1	8.17	GGACAT
PFL1670c	-246	-1	8.17	GGACAT
PFB0530c	-17	1	8.17	ATGTCC
MAL8P1.82	-835	-1	8.17	GGACAT
PFF0520w	-121	-1	8.17	GGACAT
PF13_0033	-1815	-1	8.17	GGACAT
PF11_0097	-1161	1	8.17	ATGTCC
PF11_0097	-145	1	8.17	ATGTCC
PF13_0154	-91	-1	8.17	GGACAT
MAL7P1.18	-1959	-1	8.17	GGACAT
PF10_0271	-516	1	8.17	ATGTCC
PF07_0023	-696	-1	8.17	GGACAT
PFD0595w	-412	1	7.75	CTTTCC
MAL13P1.285	-403	-1	7.75	GGAAAG
PFL0465c	-901	-1	7.75	GGAAAG
PFE0250w	-521	1	7.75	CTTTCC
PF11_0141	-681	-1	7.75	GGAAAG
PF14_0142	-1225	-1	7.75	GGAAAG
PFD0170c	-1018	1	7.75	CTTTCC
PFA0295c	-42	1	7.75	CTTTCC
PFL2280w	-90	1	7.75	CTTTCC
MAL8P1.146	-144	1	7.75	CTTTCC
PF07_0032	-802	1	7.75	CTTTCC
PFC0670c	-574	1	7.75	CTTTCC
PFI1255w	-373	1	7.75	CTTTCC
PF14_0379	-1212	1	7.75	CTTTCC
PF14_0379	-539	-1	7.75	GGAAAG
MAL8P1.29	-628	1	7.75	CTTTCC
PFI0545w	-672	-1	7.75	GGAAAG
PF14_0373	-1969	-1	7.75	GGAAAG
PF10_0060	-1163	1	7.75	CTTTCC
PF10_0060	-994	1	7.75	CTTTCC
PF14_0215	-243	-1	7.75	GGAAAG
PFL1385c	-297	1	7.75	CTTTCC
PF11_0370	-1693	-1	7.75	GGAAAG
PFD0780w	-666	-1	7.75	GGAAAG
PFI1295c	-103	1	7.75	CTTTCC
PFI1530c	-1369	-1	7.75	GGAAAG
PFI1530c	-1158	1	7.75	CTTTCC
MAL7P1.37	-1224	-1	7.75	GGAAAG
PFB0590w	-1027	-1	7.75	GGAAAG
MAL7P1.77	-1396	1	7.75	CTTTCC
PF11_0127	-1486	-1	7.75	GGAAAG
PF11_0054	-1451	-1	7.75	GGAAAG
PF11_0054	-873	-1	7.75	GGAAAG
PF14_0653	-372	1	7.75	CTTTCC
PFC0475c	-1825	-1	7.75	GGAAAG
PFL2370c	-1890	1	7.75	CTTTCC
PFA0335w	-1094	-1	7.75	GGAAAG
PF13_0072	-1534	1	7.75	CTTTCC
PF13_0072	-1119	-1	7.75	GGAAAG
PFE1175w	-46	1	7.75	CTTTCC
PF10_0071	-1559	-1	7.75	GGAAAG
PF10_0071	-1256	-1	7.75	GGAAAG
PF14_0558	-1596	-1	7.75	GGAAAG
PF14_0088	-1181	-1	7.75	GGAAAG
PF14_0409	-928	1	7.75	CTTTCC
PF10_0292	-649	1	7.75	CTTTCC
PF14_0212	-232	-1	7.75	GGAAAG
PFF0720w	-506	1	7.75	CTTTCC
PFF0720w	-109	1	7.75	CTTTCC
PFI0465c	-989	-1	7.75	GGAAAG
PFI0465c	-535	-1	7.75	GGAAAG
MAL13P1.22	-472	-1	7.75	GGAAAG
PF08_0007	-1696	-1	7.75	GGAAAG
PFC0325c	-314	-1	7.75	GGAAAG
PF11_0172	-867	-1	7.75	GGAAAG
MAL13P1.103	-1628	1	7.75	CTTTCC
MAL13P1.315	-951	1	7.75	CTTTCC
PFF0170w	-1221	-1	7.75	GGAAAG
PFI1155w	-385	1	7.75	CTTTCC
MAL13P1.234	-1749	-1	7.75	GGAAAG
MAL13P1.234	-586	-1	7.75	GGAAAG
PF10_0312	-108	1	7.75	CTTTCC
PFD0585c	-1075	-1	7.75	GGAAAG
PFL1005c	-1559	1	7.75	CTTTCC
PFL1005c	-1144	-1	7.75	GGAAAG
PFI0215c	-1086	-1	7.75	GGAAAG
PFI0710c	-1396	-1	7.75	GGAAAG
PF07_0113	-43	-1	7.75	GGAAAG
PF10_0133	-1528	1	7.75	CTTTCC
PF10_0133	-554	-1	7.75	GGAAAG
PF10_0133	-61	1	7.75	CTTTCC
PFF0960c	-543	1	7.75	CTTTCC
PF14_0063	-229	-1	7.75	GGAAAG
PF14_0405	-996	-1	7.75	GGAAAG
MAL13P1.140	-806	-1	7.75	GGAAAG
PFD0665c	-142	1	7.75	CTTTCC
PF14_0493	-1308	-1	7.75	GGAAAG
PF14_0493	-316	-1	7.75	GGAAAG
PFI0975c	-240	1	7.75	CTTTCC
PFE0450w	-1671	-1	7.75	GGAAAG
PFL0250w	-877	1	7.75	CTTTCC
PF11_0168	-699	-1	7.75	GGAAAG
PF13_0353	-242	-1	7.75	GGAAAG
PF13_0336	-56	-1	7.75	GGAAAG
PF11_0484	-1360	1	7.75	CTTTCC
PFI1620c	-1127	-1	7.75	GGAAAG
PFE0440w	-1769	1	7.75	CTTTCC
PFE0440w	-1478	-1	7.75	GGAAAG
PFE0440w	-1331	1	7.75	CTTTCC
PFA0205w	-1417	1	7.75	CTTTCC
PFI0705w	-1879	-1	7.75	GGAAAG
PFI0705w	-540	-1	7.75	GGAAAG
MAL13P1.124	-1857	-1	7.75	GGAAAG
MAL13P1.124	-1087	1	7.75	CTTTCC
PF08_0126	-1484	-1	7.75	GGAAAG
PF08_0126	-612	-1	7.75	GGAAAG
PF08_0126	-174	1	7.75	CTTTCC
PF10_0203	-1987	1	7.75	CTTTCC
PFC0310c	-704	-1	7.75	GGAAAG
PF07_0042	-855	-1	7.75	GGAAAG
PFL1295w	-57	1	7.75	CTTTCC
PF10_0116	-609	-1	7.75	GGAAAG
MAL13P1.190	-465	-1	7.75	GGAAAG
PF14_0211	-1947	1	7.75	CTTTCC
MAL7P1.207	-926	-1	7.75	GGAAAG
PF10_0147	-1921	-1	7.75	GGAAAG
PFE0435c	-1254	-1	7.75	GGAAAG
PFE0435c	-1107	1	7.75	CTTTCC
PFE0435c	-816	-1	7.75	GGAAAG
PF13_0063	-1108	1	7.75	CTTTCC
PF10_0360	-409	-1	7.75	GGAAAG
MAL7P1.78	-392	1	7.75	CTTTCC
PFL1925w	-1623	-1	7.75	GGAAAG
PFI0240c	-48	1	7.75	CTTTCC
PF14_0377	-1940	-1	7.75	GGAAAG
PF14_0377	-223	1	7.75	CTTTCC
MAL8P1.84	-610	1	7.75	CTTTCC
PFB0530c	-34	1	7.75	CTTTCC
PFC0250c	-716	-1	7.75	GGAAAG
PF10_0316	-1263	-1	7.75	GGAAAG
PF13_0086	-1492	1	7.75	CTTTCC
MAL8P1.82	-204	-1	7.75	GGAAAG
MAL13P1.202	-894	-1	7.75	GGAAAG
PFI0355c	-545	1	7.75	CTTTCC
PFI0355c	-110	1	7.75	CTTTCC
PFB0687c	-1046	1	7.75	CTTTCC
PFB0687c	-739	1	7.75	CTTTCC
PFE0795c	-1539	-1	7.75	GGAAAG
PFE0795c	-574	-1	7.75	GGAAAG
PFE0795c	-314	-1	7.75	GGAAAG
PF14_0618	-374	1	7.75	CTTTCC
PFI1240c	-486	1	7.75	CTTTCC
PFI1240c	-22	-1	7.75	GGAAAG
PF07_0012	-504	-1	7.57	GGCAAT
PFE0250w	-1605	1	7.57	ATTGCC
PFB0460c	-862	-1	7.57	GGCAAT
PF13_0025	-1279	-1	7.57	GGCAAT
PF14_0402	-1288	-1	7.57	GGCAAT
PFI0565w	-357	1	7.57	ATTGCC
PF10_0174	-634	-1	7.57	GGCAAT
MAL13P1.22	-1811	1	7.57	ATTGCC
MAL13P1.22	-697	1	7.57	ATTGCC
PFD0790c	-603	1	7.57	ATTGCC
PFL0235w	-1849	1	7.57	ATTGCC
PF13_0338	-275	-1	7.57	GGCAAT
PFI0880c	-1888	1	7.57	ATTGCC
PFF0170w	-1209	1	7.57	ATTGCC
MAL13P1.234	-437	-1	7.57	GGCAAT
PFD0585c	-1468	1	7.57	ATTGCC
PFA0345w	-890	1	7.57	ATTGCC
PFE0930w	-1356	1	7.57	ATTGCC
PFC0960c	-328	1	7.57	ATTGCC
MAL7P1.149	-114	1	7.57	ATTGCC
PFE0915c	-112	1	7.57	ATTGCC
PF14_0392	-1218	1	7.57	ATTGCC
PF07_0016	-615	1	7.57	ATTGCC
PFI1585c	-502	-1	7.57	GGCAAT
PFI0160w	-253	1	7.57	ATTGCC
PF10_0116	-881	-1	7.57	GGCAAT
PF13_0299	-382	-1	7.57	GGCAAT
PF10_0147	-571	1	7.57	ATTGCC
PFI0235w	-481	-1	7.57	GGCAAT
MAL8P1.203	-1156	1	7.57	ATTGCC
PF13_0229	-229	-1	7.57	GGCAAT
PFI0085c	-17	-1	7.57	GGCAAT
PFI0240c	-1293	-1	7.57	GGCAAT
PF14_0597	-990	-1	7.57	GGCAAT
PFI1210w	-1419	1	7.57	ATTGCC
PFA0155c	-811	-1	6.95	GGAAGT
PFI1325w	-1886	-1	6.95	GGAAGT
PFI1325w	-231	-1	6.95	GGAAGT
PF14_0142	-1215	-1	6.95	GGAAGT
PFF1280w	-736	1	6.95	ACTTCC
MAL7P1.37	-1216	-1	6.95	GGAAGT
MAL7P1.77	-1614	-1	6.95	GGAAGT
PFE1175w	-714	1	6.95	ACTTCC
PF14_0443	-92	-1	6.95	GGAAGT
PF14_0212	-391	-1	6.95	GGAAGT
PF11_0172	-421	-1	6.95	GGAAGT
PFC0765c	-1301	1	6.95	ACTTCC
MAL13P1.103	-1901	-1	6.95	GGAAGT
MAL13P1.103	-915	1	6.95	ACTTCC
MAL7P1.87	-1303	1	6.95	ACTTCC
PFE0930w	-1418	1	6.95	ACTTCC
MAL13P1.151	-523	1	6.95	ACTTCC
PFI0710c	-782	-1	6.95	GGAAGT
PFD0665c	-1320	-1	6.95	GGAAGT
PF14_0248	-357	-1	6.95	GGAAGT
MAL13P1.111	-357	-1	6.95	GGAAGT
PF08_0012	-1140	-1	6.95	GGAAGT
PF10_0221	-1692	-1	6.95	GGAAGT
PF10_0203	-967	-1	6.95	GGAAGT
PF13_0095	-905	1	6.95	ACTTCC
PF13_0095	-303	1	6.95	ACTTCC
MAL8P1.53	-215	-1	6.95	GGAAGT
MAL7P1.207	-900	-1	6.95	GGAAGT
PF13_0117	-903	1	6.95	ACTTCC
PF10_0147	-580	1	6.95	ACTTCC
PFF0740c	-126	-1	6.95	GGAAGT
PF08_0021	-750	1	6.95	ACTTCC
PFL2415w	-1362	-1	6.95	GGAAGT
MAL13P1.217	-807	-1	6.95	GGAAGT
PFL1925w	-799	-1	6.95	GGAAGT
PF14_0468	-1720	-1	6.95	GGAAGT
PF14_0468	-573	1	6.95	ACTTCC
PFA0285c	-958	1	6.95	ACTTCC
PFI0355c	-1840	1	6.95	ACTTCC
PFB0687c	-473	1	6.95	ACTTCC
PF14_0314	-1656	1	6.88	ATTACC
PF14_0676	-1854	-1	6.88	GGTAAT
PFD0595w	-497	1	6.88	ATTACC
PFE0400w	-1936	-1	6.88	GGTAAT
PFL2115c	-1894	-1	6.88	GGTAAT
PFL2115c	-455	-1	6.88	GGTAAT
PF07_0012	-660	1	6.88	ATTACC
PFA0155c	-351	-1	6.88	GGTAAT
PFL0685w	-1594	1	6.88	ATTACC
PF08_0032	-427	-1	6.88	GGTAAT
PF14_0613	-166	-1	6.88	GGTAAT
MAL7P1.30	-1413	-1	6.88	GGTAAT
MAL8P1.146	-1040	-1	6.88	GGTAAT
PF11_0371	-1822	-1	6.88	GGTAAT
PF07_0032	-1024	1	6.88	ATTACC
PFI1685w	-868	-1	6.88	GGTAAT
PFC0995c	-1859	1	6.88	ATTACC
PFC0995c	-1746	-1	6.88	GGTAAT
PFC0995c	-1414	1	6.88	ATTACC
PFC0995c	-964	-1	6.88	GGTAAT
PFI1255w	-542	1	6.88	ATTACC
PFC0581w	-1322	1	6.88	ATTACC
PFC0581w	-289	1	6.88	ATTACC
MAL13P1.168	-960	1	6.88	ATTACC
PFL1700c	-1184	1	6.88	ATTACC
PF14_0373	-311	-1	6.88	GGTAAT
PF14_0373	-195	-1	6.88	GGTAAT
PFC0912w	-609	-1	6.88	GGTAAT
PFL1385c	-1742	-1	6.88	GGTAAT
PFL0445w	-546	1	6.88	ATTACC
PF11_0370	-1488	1	6.88	ATTACC
PFI0230c	-1399	1	6.88	ATTACC
PFI0230c	-277	1	6.88	ATTACC
PFI0230c	-190	1	6.88	ATTACC
PF08_0094	-605	-1	6.88	GGTAAT
PF08_0094	-459	1	6.88	ATTACC
PF11_0227	-567	-1	6.88	GGTAAT
PF14_0369	-1292	1	6.88	ATTACC
MAL13P1.226	-1524	-1	6.88	GGTAAT
PFL1390w	-811	1	6.88	ATTACC
PFL2505c	-427	-1	6.88	GGTAAT
PF14_0653	-1226	1	6.88	ATTACC
PFC0475c	-517	1	6.88	ATTACC
PFC0475c	-60	-1	6.88	GGTAAT
PF14_0462	-852	1	6.88	ATTACC
PFI0155c	-883	-1	6.88	GGTAAT
PFI0155c	-121	-1	6.88	GGTAAT
PFL1740w	-55	-1	6.88	GGTAAT
PFE1175w	-412	1	6.88	ATTACC
PF07_0064	-674	-1	6.88	GGTAAT
PF07_0064	-11	-1	6.88	GGTAAT
PFE1305c	-1603	-1	6.88	GGTAAT
PFE1305c	-484	1	6.88	ATTACC
PFE1355c	-130	1	6.88	ATTACC
MAL13P1.161	-898	-1	6.88	GGTAAT
PF14_0212	-563	1	6.88	ATTACC
PF14_0212	-213	1	6.88	ATTACC
MAL13P1.148	-1093	1	6.88	ATTACC
PFF0750w	-307	1	6.88	ATTACC
PFC0325c	-1681	-1	6.88	GGTAAT
PFA0405w	-1074	-1	6.88	GGTAAT
PF11_0172	-366	1	6.88	ATTACC
PF11_0172	-348	1	6.88	ATTACC
PF11_0172	-330	1	6.88	ATTACC
PF11_0172	-312	1	6.88	ATTACC
PF11_0172	-294	1	6.88	ATTACC
PF11_0172	-276	1	6.88	ATTACC
PF11_0172	-258	1	6.88	ATTACC
PF11_0172	-240	1	6.88	ATTACC
PF11_0172	-222	1	6.88	ATTACC
PF11_0172	-204	1	6.88	ATTACC
PF11_0172	-186	1	6.88	ATTACC
PF11_0172	-168	1	6.88	ATTACC
PF11_0172	-150	1	6.88	ATTACC
PF11_0172	-132	1	6.88	ATTACC
MAL13P1.131	-707	1	6.88	ATTACC
PF11_0146	-403	1	6.88	ATTACC
PF14_0675	-68	1	6.88	ATTACC
PFC0840w	-894	1	6.88	ATTACC
PFI0880c	-1308	-1	6.88	GGTAAT
PF13_0050	-1577	-1	6.88	GGTAAT
PF13_0050	-1082	-1	6.88	GGTAAT
PF14_0160	-445	1	6.88	ATTACC
PFI1155w	-1782	-1	6.88	GGTAAT
PFB0340c	-1324	1	6.88	ATTACC
PF13_0185	-36	-1	6.88	GGTAAT
MAL13P1.234	-1504	1	6.88	ATTACC
PFF0585c	-320	-1	6.88	GGTAAT
PF10_0312	-367	-1	6.88	GGTAAT
MAL13P1.160	-242	-1	6.88	GGTAAT
PFL1930w	-1287	-1	6.88	GGTAAT
PFI0670w	-472	-1	6.88	GGTAAT
PFI0670w	-131	-1	6.88	GGTAAT
MAL13P1.37	-888	-1	6.88	GGTAAT
MAL13P1.151	-309	-1	6.88	GGTAAT
PFL1300c	-1771	-1	6.88	GGTAAT
PFL1300c	-1625	-1	6.88	GGTAAT
PFL1370w	-419	1	6.88	ATTACC
PFF0595c	-48	1	6.88	ATTACC
MAL7P1.149	-1356	1	6.88	ATTACC
MAL7P1.149	-866	1	6.88	ATTACC
PFL1395c	-489	-1	6.88	GGTAAT
PFC0886w	-391	1	6.88	ATTACC
PFI0975c	-1999	1	6.88	ATTACC
PFI0975c	-554	1	6.88	ATTACC
PFI0975c	-84	-1	6.88	GGTAAT
PFE0450w	-1619	1	6.88	ATTACC
PFL0250w	-1023	1	6.88	ATTACC
PF14_0392	-890	1	6.88	ATTACC
PF14_0392	-42	-1	6.88	GGTAAT
PF14_0556	-572	1	6.88	ATTACC
PF13_0223	-797	1	6.88	ATTACC
MAL7P1.132	-461	-1	6.88	GGTAAT
PF07_0016	-983	1	6.88	ATTACC
PFE0440w	-27	-1	6.88	GGTAAT
PFE0440w	-9	1	6.88	ATTACC
PFA0485w	-439	1	6.88	ATTACC
PFL0350c	-1208	1	6.88	ATTACC
PFL0350c	-24	-1	6.88	GGTAAT
PFE0215w	-1180	-1	6.88	GGTAAT
PFE0215w	-1110	1	6.88	ATTACC
PF14_0120	-766	1	6.88	ATTACC
PF14_0037	-423	-1	6.88	GGTAAT
MAL8P1.153	-1811	-1	6.88	GGTAAT
MAL8P1.153	-1616	-1	6.88	GGTAAT
PF08_0012	-1876	1	6.88	ATTACC
PF10_0203	-804	1	6.88	ATTACC
PF10_0203	-362	-1	6.88	GGTAAT
PF11_0395	-1762	1	6.88	ATTACC
PF07_0042	-1118	-1	6.88	GGTAAT
PF11_0107	-246	-1	6.88	GGTAAT
PFE0340c	-1381	1	6.88	ATTACC
MAL13P1.324	-606	1	6.88	ATTACC
PF07_0035	-1381	1	6.88	ATTACC
MAL13P1.190	-1025	-1	6.88	GGTAAT
PF13_0299	-951	-1	6.88	GGTAAT
PFF1175c	-346	-1	6.88	GGTAAT
[truncated: 2,845 more rows]
