# Supplementary material for: Identification and Genome-Wide Prediction of DNA Binding Specificities for the ApiAP2 Family of Regulators from the Malaria Parasite
Source: PLoS Pathog. 2010 Oct 28;6(10):e1001165. doi: 10.1371/journal.ppat.1001165 (PMC2965767; doi:10.1371/journal.ppat.1001165)
Supplement: Dataset S6 — Perturbation co-expressed predicted targets for all motifs. (1.49 MB ZIP) [file ppat.1001165.s024.zip › Dataset S6_revised/PF10_0075_D1_perturbation co-expressed targets.xls]

## Sheet: GTCGAC_PF10_0075D1ext.targets.t
Dataset S6h. Predicted targets of PF10_0075_D1 that are co-expressed in perturbation experiments (Hu et al. 2009).
Searches were done using the position weight matrix trimmed to the 6 most informative consecutive motif positions.
Data is sorted by score from highest to lowest.
Column 1 - PlasmoDB gene IDs. Genes listed multiple times have more than one match to the motif in their upstream regions
Column 2 - Position of the motif upstream from the ATG start codon.
Column 3 - Orientation of the motif in the genome. 1 indicates the plus strand and -1 indicates the minus strand.
Column 4 - ScanACE score. Higher scores reflect better better matches to the position weight matrix.
Column 5 - Sequence of the motif match. All sequences are 5' to 3' from the plus strand.
Hu G, Cabrera A, Kono M, Mok S, Chaal BK, et al. Transcriptional profiling of growth perturbations of the human malaria parasite Plasmodium falciparum. Nat Biotechnol 28: 91-98.
Gene ID	Position	Orientation	Score	Sequence
MAL8P1.4	-1528	1	17.86	GTCGAC
PF08_0065	-832	1	17.86	GTCGAC
PF13_0178	-637	1	17.86	GTCGAC
PF13_0177	-1869	1	17.86	GTCGAC
PFL0135w	-842	1	14.76	GGCGAC
PFC0875w	-494	1	14.76	GTCGCC
PF13_0138	-178	1	14.76	GTCGCC
PFC0425w	-150	1	14.76	GTCGCC
PF13_0341	-1229	1	12.99	GTCGGC
PFL0405w	-1268	1	12.99	GCCGAC
PFA0660w	-178	1	12.99	GTCGGC
PF11_0522	-678	-1	11.53	GTCGTC
PFL1820w	-768	-1	11.53	GTCGTC
PF14_0707	-1008	1	11.53	GACGAC
PFL1815c	-1264	1	11.53	GACGAC
MAL7P1.24	-804	-1	11.53	GTCGTC
PFD0095c	-1710	1	11.53	GACGAC
PFA0110w	-846	-1	11.53	GTCGTC
MAL13P1.268	-1438	1	11.53	GACGAC
MAL7P1.34	-1050	1	11.53	GACGAC
PF14_0316	-375	1	11.53	GACGAC
PFL2475w	-87	1	10.96	GTCGAG
PF13_0162	-1665	1	10.96	CTCGAC
PF14_0518	-1424	1	10.96	CTCGAC
