# Supplementary material for: Identification and Genome-Wide Prediction of DNA Binding Specificities for the ApiAP2 Family of Regulators from the Malaria Parasite
Source: PLoS Pathog. 2010 Oct 28;6(10):e1001165. doi: 10.1371/journal.ppat.1001165 (PMC2965767; doi:10.1371/journal.ppat.1001165)
Supplement: Dataset S6 — Perturbation co-expressed predicted targets for all motifs. (1.49 MB ZIP) [file ppat.1001165.s024.zip › Dataset S6_revised/PF10_0075_D2_perturbation co-expressed targets.xls]

## Sheet: TCTTGC_PF10_0075D2ext.targets.t
Dataset S6i. Predicted targets of PF10_0075_D2 that are co-expressed in perturbation experiments (Hu et al. 2009).
Searches were done using the position weight matrix trimmed to the 6 most informative consecutive motif positions.
Data is sorted by score from highest to lowest.
Column 1 - PlasmoDB gene IDs. Genes listed multiple times have more than one match to the motif in their upstream regions
Column 2 - Position of the motif upstream from the ATG start codon.
Column 3 - Orientation of the motif in the genome. 1 indicates the plus strand and -1 indicates the minus strand.
Column 4 - ScanACE score. Higher scores reflect better better matches to the position weight matrix.
Column 5 - Sequence of the motif match. All sequences are 5' to 3' from the plus strand.
Hu G, Cabrera A, Kono M, Mok S, Chaal BK, et al. Transcriptional profiling of growth perturbations of the human malaria parasite Plasmodium falciparum. Nat Biotechnol 28: 91-98.
Gene ID	Position	Orientation	Score	Sequence
PFL1720w	-739	-1	14.2	GCAAGA
PF13_0070	-1825	1	14.2	TCTTGC
PF07_0012	-834	1	14.2	TCTTGC
PFD0170c	-466	-1	14.2	GCAAGA
PFD0170c	-66	1	14.2	TCTTGC
PFF0080c	-666	1	14.2	TCTTGC
MAL7P1.13	-286	1	14.2	TCTTGC
PF13_0258	-1771	-1	14.2	GCAAGA
PF13_0072	-1873	1	14.2	TCTTGC
PF11_0482	-165	1	14.2	TCTTGC
PFC0320w	-976	1	14.2	TCTTGC
PF11_0229	-388	1	14.2	TCTTGC
PF10_0311	-919	-1	14.2	GCAAGA
PF14_0177	-1430	1	14.2	TCTTGC
PF10_0227	-1474	-1	14.2	GCAAGA
PFF1470c	-1556	-1	14.2	GCAAGA
PF13_0164	-278	1	14.2	TCTTGC
PFI0880c	-737	1	14.2	TCTTGC
PFI1155w	-10	-1	14.2	GCAAGA
MAL7P1.87	-1191	-1	14.2	GCAAGA
PFE0930w	-154	1	14.2	TCTTGC
MAL13P1.380	-1914	-1	14.2	GCAAGA
PF07_0062	-39	-1	14.2	GCAAGA
PFC0315c	-115	-1	14.2	GCAAGA
PF10_0045	-85	1	14.2	TCTTGC
PF10_0146	-1210	1	14.2	TCTTGC
PFL0350c	-1098	-1	14.2	GCAAGA
PFL1295w	-1091	-1	14.2	GCAAGA
PF14_0694	-15	1	14.2	TCTTGC
PF07_0035	-817	1	14.2	TCTTGC
PFE0260w	-373	-1	14.2	GCAAGA
PFF0860c	-1611	1	14.2	TCTTGC
PFI0135c	-1728	-1	14.2	GCAAGA
PFL0260c	-141	-1	14.2	GCAAGA
PF11_0342	-1364	1	14.2	TCTTGC
PF07_0023	-611	1	14.2	TCTTGC
PF14_0133	-515	-1	13.42	GCAAGG
PF07_0118	-15	1	13.42	CCTTGC
MAL7P1.30	-798	-1	13.42	GCAAGG
PFE1125w	-442	-1	13.42	GCAAGG
MAL13P1.121	-1968	-1	13.42	GCAAGG
PF13_0291	-531	-1	13.42	GCAAGG
PF10_0031	-870	1	13.42	CCTTGC
PFI0565w	-13	1	13.42	CCTTGC
PF11_0464	-355	1	13.42	CCTTGC
PF14_0675	-879	1	13.42	CCTTGC
PF11_0338	-769	1	13.42	CCTTGC
PF13_0050	-1065	1	13.42	CCTTGC
MAL13P1.151	-956	1	13.42	CCTTGC
PFE1130w	-71	1	13.42	CCTTGC
PFC0886w	-1419	1	13.42	CCTTGC
PFF1010c	-1539	-1	13.42	GCAAGG
MAL13P1.105	-660	1	13.42	CCTTGC
PF14_0556	-824	1	13.42	CCTTGC
PF10_0146	-858	1	13.42	CCTTGC
MAL13P1.111	-879	-1	13.42	GCAAGG
PFI0265c	-1231	-1	13.42	GCAAGG
PF13_0032	-1780	1	13.42	CCTTGC
PF14_0597	-1044	1	13.42	CCTTGC
PFE1510c	-216	1	13.42	CCTTGC
PF13_0160	-325	-1	13.42	GCAAGG
PFB0685c	-1567	1	13.42	CCTTGC
PF13_0202	-612	1	11.29	TCTGGC
PFA0245w	-791	1	11.29	TCTGGC
PF11_0482	-1973	1	11.29	TCTGGC
PFI0375w	-354	-1	11.29	GCCAGA
PFE0165w	-1187	1	11.29	TCTGGC
PFC0886w	-556	1	11.29	TCTGGC
MAL13P1.105	-890	1	11.29	TCTGGC
PFL0350c	-278	1	11.29	TCTGGC
PFL2435w	-821	1	11.29	TCTGGC
PF07_0012	-410	-1	11.08	GCAAGC
PF14_0142	-923	-1	11.08	GCAAGC
PFC0995c	-574	1	11.08	GCTTGC
PFI1445w	-1469	-1	11.08	GCAAGC
PFL0445w	-849	-1	11.08	GCAAGC
PFC1005c	-1058	1	11.08	GCTTGC
PFE1515w	-377	-1	11.08	GCAAGC
PF13_0164	-654	1	11.08	GCTTGC
PFB0340c	-940	-1	11.08	GCAAGC
PFL1295w	-1845	-1	11.08	GCAAGC
PF14_0597	-1931	1	11.08	GCTTGC
PF14_0380	-1566	-1	11.08	GCAAGC
PF11_0061	-1414	1	11.08	GCTTGC
MAL8P1.82	-214	-1	11.08	GCAAGC
PF13_0160	-108	1	11.08	GCTTGC
PFI0605c	-1402	1	11.02	TCCTGC
PFA0295c	-809	-1	11.02	GCAGGA
PFC0515c	-338	1	11.02	TCCTGC
PFB0365w	-366	-1	11.02	GCAGGA
PF14_0333	-1086	-1	11.02	GCAGGA
PF08_0007	-816	1	11.02	TCCTGC
PFC0500w	-791	-1	11.02	GCAGGA
PFI1315c	-1785	1	11.02	TCCTGC
PFB0795w	-55	-1	11.02	GCAGGA
MAL13P1.105	-75	-1	11.02	GCAGGA
PFF0380w	-643	-1	11.02	GCAGGA
PFL2215w	-732	-1	11.02	GCAGGA
PFE0785c	-1186	-1	11.02	GCAGGA
PF14_0334	-977	1	11.02	TCCTGC
PF10_0124	-287	1	11.02	TCCTGC
PFB0835c	-1600	-1	11.02	GCAGGA
PFI1665w	-317	1	11.02	TCCTGC
PF14_0293	-617	-1	11.02	GCAGGA
PFB0840w	-268	1	11.02	TCCTGC
PF10_0271	-845	1	11.02	TCCTGC
PFC0435w	-317	1	10.69	TATTGC
PF14_0531	-1476	-1	10.69	GCAATA
PF11_0392	-1509	1	10.69	TATTGC
PFE0400w	-1439	-1	10.69	GCAATA
PFE0400w	-1038	-1	10.69	GCAATA
PF14_0161	-1569	-1	10.69	GCAATA
PF13_0070	-949	-1	10.69	GCAATA
PF07_0012	-503	-1	10.69	GCAATA
PF14_0591	-475	-1	10.69	GCAATA
PF14_0591	-177	-1	10.69	GCAATA
PFF1180w	-298	-1	10.69	GCAATA
PF11_0141	-504	1	10.69	TATTGC
PFL0685w	-799	1	10.69	TATTGC
PF14_0142	-1969	1	10.69	TATTGC
PF14_0142	-823	1	10.69	TATTGC
PF14_0142	-384	-1	10.69	GCAATA
PF14_0613	-386	-1	10.69	GCAATA
PFD0380c	-1543	-1	10.69	GCAATA
PFD0420c	-553	-1	10.69	GCAATA
PFE0420c	-967	1	10.69	TATTGC
PFE0225w	-761	-1	10.69	GCAATA
PFE0225w	-679	-1	10.69	GCAATA
PFL0680c	-70	-1	10.69	GCAATA
MAL8P1.29	-1661	1	10.69	TATTGC
MAL8P1.29	-1356	-1	10.69	GCAATA
PF11_0185	-1317	-1	10.69	GCAATA
PF11_0066	-257	1	10.69	TATTGC
PFI0545w	-1354	1	10.69	TATTGC
PFE0265c	-191	-1	10.69	GCAATA
MAL13P1.194	-180	-1	10.69	GCAATA
PFC0912w	-579	1	10.69	TATTGC
PFC0912w	-132	1	10.69	TATTGC
PF14_0630	-341	-1	10.69	GCAATA
PF11_0370	-945	1	10.69	TATTGC
PF11_0370	-763	1	10.69	TATTGC
PFL1025c	-1241	-1	10.69	GCAATA
PFL1025c	-175	1	10.69	TATTGC
MAL13P1.19	-1584	1	10.69	TATTGC
PFF0080c	-812	-1	10.69	GCAATA
PF14_0249	-501	1	10.69	TATTGC
PF14_0323	-1415	1	10.69	TATTGC
PF14_0323	-1085	-1	10.69	GCAATA
MAL13P1.137	-821	1	10.69	TATTGC
PFC0515c	-434	1	10.69	TATTGC
PF08_0094	-1938	1	10.69	TATTGC
PF11_0227	-898	-1	10.69	GCAATA
PF14_0233	-364	1	10.69	TATTGC
PF14_0369	-1598	-1	10.69	GCAATA
PF14_0369	-882	1	10.69	TATTGC
MAL13P1.226	-1262	-1	10.69	GCAATA
PFL2505c	-245	1	10.69	TATTGC
PF08_0057	-299	1	10.69	TATTGC
MAL13P1.42	-509	-1	10.69	GCAATA
MAL13P1.145	-745	-1	10.69	GCAATA
PFL1050w	-355	-1	10.69	GCAATA
PF11_0054	-1178	-1	10.69	GCAATA
PF11_0054	-198	1	10.69	TATTGC
PF14_0653	-702	-1	10.69	GCAATA
PF14_0653	-545	1	10.69	TATTGC
PF11_0098	-1252	1	10.69	TATTGC
PFC0475c	-94	-1	10.69	GCAATA
PF11_0253	-1630	-1	10.69	GCAATA
PF11_0253	-106	1	10.69	TATTGC
PF07_0078	-1980	1	10.69	TATTGC
PFA0245w	-1471	1	10.69	TATTGC
PFE0840c	-1003	-1	10.69	GCAATA
PFF1365c	-1055	-1	10.69	GCAATA
PFF1365c	-1005	-1	10.69	GCAATA
PFF1365c	-346	1	10.69	TATTGC
PF10_0031	-652	1	10.69	TATTGC
PF13_0078	-988	-1	10.69	GCAATA
PF14_0558	-419	1	10.69	TATTGC
PFL1160c	-523	1	10.69	TATTGC
PFE1305c	-238	-1	10.69	GCAATA
PFE1305c	-160	-1	10.69	GCAATA
PF13_0308	-964	1	10.69	TATTGC
PF13_0308	-904	1	10.69	TATTGC
PFI0565w	-358	1	10.69	TATTGC
MAL7P1.119	-332	1	10.69	TATTGC
PF11_0262	-985	-1	10.69	GCAATA
MAL13P1.22	-698	1	10.69	TATTGC
PFD0795w	-974	1	10.69	TATTGC
PF11_0464	-1697	1	10.69	TATTGC
PFF0750w	-1683	1	10.69	TATTGC
PFF0750w	-485	-1	10.69	GCAATA
PFC0325c	-1704	1	10.69	TATTGC
PFD0790c	-1744	-1	10.69	GCAATA
PFD0790c	-604	1	10.69	TATTGC
PF14_0112	-929	1	10.69	TATTGC
PFF0510w	-941	1	10.69	TATTGC
PFF0510w	-413	1	10.69	TATTGC
PFF0510w	-156	1	10.69	TATTGC
PF07_0120	-1437	-1	10.69	GCAATA
PF14_0675	-1832	-1	10.69	GCAATA
PF14_0696	-759	-1	10.69	GCAATA
PF14_0696	-530	-1	10.69	GCAATA
MAL13P1.296	-1840	-1	10.69	GCAATA
PF13_0338	-274	-1	10.69	GCAATA
PFC0840w	-826	-1	10.69	GCAATA
PFC0840w	-197	-1	10.69	GCAATA
PFI0880c	-1889	1	10.69	TATTGC
PF11_0338	-1618	1	10.69	TATTGC
PF14_0160	-630	1	10.69	TATTGC
PFB0340c	-1094	-1	10.69	GCAATA
PFB0340c	-347	-1	10.69	GCAATA
PF11_0261	-31	1	10.69	TATTGC
PF10_0312	-374	-1	10.69	GCAATA
PFL1005c	-975	-1	10.69	GCAATA
PFE1485w	-843	1	10.69	TATTGC
PFA0345w	-891	1	10.69	TATTGC
PF13_0148	-1299	1	10.69	TATTGC
PFE0930w	-1357	1	10.69	TATTGC
MAL13P1.380	-1938	1	10.69	TATTGC
MAL13P1.380	-1462	1	10.69	TATTGC
MAL13P1.380	-545	1	10.69	TATTGC
MAL13P1.380	-360	1	10.69	TATTGC
PF10_0166	-68	-1	10.69	GCAATA
PFI1355w	-1066	-1	10.69	GCAATA
PF10_0133	-862	1	10.69	TATTGC
PF10_0133	-825	1	10.69	TATTGC
PFC0960c	-329	1	10.69	TATTGC
PFI0950w	-442	1	10.69	TATTGC
PF11_0233	-246	-1	10.69	GCAATA
PF08_0091	-31	-1	10.69	GCAATA
PF13_0079	-987	1	10.69	TATTGC
PF13_0079	-190	1	10.69	TATTGC
PFL1395c	-1453	-1	10.69	GCAATA
MAL13P1.140	-920	-1	10.69	GCAATA
PFL0505c	-524	1	10.69	TATTGC
PFL1335w	-1305	1	10.69	TATTGC
PFL1335w	-410	-1	10.69	GCAATA
PFF1010c	-1364	-1	10.69	GCAATA
PF11_0062	-9	1	10.69	TATTGC
PF14_0248	-273	-1	10.69	GCAATA
PFI0975c	-77	1	10.69	TATTGC
PF14_0681	-1162	-1	10.69	GCAATA
PF14_0681	-991	-1	10.69	GCAATA
PFE1120w	-1999	-1	10.69	GCAATA
PFE1120w	-1769	-1	10.69	GCAATA
PFC0275w	-388	1	10.69	TATTGC
PF11_0415	-449	-1	10.69	GCAATA
PF11_0415	-220	1	10.69	TATTGC
PF10_0045	-1383	1	10.69	TATTGC
PFI1580c	-1816	-1	10.69	GCAATA
PFL1330c	-1450	1	10.69	TATTGC
PF13_0336	-567	1	10.69	TATTGC
PFB0161c	-550	-1	10.69	GCAATA
MAL7P1.132	-1369	1	10.69	TATTGC
PFC0720w	-1343	-1	10.69	GCAATA
PFC0720w	-345	1	10.69	TATTGC
PF07_0016	-616	1	10.69	TATTGC
MAL13P1.130	-1160	1	10.69	TATTGC
PFI1620c	-1027	1	10.69	TATTGC
PFI1620c	-542	-1	10.69	GCAATA
MAL13P1.111	-798	1	10.69	TATTGC
PFE0440w	-963	1	10.69	TATTGC
PFE0440w	-191	1	10.69	TATTGC
PF14_0102	-1282	1	10.69	TATTGC
PFI0785c	-1037	1	10.69	TATTGC
PFI0785c	-264	1	10.69	TATTGC
PFD0800c	-1182	1	10.69	TATTGC
PFD0800c	-382	1	10.69	TATTGC
PFD0800c	-336	-1	10.69	GCAATA
PFA0205w	-1607	1	10.69	TATTGC
PFE1225w	-995	1	10.69	TATTGC
MAL8P1.153	-225	-1	10.69	GCAATA
PFC0755c	-2000	1	10.69	TATTGC
PFC0755c	-1074	-1	10.69	GCAATA
PF08_0126	-1705	1	10.69	TATTGC
PF10_0221	-1096	1	10.69	TATTGC
PFA0280w	-1659	1	10.69	TATTGC
PFA0280w	-770	1	10.69	TATTGC
PFI0160w	-394	1	10.69	TATTGC
PFI0160w	-178	-1	10.69	GCAATA
PFL2380c	-1018	1	10.69	TATTGC
PFE0340c	-1399	1	10.69	TATTGC
MAL13P1.39	-1313	-1	10.69	GCAATA
PF14_0376	-1420	-1	10.69	GCAATA
PF14_0376	-229	-1	10.69	GCAATA
MAL8P1.30	-594	-1	10.69	GCAATA
PF10_0124	-1547	-1	10.69	GCAATA
PFD1120c	-147	1	10.69	TATTGC
PFL1010c	-1345	1	10.69	TATTGC
PFL1010c	-1045	1	10.69	TATTGC
PF13_0299	-381	-1	10.69	GCAATA
PF14_0463	-1373	1	10.69	TATTGC
PFA0115w	-1596	1	10.69	TATTGC
PFF1175c	-1793	1	10.69	TATTGC
MAL7P1.207	-1308	-1	10.69	GCAATA
MAL7P1.207	-808	-1	10.69	GCAATA
PFE0435c	-1622	-1	10.69	GCAATA
PFA0290w	-1490	1	10.69	TATTGC
PFA0290w	-695	1	10.69	TATTGC
MAL8P1.203	-714	1	10.69	TATTGC
PFF0785w	-456	-1	10.69	GCAATA
PFL1465c	-856	-1	10.69	GCAATA
PF14_0245	-405	1	10.69	TATTGC
PF14_0415	-1147	-1	10.69	GCAATA
PFE0155w	-924	1	10.69	TATTGC
PFB0835c	-409	1	10.69	TATTGC
PFF1190c	-313	-1	10.69	GCAATA
PFI0905w	-608	1	10.69	TATTGC
PFD0670c	-1091	-1	10.69	GCAATA
PF14_0617	-174	-1	10.69	GCAATA
PF14_0065	-980	1	10.69	TATTGC
PF14_0065	-788	1	10.69	TATTGC
MAL8P1.84	-718	1	10.69	TATTGC
PF14_0597	-989	-1	10.69	GCAATA
PF14_0380	-1667	-1	10.69	GCAATA
PFC0625w	-107	1	10.69	TATTGC
PFC0250c	-665	1	10.69	TATTGC
PFC0250c	-543	-1	10.69	GCAATA
PF14_0352	-1970	1	10.69	TATTGC
PFA0285c	-884	-1	10.69	GCAATA
PFA0285c	-89	-1	10.69	GCAATA
PFC0860w	-636	-1	10.69	GCAATA
PF14_0293	-1234	1	10.69	TATTGC
PFB0840w	-1642	1	10.69	TATTGC
PFB0840w	-1459	-1	10.69	GCAATA
PFI0355c	-550	1	10.69	TATTGC
PF14_0343	-1733	1	10.69	TATTGC
PF14_0343	-1461	-1	10.69	GCAATA
PF11_0131	-615	-1	10.69	GCAATA
PF11_0131	-484	1	10.69	TATTGC
PF11_0049	-1564	1	10.69	TATTGC
PF11_0049	-646	1	10.69	TATTGC
PFC0120w	-1804	-1	10.69	GCAATA
PFC0120w	-1591	-1	10.69	GCAATA
PFC0120w	-1141	-1	10.69	GCAATA
PFC0120w	-60	-1	10.69	GCAATA
PFC0120w	-39	-1	10.69	GCAATA
PF14_0480	-587	-1	10.69	GCAATA
PF14_0480	-265	-1	10.69	GCAATA
PFB0190c	-1168	-1	10.69	GCAATA
PFL1075w	-858	1	10.69	TATTGC
PFL1075w	-695	1	10.69	TATTGC
PFE1510c	-277	1	10.69	TATTGC
PF13_0024	-969	1	10.69	TATTGC
PF10_0271	-307	-1	10.69	GCAATA
PF11_0342	-491	-1	10.69	GCAATA
PFF0200c	-659	-1	10.69	GCAATA
PF14_0618	-1899	-1	10.69	GCAATA
PF11_0352	-1676	-1	10.69	GCAATA
PF14_0548	-1004	1	10.19	TCGTGC
PFI1445w	-1008	1	10.19	TCGTGC
PF14_0577	-305	1	10.19	TCGTGC
PFL1110c	-550	1	10.19	TCGTGC
PF10_0071	-978	1	10.19	TCGTGC
MAL13P1.161	-954	-1	10.19	GCACGA
MAL13P1.160	-298	-1	10.19	GCACGA
MAL7P1.87	-149	1	10.19	TCGTGC
PFI0975c	-1185	1	10.19	TCGTGC
PFL2215w	-890	1	10.19	TCGTGC
PFI0785c	-1247	1	10.19	TCGTGC
PF14_0315	-1021	1	10.19	TCGTGC
PF14_0617	-1877	-1	10.19	GCACGA
PFC0625w	-813	1	10.19	TCGTGC
PF11_0097	-798	-1	10.19	GCACGA
PFF0200c	-841	1	10.19	TCGTGC
PFI1685w	-7	1	9.85	TCTCGC
PF14_0249	-230	1	9.85	TCTCGC
PF10_0292	-847	-1	9.85	GCGAGA
PFC0840w	-185	1	9.85	TCTCGC
PF14_0089	-222	1	9.85	TCTCGC
PF14_0248	-544	-1	9.85	GCGAGA
PF11_0395	-1803	-1	9.85	GCGAGA
PF14_0090	-1336	-1	9.85	GCGAGA
PF11_0468	-156	1	9.85	TCTCGC
PF14_0415	-955	1	9.85	TCTCGC
PFF0860c	-557	1	9.85	TCTCGC
PFI0605c	-1946	1	9.76	ACTTGC
PFC0581w	-798	-1	9.76	GCAAGT
MAL13P1.194	-13	-1	9.76	GCAAGT
PFL0445w	-635	-1	9.76	GCAAGT
PF14_0323	-1566	1	9.76	ACTTGC
PFL2505c	-1011	1	9.76	ACTTGC
PF13_0072	-1148	-1	9.76	GCAAGT
PF10_0362	-22	-1	9.76	GCAAGT
PFD0535w	-984	1	9.76	ACTTGC
PFE1515w	-1644	-1	9.76	GCAAGT
MAL13P1.22	-387	-1	9.76	GCAAGT
PF08_0007	-205	1	9.76	ACTTGC
PFF0375c	-1602	1	9.76	ACTTGC
PF11_0424	-1046	1	9.76	ACTTGC
PF11_0425	-221	-1	9.76	GCAAGT
PFI0975c	-1301	-1	9.76	GCAAGT
PFE1120w	-227	-1	9.76	GCAAGT
PF14_0556	-612	1	9.76	ACTTGC
MAL7P1.154	-114	1	9.76	ACTTGC
MAL13P1.130	-965	1	9.76	ACTTGC
PFL2215w	-1617	1	9.76	ACTTGC
PFL0165c	-122	1	9.76	ACTTGC
PF14_0268	-807	1	9.76	ACTTGC
PFL2090c	-1901	1	9.76	ACTTGC
MAL7P1.207	-1938	-1	9.76	GCAAGT
PFI1475w	-1985	1	9.76	ACTTGC
PF14_0617	-1495	-1	9.76	GCAAGT
PF14_0380	-110	-1	9.76	GCAAGT
PF11_0061	-1116	1	9.76	ACTTGC
PF14_0352	-1751	1	9.76	ACTTGC
PF14_0288	-1843	-1	9.76	GCAAGT
PFC0860w	-114	-1	9.76	GCAAGT
PF14_0293	-634	-1	9.76	GCAAGT
PF11_0049	-1169	-1	9.76	GCAAGT
PFL1075w	-1001	1	9.76	ACTTGC
PFE1510c	-1111	1	9.76	ACTTGC
PF13_0070	-1956	-1	8.89	GCTAGA
PF10_0060	-106	-1	8.89	GCTAGA
PF14_0630	-411	-1	8.89	GCTAGA
PF14_0020	-118	1	8.89	TCTAGC
MAL13P1.96	-1618	1	8.89	TCTAGC
PFA0335w	-1114	1	8.89	TCTAGC
PF11_0482	-736	1	8.89	TCTAGC
PFD0795w	-1571	1	8.89	TCTAGC
PFD0790c	-1147	-1	8.89	GCTAGA
PFC0840w	-973	1	8.89	TCTAGC
PF11_0470	-129	-1	8.89	GCTAGA
PFD0800c	-1782	-1	8.89	GCTAGA
PFC0755c	-469	1	8.89	TCTAGC
PFC0525c	-519	1	8.89	TCTAGC
PFE0260w	-1268	-1	8.89	GCTAGA
PFE0260w	-1227	-1	8.89	GCTAGA
PFL2435w	-133	1	8.89	TCTAGC
PF13_0149	-298	1	8.89	TCTAGC
PF10_0280	-483	-1	8.89	GCTAGA
PFB0835c	-1506	1	8.89	TCTAGC
PFI0240c	-192	-1	8.89	GCTAGA
PFB0840w	-362	-1	8.89	GCTAGA
PF07_0023	-1903	1	8.89	TCTAGC
PFL1720w	-969	1	8.02	TCTTCC
PF14_0319	-1166	1	8.02	TCTTCC
PF11_0392	-630	-1	8.02	GGAAGA
PFI1575c	-548	-1	8.02	GGAAGA
PF14_0161	-1147	1	8.02	TCTTCC
PFC0345w	-425	1	8.02	TCTTCC
PFB0515w	-342	1	8.02	TCTTCC
PFL0685w	-1661	-1	8.02	GGAAGA
PF07_0118	-1059	1	8.02	TCTTCC
PF14_0142	-935	-1	8.02	GGAAGA
PF14_0142	-62	-1	8.02	GGAAGA
PF14_0427	-985	1	8.02	TCTTCC
PF14_0427	-838	1	8.02	TCTTCC
PF13_0025	-634	-1	8.02	GGAAGA
PFE0420c	-834	1	8.02	TCTTCC
PFI0850w	-554	1	8.02	TCTTCC
PFC0581w	-965	-1	8.02	GGAAGA
MAL8P1.29	-1169	1	8.02	TCTTCC
PF13_0251	-272	-1	8.02	GGAAGA
PFC0912w	-882	-1	8.02	GGAAGA
PFD0780w	-1330	1	8.02	TCTTCC
PFL1025c	-1376	1	8.02	TCTTCC
MAL7P1.13	-694	-1	8.02	GGAAGA
PFI1530c	-1083	-1	8.02	GGAAGA
PFF1280w	-30	-1	8.02	GGAAGA
PFC0515c	-1219	1	8.02	TCTTCC
PF08_0094	-1025	-1	8.02	GGAAGA
PF08_0094	-917	-1	8.02	GGAAGA
PF14_0369	-269	-1	8.02	GGAAGA
PF14_0295	-1669	1	8.02	TCTTCC
PFL2505c	-1356	1	8.02	TCTTCC
PF08_0057	-1412	1	8.02	TCTTCC
PF14_0184	-900	1	8.02	TCTTCC
MAL13P1.145	-1173	-1	8.02	GGAAGA
MAL13P1.96	-1259	-1	8.02	GGAAGA
MAL13P1.96	-940	-1	8.02	GGAAGA
PF11_0054	-1609	-1	8.02	GGAAGA
PF07_0078	-1388	1	8.02	TCTTCC
PFA0245w	-1613	1	8.02	TCTTCC
PFA0245w	-426	-1	8.02	GGAAGA
PFF1365c	-1280	1	8.02	TCTTCC
PFF1365c	-266	-1	8.02	GGAAGA
PF13_0072	-1520	1	8.02	TCTTCC
PF10_0362	-1705	1	8.02	TCTTCC
PF10_0362	-893	1	8.02	TCTTCC
PFI0565w	-1345	1	8.02	TCTTCC
MAL7P1.119	-284	-1	8.02	GGAAGA
PFD0535w	-1710	-1	8.02	GGAAGA
PF11_0064	-1080	-1	8.02	GGAAGA
PF08_0007	-1955	1	8.02	TCTTCC
PF08_0007	-956	1	8.02	TCTTCC
PF11_0464	-1772	1	8.02	TCTTCC
PFC0325c	-1482	1	8.02	TCTTCC
PFD0790c	-255	-1	8.02	GGAAGA
PFF1120c	-352	-1	8.02	GGAAGA
MAL13P1.131	-1898	1	8.02	TCTTCC
PF07_0120	-534	-1	8.02	GGAAGA
PF07_0120	-91	1	8.02	TCTTCC
PF14_0675	-1686	1	8.02	TCTTCC
PFE1465w	-794	1	8.02	TCTTCC
MAL13P1.100	-110	-1	8.02	GGAAGA
PF14_0160	-1052	-1	8.02	GGAAGA
PFB0340c	-818	-1	8.02	GGAAGA
PF13_0148	-871	1	8.02	TCTTCC
PFE0930w	-497	1	8.02	TCTTCC
MAL13P1.380	-1069	1	8.02	TCTTCC
PFI1375w	-852	1	8.02	TCTTCC
PF10_0133	-596	1	8.02	TCTTCC
PFE1130w	-1211	1	8.02	TCTTCC
PF11_0233	-659	-1	8.02	GGAAGA
PFB0795w	-905	-1	8.02	GGAAGA
PF14_0189	-251	1	8.02	TCTTCC
PF14_0294	-759	-1	8.02	GGAAGA
PF14_0681	-232	1	8.02	TCTTCC
PFE0450w	-129	-1	8.02	GGAAGA
MAL13P1.105	-1650	1	8.02	TCTTCC
MAL13P1.105	-1172	1	8.02	TCTTCC
PFL0250w	-694	1	8.02	TCTTCC
PF14_0392	-1178	1	8.02	TCTTCC
PFE1120w	-1480	1	8.02	TCTTCC
PF11_0415	-1320	1	8.02	TCTTCC
PFI1580c	-100	1	8.02	TCTTCC
PFC0845c	-999	-1	8.02	GGAAGA
MAL7P1.17	-1806	-1	8.02	GGAAGA
MAL7P1.132	-1687	-1	8.02	GGAAGA
MAL13P1.111	-1029	-1	8.02	GGAAGA
PFE0440w	-207	1	8.02	TCTTCC
PFA0485w	-392	1	8.02	TCTTCC
PFF0670w	-699	-1	8.02	GGAAGA
PF14_0268	-1038	-1	8.02	GGAAGA
PFL1900w	-1888	1	8.02	TCTTCC
PFI0705w	-116	-1	8.02	GGAAGA
MAL8P1.153	-538	1	8.02	TCTTCC
PF11_0114	-1205	1	8.02	TCTTCC
PFC0755c	-1046	-1	8.02	GGAAGA
PF08_0126	-1941	-1	8.02	GGAAGA
PF08_0126	-147	1	8.02	TCTTCC
PFC0525c	-1090	-1	8.02	GGAAGA
PFL2380c	-830	1	8.02	TCTTCC
PFI0265c	-1770	-1	8.02	GGAAGA
MAL8P1.91	-1436	1	8.02	TCTTCC
MAL8P1.91	-1010	1	8.02	TCTTCC
PFL1295w	-1257	-1	8.02	GGAAGA
PFL1295w	-882	-1	8.02	GGAAGA
MAL8P1.30	-333	1	8.02	TCTTCC
PF10_0124	-269	1	8.02	TCTTCC
PF13_0299	-355	-1	8.02	GGAAGA
PFA0115w	-947	-1	8.02	GGAAGA
PFA0115w	-437	1	8.02	TCTTCC
PFC0945w	-1243	1	8.02	TCTTCC
PF11_0420	-956	-1	8.02	GGAAGA
PFA0290w	-827	-1	8.02	GGAAGA
PFL2375c	-535	-1	8.02	GGAAGA
PF14_0216	-295	1	8.02	TCTTCC
PF10_0347	-309	-1	8.02	GGAAGA
PFI1475w	-1328	1	8.02	TCTTCC
PFL2435w	-803	-1	8.02	GGAAGA
PF14_0415	-1216	-1	8.02	GGAAGA
PF14_0065	-72	1	8.02	TCTTCC
PF14_0380	-1138	1	8.02	TCTTCC
PFC0250c	-845	1	8.02	TCTTCC
PFL1430c	-1439	1	8.02	TCTTCC
PF14_0352	-575	-1	8.02	GGAAGA
PFA0285c	-752	1	8.02	TCTTCC
PFC0860w	-1651	-1	8.02	GGAAGA
PFC0860w	-63	-1	8.02	GGAAGA
PFF1505w	-1335	-1	8.02	GGAAGA
MAL13P1.202	-479	1	8.02	TCTTCC
PF10_0154	-421	-1	8.02	GGAAGA
PF11_0131	-750	-1	8.02	GGAAGA
PFC0120w	-754	-1	8.02	GGAAGA
PF14_0480	-1103	-1	8.02	GGAAGA
PFB0190c	-289	1	8.02	TCTTCC
PFD0940w	-802	-1	8.02	GGAAGA
PFB0685c	-1447	1	8.02	TCTTCC
PFB0685c	-538	-1	8.02	GGAAGA
PF11_0342	-1400	-1	8.02	GGAAGA
PF11_0352	-1906	-1	8.02	GGAAGA
PF13_0237	-1557	1	8.02	TCTTCC
PFI0605c	-1641	-1	7.99	GCATGA
PF13_0070	-1873	-1	7.99	GCATGA
PFE1280w	-625	-1	7.99	GCATGA
PFD0380c	-918	-1	7.99	GCATGA
PFA0295c	-1365	1	7.99	TCATGC
PFA0295c	-1069	1	7.99	TCATGC
PFA0535c	-451	1	7.99	TCATGC
PFE0420c	-1147	1	7.99	TCATGC
PF14_0215	-222	1	7.99	TCATGC
PF11_0370	-865	1	7.99	TCATGC
PF14_0323	-793	1	7.99	TCATGC
PF14_0323	-259	-1	7.99	GCATGA
PFC0455w	-975	1	7.99	TCATGC
PFF1280w	-1027	1	7.99	TCATGC
MAL13P1.226	-618	-1	7.99	GCATGA
MAL13P1.96	-1266	-1	7.99	GCATGA
PF11_0054	-185	-1	7.99	GCATGA
PFC1005c	-1520	-1	7.99	GCATGA
PFL2370c	-424	1	7.99	TCATGC
PFA0245w	-955	1	7.99	TCATGC
PFF1365c	-1028	-1	7.99	GCATGA
PF14_0443	-1187	-1	7.99	GCATGA
PFE1305c	-378	1	7.99	TCATGC
PF14_0088	-581	1	7.99	TCATGC
PF10_0292	-52	1	7.99	TCATGC
PF08_0007	-271	1	7.99	TCATGC
MAL13P1.131	-715	1	7.99	TCATGC
PFC0500w	-89	-1	7.99	GCATGA
MAL13P1.296	-237	-1	7.99	GCATGA
PF11_0338	-1549	-1	7.99	GCATGA
PFL1005c	-1986	-1	7.99	GCATGA
PFE1485w	-618	-1	7.99	GCATGA
MAL7P1.155	-319	-1	7.99	GCATGA
PFE0930w	-769	-1	7.99	GCATGA
PFI0710c	-851	1	7.99	TCATGC
PF10_0133	-1512	-1	7.99	GCATGA
PF08_0091	-1246	1	7.99	TCATGC
MAL7P1.229	-28	1	7.99	TCATGC
MAL13P1.105	-22	-1	7.99	GCATGA
PF14_0556	-293	1	7.99	TCATGC
PF10_0120	-304	-1	7.99	GCATGA
PFI0160w	-840	-1	7.99	GCATGA
MAL8P1.91	-1110	1	7.99	TCATGC
PFD1120c	-520	1	7.99	TCATGC
PFL0630w	-357	1	7.99	TCATGC
PFA0115w	-907	-1	7.99	GCATGA
PFI1475w	-1629	1	7.99	TCATGC
PFF0860c	-1991	1	7.99	TCATGC
PFF0860c	-625	-1	7.99	GCATGA
PFF0860c	-354	1	7.99	TCATGC
PF11_0061	-999	-1	7.99	GCATGA
PF14_0352	-1140	-1	7.99	GCATGA
PF11_0528	-834	-1	7.99	GCATGA
PF14_0293	-628	-1	7.99	GCATGA
PF14_0480	-491	-1	7.99	GCATGA
PFE0500c	-1231	1	7.91	TCTTGG
PF14_0331	-32	1	7.91	TCTTGG
PFA0155c	-12	1	7.91	TCTTGG
PFD0420c	-1934	1	7.91	TCTTGG
PF10_0060	-496	-1	7.91	CCAAGA
MAL13P1.194	-721	1	7.91	TCTTGG
PF14_0132	-514	-1	7.91	CCAAGA
PF11_0370	-1189	1	7.91	TCTTGG
PFI1530c	-1934	-1	7.91	CCAAGA
PFD0255w	-616	-1	7.91	CCAAGA
MAL7P1.77	-391	1	7.91	TCTTGG
PF11_0253	-362	-1	7.91	CCAAGA
PF11_0253	-350	-1	7.91	CCAAGA
PFA0335w	-301	-1	7.91	CCAAGA
PF10_0330	-580	-1	7.91	CCAAGA
PFI0565w	-581	1	7.91	TCTTGG
PFF0895w	-1130	1	7.91	TCTTGG
PF11_0262	-424	1	7.91	TCTTGG
PF10_0311	-1020	-1	7.91	CCAAGA
PF08_0007	-182	-1	7.91	CCAAGA
PF11_0464	-284	1	7.91	TCTTGG
PF14_0112	-813	-1	7.91	CCAAGA
PF13_0327	-493	-1	7.91	CCAAGA
PFC0840w	-533	1	7.91	TCTTGG
PFB0340c	-956	-1	7.91	CCAAGA
PF11_0261	-592	-1	7.91	CCAAGA
PFL1005c	-1995	-1	7.91	CCAAGA
PFL1930w	-1994	-1	7.91	CCAAGA
MAL7P1.87	-1407	1	7.91	TCTTGG
PFF0595c	-500	-1	7.91	CCAAGA
PF14_0392	-174	1	7.91	TCTTGG
PFE1120w	-862	1	7.91	TCTTGG
PFE0440w	-20	-1	7.91	CCAAGA
MAL13P1.141	-714	1	7.91	TCTTGG
PFI0705w	-210	1	7.91	TCTTGG
PFC0755c	-1056	-1	7.91	CCAAGA
PF11_0395	-297	1	7.91	TCTTGG
PFE0785c	-1142	-1	7.91	CCAAGA
PFE0090w	-554	1	7.91	TCTTGG
PFL0630w	-806	-1	7.91	CCAAGA
PF13_0328	-1674	1	7.91	TCTTGG
PFE0435c	-45	-1	7.91	CCAAGA
PF13_0032	-1689	1	7.91	TCTTGG
PF13_0149	-1040	-1	7.91	CCAAGA
PF14_0617	-420	1	7.91	TCTTGG
PF11_0061	-1872	1	7.91	TCTTGG
PF11_0049	-677	1	7.91	TCTTGG
PF14_0531	-1100	1	7.74	TGTTGC
PF11_0392	-494	-1	7.74	GCAACA
PFC0345w	-942	-1	7.74	GCAACA
PFC0345w	-203	1	7.74	TGTTGC
PFA0155c	-232	1	7.74	TGTTGC
PFB0515w	-432	-1	7.74	GCAACA
PFB0515w	-414	1	7.74	TGTTGC
PFL0685w	-240	-1	7.74	GCAACA
PF14_0613	-659	1	7.74	TGTTGC
PFD0380c	-1837	1	7.74	TGTTGC
PFL2280w	-732	1	7.74	TGTTGC
PF11_0371	-302	-1	7.74	GCAACA
PFE0420c	-627	-1	7.74	GCAACA
PFI1445w	-1603	1	7.74	TGTTGC
PFL0680c	-629	1	7.74	TGTTGC
PF11_0066	-917	1	7.74	TGTTGC
MAL13P1.194	-1783	1	7.74	TGTTGC
MAL13P1.19	-170	1	7.74	TGTTGC
PFF0080c	-1023	1	7.74	TGTTGC
MAL13P1.137	-949	1	7.74	TGTTGC
PF11_0227	-19	-1	7.74	GCAACA
PF14_0295	-1187	-1	7.74	GCAACA
PF14_0020	-354	1	7.74	TGTTGC
MAL13P1.145	-133	1	7.74	TGTTGC
PFL2370c	-164	1	7.74	TGTTGC
PF11_0253	-1651	-1	7.74	GCAACA
PFF1365c	-1131	1	7.74	TGTTGC
PFL1440c	-370	-1	7.74	GCAACA
PFL1160c	-1133	1	7.74	TGTTGC
PF11_0262	-947	1	7.74	TGTTGC
PFF0720w	-161	1	7.74	TGTTGC
PF08_0007	-290	1	7.74	TGTTGC
PFF0750w	-1164	1	7.74	TGTTGC
PF13_0164	-633	-1	7.74	GCAACA
PF13_0050	-1964	1	7.74	TGTTGC
PF11_0261	-69	-1	7.74	GCAACA
PF11_0448	-880	-1	7.74	GCAACA
PF13_0148	-1911	-1	7.74	GCAACA
PF10_0166	-716	-1	7.74	GCAACA
PFF0595c	-465	-1	7.74	GCAACA
PFL0505c	-1297	1	7.74	TGTTGC
PF14_0294	-1241	1	7.74	TGTTGC
PFD1110w	-1456	1	7.74	TGTTGC
PF14_0392	-1092	-1	7.74	GCAACA
MAL7P1.154	-1511	-1	7.74	GCAACA
PF10_0045	-966	1	7.74	TGTTGC
PFI1580c	-425	-1	7.74	GCAACA
PFL0580w	-1973	1	7.74	TGTTGC
PF10_0146	-1200	1	7.74	TGTTGC
PF10_0146	-453	-1	7.74	GCAACA
PFE0440w	-1298	-1	7.74	GCAACA
PF14_0268	-447	-1	7.74	GCAACA
PFL2090c	-761	1	7.74	TGTTGC
PFI0705w	-1610	1	7.74	TGTTGC
PFA0280w	-1503	1	7.74	TGTTGC
PFE0785c	-1474	-1	7.74	GCAACA
PFE0340c	-320	1	7.74	TGTTGC
PFC0385c	-1925	-1	7.74	GCAACA
PF14_0334	-1398	1	7.74	TGTTGC
PFE1265w	-1599	-1	7.74	GCAACA
PFE1265w	-418	1	7.74	TGTTGC
PFL1010c	-1157	1	7.74	TGTTGC
PFA0265c	-609	-1	7.74	GCAACA
PFA0265c	-337	1	7.74	TGTTGC
PFE0435c	-1287	1	7.74	TGTTGC
PFB0835c	-230	1	7.74	TGTTGC
PF14_0617	-523	-1	7.74	GCAACA
MAL7P1.203	-1714	1	7.74	TGTTGC
MAL8P1.82	-602	-1	7.74	GCAACA
PF14_0293	-1260	1	7.74	TGTTGC
PFF1505w	-1326	-1	7.74	GCAACA
PFF1505w	-35	-1	7.74	GCAACA
PFI0135c	-573	-1	7.74	GCAACA
PFI0135c	-345	1	7.74	TGTTGC
PFI0355c	-1858	-1	7.74	GCAACA
PF11_0243	-197	1	7.74	TGTTGC
PFB0190c	-439	1	7.74	TGTTGC
PF14_0774	-740	1	7.74	TGTTGC
PF14_0774	-559	-1	7.74	GCAACA
PF13_0160	-485	1	7.74	TGTTGC
PF14_0388	-382	1	6.81	TCTTGT
PF14_0319	-235	1	6.81	TCTTGT
PF14_0319	-32	1	6.81	TCTTGT
PFC0435w	-307	1	6.81	TCTTGT
PFC0435w	-297	1	6.81	TCTTGT
PFE0500c	-299	-1	6.81	ACAAGA
PFD0595w	-1922	-1	6.81	ACAAGA
PFD0595w	-1854	1	6.81	TCTTGT
PF11_0392	-740	-1	6.81	ACAAGA
PF11_0392	-680	-1	6.81	ACAAGA
PFE0400w	-1662	1	6.81	TCTTGT
PF14_0161	-1444	1	6.81	TCTTGT
PF14_0161	-1128	1	6.81	TCTTGT
PFI1365w	-1886	1	6.81	TCTTGT
PF07_0012	-1068	1	6.81	TCTTGT
PFA0155c	-818	-1	6.81	ACAAGA
PFC0280c	-556	1	6.81	TCTTGT
MAL13P1.285	-1045	-1	6.81	ACAAGA
PFF1180w	-198	-1	6.81	ACAAGA
PF11_0141	-1062	-1	6.81	ACAAGA
PF11_0141	-133	-1	6.81	ACAAGA
PF14_0142	-437	-1	6.81	ACAAGA
PFD0170c	-1975	1	6.81	TCTTGT
PFD0170c	-1548	-1	6.81	ACAAGA
PF14_0613	-369	-1	6.81	ACAAGA
PFD0380c	-300	1	6.81	TCTTGT
PFD0380c	-199	-1	6.81	ACAAGA
MAL7P1.30	-223	1	6.81	TCTTGT
PFE1125w	-166	-1	6.81	ACAAGA
PF14_0427	-664	-1	6.81	ACAAGA
PFB0460c	-1559	1	6.81	TCTTGT
PFA0535c	-1269	1	6.81	TCTTGT
PF11_0488	-1898	-1	6.81	ACAAGA
PF14_0548	-1355	-1	6.81	ACAAGA
PF14_0548	-996	1	6.81	TCTTGT
PFI1445w	-262	-1	6.81	ACAAGA
PFC0581w	-1423	-1	6.81	ACAAGA
MAL8P1.29	-1776	1	6.81	TCTTGT
PF11_0185	-981	-1	6.81	ACAAGA
PFI0545w	-1557	1	6.81	TCTTGT
PFI0545w	-321	-1	6.81	ACAAGA
PFL1700c	-1056	1	6.81	TCTTGT
PF13_0251	-1057	-1	6.81	ACAAGA
PF14_0577	-1972	-1	6.81	ACAAGA
PF14_0577	-682	-1	6.81	ACAAGA
MAL13P1.121	-1076	-1	6.81	ACAAGA
MAL13P1.194	-343	1	6.81	TCTTGT
PFL1385c	-807	-1	6.81	ACAAGA
PFL1385c	-656	1	6.81	TCTTGT
PFL0445w	-1888	-1	6.81	ACAAGA
PFL0445w	-1022	-1	6.81	ACAAGA
PF14_0630	-230	1	6.81	TCTTGT
PFD0780w	-572	-1	6.81	ACAAGA
PFL1025c	-828	-1	6.81	ACAAGA
PFL1025c	-263	1	6.81	TCTTGT
PFL1025c	-207	1	6.81	TCTTGT
PFI1530c	-1967	1	6.81	TCTTGT
PFI1530c	-1216	1	6.81	TCTTGT
PF14_0249	-121	1	6.81	TCTTGT
PFI1565w	-646	1	6.81	TCTTGT
PF14_0323	-987	-1	6.81	ACAAGA
PF14_0323	-780	-1	6.81	ACAAGA
PF14_0323	-141	1	6.81	TCTTGT
MAL13P1.137	-364	1	6.81	TCTTGT
MAL13P1.137	-358	1	6.81	TCTTGT
PF08_0094	-450	1	6.81	TCTTGT
PF11_0227	-471	1	6.81	TCTTGT
PF14_0369	-1425	-1	6.81	ACAAGA
MAL7P1.77	-1235	-1	6.81	ACAAGA
PFL1390w	-1897	-1	6.81	ACAAGA
PFL1390w	-1746	1	6.81	TCTTGT
PFL1390w	-440	1	6.81	TCTTGT
PFL2505c	-222	1	6.81	TCTTGT
PFL1050w	-633	1	6.81	TCTTGT
PF14_0653	-1079	-1	6.81	ACAAGA
PF14_0653	-462	-1	6.81	ACAAGA
PF11_0098	-840	1	6.81	TCTTGT
PFC0475c	-923	-1	6.81	ACAAGA
PFC1005c	-651	-1	6.81	ACAAGA
PFC1005c	-387	1	6.81	TCTTGT
PFA0245w	-1979	-1	6.81	ACAAGA
PFF1365c	-887	1	6.81	TCTTGT
PFF1365c	-120	1	6.81	TCTTGT
PF10_0031	-66	1	6.81	TCTTGT
PF13_0072	-999	-1	6.81	ACAAGA
PF10_0330	-830	1	6.81	TCTTGT
PF10_0330	-95	-1	6.81	ACAAGA
PF11_0482	-1247	1	6.81	TCTTGT
PF11_0482	-48	1	6.81	TCTTGT
PFB0365w	-765	1	6.81	TCTTGT
PFL0975w	-139	1	6.81	TCTTGT
PFI0565w	-1557	1	6.81	TCTTGT
PF14_0212	-197	-1	6.81	ACAAGA
PFD0535w	-965	1	6.81	TCTTGT
PF11_0354	-768	1	6.81	TCTTGT
PF10_0311	-1788	-1	6.81	ACAAGA
PF10_0311	-1726	-1	6.81	ACAAGA
PFI0465c	-658	1	6.81	TCTTGT
PFI0465c	-9	-1	6.81	ACAAGA
PF14_0138	-1457	1	6.81	TCTTGT
PF14_0138	-1175	-1	6.81	ACAAGA
PFI0375w	-1616	-1	6.81	ACAAGA
PF11_0464	-1803	-1	6.81	ACAAGA
PF11_0464	-877	-1	6.81	ACAAGA
PFC0325c	-1197	1	6.81	TCTTGT
PFF1120c	-1054	1	6.81	TCTTGT
PF14_0177	-1009	1	6.81	TCTTGT
PFF1470c	-662	1	6.81	TCTTGT
PF14_0112	-860	1	6.81	TCTTGT
PFF0510w	-1317	-1	6.81	ACAAGA
MAL13P1.131	-856	1	6.81	TCTTGT
MAL13P1.103	-1168	1	6.81	TCTTGT
PFC0500w	-406	1	6.81	TCTTGT
PF11_0440	-472	-1	6.81	ACAAGA
PFE1465w	-65	1	6.81	TCTTGT
PF13_0338	-667	1	6.81	TCTTGT
PF13_0338	-599	-1	6.81	ACAAGA
PFC0840w	-208	-1	6.81	ACAAGA
PF10_0268	-1110	1	6.81	TCTTGT
PF10_0268	-125	1	6.81	TCTTGT
PFI0880c	-1474	1	6.81	TCTTGT
PF14_0160	-1071	-1	6.81	ACAAGA
PF14_0160	-755	-1	6.81	ACAAGA
PF11_0424	-17	1	6.81	TCTTGT
PFB0340c	-845	1	6.81	TCTTGT
PF14_0495	-690	1	6.81	TCTTGT
PF11_0249	-202	-1	6.81	ACAAGA
PFD0585c	-585	-1	6.81	ACAAGA
PFE1485w	-413	1	6.81	TCTTGT
PFA0345w	-249	-1	6.81	ACAAGA
PFE0165w	-1897	1	6.81	TCTTGT
PFE0165w	-675	1	6.81	TCTTGT
MAL7P1.87	-1916	-1	6.81	ACAAGA
PFD0590c	-440	-1	6.81	ACAAGA
PFD0590c	-372	1	6.81	TCTTGT
PFD0590c	-150	1	6.81	TCTTGT
PFE1130w	-557	-1	6.81	ACAAGA
PF14_0405	-732	1	6.81	TCTTGT
PF14_0405	-320	1	6.81	TCTTGT
PF11_0425	-1250	-1	6.81	ACAAGA
MAL13P1.140	-977	-1	6.81	ACAAGA
MAL13P1.140	-196	1	6.81	TCTTGT
PFF0665c	-170	-1	6.81	ACAAGA
PFC0886w	-304	1	6.81	TCTTGT
PFF1010c	-1974	1	6.81	TCTTGT
PFF1010c	-741	1	6.81	TCTTGT
PF11_0062	-953	-1	6.81	ACAAGA
PF14_0189	-600	1	6.81	TCTTGT
PF14_0248	-653	-1	6.81	ACAAGA
PFI0975c	-299	1	6.81	TCTTGT
PFE0450w	-734	-1	6.81	ACAAGA
PF14_0392	-1771	-1	6.81	ACAAGA
PF14_0392	-232	1	6.81	TCTTGT
PF13_0120	-58	1	6.81	TCTTGT
PFC0275w	-1601	-1	6.81	ACAAGA
PFI1580c	-1513	-1	6.81	ACAAGA
PF11_0484	-1354	1	6.81	TCTTGT
PF13_0155	-315	-1	6.81	ACAAGA
PF10_0213	-1342	1	6.81	TCTTGT
PF10_0213	-160	-1	6.81	ACAAGA
PF10_0213	-60	-1	6.81	ACAAGA
MAL7P1.17	-643	1	6.81	TCTTGT
MAL7P1.17	-262	1	6.81	TCTTGT
MAL7P1.132	-1774	1	6.81	TCTTGT
MAL7P1.132	-1389	1	6.81	TCTTGT
MAL7P1.132	-138	1	6.81	TCTTGT
PF10_0146	-1538	-1	6.81	ACAAGA
PF10_0146	-1328	1	6.81	TCTTGT
PF07_0016	-578	-1	6.81	ACAAGA
MAL13P1.130	-1537	1	6.81	TCTTGT
PFI1620c	-975	-1	6.81	ACAAGA
PFI1620c	-962	1	6.81	TCTTGT
PFF0380w	-579	-1	6.81	ACAAGA
PFF0380w	-421	1	6.81	TCTTGT
PFF0380w	-384	1	6.81	TCTTGT
PF13_0200	-679	-1	6.81	ACAAGA
PFE0440w	-1628	-1	6.81	ACAAGA
PFE0440w	-556	1	6.81	TCTTGT
PF10_0084	-1549	-1	6.81	ACAAGA
PF10_0084	-808	1	6.81	TCTTGT
PF14_0102	-1251	-1	6.81	ACAAGA
PFI0785c	-447	-1	6.81	ACAAGA
PFF0670w	-1813	1	6.81	TCTTGT
PFF0670w	-1508	-1	6.81	ACAAGA
PF14_0238	-926	1	6.81	TCTTGT
PFE1225w	-1152	1	6.81	TCTTGT
PFE1225w	-229	-1	6.81	ACAAGA
PFE1225w	-221	-1	6.81	ACAAGA
PFL1900w	-708	1	6.81	TCTTGT
PFL1900w	-214	1	6.81	TCTTGT
PFL1900w	-9	-1	6.81	ACAAGA
PFL2090c	-1574	-1	6.81	ACAAGA
PFL2090c	-1472	-1	6.81	ACAAGA
PFL2090c	-1074	1	6.81	TCTTGT
PFC0755c	-834	-1	6.81	ACAAGA
PFC0755c	-367	-1	6.81	ACAAGA
PFC0755c	-206	1	6.81	TCTTGT
PF10_0221	-1968	-1	6.81	ACAAGA
PF10_0221	-648	1	6.81	TCTTGT
PFA0280w	-1379	1	6.81	TCTTGT
PFL1780w	-85	1	6.81	TCTTGT
PFI0160w	-1683	1	6.81	TCTTGT
PFI0160w	-536	1	6.81	TCTTGT
PFI0160w	-216	-1	6.81	ACAAGA
PFL2380c	-416	-1	6.81	ACAAGA
PFL2380c	-120	-1	6.81	ACAAGA
MAL8P1.53	-1502	1	6.81	TCTTGT
PFL1295w	-927	-1	6.81	ACAAGA
PFE0090w	-167	1	6.81	TCTTGT
MAL13P1.39	-340	1	6.81	TCTTGT
PF14_0376	-517	-1	6.81	ACAAGA
PF07_0035	-1007	1	6.81	TCTTGT
PF07_0035	-798	1	6.81	TCTTGT
MAL13P1.190	-363	-1	6.81	ACAAGA
PF10_0124	-650	-1	6.81	ACAAGA
PFL1010c	-456	-1	6.81	ACAAGA
PF13_0299	-160	1	6.81	TCTTGT
PF13_0299	-139	1	6.81	TCTTGT
PFF1175c	-1893	1	6.81	TCTTGT
PF11_0420	-1054	1	6.81	TCTTGT
PFE0435c	-957	1	6.81	TCTTGT
PF07_0065	-1938	1	6.81	TCTTGT
MAL13P1.147	-879	-1	6.81	ACAAGA
MAL13P1.147	-747	1	6.81	TCTTGT
PFE1255w	-225	1	6.81	TCTTGT
PFF0650w	-1326	1	6.81	TCTTGT
PFF0650w	-938	1	6.81	TCTTGT
PFF0650w	-781	-1	6.81	ACAAGA
PF13_0032	-1312	1	6.81	TCTTGT
PF13_0032	-289	-1	6.81	ACAAGA
PFI1300c	-1158	-1	6.81	ACAAGA
PFI1300c	-859	-1	6.81	ACAAGA
MAL13P1.118	-1998	1	6.81	TCTTGT
MAL13P1.118	-249	-1	6.81	ACAAGA
PFI1475w	-381	-1	6.81	ACAAGA
PF11_0468	-519	-1	6.81	ACAAGA
PF11_0468	-495	1	6.81	TCTTGT
PF11_0468	-466	-1	6.81	ACAAGA
PF11_0468	-126	-1	6.81	ACAAGA
PFL2415w	-1655	1	6.81	TCTTGT
PFL1465c	-12	-1	6.81	ACAAGA
PFL2435w	-452	-1	6.81	ACAAGA
PF14_0415	-1503	1	6.81	TCTTGT
PF14_0415	-47	-1	6.81	ACAAGA
PF13_0149	-1548	-1	6.81	ACAAGA
PF13_0149	-1225	-1	6.81	ACAAGA
PF13_0149	-680	1	6.81	TCTTGT
PF10_0280	-1412	1	6.81	TCTTGT
PF10_0280	-618	-1	6.81	ACAAGA
PF10_0280	-159	1	6.81	TCTTGT
PF07_0101	-344	-1	6.81	ACAAGA
PF07_0101	-187	1	6.81	TCTTGT
PF14_0252	-1330	-1	6.81	ACAAGA
PF14_0252	-849	-1	6.81	ACAAGA
PFB0835c	-831	1	6.81	TCTTGT
PFB0835c	-626	-1	6.81	ACAAGA
PFL0420w	-1234	1	6.81	TCTTGT
PFF0860c	-1643	1	6.81	TCTTGT
PFI0240c	-942	-1	6.81	ACAAGA
PF14_0617	-134	-1	6.81	ACAAGA
PF14_0065	-1118	1	6.81	TCTTGT
PF14_0380	-1989	-1	6.81	ACAAGA
PFF1225c	-975	1	6.81	TCTTGT
PFC0625w	-632	-1	6.81	ACAAGA
PFC0625w	-481	-1	6.81	ACAAGA
PF11_0061	-1917	-1	6.81	ACAAGA
PF11_0061	-1125	-1	6.81	ACAAGA
PF07_0132	-1166	1	6.81	TCTTGT
PF07_0132	-416	-1	6.81	ACAAGA
PF14_0468	-1552	1	6.81	TCTTGT
PF14_0468	-1161	1	6.81	TCTTGT
PF14_0352	-233	-1	6.81	ACAAGA
PFC0860w	-1056	1	6.81	TCTTGT
PFF1505w	-1098	1	6.81	TCTTGT
PF10_0020	-1565	-1	6.81	ACAAGA
PF10_0020	-1006	1	6.81	TCTTGT
PFB0840w	-1242	1	6.81	TCTTGT
PFB0840w	-1037	-1	6.81	ACAAGA
PFI0135c	-989	-1	6.81	ACAAGA
PFI0135c	-590	-1	6.81	ACAAGA
PF14_0343	-1073	1	6.81	TCTTGT
PFC0120w	-1479	-1	6.81	ACAAGA
PF14_0480	-511	-1	6.81	ACAAGA
PFL1075w	-1808	-1	6.81	ACAAGA
PFL1075w	-9	-1	6.81	ACAAGA
PFL0260c	-738	1	6.81	TCTTGT
PFD0940w	-188	1	6.81	TCTTGT
PF13_0024	-619	-1	6.81	ACAAGA
PFB0685c	-1263	-1	6.81	ACAAGA
PFB0685c	-544	-1	6.81	ACAAGA
PFF0200c	-1301	1	6.81	TCTTGT
PF14_0618	-1859	-1	6.81	ACAAGA
PF11_0352	-1696	1	6.81	TCTTGT
PF11_0352	-283	-1	6.81	ACAAGA
PF13_0237	-1099	-1	6.81	ACAAGA
PFF0185c	-574	-1	6.05	GTAAGA
PF14_0560	-1904	1	6.05	TCTTAC
PF14_0560	-1678	-1	6.05	GTAAGA
PF14_0531	-1527	-1	6.05	GTAAGA
PFE0400w	-1134	1	6.05	TCTTAC
PF13_0070	-1637	1	6.05	TCTTAC
PF13_0070	-1482	1	6.05	TCTTAC
PF14_0331	-67	1	6.05	TCTTAC
MAL13P1.285	-480	-1	6.05	GTAAGA
PF11_0141	-812	-1	6.05	GTAAGA
PF07_0118	-504	-1	6.05	GTAAGA
PFA0295c	-1868	-1	6.05	GTAAGA
PFA0295c	-678	-1	6.05	GTAAGA
PFB0460c	-1509	1	6.05	TCTTAC
PF13_0025	-1062	1	6.05	TCTTAC
PF13_0025	-987	-1	6.05	GTAAGA
MAL8P1.146	-1225	-1	6.05	GTAAGA
MAL8P1.146	-1219	1	6.05	TCTTAC
PFC0995c	-1107	1	6.05	TCTTAC
PF14_0548	-1094	1	6.05	TCTTAC
PFI0850w	-22	1	6.05	TCTTAC
PF11_0075	-962	1	6.05	TCTTAC
PF14_0379	-164	-1	6.05	GTAAGA
PFC0581w	-1245	-1	6.05	GTAAGA
PFC0581w	-1215	-1	6.05	GTAAGA
MAL8P1.29	-1593	1	6.05	TCTTAC
PF14_0373	-159	-1	6.05	GTAAGA
PF07_0061	-269	-1	6.05	GTAAGA
PF14_0577	-1053	1	6.05	TCTTAC
PF14_0215	-1333	-1	6.05	GTAAGA
MAL13P1.194	-594	1	6.05	TCTTAC
PFI1565w	-1199	1	6.05	TCTTAC
PFF1280w	-415	-1	6.05	GTAAGA
PFI0230c	-556	1	6.05	TCTTAC
PF08_0094	-934	-1	6.05	GTAAGA
PFL0150w	-939	1	6.05	TCTTAC
PF14_0233	-1085	-1	6.05	GTAAGA
PF14_0233	-12	1	6.05	TCTTAC
PF14_0369	-1005	-1	6.05	GTAAGA
PF10_0190	-27	-1	6.05	GTAAGA
MAL7P1.77	-1677	1	6.05	TCTTAC
PFL1390w	-8	-1	6.05	GTAAGA
PFL2505c	-1672	1	6.05	TCTTAC
PF08_0057	-97	1	6.05	TCTTAC
PF11_0054	-800	1	6.05	TCTTAC
PF11_0054	-465	-1	6.05	GTAAGA
PF14_0653	-1494	-1	6.05	GTAAGA
PF14_0653	-486	1	6.05	TCTTAC
PF11_0098	-1380	-1	6.05	GTAAGA
PF07_0078	-1841	1	6.05	TCTTAC
PFA0245w	-1544	1	6.05	TCTTAC
PFA0245w	-1148	-1	6.05	GTAAGA
PF13_0258	-1275	-1	6.05	GTAAGA
PF13_0258	-972	1	6.05	TCTTAC
PF13_0258	-900	-1	6.05	GTAAGA
PFE1175w	-633	-1	6.05	GTAAGA
PF11_0482	-1599	-1	6.05	GTAAGA
PF11_0482	-151	1	6.05	TCTTAC
PFE1305c	-473	-1	6.05	GTAAGA
PF10_0292	-64	1	6.05	TCTTAC
PFI0565w	-878	-1	6.05	GTAAGA
PF14_0333	-48	-1	6.05	GTAAGA
MAL7P1.119	-621	1	6.05	TCTTAC
PFC0320w	-414	-1	6.05	GTAAGA
PF11_0354	-1039	-1	6.05	GTAAGA
PFE1515w	-167	-1	6.05	GTAAGA
MAL13P1.22	-1385	-1	6.05	GTAAGA
MAL13P1.22	-988	1	6.05	TCTTAC
PF08_0007	-436	1	6.05	TCTTAC
PFF0750w	-1250	1	6.05	TCTTAC
PFF0750w	-1232	1	6.05	TCTTAC
PFF1470c	-1884	-1	6.05	GTAAGA
PFF1470c	-1016	-1	6.05	GTAAGA
PFF1020c	-1150	1	6.05	TCTTAC
PF13_0327	-1078	-1	6.05	GTAAGA
PF11_0440	-708	1	6.05	TCTTAC
PF14_0696	-1147	1	6.05	TCTTAC
PF13_0164	-1750	-1	6.05	GTAAGA
PFI1155w	-1043	-1	6.05	GTAAGA
PFI1155w	-559	-1	6.05	GTAAGA
PF11_0424	-1009	1	6.05	TCTTAC
PFB0340c	-1115	-1	6.05	GTAAGA
PFB0340c	-565	1	6.05	TCTTAC
PFE1485w	-949	-1	6.05	GTAAGA
PFE0165w	-1454	1	6.05	TCTTAC
MAL7P1.87	-1639	-1	6.05	GTAAGA
MAL7P1.87	-1218	1	6.05	TCTTAC
MAL13P1.380	-765	1	6.05	TCTTAC
PF10_0166	-999	1	6.05	TCTTAC
MAL8P1.145	-576	-1	6.05	GTAAGA
MAL8P1.145	-570	1	6.05	TCTTAC
PFI1375w	-1343	-1	6.05	GTAAGA
PF10_0133	-1584	1	6.05	TCTTAC
PF14_0063	-1647	-1	6.05	GTAAGA
PF13_0079	-483	1	6.05	TCTTAC
PF11_0425	-258	-1	6.05	GTAAGA
MAL13P1.82	-827	-1	6.05	GTAAGA
PFI0975c	-1738	1	6.05	TCTTAC
PF08_0014	-1697	-1	6.05	GTAAGA
PF08_0014	-244	-1	6.05	GTAAGA
PFD1110w	-1545	-1	6.05	GTAAGA
PFC0315c	-677	1	6.05	TCTTAC
MAL13P1.105	-267	1	6.05	TCTTAC
PF14_0171	-899	1	6.05	TCTTAC
PF14_0392	-198	-1	6.05	GTAAGA
PF13_0120	-622	1	6.05	TCTTAC
PF11_0415	-1460	1	6.05	TCTTAC
PFC0165w	-980	1	6.05	TCTTAC
MAL7P1.154	-574	-1	6.05	GTAAGA
PF10_0045	-1055	-1	6.05	GTAAGA
PFL1330c	-919	-1	6.05	GTAAGA
PFL1330c	-387	-1	6.05	GTAAGA
PF13_0155	-28	-1	6.05	GTAAGA
PFB0161c	-1813	1	6.05	TCTTAC
PFB0161c	-834	-1	6.05	GTAAGA
PFC0845c	-555	1	6.05	TCTTAC
PF11_0298	-249	-1	6.05	GTAAGA
PFE0355c	-613	-1	6.05	GTAAGA
PFC0720w	-1558	1	6.05	TCTTAC
PFF0380w	-1288	1	6.05	TCTTAC
PFE0440w	-1055	1	6.05	TCTTAC
PF10_0084	-72	1	6.05	TCTTAC
PF14_0102	-1405	1	6.05	TCTTAC
PFD0800c	-1973	-1	6.05	GTAAGA
PFD0800c	-1273	-1	6.05	GTAAGA
PFF0670w	-1185	-1	6.05	GTAAGA
PFF0670w	-162	1	6.05	TCTTAC
PFA0205w	-1234	1	6.05	TCTTAC
PFL1900w	-244	-1	6.05	GTAAGA
PFL2090c	-858	-1	6.05	GTAAGA
PFL0560c	-1193	1	6.05	TCTTAC
PFI0705w	-1463	1	6.05	TCTTAC
PF11_0395	-1378	1	6.05	TCTTAC
PF11_0395	-1026	1	6.05	TCTTAC
PFA0280w	-1780	-1	6.05	GTAAGA
PFI0160w	-1858	1	6.05	TCTTAC
PFC0525c	-1441	1	6.05	TCTTAC
PFC0525c	-1150	1	6.05	TCTTAC
PFL2165w	-682	-1	6.05	GTAAGA
PFE0340c	-1155	1	6.05	TCTTAC
PFI1655c	-1687	-1	6.05	GTAAGA
PF11_0083	-874	-1	6.05	GTAAGA
PF14_0463	-203	-1	6.05	GTAAGA
PFE0260w	-159	1	6.05	TCTTAC
PFA0115w	-1526	-1	6.05	GTAAGA
PF14_0315	-1736	-1	6.05	GTAAGA
PFE0435c	-1530	-1	6.05	GTAAGA
MAL13P1.147	-848	-1	6.05	GTAAGA
PF13_0032	-1251	-1	6.05	GTAAGA
MAL13P1.118	-211	-1	6.05	GTAAGA
PFI1475w	-311	-1	6.05	GTAAGA
PF14_0533	-1285	-1	6.05	GTAAGA
PF10_0280	-860	-1	6.05	GTAAGA
PF14_0252	-894	1	6.05	TCTTAC
PF14_0252	-679	1	6.05	TCTTAC
PF14_0252	-239	-1	6.05	GTAAGA
PFB0835c	-187	-1	6.05	GTAAGA
PFC0510w	-699	1	6.05	TCTTAC
PFI0905w	-1037	-1	6.05	GTAAGA
PFI0905w	-964	1	6.05	TCTTAC
PFI0905w	-510	-1	6.05	GTAAGA
PFD0670c	-1082	-1	6.05	GTAAGA
MAL7P1.203	-680	-1	6.05	GTAAGA
MAL7P1.203	-352	-1	6.05	GTAAGA
PFC0625w	-524	-1	6.05	GTAAGA
PF11_0061	-1759	1	6.05	TCTTAC
PF13_0086	-249	1	6.05	TCTTAC
PFI1665w	-813	1	6.05	TCTTAC
PF07_0132	-1156	1	6.05	TCTTAC
MAL8P1.82	-1585	-1	6.05	GTAAGA
MAL8P1.82	-1083	1	6.05	TCTTAC
PF14_0468	-496	1	6.05	TCTTAC
PFC0860w	-1977	-1	6.05	GTAAGA
PF11_0528	-1931	1	6.05	TCTTAC
PFI1210w	-1318	-1	6.05	GTAAGA
PFI1210w	-1299	-1	6.05	GTAAGA
PF14_0293	-787	1	6.05	TCTTAC
PF10_0154	-148	-1	6.05	GTAAGA
PFB0840w	-1681	1	6.05	TCTTAC
PFI0135c	-63	1	6.05	TCTTAC
PFI0135c	-8	-1	6.05	GTAAGA
PF14_0343	-1675	1	6.05	TCTTAC
PF11_0131	-281	-1	6.05	GTAAGA
PFF0915w	-421	-1	6.05	GTAAGA
PF11_0049	-785	-1	6.05	GTAAGA
PF13_0154	-1406	-1	6.05	GTAAGA
PFB0260w	-810	1	6.05	TCTTAC
PFB0260w	-328	-1	6.05	GTAAGA
PFC0120w	-638	1	6.05	TCTTAC
PFB0190c	-511	-1	6.05	GTAAGA
MAL7P1.102	-577	1	6.05	TCTTAC
PF14_0774	-347	1	6.05	TCTTAC
PF10_0271	-960	-1	6.05	GTAAGA
PF10_0271	-365	-1	6.05	GTAAGA
PF11_0342	-195	-1	6.05	GTAAGA
PF07_0023	-994	1	6.05	TCTTAC
PF07_0023	-164	-1	6.05	GTAAGA
PF14_0618	-616	1	6.05	TCTTAC
PF14_0618	-396	1	6.05	TCTTAC
PFI1205c	-494	1	6.05	TCTTAC
PFI1205c	-475	1	6.05	TCTTAC
PF11_0352	-534	1	6.05	TCTTAC
PFL1720w	-655	-1	6.01	GCAAAA
PFL1720w	-196	-1	6.01	GCAAAA
PF14_0319	-646	-1	6.01	GCAAAA
PFD0595w	-1638	-1	6.01	GCAAAA
PFF0185c	-546	-1	6.01	GCAAAA
PF14_0560	-1284	1	6.01	TTTTGC
PF14_0531	-1252	-1	6.01	GCAAAA
PF14_0161	-1071	1	6.01	TTTTGC
PF14_0161	-568	1	6.01	TTTTGC
PFI1365w	-471	-1	6.01	GCAAAA
PF13_0070	-1154	-1	6.01	GCAAAA
PF13_0070	-299	1	6.01	TTTTGC
PF13_0070	-199	1	6.01	TTTTGC
PF14_0331	-257	1	6.01	TTTTGC
PFL2465c	-491	-1	6.01	GCAAAA
PFL2465c	-403	-1	6.01	GCAAAA
PFL2465c	-107	-1	6.01	GCAAAA
PFA0155c	-179	1	6.01	TTTTGC
MAL13P1.285	-1209	-1	6.01	GCAAAA
PFF1180w	-1651	1	6.01	TTTTGC
PF11_0141	-557	-1	6.01	GCAAAA
PF11_0141	-119	-1	6.01	GCAAAA
PFF0680c	-433	1	6.01	TTTTGC
PFL0685w	-340	1	6.01	TTTTGC
PFD0170c	-1432	1	6.01	TTTTGC
PF14_0613	-1523	-1	6.01	GCAAAA
PF14_0613	-252	1	6.01	TTTTGC
MAL7P1.30	-145	1	6.01	TTTTGC
PFA0295c	-1428	1	6.01	TTTTGC
PF13_0216	-1808	1	6.01	TTTTGC
PF13_0216	-403	1	6.01	TTTTGC
MAL8P1.146	-1739	1	6.01	TTTTGC
PFI1685w	-946	-1	6.01	GCAAAA
PFC0995c	-1525	1	6.01	TTTTGC
PFC0995c	-1205	1	6.01	TTTTGC
PF11_0488	-484	1	6.01	TTTTGC
PF14_0548	-649	-1	6.01	GCAAAA
PFI1445w	-1236	-1	6.01	GCAAAA
PF11_0075	-924	1	6.01	TTTTGC
PFC0581w	-225	1	6.01	TTTTGC
PFL0680c	-529	-1	6.01	GCAAAA
MAL8P1.29	-800	1	6.01	TTTTGC
PF11_0185	-156	-1	6.01	GCAAAA
MAL13P1.168	-175	1	6.01	TTTTGC
PF14_0373	-1964	-1	6.01	GCAAAA
PF14_0373	-971	1	6.01	TTTTGC
PF07_0061	-1914	1	6.01	TTTTGC
PF14_0577	-573	1	6.01	TTTTGC
MAL13P1.121	-998	-1	6.01	GCAAAA
MAL13P1.194	-1378	-1	6.01	GCAAAA
PFC0912w	-1179	1	6.01	TTTTGC
PFL1385c	-1518	-1	6.01	GCAAAA
PFL1385c	-604	-1	6.01	GCAAAA
PFL1385c	-196	1	6.01	TTTTGC
PFL0445w	-99	1	6.01	TTTTGC
PF14_0630	-1301	1	6.01	TTTTGC
PFD0780w	-1935	1	6.01	TTTTGC
PFL1025c	-1716	-1	6.01	GCAAAA
PFL1025c	-1449	-1	6.01	GCAAAA
PFL1025c	-1083	-1	6.01	GCAAAA
PFF1280w	-920	-1	6.01	GCAAAA
PFC0515c	-1426	-1	6.01	GCAAAA
PFI0230c	-220	1	6.01	TTTTGC
PFL0150w	-1366	1	6.01	TTTTGC
PFL0150w	-1121	-1	6.01	GCAAAA
PFL0150w	-1083	1	6.01	TTTTGC
PFL0150w	-980	-1	6.01	GCAAAA
PFL0150w	-449	-1	6.01	GCAAAA
PF11_0227	-716	-1	6.01	GCAAAA
PF11_0227	-352	-1	6.01	GCAAAA
PF14_0295	-1231	-1	6.01	GCAAAA
PF14_0295	-7	1	6.01	TTTTGC
PFD0255w	-59	-1	6.01	GCAAAA
MAL7P1.77	-990	-1	6.01	GCAAAA
PF14_0020	-1374	1	6.01	TTTTGC
PF14_0020	-846	-1	6.01	GCAAAA
PF14_0020	-497	1	6.01	TTTTGC
MAL13P1.226	-1687	1	6.01	TTTTGC
PFL1390w	-1949	1	6.01	TTTTGC
PFL1390w	-1035	1	6.01	TTTTGC
PF08_0057	-398	1	6.01	TTTTGC
PF11_0127	-1105	1	6.01	TTTTGC
PF11_0127	-874	1	6.01	TTTTGC
PF11_0127	-106	-1	6.01	GCAAAA
PF14_0184	-1216	1	6.01	TTTTGC
MAL13P1.96	-227	1	6.01	TTTTGC
PFL1050w	-212	1	6.01	TTTTGC
PF11_0054	-1900	-1	6.01	GCAAAA
PF13_0291	-1208	1	6.01	TTTTGC
PF13_0291	-1010	1	6.01	TTTTGC
PF13_0291	-778	-1	6.01	GCAAAA
PF14_0653	-1469	-1	6.01	GCAAAA
PF11_0098	-721	-1	6.01	GCAAAA
PFC1005c	-1285	-1	6.01	GCAAAA
PFL2370c	-185	1	6.01	TTTTGC
PF11_0253	-970	-1	6.01	GCAAAA
PFE0840c	-1939	-1	6.01	GCAAAA
PFF1365c	-1673	1	6.01	TTTTGC
PF13_0258	-1844	-1	6.01	GCAAAA
PF13_0258	-1155	-1	6.01	GCAAAA
PFA0335w	-448	1	6.01	TTTTGC
PF10_0031	-1056	1	6.01	TTTTGC
PF10_0330	-296	1	6.01	TTTTGC
PFL1440c	-345	1	6.01	TTTTGC
PF14_0558	-242	-1	6.01	GCAAAA
PFL1160c	-1034	1	6.01	TTTTGC
PFB0720c	-1011	1	6.01	TTTTGC
PF14_0443	-1019	1	6.01	TTTTGC
PFE1305c	-710	-1	6.01	GCAAAA
PF14_0088	-571	-1	6.01	GCAAAA
PFB0365w	-405	1	6.01	TTTTGC
PF13_0308	-1402	-1	6.01	GCAAAA
MAL8P1.300	-1264	1	6.01	TTTTGC
MAL8P1.300	-1164	1	6.01	TTTTGC
PFI0565w	-1649	1	6.01	TTTTGC
PFI0565w	-1489	-1	6.01	GCAAAA
PFC0320w	-336	1	6.01	TTTTGC
PFF0895w	-1283	1	6.01	TTTTGC
PFF0895w	-431	1	6.01	TTTTGC
PFI0395w	-1439	-1	6.01	GCAAAA
PF11_0354	-638	-1	6.01	GCAAAA
PF11_0229	-378	1	6.01	TTTTGC
PFF0720w	-99	1	6.01	TTTTGC
PFE1515w	-1974	-1	6.01	GCAAAA
PFE1515w	-1208	1	6.01	TTTTGC
MAL13P1.22	-788	1	6.01	TTTTGC
MAL13P1.22	-195	1	6.01	TTTTGC
PF08_0007	-1050	-1	6.01	GCAAAA
PF08_0007	-904	-1	6.01	GCAAAA
PFD0795w	-632	1	6.01	TTTTGC
PF11_0464	-1551	1	6.01	TTTTGC
PF11_0464	-1514	1	6.01	TTTTGC
PFA0555c	-1996	1	6.01	TTTTGC
PFC0325c	-1364	1	6.01	TTTTGC
PFC0325c	-766	1	6.01	TTTTGC
PFC0325c	-307	-1	6.01	GCAAAA
PFF1120c	-296	-1	6.01	GCAAAA
PF14_0177	-827	-1	6.01	GCAAAA
PFF1020c	-473	-1	6.01	GCAAAA
PFF0510w	-1496	-1	6.01	GCAAAA
PFF0510w	-873	1	6.01	TTTTGC
PFF0510w	-744	-1	6.01	GCAAAA
PFF0510w	-446	1	6.01	TTTTGC
PF13_0327	-412	1	6.01	TTTTGC
PF13_0327	-251	1	6.01	TTTTGC
PF07_0120	-15	1	6.01	TTTTGC
PFI0665w	-219	1	6.01	TTTTGC
PFI0665w	-42	-1	6.01	GCAAAA
PF11_0440	-63	1	6.01	TTTTGC
MAL13P1.296	-1679	-1	6.01	GCAAAA
MAL13P1.296	-1671	-1	6.01	GCAAAA
MAL13P1.296	-317	1	6.01	TTTTGC
PF13_0338	-1140	1	6.01	TTTTGC
PF13_0338	-719	1	6.01	TTTTGC
PF10_0268	-1374	-1	6.01	GCAAAA
PF10_0268	-1052	-1	6.01	GCAAAA
PF13_0164	-814	-1	6.01	GCAAAA
PF13_0164	-52	1	6.01	TTTTGC
PF11_0338	-310	1	6.01	TTTTGC
PF13_0050	-1586	1	6.01	TTTTGC
PF14_0160	-1631	-1	6.01	GCAAAA
PF14_0160	-1128	-1	6.01	GCAAAA
PF11_0249	-1949	1	6.01	TTTTGC
PF11_0249	-900	-1	6.01	GCAAAA
PFD0585c	-936	-1	6.01	GCAAAA
PFL1005c	-1371	-1	6.01	GCAAAA
PFE1485w	-1245	1	6.01	TTTTGC
PF11_0448	-496	-1	6.01	GCAAAA
PFE0165w	-1833	-1	6.01	GCAAAA
PFE0165w	-1364	1	6.01	TTTTGC
PFE0165w	-872	1	6.01	TTTTGC
PFE0165w	-637	1	6.01	TTTTGC
MAL7P1.87	-1254	-1	6.01	GCAAAA
MAL7P1.155	-193	1	6.01	TTTTGC
PF11_0470	-570	-1	6.01	GCAAAA
PFE0930w	-506	1	6.01	TTTTGC
MAL13P1.380	-1169	1	6.01	TTTTGC
MAL13P1.380	-335	-1	6.01	GCAAAA
MAL8P1.145	-56	-1	6.01	GCAAAA
PFI1375w	-1155	1	6.01	TTTTGC
PFI1375w	-104	-1	6.01	GCAAAA
PF07_0062	-748	-1	6.01	GCAAAA
MAL13P1.37	-537	1	6.01	TTTTGC
MAL13P1.151	-1313	-1	6.01	GCAAAA
MAL13P1.151	-538	1	6.01	TTTTGC
PF14_0089	-573	1	6.01	TTTTGC
PFI0710c	-1309	-1	6.01	GCAAAA
MAL13P1.21	-487	1	6.01	TTTTGC
MAL7P1.167	-469	1	6.01	TTTTGC
PFD0590c	-656	1	6.01	TTTTGC
PFC0960c	-1119	1	6.01	TTTTGC
PFI0950w	-892	1	6.01	TTTTGC
PF11_0233	-772	-1	6.01	GCAAAA
PF11_0233	-390	-1	6.01	GCAAAA
PF14_0063	-218	-1	6.01	GCAAAA
PFB0795w	-1025	1	6.01	TTTTGC
PFB0795w	-887	-1	6.01	GCAAAA
PFL1395c	-619	-1	6.01	GCAAAA
MAL7P1.21	-290	1	6.01	TTTTGC
PFL1335w	-1594	-1	6.01	GCAAAA
PFC0886w	-1200	1	6.01	TTTTGC
MAL7P1.229	-1919	1	6.01	TTTTGC
MAL7P1.229	-598	-1	6.01	GCAAAA
MAL7P1.229	-400	-1	6.01	GCAAAA
PF11_0062	-977	-1	6.01	GCAAAA
PF14_0294	-1197	1	6.01	TTTTGC
PFI0975c	-1706	1	6.01	TTTTGC
PFI0975c	-1628	1	6.01	TTTTGC
PFI0975c	-255	1	6.01	TTTTGC
PF14_0681	-33	1	6.01	TTTTGC
PFD1110w	-1417	-1	6.01	GCAAAA
PFC0315c	-755	-1	6.01	GCAAAA
MAL13P1.105	-1887	1	6.01	TTTTGC
MAL13P1.105	-1030	-1	6.01	GCAAAA
PF14_0392	-1269	-1	6.01	GCAAAA
PF14_0392	-1169	1	6.01	TTTTGC
PF13_0120	-633	1	6.01	TTTTGC
PF13_0120	-128	-1	6.01	GCAAAA
PFC0275w	-566	1	6.01	TTTTGC
PFC0275w	-68	-1	6.01	GCAAAA
PF11_0168	-335	1	6.01	TTTTGC
PFC0165w	-988	-1	6.01	GCAAAA
PFC0165w	-102	-1	6.01	GCAAAA
MAL7P1.154	-500	-1	6.01	GCAAAA
PF10_0045	-1542	1	6.01	TTTTGC
PF10_0045	-863	1	6.01	TTTTGC
PFI1580c	-1982	1	6.01	TTTTGC
PF13_0336	-584	1	6.01	TTTTGC
PF13_0336	-163	1	6.01	TTTTGC
PF11_0484	-1348	1	6.01	TTTTGC
PF13_0155	-623	-1	6.01	GCAAAA
PFB0161c	-1486	1	6.01	TTTTGC
PFB0161c	-460	-1	6.01	GCAAAA
PF10_0213	-1672	-1	6.01	GCAAAA
PF10_0213	-1515	-1	6.01	GCAAAA
PF10_0213	-227	1	6.01	TTTTGC
PF11_0298	-766	1	6.01	TTTTGC
PF11_0298	-264	1	6.01	TTTTGC
PFE0355c	-468	1	6.01	TTTTGC
PFL0580w	-1521	1	6.01	TTTTGC
PFL0580w	-70	1	6.01	TTTTGC
MAL7P1.17	-1100	-1	6.01	GCAAAA
MAL7P1.17	-957	-1	6.01	GCAAAA
PFI1620c	-1313	1	6.01	TTTTGC
PFI1620c	-500	-1	6.01	GCAAAA
PFF0380w	-542	-1	6.01	GCAAAA
PFF0380w	-329	1	6.01	TTTTGC
PFL2215w	-948	-1	6.01	GCAAAA
PFL2215w	-910	-1	6.01	GCAAAA
PFL2215w	-629	1	6.01	TTTTGC
PFL2215w	-550	-1	6.01	GCAAAA
PF13_0200	-577	-1	6.01	GCAAAA
PFE0440w	-1775	1	6.01	TTTTGC
PF14_0102	-1430	-1	6.01	GCAAAA
PFL0350c	-1290	1	6.01	TTTTGC
PFI0785c	-30	1	6.01	TTTTGC
PFL0165c	-1147	-1	6.01	GCAAAA
PFL0165c	-133	1	6.01	TTTTGC
PFD0800c	-1189	1	6.01	TTTTGC
PFD0800c	-310	1	6.01	TTTTGC
PFF0670w	-1920	1	6.01	TTTTGC
PFA0205w	-877	-1	6.01	GCAAAA
PFE1225w	-432	1	6.01	TTTTGC
PF14_0268	-941	1	6.01	TTTTGC
PFL1900w	-285	1	6.01	TTTTGC
PFL2090c	-1394	-1	6.01	GCAAAA
PFL0560c	-606	1	6.01	TTTTGC
PF14_0357	-974	1	6.01	TTTTGC
PF14_0357	-353	1	6.01	TTTTGC
PFI0705w	-1045	1	6.01	TTTTGC
PFI0575c	-168	-1	6.01	GCAAAA
MAL13P1.124	-997	1	6.01	TTTTGC
MAL13P1.124	-876	-1	6.01	GCAAAA
PFC0755c	-1508	-1	6.01	GCAAAA
PF10_0221	-721	1	6.01	TTTTGC
PFA0280w	-1590	1	6.01	TTTTGC
PFA0280w	-1552	1	6.01	TTTTGC
PFA0280w	-1490	1	6.01	TTTTGC
PFE0785c	-909	-1	6.01	GCAAAA
PFE0785c	-804	1	6.01	TTTTGC
PFI0495w	-1210	1	6.01	TTTTGC
PFL2380c	-838	1	6.01	TTTTGC
PFI0265c	-721	1	6.01	TTTTGC
PF13_0095	-1216	-1	6.01	GCAAAA
PF13_0095	-798	-1	6.01	GCAAAA
PFL2165w	-1529	1	6.01	TTTTGC
PFL2165w	-376	1	6.01	TTTTGC
PFL2165w	-178	1	6.01	TTTTGC
PFE0340c	-285	1	6.01	TTTTGC
PFL1295w	-1464	1	6.01	TTTTGC
PFL1295w	-982	-1	6.01	GCAAAA
PFL1295w	-803	-1	6.01	GCAAAA
PFL1295w	-213	1	6.01	TTTTGC
PFE0090w	-1326	-1	6.01	GCAAAA
PFE0090w	-541	1	6.01	TTTTGC
MAL13P1.39	-1643	-1	6.01	GCAAAA
MAL13P1.39	-519	-1	6.01	GCAAAA
PFI1655c	-1876	-1	6.01	GCAAAA
PF07_0035	-1329	-1	6.01	GCAAAA
PF14_0334	-377	1	6.01	TTTTGC
PF11_0083	-47	1	6.01	TTTTGC
MAL8P1.30	-442	1	6.01	TTTTGC
PFD1120c	-7	-1	6.01	GCAAAA
PFL1010c	-1688	-1	6.01	GCAAAA
PF14_0463	-649	1	6.01	TTTTGC
PF14_0463	-427	1	6.01	TTTTGC
PFE0260w	-1411	-1	6.01	GCAAAA
PFL0630w	-1456	-1	6.01	GCAAAA
PFL0630w	-1031	-1	6.01	GCAAAA
PFA0115w	-1904	-1	6.01	GCAAAA
PFF1175c	-440	-1	6.01	GCAAAA
MAL7P1.207	-976	-1	6.01	GCAAAA
PFC0945w	-1612	1	6.01	TTTTGC
PF11_0420	-1239	1	6.01	TTTTGC
PFA0265c	-219	-1	6.01	GCAAAA
PFE0435c	-810	-1	6.01	GCAAAA
PFA0290w	-675	1	6.01	TTTTGC
PFA0290w	-142	1	6.01	TTTTGC
PFA0290w	-128	1	6.01	TTTTGC
PF07_0065	-1034	1	6.01	TTTTGC
MAL13P1.147	-1046	-1	6.01	GCAAAA
PFF0650w	-1741	-1	6.01	GCAAAA
PFF0650w	-1411	-1	6.01	GCAAAA
PF13_0032	-1909	1	6.01	TTTTGC
PF13_0032	-1399	1	6.01	TTTTGC
PF13_0032	-586	-1	6.01	GCAAAA
PFI1300c	-1144	-1	6.01	GCAAAA
PFI1300c	-205	-1	6.01	GCAAAA
PFI1300c	-34	1	6.01	TTTTGC
MAL13P1.118	-835	1	6.01	TTTTGC
MAL13P1.118	-202	-1	6.01	GCAAAA
MAL8P1.203	-474	-1	6.01	GCAAAA
MAL8P1.203	-61	1	6.01	TTTTGC
PF10_0347	-475	1	6.01	TTTTGC
PF14_0090	-985	-1	6.01	GCAAAA
PFI1475w	-110	-1	6.01	GCAAAA
PFI1475w	-88	1	6.01	TTTTGC
PFL2415w	-1496	1	6.01	TTTTGC
PFF0785w	-663	-1	6.01	GCAAAA
PFL1465c	-186	1	6.01	TTTTGC
PF14_0245	-673	1	6.01	TTTTGC
PF10_0280	-1403	1	6.01	TTTTGC
PF07_0101	-1459	1	6.01	TTTTGC
PF14_0252	-1167	1	6.01	TTTTGC
PF14_0252	-495	1	6.01	TTTTGC
MAL8P1.8	-754	-1	6.01	GCAAAA
PFE0155w	-229	-1	6.01	GCAAAA
MAL7P1.78	-651	1	6.01	TTTTGC
PFB0835c	-960	-1	6.01	GCAAAA
PFB0835c	-398	-1	6.01	GCAAAA
PFB0835c	-74	1	6.01	TTTTGC
PFC0510w	-653	1	6.01	TTTTGC
PFF0860c	-936	1	6.01	TTTTGC
PFF0860c	-524	1	6.01	TTTTGC
PFF0860c	-482	1	6.01	TTTTGC
PFI0905w	-879	1	6.01	TTTTGC
PF14_0617	-149	-1	6.01	GCAAAA
PFB0530c	-152	1	6.01	TTTTGC
PF14_0380	-1311	-1	6.01	GCAAAA
PF14_0380	-1126	1	6.01	TTTTGC
PF14_0380	-615	1	6.01	TTTTGC
PFF1225c	-253	1	6.01	TTTTGC
PFC0250c	-293	1	6.01	TTTTGC
PF11_0061	-809	-1	6.01	GCAAAA
PF13_0086	-650	1	6.01	TTTTGC
PFI1665w	-624	1	6.01	TTTTGC
PFL1430c	-1716	-1	6.01	GCAAAA
MAL8P1.82	-1124	-1	6.01	GCAAAA
MAL8P1.82	-1066	1	6.01	TTTTGC
MAL8P1.82	-746	-1	6.01	GCAAAA
MAL8P1.82	-483	1	6.01	TTTTGC
MAL8P1.82	-189	1	6.01	TTTTGC
PF14_0352	-1933	-1	6.01	GCAAAA
PFA0285c	-1451	-1	6.01	GCAAAA
PFA0285c	-1437	-1	6.01	GCAAAA
PFA0285c	-904	-1	6.01	GCAAAA
PFD0487c	-752	-1	6.01	GCAAAA
PFC0860w	-1454	-1	6.01	GCAAAA
PFC0860w	-923	1	6.01	TTTTGC
PFI1210w	-848	1	6.01	TTTTGC
PF10_0020	-1752	1	6.01	TTTTGC
MAL13P1.303	-1730	-1	6.01	GCAAAA
MAL13P1.303	-350	1	6.01	TTTTGC
MAL13P1.202	-377	-1	6.01	GCAAAA
PFB0840w	-1794	-1	6.01	GCAAAA
PFB0840w	-1470	1	6.01	TTTTGC
PFB0840w	-908	1	6.01	TTTTGC
PFI0135c	-1096	-1	6.01	GCAAAA
PFI0355c	-867	1	6.01	TTTTGC
PFI0355c	-118	1	6.01	TTTTGC
PF11_0097	-1073	1	6.01	TTTTGC
PF11_0049	-1308	-1	6.01	GCAAAA
PF11_0049	-1246	-1	6.01	GCAAAA
PF11_0049	-373	1	6.01	TTTTGC
PF13_0154	-777	-1	6.01	GCAAAA
PFC0120w	-413	-1	6.01	GCAAAA
PF14_0480	-1820	1	6.01	TTTTGC
PFB0190c	-380	-1	6.01	GCAAAA
PFB0190c	-97	1	6.01	TTTTGC
PFL0260c	-1984	1	6.01	TTTTGC
PFL0260c	-936	1	6.01	TTTTGC
PFL0260c	-805	1	6.01	TTTTGC
PFE1510c	-1547	-1	6.01	GCAAAA
PFE1510c	-781	1	6.01	TTTTGC
MAL7P1.18	-1360	-1	6.01	GCAAAA
MAL7P1.18	-480	1	6.01	TTTTGC
PF13_0024	-438	1	6.01	TTTTGC
PF13_0024	-355	1	6.01	TTTTGC
PF10_0271	-752	-1	6.01	GCAAAA
PFB0685c	-1075	-1	6.01	GCAAAA
PF07_0023	-1727	-1	6.01	GCAAAA
PF07_0023	-909	1	6.01	TTTTGC
PF07_0023	-70	1	6.01	TTTTGC
PFF0200c	-1749	1	6.01	TTTTGC
PF14_0618	-1874	-1	6.01	GCAAAA
PF14_0618	-743	-1	6.01	GCAAAA
PFE1345c	-1353	1	6.01	TTTTGC
PFE1345c	-20	1	6.01	TTTTGC
PFI1205c	-945	-1	6.01	GCAAAA
PFL1720w	-873	1	5.98	TCTTTC
PF14_0388	-563	-1	5.98	GAAAGA
PF14_0388	-220	-1	5.98	GAAAGA
PF14_0388	-149	-1	5.98	GAAAGA
PF14_0319	-768	1	5.98	TCTTTC
PFC0435w	-146	-1	5.98	GAAAGA
PFE0500c	-95	1	5.98	TCTTTC
PFI0605c	-1939	1	5.98	TCTTTC
PFI0605c	-1931	1	5.98	TCTTTC
PFI0605c	-1884	1	5.98	TCTTTC
PFD0595w	-413	1	5.98	TCTTTC
PF14_0531	-1904	1	5.98	TCTTTC
PF14_0531	-1402	-1	5.98	GAAAGA
PF14_0531	-217	1	5.98	TCTTTC
PF11_0392	-1047	1	5.98	TCTTTC
PFE0400w	-664	1	5.98	TCTTTC
PF13_0070	-691	1	5.98	TCTTTC
PF07_0012	-630	1	5.98	TCTTTC
PFL2465c	-645	-1	5.98	GAAAGA
PFL2465c	-340	1	5.98	TCTTTC
PFL2465c	-251	-1	5.98	GAAAGA
PFL2465c	-237	1	5.98	TCTTTC
PFA0155c	-1005	-1	5.98	GAAAGA
MAL13P1.285	-683	1	5.98	TCTTTC
MAL13P1.285	-402	-1	5.98	GAAAGA
MAL13P1.285	-366	-1	5.98	GAAAGA
MAL13P1.285	-87	1	5.98	TCTTTC
PFE1280w	-573	1	5.98	TCTTTC
PFF1180w	-69	-1	5.98	GAAAGA
PF14_0142	-1582	-1	5.98	GAAAGA
PFD0170c	-1019	1	5.98	TCTTTC
PF14_0613	-1689	-1	5.98	GAAAGA
PFB0460c	-1171	1	5.98	TCTTTC
PFA0535c	-1431	-1	5.98	GAAAGA
PFL1495w	-572	-1	5.98	GAAAGA
PF13_0025	-272	-1	5.98	GAAAGA
MAL8P1.146	-180	1	5.98	TCTTTC
MAL8P1.146	-170	1	5.98	TCTTTC
MAL8P1.146	-151	1	5.98	TCTTTC
MAL8P1.146	-145	1	5.98	TCTTTC
PF11_0371	-1387	1	5.98	TCTTTC
PFD0420c	-864	1	5.98	TCTTTC
PFD0420c	-778	1	5.98	TCTTTC
PFC0995c	-121	-1	5.98	GAAAGA
PF11_0488	-1487	1	5.98	TCTTTC
PF14_0548	-1440	-1	5.98	GAAAGA
PF14_0548	-44	1	5.98	TCTTTC
PFI0850w	-122	1	5.98	TCTTTC
PFI1445w	-534	-1	5.98	GAAAGA
PF14_0379	-963	1	5.98	TCTTTC
PF14_0379	-618	1	5.98	TCTTTC
PFC0581w	-1354	-1	5.98	GAAAGA
PFC0581w	-1132	-1	5.98	GAAAGA
MAL8P1.29	-1844	1	5.98	TCTTTC
MAL8P1.29	-629	1	5.98	TCTTTC
PF11_0185	-742	-1	5.98	GAAAGA
PFE0265c	-294	-1	5.98	GAAAGA
PFL1700c	-673	1	5.98	TCTTTC
PFL1700c	-634	1	5.98	TCTTTC
PF14_0373	-606	-1	5.98	GAAAGA
PF13_0251	-1331	-1	5.98	GAAAGA
PF10_0060	-1182	1	5.98	TCTTTC
PF10_0060	-1164	1	5.98	TCTTTC
PF10_0060	-995	1	5.98	TCTTTC
MAL13P1.194	-1355	1	5.98	TCTTTC
MAL13P1.194	-918	1	5.98	TCTTTC
MAL13P1.194	-891	1	5.98	TCTTTC
PFL1385c	-377	1	5.98	TCTTTC
PFL1385c	-354	1	5.98	TCTTTC
PFL1385c	-298	1	5.98	TCTTTC
PFL1385c	-280	1	5.98	TCTTTC
PF14_0630	-1284	1	5.98	TCTTTC
PF14_0132	-271	-1	5.98	GAAAGA
PF14_0132	-263	-1	5.98	GAAAGA
PF14_0132	-255	-1	5.98	GAAAGA
PF11_0370	-1923	-1	5.98	GAAAGA
PF11_0370	-1282	1	5.98	TCTTTC
PF11_0370	-472	-1	5.98	GAAAGA
PFL1025c	-1209	-1	5.98	GAAAGA
PFI1530c	-1915	-1	5.98	GAAAGA
PFI1530c	-1159	1	5.98	TCTTTC
PFI1530c	-965	1	5.98	TCTTTC
PFI1530c	-812	-1	5.98	GAAAGA
PFI1565w	-1407	1	5.98	TCTTTC
PFI1565w	-911	-1	5.98	GAAAGA
PFI1565w	-101	1	5.98	TCTTTC
MAL13P1.137	-745	-1	5.98	GAAAGA
MAL13P1.137	-642	-1	5.98	GAAAGA
PFF1280w	-1311	1	5.98	TCTTTC
PFC0515c	-634	1	5.98	TCTTTC
PF08_0094	-665	-1	5.98	GAAAGA
PF08_0094	-44	1	5.98	TCTTTC
PFL0150w	-1158	1	5.98	TCTTTC
PFL0150w	-827	1	5.98	TCTTTC
PFL0150w	-818	1	5.98	TCTTTC
PFL0150w	-768	-1	5.98	GAAAGA
PFL0150w	-180	1	5.98	TCTTTC
PF14_0295	-653	-1	5.98	GAAAGA
PFD0255w	-7	-1	5.98	GAAAGA
MAL7P1.77	-1821	1	5.98	TCTTTC
MAL7P1.77	-1397	1	5.98	TCTTTC
MAL13P1.226	-1456	1	5.98	TCTTTC
MAL13P1.226	-528	-1	5.98	GAAAGA
PFL2505c	-1824	1	5.98	TCTTTC
PFL2505c	-702	-1	5.98	GAAAGA
MAL13P1.42	-919	-1	5.98	GAAAGA
MAL13P1.42	-226	-1	5.98	GAAAGA
PF11_0127	-729	-1	5.98	GAAAGA
PF11_0127	-496	-1	5.98	GAAAGA
PFL1110c	-662	-1	5.98	GAAAGA
PF14_0184	-709	1	5.98	TCTTTC
MAL13P1.145	-99	-1	5.98	GAAAGA
PF11_0054	-872	-1	5.98	GAAAGA
PF13_0291	-144	-1	5.98	GAAAGA
PF14_0653	-373	1	5.98	TCTTTC
PF11_0098	-220	-1	5.98	GAAAGA
PFC0475c	-1824	-1	5.98	GAAAGA
PFL2370c	-1891	1	5.98	TCTTTC
PF11_0253	-992	-1	5.98	GAAAGA
PF07_0078	-1523	-1	5.98	GAAAGA
PFA0245w	-1002	-1	5.98	GAAAGA
PFE0840c	-343	-1	5.98	GAAAGA
PFE0840c	-335	-1	5.98	GAAAGA
PFE0840c	-327	-1	5.98	GAAAGA
PF13_0258	-1016	1	5.98	TCTTTC
PF13_0072	-1905	-1	5.98	GAAAGA
PF13_0072	-1535	1	5.98	TCTTTC
PF13_0072	-1293	1	5.98	TCTTTC
PFE1175w	-452	1	5.98	TCTTTC
PFE1175w	-47	1	5.98	TCTTTC
PF10_0330	-728	1	5.98	TCTTTC
PF10_0330	-675	-1	5.98	GAAAGA
PF10_0330	-658	-1	5.98	GAAAGA
PFL1440c	-446	1	5.98	TCTTTC
PF10_0071	-1558	-1	5.98	GAAAGA
PF10_0071	-1030	-1	5.98	GAAAGA
PFL1160c	-915	1	5.98	TCTTTC
PFB0720c	-907	-1	5.98	GAAAGA
PF10_0362	-408	1	5.98	TCTTTC
PF14_0443	-1387	1	5.98	TCTTTC
PF14_0088	-480	-1	5.98	GAAAGA
PFB0365w	-1921	1	5.98	TCTTTC
PFB0365w	-746	-1	5.98	GAAAGA
PF10_0292	-650	1	5.98	TCTTTC
PFI0565w	-537	-1	5.98	GAAAGA
MAL13P1.161	-782	1	5.98	TCTTTC
MAL13P1.161	-770	1	5.98	TCTTTC
PF14_0333	-1382	-1	5.98	GAAAGA
PF14_0333	-248	1	5.98	TCTTTC
MAL7P1.119	-1043	-1	5.98	GAAAGA
MAL7P1.119	-631	1	5.98	TCTTTC
MAL7P1.119	-276	-1	5.98	GAAAGA
PF14_0212	-719	-1	5.98	GAAAGA
PF14_0212	-231	-1	5.98	GAAAGA
PFF0895w	-477	-1	5.98	GAAAGA
PFF0895w	-469	-1	5.98	GAAAGA
PFD0535w	-1103	1	5.98	TCTTTC
PFD0535w	-580	1	5.98	TCTTTC
PF11_0064	-202	-1	5.98	GAAAGA
PF11_0229	-428	1	5.98	TCTTTC
PF10_0311	-278	1	5.98	TCTTTC
PFF0720w	-820	1	5.98	TCTTTC
PFF0720w	-507	1	5.98	TCTTTC
PFF0720w	-110	1	5.98	TCTTTC
PFI0465c	-1889	-1	5.98	GAAAGA
PFI0465c	-1605	1	5.98	TCTTTC
PFI0465c	-1356	-1	5.98	GAAAGA
PFI0465c	-988	-1	5.98	GAAAGA
PFI0465c	-896	1	5.98	TCTTTC
PFI0465c	-534	-1	5.98	GAAAGA
PF14_0138	-1146	1	5.98	TCTTTC
PF14_0138	-609	1	5.98	TCTTTC
MAL13P1.22	-1051	1	5.98	TCTTTC
MAL13P1.22	-471	-1	5.98	GAAAGA
PF08_0007	-23	1	5.98	TCTTTC
PFD0795w	-1189	-1	5.98	GAAAGA
PF11_0464	-1825	1	5.98	TCTTTC
PF11_0464	-1539	1	5.98	TCTTTC
PF11_0464	-338	1	5.98	TCTTTC
PFA0555c	-1022	-1	5.98	GAAAGA
PFC0325c	-313	-1	5.98	GAAAGA
PFD0790c	-1529	1	5.98	TCTTTC
PFD0790c	-13	-1	5.98	GAAAGA
PF14_0177	-872	1	5.98	TCTTTC
PF14_0177	-846	1	5.98	TCTTTC
PF14_0177	-350	-1	5.98	GAAAGA
PF10_0227	-1580	1	5.98	TCTTTC
PFF0375c	-58	-1	5.98	GAAAGA
PFF1020c	-989	-1	5.98	GAAAGA
PF13_0327	-1985	-1	5.98	GAAAGA
MAL13P1.131	-687	-1	5.98	GAAAGA
MAL13P1.131	-309	-1	5.98	GAAAGA
PF07_0120	-484	1	5.98	TCTTTC
PF07_0120	-75	1	5.98	TCTTTC
PF07_0120	-67	1	5.98	TCTTTC
PF11_0146	-1094	-1	5.98	GAAAGA
MAL13P1.103	-1629	1	5.98	TCTTTC
MAL13P1.103	-354	-1	5.98	GAAAGA
PF14_0675	-1008	1	5.98	TCTTTC
PF14_0696	-1160	-1	5.98	GAAAGA
PF14_0696	-886	-1	5.98	GAAAGA
PFE1465w	-842	-1	5.98	GAAAGA
MAL13P1.296	-1414	-1	5.98	GAAAGA
MAL13P1.296	-962	1	5.98	TCTTTC
MAL13P1.296	-954	1	5.98	TCTTTC
PFC0840w	-1951	1	5.98	TCTTTC
PF10_0268	-407	1	5.98	TCTTTC
PF13_0164	-1584	1	5.98	TCTTTC
PF13_0164	-109	1	5.98	TCTTTC
PFI0880c	-1867	1	5.98	TCTTTC
MAL13P1.100	-146	1	5.98	TCTTTC
PF13_0050	-1985	1	5.98	TCTTTC
PFI1315c	-18	1	5.98	TCTTTC
PF11_0424	-420	-1	5.98	GAAAGA
PFB0340c	-1451	-1	5.98	GAAAGA
PFC0705c	-905	-1	5.98	GAAAGA
PF14_0495	-1751	1	5.98	TCTTTC
PF14_0495	-1743	1	5.98	TCTTTC
PF14_0495	-1476	1	5.98	TCTTTC
PF14_0495	-1300	-1	5.98	GAAAGA
PFD0585c	-1629	1	5.98	TCTTTC
PFD0585c	-1074	-1	5.98	GAAAGA
PFL1005c	-1560	1	5.98	TCTTTC
PFL1005c	-1417	1	5.98	TCTTTC
PFL1005c	-1143	-1	5.98	GAAAGA
PFL1005c	-792	-1	5.98	GAAAGA
PFL1005c	-71	-1	5.98	GAAAGA
MAL13P1.160	-126	1	5.98	TCTTTC
MAL13P1.160	-114	1	5.98	TCTTTC
PFA0345w	-145	-1	5.98	GAAAGA
PFI0735c	-370	-1	5.98	GAAAGA
PF11_0470	-286	-1	5.98	GAAAGA
PF13_0148	-1945	1	5.98	TCTTTC
PFE0930w	-1234	1	5.98	TCTTTC
PFE0930w	-367	-1	5.98	GAAAGA
PFE0930w	-27	-1	5.98	GAAAGA
MAL13P1.380	-1877	-1	5.98	GAAAGA
PF10_0166	-1504	-1	5.98	GAAAGA
PF10_0166	-1172	-1	5.98	GAAAGA
MAL8P1.145	-1650	-1	5.98	GAAAGA
MAL8P1.145	-1644	-1	5.98	GAAAGA
MAL8P1.145	-1625	-1	5.98	GAAAGA
MAL8P1.145	-1619	-1	5.98	GAAAGA
PFI1375w	-1719	-1	5.98	GAAAGA
MAL13P1.151	-1319	1	5.98	TCTTTC
MAL13P1.151	-814	-1	5.98	GAAAGA
MAL13P1.151	-673	1	5.98	TCTTTC
MAL13P1.151	-410	1	5.98	TCTTTC
PFI0710c	-1581	1	5.98	TCTTTC
PFI0710c	-1395	-1	5.98	GAAAGA
PFI0710c	-408	1	5.98	TCTTTC
PF10_0133	-553	-1	5.98	GAAAGA
PFD0590c	-1881	-1	5.98	GAAAGA
PFC0960c	-346	1	5.98	TCTTTC
PFF0595c	-1203	1	5.98	TCTTTC
PF11_0233	-281	-1	5.98	GAAAGA
PF14_0063	-728	1	5.98	TCTTTC
PF13_0079	-722	-1	5.98	GAAAGA
PF13_0079	-171	1	5.98	TCTTTC
PF13_0079	-163	1	5.98	TCTTTC
PFL1395c	-1111	-1	5.98	GAAAGA
PFL1395c	-390	1	5.98	TCTTTC
PF14_0405	-995	-1	5.98	GAAAGA
PF14_0405	-885	1	5.98	TCTTTC
PF11_0425	-847	1	5.98	TCTTTC
MAL13P1.140	-907	-1	5.98	GAAAGA
MAL7P1.21	-157	-1	5.98	GAAAGA
PFL0505c	-1452	-1	5.98	GAAAGA
PFF0665c	-930	1	5.98	TCTTTC
PFF0665c	-515	1	5.98	TCTTTC
PFF0665c	-507	1	5.98	TCTTTC
PFL1335w	-1019	1	5.98	TCTTTC
PFC0886w	-570	1	5.98	TCTTTC
MAL13P1.82	-941	-1	5.98	GAAAGA
MAL7P1.229	-1458	1	5.98	TCTTTC
PF14_0032	-573	1	5.98	TCTTTC
PF14_0294	-1775	1	5.98	TCTTTC
PF14_0294	-542	1	5.98	TCTTTC
PFC0150w	-1722	-1	5.98	GAAAGA
PFC0150w	-1149	-1	5.98	GAAAGA
PFC0150w	-660	1	5.98	TCTTTC
PFC0150w	-595	1	5.98	TCTTTC
PFI0975c	-1338	1	5.98	TCTTTC
PFI0975c	-1082	-1	5.98	GAAAGA
PFI0975c	-241	1	5.98	TCTTTC
PF14_0681	-1082	1	5.98	TCTTTC
PF14_0681	-1066	1	5.98	TCTTTC
PFE0450w	-1931	-1	5.98	GAAAGA
PFE0450w	-1670	-1	5.98	GAAAGA
PFE0450w	-1049	-1	5.98	GAAAGA
PFD1110w	-1036	1	5.98	TCTTTC
PFL0250w	-1238	1	5.98	TCTTTC
PFL0250w	-1124	1	5.98	TCTTTC
PFL0250w	-878	1	5.98	TCTTTC
PFL0250w	-389	-1	5.98	GAAAGA
PF14_0171	-485	1	5.98	TCTTTC
PFE1120w	-1845	1	5.98	TCTTTC
PF13_0120	-978	-1	5.98	GAAAGA
PF14_0556	-812	1	5.98	TCTTTC
PF11_0168	-698	-1	5.98	GAAAGA
PFC0165w	-970	1	5.98	TCTTTC
MAL7P1.154	-1573	-1	5.98	GAAAGA
MAL7P1.154	-454	1	5.98	TCTTTC
MAL7P1.154	-88	1	5.98	TCTTTC
PF10_0045	-850	-1	5.98	GAAAGA
PFL1330c	-506	1	5.98	TCTTTC
PFL1330c	-349	-1	5.98	GAAAGA
PF13_0336	-412	1	5.98	TCTTTC
PF13_0336	-55	-1	5.98	GAAAGA
PF11_0484	-1361	1	5.98	TCTTTC
PF11_0484	-1080	1	5.98	TCTTTC
PF13_0155	-1361	-1	5.98	GAAAGA
PF13_0155	-999	-1	5.98	GAAAGA
PFB0161c	-1932	1	5.98	TCTTTC
PFB0161c	-1802	-1	5.98	GAAAGA
PFB0161c	-674	1	5.98	TCTTTC
PF10_0336	-1567	-1	5.98	GAAAGA
PF10_0336	-493	1	5.98	TCTTTC
[truncated: 361 more rows]
