# Supplementary material for: Identification and Genome-Wide Prediction of DNA Binding Specificities for the ApiAP2 Family of Regulators from the Malaria Parasite
Source: PLoS Pathog. 2010 Oct 28;6(10):e1001165. doi: 10.1371/journal.ppat.1001165 (PMC2965767; doi:10.1371/journal.ppat.1001165)
Supplement: Dataset S6 — Perturbation co-expressed predicted targets for all motifs. (1.49 MB ZIP) [file ppat.1001165.s024.zip › Dataset S6_revised/PF10_0075_D3_perturbation co-expressed targets.xls]

## Sheet: GTGCAC_PF10_0075D3ext.targets.t
Dataset S6j. Predicted targets of PF10_0075_D3 that are co-expressed in perturbation experiments (Hu et al. 2009).
Searches were done using the position weight matrix trimmed to the 6 most informative consecutive motif positions.
Data is sorted by score from highest to lowest.
Column 1 - PlasmoDB gene IDs. Genes listed multiple times have more than one match to the motif in their upstream regions
Column 2 - Position of the motif upstream from the ATG start codon.
Column 3 - Orientation of the motif in the genome. 1 indicates the plus strand and -1 indicates the minus strand.
Column 4 - ScanACE score. Higher scores reflect better better matches to the position weight matrix.
Column 5 - Sequence of the motif match. All sequences are 5' to 3' from the plus strand.
Hu G, Cabrera A, Kono M, Mok S, Chaal BK, et al. Transcriptional profiling of growth perturbations of the human malaria parasite Plasmodium falciparum. Nat Biotechnol 28: 91-98.
Gene ID	Position	Orientation	Score	Sequence
PFI0885w	-1596	1	17.88	GTGCAC
PFB0515w	-237	1	17.88	GTGCAC
PFL1565c	-474	1	17.88	GTGCAC
PFD0380c	-1472	1	17.88	GTGCAC
PFD0380c	-924	1	17.88	GTGCAC
PF13_0198	-927	1	17.88	GTGCAC
PFL1700c	-546	1	17.88	GTGCAC
PFL0865w	-1105	1	17.88	GTGCAC
PFI1530c	-1890	1	17.88	GTGCAC
PF08_0094	-1464	1	17.88	GTGCAC
PF08_0094	-942	1	17.88	GTGCAC
PF10_0190	-445	1	17.88	GTGCAC
PFD0255w	-333	1	17.88	GTGCAC
PFL2505c	-80	1	17.88	GTGCAC
PFL1570w	-480	1	17.88	GTGCAC
PFL1110c	-548	1	17.88	GTGCAC
PF14_0732	-749	1	17.88	GTGCAC
PF11_0253	-713	1	17.88	GTGCAC
PFF1365c	-1147	1	17.88	GTGCAC
PFC0235w	-1255	1	17.88	GTGCAC
MAL8P1.300	-1426	1	17.88	GTGCAC
PFI0360c	-883	1	17.88	GTGCAC
MAL7P1.119	-490	1	17.88	GTGCAC
MAL7P1.119	-467	1	17.88	GTGCAC
PF10_0170	-267	1	17.88	GTGCAC
PF08_0058	-546	1	17.88	GTGCAC
PFD0535w	-801	1	17.88	GTGCAC
PFA0555c	-646	1	17.88	GTGCAC
PF14_0363	-1116	1	17.88	GTGCAC
PF14_0363	-982	1	17.88	GTGCAC
PF11_0461	-663	1	17.88	GTGCAC
PF10_0268	-1273	1	17.88	GTGCAC
PFI0880c	-1898	1	17.88	GTGCAC
PF14_0160	-269	1	17.88	GTGCAC
PFL2220w	-628	1	17.88	GTGCAC
PFD0385w	-918	1	17.88	GTGCAC
PFD0385w	-370	1	17.88	GTGCAC
PFE0165w	-1307	1	17.88	GTGCAC
MAL7P1.87	-960	1	17.88	GTGCAC
PFL2100w	-679	1	17.88	GTGCAC
PF07_0052	-938	1	17.88	GTGCAC
PFC0940c	-1477	1	17.88	GTGCAC
PFC0940c	-1406	1	17.88	GTGCAC
MAL13P1.176	-1444	1	17.88	GTGCAC
PFF0595c	-207	1	17.88	GTGCAC
PFL1450c	-473	1	17.88	GTGCAC
PFF1010c	-355	1	17.88	GTGCAC
MAL7P1.229	-888	1	17.88	GTGCAC
PFB0815w	-1318	1	17.88	GTGCAC
PF14_0018	-1538	1	17.88	GTGCAC
PFD1110w	-1950	1	17.88	GTGCAC
PF13_0120	-148	1	17.88	GTGCAC
PF11_0415	-1295	1	17.88	GTGCAC
PFL0840c	-411	1	17.88	GTGCAC
PFF0870w	-380	1	17.88	GTGCAC
PFE0355c	-783	1	17.88	GTGCAC
PFE0355c	-53	1	17.88	GTGCAC
PFI0470w	-1280	1	17.88	GTGCAC
PFE0440w	-740	1	17.88	GTGCAC
MAL7P1.84	-523	1	17.88	GTGCAC
PFI0785c	-1245	1	17.88	GTGCAC
PFL0300c	-888	1	17.88	GTGCAC
PFE0080c	-928	1	17.88	GTGCAC
PFI0705w	-1387	1	17.88	GTGCAC
PFI0575c	-347	1	17.88	GTGCAC
PFI0265c	-1226	1	17.88	GTGCAC
PFE0340c	-912	1	17.88	GTGCAC
PF14_0246	-138	1	17.88	GTGCAC
PFD0530c	-1145	1	17.88	GTGCAC
PF11_0277	-1195	1	17.88	GTGCAC
PFF0490w	-1456	1	17.88	GTGCAC
PFC0945w	-925	1	17.88	GTGCAC
PFC0945w	-854	1	17.88	GTGCAC
PFL0870w	-1493	1	17.88	GTGCAC
PFI1475w	-842	1	17.88	GTGCAC
PF13_0229	-735	1	17.88	GTGCAC
PFC0185w	-1508	1	17.88	GTGCAC
PF11_0204	-39	1	17.88	GTGCAC
PFF0860c	-1014	1	17.88	GTGCAC
PF14_0065	-1659	1	17.88	GTGCAC
PF14_0380	-534	1	17.88	GTGCAC
PFD0185c	-1093	1	17.88	GTGCAC
PFL1435c	-1231	1	17.88	GTGCAC
PF13_0086	-554	1	17.88	GTGCAC
PF14_0468	-690	1	17.88	GTGCAC
MAL13P1.278	-1682	1	17.88	GTGCAC
PFI0690c	-729	1	17.88	GTGCAC
PFL0260c	-1860	1	17.88	GTGCAC
PF10_0346	-431	1	17.88	GTGCAC
PF11_0442	-164	1	17.88	GTGCAC
PFD0900w	-92	1	17.88	GTGCAC
PF10_0351	-557	1	17.88	GTGCAC
PF14_0234	-288	-1	14.26	GCGCAC
PF14_0234	-147	1	14.26	GTGCGC
PFE1260c	-1921	-1	14.26	GCGCAC
PF14_0233	-1323	-1	14.26	GCGCAC
PF14_0233	-1182	1	14.26	GTGCGC
PFD0255w	-621	1	14.26	GTGCGC
PF13_0301	-1022	-1	14.26	GCGCAC
PFI0360c	-1003	1	14.26	GTGCGC
PF14_0160	-626	-1	14.26	GCGCAC
PF14_0495	-1181	1	14.26	GTGCGC
PF13_0314	-819	-1	14.26	GCGCAC
PF11_0062	-751	1	14.26	GTGCGC
PFC0355c	-150	1	14.26	GTGCGC
PFF0870w	-1312	-1	14.26	GCGCAC
PFL2215w	-888	1	14.26	GTGCGC
PFC0945w	-132	1	14.26	GTGCGC
PF14_0054	-1437	1	14.26	GTGCGC
PF11_0091	-787	1	14.26	GTGCGC
PFI0885w	-262	1	12.67	GGGCAC
PFL2225w	-1981	-1	12.67	GTGCCC
MAL13P1.137	-331	-1	12.67	GTGCCC
PF08_0113	-1974	-1	12.67	GTGCCC
MAL8P1.150	-80	-1	12.67	GTGCCC
PF10_0170	-1531	-1	12.67	GTGCCC
MAL8P1.126	-628	1	12.67	GGGCAC
PFE1465w	-7	1	12.67	GGGCAC
PFI0575c	-1308	-1	12.67	GTGCCC
PFI1370c	-690	1	12.67	GGGCAC
PFD1120c	-1825	-1	12.67	GTGCCC
PFL1010c	-121	-1	12.67	GTGCCC
MAL13P1.118	-1824	1	12.67	GGGCAC
MAL8P1.151	-1582	1	12.67	GGGCAC
PFC0700c	-1305	1	12.67	GGGCAC
PFC0700c	-1248	-1	12.67	GTGCCC
PF14_0388	-358	-1	11.56	ATGCAC
PFI0410c	-338	1	11.56	GTGCAT
PFI0410c	-328	1	11.56	GTGCAT
PFF0185c	-206	1	11.56	GTGCAT
PFF0865w	-579	-1	11.56	ATGCAC
PF11_0392	-1370	1	11.56	GTGCAT
PFE0400w	-1510	1	11.56	GTGCAT
PFE0400w	-1109	1	11.56	GTGCAT
PFL0315c	-857	1	11.56	GTGCAT
PFE0770w	-927	-1	11.56	ATGCAC
PFE0770w	-465	1	11.56	GTGCAT
PFC0345w	-443	1	11.56	GTGCAT
MAL7P1.108	-650	1	11.56	GTGCAT
PFL0465c	-67	-1	11.56	ATGCAC
PFF1180w	-395	-1	11.56	ATGCAC
PF14_0142	-1388	-1	11.56	ATGCAC
PFD0380c	-966	1	11.56	GTGCAT
PFA0295c	-307	1	11.56	GTGCAT
PFA0535c	-1287	-1	11.56	ATGCAC
PFA0535c	-1276	-1	11.56	ATGCAC
PF13_0216	-262	-1	11.56	ATGCAC
PFL2520w	-1790	-1	11.56	ATGCAC
PFL0925w	-1548	-1	11.56	ATGCAC
MAL8P1.146	-1211	-1	11.56	ATGCAC
MAL8P1.146	-100	1	11.56	GTGCAT
PFI1685w	-1457	1	11.56	GTGCAT
PFI1685w	-480	-1	11.56	ATGCAC
MAL13P1.38	-359	1	11.56	GTGCAT
PF14_0234	-9	1	11.56	GTGCAT
PF10_0039	-1003	-1	11.56	ATGCAC
PFI0850w	-85	1	11.56	GTGCAT
PFI1445w	-1006	1	11.56	GTGCAT
PF14_0213	-838	1	11.56	GTGCAT
PF14_0213	-372	-1	11.56	ATGCAC
PFL1090w	-1545	1	11.56	GTGCAT
PFL1090w	-1155	1	11.56	GTGCAT
PF13_0173	-714	1	11.56	GTGCAT
PFL1385c	-1259	1	11.56	GTGCAT
PFL1385c	-887	1	11.56	GTGCAT
PFL1385c	-738	1	11.56	GTGCAT
PF14_0311	-553	-1	11.56	ATGCAC
PF14_0311	-378	1	11.56	GTGCAT
PF14_0311	-122	-1	11.56	ATGCAC
PFD0780w	-456	1	11.56	GTGCAT
PF13_0303	-463	1	11.56	GTGCAT
MAL7P1.13	-977	1	11.56	GTGCAT
MAL7P1.13	-129	1	11.56	GTGCAT
PF14_0143	-970	1	11.56	GTGCAT
PFI1565w	-1865	-1	11.56	ATGCAC
MAL13P1.137	-982	-1	11.56	ATGCAC
MAL13P1.137	-809	1	11.56	GTGCAT
PF13_0280	-973	-1	11.56	ATGCAC
PF08_0094	-367	1	11.56	GTGCAT
PF08_0094	-7	-1	11.56	ATGCAC
PF14_0233	-1461	-1	11.56	ATGCAC
PFL2505c	-940	-1	11.56	ATGCAC
PF08_0057	-991	-1	11.56	ATGCAC
PF08_0008	-885	1	11.56	GTGCAT
PF08_0008	-157	1	11.56	GTGCAT
PF11_0158	-611	1	11.56	GTGCAT
PF11_0158	-339	1	11.56	GTGCAT
PF11_0127	-391	-1	11.56	ATGCAC
PFL1110c	-215	1	11.56	GTGCAT
PFL1510c	-388	-1	11.56	ATGCAC
PF14_0527	-1990	-1	11.56	ATGCAC
PFD0485w	-516	1	11.56	GTGCAT
PFC0475c	-1135	1	11.56	GTGCAT
PFC0475c	-140	1	11.56	GTGCAT
PFC1005c	-334	-1	11.56	ATGCAC
PF14_0732	-1871	-1	11.56	ATGCAC
PFI1200w	-1834	1	11.56	GTGCAT
PF13_0258	-995	-1	11.56	ATGCAC
PF13_0285	-1293	1	11.56	GTGCAT
PF13_0285	-786	1	11.56	GTGCAT
PF13_0285	-656	-1	11.56	ATGCAC
PF13_0072	-1484	-1	11.56	ATGCAC
PF13_0078	-770	1	11.56	GTGCAT
PF13_0078	-745	-1	11.56	ATGCAC
PF13_0078	-358	1	11.56	GTGCAT
PFB0760w	-59	1	11.56	GTGCAT
PF13_0058	-1076	-1	11.56	ATGCAC
PF13_0058	-831	1	11.56	GTGCAT
PF13_0301	-433	1	11.56	GTGCAT
PF10_0330	-1387	-1	11.56	ATGCAC
PF10_0330	-563	-1	11.56	ATGCAC
PF10_0330	-124	-1	11.56	ATGCAC
PF10_0071	-1675	-1	11.56	ATGCAC
PF10_0295	-911	-1	11.56	ATGCAC
PF10_0295	-444	1	11.56	GTGCAT
PF10_0073	-149	1	11.56	GTGCAT
PF13_0233	-1955	-1	11.56	ATGCAC
PF11_0417	-1545	1	11.56	GTGCAT
PF10_0292	-263	1	11.56	GTGCAT
PF10_0292	-50	-1	11.56	ATGCAC
PF14_0333	-770	-1	11.56	ATGCAC
PFB0275w	-1635	1	11.56	GTGCAT
MAL7P1.119	-1102	1	11.56	GTGCAT
PF10_0170	-1473	-1	11.56	ATGCAC
PFD0400w	-1906	1	11.56	GTGCAT
PFL2145w	-1896	-1	11.56	ATGCAC
PFL2145w	-64	1	11.56	GTGCAT
PFE1515w	-246	1	11.56	GTGCAT
PF11_0464	-1214	-1	11.56	ATGCAC
PF11_0464	-1199	-1	11.56	ATGCAC
MAL13P1.308	-1305	-1	11.56	ATGCAC
MAL13P1.308	-641	1	11.56	GTGCAT
PFD0230c	-483	-1	11.56	ATGCAC
PFD0230c	-473	1	11.56	GTGCAT
PF14_0363	-556	-1	11.56	ATGCAC
PF10_0037	-811	1	11.56	GTGCAT
PFF0375c	-836	1	11.56	GTGCAT
MAL8P1.143	-544	1	11.56	GTGCAT
MAL8P1.126	-225	1	11.56	GTGCAT
PFF0510w	-723	1	11.56	GTGCAT
PFF0510w	-471	-1	11.56	ATGCAC
PFB0905c	-1185	1	11.56	GTGCAT
MAL13P1.296	-837	-1	11.56	ATGCAC
MAL13P1.296	-239	1	11.56	GTGCAT
PF10_0268	-734	-1	11.56	ATGCAC
PF13_0164	-1622	1	11.56	GTGCAT
PF13_0164	-1151	-1	11.56	ATGCAC
PF14_0703	-997	1	11.56	GTGCAT
PF14_0160	-1540	1	11.56	GTGCAT
PF11_0094	-624	1	11.56	GTGCAT
PFB0340c	-408	-1	11.56	ATGCAC
MAL13P1.86	-1863	-1	11.56	ATGCAC
MAL13P1.86	-1282	-1	11.56	ATGCAC
MAL13P1.86	-292	-1	11.56	ATGCAC
PFL0275w	-1651	1	11.56	GTGCAT
PF14_0495	-1686	-1	11.56	ATGCAC
MAL7P1.176	-9	1	11.56	GTGCAT
PFD0385w	-876	-1	11.56	ATGCAC
PF11_0344	-1465	1	11.56	GTGCAT
PF11_0344	-290	-1	11.56	ATGCAC
MAL8P1.62	-1850	1	11.56	GTGCAT
PFE0165w	-1079	-1	11.56	ATGCAC
MAL13P1.51	-888	1	11.56	GTGCAT
PFF0710w	-750	1	11.56	GTGCAT
MAL13P1.156	-78	1	11.56	GTGCAT
MAL7P1.87	-980	-1	11.56	ATGCAC
PF10_0166	-536	1	11.56	GTGCAT
MAL13P1.37	-1537	-1	11.56	ATGCAC
PFL2100w	-647	1	11.56	GTGCAT
PF14_0196	-459	-1	11.56	ATGCAC
PF11_0290	-618	-1	11.56	ATGCAC
PF07_0052	-1502	1	11.56	GTGCAT
PF07_0052	-133	-1	11.56	ATGCAC
PFE1130w	-712	-1	11.56	ATGCAC
PF14_0155	-458	1	11.56	GTGCAT
PFF0595c	-1626	1	11.56	GTGCAT
PF08_0091	-1244	-1	11.56	ATGCAC
MAL13P1.228	-1148	-1	11.56	ATGCAC
PF13_0079	-543	-1	11.56	ATGCAC
PFF0675c	-618	1	11.56	GTGCAT
PFB0665w	-1003	1	11.56	GTGCAT
PFL1450c	-664	-1	11.56	ATGCAC
PFF0995c	-346	1	11.56	GTGCAT
PFL1335w	-1546	1	11.56	GTGCAT
PF11_0062	-1010	-1	11.56	ATGCAC
PF11_0062	-635	1	11.56	GTGCAT
PFC0355c	-1305	-1	11.56	ATGCAC
MAL7P1.141	-1084	1	11.56	GTGCAT
PF14_0140	-1043	-1	11.56	ATGCAC
PF14_0018	-748	1	11.56	GTGCAT
PFC0150w	-1547	-1	11.56	ATGCAC
PFC0150w	-831	-1	11.56	ATGCAC
PFI0975c	-1183	1	11.56	GTGCAT
PF14_0681	-199	-1	11.56	ATGCAC
PFD1110w	-1905	1	11.56	GTGCAT
PFD1110w	-241	1	11.56	GTGCAT
PFI0515w	-88	1	11.56	GTGCAT
PF14_0171	-304	1	11.56	GTGCAT
PFE1120w	-317	-1	11.56	ATGCAC
PF11_0168	-421	-1	11.56	ATGCAC
PF11_0415	-1306	-1	11.56	ATGCAC
PF11_0415	-469	1	11.56	GTGCAT
PFL0840c	-1437	1	11.56	GTGCAT
PF10_0352	-1046	1	11.56	GTGCAT
PFF0870w	-797	1	11.56	GTGCAT
PFL1415w	-1877	-1	11.56	ATGCAC
PFL1415w	-709	-1	11.56	ATGCAC
MAL7P1.17	-1112	-1	11.56	ATGCAC
MAL13P1.130	-1593	-1	11.56	ATGCAC
MAL13P1.130	-846	-1	11.56	ATGCAC
PFL2215w	-1241	-1	11.56	ATGCAC
PFC0145c	-1589	1	11.56	GTGCAT
PFC0145c	-873	1	11.56	GTGCAT
PFE0440w	-926	-1	11.56	ATGCAC
PF14_0102	-1381	-1	11.56	ATGCAC
PF14_0102	-176	-1	11.56	ATGCAC
PF07_0104	-1213	1	11.56	GTGCAT
PFF0670w	-1292	-1	11.56	ATGCAC
PFA0205w	-1346	1	11.56	GTGCAT
PFA0205w	-119	-1	11.56	ATGCAC
PFL2090c	-330	-1	11.56	ATGCAC
PFL0300c	-440	1	11.56	GTGCAT
MAL7P1.208	-871	1	11.56	GTGCAT
MAL13P1.166	-675	-1	11.56	ATGCAC
PFE0080c	-1158	-1	11.56	ATGCAC
PFI0705w	-1398	1	11.56	GTGCAT
PFI1180w	-1796	-1	11.56	ATGCAC
PFI0575c	-864	-1	11.56	ATGCAC
PFI0100c	-266	1	11.56	GTGCAT
PF11_0395	-1476	-1	11.56	ATGCAC
PFI0265c	-1216	1	11.56	GTGCAT
PF11_0107	-876	-1	11.56	ATGCAC
PF11_0107	-586	1	11.56	GTGCAT
PF11_0107	-209	1	11.56	GTGCAT
PF11_0481	-1606	-1	11.56	ATGCAC
MAL8P1.137	-411	1	11.56	GTGCAT
PF14_0694	-535	-1	11.56	ATGCAC
PF11_0277	-1204	-1	11.56	ATGCAC
PF14_0334	-1948	-1	11.56	ATGCAC
PFF0490w	-1858	1	11.56	GTGCAT
PFD1120c	-518	-1	11.56	ATGCAC
PF14_0135	-502	-1	11.56	ATGCAC
PFF0875w	-792	-1	11.56	ATGCAC
PF11_0231	-1036	-1	11.56	ATGCAC
MAL7P1.207	-1694	-1	11.56	ATGCAC
PF11_0268	-1393	-1	11.56	ATGCAC
MAL13P1.330	-964	-1	11.56	ATGCAC
PFA0265c	-409	1	11.56	GTGCAT
PFA0265c	-311	1	11.56	GTGCAT
PFL0870w	-1543	-1	11.56	ATGCAC
PFL0870w	-1160	1	11.56	GTGCAT
PFL0870w	-260	1	11.56	GTGCAT
PFB0150c	-696	-1	11.56	ATGCAC
PFI1300c	-1601	-1	11.56	ATGCAC
PFI1300c	-19	1	11.56	GTGCAT
PF07_0054	-1460	1	11.56	GTGCAT
MAL13P1.44	-1578	1	11.56	GTGCAT
PF10_0262	-1057	1	11.56	GTGCAT
PF14_0054	-1954	-1	11.56	ATGCAC
MAL13P1.118	-964	-1	11.56	ATGCAC
MAL13P1.118	-686	-1	11.56	ATGCAC
PF10_0347	-100	-1	11.56	ATGCAC
PFI1475w	-953	1	11.56	GTGCAT
PF13_0229	-133	1	11.56	GTGCAT
PFC0185w	-595	1	11.56	GTGCAT
PF10_0211	-1491	1	11.56	GTGCAT
PFD0110w	-698	-1	11.56	ATGCAC
PF14_0173	-896	1	11.56	GTGCAT
PF07_0101	-1666	-1	11.56	ATGCAC
PF07_0101	-245	1	11.56	GTGCAT
PFL2290w	-1091	1	11.56	GTGCAT
PFL2290w	-563	-1	11.56	ATGCAC
PF10_0244	-632	-1	11.56	ATGCAC
PF10_0244	-544	-1	11.56	ATGCAC
MAL13P1.405	-145	1	11.56	GTGCAT
PF11_0204	-733	-1	11.56	ATGCAC
PF13_0211	-1892	-1	11.56	ATGCAC
PF13_0211	-408	1	11.56	GTGCAT
MAL13P1.260	-1332	-1	11.56	ATGCAC
MAL13P1.260	-951	-1	11.56	ATGCAC
PFF0860c	-839	-1	11.56	ATGCAC
PF14_0617	-579	1	11.56	GTGCAT
PF11_0477	-769	-1	11.56	ATGCAC
PF11_0061	-413	-1	11.56	ATGCAC
PFL1435c	-1219	-1	11.56	ATGCAC
PF10_0306	-1106	1	11.56	GTGCAT
PF10_0306	-962	-1	11.56	ATGCAC
MAL13P1.331	-580	1	11.56	GTGCAT
PF14_0468	-431	1	11.56	GTGCAT
PF08_0119	-1980	-1	11.56	ATGCAC
PFD0487c	-236	-1	11.56	ATGCAC
MAL13P1.278	-1672	-1	11.56	ATGCAC
MAL13P1.278	-1383	-1	11.56	ATGCAC
MAL13P1.278	-549	1	11.56	GTGCAT
PFB0300c	-510	1	11.56	GTGCAT
PFB0300c	-444	-1	11.56	ATGCAC
PF11_0528	-1359	1	11.56	GTGCAT
PF14_0293	-630	1	11.56	GTGCAT
PFF1505w	-940	-1	11.56	ATGCAC
MAL8P1.109	-964	-1	11.56	ATGCAC
PF14_0343	-1146	-1	11.56	ATGCAC
PF14_0343	-699	1	11.56	GTGCAT
PFC0120w	-1787	1	11.56	GTGCAT
PFC0120w	-1468	1	11.56	GTGCAT
PFC0120w	-1436	1	11.56	GTGCAT
PFC0120w	-1017	-1	11.56	ATGCAC
PF13_0152	-1122	-1	11.56	ATGCAC
PF13_0152	-911	1	11.56	GTGCAT
PF13_0152	-115	-1	11.56	ATGCAC
PF13_0160	-963	1	11.56	GTGCAT
PFF0645c	-1805	-1	11.56	ATGCAC
PFF0645c	-769	-1	11.56	ATGCAC
MAL7P1.18	-1777	1	11.56	GTGCAT
MAL7P1.18	-414	1	11.56	GTGCAT
PFC0820w	-419	-1	11.56	ATGCAC
PFC0820w	-64	1	11.56	GTGCAT
PF10_0351	-298	-1	11.56	ATGCAC
PF07_0072	-781	1	11.56	GTGCAT
PF07_0072	-751	-1	11.56	ATGCAC
PFF0200c	-776	1	11.56	GTGCAT
PFF0200c	-402	1	11.56	GTGCAT
PFF0200c	-245	1	11.56	GTGCAT
PF11_0091	-1949	-1	11.56	ATGCAC
PFC0110w	-1263	-1	11.56	ATGCAC
PFL0315c	-601	-1	11.23	CTGCAC
PFE0770w	-1826	-1	11.23	CTGCAC
PFE0770w	-1167	-1	11.23	CTGCAC
PFB0515w	-250	-1	11.23	CTGCAC
PF14_0395	-1491	-1	11.23	CTGCAC
PFL2520w	-1909	-1	11.23	CTGCAC
MAL13P1.38	-81	-1	11.23	CTGCAC
PFL1385c	-616	-1	11.23	CTGCAC
PF08_0113	-1864	1	11.23	GTGCAG
PF14_0732	-526	-1	11.23	CTGCAC
PFI1200w	-1390	1	11.23	GTGCAG
PF10_0071	-976	1	11.23	GTGCAG
PF11_0417	-459	1	11.23	GTGCAG
PF14_0333	-1088	1	11.23	GTGCAG
PF14_0333	-630	-1	11.23	CTGCAC
PF14_0615	-526	-1	11.23	CTGCAC
PFF1020c	-711	-1	11.23	CTGCAC
MAL8P1.62	-1933	1	11.23	GTGCAG
PFF0710w	-708	1	11.23	GTGCAG
MAL13P1.37	-1815	1	11.23	GTGCAG
PF14_0155	-1541	1	11.23	GTGCAG
PFE1120w	-453	1	11.23	GTGCAG
MAL7P1.17	-427	1	11.23	GTGCAG
PFE0080c	-1506	1	11.23	GTGCAG
PFI1180w	-47	-1	11.23	CTGCAC
PFI0265c	-1050	1	11.23	GTGCAG
PF11_0107	-519	-1	11.23	CTGCAC
PFL1295w	-1795	1	11.23	GTGCAG
PF11_0465	-231	1	11.23	GTGCAG
PF13_0299	-869	1	11.23	GTGCAG
PF14_0617	-1879	-1	11.23	CTGCAC
PF14_0065	-1146	1	11.23	GTGCAG
PFB0300c	-558	1	11.23	GTGCAG
PF14_0293	-619	1	11.23	GTGCAG
PF14_0343	-710	-1	11.23	CTGCAC
PFI0690c	-1563	-1	11.23	CTGCAC
PFF0200c	-839	1	11.23	GTGCAG
