# Supplementary material for: Identification and Genome-Wide Prediction of DNA Binding Specificities for the ApiAP2 Family of Regulators from the Malaria Parasite
Source: PLoS Pathog. 2010 Oct 28;6(10):e1001165. doi: 10.1371/journal.ppat.1001165 (PMC2965767; doi:10.1371/journal.ppat.1001165)
Supplement: Dataset S6 — Perturbation co-expressed predicted targets for all motifs. (1.49 MB ZIP) [file ppat.1001165.s024.zip › Dataset S6_revised/PF11_0091_perturbation co-expressed targets.xls]

## Sheet: GCATAC_PF11_0091.targets.txt
Dataset S6s. Predicted targets of PF11_0091 that are co-expressed in perturbation experiments (Hu et al. 2009).
Searches were done using the position weight matrix trimmed to the 6 most informative consecutive motif positions.
Data is sorted by score from highest to lowest.
Column 1 - PlasmoDB gene IDs. Genes listed multiple times have more than one match to the motif in their upstream regions
Column 2 - Position of the motif upstream from the ATG start codon.
Column 3 - Orientation of the motif in the genome. 1 indicates the plus strand and -1 indicates the minus strand.
Column 4 - ScanACE score. Higher scores reflect better better matches to the position weight matrix.
Column 5 - Sequence of the motif match. All sequences are 5' to 3' from the plus strand.
Hu G, Cabrera A, Kono M, Mok S, Chaal BK, et al. Transcriptional profiling of growth perturbations of the human malaria parasite Plasmodium falciparum. Nat Biotechnol 28: 91-98.
Gene ID	Position	Orientation	Score	Sequence
PF13_0345	-685	1	14.68	GCATAC
PF13_0262	-973	-1	14.68	GTATGC
PFB0645c	-923	1	14.68	GCATAC
MAL7P1.79	-1767	1	14.68	GCATAC
PF13_0222	-1249	1	14.68	GCATAC
PFF0555w	-140	1	14.68	GCATAC
PF10_0214	-1529	1	14.68	GCATAC
MAL8P1.157	-1932	1	14.68	GCATAC
MAL13P1.47	-292	-1	14.68	GTATGC
MAL13P1.47	-231	-1	14.68	GTATGC
PF13_0179	-374	1	14.68	GCATAC
PFL1620w	-328	-1	14.68	GTATGC
PF10_0198	-216	-1	14.68	GTATGC
PF13_0210	-1811	-1	14.68	GTATGC
MAL8P1.17	-1236	-1	14.68	GTATGC
MAL8P1.17	-833	1	14.68	GCATAC
PF08_0131	-1892	1	14.68	GCATAC
PF08_0131	-133	1	14.68	GCATAC
PF10_0340	-405	1	14.68	GCATAC
PF14_0700	-1949	1	14.68	GCATAC
PF11_0120	-1286	1	12.8	GCATGC
PFI1105w	-648	1	12.8	GCATGC
PF10_0286	-73	1	10.4	GAATAC
PF13_0345	-909	1	10.4	GAATAC
PF08_0085	-592	1	10.4	GAATAC
PF08_0085	-158	-1	10.4	GTATTC
PF10_0159	-1674	-1	10.4	GTATTC
PF10_0159	-68	-1	10.4	GTATTC
PFL2430c	-775	-1	10.4	GTATTC
PF11_0282	-975	-1	10.4	GTATTC
PFC0865w	-825	1	10.4	GAATAC
MAL7P1.74	-112	1	10.4	GAATAC
PF14_0223	-911	-1	10.4	GTATTC
PFI1105w	-759	-1	10.4	GTATTC
PF14_0112	-579	-1	10.4	GTATTC
PF14_0112	-239	-1	10.4	GTATTC
PF14_0696	-877	-1	10.4	GTATTC
PFB0645c	-642	1	10.4	GAATAC
MAL7P1.79	-1747	-1	10.4	GTATTC
PF14_0095	-1197	-1	10.4	GTATTC
PF13_0222	-478	-1	10.4	GTATTC
PFF0555w	-732	-1	10.4	GTATTC
PFF0555w	-175	1	10.4	GAATAC
PFD0415c	-720	-1	10.4	GTATTC
MAL13P1.47	-1567	1	10.4	GAATAC
MAL13P1.47	-764	1	10.4	GAATAC
PF10_0289	-785	1	10.4	GAATAC
PF10_0289	-769	1	10.4	GAATAC
PF13_0179	-962	-1	10.4	GTATTC
PF13_0179	-910	-1	10.4	GTATTC
PFL1620w	-426	-1	10.4	GTATTC
PF11_0508	-1118	1	10.4	GAATAC
PF11_0508	-1061	-1	10.4	GTATTC
PF11_0508	-1037	1	10.4	GAATAC
PF07_0046	-520	1	10.4	GAATAC
PF07_0046	-383	1	10.4	GAATAC
PF14_0101	-394	-1	10.4	GTATTC
PF14_0101	-149	1	10.4	GAATAC
PF10_0284	-247	-1	10.4	GTATTC
PF14_0598	-848	1	10.4	GAATAC
PF14_0598	-734	1	10.4	GAATAC
MAL8P1.17	-1924	-1	10.4	GTATTC
MAL8P1.17	-1810	1	10.4	GAATAC
MAL8P1.17	-1710	-1	10.4	GTATTC
PF08_0131	-782	-1	10.4	GTATTC
PF08_0131	-587	-1	10.4	GTATTC
PF08_0131	-215	-1	10.4	GTATTC
PF10_0340	-921	1	10.4	GAATAC
PF10_0340	-723	1	10.4	GAATAC
PFD0075w	-444	-1	10.4	GTATTC
PFD0075w	-285	1	10.4	GAATAC
PFL0920c	-407	1	10.4	GAATAC
PF13_0141	-950	1	10.4	GAATAC
PF13_0297	-1975	1	10.4	GAATAC
MAL7P1.340	-242	1	10.4	GAATAC
PFL1620w	-934	-1	10.05	GTACGC
PFL1620w	-815	-1	10.05	GTACGC
PF11_0508	-1092	-1	9.46	GTAGGC
PF11_0120	-1092	-1	9.43	GTATCC
PFE0870w	-463	1	9.43	GGATAC
PF10_0159	-1458	1	9.43	GGATAC
MAL7P1.74	-128	-1	9.43	GTATCC
PF14_0223	-1031	-1	9.43	GTATCC
PF10_0236	-691	-1	9.43	GTATCC
PFI1105w	-932	1	9.43	GGATAC
PFB0645c	-1212	1	9.43	GGATAC
PFE0715w	-271	-1	9.43	GTATCC
PF14_0101	-331	-1	9.43	GTATCC
PF08_0131	-117	1	9.43	GGATAC
PFL0920c	-1217	-1	9.43	GTATCC
MAL7P1.340	-491	-1	9.43	GTATCC
PF11_0282	-265	-1	9.05	GTGTGC
PF10_0236	-349	-1	9.05	GTGTGC
PF14_0167	-1569	-1	9.05	GTGTGC
PF11_0182	-378	1	9.05	GCACAC
PFL1620w	-223	1	9.05	GCACAC
PF13_0183	-275	-1	9.05	GTGTGC
PF14_0598	-720	1	9.05	GCACAC
MAL7P1.340	-538	-1	9.05	GTGTGC
PF11_0120	-1552	1	8.51	GAATGC
PF14_0112	-822	1	8.51	GAATGC
PF10_0214	-1085	-1	8.51	GCATTC
PF10_0214	-745	-1	8.51	GCATTC
MAL8P1.157	-1531	1	8.51	GCATCC
PF14_0101	-13	1	8.51	GAATGC
PF08_0131	-675	-1	8.51	GCATTC
PFL0660w	-800	1	8.51	GCATCC
MAL13P1.74	-1376	-1	8.51	GCATTC
PF14_0700	-1779	1	8.51	GAATGC
PFD0075w	-699	-1	8.51	GCATTC
PFF1300w	-515	1	8.51	GCATCC
PF13_0141	-926	-1	8.51	GGATGC
PF11_0120	-1056	-1	7.38	ATATGC
PF10_0286	-375	-1	7.38	ATATGC
PF08_0085	-710	-1	7.38	ATATGC
PF08_0085	-283	1	7.38	GCATAT
PFL2430c	-1400	-1	7.38	ATATGC
PFL2430c	-131	-1	7.38	ATATGC
PF11_0282	-1157	-1	7.38	ATATGC
PF11_0173	-1249	1	7.38	GCATAT
PF11_0173	-687	1	7.38	GCATAT
MAL13P1.31	-1647	-1	7.38	ATATGC
MAL13P1.31	-1225	-1	7.38	ATATGC
MAL13P1.31	-610	1	7.38	GCATAT
MAL13P1.31	-604	1	7.38	GCATAT
PF14_0112	-1021	1	7.38	GCATAT
PF14_0696	-435	-1	7.38	ATATGC
PF14_0696	-152	1	7.38	GCATAT
PFB0645c	-1929	1	7.38	GCATAT
PFB0645c	-1271	-1	7.38	ATATGC
PFB0645c	-966	1	7.38	GCATAT
PFB0645c	-571	1	7.38	GCATAT
PFB0645c	-550	-1	7.38	ATATGC
PFB0645c	-445	-1	7.38	ATATGC
PF14_0095	-1695	1	7.38	GCATAT
PF14_0095	-1683	-1	7.38	ATATGC
PF14_0167	-256	1	7.38	GCATAT
PF11_0182	-589	1	7.38	GCATAT
PFF0555w	-968	-1	7.38	ATATGC
PFF0555w	-647	-1	7.38	ATATGC
PFF0555w	-544	-1	7.38	ATATGC
PFF0555w	-314	-1	7.38	ATATGC
PF10_0122	-1581	1	7.38	GCATAT
PFD0415c	-325	-1	7.38	ATATGC
MAL8P1.157	-1650	1	7.38	GCATAT
MAL8P1.157	-171	-1	7.38	ATATGC
MAL8P1.157	-149	-1	7.38	ATATGC
MAL8P1.157	-127	-1	7.38	ATATGC
PF10_0289	-811	1	7.38	GCATAT
PF10_0289	-763	1	7.38	GCATAT
PF10_0289	-523	-1	7.38	ATATGC
PF13_0179	-695	-1	7.38	ATATGC
PF13_0179	-451	1	7.38	GCATAT
PFL1620w	-1495	1	7.38	GCATAT
PFL1620w	-1010	1	7.38	GCATAT
PFL1620w	-823	1	7.38	GCATAT
PF11_0508	-1805	-1	7.38	ATATGC
PF11_0508	-1629	-1	7.38	ATATGC
PF11_0508	-1513	-1	7.38	ATATGC
PF11_0508	-1069	-1	7.38	ATATGC
PF11_0408	-555	1	7.38	GCATAT
PF10_0198	-518	1	7.38	GCATAT
PF10_0198	-451	1	7.38	GCATAT
PF14_0101	-1256	-1	7.38	ATATGC
PF14_0424	-1324	-1	7.38	ATATGC
PF13_0183	-789	1	7.38	GCATAT
PF11_0044	-1574	-1	7.38	ATATGC
PF11_0044	-861	-1	7.38	ATATGC
PF13_0210	-1118	1	7.38	GCATAT
PF13_0210	-388	1	7.38	GCATAT
PF13_0210	-83	-1	7.38	ATATGC
PF14_0598	-1480	-1	7.38	ATATGC
MAL8P1.17	-988	-1	7.38	ATATGC
PF08_0131	-845	-1	7.38	ATATGC
PF08_0131	-405	1	7.38	GCATAT
PF14_0366	-1446	1	7.38	GCATAT
PF14_0366	-485	1	7.38	GCATAT
PFL0660w	-1369	-1	7.38	ATATGC
PFL0660w	-760	1	7.38	GCATAT
PFL0660w	-653	1	7.38	GCATAT
MAL13P1.74	-244	-1	7.38	ATATGC
PF14_0700	-1943	-1	7.38	ATATGC
PFD0075w	-602	1	7.38	GCATAT
MAL13P1.13	-1909	1	7.38	GCATAT
MAL13P1.13	-1749	1	7.38	GCATAT
MAL13P1.13	-1533	1	7.38	GCATAT
MAL13P1.13	-205	-1	7.38	ATATGC
PFL0920c	-1449	-1	7.38	ATATGC
PFL0920c	-1094	1	7.38	GCATAT
PFL0920c	-1059	-1	7.38	ATATGC
PF13_0141	-1284	1	7.38	GCATAT
PF13_0141	-780	-1	7.38	ATATGC
PF13_0297	-1045	1	7.38	GCATAT
PF13_0297	-271	-1	7.38	ATATGC
MAL7P1.340	-1976	-1	7.38	ATATGC
MAL7P1.340	-1194	1	7.38	GCATAT
MAL7P1.340	-591	-1	7.38	ATATGC
MAL7P1.340	-75	-1	7.38	ATATGC
PFI0745w	-1359	1	7.38	GCATAT
PFI0745w	-718	-1	7.38	ATATGC
PFI0745w	-397	1	7.38	GCATAT
PFE0870w	-511	-1	7.23	GTATGT
PF08_0085	-1597	1	7.23	ACATAC
PF08_0085	-1409	-1	7.23	GTATGT
PF08_0085	-1369	-1	7.23	GTATGT
PF08_0085	-1016	-1	7.23	GTATGT
PFL2430c	-706	-1	7.23	GTATGT
PFL2430c	-687	1	7.23	ACATAC
PFL2430c	-635	1	7.23	ACATAC
PFL2430c	-153	-1	7.23	GTATGT
PFL2430c	-145	-1	7.23	GTATGT
PF11_0282	-599	-1	7.23	GTATGT
PF11_0282	-434	1	7.23	ACATAC
PFC0865w	-316	1	7.23	ACATAC
PF11_0173	-201	1	7.23	ACATAC
MAL13P1.31	-1333	1	7.23	ACATAC
MAL7P1.74	-1571	1	7.23	ACATAC
PF13_0262	-261	-1	7.23	GTATGT
PF11_0459	-655	1	7.23	ACATAC
PF11_0459	-423	-1	7.23	GTATGT
PF14_0223	-1643	-1	7.23	GTATGT
PF14_0223	-85	-1	7.23	GTATGT
PF14_0223	-77	-1	7.23	GTATGT
PF10_0236	-1280	1	7.23	ACATAC
PF10_0236	-549	1	7.23	ACATAC
PF10_0236	-73	1	7.23	ACATAC
PF10_0236	-65	1	7.23	ACATAC
PF14_0112	-870	-1	7.23	GTATGT
PF14_0112	-622	1	7.23	ACATAC
PF14_0696	-89	1	7.23	ACATAC
PFB0645c	-1594	-1	7.23	GTATGT
PFB0645c	-899	1	7.23	ACATAC
PFB0645c	-887	1	7.23	ACATAC
PFB0645c	-875	1	7.23	ACATAC
PFB0645c	-863	1	7.23	ACATAC
PF14_0095	-89	1	7.23	ACATAC
PF13_0222	-90	1	7.23	ACATAC
PFF0555w	-1186	-1	7.23	GTATGT
PF10_0214	-1947	1	7.23	ACATAC
PF10_0214	-862	1	7.23	ACATAC
PF10_0214	-606	-1	7.23	GTATGT
PF10_0214	-340	-1	7.23	GTATGT
PF10_0214	-88	-1	7.23	GTATGT
PF10_0214	-72	-1	7.23	GTATGT
PF10_0122	-1924	1	7.23	ACATAC
PF10_0122	-1870	1	7.23	ACATAC
PF10_0122	-1479	1	7.23	ACATAC
PF10_0122	-1109	1	7.23	ACATAC
PF10_0122	-421	-1	7.23	GTATGT
PF10_0122	-73	1	7.23	ACATAC
MAL8P1.157	-1331	-1	7.23	GTATGT
MAL8P1.157	-1187	1	7.23	ACATAC
MAL13P1.47	-1783	1	7.23	ACATAC
MAL13P1.47	-1749	-1	7.23	GTATGT
MAL13P1.47	-134	-1	7.23	GTATGT
PF10_0289	-420	1	7.23	ACATAC
PF11_0508	-1854	-1	7.23	GTATGT
PF11_0508	-1369	1	7.23	ACATAC
PF11_0508	-330	-1	7.23	GTATGT
PF11_0408	-529	-1	7.23	GTATGT
MAL7P1.75	-362	1	7.23	ACATAC
PF07_0046	-991	1	7.23	ACATAC
PF07_0046	-362	1	7.23	ACATAC
PF14_0101	-1880	-1	7.23	GTATGT
PF14_0101	-236	1	7.23	ACATAC
PF14_0424	-1687	-1	7.23	GTATGT
PF14_0424	-1400	-1	7.23	GTATGT
PF13_0183	-597	-1	7.23	GTATGT
PF11_0044	-923	1	7.23	ACATAC
PF13_0210	-1249	1	7.23	ACATAC
PF13_0210	-124	-1	7.23	GTATGT
MAL8P1.17	-1682	1	7.23	ACATAC
MAL8P1.17	-1390	-1	7.23	GTATGT
MAL8P1.17	-1298	1	7.23	ACATAC
PF08_0131	-1677	1	7.23	ACATAC
PF08_0131	-1662	1	7.23	ACATAC
PF08_0131	-535	-1	7.23	GTATGT
PF14_0366	-560	1	7.23	ACATAC
PFL0660w	-332	1	7.23	ACATAC
MAL13P1.74	-582	-1	7.23	GTATGT
PFD0075w	-1380	-1	7.23	GTATGT
MAL13P1.13	-1519	-1	7.23	GTATGT
MAL13P1.13	-394	1	7.23	ACATAC
MAL13P1.13	-20	-1	7.23	GTATGT
PFL0920c	-841	1	7.23	ACATAC
PFF1300w	-709	-1	7.23	GTATGT
PF13_0141	-1217	1	7.23	ACATAC
PF13_0297	-370	1	7.23	ACATAC
MAL7P1.340	-1824	-1	7.23	GTATGT
MAL7P1.340	-1573	-1	7.23	GTATGT
MAL7P1.340	-807	-1	7.23	GTATGT
MAL7P1.340	-577	-1	7.23	GTATGT
PFI0745w	-1016	1	7.23	ACATAC
MAL13P1.47	-1869	1	7.05	GCAAAC
PF13_0183	-801	1	7.05	GCAAAC
PF14_0700	-1615	-1	7.05	GTTTGC
PF10_0159	-1324	-1	6.73	GTAAGC
PF14_0167	-1964	1	6.73	GCTTAC
PFL1620w	-1090	1	6.73	GCTTAC
PF14_0101	-415	1	6.73	GCTTAC
PF14_0700	-1147	-1	6.73	GTAAGC
PF08_0085	-1741	-1	6.37	CTATGC
PFC0865w	-1273	-1	6.37	CTATGC
MAL8P1.157	-401	1	6.37	GCATAG
PF10_0289	-981	1	6.37	GCATAG
PF13_0179	-1245	-1	6.37	CTATGC
PF11_0508	-911	1	6.37	GCATAG
PFF1105c	-665	-1	6.37	CTATGC
PFF1300w	-855	-1	6.37	CTATGC
PF13_0345	-307	1	6.04	GTATAC
PFI1105w	-1120	1	6.04	GTATAC
PF14_0112	-856	1	6.04	GTATAC
PF14_0095	-1643	1	6.04	GTATAC
PF14_0095	-930	1	6.04	GTATAC
PF14_0095	-71	1	6.04	GTATAC
PF14_0167	-435	1	6.04	GTATAC
PFF0555w	-717	1	6.04	GTATAC
PF10_0214	-1816	1	6.04	GTATAC
PF10_0122	-1047	1	6.04	GTATAC
MAL8P1.157	-840	1	6.04	GTATAC
PF08_0059	-893	1	6.04	GTATAC
MAL13P1.47	-1854	1	6.04	GTATAC
PF11_0408	-767	1	6.04	GTATAC
MAL7P1.75	-944	1	6.04	GTATAC
PF13_0210	-1227	1	6.04	GTATAC
PF13_0210	-440	1	6.04	GTATAC
MAL8P1.17	-278	1	6.04	GTATAC
PF10_0340	-358	1	6.04	GTATAC
PFL0920c	-1741	1	6.04	GTATAC
PF13_0141	-1595	1	6.04	GTATAC
PF13_0297	-888	1	6.04	GTATAC
MAL7P1.340	-1746	1	6.04	GTATAC
PF11_0397	-775	1	6.04	GTATAC
PF11_0397	-95	1	6.04	GTATAC
PF14_0223	-850	-1	5.79	GTATGG
PFB0645c	-989	1	5.79	CCATAC
PF10_0214	-1979	-1	5.79	GTATGG
MAL8P1.157	-1084	-1	5.79	GTATGG
PF14_0101	-1354	1	5.79	CCATAC
PF13_0210	-1476	1	5.79	CCATAC
PF13_0210	-667	-1	5.79	GTATGG
MAL8P1.17	-1576	1	5.79	CCATAC
PFI0745w	-807	1	5.79	CCATAC
PFL2430c	-175	1	5.64	TCATAC
PF11_0282	-511	1	5.64	TCATAC
MAL7P1.74	-232	1	5.64	TCATAC
PF13_0262	-646	-1	5.64	GTATGA
PF14_0223	-863	-1	5.64	GTATGA
PF14_0223	-766	1	5.64	TCATAC
PF14_0223	-602	-1	5.64	GTATGA
PFB0645c	-435	-1	5.64	GTATGA
PF14_0167	-722	-1	5.64	GTATGA
PFF0555w	-240	1	5.64	TCATAC
PFD0415c	-339	-1	5.64	GTATGA
PFL1620w	-1472	-1	5.64	GTATGA
PFL1620w	-1222	-1	5.64	GTATGA
PF11_0408	-1455	1	5.64	TCATAC
PF11_0408	-150	1	5.64	TCATAC
PF10_0198	-257	-1	5.64	GTATGA
PFL2035c	-676	-1	5.64	GTATGA
PF10_0284	-140	-1	5.64	GTATGA
PF13_0183	-341	-1	5.64	GTATGA
PF11_0044	-1763	1	5.64	TCATAC
PF14_0366	-599	-1	5.64	GTATGA
MAL13P1.74	-1604	1	5.64	TCATAC
PF10_0340	-18	-1	5.64	GTATGA
PFF1300w	-1149	1	5.64	TCATAC
PF13_0297	-229	-1	5.64	GTATGA
PFI0745w	-167	1	5.64	TCATAC
PF11_0397	-554	1	5.64	TCATAC
