# Supplementary material for: Identification and Genome-Wide Prediction of DNA Binding Specificities for the ApiAP2 Family of Regulators from the Malaria Parasite
Source: PLoS Pathog. 2010 Oct 28;6(10):e1001165. doi: 10.1371/journal.ppat.1001165 (PMC2965767; doi:10.1371/journal.ppat.1001165)
Supplement: Dataset S6 — Perturbation co-expressed predicted targets for all motifs. (1.49 MB ZIP) [file ppat.1001165.s024.zip › Dataset S6_revised/PF11_0404_D1_perturbation co-expressed targets.xls]

## Sheet: AGAACA_PF11_0404D1.targets.txt
Dataset S6e. Predicted targets of PF11_0404_D1 that are co-expressed in perturbation experiments (Hu et al. 2009).
Searches were done using the position weight matrix trimmed to the 6 most informative consecutive motif positions.
Data is sorted by score from highest to lowest.
Column 1 - PlasmoDB gene IDs. Genes listed multiple times have more than one match to the motif in their upstream regions
Column 2 - Position of the motif upstream from the ATG start codon.
Column 3 - Orientation of the motif in the genome. 1 indicates the plus strand and -1 indicates the minus strand.
Column 4 - ScanACE score. Higher scores reflect better better matches to the position weight matrix.
Column 5 - Sequence of the motif match. All sequences are 5' to 3' from the plus strand.
Hu G, Cabrera A, Kono M, Mok S, Chaal BK, et al. Transcriptional profiling of growth perturbations of the human malaria parasite Plasmodium falciparum. Nat Biotechnol 28: 91-98.
Gene ID	Position	Orientation	Score	Sequence
PF08_0047	-1432	-1	12.12	TGTTCT
PFD1155w	-1681	-1	12.12	TGTTCT
PFD1155w	-943	-1	12.12	TGTTCT
PFD1155w	-929	-1	12.12	TGTTCT
PFD1155w	-327	1	12.12	AGAACA
PFL0315c	-355	1	12.12	AGAACA
PFE0770w	-367	-1	12.12	TGTTCT
PFE0770w	-147	1	12.12	AGAACA
PF08_0083	-825	1	12.12	AGAACA
PF10_0348	-1502	-1	12.12	TGTTCT
PF10_0348	-1044	-1	12.12	TGTTCT
PF10_0348	-92	-1	12.12	TGTTCT
PFF1315w	-490	1	12.12	AGAACA
PFL1565c	-844	-1	12.12	TGTTCT
PF07_0024	-345	1	12.12	AGAACA
PFD0380c	-1227	-1	12.12	TGTTCT
PFD0380c	-1183	-1	12.12	TGTTCT
PFB0485c	-410	1	12.12	AGAACA
PF13_0198	-1528	1	12.12	AGAACA
PF13_0198	-1256	1	12.12	AGAACA
PF13_0198	-676	-1	12.12	TGTTCT
PF13_0198	-404	-1	12.12	TGTTCT
PFL2520w	-1491	-1	12.12	TGTTCT
PFL2520w	-1005	1	12.12	AGAACA
PFL2520w	-740	-1	12.12	TGTTCT
PFL2520w	-573	1	12.12	AGAACA
PFL2520w	-241	-1	12.12	TGTTCT
MAL13P1.70	-920	-1	12.12	TGTTCT
PF10_0039	-738	1	12.12	AGAACA
PF13_0116	-1951	-1	12.12	TGTTCT
PF13_0116	-1185	-1	12.12	TGTTCT
PF13_0116	-191	-1	12.12	TGTTCT
PFL1090w	-540	-1	12.12	TGTTCT
PF11_0206	-355	-1	12.12	TGTTCT
PFL2530w	-520	-1	12.12	TGTTCT
PF13_0173	-1076	1	12.12	AGAACA
PF13_0173	-656	-1	12.12	TGTTCT
PF13_0173	-443	-1	12.12	TGTTCT
PFF0830w	-101	1	12.12	AGAACA
PFE1260c	-1185	-1	12.12	TGTTCT
PFE1260c	-207	-1	12.12	TGTTCT
PF10_0024	-777	-1	12.12	TGTTCT
PF10_0024	-16	-1	12.12	TGTTCT
PF14_0013	-1985	-1	12.12	TGTTCT
PF14_0013	-1484	-1	12.12	TGTTCT
PF14_0013	-927	-1	12.12	TGTTCT
PFL2225w	-493	1	12.12	AGAACA
PF14_0143	-197	-1	12.12	TGTTCT
PF14_0143	-43	-1	12.12	TGTTCT
PF14_0652	-151	-1	12.12	TGTTCT
PFF0290w	-816	-1	12.12	TGTTCT
PF08_0113	-312	1	12.12	AGAACA
PFA0420w	-14	1	12.12	AGAACA
PFI0110c	-865	-1	12.12	TGTTCT
PFI0110c	-733	1	12.12	AGAACA
PF14_0614	-1553	-1	12.12	TGTTCT
PF14_0614	-409	1	12.12	AGAACA
PF14_0107	-1397	-1	12.12	TGTTCT
PF10_0156	-1718	1	12.12	AGAACA
PF10_0156	-972	1	12.12	AGAACA
PF10_0156	-876	1	12.12	AGAACA
PF10_0156	-688	1	12.12	AGAACA
PF10_0156	-273	1	12.12	AGAACA
PF08_0008	-1506	-1	12.12	TGTTCT
PF14_0144	-1032	-1	12.12	TGTTCT
PFL1510c	-792	-1	12.12	TGTTCT
PFL1510c	-30	1	12.12	AGAACA
PFL2460w	-1026	-1	12.12	TGTTCT
PFL2460w	-463	1	12.12	AGAACA
PFL2460w	-323	-1	12.12	TGTTCT
PF11_0067	-1511	1	12.12	AGAACA
PF13_0019	-1084	-1	12.12	TGTTCT
PF13_0019	-144	1	12.12	AGAACA
MAL13P1.60	-564	1	12.12	AGAACA
PF14_0527	-895	-1	12.12	TGTTCT
PFD0485w	-371	1	12.12	AGAACA
PFL1515c	-945	1	12.12	AGAACA
PFI1200w	-1660	-1	12.12	TGTTCT
PFF1365c	-1020	-1	12.12	TGTTCT
PF14_0469	-1434	-1	12.12	TGTTCT
PF14_0469	-1380	1	12.12	AGAACA
PF14_0469	-101	-1	12.12	TGTTCT
PFL0885w	-600	1	12.12	AGAACA
PFL0885w	-33	-1	12.12	TGTTCT
PF14_0374	-634	-1	12.12	TGTTCT
PF14_0374	-454	1	12.12	AGAACA
PFE0370c	-1574	1	12.12	AGAACA
PFE0370c	-1551	1	12.12	AGAACA
PFE0370c	-974	1	12.12	AGAACA
PFE0370c	-919	-1	12.12	TGTTCT
PFE0370c	-704	-1	12.12	TGTTCT
PFE0370c	-694	1	12.12	AGAACA
PFB0760w	-1028	1	12.12	AGAACA
PF13_0058	-717	1	12.12	AGAACA
PFE0485w	-1396	1	12.12	AGAACA
PFC0235w	-1944	1	12.12	AGAACA
PFC0235w	-1241	1	12.12	AGAACA
PF10_0281	-1442	1	12.12	AGAACA
PF10_0281	-957	1	12.12	AGAACA
PF10_0281	-645	1	12.12	AGAACA
PFD1150c	-1539	-1	12.12	TGTTCT
PFD1150c	-937	1	12.12	AGAACA
PFD1150c	-923	1	12.12	AGAACA
PFD1150c	-185	1	12.12	AGAACA
PFE0120c	-1337	-1	12.12	TGTTCT
PFD0985w	-983	-1	12.12	TGTTCT
PFA0210c	-340	-1	12.12	TGTTCT
PF10_0295	-1632	1	12.12	AGAACA
PF13_0233	-1084	1	12.12	AGAACA
PFI0360c	-95	1	12.12	AGAACA
PFB0915w	-1364	1	12.12	AGAACA
PFB0915w	-1332	1	12.12	AGAACA
PFB0915w	-688	1	12.12	AGAACA
PFB0275w	-547	-1	12.12	TGTTCT
MAL7P1.119	-153	1	12.12	AGAACA
PFA0220w	-1879	-1	12.12	TGTTCT
PFA0220w	-1614	-1	12.12	TGTTCT
PF14_0045	-1997	-1	12.12	TGTTCT
PF14_0045	-1491	-1	12.12	TGTTCT
PFD0400w	-263	1	12.12	AGAACA
PFC0875w	-1617	1	12.12	AGAACA
PFC0875w	-1062	-1	12.12	TGTTCT
MAL13P1.308	-878	-1	12.12	TGTTCT
MAL13P1.308	-223	-1	12.12	TGTTCT
PFD0230c	-262	-1	12.12	TGTTCT
PF14_0363	-1595	-1	12.12	TGTTCT
PF10_0037	-1614	1	12.12	AGAACA
PF10_0037	-1164	-1	12.12	TGTTCT
PFL2195w	-1149	-1	12.12	TGTTCT
PFL2195w	-326	-1	12.12	TGTTCT
PFC1050w	-1149	1	12.12	AGAACA
PF10_0193	-1635	1	12.12	AGAACA
PFL0060w	-1783	1	12.12	AGAACA
PFF0660w	-963	1	12.12	AGAACA
PFF0660w	-394	-1	12.12	TGTTCT
PFF0660w	-121	-1	12.12	TGTTCT
PF14_0346	-1510	1	12.12	AGAACA
PF13_0138	-1507	1	12.12	AGAACA
PFB0106c	-536	-1	12.12	TGTTCT
PF14_0703	-951	1	12.12	AGAACA
PF14_0703	-588	1	12.12	AGAACA
PFI0120c	-163	-1	12.12	TGTTCT
PFI0120c	-125	1	12.12	AGAACA
PF11_0094	-513	1	12.12	AGAACA
PF11_0094	-202	-1	12.12	TGTTCT
PF10_0296	-878	1	12.12	AGAACA
PFL1505c	-1122	1	12.12	AGAACA
PFL1505c	-932	1	12.12	AGAACA
PFL1505c	-791	-1	12.12	TGTTCT
PFL2220w	-514	-1	12.12	TGTTCT
PFI1015w	-612	1	12.12	AGAACA
MAL7P1.176	-1905	1	12.12	AGAACA
MAL7P1.176	-1303	-1	12.12	TGTTCT
MAL7P1.176	-1281	1	12.12	AGAACA
MAL7P1.176	-836	-1	12.12	TGTTCT
MAL7P1.176	-814	1	12.12	AGAACA
MAL7P1.176	-499	1	12.12	AGAACA
MAL7P1.176	-262	-1	12.12	TGTTCT
PFD0385w	-659	1	12.12	AGAACA
PFD0385w	-615	1	12.12	AGAACA
PF11_0344	-779	-1	12.12	TGTTCT
PF11_0344	-268	1	12.12	AGAACA
MAL13P1.156	-1732	1	12.12	AGAACA
PFC0190c	-1730	1	12.12	AGAACA
PFB0570w	-350	1	12.12	AGAACA
PFL1885c	-1532	1	12.12	AGAACA
PFL1885c	-493	-1	12.12	TGTTCT
PFL1885c	-349	1	12.12	AGAACA
PF08_0115	-384	1	12.12	AGAACA
MAL13P1.225	-1651	1	12.12	AGAACA
MAL13P1.225	-1196	-1	12.12	TGTTCT
PFE0055c	-1993	1	12.12	AGAACA
PFL2100w	-1107	1	12.12	AGAACA
PFL2100w	-653	1	12.12	AGAACA
PFL2100w	-612	-1	12.12	TGTTCT
PFL2100w	-368	1	12.12	AGAACA
PFL2100w	-190	1	12.12	AGAACA
PFL2085w	-1608	-1	12.12	TGTTCT
PFL2085w	-751	1	12.12	AGAACA
PFL2085w	-547	1	12.12	AGAACA
PFL2085w	-131	-1	12.12	TGTTCT
PF11_0242	-1422	1	12.12	AGAACA
PF11_0040	-1216	-1	12.12	TGTTCT
PF11_0040	-273	1	12.12	AGAACA
PF11_0290	-1468	-1	12.12	TGTTCT
PFL2510w	-198	-1	12.12	TGTTCT
MAL13P1.176	-1967	1	12.12	AGAACA
MAL13P1.176	-1695	1	12.12	AGAACA
MAL13P1.176	-1115	-1	12.12	TGTTCT
MAL13P1.176	-843	-1	12.12	TGTTCT
MAL13P1.176	-286	-1	12.12	TGTTCT
PF11_0504	-1415	1	12.12	AGAACA
PF08_0036	-853	-1	12.12	TGTTCT
PF08_0036	-330	1	12.12	AGAACA
PFF0675c	-843	1	12.12	AGAACA
PFF0675c	-634	1	12.12	AGAACA
PFF0675c	-607	-1	12.12	TGTTCT
PFF1375c	-1198	1	12.12	AGAACA
PFF1375c	-319	-1	12.12	TGTTCT
PFB0900c	-1156	1	12.12	AGAACA
PFB0900c	-1123	-1	12.12	TGTTCT
PFB0900c	-473	-1	12.12	TGTTCT
PF11_0362	-1258	-1	12.12	TGTTCT
MAL8P1.88	-884	1	12.12	AGAACA
PFB0695c	-584	1	12.12	AGAACA
PF14_0291	-699	1	12.12	AGAACA
PFC0355c	-1056	1	12.12	AGAACA
MAL7P1.141	-779	1	12.12	AGAACA
PF14_0761	-1073	-1	12.12	TGTTCT
PFL1835w	-1124	1	12.12	AGAACA
PFL1835w	-921	-1	12.12	TGTTCT
PFC0582c	-820	-1	12.12	TGTTCT
PFC0582c	-464	1	12.12	AGAACA
PFC0582c	-378	1	12.12	AGAACA
PFC0582c	-27	1	12.12	AGAACA
MAL8P1.144	-1055	-1	12.12	TGTTCT
PFI0515w	-1722	-1	12.12	TGTTCT
PFF0480w	-544	1	12.12	AGAACA
PFB0440c	-1662	-1	12.12	TGTTCT
PFL0840c	-1419	-1	12.12	TGTTCT
PF10_0352	-378	1	12.12	AGAACA
PF11_0509	-1510	-1	12.12	TGTTCT
PF11_0509	-692	-1	12.12	TGTTCT
PF11_0509	-25	1	12.12	AGAACA
PF11_0241	-1414	1	12.12	AGAACA
PFI0470w	-1847	-1	12.12	TGTTCT
PFL1055c	-1481	-1	12.12	TGTTCT
PFL1055c	-270	1	12.12	AGAACA
PFL1055c	-205	1	12.12	AGAACA
MAL13P1.77	-1556	1	12.12	AGAACA
MAL13P1.77	-320	-1	12.12	TGTTCT
MAL13P1.77	-63	1	12.12	AGAACA
PFD1145c	-263	-1	12.12	TGTTCT
PFI0820c	-1299	1	12.12	AGAACA
PFI0820c	-612	-1	12.12	TGTTCT
PF10_0357	-1312	1	12.12	AGAACA
PF07_0104	-1518	1	12.12	AGAACA
PF07_0104	-716	-1	12.12	TGTTCT
PFF1460c	-7	1	12.12	AGAACA
MAL13P1.166	-473	1	12.12	AGAACA
PFE0080c	-916	-1	12.12	TGTTCT
PFE0080c	-594	-1	12.12	TGTTCT
PF08_0003	-1360	-1	12.12	TGTTCT
PF08_0003	-746	1	12.12	AGAACA
PF11_0513	-1937	1	12.12	AGAACA
PFB0910w	-503	1	12.12	AGAACA
PFB0910w	-486	-1	12.12	TGTTCT
PFI0100c	-1725	-1	12.12	TGTTCT
PFI0100c	-1576	-1	12.12	TGTTCT
PFD1130w	-924	1	12.12	AGAACA
PFD1130w	-916	1	12.12	AGAACA
PF11_0452	-1402	1	12.12	AGAACA
PF11_0452	-1111	-1	12.12	TGTTCT
PF08_0035	-594	1	12.12	AGAACA
PF13_0102	-503	1	12.12	AGAACA
PF14_0407	-533	-1	12.12	TGTTCT
PF10_0100	-1543	1	12.12	AGAACA
PF10_0100	-684	1	12.12	AGAACA
PF10_0100	-72	1	12.12	AGAACA
PF11_0277	-1136	1	12.12	AGAACA
PFD0095c	-1900	1	12.12	AGAACA
PFD0095c	-614	1	12.12	AGAACA
PFD0095c	-478	1	12.12	AGAACA
PFF0490w	-944	-1	12.12	TGTTCT
PFF0490w	-595	-1	12.12	TGTTCT
PF14_0135	-598	-1	12.12	TGTTCT
PFA0110w	-1197	-1	12.12	TGTTCT
PFA0110w	-1001	-1	12.12	TGTTCT
PFA0110w	-518	-1	12.12	TGTTCT
PF13_0169	-941	-1	12.12	TGTTCT
PFB0700c	-1589	-1	12.12	TGTTCT
PFF1100c	-1823	1	12.12	AGAACA
PFF1100c	-69	-1	12.12	TGTTCT
PFL1940w	-680	1	12.12	AGAACA
PF11_0175	-538	-1	12.12	TGTTCT
MAL13P1.395	-919	1	12.12	AGAACA
PF11_0060	-1510	-1	12.12	TGTTCT
PF11_0060	-702	1	12.12	AGAACA
PF11_0398	-706	-1	12.12	TGTTCT
PFB0805c	-346	1	12.12	AGAACA
PFB0805c	-12	1	12.12	AGAACA
MAL13P1.268	-1895	1	12.12	AGAACA
MAL13P1.268	-978	-1	12.12	TGTTCT
PFI0915w	-1310	-1	12.12	TGTTCT
PFI0915w	-1215	1	12.12	AGAACA
MAL13P1.330	-1212	-1	12.12	TGTTCT
PFL0870w	-1350	1	12.12	AGAACA
PFL0870w	-1332	-1	12.12	TGTTCT
PFL0870w	-525	-1	12.12	TGTTCT
PFA0125c	-1011	1	12.12	AGAACA
PFB0120w	-1559	1	12.12	AGAACA
PFB0120w	-1392	-1	12.12	TGTTCT
PFB0120w	-977	-1	12.12	TGTTCT
PFB0150c	-33	-1	12.12	TGTTCT
PF10_0262	-996	-1	12.12	TGTTCT
PF10_0262	-919	1	12.12	AGAACA
PF14_0054	-679	1	12.12	AGAACA
PFD0295c	-793	1	12.12	AGAACA
PFD0295c	-518	-1	12.12	TGTTCT
PFI1475w	-1763	1	12.12	AGAACA
PF11_0381	-374	-1	12.12	TGTTCT
PFI1555w	-1017	-1	12.12	TGTTCT
PFC0965w	-1640	1	12.12	AGAACA
PFB0194w	-1699	1	12.12	AGAACA
PFB0194w	-990	-1	12.12	TGTTCT
PFB0194w	-871	1	12.12	AGAACA
PFC0185w	-1333	-1	12.12	TGTTCT
PFD0110w	-802	1	12.12	AGAACA
PFD0110w	-411	1	12.12	AGAACA
PFD0110w	-342	-1	12.12	TGTTCT
PF10_0244	-126	1	12.12	AGAACA
MAL13P1.405	-1881	1	12.12	AGAACA
MAL13P1.405	-1447	1	12.12	AGAACA
PF14_0016	-1482	-1	12.12	TGTTCT
PF14_0016	-1315	-1	12.12	TGTTCT
PF14_0016	-1020	-1	12.12	TGTTCT
PF11_0204	-1958	1	12.12	AGAACA
PF11_0204	-1856	1	12.12	AGAACA
PF11_0204	-110	-1	12.12	TGTTCT
PF13_0211	-376	-1	12.12	TGTTCT
PF13_0211	-178	1	12.12	AGAACA
MAL13P1.260	-1864	-1	12.12	TGTTCT
MAL13P1.260	-449	-1	12.12	TGTTCT
MAL8P1.52	-1147	1	12.12	AGAACA
MAL8P1.52	-165	-1	12.12	TGTTCT
PFB0475c	-35	-1	12.12	TGTTCT
PFB0475c	-29	-1	12.12	TGTTCT
PF11_0477	-1728	1	12.12	AGAACA
PF11_0477	-710	-1	12.12	TGTTCT
PFD0185c	-1274	-1	12.12	TGTTCT
MAL7P1.22	-972	1	12.12	AGAACA
MAL7P1.22	-205	1	12.12	AGAACA
PF14_0316	-1297	-1	12.12	TGTTCT
PF14_0316	-273	1	12.12	AGAACA
PF14_0316	-186	1	12.12	AGAACA
PFL2565w	-15	1	12.12	AGAACA
PFL2565w	-6	1	12.12	AGAACA
PF10_0306	-1153	1	12.12	AGAACA
MAL13P1.331	-591	-1	12.12	TGTTCT
PF11_0039	-1805	-1	12.12	TGTTCT
PF11_0039	-1522	1	12.12	AGAACA
PF11_0039	-1019	-1	12.12	TGTTCT
PF11_0039	-408	-1	12.12	TGTTCT
PF08_0119	-1237	1	12.12	AGAACA
MAL13P1.278	-833	-1	12.12	TGTTCT
MAL13P1.278	-783	-1	12.12	TGTTCT
MAL13P1.278	-567	1	12.12	AGAACA
PF13_0166	-287	1	12.12	AGAACA
PF13_0090	-598	-1	12.12	TGTTCT
PFE0070w	-1225	1	12.12	AGAACA
PFE0070w	-36	-1	12.12	TGTTCT
PF10_0163	-1616	-1	12.12	TGTTCT
PFI0690c	-1789	-1	12.12	TGTTCT
PFI0690c	-1624	-1	12.12	TGTTCT
PFD0115c	-1902	-1	12.12	TGTTCT
PFD0115c	-1819	1	12.12	AGAACA
PFD0115c	-1712	1	12.12	AGAACA
PFD0115c	-389	1	12.12	AGAACA
PF13_0152	-159	1	12.12	AGAACA
PFI1485c	-506	1	12.12	AGAACA
PFI1485c	-169	1	12.12	AGAACA
PF10_0346	-1340	-1	12.12	TGTTCT
PF10_0346	-1118	1	12.12	AGAACA
PF11_0442	-1388	-1	12.12	TGTTCT
PFF0645c	-440	-1	12.12	TGTTCT
PFD0900w	-1878	1	12.12	AGAACA
PFD0900w	-777	-1	12.12	TGTTCT
PFD0900w	-571	-1	12.12	TGTTCT
PFC0820w	-732	-1	12.12	TGTTCT
PF10_0351	-927	-1	12.12	TGTTCT
PF07_0072	-890	-1	12.12	TGTTCT
PF10_0223	-225	1	12.12	AGAACA
PFC0700c	-746	1	12.12	AGAACA
PFC0700c	-710	1	12.12	AGAACA
PFC0700c	-698	1	12.12	AGAACA
PFC0700c	-686	1	12.12	AGAACA
PFC0700c	-656	1	12.12	AGAACA
PFC0700c	-432	-1	12.12	TGTTCT
PFC0700c	-405	-1	12.12	TGTTCT
MAL7P1.172	-310	-1	12.12	TGTTCT
PF14_0164	-602	1	12.12	AGAACA
PF11_0091	-1609	1	12.12	AGAACA
PF11_0091	-1382	-1	12.12	TGTTCT
PF11_0091	-1284	-1	12.12	TGTTCT
PF13_0238	-1873	1	10.81	AGAACG
PF13_0238	-1366	1	10.81	AGAACG
MAL7P1.170	-1712	1	10.81	AGAACG
PFE0770w	-1383	-1	10.81	CGTTCT
PF13_0198	-866	1	10.81	AGAACG
MAL8P1.57	-546	1	10.81	AGAACG
PFE1260c	-1268	-1	10.81	CGTTCT
PF14_0344	-1892	1	10.81	AGAACG
PF13_0197	-1784	1	10.81	AGAACG
PFI1200w	-655	-1	10.81	CGTTCT
PFI0540w	-504	1	10.81	AGAACG
MAL8P1.4	-416	-1	10.81	CGTTCT
PF13_0064	-371	1	10.81	AGAACG
MAL7P1.119	-506	1	10.81	AGAACG
PFC0875w	-815	-1	10.81	CGTTCT
PF14_0363	-315	1	10.81	AGAACG
PFE1490c	-570	1	10.81	AGAACG
PFF0660w	-1869	1	10.81	AGAACG
PF13_0138	-22	-1	10.81	CGTTCT
PF11_0094	-169	-1	10.81	CGTTCT
PFL1505c	-1269	1	10.81	AGAACG
PFL1885c	-945	-1	10.81	CGTTCT
PFL1885c	-887	-1	10.81	CGTTCT
PF11_0040	-1871	1	10.81	AGAACG
PF11_0040	-1676	1	10.81	AGAACG
PF11_0040	-797	-1	10.81	CGTTCT
MAL13P1.176	-1505	-1	10.81	CGTTCT
PFB0665w	-352	-1	10.81	CGTTCT
PF11_0362	-197	-1	10.81	CGTTCT
PF11_0362	-119	-1	10.81	CGTTCT
PFE0385w	-1671	-1	10.81	CGTTCT
PFL0130c	-1228	1	10.81	AGAACG
PFL0470w	-866	1	10.81	AGAACG
PFC0090w	-385	-1	10.81	CGTTCT
PF13_0255	-620	-1	10.81	CGTTCT
PF11_0277	-183	1	10.81	AGAACG
PFL1940w	-867	1	10.81	AGAACG
PF11_0060	-1606	1	10.81	AGAACG
PF10_0262	-794	1	10.81	AGAACG
PF10_0262	-642	-1	10.81	CGTTCT
PFC0965w	-1900	1	10.81	AGAACG
PF14_0440	-1861	-1	10.81	CGTTCT
MAL7P1.34	-1160	-1	10.81	CGTTCT
MAL13P1.278	-756	1	10.81	AGAACG
MAL8P1.109	-1725	-1	10.81	CGTTCT
PFI1485c	-1879	1	10.81	AGAACG
PF07_0072	-527	1	10.81	AGAACG
PFF1315w	-442	1	8.95	AGCACA
PFD0380c	-1788	1	8.95	AGCACA
PFD0380c	-188	-1	8.95	TGTGCT
PFF0830w	-603	1	8.95	AGCACA
PFF0610c	-489	1	8.95	AGCACA
PF08_0113	-1198	1	8.95	AGCACA
PFI0110c	-1726	1	8.95	AGCACA
PF14_0614	-469	-1	8.95	TGTGCT
PF10_0156	-1891	1	8.95	AGCACA
PF10_0156	-285	-1	8.95	TGTGCT
PF08_0008	-271	1	8.95	AGCACA
PFL1510c	-1156	-1	8.95	TGTGCT
PFL2460w	-574	1	8.95	AGCACA
PF11_0067	-289	-1	8.95	TGTGCT
PFB0315w	-27	1	8.95	AGCACA
PFD0485w	-418	1	8.95	AGCACA
PFL1515c	-552	1	8.95	AGCACA
PFI1200w	-1947	1	8.95	AGCACA
PFL2410w	-462	-1	8.95	TGTGCT
PFI0540w	-179	1	8.95	AGCACA
PFE0370c	-766	1	8.95	AGCACA
PFF0295c	-117	-1	8.95	TGTGCT
PF10_0281	-1211	1	8.95	AGCACA
PF10_0295	-197	1	8.95	AGCACA
PF10_0295	-111	1	8.95	AGCACA
PF13_0233	-1665	1	8.95	AGCACA
PF10_0037	-391	-1	8.95	TGTGCT
PF10_0193	-337	1	8.95	AGCACA
PF10_0193	-242	-1	8.95	TGTGCT
PFL1125w	-1728	1	8.95	AGCACA
PFL1125w	-153	1	8.95	AGCACA
PF10_0296	-1443	-1	8.95	TGTGCT
PF10_0296	-1142	1	8.95	AGCACA
PFL1505c	-1040	-1	8.95	TGTGCT
PFI1015w	-1835	1	8.95	AGCACA
PFI1015w	-763	1	8.95	AGCACA
PFD0385w	-1654	1	8.95	AGCACA
PFD0385w	-1559	1	8.95	AGCACA
PFD0385w	-54	-1	8.95	TGTGCT
PF11_0344	-408	-1	8.95	TGTGCT
MAL13P1.156	-64	-1	8.95	TGTGCT
PFL1885c	-1442	1	8.95	AGCACA
PF08_0115	-1386	1	8.95	AGCACA
PF11_0242	-422	1	8.95	AGCACA
PF11_0242	-291	-1	8.95	TGTGCT
PFL2510w	-385	1	8.95	AGCACA
MAL13P1.176	-351	-1	8.95	TGTGCT
PFB0900c	-1994	-1	8.95	TGTGCT
PFC0355c	-407	-1	8.95	TGTGCT
PF14_0140	-340	-1	8.95	TGTGCT
PF14_0761	-1459	-1	8.95	TGTGCT
PFC0582c	-432	1	8.95	AGCACA
MAL8P1.144	-1897	-1	8.95	TGTGCT
MAL8P1.144	-1335	1	8.95	AGCACA
MAL8P1.144	-1234	1	8.95	AGCACA
PFF0870w	-595	1	8.95	AGCACA
PF11_0241	-1573	-1	8.95	TGTGCT
PFI0470w	-1054	-1	8.95	TGTGCT
PFD1145c	-1648	-1	8.95	TGTGCT
PF10_0357	-588	-1	8.95	TGTGCT
MAL13P1.340	-1197	1	8.95	AGCACA
PFD0095c	-1817	1	8.95	AGCACA
PF14_0135	-1881	-1	8.95	TGTGCT
PFF1100c	-1252	-1	8.95	TGTGCT
PFF1100c	-573	-1	8.95	TGTGCT
PFL1940w	-1062	1	8.95	AGCACA
PF11_0268	-968	-1	8.95	TGTGCT
PFD0295c	-1330	-1	8.95	TGTGCT
PF11_0381	-519	-1	8.95	TGTGCT
PFC0965w	-45	-1	8.95	TGTGCT
PF11_0139	-363	-1	8.95	TGTGCT
PFD0110w	-393	1	8.95	AGCACA
PF11_0204	-323	1	8.95	AGCACA
MAL13P1.260	-1135	-1	8.95	TGTGCT
PFL1435c	-169	-1	8.95	TGTGCT
PF08_0119	-1595	-1	8.95	TGTGCT
PFB0640c	-1682	1	8.95	AGCACA
PF08_0001	-725	-1	8.95	TGTGCT
PFI0690c	-1586	-1	8.95	TGTGCT
PF07_0072	-756	1	8.95	AGCACA
PFD1155w	-1295	-1	8.91	GGTTCT
PFE1505w	-1982	-1	8.91	GGTTCT
PFE1505w	-670	1	8.91	AGAACC
PFE1505w	-421	-1	8.91	GGTTCT
PFD0380c	-1806	-1	8.91	GGTTCT
PF13_0198	-887	-1	8.91	GGTTCT
PFL2520w	-481	-1	8.91	GGTTCT
PFL2520w	-67	1	8.91	AGAACC
PFC0740c	-1285	1	8.91	AGAACC
PF10_0025	-1593	-1	8.91	GGTTCT
PFL2530w	-281	-1	8.91	GGTTCT
PF10_0024	-538	1	8.91	AGAACC
PFF0610c	-531	1	8.91	AGAACC
PF08_0113	-141	1	8.91	AGAACC
PFD1150c	-571	1	8.91	AGAACC
PFB0915w	-1246	-1	8.91	GGTTCT
PFB0915w	-842	-1	8.91	GGTTCT
MAL7P1.119	-121	-1	8.91	GGTTCT
PF10_0037	-253	-1	8.91	GGTTCT
PFC1050w	-1696	-1	8.91	GGTTCT
PFB0106c	-784	-1	8.91	GGTTCT
PFB0675w	-1084	-1	8.91	GGTTCT
PFB0675w	-641	1	8.91	AGAACC
PFL0275w	-55	1	8.91	AGAACC
PFD0385w	-36	1	8.91	AGAACC
PFL2085w	-965	1	8.91	AGAACC
PF11_0290	-1834	-1	8.91	GGTTCT
MAL13P1.176	-1484	1	8.91	AGAACC
PF11_0504	-1521	1	8.91	AGAACC
PFB0665w	-596	1	8.91	AGAACC
PFF0995c	-1216	1	8.91	AGAACC
PFB0695c	-1366	-1	8.91	GGTTCT
PFB0695c	-183	-1	8.91	GGTTCT
PFC0582c	-248	1	8.91	AGAACC
PFB0440c	-1098	-1	8.91	GGTTCT
PF11_0509	-1772	-1	8.91	GGTTCT
PF11_0241	-1883	1	8.91	AGAACC
MAL13P1.77	-618	1	8.91	AGAACC
MAL13P1.77	-511	1	8.91	AGAACC
PFC0090w	-971	-1	8.91	GGTTCT
PFC0090w	-731	1	8.91	AGAACC
PFC0090w	-464	1	8.91	AGAACC
PFC0090w	-14	1	8.91	AGAACC
PFF1460c	-1051	1	8.91	AGAACC
PF08_0003	-316	1	8.91	AGAACC
PF08_0003	-307	-1	8.91	GGTTCT
PF11_0277	-1161	1	8.91	AGAACC
PFF0490w	-815	-1	8.91	GGTTCT
PF11_0268	-941	-1	8.91	GGTTCT
MAL13P1.268	-585	-1	8.91	GGTTCT
PFB0120w	-1830	1	8.91	AGAACC
PF14_0054	-1643	1	8.91	AGAACC
PFI1475w	-552	1	8.91	AGAACC
PFC0965w	-1936	-1	8.91	GGTTCT
PFB0194w	-1552	-1	8.91	GGTTCT
PFD0110w	-775	-1	8.91	GGTTCT
PF14_0016	-1788	-1	8.91	GGTTCT
PF13_0211	-1765	1	8.91	AGAACC
MAL7P1.34	-1328	-1	8.91	GGTTCT
PFD0905w	-537	-1	8.91	GGTTCT
PF14_0250	-1243	-1	8.91	GGTTCT
PF08_0001	-243	-1	8.91	GGTTCT
PFE0070w	-250	1	8.91	AGAACC
PF11_0442	-1749	1	8.91	AGAACC
PF10_0351	-953	-1	8.91	GGTTCT
PF10_0351	-911	1	8.91	AGAACC
MAL7P1.172	-1253	1	8.91	AGAACC
MAL7P1.172	-104	1	8.91	AGAACC
PF13_0106	-1762	-1	8.27	TGTCCT
PF14_0234	-176	-1	8.27	TGTCCT
MAL13P1.70	-788	1	8.27	AGGACA
PFF0830w	-934	-1	8.27	TGTCCT
PFF0830w	-883	1	8.27	AGGACA
PFF0830w	-462	-1	8.27	TGTCCT
PFC0690c	-624	-1	8.27	TGTCCT
PF14_0344	-894	1	8.27	AGGACA
PFL2460w	-478	-1	8.27	TGTCCT
PFB0315w	-1227	-1	8.27	TGTCCT
PFL1515c	-775	-1	8.27	TGTCCT
PF14_0069	-794	-1	8.27	TGTCCT
PFL2410w	-369	1	8.27	AGGACA
PFF1365c	-1914	1	8.27	AGGACA
PF13_0058	-1857	1	8.27	AGGACA
PFC0235w	-1526	-1	8.27	TGTCCT
PFD0985w	-1711	1	8.27	AGGACA
MAL8P1.4	-1702	1	8.27	AGGACA
PF13_0064	-1889	1	8.27	AGGACA
PF13_0064	-314	-1	8.27	TGTCCT
PF10_0170	-275	-1	8.27	TGTCCT
PFA0220w	-1971	1	8.27	AGGACA
PF14_0045	-1108	1	8.27	AGGACA
MAL13P1.308	-11	-1	8.27	TGTCCT
PFE1490c	-617	1	8.27	AGGACA
PFE1490c	-281	-1	8.27	TGTCCT
PFL0060w	-1895	-1	8.27	TGTCCT
PFL0060w	-1432	-1	8.27	TGTCCT
PF13_0138	-1486	-1	8.27	TGTCCT
PFB0106c	-1084	-1	8.27	TGTCCT
PFL0275w	-803	-1	8.27	TGTCCT
PFL0275w	-413	1	8.27	AGGACA
PFL2085w	-1217	-1	8.27	TGTCCT
PF11_0290	-1783	-1	8.27	TGTCCT
PFL2510w	-1079	1	8.27	AGGACA
PFD0495c	-126	1	8.27	AGGACA
PFB0665w	-561	1	8.27	AGGACA
MAL8P1.88	-1447	-1	8.27	TGTCCT
PF14_0291	-520	1	8.27	AGGACA
MAL7P1.141	-1777	1	8.27	AGGACA
PFL1835w	-1416	-1	8.27	TGTCCT
PFB0440c	-1705	1	8.27	AGGACA
PF10_0352	-314	-1	8.27	TGTCCT
PFL0130c	-1236	1	8.27	AGGACA
PFL0470w	-1503	-1	8.27	TGTCCT
PF10_0357	-1800	-1	8.27	TGTCCT
PF08_0003	-1989	-1	8.27	TGTCCT
PFD1130w	-1467	1	8.27	AGGACA
PF13_0102	-780	1	8.27	AGGACA
PF14_0407	-342	-1	8.27	TGTCCT
PF10_0100	-1959	1	8.27	AGGACA
PF11_0277	-1724	1	8.27	AGGACA
PF11_0277	-780	-1	8.27	TGTCCT
PF11_0277	-174	1	8.27	AGGACA
PFB0805c	-222	-1	8.27	TGTCCT
PFI0915w	-1943	1	8.27	AGGACA
PFL0870w	-1243	-1	8.27	TGTCCT
PFI0580c	-837	1	8.27	AGGACA
PFI1475w	-1291	-1	8.27	TGTCCT
PF11_0381	-584	-1	8.27	TGTCCT
PF11_0381	-265	1	8.27	AGGACA
PFC0965w	-1179	1	8.27	AGGACA
PF10_0211	-1901	1	8.27	AGGACA
PF10_0244	-907	1	8.27	AGGACA
PF11_0204	-519	-1	8.27	TGTCCT
MAL8P1.52	-1635	-1	8.27	TGTCCT
MAL7P1.34	-1971	1	8.27	AGGACA
PFL2565w	-138	1	8.27	AGGACA
MAL13P1.331	-1748	-1	8.27	TGTCCT
PF08_0119	-408	1	8.27	AGGACA
MAL13P1.278	-1295	-1	8.27	TGTCCT
PF08_0001	-1758	1	8.27	AGGACA
MAL8P1.109	-1333	1	8.27	AGGACA
PFI0690c	-833	-1	8.27	TGTCCT
PF11_0442	-900	1	8.27	AGGACA
PF11_0442	-650	-1	8.27	TGTCCT
PFF0645c	-1506	-1	8.27	TGTCCT
PFC0820w	-198	-1	8.27	TGTCCT
PFC0820w	-166	1	8.27	AGGACA
PF14_0372	-196	1	8.27	AGGACA
PF14_0518	-30	1	8.27	AGGACA
PFE0770w	-128	-1	8.1	TGTTCC
MAL7P1.108	-1085	1	8.1	GGAACA
PFL1565c	-233	-1	8.1	TGTTCC
PF07_0024	-1918	-1	8.1	TGTTCC
PFB0485c	-1653	1	8.1	GGAACA
PF13_0198	-1677	1	8.1	GGAACA
PF13_0198	-1656	1	8.1	GGAACA
PF13_0198	-276	-1	8.1	TGTTCC
PF13_0198	-255	-1	8.1	TGTTCC
PFL2520w	-1308	-1	8.1	TGTTCC
PFL2520w	-698	-1	8.1	TGTTCC
PF10_0025	-1850	1	8.1	GGAACA
PFE1260c	-1464	-1	8.1	TGTTCC
PF10_0024	-1723	1	8.1	GGAACA
PF10_0024	-433	1	8.1	GGAACA
PF14_0013	-1704	-1	8.1	TGTTCC
PFC0690c	-1128	1	8.1	GGAACA
PF14_0652	-423	-1	8.1	TGTTCC
PFL2095w	-1412	-1	8.1	TGTTCC
PF14_0107	-1815	-1	8.1	TGTTCC
PF14_0107	-1449	1	8.1	GGAACA
PF10_0156	-507	-1	8.1	TGTTCC
PFL2460w	-1245	-1	8.1	TGTTCC
PFL2460w	-1086	-1	8.1	TGTTCC
PFL2460w	-143	-1	8.1	TGTTCC
PF11_0067	-638	-1	8.1	TGTTCC
PFB0315w	-1178	1	8.1	GGAACA
PFB0315w	-947	1	8.1	GGAACA
PFL1515c	-885	1	8.1	GGAACA
PFL0885w	-1833	-1	8.1	TGTTCC
PFE0370c	-1442	-1	8.1	TGTTCC
PFC0235w	-1776	-1	8.1	TGTTCC
PFA0210c	-684	1	8.1	GGAACA
MAL8P1.4	-1276	-1	8.1	TGTTCC
PF14_0045	-335	-1	8.1	TGTTCC
PF14_0615	-1052	-1	8.1	TGTTCC
PFF0660w	-367	-1	8.1	TGTTCC
PF14_0703	-1631	1	8.1	GGAACA
PF10_0296	-1541	-1	8.1	TGTTCC
PF10_0296	-43	-1	8.1	TGTTCC
MAL13P1.156	-1874	1	8.1	GGAACA
MAL13P1.156	-489	-1	8.1	TGTTCC
PFL1885c	-1310	-1	8.1	TGTTCC
PFL2100w	-349	-1	8.1	TGTTCC
PF11_0290	-1247	-1	8.1	TGTTCC
MAL13P1.176	-715	-1	8.1	TGTTCC
MAL13P1.176	-694	-1	8.1	TGTTCC
PF11_0504	-394	1	8.1	GGAACA
PF11_0504	-63	1	8.1	GGAACA
PFD0495c	-1658	-1	8.1	TGTTCC
MAL8P1.88	-1377	-1	8.1	TGTTCC
PF14_0291	-1779	1	8.1	GGAACA
MAL7P1.141	-690	1	8.1	GGAACA
PFB0815w	-1631	-1	8.1	TGTTCC
PFC0582c	-1176	1	8.1	GGAACA
PFF0480w	-637	1	8.1	GGAACA
PFF0480w	-312	1	8.1	GGAACA
PF13_0161	-691	-1	8.1	TGTTCC
PFF0870w	-1649	1	8.1	GGAACA
PF11_0241	-34	1	8.1	GGAACA
PFI0470w	-1448	-1	8.1	TGTTCC
PFL1055c	-1646	-1	8.1	TGTTCC
PFL1055c	-378	-1	8.1	TGTTCC
PFD1145c	-1554	1	8.1	GGAACA
PFD1145c	-1196	-1	8.1	TGTTCC
PFL0470w	-1270	-1	8.1	TGTTCC
MAL13P1.340	-315	1	8.1	GGAACA
PFE0080c	-1413	-1	8.1	TGTTCC
PF08_0003	-1745	1	8.1	GGAACA
PFI1180w	-1971	-1	8.1	TGTTCC
PFI1180w	-1103	-1	8.1	TGTTCC
PFD1130w	-188	1	8.1	GGAACA
PF14_0407	-1932	-1	8.1	TGTTCC
PF11_0175	-445	1	8.1	GGAACA
MAL13P1.268	-1370	-1	8.1	TGTTCC
PFD0295c	-1726	-1	8.1	TGTTCC
PF11_0381	-1867	-1	8.1	TGTTCC
PFC0965w	-1505	-1	8.1	TGTTCC
MAL13P1.256	-1206	-1	8.1	TGTTCC
PFC0185w	-898	1	8.1	GGAACA
PF10_0211	-1454	-1	8.1	TGTTCC
PFB0475c	-444	-1	8.1	TGTTCC
PFD0185c	-734	-1	8.1	TGTTCC
PF10_0306	-1764	1	8.1	GGAACA
MAL13P1.331	-160	-1	8.1	TGTTCC
PF11_0039	-1760	-1	8.1	TGTTCC
MAL13P1.278	-1516	-1	8.1	TGTTCC
PFB0640c	-1248	1	8.1	GGAACA
PF08_0001	-1057	1	8.1	GGAACA
PF08_0001	-200	1	8.1	GGAACA
PF13_0090	-1276	1	8.1	GGAACA
PF13_0090	-479	1	8.1	GGAACA
MAL8P1.109	-1986	-1	8.1	TGTTCC
PFE0070w	-126	-1	8.1	TGTTCC
PF13_0152	-1301	1	8.1	GGAACA
PF11_0442	-1433	1	8.1	GGAACA
PFF0645c	-951	-1	8.1	TGTTCC
PFL0315c	-662	-1	7.76	TGGTCT
PF08_0083	-1334	-1	7.76	TGCTCT
PF13_0198	-1936	-1	7.76	TGGTCT
PFL2530w	-1259	1	7.76	AGAGCA
PF10_0024	-68	-1	7.76	TGGTCT
PFA0420w	-1379	-1	7.76	TGCTCT
MAL13P1.60	-20	1	7.76	AGACCA
PFL1515c	-935	-1	7.76	TGCTCT
PFF1365c	-325	-1	7.76	TGCTCT
PFE0485w	-1738	-1	7.76	TGCTCT
PFD0985w	-86	1	7.76	AGAGCA
PF13_0163	-633	-1	7.76	TGCTCT
PF13_0233	-1807	-1	7.76	TGCTCT
PFB0915w	-1914	1	7.76	AGAGCA
PF14_0615	-386	1	7.76	AGAGCA
PFF1230c	-150	-1	7.76	TGCTCT
PFF0660w	-1371	1	7.76	AGAGCA
PFI0120c	-453	1	7.76	AGACCA
PFL1505c	-1652	-1	7.76	TGCTCT
PFI1015w	-1369	1	7.76	AGACCA
PF11_0344	-1226	1	7.76	AGAGCA
PFL1885c	-1900	-1	7.76	TGCTCT
PF08_0115	-1318	1	7.76	AGAGCA
PFL2085w	-1125	-1	7.76	TGCTCT
PF11_0040	-1855	1	7.76	AGAGCA
PF11_0290	-1192	1	7.76	AGAGCA
MAL13P1.176	-435	1	7.76	AGACCA
PF14_0761	-537	1	7.76	AGACCA
MAL8P1.144	-1159	1	7.76	AGAGCA
PFF0480w	-612	1	7.76	AGAGCA
PFE0385w	-1396	1	7.76	AGAGCA
PF10_0352	-536	-1	7.76	TGCTCT
PFF0870w	-1585	-1	7.76	TGCTCT
MAL13P1.77	-517	1	7.76	AGACCA
PFD1145c	-1005	-1	7.76	TGCTCT
PFD1145c	-918	1	7.76	AGAGCA
MAL13P1.340	-273	-1	7.76	TGGTCT
MAL13P1.166	-37	1	7.76	AGACCA
PFE0080c	-11	1	7.76	AGAGCA
PFB0910w	-1428	-1	7.76	TGGTCT
PFD1130w	-485	1	7.76	AGAGCA
PF10_0100	-1295	-1	7.76	TGCTCT
PF11_0152	-216	1	7.76	AGACCA
PF14_0110	-786	1	7.76	AGAGCA
PFF0490w	-165	-1	7.76	TGCTCT
PF13_0169	-654	1	7.76	AGACCA
PFF1100c	-365	-1	7.76	TGCTCT
PFB0805c	-1887	1	7.76	AGACCA
PFI0915w	-369	-1	7.76	TGCTCT
PFL0870w	-969	-1	7.76	TGCTCT
PF10_0262	-323	-1	7.76	TGCTCT
PFD0295c	-838	1	7.76	AGAGCA
PFC0965w	-1689	1	7.76	AGAGCA
PFC0965w	-396	1	7.76	AGACCA
PF14_0173	-183	1	7.76	AGAGCA
MAL13P1.405	-495	1	7.76	AGAGCA
PF14_0016	-752	1	7.76	AGAGCA
PFE0835w	-380	-1	7.76	TGCTCT
PFL1340c	-1945	1	7.76	AGACCA
PFL1435c	-1555	-1	7.76	TGCTCT
PFL1435c	-1483	-1	7.76	TGCTCT
PFL2565w	-1537	-1	7.76	TGCTCT
PF08_0119	-716	-1	7.76	TGGTCT
PF13_0253	-1748	-1	7.76	TGCTCT
MAL13P1.278	-58	1	7.76	AGAGCA
PF08_0001	-1276	1	7.76	AGACCA
PFI0690c	-1902	1	7.76	AGAGCA
PFI1485c	-1773	1	7.76	AGAGCA
PFI1485c	-627	1	7.76	AGACCA
PF10_0346	-132	1	7.76	AGAGCA
PF10_0348	-1324	1	7.74	CGAACA
PFF0290w	-1294	-1	7.74	TGTTCG
PFL2095w	-895	-1	7.74	TGTTCG
PF14_0144	-938	1	7.74	CGAACA
PF14_0527	-1455	1	7.74	CGAACA
PFB0760w	-1585	1	7.74	CGAACA
PFC0235w	-905	-1	7.74	TGTTCG
PFI0360c	-101	1	7.74	CGAACA
PFA0220w	-1379	1	7.74	CGAACA
PFL2195w	-93	-1	7.74	TGTTCG
PFL2220w	-1747	-1	7.74	TGTTCG
PFB0570w	-899	1	7.74	CGAACA
PFE0055c	-574	1	7.74	CGAACA
PF11_0504	-1067	-1	7.74	TGTTCG
PFD0495c	-672	-1	7.74	TGTTCG
PFL0130c	-1429	1	7.74	CGAACA
PFL0130c	-894	-1	7.74	TGTTCG
PFD1130w	-1644	-1	7.74	TGTTCG
PFF0490w	-1410	1	7.74	CGAACA
PFF1100c	-504	-1	7.74	TGTTCG
PF10_0262	-584	1	7.74	CGAACA
PFD0295c	-1284	1	7.74	CGAACA
PFD0295c	-936	-1	7.74	TGTTCG
PF14_0316	-335	-1	7.74	TGTTCG
PF10_0306	-1111	-1	7.74	TGTTCG
MAL13P1.331	-439	-1	7.74	TGTTCG
PF13_0166	-48	-1	7.74	TGTTCG
PFC0700c	-770	1	7.74	CGAACA
PFC0700c	-758	1	7.74	CGAACA
PFC0700c	-734	1	7.74	CGAACA
PFC0700c	-722	1	7.74	CGAACA
PFL2520w	-1426	-1	7.35	TGATCT
PF11_0206	-1435	-1	7.35	TGATCT
PFL2530w	-363	-1	7.35	TGATCT
PF13_0173	-572	1	7.35	AGATCA
PFF0830w	-1070	-1	7.35	TGATCT
PF10_0024	-1052	1	7.35	AGATCA
PF14_0652	-1715	1	7.35	AGATCA
PF14_0614	-686	1	7.35	AGATCA
PF14_0107	-1304	-1	7.35	TGATCT
PF10_0156	-1387	1	7.35	AGATCA
PF14_0527	-1444	-1	7.35	TGATCT
PF14_0527	-460	1	7.35	AGATCA
PF14_0069	-879	-1	7.35	TGATCT
PFI1200w	-1906	1	7.35	AGATCA
PFI0540w	-824	1	7.35	AGATCA
PFE0370c	-408	-1	7.35	TGATCT
PFE0120c	-1916	-1	7.35	TGATCT
PF13_0233	-1528	-1	7.35	TGATCT
PF13_0233	-1017	1	7.35	AGATCA
PF13_0233	-992	-1	7.35	TGATCT
PFA0220w	-661	-1	7.35	TGATCT
PFC0875w	-382	1	7.35	AGATCA
PF14_0615	-1206	-1	7.35	TGATCT
PFL2195w	-1400	-1	7.35	TGATCT
PFF1230c	-385	1	7.35	AGATCA
PFF0660w	-735	-1	7.35	TGATCT
PFL1505c	-1931	1	7.35	AGATCA
PFL2220w	-1533	-1	7.35	TGATCT
PF11_0344	-1719	1	7.35	AGATCA
PF11_0344	-1377	-1	7.35	TGATCT
PF11_0344	-672	1	7.35	AGATCA
PFD1165w	-484	-1	7.35	TGATCT
PFL1885c	-487	-1	7.35	TGATCT
PFE0055c	-1190	1	7.35	AGATCA
PF11_0040	-1193	-1	7.35	TGATCT
PF11_0504	-510	-1	7.35	TGATCT
PFB0665w	-938	-1	7.35	TGATCT
PFE0385w	-13	1	7.35	AGATCA
PF10_0352	-864	-1	7.35	TGATCT
PFL1055c	-58	-1	7.35	TGATCT
MAL13P1.77	-197	1	7.35	AGATCA
PF10_0357	-851	-1	7.35	TGATCT
MAL7P1.84	-1030	1	7.35	AGATCA
PF13_0255	-1181	-1	7.35	TGATCT
PFI1180w	-223	-1	7.35	TGATCT
PFI0100c	-1085	-1	7.35	TGATCT
PF14_0407	-349	-1	7.35	TGATCT
PF11_0277	-1424	1	7.35	AGATCA
PF11_0152	-351	1	7.35	AGATCA
PFA0110w	-1496	-1	7.35	TGATCT
PF11_0060	-1956	-1	7.35	TGATCT
PFB0805c	-441	-1	7.35	TGATCT
MAL13P1.330	-378	-1	7.35	TGATCT
PFL0870w	-1406	-1	7.35	TGATCT
PFA0125c	-1883	1	7.35	AGATCA
PFB0150c	-13	-1	7.35	TGATCT
PF10_0262	-1380	-1	7.35	TGATCT
PF11_0381	-1567	1	7.35	AGATCA
PFI1555w	-1082	-1	7.35	TGATCT
PFC0965w	-1671	1	7.35	AGATCA
MAL13P1.405	-475	1	7.35	AGATCA
PF13_0211	-1699	1	7.35	AGATCA
PF13_0211	-769	-1	7.35	TGATCT
MAL13P1.260	-537	-1	7.35	TGATCT
PFD0185c	-1076	-1	7.35	TGATCT
PFL2565w	-782	-1	7.35	TGATCT
PF08_0001	-1665	1	7.35	AGATCA
PF14_0164	-1903	-1	7.35	TGATCT
PF11_0091	-928	-1	7.35	TGATCT
PFD1155w	-1844	-1	6.54	TGTACT
PFD1155w	-988	1	6.54	AGTACA
MAL7P1.170	-1412	1	6.54	AGTACA
MAL7P1.170	-1174	1	6.54	AGTACA
PFL0315c	-770	1	6.54	AGTACA
PF08_0083	-1687	1	6.54	AGTACA
PF10_0348	-532	-1	6.54	TGTACT
PF10_0348	-497	1	6.54	AGTACA
PFF1315w	-462	1	6.54	AGTACA
PFL1565c	-816	1	6.54	AGTACA
PFE1505w	-204	-1	6.54	TGTACT
PF07_0024	-1526	-1	6.54	TGTACT
PF13_0198	-1477	1	6.54	AGTACA
PF13_0198	-1142	1	6.54	AGTACA
PF13_0198	-792	-1	6.54	TGTACT
PF13_0198	-455	-1	6.54	TGTACT
PFL1090w	-1128	1	6.54	AGTACA
MAL8P1.57	-246	-1	6.54	TGTACT
PF13_0173	-1149	-1	6.54	TGTACT
PFF0830w	-1037	-1	6.54	TGTACT
PFE1260c	-1765	1	6.54	AGTACA
PF10_0024	-30	-1	6.54	TGTACT
PF14_0013	-613	-1	6.54	TGTACT
PF14_0013	-309	-1	6.54	TGTACT
PF14_0652	-1506	-1	6.54	TGTACT
PF14_0652	-495	1	6.54	AGTACA
PF14_0652	-196	-1	6.54	TGTACT
PFF0290w	-1135	1	6.54	AGTACA
PF08_0113	-389	1	6.54	AGTACA
PFL2095w	-1563	-1	6.54	TGTACT
PFL2095w	-1277	1	6.54	AGTACA
PFL2095w	-1232	-1	6.54	TGTACT
PFL2095w	-963	-1	6.54	TGTACT
PF14_0344	-1404	-1	6.54	TGTACT
PF13_0197	-1837	-1	6.54	TGTACT
PF08_0008	-1714	1	6.54	AGTACA
PF14_0144	-506	-1	6.54	TGTACT
PFC0245c	-198	1	6.54	AGTACA
PFL1510c	-460	1	6.54	AGTACA
PFL2460w	-938	-1	6.54	TGTACT
PF13_0019	-403	-1	6.54	TGTACT
MAL8P1.150	-224	1	6.54	AGTACA
PFD0485w	-1216	-1	6.54	TGTACT
PFL1515c	-625	-1	6.54	TGTACT
PF14_0069	-1763	-1	6.54	TGTACT
PFI1200w	-1413	-1	6.54	TGTACT
PFL2410w	-1019	1	6.54	AGTACA
PFL2410w	-105	1	6.54	AGTACA
PFL0885w	-378	1	6.54	AGTACA
PFE0370c	-1081	1	6.54	AGTACA
PFE0370c	-685	-1	6.54	TGTACT
PFE0370c	-626	1	6.54	AGTACA
PFE0370c	-436	1	6.54	AGTACA
PFB0995w	-455	-1	6.54	TGTACT
PFB0760w	-1578	-1	6.54	TGTACT
PFC0235w	-665	1	6.54	AGTACA
PF10_0281	-1179	1	6.54	AGTACA
PFD1150c	-878	-1	6.54	TGTACT
PFD1150c	-22	1	6.54	AGTACA
PFE0120c	-1677	-1	6.54	TGTACT
PFE0120c	-1219	1	6.54	AGTACA
PFE0120c	-818	-1	6.54	TGTACT
PFD0985w	-125	-1	6.54	TGTACT
PFA0210c	-1043	1	6.54	AGTACA
PF10_0295	-1327	1	6.54	AGTACA
PF10_0295	-233	1	6.54	AGTACA
MAL8P1.4	-1695	-1	6.54	TGTACT
PF13_0163	-1367	1	6.54	AGTACA
PF13_0233	-121	-1	6.54	TGTACT
PFI0360c	-1576	1	6.54	AGTACA
PFI0360c	-914	1	6.54	AGTACA
PFI0360c	-139	1	6.54	AGTACA
PFB0915w	-293	-1	6.54	TGTACT
PFB0275w	-1999	1	6.54	AGTACA
PFD0400w	-1886	1	6.54	AGTACA
PFC0875w	-1676	1	6.54	AGTACA
MAL13P1.308	-1405	-1	6.54	TGTACT
PFD0230c	-616	-1	6.54	TGTACT
PFD0230c	-453	1	6.54	AGTACA
PF10_0037	-562	-1	6.54	TGTACT
PF10_0037	-424	1	6.54	AGTACA
PFE1490c	-966	1	6.54	AGTACA
PF10_0193	-1559	1	6.54	AGTACA
PF10_0193	-1539	-1	6.54	TGTACT
PF10_0193	-22	-1	6.54	TGTACT
PFL0060w	-1371	1	6.54	AGTACA
PF14_0346	-1184	1	6.54	AGTACA
PF13_0138	-1648	-1	6.54	TGTACT
PF13_0138	-1232	1	6.54	AGTACA
PF14_0703	-118	1	6.54	AGTACA
PF10_0296	-790	-1	6.54	TGTACT
PFB0675w	-595	1	6.54	AGTACA
PFI1015w	-499	-1	6.54	TGTACT
PFI1015w	-442	1	6.54	AGTACA
PFL0275w	-1961	1	6.54	AGTACA
PFL0275w	-1129	1	6.54	AGTACA
PF11_0344	-25	-1	6.54	TGTACT
PFD1165w	-1995	-1	6.54	TGTACT
PFC0190c	-1882	1	6.54	AGTACA
PFC0190c	-184	1	6.54	AGTACA
PFB0570w	-416	-1	6.54	TGTACT
PFL1885c	-1062	1	6.54	AGTACA
PF08_0115	-1838	1	6.54	AGTACA
MAL13P1.225	-589	1	6.54	AGTACA
PFE0055c	-1719	-1	6.54	TGTACT
PFE0055c	-1390	-1	6.54	TGTACT
PFL2100w	-1076	-1	6.54	TGTACT
PFL2085w	-706	1	6.54	AGTACA
PFL2085w	-392	-1	6.54	TGTACT
PF11_0242	-1693	1	6.54	AGTACA
PF11_0242	-1564	-1	6.54	TGTACT
PFL2510w	-1915	1	6.54	AGTACA
PFL2510w	-916	-1	6.54	TGTACT
MAL13P1.176	-1916	1	6.54	AGTACA
MAL13P1.176	-1579	1	6.54	AGTACA
MAL13P1.176	-1229	-1	6.54	TGTACT
MAL13P1.176	-894	-1	6.54	TGTACT
PF11_0504	-769	-1	6.54	TGTACT
PFF0675c	-366	-1	6.54	TGTACT
PFD0495c	-1853	1	6.54	AGTACA
PFD0495c	-1510	-1	6.54	TGTACT
PFD0495c	-505	1	6.54	AGTACA
PFF1375c	-139	1	6.54	AGTACA
PFB0900c	-1858	-1	6.54	TGTACT
PFB0665w	-872	1	6.54	AGTACA
PFB0665w	-727	-1	6.54	TGTACT
PFF0995c	-1044	1	6.54	AGTACA
MAL8P1.88	-1003	-1	6.54	TGTACT
MAL8P1.88	-855	1	6.54	AGTACA
PFB0695c	-840	-1	6.54	TGTACT
PF14_0291	-163	1	6.54	AGTACA
PFC0355c	-1850	-1	6.54	TGTACT
PFC0355c	-1327	-1	6.54	TGTACT
PFC0355c	-749	1	6.54	AGTACA
MAL7P1.141	-1815	-1	6.54	TGTACT
MAL7P1.141	-1021	1	6.54	AGTACA
MAL7P1.141	-640	-1	6.54	TGTACT
PFB0815w	-488	-1	6.54	TGTACT
PFC0582c	-1394	1	6.54	AGTACA
PF14_0018	-727	-1	6.54	TGTACT
PFE0385w	-602	-1	6.54	TGTACT
PFE0385w	-180	1	6.54	AGTACA
PF13_0161	-1206	1	6.54	AGTACA
PF10_0352	-1182	-1	6.54	TGTACT
PF10_0352	-546	-1	6.54	TGTACT
PF10_0352	-434	1	6.54	AGTACA
PF10_0352	-361	-1	6.54	TGTACT
PFL0130c	-339	1	6.54	AGTACA
PFF0870w	-553	-1	6.54	TGTACT
PF11_0241	-1960	1	6.54	AGTACA
PFI0470w	-1571	1	6.54	AGTACA
PFL1055c	-765	1	6.54	AGTACA
PFI0820c	-642	-1	6.54	TGTACT
PF10_0357	-132	-1	6.54	TGTACT
PFC0090w	-817	1	6.54	AGTACA
PF07_0104	-1923	1	6.54	AGTACA
MAL13P1.340	-7	-1	6.54	TGTACT
PFL0300c	-104	1	6.54	AGTACA
PF11_0513	-972	-1	6.54	TGTACT
PFI0100c	-1804	-1	6.54	TGTACT
PF08_0035	-769	-1	6.54	TGTACT
PF08_0035	-681	1	6.54	AGTACA
PF13_0102	-1514	1	6.54	AGTACA
PF13_0102	-912	-1	6.54	TGTACT
PF10_0100	-1994	-1	6.54	TGTACT
PF11_0277	-1122	-1	6.54	TGTACT
PF11_0277	-526	1	6.54	AGTACA
PF11_0152	-550	-1	6.54	TGTACT
PFD0095c	-251	-1	6.54	TGTACT
PFF0490w	-1773	-1	6.54	TGTACT
PF13_0169	-1319	1	6.54	AGTACA
PFF1100c	-409	-1	6.54	TGTACT
PF14_0553	-1528	-1	6.54	TGTACT
PFL1940w	-970	1	6.54	AGTACA
PFL1940w	-191	-1	6.54	TGTACT
PF10_0308	-1404	1	6.54	AGTACA
PF10_0308	-201	1	6.54	AGTACA
MAL13P1.395	-1218	1	6.54	AGTACA
PF11_0268	-1333	1	6.54	AGTACA
MAL13P1.330	-1964	1	6.54	AGTACA
PFL0870w	-1342	1	6.54	AGTACA
PF08_0120	-422	1	6.54	AGTACA
PFB0120w	-603	1	6.54	AGTACA
PF10_0262	-1618	1	6.54	AGTACA
PF14_0054	-509	-1	6.54	TGTACT
PFI1475w	-1243	1	6.54	AGTACA
PF11_0381	-694	-1	6.54	TGTACT
PF11_0139	-243	-1	6.54	TGTACT
MAL13P1.256	-979	-1	6.54	TGTACT
PFC0185w	-1488	1	6.54	AGTACA
PFC0185w	-11	1	6.54	AGTACA
PF10_0211	-918	-1	6.54	TGTACT
PF10_0244	-566	-1	6.54	TGTACT
PF13_0211	-474	-1	6.54	TGTACT
PF13_0211	-122	1	6.54	AGTACA
PFE0835w	-960	1	6.54	AGTACA
PFE0835w	-296	-1	6.54	TGTACT
MAL13P1.260	-1154	-1	6.54	TGTACT
MAL8P1.52	-615	-1	6.54	TGTACT
MAL8P1.52	-212	1	6.54	AGTACA
MAL8P1.52	-129	1	6.54	AGTACA
PFL1340c	-1830	1	6.54	AGTACA
PFL1340c	-647	1	6.54	AGTACA
PFB0475c	-1823	1	6.54	AGTACA
MAL7P1.34	-1670	1	6.54	AGTACA
PF14_0316	-1646	-1	6.54	TGTACT
MAL13P1.331	-1923	1	6.54	AGTACA
PF08_0119	-1720	-1	6.54	TGTACT
PF13_0253	-1171	-1	6.54	TGTACT
PF13_0253	-797	-1	6.54	TGTACT
PFB0640c	-807	1	6.54	AGTACA
PF13_0166	-191	-1	6.54	TGTACT
PF14_0250	-1436	-1	6.54	TGTACT
PF14_0250	-813	-1	6.54	TGTACT
PF14_0260	-1738	-1	6.54	TGTACT
PF14_0260	-1712	-1	6.54	TGTACT
PF14_0260	-1215	1	6.54	AGTACA
PFD1170c	-1806	1	6.54	AGTACA
PFD1170c	-1216	1	6.54	AGTACA
PFD1170c	-1054	-1	6.54	TGTACT
PF10_0163	-1874	-1	6.54	TGTACT
PF10_0163	-1329	1	6.54	AGTACA
PF10_0163	-565	-1	6.54	TGTACT
PF13_0152	-283	-1	6.54	TGTACT
PF13_0152	-125	1	6.54	AGTACA
PFF0645c	-1858	-1	6.54	TGTACT
PFF0645c	-601	-1	6.54	TGTACT
PFC0820w	-1247	-1	6.54	TGTACT
PFC0820w	-187	-1	6.54	TGTACT
PF10_0351	-533	-1	6.54	TGTACT
PF11_0091	-251	-1	6.54	TGTACT
PFD1155w	-1030	-1	6.29	TGTTCA
PFD1155w	-994	1	6.29	TGAACA
PFD1155w	-16	1	6.29	TGAACA
PFI0410c	-1311	-1	6.29	TGTTCA
PFI0410c	-771	1	6.29	TGAACA
PFI0410c	-642	-1	6.29	TGTTCA
PFI0410c	-599	-1	6.29	TGTTCA
PFI0410c	-171	1	6.29	TGAACA
MAL7P1.170	-254	1	6.29	TGAACA
PFL0315c	-992	-1	6.29	TGTTCA
PFE0770w	-1483	-1	6.29	TGTTCA
PFE0770w	-1375	1	6.29	TGAACA
PFE0770w	-1349	-1	6.29	TGTTCA
PFE0770w	-105	-1	6.29	TGTTCA
PFE0770w	-95	1	6.29	TGAACA
PF13_0106	-1514	1	6.29	TGAACA
PFD0380c	-1622	1	6.29	TGAACA
PFD0380c	-419	1	6.29	TGAACA
PFB0485c	-1563	1	6.29	TGAACA
PFB0485c	-1369	-1	6.29	TGTTCA
PF13_0198	-1332	1	6.29	TGAACA
PF13_0198	-600	-1	6.29	TGTTCA
PFL2520w	-589	-1	6.29	TGTTCA
PF14_0234	-621	1	6.29	TGAACA
PF10_0039	-1945	1	6.29	TGAACA
PF10_0039	-1528	-1	6.29	TGTTCA
PF10_0039	-1105	1	6.29	TGAACA
PF10_0039	-934	-1	6.29	TGTTCA
PF13_0116	-729	1	6.29	TGAACA
PF13_0116	-527	-1	6.29	TGTTCA
PF13_0116	-232	-1	6.29	TGTTCA
PFL1090w	-1595	1	6.29	TGAACA
PF11_0206	-1260	1	6.29	TGAACA
PF13_0173	-887	-1	6.29	TGTTCA
PF13_0173	-837	1	6.29	TGAACA
PFF0830w	-1323	1	6.29	TGAACA
PFE1260c	-819	-1	6.29	TGTTCA
PFE1260c	-32	-1	6.29	TGTTCA
PFI0695c	-320	1	6.29	TGAACA
PFL2225w	-1736	1	6.29	TGAACA
PFL2225w	-1151	1	6.29	TGAACA
PFL2225w	-762	-1	6.29	TGTTCA
PFL2225w	-149	-1	6.29	TGTTCA
PF14_0143	-716	-1	6.29	TGTTCA
PF14_0344	-364	1	6.29	TGAACA
PFA0420w	-1468	-1	6.29	TGTTCA
PF11_0230	-721	1	6.29	TGAACA
PF13_0197	-1980	-1	6.29	TGTTCA
PF13_0197	-88	-1	6.29	TGTTCA
PF14_0614	-1777	-1	6.29	TGTTCA
PF14_0614	-1683	1	6.29	TGAACA
PF14_0614	-702	1	6.29	TGAACA
PF14_0614	-275	-1	6.29	TGTTCA
PF14_0107	-1311	-1	6.29	TGTTCA
PF10_0156	-1330	1	6.29	TGAACA
PF10_0156	-657	-1	6.29	TGTTCA
PF10_0156	-400	-1	6.29	TGTTCA
PF10_0156	-320	1	6.29	TGAACA
PF08_0008	-1970	-1	6.29	TGTTCA
PF08_0008	-1833	-1	6.29	TGTTCA
PF08_0008	-1267	-1	6.29	TGTTCA
PF08_0008	-504	1	6.29	TGAACA
MAL13P1.60	-1839	-1	6.29	TGTTCA
PF14_0527	-860	1	6.29	TGAACA
PF14_0527	-773	-1	6.29	TGTTCA
PF14_0527	-181	-1	6.29	TGTTCA
PFB0315w	-1734	-1	6.29	TGTTCA
PFB0315w	-1627	1	6.29	TGAACA
PFB0315w	-1562	1	6.29	TGAACA
PFB0315w	-1457	1	6.29	TGAACA
PFB0315w	-181	1	6.29	TGAACA
MAL8P1.150	-1235	-1	6.29	TGTTCA
MAL8P1.150	-1095	1	6.29	TGAACA
MAL8P1.150	-367	-1	6.29	TGTTCA
MAL8P1.150	-116	-1	6.29	TGTTCA
PFD0485w	-1668	-1	6.29	TGTTCA
PFD0485w	-1225	1	6.29	TGAACA
PFD0485w	-1093	1	6.29	TGAACA
PFL1515c	-596	-1	6.29	TGTTCA
PFL1515c	-153	-1	6.29	TGTTCA
PFL1515c	-66	1	6.29	TGAACA
PFI1200w	-777	1	6.29	TGAACA
PFL2410w	-883	1	6.29	TGAACA
PFL2410w	-753	1	6.29	TGAACA
PFF1365c	-437	-1	6.29	TGTTCA
PF14_0469	-1515	1	6.29	TGAACA
PF14_0469	-1479	-1	6.29	TGTTCA
PFI0540w	-876	1	6.29	TGAACA
PFL0885w	-1071	1	6.29	TGAACA
PF14_0374	-1827	-1	6.29	TGTTCA
PF14_0374	-564	1	6.29	TGAACA
PFE0370c	-161	1	6.29	TGAACA
PFB0760w	-411	-1	6.29	TGTTCA
PF13_0058	-734	-1	6.29	TGTTCA
PFE0485w	-1551	1	6.29	TGAACA
PFE0485w	-1543	1	6.29	TGAACA
PFE0485w	-1274	1	6.29	TGAACA
PFE0485w	-652	1	6.29	TGAACA
PFF0295c	-276	1	6.29	TGAACA
PFF0295c	-32	-1	6.29	TGTTCA
PFC0235w	-1384	-1	6.29	TGTTCA
PFC0235w	-599	1	6.29	TGAACA
PF10_0281	-827	1	6.29	TGAACA
PF10_0281	-506	1	6.29	TGAACA
PF10_0281	-500	1	6.29	TGAACA
PFD1150c	-1850	-1	6.29	TGTTCA
PFD1150c	-872	-1	6.29	TGTTCA
PFD1150c	-836	1	6.29	TGAACA
PFE0120c	-960	-1	6.29	TGTTCA
PFD0985w	-717	1	6.29	TGAACA
PF10_0295	-492	-1	6.29	TGTTCA
PF13_0233	-555	-1	6.29	TGTTCA
PFB0915w	-831	1	6.29	TGAACA
PFB0275w	-1531	-1	6.29	TGTTCA
PF10_0170	-896	-1	6.29	TGTTCA
PF08_0058	-986	1	6.29	TGAACA
PF08_0058	-678	1	6.29	TGAACA
PF08_0058	-623	1	6.29	TGAACA
PFD0400w	-1332	-1	6.29	TGTTCA
PFD0400w	-207	-1	6.29	TGTTCA
MAL13P1.308	-1647	1	6.29	TGAACA
MAL13P1.308	-257	1	6.29	TGAACA
MAL13P1.308	-117	-1	6.29	TGTTCA
PF14_0363	-119	-1	6.29	TGTTCA
PF10_0037	-1136	1	6.29	TGAACA
PFF1230c	-372	1	6.29	TGAACA
PF14_0733	-907	1	6.29	TGAACA
PF14_0733	-723	1	6.29	TGAACA
PF10_0193	-795	1	6.29	TGAACA
PF10_0193	-467	1	6.29	TGAACA
PFF0660w	-1651	-1	6.29	TGTTCA
PFF0660w	-801	1	6.29	TGAACA
PFF0660w	-762	1	6.29	TGAACA
PF14_0346	-1559	-1	6.29	TGTTCA
PF13_0138	-235	-1	6.29	TGTTCA
PF08_0056	-1376	1	6.29	TGAACA
PFL1125w	-1817	1	6.29	TGAACA
PF13_0324	-1988	1	6.29	TGAACA
PF13_0324	-1551	-1	6.29	TGTTCA
PF13_0324	-1110	1	6.29	TGAACA
PF13_0324	-261	-1	6.29	TGTTCA
PF13_0324	-88	1	6.29	TGAACA
PF14_0703	-563	-1	6.29	TGTTCA
PF11_0094	-1220	-1	6.29	TGTTCA
PF11_0094	-196	1	6.29	TGAACA
PF11_0094	-69	-1	6.29	TGTTCA
PF10_0296	-1523	-1	6.29	TGTTCA
PFL1505c	-1491	1	6.29	TGAACA
PFL1505c	-1116	1	6.29	TGAACA
PFL1505c	-841	-1	6.29	TGTTCA
PFB0675w	-1038	-1	6.29	TGTTCA
PFB0675w	-934	-1	6.29	TGTTCA
PFL2220w	-951	-1	6.29	TGTTCA
PFL2220w	-22	-1	6.29	TGTTCA
PFI1015w	-1206	-1	6.29	TGTTCA
PFI1015w	-953	-1	6.29	TGTTCA
PFL0275w	-338	1	6.29	TGAACA
PFL0275w	-65	-1	6.29	TGTTCA
PFD0385w	-1423	-1	6.29	TGTTCA
PFD0385w	-220	-1	6.29	TGTTCA
PF11_0344	-1889	1	6.29	TGAACA
PF11_0344	-1006	-1	6.29	TGTTCA
MAL13P1.156	-1410	1	6.29	TGAACA
MAL13P1.156	-1275	1	6.29	TGAACA
MAL13P1.156	-879	-1	6.29	TGTTCA
MAL13P1.156	-622	-1	6.29	TGTTCA
PFD1165w	-1544	1	6.29	TGAACA
PFD1165w	-1528	-1	6.29	TGTTCA
PFD1165w	-140	1	6.29	TGAACA
PFC0190c	-520	-1	6.29	TGTTCA
PFC0190c	-422	1	6.29	TGAACA
PF08_0115	-1420	1	6.29	TGAACA
PFE0055c	-351	-1	6.29	TGTTCA
PFL2100w	-447	1	6.29	TGAACA
PFL2085w	-375	-1	6.29	TGTTCA
PFL2085w	-163	1	6.29	TGAACA
PF11_0242	-1966	1	6.29	TGAACA
PF11_0242	-1149	-1	6.29	TGTTCA
PF11_0242	-1131	-1	6.29	TGTTCA
PFL2510w	-1291	-1	6.29	TGTTCA
PFL2510w	-356	-1	6.29	TGTTCA
PFL2510w	-73	-1	6.29	TGTTCA
MAL13P1.176	-1771	1	6.29	TGAACA
MAL13P1.176	-1039	-1	6.29	TGTTCA
PF11_0504	-1118	-1	6.29	TGTTCA
PFF0675c	-719	1	6.29	TGAACA
PFF1375c	-400	1	6.29	TGAACA
PFB0665w	-1872	-1	6.29	TGTTCA
PFB0665w	-1598	-1	6.29	TGTTCA
PFB0665w	-1237	1	6.29	TGAACA
PFB0665w	-7	-1	6.29	TGTTCA
PFF0995c	-944	-1	6.29	TGTTCA
PF14_0291	-624	1	6.29	TGAACA
PF14_0291	-294	1	6.29	TGAACA
PF14_0291	-204	-1	6.29	TGTTCA
PFC0355c	-965	1	6.29	TGAACA
PFC0355c	-905	-1	6.29	TGTTCA
PFC0355c	-353	1	6.29	TGAACA
PF14_0761	-1313	-1	6.29	TGTTCA
PFB0815w	-600	-1	6.29	TGTTCA
PFL1835w	-1451	1	6.29	TGAACA
PFL1835w	-1298	1	6.29	TGAACA
PFL1835w	-1229	1	6.29	TGAACA
PFI0515w	-160	-1	6.29	TGTTCA
PFF0480w	-70	1	6.29	TGAACA
PFB0440c	-1960	1	6.29	TGAACA
PFB0440c	-1364	-1	6.29	TGTTCA
PFB0440c	-536	1	6.29	TGAACA
PFE0385w	-297	1	6.29	TGAACA
PF10_0352	-924	1	6.29	TGAACA
PFL0130c	-1875	1	6.29	TGAACA
PFL0130c	-1559	1	6.29	TGAACA
PFL0130c	-1521	-1	6.29	TGTTCA
PFL0130c	-1004	-1	6.29	TGTTCA
PFL0130c	-808	1	6.29	TGAACA
PF11_0241	-203	-1	6.29	TGTTCA
PFL1055c	-1438	-1	6.29	TGTTCA
PFD1145c	-993	-1	6.29	TGTTCA
PFL0470w	-1417	-1	6.29	TGTTCA
PFL0470w	-1318	1	6.29	TGAACA
PFL0470w	-570	-1	6.29	TGTTCA
MAL7P1.84	-920	1	6.29	TGAACA
MAL7P1.84	-207	1	6.29	TGAACA
PF13_0255	-395	1	6.29	TGAACA
PF07_0104	-902	1	6.29	TGAACA
PF07_0104	-762	-1	6.29	TGTTCA
PF07_0104	-679	1	6.29	TGAACA
PFF1460c	-1069	1	6.29	TGAACA
MAL13P1.166	-557	-1	6.29	TGTTCA
PF11_0513	-1554	1	6.29	TGAACA
PFB0910w	-1742	-1	6.29	TGTTCA
PFB0910w	-1615	-1	6.29	TGTTCA
PFI0100c	-1093	-1	6.29	TGTTCA
PFD1130w	-1609	-1	6.29	TGTTCA
PFD1130w	-374	-1	6.29	TGTTCA
PF11_0452	-607	1	6.29	TGAACA
PF08_0035	-505	-1	6.29	TGTTCA
PF13_0102	-1156	1	6.29	TGAACA
PF13_0102	-579	-1	6.29	TGTTCA
MAL7P1.125	-522	1	6.29	TGAACA
MAL7P1.125	-434	-1	6.29	TGTTCA
PF14_0407	-48	1	6.29	TGAACA
PF11_0277	-1828	1	6.29	TGAACA
PF11_0277	-1373	-1	6.29	TGTTCA
PF11_0277	-630	-1	6.29	TGTTCA
PFD0095c	-1884	1	6.29	TGAACA
PFD0095c	-113	-1	6.29	TGTTCA
PF14_0110	-1538	1	6.29	TGAACA
PF14_0110	-807	1	6.29	TGAACA
PFF0490w	-1938	-1	6.29	TGTTCA
PFF0490w	-1484	1	6.29	TGAACA
PFF0490w	-526	1	6.29	TGAACA
PF14_0135	-1110	1	6.29	TGAACA
PF13_0169	-1520	-1	6.29	TGTTCA
PF13_0169	-1386	1	6.29	TGAACA
PF13_0169	-341	1	6.29	TGAACA
PFB0700c	-1461	-1	6.29	TGTTCA
PFB0700c	-889	1	6.29	TGAACA
PFF1100c	-56	1	6.29	TGAACA
PF11_0231	-666	-1	6.29	TGTTCA
PF10_0308	-722	-1	6.29	TGTTCA
PF10_0308	-653	1	6.29	TGAACA
PF10_0308	-139	-1	6.29	TGTTCA
MAL13P1.395	-709	1	6.29	TGAACA
PF11_0398	-1381	-1	6.29	TGTTCA
PFB0805c	-391	1	6.29	TGAACA
MAL13P1.268	-1633	-1	6.29	TGTTCA
PFI0915w	-1632	-1	6.29	TGTTCA
PFI0915w	-1060	-1	6.29	TGTTCA
PFI0915w	-971	-1	6.29	TGTTCA
PFI0915w	-803	1	6.29	TGAACA
MAL13P1.330	-1462	1	6.29	TGAACA
PFL0870w	-1577	-1	6.29	TGTTCA
PFL0870w	-816	1	6.29	TGAACA
PFL0870w	-806	1	6.29	TGAACA
PFA0125c	-1726	-1	6.29	TGTTCA
PFA0125c	-864	1	6.29	TGAACA
PFA0125c	-840	1	6.29	TGAACA
PFA0125c	-804	1	6.29	TGAACA
PFA0125c	-792	1	6.29	TGAACA
PFA0125c	-756	1	6.29	TGAACA
PFA0125c	-708	1	6.29	TGAACA
PFA0125c	-684	1	6.29	TGAACA
PFA0125c	-636	1	6.29	TGAACA
PFA0125c	-600	1	6.29	TGAACA
PFA0125c	-588	1	6.29	TGAACA
PFA0125c	-576	1	6.29	TGAACA
PFA0125c	-540	1	6.29	TGAACA
PF08_0120	-337	1	6.29	TGAACA
PFB0150c	-807	1	6.29	TGAACA
PF10_0262	-1456	-1	6.29	TGTTCA
PF10_0262	-1423	-1	6.29	TGTTCA
PF10_0262	-153	-1	6.29	TGTTCA
PFD0295c	-1657	1	6.29	TGAACA
PFD0295c	-1032	1	6.29	TGAACA
PFD0295c	-705	-1	6.29	TGTTCA
PFI1475w	-1978	-1	6.29	TGTTCA
PFI1475w	-1904	-1	6.29	TGTTCA
PFI1475w	-1014	1	6.29	TGAACA
PF11_0381	-504	-1	6.29	TGTTCA
PFI1555w	-881	-1	6.29	TGTTCA
PFI1555w	-681	1	6.29	TGAACA
PFC0965w	-342	1	6.29	TGAACA
PFB0194w	-1713	1	6.29	TGAACA
PFD0110w	-155	-1	6.29	TGTTCA
PF14_0173	-1071	1	6.29	TGAACA
PF14_0173	-148	1	6.29	TGAACA
PF10_0244	-789	1	6.29	TGAACA
MAL13P1.405	-968	1	6.29	TGAACA
PF11_0204	-1788	-1	6.29	TGTTCA
PF11_0204	-619	-1	6.29	TGTTCA
PF11_0204	-350	1	6.29	TGAACA
PFE0835w	-729	1	6.29	TGAACA
PF14_0440	-79	1	6.29	TGAACA
PF11_0477	-21	-1	6.29	TGTTCA
PFD0185c	-1538	1	6.29	TGAACA
PFD0185c	-140	-1	6.29	TGTTCA
MAL7P1.22	-1071	-1	6.29	TGTTCA
MAL7P1.22	-667	-1	6.29	TGTTCA
PF14_0316	-396	1	6.29	TGAACA
PFL1435c	-1392	-1	6.29	TGTTCA
PFL1435c	-1371	-1	6.29	TGTTCA
PFL1435c	-682	-1	6.29	TGTTCA
PFL1435c	-674	-1	6.29	TGTTCA
MAL13P1.331	-778	-1	6.29	TGTTCA
MAL13P1.331	-698	1	6.29	TGAACA
PF08_0119	-1178	-1	6.29	TGTTCA
PF08_0119	-421	-1	6.29	TGTTCA
PF13_0253	-1796	-1	6.29	TGTTCA
MAL13P1.278	-1957	1	6.29	TGAACA
MAL13P1.278	-1440	1	6.29	TGAACA
PF13_0166	-313	1	6.29	TGAACA
PF13_0166	-172	-1	6.29	TGTTCA
PF13_0166	-142	-1	6.29	TGTTCA
PF13_0166	-9	1	6.29	TGAACA
PF08_0001	-937	-1	6.29	TGTTCA
MAL8P1.109	-1160	1	6.29	TGAACA
PF14_0260	-495	-1	6.29	TGTTCA
PFD1170c	-1741	-1	6.29	TGTTCA
PFD1170c	-28	-1	6.29	TGTTCA
PFI0690c	-1949	-1	6.29	TGTTCA
PFI0690c	-1578	1	6.29	TGAACA
PFI0690c	-1321	-1	6.29	TGTTCA
PFI0690c	-447	-1	6.29	TGTTCA
PFI0690c	-344	-1	6.29	TGTTCA
PF13_0152	-806	-1	6.29	TGTTCA
PFI1485c	-1143	1	6.29	TGAACA
PF10_0346	-999	-1	6.29	TGTTCA
PF11_0442	-745	-1	6.29	TGTTCA
PFF0645c	-1105	-1	6.29	TGTTCA
PFF0645c	-1000	1	6.29	TGAACA
PFD0900w	-355	1	6.29	TGAACA
PFD0900w	-308	1	6.29	TGAACA
PFC0820w	-765	1	6.29	TGAACA
PFC0820w	-8	1	6.29	TGAACA
PF07_0072	-243	-1	6.29	TGTTCA
PF10_0223	-408	-1	6.29	TGTTCA
PFC0700c	-1417	1	6.29	TGAACA
PF14_0164	-1876	-1	6.29	TGTTCA
PF11_0091	-8	-1	6.29	TGTTCA
PF14_0372	-1077	1	6.29	TGAACA
PFD1155w	-1562	1	5.86	AGAACT
PFD1155w	-822	1	5.86	AGAACT
PFD1155w	-195	1	5.86	AGAACT
PF13_0238	-1710	1	5.86	AGAACT
MAL7P1.170	-542	1	5.86	AGAACT
PFE0770w	-1594	1	5.86	AGAACT
PF10_0348	-1476	-1	5.86	AGTTCT
PF14_0234	-764	1	5.86	AGAACT
PF10_0039	-254	-1	5.86	AGTTCT
PF10_0039	-152	-1	5.86	AGTTCT
PFL2530w	-416	-1	5.86	AGTTCT
PF10_0024	-1170	1	5.86	AGAACT
PFC0690c	-814	1	5.86	AGAACT
PF14_0143	-69	1	5.86	AGAACT
PFF0290w	-1085	-1	5.86	AGTTCT
PFA0420w	-956	-1	5.86	AGTTCT
PFB0315w	-1027	-1	5.86	AGTTCT
PFI0540w	-912	1	5.86	AGAACT
PFL0885w	-1627	-1	5.86	AGTTCT
PFE0370c	-552	1	5.86	AGAACT
PFB0995w	-601	1	5.86	AGAACT
PFD1150c	-1671	-1	5.86	AGTTCT
PFD1150c	-1044	-1	5.86	AGTTCT
PFD1150c	-304	-1	5.86	AGTTCT
PFD0985w	-1645	1	5.86	AGAACT
PF10_0295	-1068	1	5.86	AGAACT
PF13_0233	-534	-1	5.86	AGTTCT
PF13_0233	-203	-1	5.86	AGTTCT
PFB0915w	-1905	-1	5.86	AGTTCT
MAL13P1.264	-1128	1	5.86	AGAACT
PF10_0170	-632	-1	5.86	AGTTCT
PF10_0037	-1007	-1	5.86	AGTTCT
PF10_0037	-141	1	5.86	AGAACT
PFL2195w	-1165	-1	5.86	AGTTCT
PF10_0193	-1300	-1	5.86	AGTTCT
PFL0060w	-1380	1	5.86	AGAACT
PFB0106c	-128	1	5.86	AGAACT
PF10_0296	-171	1	5.86	AGAACT
PFL1505c	-1879	1	5.86	AGAACT
PFL1505c	-1176	1	5.86	AGAACT
PFB0675w	-1647	1	5.86	AGAACT
PFL2220w	-1349	1	5.86	AGAACT
MAL7P1.176	-536	1	5.86	AGAACT
MAL13P1.156	-1431	1	5.86	AGAACT
MAL13P1.156	-776	-1	5.86	AGTTCT
PF08_0115	-376	1	5.86	AGAACT
MAL13P1.225	-988	-1	5.86	AGTTCT
PFE0055c	-859	-1	5.86	AGTTCT
PF11_0040	-1473	-1	5.86	AGTTCT
PF11_0040	-1455	1	5.86	AGAACT
PF10_0368	-101	1	5.86	AGAACT
PF11_0290	-1291	-1	5.86	AGTTCT
PFD0495c	-145	1	5.86	AGAACT
PF14_0761	-440	1	5.86	AGAACT
PFI0515w	-288	1	5.86	AGAACT
PFL0130c	-775	1	5.86	AGAACT
MAL13P1.77	-715	-1	5.86	AGTTCT
PF10_0357	-1481	1	5.86	AGAACT
PF10_0357	-546	1	5.86	AGAACT
PF13_0255	-246	1	5.86	AGAACT
MAL13P1.340	-838	1	5.86	AGAACT
PFF1460c	-1875	-1	5.86	AGTTCT
PFF1460c	-481	-1	5.86	AGTTCT
PFI1180w	-1471	-1	5.86	AGTTCT
PFD1130w	-1430	-1	5.86	AGTTCT
PF14_0407	-1705	1	5.86	AGAACT
PF14_0110	-1753	1	5.86	AGAACT
PFF0490w	-200	-1	5.86	AGTTCT
PF13_0169	-692	-1	5.86	AGTTCT
PFF1100c	-1462	1	5.86	AGAACT
PFL1940w	-856	1	5.86	AGAACT
PF13_0271	-414	-1	5.86	AGTTCT
PF11_0268	-1091	1	5.86	AGAACT
PFI0915w	-1298	1	5.86	AGAACT
MAL13P1.330	-1655	1	5.86	AGAACT
PFB0150c	-849	1	5.86	AGAACT
PF11_0381	-1414	-1	5.86	AGTTCT
MAL13P1.135	-970	-1	5.86	AGTTCT
PFB0194w	-1764	-1	5.86	AGTTCT
MAL13P1.256	-1185	-1	5.86	AGTTCT
PFC0185w	-1253	1	5.86	AGAACT
PFD0110w	-229	1	5.86	AGAACT
MAL13P1.260	-1971	1	5.86	AGAACT
PFL1340c	-1575	-1	5.86	AGTTCT
PF11_0477	-609	-1	5.86	AGTTCT
PF14_0316	-648	1	5.86	AGAACT
PFL1435c	-1019	-1	5.86	AGTTCT
PFL2565w	-1617	-1	5.86	AGTTCT
MAL13P1.331	-1224	-1	5.86	AGTTCT
PF08_0119	-1395	-1	5.86	AGTTCT
PF13_0253	-141	1	5.86	AGAACT
MAL8P1.109	-1919	-1	5.86	AGTTCT
PF11_0442	-212	-1	5.86	AGTTCT
PFF0645c	-731	-1	5.86	AGTTCT
PFC0700c	-975	-1	5.86	AGTTCT
PFC0700c	-673	1	5.86	AGAACT
PF14_0164	-934	-1	5.86	AGTTCT
PF11_0091	-529	1	5.86	AGAACT
PF14_0518	-104	1	5.86	AGAACT
PF13_0238	-498	1	5.77	AGAAGA
PFL0315c	-943	1	5.77	AGAAGA
PFE0770w	-334	-1	5.77	TCTTCT
PF08_0083	-1985	-1	5.77	TCTTCT
PF08_0083	-31	1	5.77	AGAAGA
PFF1315w	-1572	1	5.77	AGAAGA
PFF1315w	-580	1	5.77	AGAAGA
PFE1505w	-518	-1	5.77	TCTTCT
PFE1505w	-185	1	5.77	AGAAGA
PFB0485c	-1099	1	5.77	AGAAGA
PFB0485c	-1026	1	5.77	AGAAGA
PFB0485c	-679	-1	5.77	TCTTCT
PFB0485c	-591	1	5.77	AGAAGA
PF13_0198	-1981	1	5.77	AGAAGA
PFL2520w	-960	1	5.77	AGAAGA
PFC0740c	-780	1	5.77	AGAAGA
PFC0740c	-294	-1	5.77	TCTTCT
PF14_0234	-695	1	5.77	AGAAGA
PF14_0234	-118	1	5.77	AGAAGA
PF10_0039	-1839	-1	5.77	TCTTCT
PF13_0116	-590	-1	5.77	TCTTCT
PF11_0206	-1651	1	5.77	AGAAGA
PF11_0206	-1444	-1	5.77	TCTTCT
PFE1260c	-1655	-1	5.77	TCTTCT
PFE1260c	-150	1	5.77	AGAAGA
PF10_0024	-586	1	5.77	AGAAGA
PF14_0013	-1684	-1	5.77	TCTTCT
PF14_0013	-909	1	5.77	AGAAGA
PF14_0013	-158	-1	5.77	TCTTCT
PFI0695c	-1540	-1	5.77	TCTTCT
PFI0695c	-1423	1	5.77	AGAAGA
PFI0695c	-25	1	5.77	AGAAGA
PFC0690c	-995	-1	5.77	TCTTCT
PF14_0652	-621	-1	5.77	TCTTCT
PF14_0652	-348	1	5.77	AGAAGA
PF08_0113	-1150	1	5.77	AGAAGA
PF08_0113	-911	1	5.77	AGAAGA
PF14_0344	-792	1	5.77	AGAAGA
PFA0420w	-1996	-1	5.77	TCTTCT
PF14_0107	-1212	1	5.77	AGAAGA
PF08_0008	-1899	1	5.77	AGAAGA
PF08_0008	-192	1	5.77	AGAAGA
PFC0245c	-1833	-1	5.77	TCTTCT
PFL2460w	-1469	1	5.77	AGAAGA
PFL2460w	-8	1	5.77	AGAAGA
PF13_0019	-1301	-1	5.77	TCTTCT
PF13_0019	-1219	-1	5.77	TCTTCT
MAL8P1.150	-1577	1	5.77	AGAAGA
PFD0485w	-452	1	5.77	AGAAGA
PF14_0069	-454	1	5.77	AGAAGA
PFL2410w	-1578	1	5.77	AGAAGA
PFI0540w	-905	-1	5.77	TCTTCT
PFE0370c	-1170	-1	5.77	TCTTCT
PF13_0058	-362	-1	5.77	TCTTCT
PFE0485w	-1754	1	5.77	AGAAGA
PFE0485w	-1637	1	5.77	AGAAGA
PFE0485w	-1390	1	5.77	AGAAGA
PFC0235w	-582	-1	5.77	TCTTCT
PF10_0281	-556	1	5.77	AGAAGA
PFE0120c	-1503	1	5.77	AGAAGA
PFA0210c	-1614	1	5.77	AGAAGA
PFA0210c	-1080	-1	5.77	TCTTCT
PF13_0163	-773	1	5.77	AGAAGA
PF13_0233	-1944	1	5.77	AGAAGA
PF13_0233	-1841	-1	5.77	TCTTCT
PF13_0233	-1293	-1	5.77	TCTTCT
PFB0915w	-1193	1	5.77	AGAAGA
PFB0275w	-292	1	5.77	AGAAGA
MAL7P1.119	-1040	1	5.77	AGAAGA
MAL13P1.264	-81	1	5.77	AGAAGA
PF10_0170	-1740	1	5.77	AGAAGA
PF08_0058	-480	-1	5.77	TCTTCT
PFA0220w	-1359	1	5.77	AGAAGA
PFA0220w	-1349	1	5.77	AGAAGA
PFA0220w	-135	-1	5.77	TCTTCT
PFA0220w	-37	1	5.77	AGAAGA
PF14_0045	-747	-1	5.77	TCTTCT
PF14_0045	-323	-1	5.77	TCTTCT
PF14_0045	-167	1	5.77	AGAAGA
PFD0400w	-804	1	5.77	AGAAGA
PFC0875w	-1878	1	5.77	AGAAGA
PF14_0615	-424	1	5.77	AGAAGA
PFD0230c	-544	-1	5.77	TCTTCT
PFE1490c	-538	1	5.77	AGAAGA
PFF1230c	-1266	1	5.77	AGAAGA
PF10_0193	-840	1	5.77	AGAAGA
PFL0060w	-1245	1	5.77	AGAAGA
PFL0060w	-1091	1	5.77	AGAAGA
PFF0660w	-1459	1	5.77	AGAAGA
PF08_0056	-1210	1	5.77	AGAAGA
PF08_0056	-1158	1	5.77	AGAAGA
PFL1125w	-1627	1	5.77	AGAAGA
PFL1125w	-350	1	5.77	AGAAGA
PF14_0703	-1576	1	5.77	AGAAGA
PF14_0703	-444	-1	5.77	TCTTCT
PF11_0094	-335	1	5.77	AGAAGA
PFL2220w	-1614	1	5.77	AGAAGA
PFI1015w	-1581	1	5.77	AGAAGA
PFI1015w	-1478	-1	5.77	TCTTCT
PFI1015w	-592	1	5.77	AGAAGA
MAL7P1.176	-1321	1	5.77	AGAAGA
MAL7P1.176	-854	1	5.77	AGAAGA
PF11_0344	-1425	1	5.77	AGAAGA
PF11_0344	-253	1	5.77	AGAAGA
MAL13P1.156	-1607	1	5.77	AGAAGA
MAL13P1.156	-1477	-1	5.77	TCTTCT
MAL13P1.156	-1329	-1	5.77	TCTTCT
PFL1885c	-1951	-1	5.77	TCTTCT
MAL13P1.225	-1440	1	5.77	AGAAGA
MAL13P1.225	-581	-1	5.77	TCTTCT
PFL2100w	-1150	-1	5.77	TCTTCT
PF08_0077	-338	-1	5.77	TCTTCT
PF11_0290	-1378	-1	5.77	TCTTCT
PF11_0290	-1330	-1	5.77	TCTTCT
PF11_0290	-59	1	5.77	AGAAGA
PFL2510w	-963	1	5.77	AGAAGA
PF11_0504	-1658	1	5.77	AGAAGA
PF08_0036	-492	-1	5.77	TCTTCT
PF08_0036	-483	-1	5.77	TCTTCT
PF08_0036	-309	1	5.77	AGAAGA
PFD0495c	-1132	-1	5.77	TCTTCT
PFF1375c	-1150	1	5.77	AGAAGA
PFB0900c	-1639	-1	5.77	TCTTCT
MAL8P1.88	-1676	1	5.77	AGAAGA
PFB0695c	-8	1	5.77	AGAAGA
PF14_0140	-394	1	5.77	AGAAGA
PFB0815w	-1282	-1	5.77	TCTTCT
PFB0815w	-336	1	5.77	AGAAGA
PFC0582c	-1335	1	5.77	AGAAGA
PFC0582c	-814	-1	5.77	TCTTCT
MAL8P1.144	-1651	-1	5.77	TCTTCT
PFI0515w	-1743	-1	5.77	TCTTCT
PFI0515w	-1247	1	5.77	AGAAGA
PFF0480w	-438	1	5.77	AGAAGA
PFE0385w	-1645	-1	5.77	TCTTCT
PFL0130c	-1160	-1	5.77	TCTTCT
PFI0470w	-165	1	5.77	AGAAGA
MAL13P1.77	-1363	-1	5.77	TCTTCT
MAL13P1.77	-305	1	5.77	AGAAGA
PFL0470w	-1159	1	5.77	AGAAGA
PFI0820c	-376	-1	5.77	TCTTCT
PF10_0357	-1108	-1	5.77	TCTTCT
PF10_0357	-28	1	5.77	AGAAGA
MAL7P1.84	-679	1	5.77	AGAAGA
MAL7P1.84	-374	1	5.77	AGAAGA
PF13_0255	-552	1	5.77	AGAAGA
PF11_0513	-1231	-1	5.77	TCTTCT
PFD1130w	-459	-1	5.77	TCTTCT
PFD1130w	-453	-1	5.77	TCTTCT
PFD1130w	-361	1	5.77	AGAAGA
PF11_0452	-1416	1	5.77	AGAAGA
PF08_0035	-604	1	5.77	AGAAGA
PFF1145c	-1625	1	5.77	AGAAGA
MAL7P1.125	-63	1	5.77	AGAAGA
PF14_0407	-1645	1	5.77	AGAAGA
PF11_0277	-1528	1	5.77	AGAAGA
PF11_0277	-1283	-1	5.77	TCTTCT
PF11_0152	-285	1	5.77	AGAAGA
PFD0095c	-909	-1	5.77	TCTTCT
PF14_0110	-935	1	5.77	AGAAGA
PF14_0110	-336	1	5.77	AGAAGA
PFF0490w	-152	1	5.77	AGAAGA
PFA0110w	-1913	1	5.77	AGAAGA
PFB0700c	-1005	1	5.77	AGAAGA
PFB0700c	-287	1	5.77	AGAAGA
PFF1100c	-23	1	5.77	AGAAGA
PF10_0308	-908	1	5.77	AGAAGA
PF11_0175	-790	1	5.77	AGAAGA
PF13_0271	-1456	-1	5.77	TCTTCT
MAL13P1.395	-1883	1	5.77	AGAAGA
PF11_0060	-568	1	5.77	AGAAGA
PF11_0398	-825	-1	5.77	TCTTCT
PF11_0398	-642	1	5.77	AGAAGA
PF11_0268	-1379	1	5.77	AGAAGA
PF11_0268	-1133	1	5.77	AGAAGA
PF11_0268	-1118	1	5.77	AGAAGA
PF11_0268	-699	-1	5.77	TCTTCT
PFI0915w	-1531	-1	5.77	TCTTCT
MAL13P1.330	-1544	1	5.77	AGAAGA
MAL13P1.330	-1082	1	5.77	AGAAGA
MAL13P1.330	-915	-1	5.77	TCTTCT
PFL0870w	-1377	1	5.77	AGAAGA
PF08_0120	-1488	1	5.77	AGAAGA
PFB0120w	-1836	1	5.77	AGAAGA
PFB0120w	-993	1	5.77	AGAAGA
PFB0120w	-493	1	5.77	AGAAGA
PF10_0262	-827	1	5.77	AGAAGA
PF14_0054	-622	1	5.77	AGAAGA
PFD0295c	-1323	-1	5.77	TCTTCT
PF11_0381	-1387	1	5.77	AGAAGA
PF11_0381	-433	1	5.77	AGAAGA
PFI1555w	-1248	-1	5.77	TCTTCT
PFC0965w	-1218	1	5.77	AGAAGA
PF11_0139	-274	1	5.77	AGAAGA
MAL13P1.256	-325	-1	5.77	TCTTCT
PF10_0211	-151	1	5.77	AGAAGA
PF10_0211	-129	-1	5.77	TCTTCT
PFD0110w	-1661	1	5.77	AGAAGA
PF10_0244	-360	1	5.77	AGAAGA
PF10_0244	-250	1	5.77	AGAAGA
MAL13P1.405	-1910	-1	5.77	TCTTCT
MAL13P1.405	-484	1	5.77	AGAAGA
MAL13P1.405	-308	-1	5.77	TCTTCT
PF14_0016	-1841	-1	5.77	TCTTCT
PF14_0016	-1507	1	5.77	AGAAGA
PF14_0016	-1130	1	5.77	AGAAGA
PF13_0211	-908	1	5.77	AGAAGA
PF13_0211	-370	-1	5.77	TCTTCT
PF14_0440	-953	1	5.77	AGAAGA
MAL13P1.260	-1475	1	5.77	AGAAGA
MAL8P1.52	-192	1	5.77	AGAAGA
PF11_0477	-159	-1	5.77	TCTTCT
PF11_0477	-85	-1	5.77	TCTTCT
MAL7P1.22	-1300	1	5.77	AGAAGA
MAL7P1.22	-953	1	5.77	AGAAGA
PF14_0316	-1291	1	5.77	AGAAGA
PFL2565w	-1626	-1	5.77	TCTTCT
MAL13P1.331	-828	1	5.77	AGAAGA
MAL13P1.331	-16	-1	5.77	TCTTCT
PF11_0039	-1623	-1	5.77	TCTTCT
PF11_0039	-1053	-1	5.77	TCTTCT
PF08_0119	-1167	1	5.77	AGAAGA
MAL13P1.278	-1950	1	5.77	AGAAGA
MAL13P1.278	-1546	1	5.77	AGAAGA
PFB0640c	-1750	1	5.77	AGAAGA
PFB0640c	-1503	1	5.77	AGAAGA
PF13_0090	-991	-1	5.77	TCTTCT
MAL8P1.109	-1072	1	5.77	AGAAGA
MAL8P1.109	-1040	1	5.77	AGAAGA
MAL8P1.109	-588	-1	5.77	TCTTCT
PFE0070w	-1078	1	5.77	AGAAGA
PFE0070w	-607	1	5.77	AGAAGA
PF10_0163	-1127	-1	5.77	TCTTCT
PFI0690c	-1634	-1	5.77	TCTTCT
PFI0690c	-1051	-1	5.77	TCTTCT
PF13_0152	-861	-1	5.77	TCTTCT
PFI1485c	-1376	1	5.77	AGAAGA
PFI1485c	-1264	1	5.77	AGAAGA
PFI1485c	-328	1	5.77	AGAAGA
PFI1485c	-70	-1	5.77	TCTTCT
PF11_0442	-229	1	5.77	AGAAGA
PFF0645c	-1119	1	5.77	AGAAGA
PFF0645c	-30	1	5.77	AGAAGA
PFF0645c	-20	1	5.77	AGAAGA
PFC0820w	-1614	1	5.77	AGAAGA
PFC0820w	-1432	-1	5.77	TCTTCT
PFC0820w	-965	1	5.77	AGAAGA
PF07_0072	-33	1	5.77	AGAAGA
PFC0700c	-1076	1	5.77	AGAAGA
PFC0700c	-783	1	5.77	AGAAGA
PF14_0164	-1656	1	5.77	AGAAGA
PF14_0164	-479	-1	5.77	TCTTCT
PF14_0372	-90	1	5.77	AGAAGA
PF14_0518	-241	-1	5.77	TCTTCT
PF13_0238	-219	1	5.69	ACAACA
PFI0410c	-520	-1	5.69	TGTTGT
PFI0410c	-268	1	5.69	ACAACA
MAL7P1.170	-374	-1	5.69	TGTTGT
PFL0315c	-1441	1	5.69	ACAACA
PFL0315c	-423	-1	5.69	TGTTGT
PFL0315c	-176	1	5.69	ACAACA
PFE0770w	-1158	1	5.69	ACAACA
PF08_0083	-1655	1	5.69	ACAACA
PF08_0083	-484	-1	5.69	TGTTGT
MAL7P1.108	-456	-1	5.69	TGTTGT
PF10_0348	-938	1	5.69	ACAACA
PFF1315w	-773	-1	5.69	TGTTGT
PFE1505w	-616	1	5.69	ACAACA
PFE1505w	-587	1	5.69	ACAACA
PFD0380c	-286	-1	5.69	TGTTGT
PFB0485c	-1959	-1	5.69	TGTTGT
PFB0485c	-1386	-1	5.69	TGTTGT
PFB0485c	-709	-1	5.69	TGTTGT
PF13_0198	-1602	1	5.69	ACAACA
PF13_0198	-330	-1	5.69	TGTTGT
PFL2520w	-499	-1	5.69	TGTTGT
MAL13P1.70	-296	-1	5.69	TGTTGT
PF10_0025	-1977	-1	5.69	TGTTGT
PF13_0116	-29	-1	5.69	TGTTGT
PF11_0206	-1536	1	5.69	ACAACA
PFL2530w	-1832	1	5.69	ACAACA
PFL2530w	-849	-1	5.69	TGTTGT
PFL2530w	-211	-1	5.69	TGTTGT
PFL2530w	-156	-1	5.69	TGTTGT
PF13_0173	-470	1	5.69	ACAACA
PFF0830w	-53	1	5.69	ACAACA
PF10_0024	-713	1	5.69	ACAACA
PFI0695c	-1950	1	5.69	ACAACA
PFI0695c	-1877	-1	5.69	TGTTGT
PFI0695c	-503	1	5.69	ACAACA
PFC0690c	-773	-1	5.69	TGTTGT
PFF0610c	-327	-1	5.69	TGTTGT
PFL2225w	-1483	1	5.69	ACAACA
PFL2225w	-1321	1	5.69	ACAACA
PFL2225w	-997	1	5.69	ACAACA
PFL2225w	-702	-1	5.69	TGTTGT
PFL2225w	-104	-1	5.69	TGTTGT
PFL2095w	-1662	1	5.69	ACAACA
PF14_0344	-1956	1	5.69	ACAACA
PFA0420w	-1347	-1	5.69	TGTTGT
PFA0420w	-1007	-1	5.69	TGTTGT
PFA0420w	-814	-1	5.69	TGTTGT
PF11_0230	-1316	1	5.69	ACAACA
PF11_0230	-864	1	5.69	ACAACA
PF10_0156	-1738	1	5.69	ACAACA
PF10_0156	-384	1	5.69	ACAACA
PF10_0156	-66	-1	5.69	TGTTGT
PF08_0008	-1558	1	5.69	ACAACA
PF08_0008	-1489	1	5.69	ACAACA
PF08_0008	-1079	1	5.69	ACAACA
PF08_0008	-672	-1	5.69	TGTTGT
PF08_0008	-298	-1	5.69	TGTTGT
PF14_0144	-115	1	5.69	ACAACA
PFL2460w	-1529	1	5.69	ACAACA
PF11_0067	-1505	1	5.69	ACAACA
PF13_0019	-1249	-1	5.69	TGTTGT
MAL13P1.60	-1917	-1	5.69	TGTTGT
PF14_0527	-1651	1	5.69	ACAACA
PF14_0527	-1237	-1	5.69	TGTTGT
PF14_0527	-389	-1	5.69	TGTTGT
PFB0315w	-1240	-1	5.69	TGTTGT
PFB0315w	-884	1	5.69	ACAACA
PFB0315w	-709	1	5.69	ACAACA
PFB0315w	-349	-1	5.69	TGTTGT
PFD0485w	-999	1	5.69	ACAACA
PFD0485w	-590	1	5.69	ACAACA
PFI1200w	-713	1	5.69	ACAACA
PFL2410w	-1054	-1	5.69	TGTTGT
PFF1365c	-1860	-1	5.69	TGTTGT
PFF1365c	-1662	-1	5.69	TGTTGT
PFF1365c	-987	-1	5.69	TGTTGT
PFF1365c	-936	-1	5.69	TGTTGT
PFF1365c	-612	-1	5.69	TGTTGT
PF14_0469	-1817	1	5.69	ACAACA
PFI0540w	-370	1	5.69	ACAACA
PF14_0374	-621	1	5.69	ACAACA
PF14_0374	-48	-1	5.69	TGTTGT
PF13_0058	-1096	-1	5.69	TGTTGT
PFE0485w	-1974	-1	5.69	TGTTGT
PFE0485w	-148	-1	5.69	TGTTGT
PF10_0281	-1875	-1	5.69	TGTTGT
PF10_0281	-1694	-1	5.69	TGTTGT
PF10_0281	-33	-1	5.69	TGTTGT
PFD0985w	-1413	-1	5.69	TGTTGT
PFD0985w	-990	-1	5.69	TGTTGT
PFD0985w	-634	1	5.69	ACAACA
PFD0985w	-422	-1	5.69	TGTTGT
PFD0985w	-399	-1	5.69	TGTTGT
PFA0210c	-549	1	5.69	ACAACA
PF10_0295	-346	1	5.69	ACAACA
MAL8P1.4	-134	-1	5.69	TGTTGT
PF13_0064	-1674	-1	5.69	TGTTGT
PF13_0064	-353	1	5.69	ACAACA
PF13_0233	-1859	-1	5.69	TGTTGT
PF13_0233	-1796	1	5.69	ACAACA
PF13_0233	-391	-1	5.69	TGTTGT
PF13_0233	-225	-1	5.69	TGTTGT
PFI0360c	-1591	1	5.69	ACAACA
PFI0360c	-1034	-1	5.69	TGTTGT
PFB0275w	-1168	1	5.69	ACAACA
MAL7P1.119	-463	1	5.69	ACAACA
MAL13P1.264	-1508	1	5.69	ACAACA
MAL13P1.264	-1502	1	5.69	ACAACA
PF08_0058	-576	-1	5.69	TGTTGT
PF08_0058	-84	1	5.69	ACAACA
PFC0875w	-842	-1	5.69	TGTTGT
MAL13P1.308	-1736	1	5.69	ACAACA
MAL13P1.308	-663	1	5.69	ACAACA
PFD0230c	-158	-1	5.69	TGTTGT
PFD0230c	-147	-1	5.69	TGTTGT
PFD0230c	-136	-1	5.69	TGTTGT
PFD0230c	-125	-1	5.69	TGTTGT
[truncated: 5,249 more rows]
