# Supplementary material for: Identification and Genome-Wide Prediction of DNA Binding Specificities for the ApiAP2 Family of Regulators from the Malaria Parasite
Source: PLoS Pathog. 2010 Oct 28;6(10):e1001165. doi: 10.1371/journal.ppat.1001165 (PMC2965767; doi:10.1371/journal.ppat.1001165)
Supplement: Dataset S6 — Perturbation co-expressed predicted targets for all motifs. (1.49 MB ZIP) [file ppat.1001165.s024.zip › Dataset S6_revised/PF11_0442_perturbation co-expressed targets.xls]

## Sheet: GCTAGC_PF11_0442.targets.txt
Dataset S6t. Predicted targets of PF11_0442 that are co-expressed in perturbation experiments (Hu et al. 2009).
Searches were done using the position weight matrix trimmed to the 6 most informative consecutive motif positions.
Data is sorted by score from highest to lowest.
Column 1 - PlasmoDB gene IDs. Genes listed multiple times have more than one match to the motif in their upstream regions
Column 2 - Position of the motif upstream from the ATG start codon.
Column 3 - Orientation of the motif in the genome. 1 indicates the plus strand and -1 indicates the minus strand.
Column 4 - ScanACE score. Higher scores reflect better better matches to the position weight matrix.
Column 5 - Sequence of the motif match. All sequences are 5' to 3' from the plus strand.
Hu G, Cabrera A, Kono M, Mok S, Chaal BK, et al. Transcriptional profiling of growth perturbations of the human malaria parasite Plasmodium falciparum. Nat Biotechnol 28: 91-98.
Gene ID	Position	Orientation	Score	Sequence
PF10_0060	-110	1	17.55	GCTAGC
PFL1740w	-587	1	17.55	GCTAGC
PF13_0040	-117	1	17.55	GCTAGC
PF07_0105	-504	1	17.55	GCTAGC
PFB0390w	-268	1	17.55	GCTAGC
PFI0155c	-1866	-1	16.3	GCGAGC
PFF0765c	-47	1	16.3	GCTCGC
PFI0830c	-1097	1	11.46	GCTAGG
MAL13P1.324	-356	1	11.46	GCTAGG
PF14_0132	-588	1	11.27	GGTAGC
PFB0590w	-762	1	11.27	GGTAGC
PFI0155c	-1407	1	11.27	GGTAGC
PF13_0199	-220	1	11.27	GGTAGC
PFL1370w	-486	1	11.27	GGTAGC
MAL8P1.53	-98	-1	11.27	GCTACC
PF14_0064	-979	-1	11.27	GCTACC
PFB0390w	-38	1	11.27	GGTAGC
PFI1240c	-328	1	11.27	GGTAGC
PFE0250w	-1992	1	10.12	GCTATC
PFI0220w	-1945	1	10.12	GATAGC
PF14_0132	-192	1	10.12	GATAGC
PF10_0045	-242	1	10.12	GATAGC
PFL1670c	-569	1	10.12	GCTATC
PF07_0012	-410	1	9.71	GCAAGC
PFC0995c	-574	1	9.71	GCTTGC
PFL1295w	-1845	1	9.71	GCAAGC
PF10_0060	-150	1	9.25	GCTAGT
PFB0590w	-53	1	9.25	ACTAGC
PF14_0177	-1041	1	9.25	GCTAGT
PF08_0126	-1551	1	9.25	GCTAGT
PF13_0033	-1755	1	9.25	ACTAGC
PFL2045w	-394	1	9.25	ACTAGC
PFL2045w	-319	1	9.25	ACTAGC
PF13_0134	-1060	1	9.25	ACTAGC
PF11_0128	-484	1	9.12	GTTAGC
MAL13P1.226	-1683	1	9.12	GCTAAC
PF13_0353	-760	1	9.12	GTTAGC
PF10_0147	-1821	1	9.12	GTTAGC
PFF1225c	-570	1	9.12	GCTAAC
PFD0850c	-233	1	9.12	GTTAGC
PFA0335w	-1114	1	8.73	TCTAGC
PFD0795w	-1571	1	8.73	TCTAGC
PFD0790c	-1147	1	8.73	GCTAGA
PFE0330w	-725	1	8.73	TCTAGC
PF13_0040	-1431	1	8.73	GCTAGA
PFL2435w	-133	1	8.73	TCTAGC
PFL1670c	-784	1	8.73	TCTAGC
PF07_0023	-1903	1	8.73	TCTAGC
