# Supplementary material for: Identification and Genome-Wide Prediction of DNA Binding Specificities for the ApiAP2 Family of Regulators from the Malaria Parasite
Source: PLoS Pathog. 2010 Oct 28;6(10):e1001165. doi: 10.1371/journal.ppat.1001165 (PMC2965767; doi:10.1371/journal.ppat.1001165)
Supplement: Dataset S6 — Perturbation co-expressed predicted targets for all motifs. (1.49 MB ZIP) [file ppat.1001165.s024.zip › Dataset S6_revised/PF13_0097_perturbation co-expressed targets.xls]

## Sheet: AGCTCA_PF13_0097.targets.txt
Dataset S6f. Predicted targets of PF13_0097 that are co-expressed in perturbation experiments (Hu et al. 2009).
Searches were done using the position weight matrix trimmed to the 6 most informative consecutive motif positions.
Data is sorted by score from highest to lowest.
Column 1 - PlasmoDB gene IDs. Genes listed multiple times have more than one match to the motif in their upstream regions
Column 2 - Position of the motif upstream from the ATG start codon.
Column 3 - Orientation of the motif in the genome. 1 indicates the plus strand and -1 indicates the minus strand.
Column 4 - ScanACE score. Higher scores reflect better better matches to the position weight matrix.
Column 5 - Sequence of the motif match. All sequences are 5' to 3' from the plus strand.
Hu G, Cabrera A, Kono M, Mok S, Chaal BK, et al. Transcriptional profiling of growth perturbations of the human malaria parasite Plasmodium falciparum. Nat Biotechnol 28: 91-98.
Gene ID	Position	Orientation	Score	Sequence
PF14_0619	-637	-1	14.56	TGAGCT
PF13_0287	-1345	-1	14.56	TGAGCT
PF13_0287	-627	-1	14.56	TGAGCT
PFC0335c	-619	-1	14.56	TGAGCT
PFI1570c	-222	1	14.56	AGCTCA
PFI1570c	-92	1	14.56	AGCTCA
PFL0575w	-736	-1	14.56	TGAGCT
MAL13P1.183	-456	-1	14.56	TGAGCT
PFC0105w	-1092	-1	14.56	TGAGCT
PFC0105w	-551	-1	14.56	TGAGCT
MAL7P1.38	-639	1	14.56	AGCTCA
PFD0090c	-1895	-1	14.56	TGAGCT
PFD0090c	-1386	-1	14.56	TGAGCT
PF11_0272	-1500	-1	14.56	TGAGCT
PF14_0601	-694	1	14.56	AGCTCA
PF14_0601	-419	1	14.56	AGCTCA
MAL13P1.258	-891	-1	14.56	TGAGCT
PFE1320w	-343	1	14.56	AGCTCA
PF11_0282	-1433	-1	14.56	TGAGCT
PF07_0100	-317	-1	14.56	TGAGCT
PF10_0165	-1081	-1	14.56	TGAGCT
MAL7P1.152	-742	-1	14.56	TGAGCT
MAL7P1.37	-1815	-1	14.56	TGAGCT
MAL13P1.36	-257	1	14.56	AGCTCA
PF13_0190	-527	1	14.56	AGCTCA
PF11_0173	-243	-1	14.56	TGAGCT
PFL1530w	-1734	-1	14.56	TGAGCT
PFD0070c	-16	1	14.56	AGCTCA
PF14_0256	-299	-1	14.56	TGAGCT
PF13_0157	-922	-1	14.56	TGAGCT
PF11_0317	-489	-1	14.56	TGAGCT
PF07_0064	-61	1	14.56	AGCTCA
PFI1120c	-418	1	14.56	AGCTCA
PFL1605w	-1533	-1	14.56	TGAGCT
PFB0520w	-418	-1	14.56	TGAGCT
PF14_0347	-1313	1	14.56	AGCTCA
PF14_0711	-1800	-1	14.56	TGAGCT
PF13_0071	-1029	-1	14.56	TGAGCT
PF14_0329	-1861	1	14.56	AGCTCA
PFA0480w	-13	1	14.56	AGCTCA
PF13_0257	-258	-1	14.56	TGAGCT
PFL1995c	-1079	-1	14.56	TGAGCT
PFI1405c	-1357	-1	14.56	TGAGCT
PF10_0122	-95	1	14.56	AGCTCA
PFF1045w	-832	1	14.56	AGCTCA
PF10_0016	-924	-1	14.56	TGAGCT
PFB0575c	-898	-1	14.56	TGAGCT
PFI0430c	-552	-1	14.56	TGAGCT
MAL7P1.75	-118	-1	14.56	TGAGCT
PFL0335c	-1040	1	14.56	AGCTCA
PFL2025w	-1159	1	14.56	AGCTCA
PFA0195w	-966	-1	14.56	TGAGCT
PF07_0125	-1797	-1	14.56	TGAGCT
PF14_0141	-1539	1	14.56	AGCTCA
PFL0225c	-509	-1	14.56	TGAGCT
PF13_0254	-511	-1	14.56	TGAGCT
PFE0190c	-1399	-1	14.56	TGAGCT
PF07_0013	-1757	-1	14.56	TGAGCT
PFD0865c	-23	1	14.56	AGCTCA
PF11_0311	-715	1	14.56	AGCTCA
PF13_0014	-1791	1	14.56	AGCTCA
PFC0340w	-1283	1	14.56	AGCTCA
PF14_0403	-1683	-1	14.56	TGAGCT
PF14_0403	-1628	-1	14.56	TGAGCT
PF14_0403	-781	1	14.56	AGCTCA
PF11_0051	-1416	1	14.56	AGCTCA
MAL13P1.257	-665	1	14.56	AGCTCA
PFL2030w	-1758	1	14.56	AGCTCA
PF14_0598	-1663	-1	14.56	TGAGCT
PFL0340w	-1137	1	14.56	AGCTCA
PFC0440c	-1749	-1	14.56	TGAGCT
PF11_0165	-897	1	14.56	AGCTCA
PFL0255c	-875	-1	14.56	TGAGCT
PFL0660w	-1017	1	14.56	AGCTCA
PF11_0265	-30	1	14.56	AGCTCA
PF11_0511	-2000	1	14.56	AGCTCA
PFF1300w	-1822	1	14.56	AGCTCA
PFF1300w	-1758	-1	14.56	TGAGCT
PFL0280c	-453	1	14.56	AGCTCA
PFB0921c	-1098	1	14.56	AGCTCA
PF11_0331	-1453	-1	14.56	TGAGCT
MAL7P1.209	-85	-1	13.87	TGAGCC
MAL13P1.26	-1058	1	13.87	GGCTCA
PF08_0098	-147	1	13.87	GGCTCA
PFD0090c	-1991	1	13.87	GGCTCA
PFE0850c	-128	-1	13.87	TGAGCC
PF10_0165	-1918	1	13.87	GGCTCA
MAL7P1.157	-197	1	13.87	GGCTCA
PFC0175w	-723	-1	13.87	TGAGCC
PFF0165c	-1681	-1	13.87	TGAGCC
PF14_0339	-291	-1	13.87	TGAGCC
PF10_0267	-867	1	13.87	GGCTCA
PFL1315w	-1544	-1	13.87	TGAGCC
PF13_0234	-1220	-1	13.87	TGAGCC
PF14_0426	-1014	-1	13.87	TGAGCC
PF14_0104	-1381	-1	13.87	TGAGCC
PFE1450c	-793	-1	13.87	TGAGCC
PFL2025w	-509	-1	13.87	TGAGCC
MAL13P1.40	-66	-1	13.87	TGAGCC
PFF0360w	-158	-1	13.87	TGAGCC
PFL1310c	-819	1	13.87	GGCTCA
PF14_0391	-1213	1	13.87	GGCTCA
PFL2030w	-1108	-1	13.87	TGAGCC
PF13_0045	-763	-1	13.87	TGAGCC
PFL2275c	-840	-1	13.87	TGAGCC
PFL2485c	-594	-1	13.87	TGAGCC
PF11_0511	-1408	-1	13.87	TGAGCC
PFF1095w	-1677	-1	13.87	TGAGCC
PF13_0243	-1949	-1	13.87	TGAGCC
PF10_0240	-42	1	12.21	TGCTCA
PF13_0126	-785	-1	12.21	TGAGCA
PF10_0320	-483	1	12.21	TGCTCA
PFB0445c	-1714	1	12.21	TGCTCA
PF11_0120	-1549	1	12.21	TGCTCA
MAL13P1.73	-689	-1	12.21	TGAGCA
PF10_0106	-1819	-1	12.21	TGAGCA
PFD0462w	-1170	1	12.21	TGCTCA
PFI1385c	-590	1	12.21	TGCTCA
PF07_0029	-1699	-1	12.21	TGAGCA
PF07_0085	-792	-1	12.21	TGAGCA
PFL1255c	-1825	1	12.21	TGCTCA
PFE0870w	-246	-1	12.21	TGAGCA
PFD0770c	-1274	1	12.21	TGCTCA
PFI1570c	-588	1	12.21	TGCTCA
PFL0490c	-474	1	12.21	TGCTCA
MAL7P1.25	-307	-1	12.21	TGAGCA
PFE1370w	-1216	-1	12.21	TGAGCA
PF11_0439	-213	-1	12.21	TGAGCA
PF14_0589	-1162	1	12.21	TGCTCA
PF14_0301	-935	-1	12.21	TGAGCA
PF14_0668	-438	-1	12.21	TGAGCA
PF11_0319	-355	-1	12.21	TGAGCA
PFE1320w	-928	1	12.21	TGCTCA
PFE0560c	-1547	1	12.21	TGCTCA
PF14_0273	-1247	-1	12.21	TGAGCA
MAL13P1.120	-562	-1	12.21	TGAGCA
PFL1475w	-779	-1	12.21	TGAGCA
PF14_0282	-1007	-1	12.21	TGAGCA
PFD0070c	-1171	-1	12.21	TGAGCA
PFB0279w	-1273	1	12.21	TGCTCA
PFE0980c	-1886	1	12.21	TGCTCA
PF10_0047	-1381	1	12.21	TGCTCA
PF08_0102	-575	-1	12.21	TGAGCA
PF14_0540	-584	1	12.21	TGCTCA
MAL8P1.100	-237	1	12.21	TGCTCA
PF11_0506	-1040	-1	12.21	TGAGCA
PFI1150w	-397	1	12.21	TGCTCA
PF10_0125	-279	-1	12.21	TGAGCA
PF08_0068	-446	-1	12.21	TGAGCA
PF14_0283	-827	1	12.21	TGCTCA
PF14_0711	-1086	1	12.21	TGCTCA
PF14_0095	-1904	-1	12.21	TGAGCA
PF13_0234	-49	-1	12.21	TGAGCA
PF13_0257	-1019	1	12.21	TGCTCA
PF14_0023	-629	1	12.21	TGCTCA
MAL8P1.157	-1935	-1	12.21	TGAGCA
PFC0530w	-1544	-1	12.21	TGAGCA
PF14_0187	-1379	1	12.21	TGCTCA
PFI1140w	-387	1	12.21	TGCTCA
PFC0870w	-258	1	12.21	TGCTCA
PF14_0073	-1398	1	12.21	TGCTCA
PF10_0289	-814	-1	12.21	TGAGCA
MAL13P1.274	-1600	1	12.21	TGCTCA
PF07_0045	-1005	1	12.21	TGCTCA
PF14_0096	-1107	1	12.21	TGCTCA
PF11_0071	-997	-1	12.21	TGAGCA
PFL1735c	-915	-1	12.21	TGAGCA
PFE0985w	-1640	-1	12.21	TGAGCA
MAL8P1.24	-626	1	12.21	TGCTCA
PF11_0508	-914	-1	12.21	TGAGCA
PFB0575c	-501	1	12.21	TGCTCA
PFI0430c	-404	1	12.21	TGCTCA
PF11_0408	-1040	-1	12.21	TGAGCA
PF14_0186	-1208	-1	12.21	TGAGCA
PFL0565w	-1471	-1	12.21	TGAGCA
PF07_0057	-1366	-1	12.21	TGAGCA
PF07_0057	-651	1	12.21	TGCTCA
PFE1450c	-1283	-1	12.21	TGAGCA
PFL2025w	-1286	-1	12.21	TGAGCA
PF07_0046	-7	-1	12.21	TGAGCA
PFL1865w	-287	-1	12.21	TGAGCA
PFF0625w	-90	1	12.21	TGCTCA
PF14_0087	-625	-1	12.21	TGAGCA
PF07_0125	-1365	1	12.21	TGCTCA
PFF1140c	-669	-1	12.21	TGAGCA
MAL8P1.108	-260	-1	12.21	TGAGCA
PF14_0200	-1189	-1	12.21	TGAGCA
MAL13P1.133	-1986	-1	12.21	TGAGCA
PF11_0051	-1409	-1	12.21	TGAGCA
PFF0205w	-1316	-1	12.21	TGAGCA
PFL2030w	-1885	-1	12.21	TGAGCA
PF13_0316	-227	-1	12.21	TGAGCA
PF14_0510	-772	-1	12.21	TGAGCA
PFE1085w	-1138	-1	12.21	TGAGCA
PF10_0144	-602	-1	12.21	TGAGCA
PFL0340w	-1535	-1	12.21	TGAGCA
PF10_0274	-813	1	12.21	TGCTCA
PFI1745c	-1039	1	12.21	TGCTCA
PFE0230w	-792	-1	12.21	TGAGCA
PFA0160c	-447	-1	12.21	TGAGCA
PF14_0022	-74	-1	12.21	TGAGCA
MAL13P1.237	-1752	-1	12.21	TGAGCA
PFF1390w	-1015	-1	12.21	TGAGCA
PF14_0509	-1552	1	12.21	TGCTCA
PF14_0677	-893	1	12.21	TGCTCA
PFD1055w	-1658	-1	12.21	TGAGCA
PFD0460c	-593	-1	12.21	TGAGCA
PFF1330c	-10	-1	12.21	TGAGCA
PFI0340c	-75	-1	12.21	TGAGCA
PFC0200w	-654	-1	12.21	TGAGCA
MAL7P1.147	-1702	1	12.21	TGCTCA
PF14_0378	-1333	1	12.21	TGCTCA
PF13_0278	-450	1	12.21	TGCTCA
PF13_0243	-1323	-1	12.21	TGAGCA
MAL8P1.55	-144	1	12.21	TGCTCA
MAL8P1.55	-34	1	12.21	TGCTCA
MAL13P1.112	-389	-1	12.21	TGAGCA
PF13_0230	-401	-1	12.21	TGAGCA
PF14_0655	-1406	-1	12.21	TGAGCA
PF10_0241	-640	-1	12.21	TGAGCA
PF13_0360	-15	1	11.97	CGCTCA
PFE1370w	-1368	1	11.97	CGCTCA
PFL2430c	-28	-1	11.97	TGAGCG
PF07_0084	-724	-1	11.97	TGAGCG
PFE0980c	-328	-1	11.97	TGAGCG
PF14_0312	-460	1	11.97	CGCTCA
PFD0980w	-862	-1	11.97	TGAGCG
PFC0045w	-690	1	11.97	CGCTCA
PF13_0259	-17	-1	11.97	TGAGCG
MAL8P1.3	-1783	1	11.97	CGCTCA
PFC0430w	-1334	1	11.97	CGCTCA
PF14_0639	-89	1	11.97	CGCTCA
PF11_0403	-858	1	11.97	CGCTCA
PF14_0486	-1496	-1	11.97	TGAGCG
MAL7P1.75	-147	-1	11.97	TGAGCG
MAL8P1.15	-427	1	11.97	CGCTCA
PFC0470w	-1250	1	11.97	CGCTCA
PFE1195w	-1400	1	11.97	CGCTCA
PF14_0640	-988	-1	11.97	TGAGCG
PFC0265c	-1603	-1	11.97	TGAGCG
PFB0525w	-1047	-1	11.97	TGAGCG
PF08_0011	-270	-1	11.97	TGAGCG
PFL1065c	-836	-1	11.97	TGAGCG
PF11_0432	-1037	-1	11.97	TGAGCG
MAL13P1.349	-1361	-1	11.97	TGAGCG
PFC0270w	-598	1	11.97	CGCTCA
PF10_0269	-829	1	11.76	AGCCCA
MAL13P1.73	-871	-1	11.76	TGGGCT
PFD0462w	-1084	1	11.76	AGCCCA
PF14_0062	-1510	1	11.76	AGCCCA
PFL1255c	-1883	-1	11.76	TGGGCT
PF11_0296	-794	1	11.76	AGCCCA
PFC0105w	-349	1	11.76	AGCCCA
MAL7P1.38	-625	-1	11.76	TGGGCT
PF14_0152	-1193	1	11.76	AGCCCA
PF14_0359	-840	1	11.76	AGCCCA
PFD0600c	-213	-1	11.76	TGGGCT
PF14_0261	-609	1	11.76	AGCCCA
PF07_0079	-407	1	11.76	AGCCCA
MAL7P1.37	-1829	1	11.76	AGCCCA
PF11_0295	-492	-1	11.76	TGGGCT
PF14_0103	-1567	-1	11.76	TGGGCT
PF13_0157	-549	-1	11.76	TGGGCT
PF07_0064	-481	-1	11.76	TGGGCT
PF14_0673	-733	-1	11.76	TGGGCT
PFL1425w	-1922	-1	11.76	TGGGCT
PF13_0214	-188	1	11.76	AGCCCA
PF11_0368	-47	-1	11.76	TGGGCT
PFC0800w	-200	1	11.76	AGCCCA
PF14_0674	-121	1	11.76	AGCCCA
PFI0530c	-691	1	11.76	AGCCCA
PFI0530c	-64	-1	11.76	TGGGCT
PFB0240w	-573	1	11.76	AGCCCA
PF10_0198	-249	-1	11.76	TGGGCT
PF10_0198	-223	-1	11.76	TGGGCT
PFE0195w	-766	1	11.76	AGCCCA
PF10_0264	-1049	-1	11.76	TGGGCT
PFF1015w	-1866	-1	11.76	TGGGCT
PFF0155w	-1570	1	11.76	AGCCCA
PFL2175w	-10	1	11.76	AGCCCA
PFC0775w	-610	-1	11.76	TGGGCT
PFL2170c	-366	-1	11.76	TGGGCT
PFE0190c	-807	-1	11.76	TGGGCT
PF14_0391	-229	1	11.76	AGCCCA
MAL13P1.133	-769	1	11.76	AGCCCA
PF14_0510	-64	1	11.76	AGCCCA
PFC0440c	-699	-1	11.76	TGGGCT
PFL0920c	-46	-1	11.76	TGGGCT
PFD0460c	-679	-1	11.76	TGGGCT
PFL0515w	-1137	1	11.76	AGCCCA
PFF1260c	-1882	1	11.76	AGCCCA
PFF0885w	-563	1	11.76	AGCCCA
PFF0885w	-171	1	11.76	AGCCCA
PF07_0085	-1085	1	10.56	AGCTCG
PF13_0252	-1180	-1	10.56	CGAGCT
PF14_0663	-1932	-1	10.56	CGAGCT
PF14_0256	-1750	-1	10.56	CGAGCT
PF10_0267	-297	1	10.56	AGCTCG
PFD0740w	-40	-1	10.56	CGAGCT
PFF0825c	-582	1	10.56	AGCTCG
PF11_0368	-367	-1	10.56	CGAGCT
PF10_0153	-748	1	10.56	AGCTCG
PF10_0121	-1377	1	10.56	AGCTCG
PF14_0417	-1136	-1	10.56	CGAGCT
PFL1255c	-1235	1	9.97	AGCTCC
PF10_0160	-1061	-1	9.97	GGAGCT
PF11_0129	-954	1	9.97	AGCTCC
PF13_0037	-64	1	9.97	AGCTCC
PF11_0526	-1861	-1	9.97	GGAGCT
PF14_0083	-1453	-1	9.97	GGAGCT
PF11_0305	-1365	-1	9.97	GGAGCT
PFI0755c	-1329	-1	9.97	GGAGCT
PFE0980c	-712	-1	9.97	GGAGCT
PFD0740w	-1946	1	9.97	AGCTCC
PF10_0090	-313	1	9.97	AGCTCC
PF11_0306	-147	1	9.97	AGCTCC
PFF0160c	-43	1	9.97	AGCTCC
PF10_0122	-1358	1	9.97	AGCTCC
PF07_0045	-660	-1	9.97	GGAGCT
PF14_0627	-509	-1	9.97	GGAGCT
PFE0195w	-759	1	9.97	AGCTCC
PF07_0046	-352	1	9.97	AGCTCC
PF14_0439	-1571	1	9.97	AGCTCC
PFE0190c	-814	-1	9.97	GGAGCT
MAL7P1.28	-1171	-1	9.97	GGAGCT
PF13_0183	-1637	-1	9.97	GGAGCT
PF11_0120	-869	1	9.96	AGCGCA
PF14_0241	-1661	-1	9.96	TGCGCT
PF11_0208	-720	1	9.96	AGCGCA
MAL8P1.3	-1489	1	9.96	AGCGCA
PFC0230c	-479	-1	9.96	TGCGCT
PFL1735c	-1023	-1	9.96	TGCGCT
PF10_0264	-1968	-1	9.96	TGCGCT
PF11_0260	-975	-1	9.96	TGCGCT
PFF0245w	-326	1	9.96	AGCGCA
PFC0975c	-1462	-1	9.96	TGCGCT
PF14_0257	-909	1	9.96	AGCGCA
PF13_0243	-1589	-1	9.96	TGCGCT
PF13_0268	-966	-1	9.96	TGCGCT
PF13_0204	-323	1	9.96	AGCGCA
PFB0445c	-1985	1	9.3	AGCTCT
MAL13P1.255	-7	-1	9.3	AGAGCT
PFE0560c	-385	1	9.3	AGCTCT
PFE0310c	-317	1	9.3	AGCTCT
PF14_0028	-470	1	9.3	AGCTCT
PFE0905w	-292	1	9.3	AGCTCT
PFL0640w	-1291	-1	9.3	AGAGCT
PFI0755c	-968	1	9.3	AGCTCT
PFE0980c	-921	-1	9.3	AGAGCT
PF10_0047	-971	-1	9.3	AGAGCT
PFL0730w	-315	1	9.3	AGCTCT
PF14_0241	-1699	-1	9.3	AGAGCT
MAL8P1.74	-335	-1	9.3	AGAGCT
PF11_0384	-1316	1	9.3	AGCTCT
PFF0435w	-1367	1	9.3	AGCTCT
PFI1105w	-571	1	9.3	AGCTCT
PF13_0071	-388	1	9.3	AGCTCT
PFC0230c	-828	-1	9.3	AGAGCT
PF14_0426	-1477	1	9.3	AGCTCT
PFF0555w	-926	-1	9.3	AGAGCT
PFL1620w	-1080	-1	9.3	AGAGCT
PF11_0096	-1362	-1	9.3	AGAGCT
PF11_0065	-1669	-1	9.3	AGAGCT
MAL13P1.67	-249	-1	9.3	AGAGCT
MAL8P1.59	-562	1	9.3	AGCTCT
PF10_0063	-1472	-1	9.3	AGAGCT
PF07_0057	-1496	-1	9.3	AGAGCT
PF11_0117	-1234	1	9.3	AGCTCT
PFE0195w	-176	-1	9.3	AGAGCT
PFC0470w	-1355	1	9.3	AGCTCT
PFL1640c	-33	-1	9.3	AGAGCT
PF13_0235	-517	-1	9.3	AGAGCT
PF14_0557	-760	-1	9.3	AGAGCT
PF11_0311	-291	1	9.3	AGCTCT
PF10_0217	-532	1	9.3	AGCTCT
PF14_0228	-13	-1	9.3	AGAGCT
MAL13P1.72	-502	1	9.3	AGCTCT
PFL1135c	-633	1	9.3	AGCTCT
PF11_0044	-802	-1	9.3	AGAGCT
PF14_0481	-751	1	9.3	AGCTCT
PFL0340w	-301	1	9.3	AGCTCT
PFL1680w	-1562	1	9.3	AGCTCT
PF11_0351	-9	-1	9.3	AGAGCT
PFC0440c	-790	1	9.3	AGCTCT
PF14_0280	-670	1	9.3	AGCTCT
PF14_0257	-700	-1	9.3	AGAGCT
PF14_0677	-750	-1	9.3	AGAGCT
PF13_0297	-843	-1	9.3	AGAGCT
MAL7P1.147	-889	-1	9.3	AGAGCT
PFL1455w	-1676	1	8.76	AACTCA
PF14_0430	-421	-1	8.76	TGAGTT
PF14_0368	-1498	-1	8.76	TGAGTT
MAL13P1.255	-487	-1	8.76	TGAGTT
PF14_0062	-563	-1	8.76	TGAGTT
PF07_0085	-1584	-1	8.76	TGAGTT
PF07_0085	-1499	1	8.76	AACTCA
PF11_0264	-1434	1	8.76	AACTCA
PF11_0407	-834	1	8.76	AACTCA
PFL0490c	-21	-1	8.76	TGAGTT
MAL8P1.86	-193	1	8.76	AACTCA
PFC0105w	-1055	1	8.76	AACTCA
PFE0150c	-1308	-1	8.76	TGAGTT
PF13_0345	-394	1	8.76	AACTCA
PF14_0381	-1003	-1	8.76	TGAGTT
PF14_0601	-804	1	8.76	AACTCA
PF14_0663	-1043	-1	8.76	TGAGTT
PFL2430c	-178	1	8.76	AACTCA
PF14_0242	-219	1	8.76	AACTCA
PFL1730c	-616	-1	8.76	TGAGTT
PFD0815c	-1857	-1	8.76	TGAGTT
PFL2125c	-1645	-1	8.76	TGAGTT
PF07_0100	-691	1	8.76	AACTCA
PF07_0100	-510	1	8.76	AACTCA
PFI1130c	-167	-1	8.76	TGAGTT
PFE0300c	-165	-1	8.76	TGAGTT
PF08_0070	-451	-1	8.76	TGAGTT
PF07_0059	-732	1	8.76	AACTCA
PFC1015c	-1429	1	8.76	AACTCA
PF13_0044	-55	-1	8.76	TGAGTT
MAL13P1.36	-1221	1	8.76	AACTCA
PFI0750c	-377	-1	8.76	TGAGTT
PF14_0083	-812	1	8.76	AACTCA
PFL0740c	-989	1	8.76	AACTCA
PFL0740c	-675	1	8.76	AACTCA
PFL1475w	-73	-1	8.76	TGAGTT
PF13_0344	-737	-1	8.76	TGAGTT
PF14_0256	-1895	1	8.76	AACTCA
MAL8P1.124	-195	-1	8.76	TGAGTT
PF08_0097	-1778	-1	8.76	TGAGTT
PFC0365w	-1340	1	8.76	AACTCA
PFC1000w	-384	1	8.76	AACTCA
PFE0980c	-1408	1	8.76	AACTCA
PFE0980c	-928	1	8.76	AACTCA
PFC0980c	-771	-1	8.76	TGAGTT
PFL0730w	-731	1	8.76	AACTCA
PFL0815w	-1856	-1	8.76	TGAGTT
PF08_0102	-629	1	8.76	AACTCA
PF14_0241	-1572	-1	8.76	TGAGTT
PF14_0540	-1813	-1	8.76	TGAGTT
PF14_0540	-1712	-1	8.76	TGAGTT
PF14_0540	-1429	1	8.76	AACTCA
MAL8P1.74	-320	1	8.76	AACTCA
PF13_0354	-154	-1	8.76	TGAGTT
PFA0510w	-540	-1	8.76	TGAGTT
PF07_0037	-894	-1	8.76	TGAGTT
MAL13P1.150	-714	1	8.76	AACTCA
PF11_0506	-795	-1	8.76	TGAGTT
PFI1150w	-869	-1	8.76	TGAGTT
PF10_0125	-259	-1	8.76	TGAGTT
PFL1425w	-1991	-1	8.76	TGAGTT
PFL1425w	-1158	1	8.76	AACTCA
PFL1605w	-1433	1	8.76	AACTCA
PF14_0354	-75	1	8.76	AACTCA
PF14_0382	-1003	-1	8.76	TGAGTT
PFC0490w	-662	-1	8.76	TGAGTT
MAL13P1.48	-505	1	8.76	AACTCA
PFD0835c	-1813	1	8.76	AACTCA
PF10_0090	-1392	1	8.76	AACTCA
PF14_0112	-957	1	8.76	AACTCA
PF08_0096	-1430	-1	8.76	TGAGTT
PF14_0393	-503	1	8.76	AACTCA
PFF1425w	-1357	-1	8.76	TGAGTT
PFA0580c	-1154	-1	8.76	TGAGTT
PF07_0110	-1779	-1	8.76	TGAGTT
PF13_0234	-994	1	8.76	AACTCA
PF10_0030	-66	-1	8.76	TGAGTT
PFL2470c	-692	1	8.76	AACTCA
PFC0230c	-1904	-1	8.76	TGAGTT
PF07_0117	-1310	1	8.76	AACTCA
PF14_0187	-371	-1	8.76	TGAGTT
PFL0970w	-139	-1	8.76	TGAGTT
PF08_0006	-20	-1	8.76	TGAGTT
PF14_0639	-79	-1	8.76	TGAGTT
PFF0935c	-739	1	8.76	AACTCA
PFF0935c	-496	-1	8.76	TGAGTT
PFL1620w	-433	-1	8.76	TGAGTT
PFL0395c	-1777	1	8.76	AACTCA
PFL1735c	-1230	1	8.76	AACTCA
PFF1045w	-633	-1	8.76	TGAGTT
PF10_0016	-1113	1	8.76	AACTCA
PF10_0016	-782	-1	8.76	TGAGTT
PF14_0038	-1700	-1	8.76	TGAGTT
PF14_0038	-578	1	8.76	AACTCA
MAL13P1.352	-1060	1	8.76	AACTCA
PF11_0058	-1029	1	8.76	AACTCA
PFI0530c	-1330	-1	8.76	TGAGTT
PFL1445w	-533	-1	8.76	TGAGTT
MAL8P1.59	-1420	1	8.76	AACTCA
PF14_0517	-242	1	8.76	AACTCA
PF14_0097	-1901	-1	8.76	TGAGTT
PF07_0057	-101	1	8.76	AACTCA
PFL0335c	-1713	1	8.76	AACTCA
PFE1040c	-684	1	8.76	AACTCA
PF11_0117	-469	1	8.76	AACTCA
PFL2025w	-584	1	8.76	AACTCA
PF08_0075	-202	-1	8.76	TGAGTT
PFF1015w	-608	1	8.76	AACTCA
MAL13P1.153	-728	1	8.76	AACTCA
MAL13P1.153	-290	-1	8.76	TGAGTT
PFF0195c	-699	1	8.76	AACTCA
PFC0470w	-46	-1	8.76	TGAGTT
PF11_0059	-622	-1	8.76	TGAGTT
PF13_0254	-954	-1	8.76	TGAGTT
PFE0605c	-577	-1	8.76	TGAGTT
PFC0775w	-1354	-1	8.76	TGAGTT
PFF1105c	-680	1	8.76	AACTCA
PFL2170c	-1996	-1	8.76	TGAGTT
PF14_0640	-998	1	8.76	AACTCA
PF14_0557	-540	1	8.76	AACTCA
PFE0245c	-679	1	8.76	AACTCA
PFD0865c	-1243	-1	8.76	TGAGTT
MAL13P1.56	-378	-1	8.76	TGAGTT
PFE0050w	-907	1	8.76	AACTCA
PFL2030w	-1183	1	8.76	AACTCA
PFL2030w	-299	1	8.76	AACTCA
PF13_0098	-35	-1	8.76	TGAGTT
PF14_0598	-1546	1	8.76	AACTCA
PF13_0281	-1161	-1	8.76	TGAGTT
PF10_0155	-1819	1	8.76	AACTCA
PF10_0155	-1110	-1	8.76	TGAGTT
PFL1680w	-233	-1	8.76	TGAGTT
PF07_0033	-1162	1	8.76	AACTCA
PF14_0217	-409	-1	8.76	TGAGTT
PF14_0657	-1913	-1	8.76	TGAGTT
PF11_0432	-1031	-1	8.76	TGAGTT
PF11_0351	-1023	1	8.76	AACTCA
PF13_0334	-1773	1	8.76	AACTCA
PFL0625c	-206	-1	8.76	TGAGTT
PF11_0165	-616	-1	8.76	TGAGTT
PF14_0499	-1253	-1	8.76	TGAGTT
PFI1745c	-1879	1	8.76	AACTCA
PFF0285c	-426	-1	8.76	TGAGTT
PF10_0029	-996	1	8.76	AACTCA
PF14_0257	-1944	-1	8.76	TGAGTT
MAL13P1.13	-1159	-1	8.76	TGAGTT
MAL13P1.13	-835	-1	8.76	TGAGTT
PF11_0511	-260	-1	8.76	TGAGTT
PFL0920c	-217	-1	8.76	TGAGTT
PFI1410c	-1061	1	8.76	AACTCA
PFD1055w	-807	-1	8.76	TGAGTT
PFL1985c	-584	1	8.76	AACTCA
PFC0270w	-80	1	8.76	AACTCA
PF13_0297	-791	-1	8.76	TGAGTT
PFI0095c	-28	-1	8.76	TGAGTT
MAL7P1.147	-1236	-1	8.76	TGAGTT
PFF1095w	-551	-1	8.76	TGAGTT
PFL0280c	-1041	-1	8.76	TGAGTT
PF14_0730	-1504	-1	8.76	TGAGTT
PFB0921c	-333	1	8.76	AACTCA
PF11_0331	-627	1	8.76	AACTCA
PF11_0331	-93	-1	8.76	TGAGTT
MAL13P1.112	-20	-1	8.76	TGAGTT
PF14_0665	-560	1	8.32	AGGTCA
PF14_0442	-1615	1	8.32	AGGTCA
PF14_0126	-302	1	8.32	AGGTCA
PFF1335c	-406	-1	8.32	TGACCT
PFL0415w	-938	-1	8.32	TGACCT
PFD0462w	-796	-1	8.32	TGACCT
PFF1360w	-117	-1	8.32	TGACCT
MAL7P1.25	-514	1	8.32	AGGTCA
PFD1060w	-1161	-1	8.32	TGACCT
PF14_0381	-1723	1	8.32	AGGTCA
PF11_0439	-776	-1	8.32	TGACCT
PF14_0663	-376	1	8.32	AGGTCA
PFE0310c	-486	1	8.32	AGGTCA
PFL1585c	-1203	-1	8.32	TGACCT
PFC0360w	-612	1	8.32	AGGTCA
PFF1410c	-1062	1	8.32	AGGTCA
PFB0180w	-253	-1	8.32	TGACCT
PF14_0125	-890	-1	8.32	TGACCT
PFC1015c	-735	1	8.32	AGGTCA
PFL0050c	-1693	1	8.32	AGGTCA
MAL13P1.36	-1195	-1	8.32	TGACCT
PF11_0469	-219	-1	8.32	TGACCT
PF11_0469	-208	1	8.32	AGGTCA
PFL2395c	-492	1	8.32	AGGTCA
PF07_0129	-1106	-1	8.32	TGACCT
PFL1655c	-400	1	8.32	AGGTCA
PFL1530w	-697	-1	8.32	TGACCT
PF14_0282	-509	-1	8.32	TGACCT
PF08_0097	-935	1	8.32	AGGTCA
PFB0279w	-1546	1	8.32	AGGTCA
PFB0279w	-1393	-1	8.32	TGACCT
PFL0730w	-618	1	8.32	AGGTCA
PF14_0241	-886	-1	8.32	TGACCT
PFD0980w	-1353	1	8.32	AGGTCA
MAL8P1.100	-508	-1	8.32	TGACCT
PFD0555c	-95	1	8.32	AGGTCA
PF13_0259	-664	-1	8.32	TGACCT
PF08_0068	-54	1	8.32	AGGTCA
PFL1425w	-1351	-1	8.32	TGACCT
PFL1425w	-1295	-1	8.32	TGACCT
PFL1605w	-1837	1	8.32	AGGTCA
PF14_0283	-1325	1	8.32	AGGTCA
PFL0705c	-290	-1	8.32	TGACCT
PF14_0382	-1723	1	8.32	AGGTCA
PFL1710c	-314	1	8.32	AGGTCA
PFL1035w	-1147	1	8.32	AGGTCA
PF13_0053	-800	-1	8.32	TGACCT
PF07_0110	-291	-1	8.32	TGACCT
PF10_0123	-1468	1	8.32	AGGTCA
PFD0560w	-620	-1	8.32	TGACCT
PF08_0114	-995	-1	8.32	TGACCT
PF14_0052	-605	1	8.32	AGGTCA
PFL1620w	-335	-1	8.32	TGACCT
PFA0180w	-601	1	8.32	AGGTCA
MAL8P1.32	-611	-1	8.32	TGACCT
PF08_0117	-409	1	8.32	AGGTCA
PF13_0121	-780	1	8.32	AGGTCA
MAL13P1.146	-702	1	8.32	AGGTCA
PFE1040c	-324	1	8.32	AGGTCA
PFL0210c	-165	-1	8.32	TGACCT
PF08_0075	-62	-1	8.32	TGACCT
PF11_0043	-1594	1	8.32	AGGTCA
PFF0430w	-1368	-1	8.32	TGACCT
PFF1070c	-903	-1	8.32	TGACCT
PF10_0099	-603	1	8.32	AGGTCA
PF14_0448	-1807	1	8.32	AGGTCA
PFC0265c	-976	-1	8.32	TGACCT
PF14_0557	-347	-1	8.32	TGACCT
PF14_0656	-238	-1	8.32	TGACCT
PFE0245c	-1151	-1	8.32	TGACCT
PFE0810c	-1774	1	8.32	AGGTCA
PFL1715w	-679	-1	8.32	TGACCT
MAL13P1.56	-943	1	8.32	AGGTCA
MAL13P1.133	-525	-1	8.32	TGACCT
PF11_0203	-1543	-1	8.32	TGACCT
PFL2445c	-517	1	8.32	AGGTCA
PFF0205w	-1634	1	8.32	AGGTCA
PF13_0183	-338	-1	8.32	TGACCT
PF11_0111	-850	1	8.32	AGGTCA
PF13_0098	-1905	1	8.32	AGGTCA
PF14_0609	-267	1	8.32	AGGTCA
PF07_0115	-323	-1	8.32	TGACCT
PF13_0118	-125	-1	8.32	TGACCT
PFF0245w	-357	1	8.32	AGGTCA
PFL1065c	-1789	1	8.32	AGGTCA
PF11_0432	-29	-1	8.32	TGACCT
PF14_0051	-29	-1	8.32	TGACCT
PF14_0280	-1169	-1	8.32	TGACCT
PF10_0363	-1104	-1	8.32	TGACCT
PF11_0316	-107	-1	8.32	TGACCT
PFD0460c	-967	1	8.32	AGGTCA
PFC0270w	-1225	1	8.32	AGGTCA
PFI0340c	-361	-1	8.32	TGACCT
PFC0200w	-1347	1	8.32	AGGTCA
PFF1150w	-1073	1	8.32	AGGTCA
MAL7P1.147	-1994	-1	8.32	TGACCT
PF13_0243	-951	1	8.32	AGGTCA
PFE0350c	-1398	1	8.32	AGGTCA
MAL13P1.112	-1910	-1	8.32	TGACCT
PF13_0230	-616	1	8.32	AGGTCA
PF11_0404	-1846	-1	7.95	TGATCT
PF11_0404	-1487	1	7.95	AGATCA
PFI0965w	-127	-1	7.95	TGATCT
PF13_0126	-346	-1	7.95	TCAGCT
PF14_0014	-989	1	7.95	AGATCA
PF14_0014	-656	-1	7.95	TGATCT
PF14_0442	-1769	1	7.95	AGATCA
PF14_0442	-1464	1	7.95	AGATCA
PF14_0126	-756	-1	7.95	TGATCT
PF14_0430	-573	1	7.95	AGATCA
PFB0445c	-1594	-1	7.95	TGATCT
PFB0445c	-1162	-1	7.95	TCAGCT
PFD0275w	-456	1	7.95	AGATCA
PFF0410w	-83	1	7.95	AGATCA
MAL13P1.73	-348	-1	7.95	TGATCT
PF13_0287	-304	1	7.95	AGATCA
PFF0105w	-322	1	7.95	AGATCA
PFD0540c	-808	1	7.95	AGATCA
PFD0770c	-690	1	7.95	AGATCA
PF14_0077	-1572	1	7.95	AGCTGA
PF14_0077	-1075	-1	7.95	TGATCT
PFI1570c	-332	1	7.95	AGATCA
PF11_0296	-994	-1	7.95	TGATCT
PF10_0160	-1156	1	7.95	AGATCA
PF11_0129	-646	-1	7.95	TGATCT
PFF1360w	-318	1	7.95	AGATCA
PFL0575w	-37	1	7.95	AGATCA
MAL8P1.36	-126	-1	7.95	TGATCT
PFC0105w	-166	1	7.95	AGATCA
PFD0090c	-1173	1	7.95	AGCTGA
PFD0090c	-61	1	7.95	AGATCA
PF11_0324	-146	1	7.95	AGCTGA
MAL7P1.16	-12	-1	7.95	TGATCT
MAL13P1.258	-1547	1	7.95	AGCTGA
PFE0560c	-1577	-1	7.95	TGATCT
PFE0560c	-787	-1	7.95	TCAGCT
PF14_0663	-1378	-1	7.95	TGATCT
PF13_0232	-1025	1	7.95	AGATCA
PF14_0538	-176	-1	7.95	TGATCT
PF08_0132	-1797	1	7.95	AGATCA
PF08_0132	-1587	-1	7.95	TGATCT
PFC0865w	-996	-1	7.95	TGATCT
MAL7P1.32	-39	1	7.95	AGATCA
PF14_0273	-1654	1	7.95	AGATCA
PF07_0079	-368	1	7.95	AGATCA
MAL7P1.152	-817	-1	7.95	TGATCT
PFF1410c	-895	1	7.95	AGATCA
PFF1410c	-708	-1	7.95	TGATCT
PFF1410c	-237	-1	7.95	TGATCT
PF11_0047	-1083	-1	7.95	TGATCT
PFB0180w	-1225	1	7.95	AGATCA
PFB0180w	-29	1	7.95	AGATCA
PF14_0125	-436	1	7.95	AGATCA
PFC1015c	-1682	-1	7.95	TGATCT
PFL0050c	-806	1	7.95	AGATCA
PF11_0295	-292	1	7.95	AGATCA
PF13_0037	-503	1	7.95	AGATCA
MAL13P1.36	-431	-1	7.95	TGATCT
MAL13P1.25	-38	1	7.95	AGATCA
PFE0130c	-1508	1	7.95	AGATCA
PFB0800c	-1738	-1	7.95	TGATCT
PF13_0302	-1554	-1	7.95	TGATCT
PFC0175w	-819	1	7.95	AGCTGA
PFI1275w	-1075	-1	7.95	TGATCT
MAL7P1.98	-201	1	7.95	AGCTGA
MAL8P1.124	-106	-1	7.95	TGATCT
MAL13P1.31	-796	-1	7.95	TGATCT
PFC0365w	-1407	1	7.95	AGATCA
PFC1000w	-168	1	7.95	AGATCA
PFE0980c	-1371	-1	7.95	TCAGCT
PF08_0076	-1360	1	7.95	AGATCA
MAL7P1.174	-1759	1	7.95	AGATCA
PFL0730w	-130	-1	7.95	TGATCT
PF11_0317	-1165	-1	7.95	TCAGCT
PF11_0317	-141	-1	7.95	TGATCT
PF14_0230	-91	-1	7.95	TCAGCT
MAL7P1.120	-1449	-1	7.95	TCAGCT
PFA0510w	-908	-1	7.95	TGATCT
PFD0980w	-226	-1	7.95	TGATCT
PF14_0324	-824	-1	7.95	TGATCT
PFC0805w	-572	-1	7.95	TGATCT
PFC0045w	-456	-1	7.95	TGATCT
PF13_0259	-759	-1	7.95	TGATCT
PF13_0214	-695	1	7.95	AGATCA
PF14_0605	-742	-1	7.95	TGATCT
PFD0835c	-1266	1	7.95	AGATCA
PF14_0112	-1086	-1	7.95	TGATCT
PF14_0112	-1047	1	7.95	AGATCA
PF14_0112	-973	-1	7.95	TGATCT
PF11_0213	-151	-1	7.95	TGATCT
PF14_0329	-1221	1	7.95	AGATCA
PF11_0076	-128	-1	7.95	TGATCT
PF08_0037	-150	-1	7.95	TGATCT
PF14_0411	-499	-1	7.95	TGATCT
PFC0430w	-1370	1	7.95	AGCTGA
MAL7P1.110	-88	1	7.95	AGATCA
PFI0555c	-921	1	7.95	AGCTGA
PF14_0167	-1606	-1	7.95	TGATCT
PFL1995c	-1259	-1	7.95	TCAGCT
PFL1995c	-572	-1	7.95	TGATCT
PFI1045w	-1163	-1	7.95	TGATCT
PF10_0122	-822	1	7.95	AGATCA
PF14_0187	-1558	-1	7.95	TGATCT
PFD0669c	-1371	1	7.95	AGATCA
PFD0669c	-659	1	7.95	AGATCA
PFC0800w	-547	1	7.95	AGATCA
PF14_0073	-1777	1	7.95	AGATCA
MAL13P1.186	-13	-1	7.95	TCAGCT
PFL2055w	-571	-1	7.95	TGATCT
PF10_0289	-836	-1	7.95	TGATCT
MAL13P1.221	-547	-1	7.95	TGATCT
PFA0570w	-1340	-1	7.95	TGATCT
PFL1620w	-1800	1	7.95	AGCTGA
PF11_0071	-537	1	7.95	AGATCA
PFF1045w	-464	-1	7.95	TGATCT
MAL8P1.32	-425	1	7.95	AGCTGA
PF14_0038	-1758	1	7.95	AGATCA
PF14_0038	-1351	1	7.95	AGATCA
PF11_0058	-1475	-1	7.95	TGATCT
PF11_0369	-674	-1	7.95	TGATCT
PFB0635w	-611	-1	7.95	TGATCT
PF14_0517	-1699	-1	7.95	TGATCT
PF14_0057	-1310	1	7.95	AGATCA
PF14_0186	-1029	1	7.95	AGATCA
PF07_0057	-86	-1	7.95	TGATCT
PFC0285c	-970	-1	7.95	TGATCT
PF14_0399	-238	-1	7.95	TGATCT
PFL1790w	-1343	1	7.95	AGATCA
PFE1040c	-143	-1	7.95	TGATCT
PF08_0075	-877	-1	7.95	TGATCT
PFA0195w	-664	-1	7.95	TGATCT
PFF1015w	-1087	-1	7.95	TGATCT
MAL13P1.153	-1076	1	7.95	AGATCA
MAL13P1.344	-950	1	7.95	AGATCA
PFF0625w	-1227	1	7.95	AGATCA
PFI1040c	-177	1	7.95	AGATCA
PF14_0240	-1566	-1	7.95	TCAGCT
PF11_0059	-176	1	7.95	AGATCA
PFF1070c	-1056	1	7.95	AGATCA
PF10_0099	-426	-1	7.95	TGATCT
PF14_0255	-40	-1	7.95	TGATCT
PF13_0129	-663	-1	7.95	TGATCT
PFF0405c	-313	-1	7.95	TGATCT
PFC0265c	-1505	-1	7.95	TGATCT
PFE0245c	-21	-1	7.95	TGATCT
MAL7P1.134	-265	1	7.95	AGATCA
PF10_0121	-645	-1	7.95	TGATCT
PFI0585c	-361	1	7.95	AGATCA
PFL1535w	-965	-1	7.95	TGATCT
PFC1035w	-527	-1	7.95	TGATCT
PFC1035w	-10	1	7.95	AGATCA
PF14_0036	-713	-1	7.95	TGATCT
MAL13P1.72	-493	-1	7.95	TGATCT
MAL13P1.257	-9	-1	7.95	TCAGCT
MAL7P1.31	-955	-1	7.95	TGATCT
PF13_0098	-1848	1	7.95	AGATCA
PF13_0098	-350	1	7.95	AGATCA
PF14_0609	-844	-1	7.95	TGATCT
PF13_0316	-1970	1	7.95	AGATCA
PF13_0316	-1232	1	7.95	AGATCA
PFE1270c	-370	-1	7.95	TCAGCT
PF14_0047	-529	-1	7.95	TGATCT
PFD0270c	-611	-1	7.95	TGATCT
PFL0340w	-485	-1	7.95	TGATCT
PF10_0155	-440	-1	7.95	TGATCT
PFL1680w	-1224	1	7.95	AGATCA
PF13_0045	-1106	1	7.95	AGATCA
PFL2275c	-935	1	7.95	AGATCA
PFL2275c	-359	-1	7.95	TGATCT
PF11_0432	-15	1	7.95	AGATCA
PFC0975c	-1475	-1	7.95	TGATCT
MAL8P1.156	-1936	-1	7.95	TGATCT
MAL8P1.156	-1016	-1	7.95	TGATCT
PF10_0274	-821	1	7.95	AGATCA
PF14_0499	-417	1	7.95	AGATCA
PFL0255c	-925	-1	7.95	TGATCT
MAL13P1.74	-154	1	7.95	AGATCA
PF11_0265	-896	-1	7.95	TCAGCT
PF11_0265	-16	-1	7.95	TCAGCT
PF10_0041	-1031	1	7.95	AGATCA
PFE0275w	-1516	-1	7.95	TGATCT
MAL13P1.13	-1581	-1	7.95	TGATCT
PF11_0511	-802	1	7.95	AGATCA
PF14_0417	-1084	-1	7.95	TGATCT
PF10_0363	-200	1	7.95	AGATCA
PF14_0677	-146	-1	7.95	TGATCT
PFC0270w	-696	1	7.95	AGATCA
PFC0200w	-798	-1	7.95	TGATCT
MAL7P1.122	-226	1	7.95	AGCTGA
PFI1310w	-52	-1	7.95	TGATCT
PFL0670c	-575	-1	7.95	TCAGCT
PFL0670c	-21	1	7.95	AGATCA
PFI1190w	-840	1	7.95	AGCTGA
PFB0921c	-635	-1	7.95	TGATCT
PF11_0397	-765	1	7.95	AGATCA
PF11_0331	-1996	-1	7.95	TCAGCT
PF11_0331	-837	1	7.95	AGATCA
PF13_0204	-1677	1	7.95	AGATCA
PF13_0126	-1205	-1	6.78	TGAGGT
PF14_0665	-282	-1	6.78	TGAGGT
MAL7P1.209	-1106	-1	6.78	TGAGGT
MAL7P1.209	-117	1	6.78	ACCTCA
PF08_0111	-835	-1	6.78	TGAGGT
PF11_0120	-27	-1	6.78	TGAGGT
PFF1395c	-459	1	6.78	ACCTCA
PFD0462w	-1739	1	6.78	ACCTCA
PF07_0085	-86	1	6.78	ACCTCA
PF14_0308	-84	1	6.78	ACCTCA
PFF0105w	-929	1	6.78	ACCTCA
PFD0540c	-1100	-1	6.78	TGAGGT
PF08_0098	-765	1	6.78	ACCTCA
PF10_0286	-731	1	6.78	ACCTCA
PFC0335c	-924	1	6.78	ACCTCA
PFE0630c	-664	-1	6.78	TGAGGT
PF11_0129	-628	-1	6.78	TGAGGT
MAL8P1.36	-241	1	6.78	ACCTCA
PF07_0122	-391	1	6.78	ACCTCA
PFL2430c	-342	-1	6.78	TGAGGT
PF14_0538	-1518	-1	6.78	TGAGGT
PFE1020w	-376	-1	6.78	TGAGGT
MAL13P1.76	-1717	1	6.78	ACCTCA
PFI0190w	-618	1	6.78	ACCTCA
PFL0050c	-782	1	6.78	ACCTCA
PF13_0302	-1050	1	6.78	ACCTCA
PFF1400w	-521	-1	6.78	TGAGGT
PF11_0305	-505	1	6.78	ACCTCA
PFC0365w	-1796	-1	6.78	TGAGGT
PFC1000w	-1410	1	6.78	ACCTCA
PF07_0022	-459	1	6.78	ACCTCA
PF14_0540	-357	-1	6.78	TGAGGT
PF14_0673	-251	1	6.78	ACCTCA
PF14_0324	-1817	1	6.78	ACCTCA
PFD0740w	-1674	-1	6.78	TGAGGT
PF10_0125	-223	-1	6.78	TGAGGT
PF14_0223	-582	1	6.78	ACCTCA
PF14_0678	-400	1	6.78	ACCTCA
PF10_0103	-672	-1	6.78	TGAGGT
PFI1105w	-178	-1	6.78	TGAGGT
PFE1015c	-650	1	6.78	ACCTCA
PFA0480w	-41	-1	6.78	TGAGGT
PF11_0306	-1007	-1	6.78	TGAGGT
PFF1425w	-1332	-1	6.78	TGAGGT
PFF1425w	-531	-1	6.78	TGAGGT
PF14_0095	-742	-1	6.78	TGAGGT
PFE0975c	-1475	1	6.78	ACCTCA
PFF0160c	-961	1	6.78	ACCTCA
PF10_0214	-1922	1	6.78	ACCTCA
PFA0495c	-1017	-1	6.78	TGAGGT
MAL8P1.130	-327	1	6.78	ACCTCA
PFC0530w	-858	-1	6.78	TGAGGT
PF14_0674	-603	-1	6.78	TGAGGT
PF11_0096	-1194	-1	6.78	TGAGGT
PF11_0096	-777	1	6.78	ACCTCA
PFL1045w	-310	1	6.78	ACCTCA
PF14_0038	-1065	-1	6.78	TGAGGT
PF11_0065	-35	1	6.78	ACCTCA
PF11_0353	-1879	1	6.78	ACCTCA
PFC0221c	-912	-1	6.78	TGAGGT
PFI1615w	-279	-1	6.78	TGAGGT
MAL8P1.35	-759	1	6.78	ACCTCA
PFL0335c	-1493	-1	6.78	TGAGGT
PFL1790w	-471	1	6.78	ACCTCA
PF07_0088	-1940	-1	6.78	TGAGGT
PFA0195w	-1393	1	6.78	ACCTCA
PF10_0264	-1255	-1	6.78	TGAGGT
PFF1070c	-1020	-1	6.78	TGAGGT
MAL8P1.108	-1705	-1	6.78	TGAGGT
PF14_0564	-295	1	6.78	ACCTCA
PF13_0235	-271	1	6.78	ACCTCA
PF14_0656	-821	1	6.78	ACCTCA
PFF1250w	-537	-1	6.78	TGAGGT
PFD0865c	-977	1	6.78	ACCTCA
PF10_0121	-1095	-1	6.78	TGAGGT
MAL13P1.133	-1753	1	6.78	ACCTCA
PFC0340w	-978	-1	6.78	TGAGGT
PFE0970w	-1288	-1	6.78	TGAGGT
PFC1035w	-684	1	6.78	ACCTCA
PF10_0217	-1142	-1	6.78	TGAGGT
PF11_0111	-1700	1	6.78	ACCTCA
MAL7P1.320	-744	-1	6.78	TGAGGT
PFE1520c	-635	-1	6.78	TGAGGT
PF13_0279	-496	1	6.78	ACCTCA
PFL1680w	-1363	1	6.78	ACCTCA
PFL1680w	-580	-1	6.78	TGAGGT
PF08_0131	-1119	1	6.78	ACCTCA
PF14_0217	-1434	-1	6.78	TGAGGT
PFC0440c	-684	-1	6.78	TGAGGT
PF11_0165	-1027	1	6.78	ACCTCA
PFF0285c	-807	-1	6.78	TGAGGT
PFD0075w	-1724	1	6.78	ACCTCA
MAL13P1.13	-1938	-1	6.78	TGAGGT
PFI1410c	-1085	-1	6.78	TGAGGT
PF11_0109	-1747	-1	6.78	TGAGGT
PF11_0109	-1144	1	6.78	ACCTCA
PFD1055w	-523	-1	6.78	TGAGGT
PFD0460c	-24	-1	6.78	TGAGGT
PFC0200w	-1055	-1	6.78	TGAGGT
PFF1150w	-313	1	6.78	ACCTCA
PF10_0299	-194	-1	6.78	TGAGGT
PFL0670c	-552	1	6.78	ACCTCA
PF14_0730	-1703	1	6.78	ACCTCA
PFL0515w	-503	1	6.78	ACCTCA
PF14_0692	-355	1	6.78	ACCTCA
PF13_0243	-1798	1	6.78	ACCTCA
PF13_0268	-1955	-1	6.78	TGAGGT
PFI0965w	-428	1	6.23	AGCACA
PF10_0240	-70	-1	6.23	TGTGCT
PF13_0126	-1785	1	6.23	AGCACA
PFI0680c	-420	1	6.23	AGCACA
PFB0715w	-1218	1	6.23	AGCACA
PF14_0368	-41	-1	6.23	TGTGCT
PF14_0662	-1599	-1	6.23	TGTGCT
MAL13P1.73	-45	-1	6.23	TGTGCT
PFA0185w	-239	1	6.23	AGCACA
PFD0462w	-1027	1	6.23	AGCACA
PFD0690c	-382	-1	6.23	TGTGCT
PF07_0085	-574	-1	6.23	TGTGCT
PFL1255c	-971	1	6.23	AGCACA
PFF0820w	-1296	-1	6.23	TGTGCT
PFF0820w	-566	-1	6.23	TGTGCT
PF10_0286	-749	-1	6.23	TGTGCT
PF11_0129	-539	-1	6.23	TGTGCT
PFF0700c	-1028	1	6.23	AGCACA
PF13_0252	-124	-1	6.23	TGTGCT
PFD1060w	-1463	1	6.23	AGCACA
PFD1060w	-1195	1	6.23	AGCACA
PF11_0324	-1884	1	6.23	AGCACA
PF11_0159	-40	1	6.23	AGCACA
PF14_0359	-142	1	6.23	AGCACA
PF13_0147	-919	1	6.23	AGCACA
PF10_0065	-685	1	6.23	AGCACA
MAL13P1.144	-237	1	6.23	AGCACA
PF14_0601	-1034	1	6.23	AGCACA
PF14_0601	-1000	1	6.23	AGCACA
PFE0560c	-1984	-1	6.23	TGTGCT
PF14_0663	-884	1	6.23	AGCACA
PFE0850c	-1491	-1	6.23	TGTGCT
PF11_0282	-577	-1	6.23	TGTGCT
PF14_0028	-1003	1	6.23	AGCACA
PF11_0289	-1556	-1	6.23	TGTGCT
PF11_0289	-608	1	6.23	AGCACA
MAL7P1.32	-233	1	6.23	AGCACA
PF10_0165	-132	1	6.23	AGCACA
PFE1020w	-402	1	6.23	AGCACA
MAL13P1.25	-124	-1	6.23	TGTGCT
PF14_0413	-603	-1	6.23	TGTGCT
PFC0175w	-312	1	6.23	AGCACA
PF14_0497	-183	-1	6.23	TGTGCT
PF10_0173	-489	-1	6.23	TGTGCT
PF14_0282	-1780	1	6.23	AGCACA
MAL7P1.98	-427	1	6.23	AGCACA
MAL13P1.31	-6	1	6.23	AGCACA
PF08_0076	-1175	-1	6.23	TGTGCT
PF07_0087	-1300	-1	6.23	TGTGCT
PF07_0022	-308	-1	6.23	TGTGCT
PFL0730w	-658	1	6.23	AGCACA
PF08_0102	-1562	-1	6.23	TGTGCT
PF07_0064	-707	-1	6.23	TGTGCT
PF10_0066	-482	-1	6.23	TGTGCT
PF13_0137	-1493	-1	6.23	TGTGCT
PF07_0075	-258	-1	6.23	TGTGCT
PF11_0161	-1196	-1	6.23	TGTGCT
PF11_0161	-833	-1	6.23	TGTGCT
PF14_0324	-1035	-1	6.23	TGTGCT
PFE1210c	-1264	1	6.23	AGCACA
PFD0740w	-984	-1	6.23	TGTGCT
PF08_0068	-1224	-1	6.23	TGTGCT
PF08_0051	-497	1	6.23	AGCACA
PF14_0283	-54	-1	6.23	TGTGCT
PF13_0214	-231	1	6.23	AGCACA
PFL1315w	-595	-1	6.23	TGTGCT
PFL1315w	-397	-1	6.23	TGTGCT
MAL13P1.48	-1929	-1	6.23	TGTGCT
PFL1710c	-290	-1	6.23	TGTGCT
PF14_0112	-896	-1	6.23	TGTGCT
PFL0200c	-342	-1	6.23	TGTGCT
PFE1015c	-624	-1	6.23	TGTGCT
PF14_0393	-1075	-1	6.23	TGTGCT
PFF1425w	-141	-1	6.23	TGTGCT
PFC0556c	-48	-1	6.23	TGTGCT
PF14_0095	-1447	-1	6.23	TGTGCT
PFE0855c	-413	-1	6.23	TGTGCT
MAL8P1.34	-294	1	6.23	AGCACA
MAL8P1.34	-270	-1	6.23	TGTGCT
PFC0230c	-488	1	6.23	AGCACA
PFB0595w	-1555	-1	6.23	TGTGCT
PFA0495c	-1139	-1	6.23	TGTGCT
PF13_0091	-345	1	6.23	AGCACA
PF14_0073	-695	-1	6.23	TGTGCT
MAL13P1.274	-1629	-1	6.23	TGTGCT
PF11_0403	-649	1	6.23	AGCACA
PFL1620w	-224	1	6.23	AGCACA
PFL0395c	-192	1	6.23	AGCACA
MAL13P1.301	-194	1	6.23	AGCACA
PF14_0096	-1564	1	6.23	AGCACA
PFL1735c	-641	-1	6.23	TGTGCT
MAL8P1.32	-159	1	6.23	AGCACA
PFE0635c	-1574	1	6.23	AGCACA
PF11_0258	-560	-1	6.23	TGTGCT
PF11_0408	-1059	-1	6.23	TGTGCT
PF14_0057	-94	-1	6.23	TGTGCT
PFL0565w	-1455	1	6.23	AGCACA
PF14_0486	-724	1	6.23	AGCACA
PFL1240c	-1970	1	6.23	AGCACA
MAL13P1.146	-182	1	6.23	AGCACA
PFE0885w	-331	1	6.23	AGCACA
PFL2025w	-1104	-1	6.23	TGTGCT
MAL8P1.75	-104	1	6.23	AGCACA
PF08_0075	-1062	1	6.23	AGCACA
PFF1015w	-112	-1	6.23	TGTGCT
PFF0360w	-1226	1	6.23	AGCACA
PFF0625w	-1946	1	6.23	AGCACA
PFC0085c	-1885	-1	6.23	TGTGCT
PFL1830w	-1534	1	6.23	AGCACA
PF11_0270	-841	-1	6.23	TGTGCT
PFF0155w	-619	1	6.23	AGCACA
PFL1640c	-220	-1	6.23	TGTGCT
PF14_0255	-108	1	6.23	AGCACA
PF14_0448	-947	-1	6.23	TGTGCT
PFL1310c	-1966	1	6.23	AGCACA
PFL1310c	-1768	1	6.23	AGCACA
PF14_0200	-367	-1	6.23	TGTGCT
PFB0605w	-1481	-1	6.23	TGTGCT
PFF1250w	-1519	1	6.23	AGCACA
PFL1715w	-703	1	6.23	AGCACA
PF10_0121	-1505	1	6.23	AGCACA
PF08_0019	-548	1	6.23	AGCACA
PFI0585c	-235	-1	6.23	TGTGCT
PF13_0014	-1498	1	6.23	AGCACA
PF13_0014	-1211	-1	6.23	TGTGCT
PFL1535w	-1612	1	6.23	AGCACA
PFC1035w	-706	-1	6.23	TGTGCT
PF10_0217	-1634	-1	6.23	TGTGCT
PFL2445c	-941	1	6.23	AGCACA
PFF0205w	-361	1	6.23	AGCACA
PF13_0183	-274	-1	6.23	TGTGCT
PF13_0183	-85	-1	6.23	TGTGCT
PF11_0111	-1111	1	6.23	AGCACA
MAL7P1.320	-755	1	6.23	AGCACA
PFE0665c	-1659	1	6.23	AGCACA
PF14_0036	-1608	1	6.23	AGCACA
PFL1135c	-885	-1	6.23	TGTGCT
PFL2030w	-1703	-1	6.23	TGTGCT
MAL7P1.31	-761	-1	6.23	TGTGCT
PF13_0098	-1833	-1	6.23	TGTGCT
PFC0271c	-928	-1	6.23	TGTGCT
PF11_0225	-1853	-1	6.23	TGTGCT
PFE0040c	-1807	-1	6.23	TGTGCT
PF08_0063	-259	1	6.23	AGCACA
PF14_0072	-127	-1	6.23	TGTGCT
PF08_0131	-1314	-1	6.23	TGTGCT
PF07_0033	-1545	-1	6.23	TGTGCT
PF07_0033	-1153	1	6.23	AGCACA
PF14_0217	-700	-1	6.23	TGTGCT
PFL2275c	-855	-1	6.23	TGTGCT
PFE1275c	-1904	1	6.23	AGCACA
MAL8P1.156	-1380	1	6.23	AGCACA
PFE0230w	-42	-1	6.23	TGTGCT
PFL0255c	-725	-1	6.23	TGTGCT
PFL0660w	-1075	-1	6.23	TGTGCT
PF14_0280	-1509	1	6.23	AGCACA
PF14_0280	-276	-1	6.23	TGTGCT
PF14_0280	-224	-1	6.23	TGTGCT
PFI0685w	-45	-1	6.23	TGTGCT
MAL13P1.13	-1211	-1	6.23	TGTGCT
PFF1390w	-148	1	6.23	AGCACA
PF14_0509	-65	1	6.23	AGCACA
PFI0150c	-1352	-1	6.23	TGTGCT
PFI0150c	-908	-1	6.23	TGTGCT
PF14_0677	-1551	-1	6.23	TGTGCT
PF14_0677	-135	-1	6.23	TGTGCT
PFL2355w	-482	-1	6.23	TGTGCT
PFL1985c	-1173	1	6.23	AGCACA
PFD0460c	-736	-1	6.23	TGTGCT
PF14_0289	-157	-1	6.23	TGTGCT
PF13_0141	-1075	1	6.23	AGCACA
PF13_0141	-738	1	6.23	AGCACA
PFC0200w	-749	1	6.23	AGCACA
PFF1150w	-1523	-1	6.23	TGTGCT
PFF1150w	-87	-1	6.23	TGTGCT
PFE1590w	-752	1	6.23	AGCACA
MAL13P1.134	-282	1	6.23	AGCACA
PF07_0015	-1490	1	6.23	AGCACA
PFL0670c	-1981	-1	6.23	TGTGCT
PFF1385c	-1400	-1	6.23	TGTGCT
PFF1385c	-535	-1	6.23	TGTGCT
PF14_0027	-964	-1	6.23	TGTGCT
PFL0515w	-733	-1	6.23	TGTGCT
PF13_0268	-539	-1	6.23	TGTGCT
PF10_0064	-24	-1	6.23	TGTGCT
PF10_0241	-612	1	6.23	AGCACA
PF11_0404	-8	1	5.81	AGTTCA
PF14_0442	-1603	1	5.81	AGTTCA
PF14_0442	-1458	1	5.81	AGTTCA
PF14_0442	-1080	-1	5.81	TGAACT
PF14_0430	-121	1	5.81	AGTTCA
PF14_0368	-702	1	5.81	AGTTCA
PF08_0054	-1044	-1	5.81	TGAACT
MAL13P1.73	-698	-1	5.81	TGAACT
PFF1335c	-962	-1	5.81	TGAACT
PF10_0259	-232	-1	5.81	TGAACT
PFD0462w	-1495	-1	5.81	TGAACT
PF13_0273	-661	1	5.81	AGTTCA
PFI1385c	-757	-1	5.81	TGAACT
MAL13P1.255	-1917	1	5.81	AGTTCA
PF14_0062	-338	1	5.81	AGTTCA
PFD0690c	-1391	-1	5.81	TGAACT
PF11_0245	-1441	1	5.81	AGTTCA
PF07_0085	-1352	1	5.81	AGTTCA
PFL1255c	-745	-1	5.81	TGAACT
PF13_0150	-344	1	5.81	AGTTCA
PF14_0308	-723	-1	5.81	TGAACT
PFL1100w	-853	-1	5.81	TGAACT
PFE0870w	-1164	1	5.81	AGTTCA
PFD0540c	-1423	1	5.81	AGTTCA
MAL13P1.26	-1015	-1	5.81	TGAACT
MAL13P1.26	-526	1	5.81	AGTTCA
PF10_0260	-629	1	5.81	AGTTCA
PFI1430w	-404	1	5.81	AGTTCA
PFL2440w	-1984	1	5.81	AGTTCA
PFL2440w	-1144	1	5.81	AGTTCA
PF14_0077	-1152	1	5.81	AGTTCA
PF14_0077	-1115	1	5.81	AGTTCA
PFE0630c	-379	-1	5.81	TGAACT
PFF0700c	-1505	-1	5.81	TGAACT
MAL7P1.25	-731	-1	5.81	TGAACT
PF11_0324	-392	-1	5.81	TGAACT
PF14_0152	-703	-1	5.81	TGAACT
PFE1370w	-886	1	5.81	AGTTCA
PF14_0601	-228	1	5.81	AGTTCA
PF14_0589	-811	-1	5.81	TGAACT
PFL2430c	-628	-1	5.81	TGAACT
PFE0850c	-1272	1	5.81	AGTTCA
MAL13P1.390	-1123	-1	5.81	TGAACT
PF08_0132	-1828	1	5.81	AGTTCA
PF08_0132	-1627	-1	5.81	TGAACT
PFL2125c	-1696	1	5.81	AGTTCA
PFL2125c	-989	-1	5.81	TGAACT
PF14_0028	-675	1	5.81	AGTTCA
PF08_0087	-1270	-1	5.81	TGAACT
MAL7P1.32	-452	1	5.81	AGTTCA
MAL13P1.52	-1117	1	5.81	AGTTCA
PF10_0165	-1504	1	5.81	AGTTCA
PF14_0273	-278	-1	5.81	TGAACT
PF07_0059	-1650	1	5.81	AGTTCA
PFA0520c	-279	-1	5.81	TGAACT
PFL0640w	-1841	1	5.81	AGTTCA
PFL0640w	-219	-1	5.81	TGAACT
MAL13P1.76	-1759	-1	5.81	TGAACT
MAL13P1.76	-1305	-1	5.81	TGAACT
PF11_0047	-1227	-1	5.81	TGAACT
PF11_0047	-987	1	5.81	AGTTCA
PF11_0047	-293	-1	5.81	TGAACT
PFI0190w	-1416	-1	5.81	TGAACT
MAL7P1.157	-376	-1	5.81	TGAACT
MAL7P1.37	-37	1	5.81	AGTTCA
PFL0050c	-1848	-1	5.81	TGAACT
PF13_0302	-1142	1	5.81	AGTTCA
PF14_0413	-474	1	5.81	AGTTCA
PFF0165c	-725	1	5.81	AGTTCA
PFL0900c	-93	-1	5.81	TGAACT
PF10_0173	-1149	-1	5.81	TGAACT
PF14_0256	-530	-1	5.81	TGAACT
PF11_0305	-356	1	5.81	AGTTCA
PFB0279w	-134	-1	5.81	TGAACT
MAL13P1.31	-1350	-1	5.81	TGAACT
PFF1295w	-617	1	5.81	AGTTCA
PFC0980c	-408	-1	5.81	TGAACT
MAL7P1.174	-378	-1	5.81	TGAACT
PF14_0103	-689	1	5.81	AGTTCA
PF10_0047	-1779	-1	5.81	TGAACT
PFF0910c	-684	1	5.81	AGTTCA
PFF0910c	-123	-1	5.81	TGAACT
PFL0730w	-288	1	5.81	AGTTCA
PF08_0102	-1715	1	5.81	AGTTCA
PF11_0317	-7	-1	5.81	TGAACT
PF14_0389	-524	-1	5.81	TGAACT
PF14_0540	-479	1	5.81	AGTTCA
MAL13P1.184	-679	-1	5.81	TGAACT
PF13_0027	-245	-1	5.81	TGAACT
PF07_0037	-503	-1	5.81	TGAACT
PFD0980w	-259	1	5.81	AGTTCA
PF11_0384	-1636	-1	5.81	TGAACT
PFD0740w	-1972	-1	5.81	TGAACT
PFD0740w	-1229	-1	5.81	TGAACT
PFD0740w	-722	1	5.81	AGTTCA
PFC0805w	-1251	1	5.81	AGTTCA
MAL13P1.69	-720	-1	5.81	TGAACT
PF10_0125	-238	1	5.81	AGTTCA
PFL1425w	-1867	1	5.81	AGTTCA
PFL1605w	-495	1	5.81	AGTTCA
MAL13P1.28	-434	1	5.81	AGTTCA
PF14_0354	-519	-1	5.81	TGAACT
PFB0520w	-1041	-1	5.81	TGAACT
PF11_0106	-2000	-1	5.81	TGAACT
PF11_0106	-1376	-1	5.81	TGAACT
PF14_0347	-71	-1	5.81	TGAACT
PF11_0215	-879	-1	5.81	TGAACT
PF13_0071	-1156	1	5.81	AGTTCA
PF13_0059	-109	-1	5.81	TGAACT
PF13_0053	-273	1	5.81	AGTTCA
PF14_0329	-390	1	5.81	AGTTCA
PF14_0329	-355	1	5.81	AGTTCA
PF11_0076	-1092	1	5.81	AGTTCA
PF08_0096	-1385	-1	5.81	TGAACT
PF08_0096	-212	-1	5.81	TGAACT
PF11_0306	-1156	-1	5.81	TGAACT
MAL8P1.3	-1583	-1	5.81	TGAACT
PF14_0411	-437	1	5.81	AGTTCA
PFC0900w	-496	1	5.81	AGTTCA
PFA0580c	-797	-1	5.81	TGAACT
PF14_0095	-1206	-1	5.81	TGAACT
PF11_0088	-244	-1	5.81	TGAACT
PF14_0167	-942	-1	5.81	TGAACT
PF14_0167	-877	-1	5.81	TGAACT
MAL8P1.34	-258	1	5.81	AGTTCA
PFF0115c	-138	1	5.81	AGTTCA
PFI1045w	-657	1	5.81	AGTTCA
PFI1045w	-171	1	5.81	AGTTCA
PF14_0426	-1592	1	5.81	AGTTCA
PF14_0426	-703	-1	5.81	TGAACT
PF14_0426	-593	1	5.81	AGTTCA
PFL0425c	-517	1	5.81	AGTTCA
PF11_0182	-285	1	5.81	AGTTCA
PFF0555w	-248	-1	5.81	TGAACT
PFB0595w	-245	1	5.81	AGTTCA
MAL8P1.157	-1288	-1	5.81	TGAACT
PFA0495c	-266	-1	5.81	TGAACT
PFC0530w	-1371	-1	5.81	TGAACT
PF14_0187	-171	-1	5.81	TGAACT
PFI1140w	-481	1	5.81	AGTTCA
PFL0970w	-257	1	5.81	AGTTCA
PFD0669c	-1063	-1	5.81	TGAACT
PFD0669c	-318	-1	5.81	TGAACT
PFB0215c	-97	1	5.81	AGTTCA
PF11_0368	-892	1	5.81	AGTTCA
PF14_0639	-872	1	5.81	AGTTCA
PFF1050w	-318	1	5.81	AGTTCA
PF14_0073	-1651	1	5.81	AGTTCA
PF14_0073	-102	1	5.81	AGTTCA
PFC0780w	-1217	-1	5.81	TGAACT
PF11_0403	-1227	-1	5.81	TGAACT
MAL13P1.46	-321	-1	5.81	TGAACT
PFA0570w	-1635	-1	5.81	TGAACT
PFL1620w	-52	1	5.81	AGTTCA
PF14_0096	-1805	1	5.81	AGTTCA
PF14_0096	-828	1	5.81	AGTTCA
PF11_0071	-812	-1	5.81	TGAACT
PFL1735c	-199	1	5.81	AGTTCA
MAL8P1.32	-1171	-1	5.81	TGAACT
MAL8P1.32	-104	1	5.81	AGTTCA
PFF0755c	-256	1	5.81	AGTTCA
PF08_0074	-758	1	5.81	AGTTCA
PF10_0016	-431	-1	5.81	TGAACT
PF11_0065	-1827	1	5.81	AGTTCA
MAL13P1.337	-733	-1	5.81	TGAACT
PF11_0508	-1462	-1	5.81	TGAACT
PFB0575c	-1781	1	5.81	AGTTCA
PFE0635c	-19	-1	5.81	TGAACT
MAL13P1.67	-11	-1	5.81	TGAACT
PF11_0258	-45	1	5.81	AGTTCA
PFB0240w	-776	-1	5.81	TGAACT
PFB0240w	-356	-1	5.81	TGAACT
PF14_0517	-837	-1	5.81	TGAACT
PFI1100w	-46	1	5.81	AGTTCA
PF14_0057	-706	1	5.81	AGTTCA
PFE0805w	-260	-1	5.81	TGAACT
PF14_0186	-423	1	5.81	AGTTCA
PFC0221c	-595	-1	5.81	TGAACT
PF14_0486	-1262	-1	5.81	TGAACT
PFL1240c	-948	1	5.81	AGTTCA
MAL7P1.75	-128	1	5.81	AGTTCA
MAL13P1.146	-496	-1	5.81	TGAACT
PF14_0399	-1869	-1	5.81	TGAACT
PFL0435w	-1591	-1	5.81	TGAACT
MAL8P1.15	-80	-1	5.81	TGAACT
MAL7P1.81	-1795	1	5.81	AGTTCA
PFL2025w	-666	-1	5.81	TGAACT
PFL0210c	-1600	1	5.81	AGTTCA
PF11_0188	-1495	-1	5.81	TGAACT
PFF1015w	-203	-1	5.81	TGAACT
PFF0195c	-1067	-1	5.81	TGAACT
MAL13P1.40	-1529	1	5.81	AGTTCA
MAL13P1.40	-633	-1	5.81	TGAACT
PFF0360w	-42	-1	5.81	TGAACT
PFC0085c	-949	-1	5.81	TGAACT
PFI1040c	-1169	-1	5.81	TGAACT
PFI1040c	-683	-1	5.81	TGAACT
PFI0650c	-1732	-1	5.81	TGAACT
PFI0650c	-535	-1	5.81	TGAACT
PFI0650c	-511	-1	5.81	TGAACT
PF11_0181	-366	-1	5.81	TGAACT
PFF0155w	-471	1	5.81	AGTTCA
PF11_0043	-1410	1	5.81	AGTTCA
PFL1640c	-1225	-1	5.81	TGAACT
PF14_0141	-694	1	5.81	AGTTCA
PFL0225c	-657	-1	5.81	TGAACT
PF13_0129	-1683	1	5.81	AGTTCA
PF13_0129	-1180	1	5.81	AGTTCA
PF14_0448	-1360	1	5.81	AGTTCA
PF14_0446	-431	-1	5.81	TGAACT
PF11_0216	-1135	-1	5.81	TGAACT
PF14_0489	-1453	1	5.81	AGTTCA
PF07_0070	-1084	-1	5.81	TGAACT
PFL2170c	-1655	-1	5.81	TGAACT
PFL2170c	-1490	1	5.81	AGTTCA
PF14_0640	-205	-1	5.81	TGAACT
PF14_0557	-713	1	5.81	AGTTCA
PF14_0200	-563	-1	5.81	TGAACT
PF14_0656	-170	-1	5.81	TGAACT
PFF1250w	-913	-1	5.81	TGAACT
PF07_0013	-851	1	5.81	AGTTCA
PF14_0391	-1426	-1	5.81	TGAACT
PF11_0311	-457	-1	5.81	TGAACT
PF10_0121	-1027	-1	5.81	TGAACT
PF08_0019	-166	-1	5.81	TGAACT
PFL1535w	-419	1	5.81	AGTTCA
PF14_0403	-1091	-1	5.81	TGAACT
PFE0345c	-621	1	5.81	AGTTCA
PFE0345c	-287	-1	5.81	TGAACT
PFC1035w	-519	-1	5.81	TGAACT
PFC1035w	-367	1	5.81	AGTTCA
PF11_0051	-589	-1	5.81	TGAACT
PF11_0051	-380	-1	5.81	TGAACT
PFL2445c	-902	1	5.81	AGTTCA
PFL0330c	-1766	-1	5.81	TGAACT
PFF0120w	-809	-1	5.81	TGAACT
PFL2030w	-1265	-1	5.81	TGAACT
MAL7P1.31	-542	-1	5.81	TGAACT
PF08_0011	-617	1	5.81	AGTTCA
PF13_0098	-1970	-1	5.81	TGAACT
PF13_0098	-923	-1	5.81	TGAACT
PF11_0225	-1607	-1	5.81	TGAACT
PF11_0225	-150	1	5.81	AGTTCA
PF14_0609	-1144	-1	5.81	TGAACT
PF14_0598	-1236	-1	5.81	TGAACT
PFE1045c	-468	1	5.81	AGTTCA
MAL7P1.201	-999	-1	5.81	TGAACT
PFE1085w	-1036	1	5.81	AGTTCA
PF10_0144	-1409	-1	5.81	TGAACT
PFL0340w	-1237	1	5.81	AGTTCA
PFL1680w	-91	1	5.81	AGTTCA
PFE0640w	-636	1	5.81	AGTTCA
PFL1065c	-1751	-1	5.81	TGAACT
PF14_0217	-1324	1	5.81	AGTTCA
MAL8P1.113	-792	-1	5.81	TGAACT
MAL8P1.113	-467	1	5.81	AGTTCA
PF11_0432	-497	1	5.81	AGTTCA
PFL0430w	-541	-1	5.81	TGAACT
PF11_0351	-1370	-1	5.81	TGAACT
MAL13P1.318	-663	-1	5.81	TGAACT
PF13_0334	-86	1	5.81	AGTTCA
PFE0100w	-545	-1	5.81	TGAACT
PF11_0165	-1126	-1	5.81	TGAACT
PF14_0499	-1411	-1	5.81	TGAACT
PFC1020c	-1913	1	5.81	AGTTCA
PFC1020c	-1464	1	5.81	AGTTCA
PFF0285c	-892	1	5.81	AGTTCA
PFB0550w	-297	1	5.81	AGTTCA
PFA0160c	-1283	-1	5.81	TGAACT
PF11_0265	-602	-1	5.81	TGAACT
PF10_0086	-53	1	5.81	AGTTCA
MAL13P1.295	-1584	1	5.81	AGTTCA
MAL13P1.13	-1684	-1	5.81	TGAACT
PFE0390w	-6	-1	5.81	TGAACT
PF11_0511	-465	1	5.81	AGTTCA
PF11_0109	-258	1	5.81	AGTTCA
PFF1390w	-1065	1	5.81	AGTTCA
PF10_0363	-644	1	5.81	AGTTCA
PF14_0677	-1935	1	5.81	AGTTCA
PFL2355w	-466	-1	5.81	TGAACT
PFD0460c	-268	1	5.81	AGTTCA
PF14_0218	-1759	-1	5.81	TGAACT
PF14_0218	-1235	-1	5.81	TGAACT
PFF1300w	-1447	-1	5.81	TGAACT
PFF1300w	-1158	-1	5.81	TGAACT
PF14_0289	-713	1	5.81	AGTTCA
PFF1150w	-934	-1	5.81	TGAACT
PF10_0299	-361	-1	5.81	TGAACT
PFE1590w	-743	-1	5.81	TGAACT
PF07_0015	-490	1	5.81	AGTTCA
PF14_0378	-808	1	5.81	AGTTCA
PF14_0378	-518	-1	5.81	TGAACT
PFF1095w	-1592	1	5.81	AGTTCA
PFF1095w	-1226	-1	5.81	TGAACT
PFF1095w	-785	1	5.81	AGTTCA
PFL0670c	-743	1	5.81	AGTTCA
PF14_0730	-469	1	5.81	AGTTCA
PFF1385c	-483	-1	5.81	TGAACT
PF11_0428	-119	-1	5.81	TGAACT
PFB0921c	-1905	-1	5.81	TGAACT
PFB0921c	-1869	-1	5.81	TGAACT
PFB0921c	-1833	-1	5.81	TGAACT
PFL0515w	-959	-1	5.81	TGAACT
PF13_0268	-96	-1	5.81	TGAACT
PF11_0116	-746	1	5.81	AGTTCA
PFE0350c	-1426	1	5.81	AGTTCA
PF11_0397	-470	1	5.81	AGTTCA
PF13_0230	-107	1	5.81	AGTTCA
MAL8P1.131	-153	-1	5.81	TGAACT
PF14_0198	-1293	1	5.81	AGTTCA
PF14_0198	-565	1	5.81	AGTTCA
PF13_0204	-1806	1	5.81	AGTTCA
PF13_0204	-542	-1	5.81	TGAACT
