# Supplementary material for: Identification and Genome-Wide Prediction of DNA Binding Specificities for the ApiAP2 Family of Regulators from the Malaria Parasite
Source: PLoS Pathog. 2010 Oct 28;6(10):e1001165. doi: 10.1371/journal.ppat.1001165 (PMC2965767; doi:10.1371/journal.ppat.1001165)
Supplement: Dataset S6 — Perturbation co-expressed predicted targets for all motifs. (1.49 MB ZIP) [file ppat.1001165.s024.zip › Dataset S6_revised/PF13_0235_D1_perturbation co-expressed targets.xls]

## Sheet: GCCCCG_PF13_0235D1ext.targets.t
Dataset S6g. Predicted targets of PF13_0235_D1 that are co-expressed in perturbation experiments (Hu et al. 2009).
Searches were done using the position weight matrix trimmed to the 6 most informative consecutive motif positions.
Data is sorted by score from highest to lowest.
Column 1 - PlasmoDB gene IDs. Genes listed multiple times have more than one match to the motif in their upstream regions
Column 2 - Position of the motif upstream from the ATG start codon.
Column 3 - Orientation of the motif in the genome. 1 indicates the plus strand and -1 indicates the minus strand.
Column 4 - ScanACE score. Higher scores reflect better better matches to the position weight matrix.
Column 5 - Sequence of the motif match. All sequences are 5' to 3' from the plus strand.
Hu G, Cabrera A, Kono M, Mok S, Chaal BK, et al. Transcriptional profiling of growth perturbations of the human malaria parasite Plasmodium falciparum. Nat Biotechnol 28: 91-98.
Gene ID	Position	Orientation	Score	Sequence
PF08_0054	-1422	1	23.09	GCCCCG
PF08_0054	-1108	1	23.09	GCCCCG
PF07_0029	-876	1	23.09	GCCCCG
PF13_0222	-1106	-1	23.09	CGGGGC
PFB0445c	-1169	-1	16.91	CGGGAC
PF10_0315	-382	-1	16.91	CGGGAC
PF07_0033	-1471	1	16.91	GTCCCG
PF14_0662	-172	1	16.58	TCCCCG
MAL8P1.124	-572	1	16.58	TCCCCG
PFL1425w	-1131	-1	16.58	CGGGGA
PFC0295c	-542	-1	16.58	CGGGGA
PF10_0315	-63	-1	16.58	CGGGGA
MAL13P1.420	-199	-1	16.58	CGGGGA
PF07_0008	-1307	-1	16.58	CGGGGA
PF10_0087	-613	1	16.58	TCCCCG
PF10_0086	-460	-1	16.58	CGGGGA
PF08_0054	-1120	-1	16.54	AGGGGC
MAL8P1.19	-898	1	16.54	GCCCCT
PF13_0051	-1091	-1	16.54	AGGGGC
PFA0185w	-256	-1	16.54	AGGGGC
PF07_0029	-865	-1	16.54	AGGGGC
PF10_0380	-1948	-1	16.54	AGGGGC
PF11_0296	-810	-1	16.54	AGGGGC
PFI0645w	-1404	1	16.54	GCCCCT
PFC0360w	-1341	-1	16.54	AGGGGC
MAL13P1.293	-375	-1	16.54	AGGGGC
PF10_0267	-870	-1	16.54	AGGGGC
PF14_0673	-234	1	16.54	GCCCCT
PFL0155c	-1582	1	16.54	GCCCCT
PF14_0364	-831	-1	16.54	AGGGGC
PF14_0038	-1154	-1	16.54	AGGGGC
PF11_0260	-574	-1	16.54	AGGGGC
PFB0745w	-555	-1	16.54	AGGGGC
MAL7P1.320	-1360	1	16.54	GCCCCT
PFE1520c	-369	1	16.54	GCCCCT
PF08_0063	-1653	1	16.54	GCCCCT
PFI0640c	-442	-1	16.54	AGGGGC
PFB0395w	-453	1	16.54	GCCCCT
PF13_0023	-657	-1	16.54	AGGGGC
PFE1425c	-662	1	16.54	GCCCCT
PFL0920c	-99	-1	16.54	AGGGGC
PF13_0268	-1420	-1	16.54	AGGGGC
PFL1795c	-493	1	16.45	GCCCCA
MAL13P1.144	-277	-1	16.45	TGGGGC
PF11_0469	-876	1	16.45	GCCCCA
PF10_0077	-1324	1	16.45	GCCCCA
PFC1000w	-251	1	16.45	GCCCCA
PFI0625c	-1922	-1	16.45	TGGGGC
PF11_0506	-915	-1	16.45	TGGGGC
PFF0825c	-1110	-1	16.45	TGGGGC
PFF0435w	-1565	1	16.45	GCCCCA
PFL1400c	-201	1	16.45	GCCCCA
PFL1235c	-1096	1	16.45	GCCCCA
PFL1800w	-692	-1	16.45	TGGGGC
PFL1830w	-535	1	16.45	GCCCCA
PF07_0070	-23	1	16.45	GCCCCA
PF10_0155	-481	1	16.45	GCCCCA
PF11_0351	-1887	-1	16.45	TGGGGC
PF11_0351	-1860	1	16.45	GCCCCA
PF11_0351	-1547	1	16.45	GCCCCA
MAL8P1.156	-1455	1	16.45	GCCCCA
PFF1390w	-263	-1	16.45	TGGGGC
PFC0200w	-807	1	16.45	GCCCCA
PFF1385c	-1285	1	16.45	GCCCCA
PF13_0137	-645	-1	16.28	CGGGCC
PF11_0404	-1309	1	15.32	GCCCCC
MAL7P1.113	-1447	-1	15.32	GGGGGC
PFF0700c	-1483	-1	15.32	GGGGGC
PF11_0272	-791	1	15.32	GCCCCC
PFE0300c	-688	-1	15.32	GGGGGC
PF08_0076	-1203	-1	15.32	GGGGGC
PF14_0389	-1289	1	15.32	GCCCCC
PFD1070w	-29	1	15.32	GCCCCC
PFI1270w	-1294	1	15.32	GCCCCC
PFL1240c	-696	-1	15.32	GGGGGC
PF08_0075	-1034	1	15.32	GCCCCC
MAL13P1.153	-935	1	15.32	GCCCCC
PFC0775w	-529	1	15.32	GCCCCC
PF13_0132	-558	1	15.32	GCCCCC
PF13_0165	-665	1	15.32	GCCCCC
PF13_0045	-815	1	15.32	GCCCCC
PF07_0033	-1759	-1	15.32	GGGGGC
PF14_0087	-244	1	14.14	GCGCCG
MAL7P1.113	-990	1	13.72	GACCCG
PFC0155c	-1179	-1	13.72	CGGGTC
PF14_0078	-1043	-1	13.72	CGGGTC
PFI1070c	-656	1	13.72	GACCCG
PFB0655c	-173	-1	13.32	CGGGGT
PF14_0627	-785	-1	13.32	CGGGGT
PF11_0503	-702	1	13.32	ACCCCG
PF08_0004	-846	1	13.32	ACCCCG
PFC0155c	-1102	-1	13.32	CGGGGT
PF11_0174	-876	1	13.24	CCCCCG
PFL0200c	-66	-1	13.24	CGGGGG
PFI1270w	-578	-1	13.24	CGGGGG
PF13_0146	-1959	1	13.24	CCCCCG
PF13_0219	-1311	1	13.24	CCCCCG
PF13_0297	-360	1	13.24	CCCCCG
