# Supplementary material for: Identification and Genome-Wide Prediction of DNA Binding Specificities for the ApiAP2 Family of Regulators from the Malaria Parasite
Source: PLoS Pathog. 2010 Oct 28;6(10):e1001165. doi: 10.1371/journal.ppat.1001165 (PMC2965767; doi:10.1371/journal.ppat.1001165)
Supplement: Dataset S6 — Perturbation co-expressed predicted targets for all motifs. (1.49 MB ZIP) [file ppat.1001165.s024.zip › Dataset S6_revised/PF13_0267_perturbation co-expressed targets.xls]

## Sheet: CTAGAA_PF13_0267.targets.txt
Dataset S6c. Predicted targets of PF13_0267 that are co-expressed in perturbation experiments (Hu et al. 2009).
Searches were done using the position weight matrix trimmed to the 6 most informative consecutive motif positions.
Data is sorted by score from highest to lowest.
Column 1 - PlasmoDB gene IDs. Genes listed multiple times have more than one match to the motif in their upstream regions
Column 2 - Position of the motif upstream from the ATG start codon.
Column 3 - Orientation of the motif in the genome. 1 indicates the plus strand and -1 indicates the minus strand.
Column 4 - ScanACE score. Higher scores reflect better better matches to the position weight matrix.
Column 5 - Sequence of the motif match. All sequences are 5' to 3' from the plus strand.
Hu G, Cabrera A, Kono M, Mok S, Chaal BK, et al. Transcriptional profiling of growth perturbations of the human malaria parasite Plasmodium falciparum. Nat Biotechnol 28: 91-98.
Gene ID	Position	Orientation	Score	Sequence
PF11_0161	-982	1	11.85	CTAGGA
PFF0100w	-1978	-1	11.85	TCCTAG
MAL7P1.170	-279	-1	10.91	TTCTAG
PF13_0056	-373	-1	10.91	TTCTAG
PF14_0145	-313	-1	10.91	TTCTAG
PF10_0219	-706	-1	10.91	TTCTAG
PFB0106c	-7	1	10.91	CTAGAA
PFI0120c	-1420	-1	10.91	TTCTAG
PFI1140w	-1149	-1	10.91	TTCTAG
PF10_0019	-1183	-1	10.91	TTCTAG
PFE1435c	-275	-1	10.91	TTCTAG
PF11_0353	-1006	1	10.91	CTAGAA
PF13_0178	-139	-1	10.91	TTCTAG
PF11_0402	-944	-1	10.91	TTCTAG
PFA0660w	-563	1	10.91	CTAGAA
PFE0065w	-902	1	10.91	CTAGAA
PF13_0162	-620	1	10.91	CTAGAA
PFF0300w	-537	-1	10.91	TTCTAG
MAL7P1.228	-1804	-1	10.91	TTCTAG
PF14_0429	-1577	-1	10.91	TTCTAG
PFF0090w	-1477	1	10.91	CTAGAA
PF13_0073	-1648	-1	10.91	TTCTAG
PF14_0079	-650	-1	10.91	TTCTAG
PFL2565w	-1621	-1	10.91	TTCTAG
PF10_0123	-1656	1	10.38	CTAGAC
PF11_0513	-1946	-1	10.38	GTCTAG
PFE1035c	-545	-1	9.38	ATCTAG
PF14_0541	-747	-1	9.38	ATCTAG
PFE1240w	-1693	-1	9.38	ATCTAG
PF13_0184	-1662	-1	9.38	ATCTAG
PF07_0008	-948	-1	9.38	ATCTAG
PFA0660w	-100	1	9.38	CTAGAT
PF13_0219	-1742	-1	9.38	ATCTAG
PF11_0175	-316	-1	9.38	ATCTAG
MAL7P1.15	-793	1	9.38	CTAGAT
PF11_0165	-1291	-1	9.38	ATCTAG
PF07_0067	-490	-1	8.93	TACTAG
PFD1235w	-1810	-1	8.93	TACTAG
PF11_0521	-1804	-1	8.93	TACTAG
PFD0020c	-1796	-1	8.93	TACTAG
PF14_0274	-171	1	8.93	CTAGTA
PF14_0541	-223	-1	8.93	TACTAG
PFD0740w	-1962	-1	8.93	TACTAG
PF14_0221	-1821	-1	8.93	TACTAG
PFI1140w	-326	1	8.93	CTAGTA
MAL7P1.26	-402	1	8.93	CTAGTA
PFI1270w	-1038	-1	8.93	TACTAG
PF10_0314	-430	-1	8.93	TACTAG
PF11_0302	-354	-1	8.93	TACTAG
MAL7P1.76	-1076	1	8.93	CTAGTA
PF07_0126	-1394	-1	8.93	TACTAG
PF14_0117	-1531	-1	8.93	TACTAG
PFL0675c	-1056	-1	8.93	TACTAG
PF14_0307	-879	1	8.41	CTAGCA
PFD0070c	-767	-1	8.41	TGCTAG
PF13_0275	-637	-1	8.41	TGCTAG
MAL7P1.171	-1466	-1	8.41	TGCTAG
PF07_0008	-1664	1	8.41	CTAGCA
PF10_0242	-1145	-1	8.41	TGCTAG
MAL7P1.170	-1143	-1	7.81	CTCTAG
PFI0125c	-430	1	7.81	CTAGAG
MAL7P1.170	-1492	1	7.17	CCAGAA
PFB0932w	-1795	1	7.17	CTGGAA
PF11_0471	-1156	1	7.17	CTGGAA
PF11_0358	-1692	1	7.17	CCAGAA
PFL1410c	-297	1	7.17	CCAGAA
PFD0070c	-1349	-1	7.17	TTCTGG
MAL8P1.92	-454	1	7.17	CCAGAA
PFI1235w	-81	-1	7.17	TTCCAG
PF10_0018	-1066	-1	7.17	TTCTGG
MAL13P1.122	-999	1	7.17	CCAGAA
PF13_0293	-450	-1	7.17	TTCCAG
PF14_0247	-1450	-1	7.17	TTCTGG
PFB0920w	-1639	1	7.17	CCAGAA
PFL1800w	-53	-1	7.17	TTCTGG
PFB0655c	-299	-1	7.17	TTCCAG
PF14_0690	-1899	1	7.17	CTGGAA
MAL13P1.222	-1707	1	7.17	CCAGAA
PF14_0594	-1948	1	7.17	CCAGAA
PFL1055c	-1111	1	7.17	CCAGAA
PF14_0156	-572	-1	7.17	TTCCAG
PF10_0099	-778	1	7.17	CTGGAA
PFF1145c	-1340	-1	7.17	TTCTGG
PFL0075w	-1291	1	7.17	CCAGAA
PFL1230w	-455	1	7.17	CCAGAA
PF11_0175	-1016	-1	7.17	TTCCAG
MAL13P1.268	-241	1	7.17	CCAGAA
PFL0330c	-21	-1	7.17	TTCCAG
PF14_0429	-964	-1	7.17	TTCCAG
PFB0860c	-1715	1	7.17	CCAGAA
PF13_0270	-513	-1	7.17	TTCTGG
PFL2565w	-1656	1	7.17	CTGGAA
PF14_0677	-1873	-1	7.17	TTCCAG
MAL8P1.67	-1189	-1	7.17	TTCCAG
PFL1225c	-536	-1	7.17	TTCTGG
MAL7P1.172	-761	-1	7.17	TTCTGG
MAL7P1.172	-72	1	7.17	CCAGAA
PFL2540w	-128	1	6.88	CTCGAA
PF08_0026	-970	-1	6.88	TTCTCG
PFD1235w	-581	1	6.88	CGAGAA
PF11_0521	-561	1	6.88	CGAGAA
PFD0020c	-579	1	6.88	CGAGAA
PFE0120c	-601	-1	6.88	TTCTCG
MAL8P1.4	-986	-1	6.88	TTCGAG
PFI1235w	-1505	-1	6.88	TTCGAG
PFI1235w	-1116	-1	6.88	TTCGAG
MAL7P1.55	-1041	-1	6.88	TTCGAG
MAL7P1.55	-1006	-1	6.88	TTCGAG
MAL7P1.55	-832	-1	6.88	TTCTCG
PF13_0293	-282	1	6.88	CGAGAA
PF14_0145	-1902	1	6.88	CGAGAA
PF13_0309	-1444	1	6.88	CTCGAA
PF10_0219	-1875	-1	6.88	TTCGAG
PF10_0200	-403	-1	6.88	TTCTCG
PFI1140w	-530	-1	6.88	TTCGAG
PF14_0136	-1323	1	6.88	CGAGAA
PF13_0276	-907	1	6.88	CTCGAA
PFE1240w	-1790	-1	6.88	TTCTCG
PF10_0099	-1889	-1	6.88	TTCTCG
PFB0980w	-1655	-1	6.88	TTCTCG
PF14_0456	-86	-1	6.88	TTCGAG
PFI1020c	-318	-1	6.88	TTCGAG
PFF0090w	-1497	1	6.88	CGAGAA
PF11_0039	-155	1	6.88	CTCGAA
PF08_0027	-1279	1	6.88	CTCGAA
PF14_0561	-561	1	6.88	CGAGAA
PF14_0561	-492	1	6.88	CGAGAA
PFF1025c	-973	1	5.19	CTAAAA
PFF1025c	-556	1	5.19	TTAGAA
PFL2540w	-1893	1	5.19	TTAGAA
PFL2540w	-1048	-1	5.19	TTTTAG
PFL2540w	-744	-1	5.19	TTTTAG
PFL2540w	-705	1	5.19	CTAAAA
PFL2540w	-209	-1	5.19	TTTTAG
MAL7P1.170	-1675	1	5.19	TTAGAA
MAL7P1.170	-1618	1	5.19	TTAGAA
MAL7P1.170	-1332	-1	5.19	TTTTAG
MAL7P1.170	-857	-1	5.19	TTCTAA
MAL7P1.170	-208	1	5.19	TTAGAA
MAL7P1.170	-94	-1	5.19	TTTTAG
PFB0932w	-1442	1	5.19	CTAAAA
PFB0932w	-1183	-1	5.19	TTCTAA
PFB0932w	-300	-1	5.19	TTTTAG
PFB0932w	-135	-1	5.19	TTTTAG
MAL7P1.113	-1003	-1	5.19	TTTTAG
MAL7P1.113	-70	1	5.19	TTAGAA
PFI1510w	-1847	-1	5.19	TTCTAA
PF11_0347	-1481	1	5.19	CTAAAA
PF11_0347	-885	1	5.19	TTAGAA
PF11_0347	-617	1	5.19	CTAAAA
PF14_0326	-324	1	5.19	TTAGAA
PF13_0076	-1770	-1	5.19	TTCTAA
PF13_0076	-1496	1	5.19	CTAAAA
PF13_0076	-1304	-1	5.19	TTTTAG
PF13_0076	-962	1	5.19	CTAAAA
PF13_0076	-372	-1	5.19	TTCTAA
PF13_0076	-174	-1	5.19	TTTTAG
PF07_0067	-1326	-1	5.19	TTCTAA
PF07_0067	-903	1	5.19	CTAAAA
PF07_0067	-477	-1	5.19	TTTTAG
PF07_0067	-469	1	5.19	CTAAAA
PF13_0150	-190	1	5.19	TTAGAA
PF13_0150	-101	1	5.19	TTAGAA
PF08_0026	-986	-1	5.19	TTTTAG
PF08_0026	-805	-1	5.19	TTTTAG
PFL0135w	-1852	1	5.19	TTAGAA
PFL0135w	-567	1	5.19	CTAAAA
PF13_0056	-1880	1	5.19	TTAGAA
PF13_0056	-1363	1	5.19	CTAAAA
PF13_0056	-1220	1	5.19	CTAAAA
PF13_0056	-939	-1	5.19	TTTTAG
PF13_0056	-123	-1	5.19	TTCTAA
PF11_0341	-1620	-1	5.19	TTCTAA
PF11_0341	-384	1	5.19	CTAAAA
PF11_0341	-175	-1	5.19	TTTTAG
PFD1235w	-1843	-1	5.19	TTTTAG
PFD1235w	-1624	-1	5.19	TTCTAA
PFD1235w	-844	-1	5.19	TTTTAG
PF10_0025	-1714	-1	5.19	TTCTAA
PF10_0025	-1591	-1	5.19	TTCTAA
PF10_0025	-1468	-1	5.19	TTTTAG
PF10_0025	-1324	-1	5.19	TTCTAA
PF10_0025	-776	-1	5.19	TTCTAA
PF10_0025	-166	-1	5.19	TTTTAG
PFF1500c	-1401	1	5.19	CTAAAA
PFF1500c	-866	1	5.19	CTAAAA
PFF1500c	-595	-1	5.19	TTCTAA
PFF1500c	-125	1	5.19	TTAGAA
PF11_0521	-1837	-1	5.19	TTTTAG
PF11_0521	-1620	-1	5.19	TTCTAA
PF11_0521	-824	-1	5.19	TTTTAG
PF11_0521	-36	-1	5.19	TTTTAG
PF11_0471	-896	-1	5.19	TTCTAA
PF14_0185	-1884	-1	5.19	TTCTAA
PF14_0185	-1500	1	5.19	CTAAAA
PF14_0185	-1484	-1	5.19	TTCTAA
PF14_0185	-1183	-1	5.19	TTCTAA
PF14_0185	-944	-1	5.19	TTTTAG
PF14_0185	-722	1	5.19	CTAAAA
PF14_0185	-654	-1	5.19	TTCTAA
PF11_0439	-517	-1	5.19	TTTTAG
PF11_0439	-45	-1	5.19	TTTTAG
PF10_0388	-1385	-1	5.19	TTTTAG
PF10_0388	-1150	1	5.19	TTAGAA
PF10_0388	-1093	1	5.19	CTAAAA
PF10_0388	-1083	1	5.19	CTAAAA
PF10_0388	-966	1	5.19	CTAAAA
PF10_0388	-899	-1	5.19	TTCTAA
PF11_0358	-951	-1	5.19	TTTTAG
PF11_0358	-502	-1	5.19	TTCTAA
PF11_0358	-72	-1	5.19	TTTTAG
PF14_0076	-1498	1	5.19	CTAAAA
PF14_0076	-474	1	5.19	TTAGAA
PF14_0076	-343	-1	5.19	TTCTAA
PF14_0307	-505	-1	5.19	TTTTAG
PFL2550w	-1816	-1	5.19	TTTTAG
MAL13P1.93	-1684	-1	5.19	TTTTAG
MAL13P1.93	-287	-1	5.19	TTTTAG
MAL13P1.93	-177	-1	5.19	TTTTAG
MAL13P1.293	-1622	1	5.19	CTAAAA
MAL13P1.293	-1342	-1	5.19	TTCTAA
PF10_0023	-1905	-1	5.19	TTTTAG
PF10_0023	-1880	-1	5.19	TTCTAA
PF10_0023	-1600	1	5.19	CTAAAA
PF10_0023	-492	1	5.19	CTAAAA
PF10_0023	-450	1	5.19	TTAGAA
PF07_0107	-1911	-1	5.19	TTTTAG
PFD0020c	-1886	-1	5.19	TTCTAA
PFD0020c	-1829	-1	5.19	TTTTAG
PFD0020c	-1612	-1	5.19	TTCTAA
PFD0020c	-998	-1	5.19	TTTTAG
PFD0020c	-844	-1	5.19	TTTTAG
PFD0020c	-175	-1	5.19	TTTTAG
PFL1410c	-1105	-1	5.19	TTTTAG
PFL1410c	-929	1	5.19	TTAGAA
PFL1410c	-508	-1	5.19	TTCTAA
PFL1410c	-19	1	5.19	TTAGAA
PFD0070c	-1907	-1	5.19	TTCTAA
PFD0070c	-1095	1	5.19	CTAAAA
PF13_0275	-1791	-1	5.19	TTCTAA
PF13_0275	-1687	-1	5.19	TTTTAG
PF13_0275	-1092	1	5.19	CTAAAA
PF13_0275	-210	-1	5.19	TTTTAG
PFI1085w	-1056	-1	5.19	TTCTAA
PFI1085w	-914	-1	5.19	TTCTAA
PFI1085w	-82	1	5.19	TTAGAA
PFI1085w	-73	1	5.19	TTAGAA
PFB0175c	-446	-1	5.19	TTTTAG
PF14_0274	-241	-1	5.19	TTCTAA
PF08_0140	-1019	-1	5.19	TTCTAA
PF08_0140	-863	1	5.19	CTAAAA
PF08_0140	-337	1	5.19	TTAGAA
PFL0830w	-392	1	5.19	CTAAAA
PFB0995w	-1007	-1	5.19	TTTTAG
PFB0995w	-863	1	5.19	TTAGAA
PFB0995w	-772	-1	5.19	TTTTAG
PFB0995w	-367	-1	5.19	TTTTAG
PFB0995w	-278	1	5.19	CTAAAA
PFE0120c	-1930	1	5.19	CTAAAA
PFE0120c	-1893	1	5.19	TTAGAA
PFE0120c	-177	-1	5.19	TTTTAG
MAL8P1.92	-916	1	5.19	CTAAAA
MAL8P1.92	-512	-1	5.19	TTTTAG
MAL8P1.4	-893	1	5.19	TTAGAA
PFI0105c	-1948	-1	5.19	TTCTAA
PFI0105c	-957	-1	5.19	TTCTAA
PFI0105c	-300	-1	5.19	TTTTAG
PF14_0055	-271	-1	5.19	TTTTAG
PF14_0113	-1245	-1	5.19	TTCTAA
PF14_0113	-1064	1	5.19	CTAAAA
PF14_0113	-876	1	5.19	TTAGAA
PF14_0113	-66	-1	5.19	TTTTAG
PF14_0124	-892	-1	5.19	TTCTAA
PF14_0124	-866	1	5.19	TTAGAA
PF14_0124	-264	1	5.19	CTAAAA
PF11_0161	-1395	-1	5.19	TTTTAG
PF11_0161	-872	-1	5.19	TTCTAA
PF11_0161	-269	-1	5.19	TTCTAA
PFD1175w	-1831	-1	5.19	TTTTAG
PFD1175w	-1336	-1	5.19	TTCTAA
PFD1175w	-1284	-1	5.19	TTCTAA
PFD1175w	-1221	-1	5.19	TTTTAG
PFD1175w	-1059	-1	5.19	TTCTAA
PFD1175w	-1004	1	5.19	CTAAAA
PFD1175w	-895	-1	5.19	TTTTAG
PFD1175w	-487	1	5.19	TTAGAA
PFD1175w	-440	1	5.19	TTAGAA
PFD1175w	-8	-1	5.19	TTCTAA
MAL13P1.264	-1172	-1	5.19	TTCTAA
MAL13P1.264	-838	-1	5.19	TTTTAG
MAL13P1.264	-157	-1	5.19	TTCTAA
MAL13P1.413	-1693	1	5.19	CTAAAA
MAL13P1.413	-978	1	5.19	CTAAAA
MAL13P1.413	-558	-1	5.19	TTTTAG
MAL13P1.413	-173	-1	5.19	TTTTAG
MAL13P1.413	-6	1	5.19	CTAAAA
PF11_0384	-22	-1	5.19	TTTTAG
PFD0345c	-1747	1	5.19	TTAGAA
PF14_0541	-1719	-1	5.19	TTCTAA
PF14_0541	-1027	-1	5.19	TTCTAA
PFD0740w	-1577	-1	5.19	TTCTAA
PF14_0707	-436	-1	5.19	TTTTAG
PF14_0707	-415	-1	5.19	TTTTAG
PF14_0045	-1911	1	5.19	TTAGAA
PF14_0045	-1485	1	5.19	CTAAAA
PF14_0045	-1217	-1	5.19	TTCTAA
PF14_0045	-1185	1	5.19	TTAGAA
PF14_0045	-793	1	5.19	TTAGAA
PFE1150w	-1650	1	5.19	TTAGAA
PFE1150w	-1394	1	5.19	TTAGAA
PF10_0266	-1808	1	5.19	CTAAAA
PF10_0266	-1545	1	5.19	TTAGAA
PF14_0292	-1892	-1	5.19	TTTTAG
PF14_0292	-1688	1	5.19	CTAAAA
PFI0325c	-1455	-1	5.19	TTTTAG
PFI0325c	-1255	-1	5.19	TTTTAG
MAL7P1.55	-1302	-1	5.19	TTTTAG
MAL7P1.55	-592	1	5.19	CTAAAA
MAL7P1.55	-459	-1	5.19	TTTTAG
MAL7P1.55	-346	1	5.19	TTAGAA
PF10_0018	-1834	-1	5.19	TTTTAG
PF10_0018	-892	-1	5.19	TTTTAG
PF10_0018	-444	-1	5.19	TTCTAA
PF10_0018	-311	1	5.19	TTAGAA
PFF0050c	-907	1	5.19	TTAGAA
PFF0050c	-816	-1	5.19	TTTTAG
PFF0050c	-375	-1	5.19	TTTTAG
PFF0050c	-286	1	5.19	CTAAAA
PF11_0275	-179	1	5.19	TTAGAA
MAL13P1.122	-1438	-1	5.19	TTCTAA
MAL13P1.122	-1179	-1	5.19	TTTTAG
MAL13P1.122	-476	1	5.19	TTAGAA
MAL13P1.122	-47	-1	5.19	TTCTAA
PF13_0293	-512	-1	5.19	TTCTAA
PF14_0145	-295	-1	5.19	TTCTAA
PFF1030w	-1057	-1	5.19	TTCTAA
PFF1030w	-640	-1	5.19	TTTTAG
PF13_0309	-1529	-1	5.19	TTCTAA
PF10_0219	-1033	-1	5.19	TTCTAA
PF10_0219	-588	-1	5.19	TTTTAG
PF10_0219	-428	1	5.19	CTAAAA
PF10_0219	-23	1	5.19	TTAGAA
PF14_0550	-1514	-1	5.19	TTTTAG
PF14_0550	-1435	-1	5.19	TTCTAA
PF14_0550	-523	-1	5.19	TTTTAG
PF13_0286	-1629	-1	5.19	TTTTAG
PFB0106c	-1843	-1	5.19	TTTTAG
PFB0106c	-1550	-1	5.19	TTCTAA
PFB0106c	-1113	-1	5.19	TTTTAG
PFB0106c	-1075	-1	5.19	TTCTAA
PFB0106c	-854	1	5.19	TTAGAA
PFB0106c	-186	-1	5.19	TTTTAG
PF14_0221	-887	1	5.19	TTAGAA
PF14_0247	-1790	-1	5.19	TTTTAG
PFI0120c	-1995	-1	5.19	TTTTAG
PFI0120c	-1723	-1	5.19	TTCTAA
PFI0120c	-161	-1	5.19	TTCTAA
PFI0120c	-13	-1	5.19	TTTTAG
PF10_0123	-1908	-1	5.19	TTCTAA
PFB0920w	-736	-1	5.19	TTCTAA
PFB0920w	-91	-1	5.19	TTCTAA
PFL1800w	-897	1	5.19	TTAGAA
PFL1800w	-832	1	5.19	CTAAAA
PFL1800w	-441	-1	5.19	TTCTAA
PFL1490w	-1176	-1	5.19	TTCTAA
PF11_0505	-1902	-1	5.19	TTTTAG
PF11_0505	-1766	-1	5.19	TTCTAA
PF11_0505	-1697	1	5.19	TTAGAA
PF11_0505	-1677	-1	5.19	TTTTAG
PF11_0505	-1559	-1	5.19	TTTTAG
PF11_0505	-1419	1	5.19	CTAAAA
PF11_0505	-1383	1	5.19	CTAAAA
PFD1165w	-1924	-1	5.19	TTCTAA
PFI1140w	-654	-1	5.19	TTTTAG
PFI1140w	-315	1	5.19	CTAAAA
MAL13P1.225	-1442	1	5.19	TTAGAA
MAL13P1.225	-727	1	5.19	TTAGAA
MAL13P1.225	-545	1	5.19	CTAAAA
MAL13P1.225	-357	-1	5.19	TTCTAA
PFE0055c	-1725	1	5.19	TTAGAA
PFE0055c	-1658	-1	5.19	TTCTAA
PFE0055c	-1292	-1	5.19	TTTTAG
PFE0055c	-915	-1	5.19	TTTTAG
PFB0655c	-1365	1	5.19	CTAAAA
PFB0655c	-974	-1	5.19	TTTTAG
PFB0655c	-598	-1	5.19	TTTTAG
PFB0655c	-186	-1	5.19	TTCTAA
MAL7P1.26	-549	-1	5.19	TTCTAA
PF14_0690	-1921	1	5.19	CTAAAA
PFI0365w	-1676	1	5.19	TTAGAA
PFI0365w	-1340	1	5.19	CTAAAA
PFI0365w	-795	1	5.19	CTAAAA
PFI0365w	-437	-1	5.19	TTTTAG
PF14_0100	-1673	1	5.19	TTAGAA
PF14_0100	-1586	-1	5.19	TTCTAA
PF14_0100	-1210	-1	5.19	TTCTAA
PF14_0100	-620	-1	5.19	TTTTAG
PF14_0100	-208	1	5.19	CTAAAA
PF11_0504	-1323	1	5.19	TTAGAA
PF11_0504	-1153	-1	5.19	TTCTAA
PF11_0504	-566	-1	5.19	TTTTAG
PF11_0504	-158	-1	5.19	TTTTAG
PF11_0504	-151	1	5.19	CTAAAA
MAL13P1.222	-1950	-1	5.19	TTTTAG
MAL13P1.222	-1539	1	5.19	CTAAAA
MAL13P1.222	-1468	-1	5.19	TTTTAG
MAL13P1.222	-1394	-1	5.19	TTCTAA
PFI1270w	-1523	1	5.19	CTAAAA
PFI1270w	-1436	-1	5.19	TTCTAA
PFI1270w	-1007	-1	5.19	TTCTAA
PF08_0065	-577	-1	5.19	TTCTAA
PF08_0065	-110	-1	5.19	TTCTAA
PF08_0065	-22	-1	5.19	TTTTAG
PFB0900c	-1748	-1	5.19	TTTTAG
PFB0900c	-1725	1	5.19	CTAAAA
PFB0900c	-903	-1	5.19	TTTTAG
PFB0900c	-71	1	5.19	CTAAAA
PF14_0291	-1336	-1	5.19	TTTTAG
PF14_0291	-1132	1	5.19	CTAAAA
PF14_0291	-407	-1	5.19	TTTTAG
PFF1435w	-436	1	5.19	TTAGAA
PFL0405w	-1932	-1	5.19	TTCTAA
PFL0405w	-1288	1	5.19	TTAGAA
PFL0405w	-748	-1	5.19	TTTTAG
PFL0405w	-23	1	5.19	TTAGAA
PF14_0515	-1341	1	5.19	TTAGAA
PFE1435c	-388	-1	5.19	TTCTAA
PF14_0136	-1343	1	5.19	CTAAAA
PF14_0136	-1057	1	5.19	TTAGAA
PF14_0136	-36	-1	5.19	TTTTAG
PF14_0594	-183	-1	5.19	TTTTAG
PF11_0353	-1974	-1	5.19	TTTTAG
PF11_0353	-1152	-1	5.19	TTCTAA
PF11_0353	-900	-1	5.19	TTTTAG
PFA0375c	-1173	-1	5.19	TTTTAG
PFA0375c	-694	-1	5.19	TTTTAG
PF13_0178	-1244	-1	5.19	TTTTAG
PF13_0178	-613	1	5.19	TTAGAA
MAL7P1.171	-1960	1	5.19	CTAAAA
MAL7P1.171	-543	1	5.19	TTAGAA
MAL7P1.171	-106	1	5.19	CTAAAA
PFL2475w	-610	-1	5.19	TTCTAA
PFF0525w	-1256	-1	5.19	TTTTAG
PF14_0610	-1230	1	5.19	TTAGAA
PF14_0610	-1072	-1	5.19	TTTTAG
PF14_0610	-369	1	5.19	TTAGAA
PF14_0610	-280	1	5.19	CTAAAA
PFL1055c	-972	1	5.19	TTAGAA
PFL1055c	-848	1	5.19	CTAAAA
PFL1055c	-751	-1	5.19	TTCTAA
PFL1055c	-637	-1	5.19	TTCTAA
PF13_0276	-1220	-1	5.19	TTCTAA
PF13_0276	-648	1	5.19	TTAGAA
PFE1240w	-1611	1	5.19	TTAGAA
PF14_0156	-655	-1	5.19	TTTTAG
PF14_0156	-323	-1	5.19	TTTTAG
PF13_0184	-1564	1	5.19	CTAAAA
PF13_0184	-1517	1	5.19	CTAAAA
MAL13P1.61	-1824	1	5.19	TTAGAA
MAL13P1.61	-1219	1	5.19	TTAGAA
MAL13P1.61	-732	1	5.19	TTAGAA
MAL13P1.61	-505	1	5.19	TTAGAA
MAL13P1.61	-324	-1	5.19	TTTTAG
MAL13P1.61	-233	1	5.19	CTAAAA
MAL13P1.61	-166	-1	5.19	TTCTAA
PF14_0633	-1999	-1	5.19	TTCTAA
PF14_0633	-1264	-1	5.19	TTTTAG
PF14_0633	-912	1	5.19	TTAGAA
PF14_0633	-650	-1	5.19	TTTTAG
PF14_0633	-517	-1	5.19	TTCTAA
PF07_0008	-348	1	5.19	TTAGAA
PF07_0008	-98	-1	5.19	TTTTAG
PF11_0402	-1265	-1	5.19	TTTTAG
PF11_0402	-667	-1	5.19	TTTTAG
PF11_0402	-409	1	5.19	CTAAAA
PF11_0402	-367	-1	5.19	TTTTAG
PF11_0402	-34	-1	5.19	TTTTAG
PFL2295w	-1012	1	5.19	CTAAAA
PFA0660w	-1213	-1	5.19	TTTTAG
PF14_0322	-854	-1	5.19	TTTTAG
PF14_0322	-651	1	5.19	CTAAAA
PFI1040c	-1249	-1	5.19	TTTTAG
PFI1040c	-1153	-1	5.19	TTTTAG
PFI1040c	-1068	-1	5.19	TTTTAG
PFI1040c	-893	1	5.19	CTAAAA
PFI1040c	-825	-1	5.19	TTCTAA
PF07_0106	-1710	1	5.19	CTAAAA
PF07_0106	-1305	1	5.19	CTAAAA
PF07_0106	-779	-1	5.19	TTTTAG
PF07_0106	-737	1	5.19	CTAAAA
PF07_0106	-722	-1	5.19	TTCTAA
PF07_0106	-370	1	5.19	TTAGAA
PF08_0003	-1061	-1	5.19	TTCTAA
PF08_0003	-455	1	5.19	CTAAAA
PF11_0513	-1729	-1	5.19	TTCTAA
PF11_0513	-639	-1	5.19	TTCTAA
PF11_0513	-378	-1	5.19	TTTTAG
PFB0910w	-1724	-1	5.19	TTTTAG
PFB0910w	-1175	1	5.19	CTAAAA
PFB0910w	-360	-1	5.19	TTTTAG
PF10_0099	-759	1	5.19	CTAAAA
PF10_0099	-256	1	5.19	TTAGAA
PF07_0099	-550	-1	5.19	TTCTAA
PF11_0302	-826	-1	5.19	TTTTAG
PFE0065w	-1874	1	5.19	CTAAAA
PFE0065w	-1667	-1	5.19	TTCTAA
PFE0065w	-1660	1	5.19	TTAGAA
PFE0065w	-1559	-1	5.19	TTTTAG
PFE0065w	-1369	-1	5.19	TTCTAA
PFE0065w	-1021	1	5.19	TTAGAA
PFE0065w	-929	1	5.19	CTAAAA
PFE0065w	-39	1	5.19	TTAGAA
PF13_0162	-1164	-1	5.19	TTTTAG
PF13_0162	-1145	-1	5.19	TTTTAG
PF13_0162	-1024	-1	5.19	TTCTAA
PF13_0162	-626	-1	5.19	TTTTAG
MAL13P1.480	-1689	-1	5.19	TTCTAA
MAL13P1.480	-1228	-1	5.19	TTTTAG
MAL13P1.480	-805	-1	5.19	TTCTAA
PF13_0352	-914	1	5.19	CTAAAA
PF13_0352	-709	-1	5.19	TTCTAA
PF11_0452	-47	-1	5.19	TTTTAG
PFF1145c	-1815	-1	5.19	TTCTAA
PFF1145c	-978	1	5.19	TTAGAA
PFF1145c	-300	-1	5.19	TTCTAA
PFF0300w	-660	1	5.19	CTAAAA
PFF0300w	-46	-1	5.19	TTTTAG
MAL8P1.141	-909	-1	5.19	TTTTAG
PF10_0015	-1898	-1	5.19	TTTTAG
PF10_0015	-1011	1	5.19	TTAGAA
PF10_0015	-773	-1	5.19	TTCTAA
PFL0075w	-1486	-1	5.19	TTCTAA
PFL0075w	-1073	1	5.19	CTAAAA
PFL0075w	-566	1	5.19	CTAAAA
PF11_0503	-2000	-1	5.19	TTTTAG
PF11_0503	-1744	-1	5.19	TTTTAG
PF11_0503	-1452	1	5.19	CTAAAA
PF11_0503	-879	1	5.19	CTAAAA
PF11_0503	-419	-1	5.19	TTCTAA
PF11_0152	-1974	1	5.19	TTAGAA
PF11_0152	-1878	-1	5.19	TTCTAA
PF11_0152	-1209	1	5.19	CTAAAA
PF11_0152	-823	-1	5.19	TTCTAA
MAL7P1.228	-1488	1	5.19	CTAAAA
MAL7P1.228	-419	1	5.19	TTAGAA
MAL13P1.317	-464	1	5.19	CTAAAA
MAL7P1.76	-1097	-1	5.19	TTTTAG
MAL7P1.76	-1089	1	5.19	CTAAAA
MAL7P1.76	-663	-1	5.19	TTTTAG
MAL7P1.76	-242	-1	5.19	TTTTAG
PF10_0085	-1881	1	5.19	CTAAAA
PF10_0085	-636	1	5.19	CTAAAA
PF13_0219	-1881	-1	5.19	TTCTAA
PF13_0219	-1831	1	5.19	CTAAAA
PF13_0219	-1759	-1	5.19	TTCTAA
PF13_0219	-632	-1	5.19	TTTTAG
PF13_0219	-208	1	5.19	CTAAAA
PFB0980w	-1386	-1	5.19	TTTTAG
PFB0980w	-1151	1	5.19	TTAGAA
PFB0980w	-1094	1	5.19	CTAAAA
PFB0980w	-1084	1	5.19	CTAAAA
PFB0980w	-966	1	5.19	CTAAAA
PFB0980w	-899	-1	5.19	TTCTAA
PF11_0378	-1829	-1	5.19	TTTTAG
PF11_0378	-1639	1	5.19	TTAGAA
PF11_0378	-1148	-1	5.19	TTCTAA
PF11_0175	-1076	-1	5.19	TTTTAG
PF11_0175	-461	-1	5.19	TTTTAG
PF14_0183	-585	1	5.19	CTAAAA
MAL13P1.268	-1044	-1	5.19	TTCTAA
PFL0330c	-1762	1	5.19	CTAAAA
PFL0330c	-1163	1	5.19	CTAAAA
PF13_0165	-1539	1	5.19	TTAGAA
PF13_0165	-1325	-1	5.19	TTTTAG
PF14_0456	-197	1	5.19	CTAAAA
PFF1240w	-1969	-1	5.19	TTCTAA
PFI0700c	-1878	1	5.19	CTAAAA
PFI0700c	-789	1	5.19	TTAGAA
PFI0700c	-361	1	5.19	TTAGAA
PFI1020c	-567	1	5.19	CTAAAA
PF13_0177	-1893	-1	5.19	TTCTAA
PF13_0177	-1262	1	5.19	CTAAAA
PF13_0177	-485	1	5.19	TTAGAA
PF13_0177	-395	-1	5.19	TTTTAG
PF13_0177	-166	-1	5.19	TTTTAG
PF14_0429	-784	-1	5.19	TTTTAG
PF14_0429	-156	-1	5.19	TTCTAA
PFF0325c	-1940	1	5.19	TTAGAA
PFF0325c	-787	-1	5.19	TTTTAG
PFF0090w	-1651	1	5.19	TTAGAA
PFF0090w	-1576	-1	5.19	TTCTAA
PFF0090w	-385	-1	5.19	TTCTAA
PF11_0259	-1765	1	5.19	CTAAAA
PF11_0259	-1191	-1	5.19	TTCTAA
PF11_0259	-593	1	5.19	TTAGAA
PFB0860c	-83	1	5.19	CTAAAA
PFE0465c	-1432	-1	5.19	TTCTAA
PFE0465c	-1031	-1	5.19	TTCTAA
PFE0465c	-140	1	5.19	CTAAAA
PF11_0418	-1918	-1	5.19	TTCTAA
PF11_0418	-1807	1	5.19	TTAGAA
PF11_0418	-1069	1	5.19	TTAGAA
PF11_0418	-560	-1	5.19	TTCTAA
PF11_0418	-141	-1	5.19	TTTTAG
PF14_0016	-1955	1	5.19	CTAAAA
PF14_0016	-1313	-1	5.19	TTCTAA
PF14_0016	-423	1	5.19	TTAGAA
PF14_0016	-246	-1	5.19	TTTTAG
PF14_0016	-75	1	5.19	TTAGAA
PF13_0073	-1098	1	5.19	TTAGAA
PF13_0073	-714	-1	5.19	TTCTAA
PF13_0073	-364	1	5.19	CTAAAA
PF13_0073	-274	1	5.19	TTAGAA
PF13_0073	-204	-1	5.19	TTTTAG
PF10_0242	-1669	-1	5.19	TTCTAA
PF10_0242	-1167	1	5.19	CTAAAA
PF14_0079	-1555	-1	5.19	TTTTAG
PF14_0079	-932	1	5.19	TTAGAA
PF14_0079	-566	-1	5.19	TTTTAG
PF11_0165	-1107	1	5.19	CTAAAA
PF11_0165	-908	-1	5.19	TTCTAA
PF11_0165	-873	-1	5.19	TTTTAG
PF11_0165	-235	1	5.19	TTAGAA
PF11_0191	-1672	-1	5.19	TTCTAA
PF11_0191	-1064	-1	5.19	TTTTAG
PF13_0270	-1505	-1	5.19	TTCTAA
PF13_0270	-1300	1	5.19	TTAGAA
PF13_0270	-908	1	5.19	CTAAAA
PF13_0270	-712	-1	5.19	TTCTAA
PFL2565w	-1552	-1	5.19	TTCTAA
PFL2565w	-235	-1	5.19	TTTTAG
MAL7P1.27	-1566	-1	5.19	TTCTAA
MAL7P1.27	-1556	1	5.19	TTAGAA
MAL7P1.27	-1479	1	5.19	TTAGAA
MAL7P1.27	-1393	1	5.19	TTAGAA
MAL7P1.27	-898	-1	5.19	TTCTAA
MAL7P1.27	-502	-1	5.19	TTCTAA
MAL7P1.27	-458	-1	5.19	TTTTAG
MAL7P1.27	-102	-1	5.19	TTTTAG
PF11_0039	-921	-1	5.19	TTTTAG
PF11_0039	-719	-1	5.19	TTCTAA
PF11_0039	-696	1	5.19	CTAAAA
PF11_0039	-687	1	5.19	TTAGAA
PF08_0027	-1603	-1	5.19	TTTTAG
PF08_0027	-880	-1	5.19	TTCTAA
PF14_0193	-1483	-1	5.19	TTCTAA
PF14_0193	-667	1	5.19	TTAGAA
PF14_0250	-1241	-1	5.19	TTCTAA
PF14_0250	-7	1	5.19	TTAGAA
PF14_0677	-1889	-1	5.19	TTCTAA
PF14_0677	-1858	-1	5.19	TTCTAA
PF14_0677	-1684	-1	5.19	TTCTAA
PFC0080c	-1885	-1	5.19	TTCTAA
PFC0080c	-1738	1	5.19	TTAGAA
PFC0080c	-1606	1	5.19	CTAAAA
PFC0080c	-1396	-1	5.19	TTCTAA
PFC0080c	-458	-1	5.19	TTCTAA
PFC0080c	-19	1	5.19	TTAGAA
PF11_0316	-362	-1	5.19	TTCTAA
PFD1170c	-1884	1	5.19	TTAGAA
PFD1170c	-1630	-1	5.19	TTTTAG
PFD1170c	-1503	-1	5.19	TTTTAG
PFD1170c	-1292	-1	5.19	TTTTAG
PFD1170c	-777	-1	5.19	TTCTAA
PFD1170c	-376	1	5.19	TTAGAA
PFF1530c	-913	-1	5.19	TTTTAG
PFF1530c	-824	1	5.19	CTAAAA
PFF1530c	-418	1	5.19	CTAAAA
PFF1530c	-327	-1	5.19	TTCTAA
PFF1530c	-183	1	5.19	CTAAAA
PFE0070w	-1990	1	5.19	CTAAAA
PFE0070w	-1491	1	5.19	TTAGAA
PFE0070w	-1179	-1	5.19	TTTTAG
PF07_0126	-817	-1	5.19	TTCTAA
PF07_0126	-28	1	5.19	TTAGAA
MAL8P1.67	-1550	1	5.19	TTAGAA
MAL8P1.67	-1367	1	5.19	CTAAAA
MAL8P1.67	-1176	-1	5.19	TTCTAA
PF14_0117	-1069	-1	5.19	TTCTAA
PF14_0117	-362	-1	5.19	TTTTAG
PF14_0117	-212	-1	5.19	TTCTAA
PF14_0117	-205	-1	5.19	TTTTAG
PFI0920c	-785	-1	5.19	TTCTAA
PFI0920c	-120	1	5.19	CTAAAA
PF14_0561	-867	1	5.19	TTAGAA
PF14_0561	-769	1	5.19	CTAAAA
PF14_0561	-702	1	5.19	TTAGAA
PF14_0561	-639	1	5.19	CTAAAA
PF14_0561	-246	-1	5.19	TTTTAG
PFL0025c	-755	-1	5.19	TTTTAG
PFL0025c	-702	1	5.19	TTAGAA
PFL0025c	-180	1	5.19	CTAAAA
PFL0895c	-1601	1	5.19	TTAGAA
PFL0895c	-1274	1	5.19	TTAGAA
PFL0895c	-870	-1	5.19	TTTTAG
PFL0895c	-394	-1	5.19	TTTTAG
PFF0100w	-1829	1	5.19	CTAAAA
PFF0100w	-862	-1	5.19	TTCTAA
PFL1175w	-1524	1	5.19	CTAAAA
PFL1175w	-533	-1	5.19	TTCTAA
PFL1175w	-9	-1	5.19	TTTTAG
MAL7P1.172	-937	-1	5.19	TTCTAA
MAL7P1.172	-7	1	5.19	TTAGAA
PFF1025c	-1255	-1	4.78	TTCTAC
PFF1025c	-887	-1	4.78	TTGTAG
PFL2540w	-1092	-1	4.78	TTGTAG
MAL7P1.170	-1716	-1	4.78	TTGTAG
MAL7P1.170	-1229	-1	4.78	TTGTAG
PFB0932w	-632	1	4.78	GTAGAA
PFB0932w	-7	1	4.78	CTACAA
MAL7P1.113	-524	1	4.78	GTAGAA
PF11_0347	-421	-1	4.78	TTCTAC
PF14_0326	-915	1	4.78	CTACAA
PF13_0076	-1200	-1	4.78	TTCTAC
PF07_0067	-688	-1	4.78	TTCTAC
PF07_0067	-661	1	4.78	CTACAA
PF07_0067	-654	-1	4.78	TTGTAG
PF07_0067	-215	-1	4.78	TTCTAC
PF13_0150	-840	1	4.78	CTACAA
PF08_0026	-1049	-1	4.78	TTGTAG
PFL0135w	-1537	1	4.78	CTACAA
PFL0135w	-1289	1	4.78	CTACAA
PFL0135w	-1132	-1	4.78	TTCTAC
PFL0135w	-576	-1	4.78	TTGTAG
PFL0135w	-438	-1	4.78	TTCTAC
PF13_0056	-1587	-1	4.78	TTCTAC
PF13_0056	-1349	-1	4.78	TTCTAC
PF13_0056	-144	-1	4.78	TTCTAC
PFD1235w	-1857	-1	4.78	TTGTAG
PFD1235w	-1819	-1	4.78	TTGTAG
PFD1235w	-1219	1	4.78	CTACAA
PFD1235w	-436	-1	4.78	TTGTAG
PFD1235w	-204	-1	4.78	TTGTAG
PF11_0521	-1851	-1	4.78	TTGTAG
PF11_0521	-1813	-1	4.78	TTGTAG
PF11_0521	-1199	1	4.78	CTACAA
PF11_0521	-426	1	4.78	CTACAA
PF11_0521	-416	-1	4.78	TTGTAG
PF11_0521	-196	-1	4.78	TTGTAG
PF14_0185	-250	1	4.78	GTAGAA
PF11_0439	-7	1	4.78	CTACAA
PF10_0388	-939	-1	4.78	TTGTAG
PF14_0013	-175	-1	4.78	TTGTAG
PF14_0076	-1007	-1	4.78	TTGTAG
PFL2550w	-462	-1	4.78	TTCTAC
MAL13P1.293	-1219	-1	4.78	TTGTAG
PF10_0285	-491	-1	4.78	TTCTAC
PFE1035c	-981	-1	4.78	TTCTAC
PFE1035c	-275	-1	4.78	TTCTAC
PFD0020c	-1805	-1	4.78	TTGTAG
PFD0020c	-1221	1	4.78	CTACAA
PFD0020c	-434	-1	4.78	TTGTAG
PFD0020c	-197	-1	4.78	TTGTAG
PFI0125c	-1012	-1	4.78	TTGTAG
PFL1410c	-1822	-1	4.78	TTGTAG
PFL1410c	-1722	1	4.78	GTAGAA
PFB0175c	-641	1	4.78	GTAGAA
PF08_0140	-1718	1	4.78	CTACAA
PF08_0140	-1485	1	4.78	CTACAA
PF08_0140	-640	-1	4.78	TTGTAG
PF08_0140	-116	-1	4.78	TTCTAC
PFE0120c	-1796	-1	4.78	TTCTAC
PFE0120c	-1379	1	4.78	CTACAA
MAL8P1.4	-1806	-1	4.78	TTGTAG
MAL8P1.4	-350	-1	4.78	TTCTAC
PF14_0201	-1444	-1	4.78	TTCTAC
PFI0105c	-483	-1	4.78	TTGTAG
PF14_0055	-1373	1	4.78	CTACAA
PF14_0113	-1202	-1	4.78	TTCTAC
PF14_0113	-448	-1	4.78	TTGTAG
PF14_0124	-1655	1	4.78	CTACAA
PF14_0124	-764	-1	4.78	TTGTAG
PFD1175w	-75	-1	4.78	TTGTAG
MAL13P1.264	-281	1	4.78	CTACAA
MAL13P1.264	-93	1	4.78	GTAGAA
MAL13P1.413	-892	1	4.78	GTAGAA
PFI1235w	-393	1	4.78	GTAGAA
PF11_0384	-1362	1	4.78	CTACAA
PF14_0150	-364	-1	4.78	TTCTAC
PF14_0150	-172	1	4.78	CTACAA
PF14_0150	-17	1	4.78	GTAGAA
PF14_0045	-839	-1	4.78	TTGTAG
PF14_0045	-405	-1	4.78	TTGTAG
PF14_0292	-1386	1	4.78	GTAGAA
PF14_0292	-297	-1	4.78	TTGTAG
PFI0325c	-589	1	4.78	GTAGAA
MAL7P1.55	-120	-1	4.78	TTCTAC
PF10_0018	-1578	1	4.78	CTACAA
PF10_0018	-1050	1	4.78	CTACAA
PF10_0018	-738	-1	4.78	TTGTAG
PF11_0275	-762	1	4.78	CTACAA
PF11_0275	-548	-1	4.78	TTGTAG
PF11_0275	-351	-1	4.78	TTCTAC
MAL13P1.122	-407	1	4.78	GTAGAA
PF13_0293	-924	-1	4.78	TTCTAC
PF13_0293	-536	1	4.78	CTACAA
PF14_0145	-304	-1	4.78	TTGTAG
PFF1030w	-726	1	4.78	CTACAA
PFF1030w	-358	1	4.78	GTAGAA
PF13_0309	-868	1	4.78	GTAGAA
PF13_0309	-126	-1	4.78	TTGTAG
PF10_0219	-582	-1	4.78	TTCTAC
PF14_0550	-1124	1	4.78	GTAGAA
PF13_0286	-1889	1	4.78	GTAGAA
PF13_0286	-204	1	4.78	GTAGAA
PFB0106c	-782	-1	4.78	TTCTAC
PFB0106c	-418	-1	4.78	TTGTAG
PF14_0221	-1903	1	4.78	CTACAA
PF14_0247	-1879	-1	4.78	TTGTAG
PF14_0247	-1239	-1	4.78	TTGTAG
PF14_0247	-703	1	4.78	GTAGAA
PF10_0123	-1969	-1	4.78	TTCTAC
PF10_0123	-1082	1	4.78	GTAGAA
PF10_0123	-502	1	4.78	GTAGAA
PF10_0200	-623	1	4.78	GTAGAA
PFL1800w	-929	-1	4.78	TTCTAC
PF11_0505	-593	-1	4.78	TTCTAC
PF11_0505	-232	-1	4.78	TTCTAC
PF11_0505	-191	1	4.78	GTAGAA
PFD1165w	-306	1	4.78	GTAGAA
PF11_0105	-1362	-1	4.78	TTCTAC
PF11_0105	-880	-1	4.78	TTGTAG
MAL13P1.225	-1388	1	4.78	CTACAA
PFE0055c	-1480	-1	4.78	TTGTAG
PF14_0690	-448	1	4.78	CTACAA
PF10_0019	-1259	-1	4.78	TTCTAC
PF10_0019	-509	-1	4.78	TTGTAG
PF14_0100	-632	-1	4.78	TTCTAC
PF11_0504	-908	1	4.78	CTACAA
MAL13P1.222	-1719	-1	4.78	TTGTAG
MAL13P1.222	-1055	1	4.78	GTAGAA
PFI1270w	-618	1	4.78	GTAGAA
PFI1270w	-382	-1	4.78	TTGTAG
PFB0900c	-1876	-1	4.78	TTCTAC
PF14_0291	-1638	-1	4.78	TTCTAC
PF14_0291	-554	-1	4.78	TTGTAG
PFF1435w	-299	-1	4.78	TTCTAC
PFL0405w	-165	1	4.78	CTACAA
PF14_0515	-1172	-1	4.78	TTCTAC
PFE1435c	-1241	-1	4.78	TTCTAC
PFE1435c	-1222	1	4.78	CTACAA
PF14_0136	-387	-1	4.78	TTGTAG
PF14_0594	-111	-1	4.78	TTCTAC
MAL13P1.14	-792	-1	4.78	TTCTAC
PFA0375c	-403	-1	4.78	TTCTAC
PFA0375c	-304	-1	4.78	TTGTAG
PF13_0178	-1760	1	4.78	CTACAA
PF13_0178	-508	-1	4.78	TTGTAG
MAL7P1.171	-918	-1	4.78	TTGTAG
PFL2475w	-437	-1	4.78	TTGTAG
PFF0525w	-1160	-1	4.78	TTCTAC
PF14_0610	-1202	-1	4.78	TTGTAG
PF14_0610	-78	-1	4.78	TTGTAG
PFL1055c	-1610	-1	4.78	TTCTAC
PFL1055c	-135	-1	4.78	TTGTAG
PFE1240w	-1578	-1	4.78	TTCTAC
PFE1240w	-769	-1	4.78	TTCTAC
PFE1240w	-373	1	4.78	CTACAA
PF10_0278	-747	-1	4.78	TTGTAG
PF14_0156	-515	-1	4.78	TTCTAC
PF13_0184	-1708	1	4.78	GTAGAA
MAL13P1.61	-564	1	4.78	GTAGAA
PF14_0633	-170	-1	4.78	TTCTAC
PF07_0008	-1586	-1	4.78	TTGTAG
PFD0545w	-602	-1	4.78	TTGTAG
PF11_0402	-1336	-1	4.78	TTCTAC
PFL2295w	-1251	1	4.78	CTACAA
PFL2295w	-817	-1	4.78	TTCTAC
PFL2295w	-176	1	4.78	CTACAA
PFA0660w	-1464	1	4.78	CTACAA
PF14_0322	-403	-1	4.78	TTCTAC
PF14_0322	-319	-1	4.78	TTGTAG
PFI1040c	-544	-1	4.78	TTGTAG
PF08_0003	-1358	-1	4.78	TTCTAC
PF10_0314	-1651	-1	4.78	TTGTAG
PF10_0314	-715	1	4.78	GTAGAA
PF11_0513	-1229	-1	4.78	TTCTAC
PFB0910w	-1796	1	4.78	GTAGAA
PFB0910w	-317	1	4.78	GTAGAA
PFB0910w	-85	-1	4.78	TTCTAC
PF10_0099	-1717	-1	4.78	TTGTAG
PF10_0099	-1559	-1	4.78	TTGTAG
PF10_0099	-1026	-1	4.78	TTCTAC
PF07_0099	-920	-1	4.78	TTCTAC
PF13_0162	-488	1	4.78	GTAGAA
PF10_0277	-241	1	4.78	CTACAA
MAL13P1.480	-706	-1	4.78	TTCTAC
MAL13P1.480	-382	-1	4.78	TTCTAC
PF11_0452	-416	1	4.78	CTACAA
PFF0300w	-745	-1	4.78	TTGTAG
PFF0300w	-689	-1	4.78	TTCTAC
MAL8P1.141	-440	1	4.78	CTACAA
PF10_0015	-987	1	4.78	GTAGAA
PF10_0015	-46	-1	4.78	TTGTAG
PFL0075w	-198	-1	4.78	TTGTAG
PF11_0503	-1139	-1	4.78	TTCTAC
PF11_0503	-75	-1	4.78	TTCTAC
PF11_0152	-996	-1	4.78	TTGTAG
MAL7P1.228	-1520	-1	4.78	TTCTAC
MAL13P1.317	-600	-1	4.78	TTCTAC
MAL7P1.76	-1351	1	4.78	GTAGAA
MAL7P1.76	-912	1	4.78	CTACAA
MAL7P1.76	-905	-1	4.78	TTGTAG
MAL7P1.76	-880	-1	4.78	TTGTAG
PFL1230w	-1743	1	4.78	GTAGAA
PF10_0085	-572	-1	4.78	TTCTAC
PF10_0085	-44	-1	4.78	TTGTAG
PFB0980w	-939	-1	4.78	TTGTAG
PF11_0378	-776	1	4.78	GTAGAA
PF11_0175	-1785	-1	4.78	TTGTAG
PF11_0175	-699	-1	4.78	TTCTAC
PF14_0183	-512	-1	4.78	TTGTAG
MAL13P1.268	-689	-1	4.78	TTGTAG
MAL13P1.268	-580	-1	4.78	TTCTAC
PFL0330c	-1678	1	4.78	GTAGAA
PF13_0165	-1575	-1	4.78	TTCTAC
PF14_0456	-539	-1	4.78	TTCTAC
PF14_0456	-96	1	4.78	GTAGAA
PFI0700c	-1524	1	4.78	CTACAA
PFI0700c	-988	-1	4.78	TTCTAC
PFI0700c	-350	-1	4.78	TTCTAC
PFI1020c	-1008	1	4.78	CTACAA
PF13_0177	-1998	1	4.78	CTACAA
PF13_0177	-746	-1	4.78	TTGTAG
PF13_0177	-289	1	4.78	GTAGAA
PFF0325c	-877	1	4.78	GTAGAA
PFF0325c	-329	-1	4.78	TTGTAG
PF11_0259	-653	-1	4.78	TTCTAC
PFB0860c	-317	-1	4.78	TTCTAC
PFE0465c	-723	1	4.78	GTAGAA
PFB0370c	-816	-1	4.78	TTGTAG
PFB0370c	-387	-1	4.78	TTCTAC
PF11_0418	-725	-1	4.78	TTCTAC
PF11_0418	-647	-1	4.78	TTCTAC
PF14_0016	-1018	-1	4.78	TTCTAC
PF13_0073	-1957	1	4.78	CTACAA
PF13_0073	-1258	1	4.78	GTAGAA
PF10_0242	-601	-1	4.78	TTGTAG
PF14_0079	-1499	1	4.78	GTAGAA
PF11_0165	-206	-1	4.78	TTGTAG
PF11_0191	-1297	-1	4.78	TTCTAC
PF11_0191	-805	-1	4.78	TTGTAG
PF11_0191	-208	1	4.78	GTAGAA
PF11_0039	-140	-1	4.78	TTCTAC
PF08_0027	-1071	1	4.78	GTAGAA
PF08_0027	-795	-1	4.78	TTGTAG
PF08_0027	-680	-1	4.78	TTGTAG
PF08_0027	-368	-1	4.78	TTCTAC
PF08_0027	-182	-1	4.78	TTGTAG
PF14_0677	-983	-1	4.78	TTGTAG
PFC0080c	-1821	-1	4.78	TTCTAC
PFC0080c	-969	-1	4.78	TTGTAG
PFD1170c	-1686	1	4.78	CTACAA
PF08_0130	-1204	1	4.78	CTACAA
PF08_0130	-941	-1	4.78	TTGTAG
PFE0070w	-392	1	4.78	GTAGAA
PF07_0126	-1252	-1	4.78	TTCTAC
MAL8P1.67	-1092	-1	4.78	TTCTAC
MAL8P1.67	-27	-1	4.78	TTGTAG
PF14_0117	-928	-1	4.78	TTGTAG
PFI0920c	-995	1	4.78	CTACAA
PFI0920c	-731	-1	4.78	TTGTAG
PFI0920c	-438	-1	4.78	TTCTAC
PF14_0561	-231	-1	4.78	TTGTAG
PFL0895c	-1804	-1	4.78	TTGTAG
PFL0895c	-406	1	4.78	GTAGAA
PFF0100w	-1072	1	4.78	GTAGAA
MAL7P1.172	-1259	-1	4.78	TTGTAG
MAL7P1.172	-1248	1	4.78	CTACAA
MAL7P1.172	-1105	1	4.78	GTAGAA
PFF1025c	-1228	1	3.71	CTATAA
PFF1025c	-725	-1	3.71	TTCTAT
PFF1025c	-514	1	3.71	CTATAA
PFL2540w	-1992	-1	3.71	TTCTAT
PFL2540w	-1720	1	3.71	ATAGAA
PFL2540w	-1633	1	3.71	ATAGAA
PFL2540w	-1240	-1	3.71	TTCTAT
PFL2540w	-1210	1	3.71	CTATAA
PFL2540w	-915	1	3.71	ATAGAA
MAL7P1.170	-1235	-1	3.71	TTATAG
MAL7P1.170	-1003	-1	3.71	TTCTAT
MAL7P1.170	-823	1	3.71	ATAGAA
MAL7P1.170	-562	-1	3.71	TTCTAT
MAL7P1.170	-505	1	3.71	ATAGAA
PFB0932w	-1054	1	3.71	ATAGAA
PFB0932w	-810	-1	3.71	TTCTAT
PFB0932w	-608	1	3.71	ATAGAA
PFB0932w	-482	1	3.71	ATAGAA
PFB0932w	-349	1	3.71	CTATAA
PFB0932w	-322	-1	3.71	TTCTAT
PFI1510w	-1504	-1	3.71	TTCTAT
PFI1510w	-741	-1	3.71	TTATAG
PFI1510w	-576	1	3.71	ATAGAA
PFI1510w	-259	1	3.71	ATAGAA
PFI0320w	-1701	1	3.71	ATAGAA
PFI0320w	-981	1	3.71	ATAGAA
PFI0320w	-727	-1	3.71	TTATAG
PFI0320w	-79	1	3.71	ATAGAA
PF11_0347	-1260	-1	3.71	TTCTAT
PF11_0347	-1156	1	3.71	ATAGAA
PF11_0347	-575	-1	3.71	TTCTAT
PF11_0347	-301	1	3.71	ATAGAA
PF14_0326	-1523	1	3.71	CTATAA
PF14_0326	-1392	1	3.71	CTATAA
PF14_0326	-1068	1	3.71	ATAGAA
PF14_0326	-883	1	3.71	CTATAA
PF14_0326	-729	1	3.71	CTATAA
PF14_0326	-267	1	3.71	CTATAA
PFL1345c	-458	-1	3.71	TTCTAT
PF13_0076	-1901	1	3.71	ATAGAA
PF13_0076	-1728	1	3.71	CTATAA
PF13_0076	-1165	1	3.71	CTATAA
PF13_0076	-700	1	3.71	ATAGAA
PF13_0076	-693	-1	3.71	TTCTAT
PF13_0076	-404	1	3.71	ATAGAA
PF13_0076	-387	-1	3.71	TTCTAT
PF07_0067	-999	1	3.71	CTATAA
PF07_0067	-595	1	3.71	ATAGAA
PF07_0067	-379	-1	3.71	TTATAG
PF07_0067	-324	-1	3.71	TTCTAT
PF07_0067	-103	-1	3.71	TTATAG
PFL0635c	-795	1	3.71	CTATAA
PFL0635c	-139	1	3.71	ATAGAA
PF13_0150	-1730	-1	3.71	TTCTAT
PF13_0150	-768	-1	3.71	TTATAG
PF13_0150	-735	-1	3.71	TTATAG
PF13_0150	-207	1	3.71	ATAGAA
PF08_0026	-406	1	3.71	CTATAA
PF08_0026	-87	-1	3.71	TTATAG
PFL0135w	-1988	-1	3.71	TTATAG
PFL0135w	-807	-1	3.71	TTATAG
PFL0135w	-648	-1	3.71	TTATAG
PFL0135w	-365	1	3.71	ATAGAA
PFL0135w	-180	-1	3.71	TTATAG
PFL0135w	-64	-1	3.71	TTCTAT
PF13_0056	-1801	1	3.71	ATAGAA
PF13_0056	-1569	-1	3.71	TTCTAT
PF13_0056	-1308	-1	3.71	TTCTAT
PF13_0056	-1163	1	3.71	CTATAA
PF13_0056	-910	-1	3.71	TTCTAT
PF13_0056	-868	1	3.71	ATAGAA
PF13_0056	-761	-1	3.71	TTATAG
PF13_0056	-564	1	3.71	ATAGAA
PFB0485c	-1873	-1	3.71	TTATAG
PFB0485c	-1570	-1	3.71	TTATAG
PFB0485c	-1378	1	3.71	ATAGAA
PFB0485c	-1342	1	3.71	CTATAA
PFB0485c	-1288	1	3.71	ATAGAA
PFB0485c	-1036	-1	3.71	TTATAG
PFB0485c	-355	1	3.71	ATAGAA
PF11_0341	-1424	1	3.71	CTATAA
PF11_0341	-1230	-1	3.71	TTATAG
PF11_0341	-1084	1	3.71	ATAGAA
PF11_0341	-851	-1	3.71	TTCTAT
PF11_0341	-826	-1	3.71	TTATAG
PF11_0341	-795	-1	3.71	TTATAG
PF11_0341	-593	1	3.71	CTATAA
PF11_0341	-443	1	3.71	ATAGAA
PF11_0341	-206	-1	3.71	TTCTAT
PFD1235w	-1910	1	3.71	ATAGAA
PFD1235w	-1681	-1	3.71	TTCTAT
PFD1235w	-1605	-1	3.71	TTCTAT
PFD1235w	-1390	-1	3.71	TTATAG
PFD1235w	-1310	-1	3.71	TTCTAT
PFD1235w	-881	-1	3.71	TTATAG
PFD1235w	-819	-1	3.71	TTCTAT
PFD1235w	-785	-1	3.71	TTATAG
PFD1235w	-752	-1	3.71	TTCTAT
PFD1235w	-235	1	3.71	ATAGAA
PF10_0025	-1749	-1	3.71	TTATAG
PF10_0025	-1598	-1	3.71	TTATAG
PF10_0025	-1399	1	3.71	ATAGAA
PF10_0025	-1219	-1	3.71	TTATAG
PF10_0025	-1137	-1	3.71	TTCTAT
PF10_0025	-711	-1	3.71	TTATAG
PF10_0025	-619	-1	3.71	TTCTAT
PF10_0025	-607	1	3.71	ATAGAA
PF10_0025	-180	-1	3.71	TTATAG
PFF1500c	-1782	1	3.71	ATAGAA
PFF1500c	-1047	-1	3.71	TTCTAT
PFF1500c	-1020	1	3.71	CTATAA
PFF1500c	-778	-1	3.71	TTATAG
PFF1500c	-726	-1	3.71	TTATAG
PFF1500c	-661	1	3.71	CTATAA
PF11_0521	-1904	1	3.71	ATAGAA
PF11_0521	-1675	-1	3.71	TTCTAT
PF11_0521	-1601	-1	3.71	TTCTAT
PF11_0521	-1386	-1	3.71	TTATAG
PF11_0521	-1306	-1	3.71	TTCTAT
PF11_0521	-799	-1	3.71	TTCTAT
PF11_0521	-765	-1	3.71	TTATAG
PF11_0521	-732	-1	3.71	TTCTAT
PF11_0471	-968	1	3.71	ATAGAA
PF11_0471	-796	-1	3.71	TTATAG
PF11_0471	-717	1	3.71	ATAGAA
PF11_0471	-208	1	3.71	ATAGAA
PF14_0185	-1896	1	3.71	ATAGAA
PF14_0185	-1253	-1	3.71	TTATAG
PF14_0185	-839	1	3.71	CTATAA
PF14_0185	-573	-1	3.71	TTATAG
PF14_0185	-331	1	3.71	CTATAA
PF14_0185	-275	-1	3.71	TTCTAT
PF11_0439	-1929	1	3.71	CTATAA
PF11_0439	-682	1	3.71	CTATAA
PF10_0388	-816	1	3.71	ATAGAA
PF10_0388	-433	1	3.71	ATAGAA
PF10_0388	-348	-1	3.71	TTATAG
PF10_0388	-47	1	3.71	ATAGAA
PF11_0358	-1959	1	3.71	ATAGAA
PF11_0358	-1937	1	3.71	CTATAA
PF11_0358	-1888	1	3.71	ATAGAA
PF11_0358	-1548	-1	3.71	TTCTAT
PF11_0358	-1446	-1	3.71	TTCTAT
PF11_0358	-1124	1	3.71	ATAGAA
PF11_0358	-967	-1	3.71	TTCTAT
PF11_0358	-651	-1	3.71	TTCTAT
PF11_0358	-627	-1	3.71	TTCTAT
PF14_0013	-1443	1	3.71	ATAGAA
PF14_0013	-1091	-1	3.71	TTATAG
PF14_0013	-1031	-1	3.71	TTATAG
PF14_0013	-787	-1	3.71	TTATAG
PF14_0013	-761	-1	3.71	TTATAG
PF14_0013	-751	1	3.71	CTATAA
PF14_0013	-577	-1	3.71	TTCTAT
PF14_0013	-414	-1	3.71	TTCTAT
PF14_0013	-82	1	3.71	ATAGAA
PF14_0076	-1954	-1	3.71	TTATAG
PF14_0076	-1518	1	3.71	ATAGAA
PF14_0076	-1307	1	3.71	CTATAA
PF14_0076	-1143	1	3.71	ATAGAA
PF14_0076	-811	-1	3.71	TTCTAT
PF14_0076	-368	-1	3.71	TTATAG
PF14_0076	-355	1	3.71	ATAGAA
PF14_0076	-309	-1	3.71	TTCTAT
PF14_0076	-203	1	3.71	ATAGAA
PF14_0307	-863	1	3.71	ATAGAA
PF14_0307	-832	1	3.71	ATAGAA
PF14_0307	-714	1	3.71	ATAGAA
PF14_0307	-664	1	3.71	ATAGAA
PF14_0307	-397	-1	3.71	TTATAG
PF14_0307	-213	-1	3.71	TTCTAT
PF14_0307	-134	-1	3.71	TTCTAT
PFL2550w	-1370	-1	3.71	TTATAG
PFL2550w	-285	1	3.71	ATAGAA
PFL2550w	-17	1	3.71	ATAGAA
MAL13P1.93	-1027	-1	3.71	TTCTAT
MAL13P1.93	-811	1	3.71	CTATAA
MAL13P1.93	-779	-1	3.71	TTCTAT
MAL13P1.93	-493	-1	3.71	TTCTAT
MAL13P1.93	-252	-1	3.71	TTCTAT
MAL13P1.293	-1925	-1	3.71	TTCTAT
MAL13P1.293	-1671	1	3.71	CTATAA
MAL13P1.293	-857	-1	3.71	TTCTAT
PF10_0023	-1254	-1	3.71	TTCTAT
PF10_0023	-827	-1	3.71	TTCTAT
PF10_0023	-610	-1	3.71	TTATAG
PF10_0023	-508	1	3.71	ATAGAA
PF07_0107	-1583	1	3.71	ATAGAA
PF07_0107	-1203	-1	3.71	TTCTAT
PF07_0107	-1186	-1	3.71	TTATAG
PF07_0107	-72	1	3.71	ATAGAA
PFE1035c	-370	-1	3.71	TTCTAT
PFD0020c	-1896	1	3.71	ATAGAA
PFD0020c	-1667	-1	3.71	TTCTAT
PFD0020c	-1593	-1	3.71	TTCTAT
PFD0020c	-1378	-1	3.71	TTATAG
PFD0020c	-1298	-1	3.71	TTCTAT
PFD0020c	-873	-1	3.71	TTCTAT
PFD0020c	-819	-1	3.71	TTCTAT
PFD0020c	-750	-1	3.71	TTCTAT
PFD0020c	-444	1	3.71	CTATAA
PFD0020c	-228	1	3.71	ATAGAA
PFI0125c	-1711	-1	3.71	TTCTAT
PFI0125c	-1648	1	3.71	CTATAA
PFI0125c	-1578	1	3.71	ATAGAA
PFI0125c	-1350	1	3.71	ATAGAA
PFI0125c	-1325	1	3.71	CTATAA
PFI0125c	-1080	1	3.71	ATAGAA
PFI0125c	-876	1	3.71	ATAGAA
PFI0125c	-439	1	3.71	CTATAA
PFI0125c	-340	-1	3.71	TTCTAT
PFI0125c	-318	-1	3.71	TTCTAT
PFI0125c	-222	1	3.71	ATAGAA
PFL1410c	-1986	1	3.71	ATAGAA
PFL1410c	-1951	-1	3.71	TTATAG
PFD0070c	-1791	1	3.71	ATAGAA
PFD0070c	-1732	1	3.71	ATAGAA
PFD0070c	-1439	1	3.71	ATAGAA
PFD0070c	-848	-1	3.71	TTCTAT
PFD0070c	-823	-1	3.71	TTCTAT
PFD0070c	-600	-1	3.71	TTATAG
PF13_0275	-1512	-1	3.71	TTCTAT
PF13_0275	-1131	-1	3.71	TTCTAT
PF13_0275	-844	1	3.71	ATAGAA
PF13_0275	-782	1	3.71	ATAGAA
PF13_0275	-654	-1	3.71	TTCTAT
PF13_0275	-270	-1	3.71	TTCTAT
PFI1085w	-1510	-1	3.71	TTATAG
PFI1085w	-1253	1	3.71	ATAGAA
PFI1085w	-1165	-1	3.71	TTCTAT
PFI1085w	-755	-1	3.71	TTCTAT
PFI1085w	-290	1	3.71	ATAGAA
PFI1085w	-172	1	3.71	CTATAA
PFI1085w	-20	1	3.71	CTATAA
PFB0175c	-1344	-1	3.71	TTATAG
PFB0175c	-1209	1	3.71	CTATAA
PFB0175c	-582	1	3.71	ATAGAA
PF14_0274	-344	-1	3.71	TTATAG
PF08_0140	-1884	1	3.71	CTATAA
PF08_0140	-1110	1	3.71	ATAGAA
PF08_0140	-1076	1	3.71	CTATAA
PF08_0140	-1042	1	3.71	ATAGAA
PF08_0140	-980	1	3.71	CTATAA
PFL0830w	-712	-1	3.71	TTCTAT
PFL0830w	-514	-1	3.71	TTCTAT
PFB0995w	-756	-1	3.71	TTCTAT
PFB0995w	-533	-1	3.71	TTATAG
PFB0995w	-6	-1	3.71	TTATAG
PFF0530w	-1643	-1	3.71	TTATAG
PFE0120c	-1451	1	3.71	ATAGAA
PFE0120c	-1335	-1	3.71	TTCTAT
PFE0120c	-1233	-1	3.71	TTATAG
PFE0120c	-936	-1	3.71	TTATAG
PFE0120c	-845	-1	3.71	TTCTAT
PFE0120c	-756	1	3.71	ATAGAA
PFE0120c	-544	-1	3.71	TTCTAT
PFE0120c	-271	-1	3.71	TTCTAT
MAL8P1.92	-580	1	3.71	ATAGAA
MAL8P1.92	-279	-1	3.71	TTCTAT
MAL8P1.4	-1860	1	3.71	ATAGAA
MAL8P1.4	-1459	1	3.71	ATAGAA
MAL8P1.4	-1207	-1	3.71	TTATAG
MAL8P1.4	-409	-1	3.71	TTATAG
PF14_0201	-1598	1	3.71	ATAGAA
PF14_0201	-943	1	3.71	CTATAA
PF14_0201	-724	1	3.71	ATAGAA
PF14_0201	-661	-1	3.71	TTATAG
PF14_0201	-261	-1	3.71	TTATAG
PF14_0201	-194	-1	3.71	TTCTAT
PF14_0201	-21	-1	3.71	TTATAG
PFI0105c	-1713	-1	3.71	TTATAG
PFI0105c	-1224	1	3.71	ATAGAA
PFI0105c	-837	1	3.71	ATAGAA
PFI0105c	-285	-1	3.71	TTATAG
PFI0105c	-266	-1	3.71	TTCTAT
PFI0105c	-123	-1	3.71	TTCTAT
PF14_0055	-1002	-1	3.71	TTCTAT
PF14_0055	-950	-1	3.71	TTATAG
PF14_0055	-709	-1	3.71	TTATAG
PF14_0055	-358	-1	3.71	TTCTAT
PF14_0055	-198	-1	3.71	TTATAG
PF13_0341	-913	-1	3.71	TTCTAT
PF13_0341	-861	1	3.71	ATAGAA
PF13_0341	-797	1	3.71	CTATAA
PF13_0341	-591	1	3.71	ATAGAA
PF13_0341	-393	-1	3.71	TTCTAT
PF13_0341	-27	-1	3.71	TTCTAT
PF14_0113	-1165	-1	3.71	TTCTAT
PF14_0113	-1072	-1	3.71	TTATAG
PF14_0113	-739	-1	3.71	TTCTAT
PF14_0113	-251	-1	3.71	TTATAG
PF14_0113	-80	-1	3.71	TTCTAT
PF14_0124	-1949	-1	3.71	TTATAG
PF14_0124	-1510	1	3.71	ATAGAA
PF14_0124	-1185	-1	3.71	TTCTAT
PF14_0124	-732	-1	3.71	TTATAG
PF14_0124	-283	-1	3.71	TTATAG
PF11_0161	-1313	1	3.71	ATAGAA
PF11_0161	-1127	-1	3.71	TTCTAT
PF11_0161	-1076	-1	3.71	TTCTAT
PF11_0161	-903	1	3.71	CTATAA
PF11_0161	-845	-1	3.71	TTATAG
PF11_0161	-728	-1	3.71	TTCTAT
PF11_0161	-412	-1	3.71	TTATAG
PF11_0161	-402	-1	3.71	TTCTAT
PF11_0161	-393	1	3.71	ATAGAA
PF11_0161	-203	1	3.71	CTATAA
PF11_0161	-149	1	3.71	ATAGAA
PF11_0161	-143	1	3.71	CTATAA
PFD1175w	-1993	1	3.71	ATAGAA
PFD1175w	-1922	1	3.71	ATAGAA
PFD1175w	-1710	1	3.71	CTATAA
PFD1175w	-1703	1	3.71	CTATAA
PFD1175w	-1190	-1	3.71	TTATAG
PFD1175w	-1046	1	3.71	ATAGAA
PFD1175w	-1023	1	3.71	ATAGAA
PFD1175w	-667	-1	3.71	TTATAG
PFD1175w	-366	1	3.71	CTATAA
PFD1175w	-105	-1	3.71	TTATAG
MAL13P1.264	-1329	1	3.71	CTATAA
MAL13P1.264	-1319	1	3.71	CTATAA
MAL13P1.264	-1130	1	3.71	ATAGAA
MAL13P1.264	-584	-1	3.71	TTCTAT
MAL13P1.413	-1912	-1	3.71	TTCTAT
MAL13P1.413	-1510	-1	3.71	TTATAG
MAL13P1.413	-1047	-1	3.71	TTCTAT
MAL13P1.413	-1040	-1	3.71	TTCTAT
MAL13P1.413	-790	-1	3.71	TTATAG
MAL13P1.413	-755	-1	3.71	TTCTAT
MAL13P1.413	-712	-1	3.71	TTCTAT
MAL13P1.413	-481	-1	3.71	TTATAG
MAL13P1.413	-469	1	3.71	CTATAA
MAL13P1.413	-96	-1	3.71	TTCTAT
MAL13P1.413	-90	1	3.71	ATAGAA
MAL13P1.413	-60	-1	3.71	TTCTAT
PFI1235w	-581	-1	3.71	TTCTAT
PFI1235w	-327	1	3.71	CTATAA
PF11_0384	-1978	-1	3.71	TTATAG
PF11_0384	-1085	-1	3.71	TTATAG
PF11_0384	-1070	-1	3.71	TTATAG
PF11_0384	-822	1	3.71	ATAGAA
PF11_0384	-664	-1	3.71	TTCTAT
PF11_0384	-427	-1	3.71	TTATAG
PFD0345c	-245	-1	3.71	TTCTAT
PFD0345c	-52	-1	3.71	TTCTAT
PF14_0541	-1824	-1	3.71	TTCTAT
PF14_0541	-1817	-1	3.71	TTCTAT
PF14_0541	-1762	1	3.71	CTATAA
PF14_0541	-1729	1	3.71	ATAGAA
PF14_0541	-1635	1	3.71	ATAGAA
PF14_0541	-1460	-1	3.71	TTATAG
PF14_0541	-990	1	3.71	CTATAA
PF14_0541	-941	1	3.71	ATAGAA
PF14_0541	-543	-1	3.71	TTCTAT
PF14_0541	-445	-1	3.71	TTATAG
PFD0740w	-1968	1	3.71	CTATAA
PFD0740w	-378	-1	3.71	TTCTAT
PF14_0150	-187	-1	3.71	TTCTAT
PF14_0150	-101	-1	3.71	TTATAG
PF14_0707	-1833	-1	3.71	TTATAG
PF14_0707	-1200	1	3.71	CTATAA
PF14_0707	-1014	-1	3.71	TTATAG
PF14_0707	-642	-1	3.71	TTATAG
PF14_0045	-1669	1	3.71	ATAGAA
PF14_0045	-1434	-1	3.71	TTATAG
PF14_0045	-1013	-1	3.71	TTCTAT
PF14_0045	-568	-1	3.71	TTATAG
PF14_0045	-223	1	3.71	CTATAA
PFE1150w	-1420	1	3.71	CTATAA
PFE1150w	-548	1	3.71	ATAGAA
PFE1150w	-411	1	3.71	ATAGAA
PFE1150w	-396	1	3.71	ATAGAA
PF10_0266	-1372	-1	3.71	TTATAG
PF10_0266	-957	1	3.71	ATAGAA
PF10_0266	-587	-1	3.71	TTATAG
PF10_0266	-578	1	3.71	CTATAA
PF10_0266	-341	-1	3.71	TTCTAT
PF14_0292	-1580	-1	3.71	TTCTAT
PF14_0292	-1513	-1	3.71	TTCTAT
PF14_0292	-746	-1	3.71	TTCTAT
PF14_0292	-608	1	3.71	CTATAA
PF14_0292	-503	1	3.71	CTATAA
PF14_0292	-361	-1	3.71	TTCTAT
PFI0325c	-1924	-1	3.71	TTATAG
PFI0325c	-1625	-1	3.71	TTCTAT
PFI0325c	-1465	-1	3.71	TTATAG
PFI0325c	-1423	1	3.71	ATAGAA
PFI0325c	-1160	-1	3.71	TTATAG
PFI0325c	-19	1	3.71	CTATAA
PF10_0018	-1495	1	3.71	ATAGAA
PF10_0018	-1198	1	3.71	ATAGAA
PF10_0018	-693	1	3.71	ATAGAA
PF10_0018	-428	-1	3.71	TTCTAT
PF10_0018	-12	1	3.71	ATAGAA
PFF0050c	-800	-1	3.71	TTCTAT
PFF0050c	-539	-1	3.71	TTATAG
PFF0050c	-55	-1	3.71	TTCTAT
MAL13P1.122	-1383	1	3.71	CTATAA
MAL13P1.122	-1074	-1	3.71	TTCTAT
MAL13P1.122	-623	1	3.71	ATAGAA
MAL13P1.122	-523	-1	3.71	TTCTAT
PF13_0293	-760	-1	3.71	TTATAG
PF13_0293	-646	1	3.71	ATAGAA
PF13_0293	-7	1	3.71	ATAGAA
PF14_0145	-1766	1	3.71	CTATAA
PF14_0145	-1129	1	3.71	ATAGAA
PFF1030w	-1099	-1	3.71	TTATAG
PFF1030w	-888	1	3.71	ATAGAA
PFF1030w	-385	-1	3.71	TTATAG
PF13_0309	-1674	1	3.71	ATAGAA
PF13_0309	-1115	1	3.71	CTATAA
PF13_0309	-887	1	3.71	ATAGAA
PF10_0219	-1356	1	3.71	ATAGAA
PF10_0219	-1341	-1	3.71	TTATAG
PF10_0219	-1198	-1	3.71	TTATAG
PF10_0219	-963	1	3.71	ATAGAA
PF10_0219	-465	1	3.71	CTATAA
PF14_0550	-1882	-1	3.71	TTCTAT
PF14_0550	-1176	1	3.71	CTATAA
PF14_0550	-1148	-1	3.71	TTCTAT
PF14_0550	-281	-1	3.71	TTCTAT
PF14_0550	-56	1	3.71	CTATAA
PF14_0550	-49	1	3.71	ATAGAA
PF13_0286	-1347	1	3.71	CTATAA
PF13_0286	-1158	-1	3.71	TTATAG
PF13_0286	-610	-1	3.71	TTATAG
PF13_0286	-524	-1	3.71	TTATAG
PF13_0286	-298	-1	3.71	TTCTAT
PF13_0286	-78	-1	3.71	TTCTAT
PFB0106c	-1374	-1	3.71	TTCTAT
PFB0106c	-862	1	3.71	ATAGAA
PFB0106c	-609	1	3.71	ATAGAA
PF14_0221	-1775	1	3.71	ATAGAA
PF14_0221	-1609	-1	3.71	TTATAG
PF14_0221	-1588	-1	3.71	TTATAG
PF14_0221	-1306	1	3.71	ATAGAA
PF14_0221	-1158	1	3.71	ATAGAA
PF14_0221	-958	-1	3.71	TTCTAT
PF14_0221	-654	-1	3.71	TTATAG
PF14_0221	-629	-1	3.71	TTATAG
PF14_0221	-491	1	3.71	CTATAA
PF14_0221	-480	-1	3.71	TTCTAT
PF14_0221	-277	-1	3.71	TTATAG
PF14_0247	-1921	-1	3.71	TTCTAT
PF14_0247	-1115	1	3.71	CTATAA
PF14_0247	-1088	-1	3.71	TTCTAT
PF14_0247	-810	-1	3.71	TTATAG
PF14_0247	-748	-1	3.71	TTCTAT
PF14_0247	-203	-1	3.71	TTATAG
PFI0120c	-1808	-1	3.71	TTCTAT
PFI0120c	-1680	1	3.71	CTATAA
PFI0120c	-1580	1	3.71	CTATAA
PFI0120c	-1368	-1	3.71	TTCTAT
PFI0120c	-1349	-1	3.71	TTCTAT
PFI0120c	-496	1	3.71	CTATAA
PFI0120c	-239	1	3.71	CTATAA
PF10_0123	-1378	-1	3.71	TTCTAT
PF10_0123	-1225	1	3.71	ATAGAA
PF10_0123	-1168	-1	3.71	TTCTAT
PF10_0123	-918	1	3.71	ATAGAA
PF10_0123	-804	1	3.71	ATAGAA
PF10_0123	-338	1	3.71	ATAGAA
PF10_0123	-216	1	3.71	ATAGAA
PF10_0200	-617	1	3.71	ATAGAA
PF10_0200	-538	-1	3.71	TTCTAT
PFB0920w	-1749	-1	3.71	TTATAG
PFB0920w	-1222	-1	3.71	TTATAG
PFB0920w	-1099	1	3.71	ATAGAA
PFB0920w	-1043	-1	3.71	TTCTAT
PFB0920w	-980	-1	3.71	TTCTAT
PFB0920w	-878	-1	3.71	TTATAG
PFB0920w	-313	-1	3.71	TTATAG
PFL1800w	-1064	1	3.71	ATAGAA
PFL1800w	-686	-1	3.71	TTATAG
PFL1800w	-564	-1	3.71	TTATAG
PFL1800w	-391	-1	3.71	TTCTAT
PFL1490w	-1531	-1	3.71	TTCTAT
PFL1490w	-817	1	3.71	CTATAA
PFL1490w	-764	1	3.71	ATAGAA
PFL1490w	-737	1	3.71	CTATAA
PFL1490w	-499	1	3.71	CTATAA
PFL1490w	-353	1	3.71	ATAGAA
PFL1490w	-6	1	3.71	CTATAA
PF11_0505	-1942	-1	3.71	TTCTAT
PF11_0505	-1191	-1	3.71	TTCTAT
PF11_0505	-1056	-1	3.71	TTATAG
PF11_0505	-937	-1	3.71	TTATAG
PF11_0505	-891	1	3.71	ATAGAA
PF11_0505	-364	1	3.71	ATAGAA
PFI0635c	-524	-1	3.71	TTCTAT
PFI0635c	-70	-1	3.71	TTCTAT
PFD1165w	-1522	-1	3.71	TTCTAT
PFD1165w	-974	-1	3.71	TTATAG
PFD1165w	-378	-1	3.71	TTCTAT
PFD1165w	-120	-1	3.71	TTCTAT
PFI1140w	-833	1	3.71	ATAGAA
PFI1140w	-789	-1	3.71	TTCTAT
PFI1140w	-640	-1	3.71	TTCTAT
PFI1140w	-485	-1	3.71	TTATAG
PFI1140w	-283	1	3.71	ATAGAA
PF11_0105	-1352	-1	3.71	TTATAG
PF11_0105	-1021	1	3.71	CTATAA
PF11_0105	-842	1	3.71	ATAGAA
PF11_0105	-310	1	3.71	ATAGAA
MAL13P1.225	-1638	1	3.71	ATAGAA
MAL13P1.225	-926	-1	3.71	TTATAG
MAL13P1.225	-622	1	3.71	ATAGAA
MAL13P1.225	-274	-1	3.71	TTCTAT
MAL13P1.225	-200	-1	3.71	TTATAG
PFE0055c	-857	-1	3.71	TTCTAT
PFE0055c	-805	1	3.71	ATAGAA
PFE0055c	-665	-1	3.71	TTATAG
PFE0055c	-482	-1	3.71	TTATAG
PFE0055c	-193	-1	3.71	TTATAG
PFB0655c	-1280	-1	3.71	TTCTAT
PFB0655c	-1104	1	3.71	ATAGAA
PFB0655c	-636	-1	3.71	TTCTAT
PFB0655c	-491	1	3.71	ATAGAA
MAL7P1.26	-281	1	3.71	ATAGAA
MAL7P1.26	-143	-1	3.71	TTATAG
MAL7P1.26	-84	-1	3.71	TTCTAT
PF14_0690	-862	1	3.71	ATAGAA
PF14_0690	-578	1	3.71	ATAGAA
PF14_0690	-430	1	3.71	ATAGAA
PF14_0690	-258	1	3.71	ATAGAA
PFI0365w	-891	-1	3.71	TTATAG
PFI0365w	-725	-1	3.71	TTCTAT
PFI0365w	-458	1	3.71	CTATAA
PFI0365w	-326	1	3.71	ATAGAA
PFI0365w	-95	-1	3.71	TTCTAT
PF10_0019	-1984	1	3.71	ATAGAA
PF10_0019	-1674	-1	3.71	TTCTAT
PF10_0019	-1653	1	3.71	ATAGAA
PF10_0019	-1463	-1	3.71	TTCTAT
PF10_0019	-1439	-1	3.71	TTATAG
PF10_0019	-1053	-1	3.71	TTATAG
PF10_0019	-718	1	3.71	ATAGAA
PF10_0019	-459	1	3.71	ATAGAA
PF14_0100	-1755	1	3.71	CTATAA
PF14_0100	-1747	-1	3.71	TTATAG
PF14_0100	-1311	1	3.71	ATAGAA
PF14_0100	-850	-1	3.71	TTCTAT
PF14_0100	-477	1	3.71	CTATAA
PF14_0100	-368	-1	3.71	TTCTAT
PF14_0100	-112	1	3.71	CTATAA
PF11_0504	-1607	-1	3.71	TTCTAT
PF11_0504	-1596	-1	3.71	TTATAG
PF11_0504	-1528	-1	3.71	TTATAG
PF11_0504	-1460	-1	3.71	TTATAG
PF11_0504	-934	1	3.71	ATAGAA
PF11_0504	-617	1	3.71	ATAGAA
PF11_0504	-231	1	3.71	ATAGAA
PF11_0504	-182	-1	3.71	TTATAG
MAL13P1.222	-1199	1	3.71	CTATAA
MAL13P1.222	-913	-1	3.71	TTCTAT
MAL13P1.222	-747	-1	3.71	TTATAG
MAL13P1.222	-169	1	3.71	ATAGAA
PFI1270w	-1563	1	3.71	ATAGAA
PFI1270w	-1014	-1	3.71	TTATAG
PFI1270w	-602	1	3.71	CTATAA
PFI1270w	-594	-1	3.71	TTCTAT
PFI1270w	-96	-1	3.71	TTCTAT
PF08_0065	-713	-1	3.71	TTCTAT
PFB0900c	-1168	-1	3.71	TTCTAT
PFB0900c	-1121	-1	3.71	TTCTAT
PFB0900c	-1010	-1	3.71	TTCTAT
PFB0900c	-971	1	3.71	ATAGAA
PFB0900c	-841	1	3.71	CTATAA
PFB0900c	-491	-1	3.71	TTATAG
PFB0900c	-471	-1	3.71	TTCTAT
PFB0900c	-427	-1	3.71	TTCTAT
PFB0900c	-264	1	3.71	ATAGAA
PF14_0291	-1513	-1	3.71	TTATAG
PF14_0291	-1444	1	3.71	ATAGAA
PF14_0291	-828	-1	3.71	TTCTAT
PF14_0291	-714	1	3.71	ATAGAA
PFF1435w	-1372	1	3.71	ATAGAA
PFF1435w	-1228	-1	3.71	TTATAG
PFF1435w	-972	-1	3.71	TTCTAT
PFF1435w	-915	1	3.71	ATAGAA
PFF1435w	-512	1	3.71	ATAGAA
PFF1435w	-78	-1	3.71	TTATAG
PFL0405w	-346	-1	3.71	TTCTAT
PF14_0515	-1437	1	3.71	CTATAA
PF14_0515	-1300	1	3.71	ATAGAA
PF14_0515	-533	-1	3.71	TTCTAT
PF14_0515	-468	1	3.71	ATAGAA
PF14_0515	-413	-1	3.71	TTCTAT
PFE1435c	-1704	-1	3.71	TTCTAT
PFE1435c	-1483	-1	3.71	TTATAG
PFE1435c	-993	-1	3.71	TTCTAT
PFE1435c	-936	1	3.71	ATAGAA
PFE1435c	-130	1	3.71	ATAGAA
PF14_0136	-1900	1	3.71	ATAGAA
PF14_0136	-1159	-1	3.71	TTCTAT
PF14_0136	-1030	-1	3.71	TTCTAT
PF14_0136	-1016	-1	3.71	TTATAG
PF14_0136	-459	1	3.71	ATAGAA
PF14_0136	-375	-1	3.71	TTATAG
PF14_0594	-1904	-1	3.71	TTATAG
PF14_0594	-1537	-1	3.71	TTATAG
PF14_0594	-1431	1	3.71	CTATAA
PF14_0594	-939	1	3.71	CTATAA
PF14_0594	-692	1	3.71	ATAGAA
PF14_0594	-308	1	3.71	CTATAA
PF11_0353	-1376	-1	3.71	TTCTAT
PF11_0353	-1173	-1	3.71	TTCTAT
PF11_0353	-1091	1	3.71	ATAGAA
PF11_0353	-767	-1	3.71	TTCTAT
PF11_0353	-712	-1	3.71	TTCTAT
PF11_0353	-646	1	3.71	ATAGAA
PF11_0353	-263	1	3.71	ATAGAA
PF11_0353	-66	-1	3.71	TTATAG
MAL13P1.14	-474	1	3.71	CTATAA
MAL13P1.14	-264	-1	3.71	TTATAG
MAL13P1.14	-246	-1	3.71	TTCTAT
MAL13P1.14	-54	-1	3.71	TTCTAT
PFA0375c	-1409	1	3.71	ATAGAA
PFA0375c	-1183	1	3.71	ATAGAA
PFA0375c	-1031	-1	3.71	TTCTAT
PFA0375c	-588	1	3.71	ATAGAA
PFA0375c	-44	1	3.71	ATAGAA
PF13_0178	-1897	-1	3.71	TTCTAT
PF13_0178	-1229	1	3.71	ATAGAA
PF13_0178	-1147	-1	3.71	TTCTAT
PF13_0178	-1040	-1	3.71	TTCTAT
MAL7P1.171	-1613	-1	3.71	TTCTAT
MAL7P1.171	-1558	-1	3.71	TTCTAT
MAL7P1.171	-1477	-1	3.71	TTATAG
MAL7P1.171	-1281	1	3.71	ATAGAA
MAL7P1.171	-691	1	3.71	ATAGAA
MAL7P1.171	-670	-1	3.71	TTATAG
MAL7P1.171	-473	1	3.71	ATAGAA
MAL7P1.171	-431	-1	3.71	TTCTAT
MAL7P1.171	-422	1	3.71	ATAGAA
PFL2475w	-305	1	3.71	ATAGAA
PFF0525w	-639	-1	3.71	TTATAG
PF14_0610	-1164	1	3.71	ATAGAA
PF14_0610	-999	-1	3.71	TTCTAT
PF14_0610	-964	-1	3.71	TTATAG
PF14_0610	-859	1	3.71	CTATAA
PF14_0610	-561	-1	3.71	TTCTAT
PFL1055c	-1965	1	3.71	CTATAA
PFL1055c	-1326	-1	3.71	TTCTAT
PFL1055c	-1228	-1	3.71	TTCTAT
PFL1055c	-936	-1	3.71	TTATAG
PFL1055c	-427	1	3.71	ATAGAA
PFL1055c	-50	-1	3.71	TTCTAT
PF13_0276	-1764	-1	3.71	TTCTAT
PF13_0276	-1642	1	3.71	ATAGAA
PF13_0276	-1581	1	3.71	CTATAA
PF13_0276	-1205	-1	3.71	TTATAG
PF13_0276	-732	1	3.71	ATAGAA
PF13_0276	-723	-1	3.71	TTCTAT
PF13_0276	-683	-1	3.71	TTATAG
PF13_0276	-201	-1	3.71	TTCTAT
PFE1240w	-990	-1	3.71	TTCTAT
PFE1240w	-680	-1	3.71	TTATAG
PFE1240w	-491	-1	3.71	TTCTAT
PFE1240w	-433	-1	3.71	TTATAG
PFE1240w	-175	1	3.71	ATAGAA
PFE1240w	-139	1	3.71	ATAGAA
PF10_0278	-506	1	3.71	ATAGAA
PF10_0278	-358	-1	3.71	TTATAG
PF10_0278	-230	-1	3.71	TTATAG
PF14_0156	-1866	1	3.71	ATAGAA
PF14_0156	-918	-1	3.71	TTCTAT
PF14_0156	-725	1	3.71	CTATAA
PF14_0156	-601	-1	3.71	TTCTAT
PF14_0156	-449	1	3.71	CTATAA
PF13_0184	-1496	1	3.71	CTATAA
PF13_0184	-1318	-1	3.71	TTCTAT
PF13_0184	-1203	-1	3.71	TTCTAT
PF13_0184	-967	-1	3.71	TTCTAT
PF13_0184	-688	-1	3.71	TTATAG
PF13_0184	-664	-1	3.71	TTCTAT
PF13_0184	-566	1	3.71	ATAGAA
PF13_0184	-516	-1	3.71	TTCTAT
MAL13P1.61	-1873	-1	3.71	TTCTAT
MAL13P1.61	-1586	1	3.71	CTATAA
MAL13P1.61	-1521	-1	3.71	TTCTAT
MAL13P1.61	-1510	1	3.71	CTATAA
MAL13P1.61	-1246	-1	3.71	TTCTAT
MAL13P1.61	-192	1	3.71	CTATAA
PF14_0633	-1911	-1	3.71	TTCTAT
PF14_0633	-968	1	3.71	ATAGAA
PF14_0633	-905	1	3.71	ATAGAA
PF07_0008	-1987	1	3.71	CTATAA
PF07_0008	-1769	-1	3.71	TTCTAT
PF07_0008	-1190	1	3.71	ATAGAA
PF07_0008	-1116	-1	3.71	TTCTAT
PF07_0008	-1047	-1	3.71	TTCTAT
PF07_0008	-681	-1	3.71	TTATAG
PF07_0008	-524	-1	3.71	TTATAG
PF07_0008	-333	1	3.71	ATAGAA
PFD0545w	-1464	1	3.71	ATAGAA
PFD0545w	-986	1	3.71	ATAGAA
PF11_0402	-1587	-1	3.71	TTCTAT
PF11_0402	-1377	-1	3.71	TTCTAT
PF11_0402	-1041	1	3.71	ATAGAA
PF11_0402	-838	-1	3.71	TTATAG
PF11_0402	-424	-1	3.71	TTCTAT
PFL2295w	-605	-1	3.71	TTCTAT
PFA0660w	-1605	-1	3.71	TTATAG
PFA0660w	-1393	-1	3.71	TTATAG
PFA0660w	-524	-1	3.71	TTCTAT
PFA0660w	-514	-1	3.71	TTCTAT
PFA0660w	-152	-1	3.71	TTATAG
PFA0660w	-75	1	3.71	CTATAA
PF14_0322	-682	1	3.71	ATAGAA
PFI1040c	-1098	1	3.71	CTATAA
PFI1040c	-444	-1	3.71	TTATAG
PF07_0106	-1868	1	3.71	CTATAA
PF07_0106	-1107	-1	3.71	TTATAG
PF07_0106	-1005	-1	3.71	TTATAG
PF07_0106	-887	1	3.71	CTATAA
PF07_0106	-829	-1	3.71	TTCTAT
PF07_0106	-705	-1	3.71	TTATAG
PF07_0106	-671	-1	3.71	TTCTAT
PF07_0106	-344	1	3.71	CTATAA
PF10_0361	-1439	-1	3.71	TTATAG
PF08_0003	-1908	-1	3.71	TTCTAT
PF08_0003	-1616	-1	3.71	TTATAG
PF08_0003	-1387	-1	3.71	TTCTAT
PF08_0003	-1296	-1	3.71	TTCTAT
PF08_0003	-1082	1	3.71	ATAGAA
PF08_0003	-644	-1	3.71	TTCTAT
PF08_0003	-589	-1	3.71	TTCTAT
PF08_0003	-375	-1	3.71	TTCTAT
PF10_0054	-694	-1	3.71	TTCTAT
PF10_0054	-332	-1	3.71	TTCTAT
PF10_0314	-1623	-1	3.71	TTCTAT
PF11_0513	-1982	1	3.71	ATAGAA
PF11_0513	-1939	1	3.71	ATAGAA
PF11_0513	-1912	1	3.71	ATAGAA
PF11_0513	-1585	1	3.71	ATAGAA
PF11_0513	-1169	-1	3.71	TTCTAT
PF11_0513	-784	-1	3.71	TTATAG
PF11_0513	-747	1	3.71	CTATAA
PF11_0513	-521	-1	3.71	TTCTAT
PF11_0513	-202	-1	3.71	TTATAG
PFB0910w	-1750	1	3.71	ATAGAA
PFB0910w	-1596	1	3.71	ATAGAA
PFB0910w	-1060	-1	3.71	TTCTAT
PFB0910w	-983	-1	3.71	TTCTAT
PFB0910w	-44	1	3.71	CTATAA
PF10_0099	-1647	1	3.71	ATAGAA
PF10_0099	-1608	-1	3.71	TTATAG
PF10_0099	-1504	-1	3.71	TTATAG
PF10_0099	-1046	-1	3.71	TTCTAT
PF10_0099	-643	1	3.71	CTATAA
PF10_0099	-434	-1	3.71	TTCTAT
PF10_0099	-367	-1	3.71	TTCTAT
PF07_0099	-784	-1	3.71	TTCTAT
PF07_0099	-519	-1	3.71	TTATAG
PF07_0099	-489	-1	3.71	TTATAG
PF07_0099	-424	1	3.71	CTATAA
PF07_0099	-382	1	3.71	ATAGAA
PF07_0099	-216	-1	3.71	TTATAG
PF11_0302	-1912	-1	3.71	TTATAG
PF11_0302	-1686	-1	3.71	TTATAG
PF11_0302	-1206	-1	3.71	TTATAG
PF11_0302	-1070	-1	3.71	TTCTAT
PF11_0302	-425	-1	3.71	TTATAG
PF11_0302	-415	-1	3.71	TTCTAT
PFE0065w	-1970	1	3.71	ATAGAA
PFE0065w	-1528	1	3.71	ATAGAA
PFE0065w	-1483	-1	3.71	TTCTAT
PFE0065w	-702	-1	3.71	TTCTAT
PFE0065w	-679	-1	3.71	TTCTAT
PFE0065w	-655	-1	3.71	TTATAG
PFE0065w	-409	1	3.71	ATAGAA
PFE0065w	-304	-1	3.71	TTCTAT
PFE0065w	-266	-1	3.71	TTCTAT
PFE0065w	-228	-1	3.71	TTATAG
PF13_0162	-944	1	3.71	CTATAA
PF13_0162	-937	-1	3.71	TTCTAT
PF13_0162	-244	1	3.71	ATAGAA
PF13_0162	-148	1	3.71	CTATAA
PF13_0162	-19	-1	3.71	TTCTAT
PF10_0277	-758	1	3.71	CTATAA
PF10_0277	-630	1	3.71	CTATAA
PF10_0277	-482	-1	3.71	TTCTAT
MAL13P1.480	-1571	-1	3.71	TTCTAT
MAL13P1.480	-1252	1	3.71	CTATAA
MAL13P1.480	-938	-1	3.71	TTCTAT
MAL13P1.480	-831	1	3.71	ATAGAA
MAL13P1.480	-112	-1	3.71	TTCTAT
MAL13P1.480	-103	-1	3.71	TTATAG
PF13_0352	-808	1	3.71	CTATAA
PF13_0352	-478	1	3.71	CTATAA
PF13_0352	-403	-1	3.71	TTATAG
PF13_0352	-194	-1	3.71	TTATAG
PF11_0452	-1719	-1	3.71	TTATAG
PF11_0452	-1594	-1	3.71	TTATAG
PF11_0452	-1184	1	3.71	CTATAA
PF11_0452	-1109	-1	3.71	TTCTAT
PF11_0452	-1048	1	3.71	CTATAA
PF11_0452	-236	-1	3.71	TTATAG
PFF1145c	-1909	-1	3.71	TTATAG
PFF1145c	-1749	-1	3.71	TTCTAT
PFF1145c	-1269	1	3.71	CTATAA
PFF1145c	-1124	-1	3.71	TTATAG
PFF1145c	-627	1	3.71	ATAGAA
PFF1145c	-291	1	3.71	ATAGAA
PFF0300w	-1709	-1	3.71	TTCTAT
PFF0300w	-1396	1	3.71	CTATAA
PFF0300w	-699	-1	3.71	TTCTAT
PFF0300w	-376	-1	3.71	TTCTAT
PFF0300w	-296	1	3.71	ATAGAA
MAL8P1.141	-767	1	3.71	CTATAA
PF10_0015	-1325	-1	3.71	TTCTAT
PF10_0015	-1177	1	3.71	CTATAA
PF10_0015	-1070	-1	3.71	TTATAG
PF10_0015	-1020	1	3.71	ATAGAA
PF10_0015	-901	-1	3.71	TTATAG
PF10_0015	-871	-1	3.71	TTATAG
PF10_0015	-612	1	3.71	ATAGAA
PF10_0015	-206	-1	3.71	TTATAG
PFL0075w	-1611	1	3.71	ATAGAA
PFL0075w	-1333	1	3.71	CTATAA
PFL0075w	-1278	-1	3.71	TTCTAT
PFL0075w	-875	-1	3.71	TTCTAT
PF11_0503	-1950	-1	3.71	TTCTAT
PF11_0503	-1771	1	3.71	ATAGAA
PF11_0503	-1027	-1	3.71	TTATAG
PF11_0503	-552	-1	3.71	TTATAG
PF11_0152	-978	-1	3.71	TTCTAT
MAL7P1.228	-969	1	3.71	CTATAA
MAL7P1.228	-786	1	3.71	CTATAA
MAL7P1.228	-779	1	3.71	ATAGAA
MAL7P1.228	-542	1	3.71	ATAGAA
MAL7P1.228	-507	1	3.71	CTATAA
MAL7P1.228	-461	-1	3.71	TTCTAT
MAL7P1.228	-153	-1	3.71	TTCTAT
MAL7P1.76	-1463	1	3.71	CTATAA
MAL7P1.76	-1242	1	3.71	ATAGAA
MAL7P1.76	-1187	1	3.71	CTATAA
MAL7P1.76	-971	-1	3.71	TTCTAT
MAL7P1.76	-567	-1	3.71	TTATAG
PFL1230w	-1892	1	3.71	ATAGAA
PFL1230w	-866	1	3.71	ATAGAA
PFL1230w	-217	-1	3.71	TTATAG
PFL1230w	-39	-1	3.71	TTATAG
PF10_0085	-1380	1	3.71	ATAGAA
PF10_0085	-1087	-1	3.71	TTCTAT
PF10_0085	-698	-1	3.71	TTATAG
PF10_0085	-618	1	3.71	CTATAA
PF13_0219	-1749	-1	3.71	TTCTAT
PF13_0219	-711	-1	3.71	TTATAG
PF13_0219	-435	-1	3.71	TTATAG
PF13_0219	-399	1	3.71	CTATAA
PFB0980w	-1805	-1	3.71	TTATAG
PFB0980w	-1565	-1	3.71	TTATAG
PFB0980w	-816	1	3.71	ATAGAA
PFB0980w	-348	-1	3.71	TTATAG
PFB0980w	-47	1	3.71	ATAGAA
PF11_0378	-1853	1	3.71	CTATAA
PF11_0378	-1649	1	3.71	ATAGAA
PF11_0378	-1622	-1	3.71	TTATAG
PF11_0378	-1447	1	3.71	CTATAA
PF11_0378	-1276	-1	3.71	TTATAG
PF11_0378	-1053	1	3.71	ATAGAA
PF11_0378	-892	-1	3.71	TTCTAT
PF11_0378	-677	1	3.71	CTATAA
PF11_0175	-1357	1	3.71	CTATAA
PF11_0175	-1340	1	3.71	ATAGAA
PF11_0175	-1313	1	3.71	ATAGAA
PF11_0175	-1129	1	3.71	CTATAA
MAL13P1.268	-1151	1	3.71	CTATAA
MAL13P1.268	-727	1	3.71	CTATAA
MAL13P1.268	-453	1	3.71	ATAGAA
MAL13P1.268	-229	1	3.71	ATAGAA
PFL0330c	-1306	-1	3.71	TTCTAT
PFL0330c	-827	1	3.71	CTATAA
PFL0330c	-534	1	3.71	ATAGAA
PFL0330c	-413	-1	3.71	TTATAG
PFL0330c	-178	1	3.71	ATAGAA
PF13_0165	-1109	1	3.71	ATAGAA
PF13_0165	-455	1	3.71	CTATAA
MAL7P1.15	-395	-1	3.71	TTCTAT
PF14_0456	-1865	-1	3.71	TTCTAT
PF14_0456	-918	1	3.71	ATAGAA
PF14_0456	-839	-1	3.71	TTATAG
PFF1240w	-1852	1	3.71	ATAGAA
PFF1240w	-1351	-1	3.71	TTCTAT
PFF1240w	-1223	1	3.71	ATAGAA
PFF1240w	-1177	-1	3.71	TTCTAT
PFF1240w	-497	-1	3.71	TTCTAT
PFI0700c	-1532	-1	3.71	TTATAG
PFI0700c	-668	-1	3.71	TTATAG
PFI1020c	-866	-1	3.71	TTCTAT
PFI1020c	-752	-1	3.71	TTCTAT
PFI1020c	-575	-1	3.71	TTATAG
PFI1020c	-497	-1	3.71	TTCTAT
PFI1020c	-417	-1	3.71	TTCTAT
PF13_0177	-1466	1	3.71	ATAGAA
PF13_0177	-1359	1	3.71	ATAGAA
PF13_0177	-1277	-1	3.71	TTCTAT
PF13_0177	-609	1	3.71	ATAGAA
PF13_0177	-197	-1	3.71	TTCTAT
PF14_0429	-1081	1	3.71	ATAGAA
PF14_0429	-653	-1	3.71	TTATAG
PF14_0429	-570	-1	3.71	TTATAG
PF14_0429	-457	-1	3.71	TTATAG
PF14_0429	-258	1	3.71	ATAGAA
PF14_0429	-124	1	3.71	CTATAA
PF14_0429	-39	1	3.71	ATAGAA
PFF0325c	-1465	1	3.71	ATAGAA
PFF0325c	-1416	-1	3.71	TTATAG
PFF0325c	-739	1	3.71	ATAGAA
PFF0325c	-713	-1	3.71	TTATAG
PFF0325c	-127	-1	3.71	TTATAG
PFF0090w	-1795	1	3.71	ATAGAA
PFF0090w	-1786	1	3.71	ATAGAA
PFF0090w	-1735	1	3.71	ATAGAA
PFF0090w	-1629	1	3.71	ATAGAA
PFF0090w	-1607	1	3.71	ATAGAA
PFF0090w	-1538	-1	3.71	TTCTAT
PFF0090w	-1372	-1	3.71	TTCTAT
PFF0090w	-1298	1	3.71	ATAGAA
PFF0090w	-1065	-1	3.71	TTCTAT
PFF0090w	-999	1	3.71	ATAGAA
PFF0090w	-645	1	3.71	CTATAA
PFF0090w	-571	1	3.71	ATAGAA
PFF0090w	-226	-1	3.71	TTCTAT
PFF0090w	-204	1	3.71	CTATAA
PF11_0259	-1955	-1	3.71	TTCTAT
PF11_0259	-699	-1	3.71	TTATAG
PF11_0259	-97	1	3.71	CTATAA
PFB0860c	-1196	1	3.71	CTATAA
PFB0860c	-1116	1	3.71	ATAGAA
PFB0860c	-306	1	3.71	ATAGAA
PFE0465c	-1382	-1	3.71	TTCTAT
PFE0465c	-1273	-1	3.71	TTCTAT
PFE0465c	-1023	-1	3.71	TTATAG
PFE0465c	-974	1	3.71	CTATAA
PFE0465c	-875	1	3.71	ATAGAA
PFE0465c	-841	-1	3.71	TTATAG
PFE0465c	-151	-1	3.71	TTATAG
PFE0465c	-130	1	3.71	ATAGAA
PFB0370c	-423	-1	3.71	TTATAG
PFB0370c	-410	1	3.71	ATAGAA
PFB0370c	-145	1	3.71	ATAGAA
PF11_0418	-1763	1	3.71	ATAGAA
PF11_0418	-1568	1	3.71	ATAGAA
PF11_0418	-1501	-1	3.71	TTCTAT
PF11_0418	-1258	1	3.71	ATAGAA
PF11_0418	-1169	-1	3.71	TTCTAT
PF11_0418	-948	1	3.71	ATAGAA
PF11_0418	-921	1	3.71	ATAGAA
PF14_0016	-1786	-1	3.71	TTCTAT
PF14_0016	-1234	1	3.71	CTATAA
PF14_0016	-1070	1	3.71	ATAGAA
PF14_0016	-991	-1	3.71	TTATAG
PF14_0016	-979	1	3.71	ATAGAA
PF14_0016	-785	-1	3.71	TTCTAT
PF14_0016	-455	1	3.71	CTATAA
PF14_0016	-161	-1	3.71	TTCTAT
PF14_0016	-112	-1	3.71	TTATAG
PF13_0073	-1615	-1	3.71	TTCTAT
PF13_0073	-1265	1	3.71	ATAGAA
PF13_0073	-927	1	3.71	ATAGAA
PF13_0073	-804	-1	3.71	TTCTAT
PF13_0073	-483	1	3.71	CTATAA
PF13_0073	-137	1	3.71	CTATAA
PF10_0242	-1900	1	3.71	CTATAA
PF10_0242	-485	-1	3.71	TTCTAT
PF10_0242	-377	-1	3.71	TTATAG
PF14_0079	-1736	-1	3.71	TTCTAT
PF14_0079	-1603	-1	3.71	TTATAG
PF14_0079	-1579	-1	3.71	TTCTAT
PF14_0079	-140	1	3.71	ATAGAA
PF11_0165	-1158	-1	3.71	TTATAG
PF11_0165	-1071	1	3.71	CTATAA
PF11_0165	-1033	1	3.71	ATAGAA
PF11_0165	-886	-1	3.71	TTATAG
PF11_0165	-526	-1	3.71	TTCTAT
PF11_0191	-841	1	3.71	CTATAA
PF11_0191	-735	-1	3.71	TTCTAT
PF13_0270	-1586	-1	3.71	TTCTAT
PF13_0270	-1349	1	3.71	CTATAA
PF13_0270	-1273	1	3.71	ATAGAA
PF13_0270	-1237	1	3.71	ATAGAA
PF13_0270	-1218	1	3.71	CTATAA
PF13_0270	-743	-1	3.71	TTCTAT
PF13_0270	-342	-1	3.71	TTCTAT
PFL2565w	-1574	1	3.71	CTATAA
PFL2565w	-957	-1	3.71	TTCTAT
PFL2565w	-740	-1	3.71	TTATAG
PFL2565w	-286	1	3.71	ATAGAA
MAL7P1.27	-1451	-1	3.71	TTCTAT
MAL7P1.27	-1061	1	3.71	ATAGAA
MAL7P1.27	-654	1	3.71	ATAGAA
MAL7P1.27	-421	-1	3.71	TTCTAT
MAL7P1.27	-177	-1	3.71	TTCTAT
MAL7P1.27	-95	1	3.71	CTATAA
PF11_0039	-1843	1	3.71	ATAGAA
PF11_0039	-1803	-1	3.71	TTCTAT
PF11_0039	-1485	1	3.71	ATAGAA
PF11_0039	-1134	-1	3.71	TTCTAT
PF11_0039	-1017	-1	3.71	TTCTAT
PF11_0039	-988	-1	3.71	TTATAG
PF11_0039	-621	1	3.71	ATAGAA
PF11_0039	-551	1	3.71	CTATAA
PF11_0039	-278	1	3.71	ATAGAA
PF11_0039	-16	-1	3.71	TTATAG
PF08_0027	-1551	-1	3.71	TTCTAT
PF08_0027	-1388	-1	3.71	TTATAG
PF08_0027	-666	1	3.71	CTATAA
PF14_0193	-1138	-1	3.71	TTATAG
PF14_0193	-649	-1	3.71	TTCTAT
PF14_0193	-416	-1	3.71	TTCTAT
PF14_0193	-253	-1	3.71	TTCTAT
PF14_0250	-1140	-1	3.71	TTCTAT
PF14_0250	-167	1	3.71	CTATAA
PF14_0677	-1304	-1	3.71	TTATAG
PF14_0677	-1269	-1	3.71	TTATAG
PF14_0677	-364	1	3.71	CTATAA
PF14_0677	-335	1	3.71	ATAGAA
[truncated: 292 more rows]
