# Supplementary material for: Identification and Genome-Wide Prediction of DNA Binding Specificities for the ApiAP2 Family of Regulators from the Malaria Parasite
Source: PLoS Pathog. 2010 Oct 28;6(10):e1001165. doi: 10.1371/journal.ppat.1001165 (PMC2965767; doi:10.1371/journal.ppat.1001165)
Supplement: Dataset S6 — Perturbation co-expressed predicted targets for all motifs. (1.49 MB ZIP) [file ppat.1001165.s024.zip › Dataset S6_revised/PF14_0079_perturbation co-expressed targets.xls]

## Sheet: GCAACC_PF14_0079.targets.txt
Dataset S6d. Predicted targets of PF14_0079 that are co-expressed in perturbation experiments (Hu et al. 2009).
Searches were done using the position weight matrix trimmed to the 6 most informative consecutive motif positions.
Data is sorted by score from highest to lowest.
Column 1 - PlasmoDB gene IDs. Genes listed multiple times have more than one match to the motif in their upstream regions
Column 2 - Position of the motif upstream from the ATG start codon.
Column 3 - Orientation of the motif in the genome. 1 indicates the plus strand and -1 indicates the minus strand.
Column 4 - ScanACE score. Higher scores reflect better better matches to the position weight matrix.
Column 5 - Sequence of the motif match. All sequences are 5' to 3' from the plus strand.
Hu G, Cabrera A, Kono M, Mok S, Chaal BK, et al. Transcriptional profiling of growth perturbations of the human malaria parasite Plasmodium falciparum. Nat Biotechnol 28: 91-98.
Gene ID	Position	Orientation	Score	Sequence
PFE0055c	-580	1	18.27	GCCACC
PF11_0204	-1164	1	18.27	GCCACC
PFD0185c	-964	-1	18.27	GGTGGC
PF08_0119	-584	-1	18.27	GGTGGC
PFD1155w	-1382	1	16.35	GCAACC
PF10_0025	-1786	1	16.35	GCAACC
PF14_0013	-994	-1	16.35	GGTTGC
PF14_0069	-192	-1	16.35	GGTTGC
PFB0760w	-1079	-1	16.35	GGTTGC
PFD1150c	-484	-1	16.35	GGTTGC
PFC1050w	-565	-1	16.35	GGTTGC
PF11_0040	-1486	-1	16.35	GGTTGC
PF11_0504	-517	-1	16.35	GGTTGC
PF14_0136	-1701	-1	16.35	GGTTGC
PFC0090w	-844	-1	16.35	GGTTGC
PFF1460c	-1201	1	16.35	GCAACC
PF10_0100	-1975	-1	16.35	GGTTGC
PFI0915w	-816	1	16.35	GCAACC
PFB0150c	-315	-1	16.35	GGTTGC
PF10_0262	-1951	1	16.35	GCAACC
PFC0185w	-1860	1	16.35	GCAACC
MAL13P1.260	-1166	1	16.35	GCAACC
PFL1340c	-244	1	16.35	GCAACC
MAL7P1.22	-1083	1	16.35	GCAACC
PF10_0351	-1217	1	16.35	GCAACC
PF13_0116	-305	-1	15.77	GGTAGC
PFE0120c	-1779	1	15.77	GCTACC
PF13_0163	-1319	-1	15.77	GGTAGC
PF13_0233	-1414	1	15.77	GCTACC
PFA0220w	-1923	1	15.77	GCTACC
PFC1050w	-1704	-1	15.77	GGTAGC
PF08_0056	-1024	1	15.77	GCTACC
PFE0055c	-1216	1	15.77	GCTACC
PFD0495c	-1575	-1	15.77	GGTAGC
PFB0665w	-1604	1	15.77	GCTACC
PFL1835w	-1167	-1	15.77	GGTAGC
PF14_0136	-1770	-1	15.77	GGTAGC
PF07_0104	-1879	1	15.77	GCTACC
PFD1130w	-1388	-1	15.77	GGTAGC
PFD0095c	-894	-1	15.77	GGTAGC
PF10_0244	-1629	1	15.77	GCTACC
PF11_0204	-1900	-1	15.77	GGTAGC
PF14_0260	-837	-1	15.77	GGTAGC
PF10_0163	-1642	-1	15.77	GGTAGC
PFD1155w	-562	1	14.61	GCACCC
PFD1150c	-1304	-1	14.61	GGGTGC
PFC0355c	-152	-1	14.61	GGGTGC
PFD1130w	-482	1	14.61	GCACCC
PF11_0277	-1197	-1	14.61	GGGTGC
PF11_0204	-1837	1	13.31	GCAGCC
PFD1155w	-1254	-1	10.77	GGTTGT
PFD1155w	-1235	-1	10.77	GGTTGT
PFD1155w	-301	-1	10.77	GGTTGT
PF08_0083	-1924	-1	10.77	GGTTGT
PF13_0106	-1019	1	10.77	ACAACC
PFE1505w	-1739	-1	10.77	GGTTGT
PF10_0025	-1576	-1	10.77	GGTTGT
PF10_0039	-917	1	10.77	ACAACC
PF13_0173	-207	-1	10.77	GGTTGT
PF14_0013	-213	-1	10.77	GGTTGT
PFF0290w	-736	1	10.77	ACAACC
PFA0420w	-372	1	10.77	ACAACC
PF08_0008	-1394	1	10.77	ACAACC
MAL13P1.60	-234	-1	10.77	GGTTGT
MAL13P1.60	-218	-1	10.77	GGTTGT
PFD0485w	-996	1	10.77	ACAACC
PFI0540w	-512	1	10.77	ACAACC
PFL0885w	-354	-1	10.77	GGTTGT
PFE0370c	-74	-1	10.77	GGTTGT
PFE0485w	-198	1	10.77	ACAACC
PFE1250w	-1037	1	10.77	ACAACC
PF10_0281	-954	1	10.77	ACAACC
PFD1150c	-1565	1	10.77	ACAACC
PFD1150c	-631	1	10.77	ACAACC
PFD1150c	-612	1	10.77	ACAACC
PF13_0233	-228	-1	10.77	GGTTGT
PFB0275w	-1060	-1	10.77	GGTTGT
PFC0875w	-1716	-1	10.77	GGTTGT
PFL2195w	-634	1	10.77	ACAACC
PFC1050w	-1932	1	10.77	ACAACC
PFL0060w	-1368	1	10.77	ACAACC
PFD1165w	-1556	-1	10.77	GGTTGT
PFC0190c	-324	-1	10.77	GGTTGT
PFB0570w	-362	1	10.77	ACAACC
PFL2100w	-1079	-1	10.77	GGTTGT
PF10_0019	-1794	1	10.77	ACAACC
PF11_0504	-1182	1	10.77	ACAACC
PFD0495c	-641	-1	10.77	GGTTGT
PFF1375c	-1822	1	10.77	ACAACC
PFB0900c	-1203	-1	10.77	GGTTGT
PFB0665w	-1713	1	10.77	ACAACC
PFB0665w	-1312	-1	10.77	GGTTGT
PF14_0291	-1603	1	10.77	ACAACC
PFC0355c	-726	-1	10.77	GGTTGT
PFC0355c	-471	-1	10.77	GGTTGT
MAL7P1.141	-1711	-1	10.77	GGTTGT
PF14_0136	-1785	1	10.77	ACAACC
PF14_0136	-929	1	10.77	ACAACC
PFE0385w	-1868	1	10.77	ACAACC
PFE0385w	-142	1	10.77	ACAACC
PF11_0509	-503	-1	10.77	GGTTGT
PF11_0241	-1594	1	10.77	ACAACC
PF11_0241	-1549	1	10.77	ACAACC
PFC0090w	-1425	-1	10.77	GGTTGT
PFF1460c	-1066	1	10.77	ACAACC
PFF1460c	-844	-1	10.77	GGTTGT
PFD1130w	-947	-1	10.77	GGTTGT
PFE0065w	-1587	1	10.77	ACAACC
PFE0065w	-455	1	10.77	ACAACC
PF13_0102	-1831	-1	10.77	GGTTGT
PF10_0100	-1587	1	10.77	ACAACC
PF10_0100	-1534	1	10.77	ACAACC
PF10_0100	-986	1	10.77	ACAACC
PF10_0100	-330	-1	10.77	GGTTGT
PFD0095c	-527	-1	10.77	GGTTGT
PFA0110w	-532	-1	10.77	GGTTGT
PF13_0169	-1191	1	10.77	ACAACC
PF11_0268	-1164	1	10.77	ACAACC
PF11_0268	-781	1	10.77	ACAACC
PF11_0268	-484	1	10.77	ACAACC
MAL13P1.268	-702	-1	10.77	GGTTGT
PF10_0262	-932	1	10.77	ACAACC
PF10_0262	-413	-1	10.77	GGTTGT
PF10_0262	-216	-1	10.77	GGTTGT
PF14_0054	-1707	-1	10.77	GGTTGT
PFA0670c	-740	1	10.77	ACAACC
PFC0965w	-1605	1	10.77	ACAACC
PFC0965w	-1468	1	10.77	ACAACC
PF10_0211	-145	1	10.77	ACAACC
PF14_0016	-444	1	10.77	ACAACC
PF13_0211	-1597	1	10.77	ACAACC
PF13_0211	-898	-1	10.77	GGTTGT
PFE0835w	-1652	1	10.77	ACAACC
PF14_0316	-1113	-1	10.77	GGTTGT
PFL1435c	-791	1	10.77	ACAACC
MAL13P1.331	-781	-1	10.77	GGTTGT
PF11_0039	-303	1	10.77	ACAACC
PF08_0119	-558	1	10.77	ACAACC
PF08_0001	-1454	1	10.77	ACAACC
PFE0070w	-737	1	10.77	ACAACC
PFI0690c	-804	1	10.77	ACAACC
PFD0115c	-289	-1	10.77	GGTTGT
PFD0900w	-1937	1	10.77	ACAACC
PFF1315w	-38	-1	10.54	GGTTGG
PFL2225w	-619	1	10.54	CCAACC
PF10_0170	-1139	1	10.54	CCAACC
PFB0106c	-1873	-1	10.54	GGTTGG
MAL13P1.225	-1572	1	10.54	CCAACC
MAL7P1.141	-311	-1	10.54	GGTTGG
PFC0700c	-1636	1	10.54	CCAACC
PFL2530w	-733	1	9.95	GCATCC
PFF0830w	-1564	1	9.95	GCATCC
PF14_0144	-1748	1	9.95	GCATCC
PF14_0527	-1992	-1	9.95	GGATGC
PFE0370c	-1888	-1	9.95	GGATGC
PFB0275w	-787	1	9.95	GCATCC
PF14_0615	-367	-1	9.95	GGATGC
PF08_0115	-1309	1	9.95	GCATCC
PF11_0290	-1808	-1	9.95	GGATGC
PFD0095c	-1042	-1	9.95	GGATGC
PF13_0211	-406	1	9.95	GCATCC
PF10_0163	-545	1	9.95	GCATCC
PF11_0442	-314	-1	9.95	GGATGC
PF10_0039	-1257	-1	9.79	CGTTGC
PF10_0156	-376	1	9.79	GCAACG
PF13_0163	-640	-1	9.79	CGTTGC
MAL13P1.264	-728	1	9.79	GCAACG
PFE0385w	-277	1	9.79	GCAACG
PF13_0055	-1639	-1	9.79	CGTTGC
PF13_0271	-814	-1	9.79	CGTTGC
PFI0915w	-301	-1	9.79	CGTTGC
PF10_0021	-327	-1	9.79	CGTTGC
PFD0185c	-1989	-1	9.79	CGTTGC
MAL13P1.331	-1754	-1	9.79	CGTTGC
PFB0640c	-1326	1	9.79	GCAACG
PF14_0614	-1825	-1	9.68	GGTTCC
PFI0540w	-292	1	9.68	GGAACC
PF10_0170	-1402	1	9.68	GGAACC
PFA0220w	-611	1	9.68	GGAACC
PFC0875w	-852	-1	9.68	GGTTCC
PFB0570w	-58	1	9.68	GGAACC
PFL2085w	-1194	1	9.68	GGAACC
PF14_0291	-1996	1	9.68	GGAACC
PF10_0357	-1534	1	9.68	GGAACC
PFI1180w	-1607	-1	9.68	GGTTCC
PFD1130w	-215	-1	9.68	GGTTCC
PF14_0553	-1758	1	9.68	GGAACC
PF11_0268	-1662	-1	9.68	GGTTCC
PFD0110w	-708	-1	9.68	GGTTCC
PF13_0211	-569	1	9.68	GGAACC
PF14_0316	-288	-1	9.68	GGTTCC
PFD0900w	-1573	1	9.68	GGAACC
PFD0900w	-555	1	9.68	GGAACC
PFD1155w	-512	-1	9.64	GGTTTC
PF13_0238	-1884	1	9.64	GAAACC
PF13_0238	-1852	1	9.64	GAAACC
PF08_0083	-1178	-1	9.64	GGTTTC
PFE1505w	-173	-1	9.64	GGTTTC
PFB0485c	-26	1	9.64	GAAACC
PFA0525w	-1891	-1	9.64	GGTTTC
PF10_0039	-304	1	9.64	GAAACC
PF10_0039	-89	-1	9.64	GGTTTC
PFE1260c	-708	1	9.64	GAAACC
PF14_0652	-1689	1	9.64	GAAACC
PF14_0652	-1679	-1	9.64	GGTTTC
PF10_0156	-1768	-1	9.64	GGTTTC
PF08_0008	-1402	1	9.64	GAAACC
PFL1515c	-1866	1	9.64	GAAACC
PFL2410w	-963	1	9.64	GAAACC
PFD1150c	-1354	1	9.64	GAAACC
PF14_0476	-1371	1	9.64	GAAACC
PF14_0045	-1459	-1	9.64	GGTTTC
PFC1050w	-1497	-1	9.64	GGTTTC
PFF1230c	-1469	-1	9.64	GGTTTC
PFF1230c	-1262	1	9.64	GAAACC
PFI0120c	-488	1	9.64	GAAACC
PFL1505c	-867	-1	9.64	GGTTTC
PF11_0344	-458	1	9.64	GAAACC
PFD1165w	-1777	-1	9.64	GGTTTC
MAL13P1.176	-10	1	9.64	GAAACC
PF08_0036	-557	1	9.64	GAAACC
MAL8P1.144	-1222	1	9.64	GAAACC
PF13_0055	-457	-1	9.64	GGTTTC
PF13_0276	-285	1	9.64	GAAACC
PFC0090w	-164	1	9.64	GAAACC
PF07_0104	-1009	-1	9.64	GGTTTC
PFF1460c	-276	1	9.64	GAAACC
PFE0065w	-915	1	9.64	GAAACC
PF13_0102	-1662	-1	9.64	GGTTTC
PF13_0102	-1604	-1	9.64	GGTTTC
PF11_0277	-102	1	9.64	GAAACC
PFD0095c	-1656	-1	9.64	GGTTTC
PF14_0553	-1152	1	9.64	GAAACC
PF14_0621	-246	1	9.64	GAAACC
PFL0870w	-911	1	9.64	GAAACC
PF10_0262	-1731	-1	9.64	GGTTTC
MAL8P1.52	-1619	-1	9.64	GGTTTC
PFL1340c	-887	1	9.64	GAAACC
PFD0185c	-169	-1	9.64	GGTTTC
PFD1170c	-121	1	9.64	GAAACC
PFI0690c	-633	-1	9.64	GGTTTC
PFL2520w	-927	1	9.62	GCAAGC
PFL2460w	-1068	-1	9.62	GCTTGC
PF14_0374	-1759	-1	9.62	GCTTGC
PF14_0476	-882	-1	9.62	GCTTGC
PF10_0357	-367	-1	9.62	GCTTGC
PF13_0238	-1866	-1	8.5	TGTTGC
PFF1315w	-224	1	8.5	GCAACA
PF07_0024	-1452	1	8.5	GCAACA
PF13_0116	-1736	1	8.5	GCAACA
PFL1090w	-1281	-1	8.5	TGTTGC
PFF0830w	-676	-1	8.5	TGTTGC
PFE0425w	-561	-1	8.5	TGTTGC
PF14_0107	-893	1	8.5	GCAACA
PF10_0156	-1196	1	8.5	GCAACA
PFC0245c	-984	1	8.5	GCAACA
PF14_0527	-1637	1	8.5	GCAACA
PF13_0058	-622	1	8.5	GCAACA
PFE1250w	-1522	1	8.5	GCAACA
PFD0985w	-647	-1	8.5	TGTTGC
PF13_0163	-43	-1	8.5	TGTTGC
PF13_0233	-1038	1	8.5	GCAACA
MAL13P1.264	-901	1	8.5	GCAACA
PF14_0615	-1333	-1	8.5	TGTTGC
PFL2195w	-108	-1	8.5	TGTTGC
PFL0060w	-1394	1	8.5	GCAACA
PFL1505c	-167	-1	8.5	TGTTGC
PFB0675w	-177	-1	8.5	TGTTGC
PFL2220w	-1222	1	8.5	GCAACA
PFL1490w	-1122	1	8.5	GCAACA
PFL1885c	-627	-1	8.5	TGTTGC
MAL13P1.225	-1186	-1	8.5	TGTTGC
PFL2085w	-1231	1	8.5	GCAACA
PFB0900c	-1278	-1	8.5	TGTTGC
PFB0665w	-1258	-1	8.5	TGTTGC
MAL8P1.88	-1753	-1	8.5	TGTTGC
PF14_0477	-1755	-1	8.5	TGTTGC
PF14_0477	-803	1	8.5	GCAACA
PF14_0140	-1764	1	8.5	GCAACA
PF14_0018	-1888	-1	8.5	TGTTGC
PFI0515w	-1474	-1	8.5	TGTTGC
PF14_0136	-997	-1	8.5	TGTTGC
PFI0470w	-605	1	8.5	GCAACA
PFL1055c	-1947	1	8.5	GCAACA
PF13_0276	-797	-1	8.5	TGTTGC
PFB0910w	-1700	-1	8.5	TGTTGC
PFD1130w	-470	-1	8.5	TGTTGC
PF08_0035	-1130	-1	8.5	TGTTGC
PF14_0407	-512	-1	8.5	TGTTGC
PF13_0169	-755	1	8.5	GCAACA
PF13_0271	-641	-1	8.5	TGTTGC
PF11_0398	-1410	-1	8.5	TGTTGC
PFA0125c	-1024	-1	8.5	TGTTGC
PF11_0204	-1145	1	8.5	GCAACA
PFE0835w	-994	-1	8.5	TGTTGC
MAL13P1.260	-1675	-1	8.5	TGTTGC
PFL1340c	-45	-1	8.5	TGTTGC
MAL7P1.34	-353	1	8.5	GCAACA
PFD0115c	-1916	-1	8.5	TGTTGC
PF10_0346	-1388	-1	8.5	TGTTGC
PF13_0106	-317	-1	8.36	GGTTGA
PFL2520w	-1695	-1	8.36	GGTTGA
PFC0740c	-122	1	8.36	TCAACC
PF10_0025	-560	-1	8.36	GGTTGA
PFA0420w	-1465	1	8.36	TCAACC
PFC0240c	-1398	-1	8.36	GGTTGA
PFB0760w	-1565	1	8.36	TCAACC
PF10_0295	-1616	1	8.36	TCAACC
PF10_0170	-1236	1	8.36	TCAACC
PFL1125w	-1211	1	8.36	TCAACC
PFB0106c	-68	-1	8.36	GGTTGA
PFI0120c	-746	1	8.36	TCAACC
PFD1165w	-159	1	8.36	TCAACC
PFL2085w	-585	1	8.36	TCAACC
MAL7P1.141	-492	-1	8.36	GGTTGA
MAL7P1.141	-355	-1	8.36	GGTTGA
PFC0582c	-529	1	8.36	TCAACC
PF14_0018	-905	-1	8.36	GGTTGA
PFB0440c	-1498	1	8.36	TCAACC
PFI0470w	-242	-1	8.36	GGTTGA
PFD1145c	-844	1	8.36	TCAACC
PFL0470w	-611	1	8.36	TCAACC
PFC0090w	-1358	1	8.36	TCAACC
PF07_0104	-521	-1	8.36	GGTTGA
PFD1130w	-1753	1	8.36	TCAACC
PFE0065w	-709	1	8.36	TCAACC
PF11_0277	-166	-1	8.36	GGTTGA
PFA0110w	-640	-1	8.36	GGTTGA
PFA0110w	-587	-1	8.36	GGTTGA
PF13_0169	-272	-1	8.36	GGTTGA
PF11_0175	-477	1	8.36	TCAACC
PFA0670c	-1809	1	8.36	TCAACC
PFD0110w	-1384	1	8.36	TCAACC
MAL13P1.260	-1977	-1	8.36	GGTTGA
MAL7P1.22	-1068	1	8.36	TCAACC
PFD1170c	-1109	1	8.36	TCAACC
PF10_0346	-449	1	8.36	TCAACC
PF13_0238	-1070	-1	8.12	GTTTGC
PF14_0013	-52	-1	8.12	GTTTGC
PF14_0107	-402	1	8.12	GCAAAC
PF08_0008	-1790	1	8.12	GCAAAC
PF08_0008	-819	1	8.12	GCAAAC
PFB0760w	-543	-1	8.12	GTTTGC
PF13_0058	-814	-1	8.12	GTTTGC
MAL8P1.4	-1848	-1	8.12	GTTTGC
PF14_0615	-160	1	8.12	GCAAAC
PF14_0733	-74	-1	8.12	GTTTGC
PF08_0056	-1520	-1	8.12	GTTTGC
PFB0675w	-413	-1	8.12	GTTTGC
MAL7P1.176	-1744	1	8.12	GCAAAC
PFF0675c	-247	-1	8.12	GTTTGC
PFB0695c	-1691	-1	8.12	GTTTGC
PFB0440c	-1971	1	8.12	GCAAAC
PFB0440c	-1681	1	8.12	GCAAAC
PF11_0241	-1464	-1	8.12	GTTTGC
PFI1180w	-203	-1	8.12	GTTTGC
PF11_0152	-558	-1	8.12	GTTTGC
PFI0915w	-661	1	8.12	GCAAAC
PFC0185w	-1709	-1	8.12	GTTTGC
MAL13P1.331	-1783	-1	8.12	GTTTGC
PF13_0090	-13	-1	8.12	GTTTGC
PF13_0198	-834	1	7.99	GCAACT
PFD0485w	-215	1	7.99	GCAACT
MAL7P1.176	-1676	-1	7.99	AGTTGC
PF11_0344	-1768	1	7.99	GCAACT
PF11_0344	-929	-1	7.99	AGTTGC
PFE0055c	-364	-1	7.99	AGTTGC
MAL13P1.176	-1537	-1	7.99	AGTTGC
PFF0675c	-408	1	7.99	GCAACT
PFC0355c	-717	1	7.99	GCAACT
MAL7P1.141	-1863	-1	7.99	AGTTGC
MAL7P1.141	-1856	-1	7.99	AGTTGC
PFA0375c	-58	-1	7.99	AGTTGC
PFI0820c	-919	-1	7.99	AGTTGC
PFF1460c	-998	1	7.99	GCAACT
PFB0194w	-1527	-1	7.99	AGTTGC
PF14_0016	-1320	1	7.99	GCAACT
PF11_0204	-1343	1	7.99	GCAACT
PF14_0164	-1537	1	7.99	GCAACT
PF14_0518	-392	1	7.99	GCAACT
PF08_0113	-283	-1	7.63	GATTGC
PF14_0045	-1965	1	7.63	GCAATC
PF14_0432	-434	1	7.63	GCAATC
PF10_0357	-375	-1	7.63	GATTGC
PF14_0016	-1056	1	7.63	GCAATC
PFB0475c	-649	-1	7.63	GATTGC
PF13_0090	-1259	-1	7.63	GATTGC
PFF0830w	-84	1	7.48	GTAACC
PF10_0024	-500	-1	7.48	GGTTAC
MAL8P1.209	-274	-1	7.48	GGTTAC
PFC0245c	-324	-1	7.48	GGTTAC
PF11_0522	-274	-1	7.48	GGTTAC
PFC0240c	-1828	-1	7.48	GGTTAC
PF14_0527	-1806	1	7.48	GTAACC
PF14_0069	-427	1	7.48	GTAACC
PF14_0469	-961	-1	7.48	GGTTAC
PF14_0469	-605	-1	7.48	GGTTAC
PFI0540w	-1258	-1	7.48	GGTTAC
PF10_0281	-1571	-1	7.48	GGTTAC
MAL8P1.4	-185	1	7.48	GTAACC
PFA0220w	-1272	-1	7.48	GGTTAC
PFL2195w	-498	-1	7.48	GGTTAC
PFL2195w	-274	-1	7.48	GGTTAC
PF14_0703	-1297	-1	7.48	GGTTAC
PFE0055c	-1333	-1	7.48	GGTTAC
PF10_0019	-711	-1	7.48	GGTTAC
PF11_0290	-281	-1	7.48	GGTTAC
PF11_0504	-781	-1	7.48	GGTTAC
PFB0900c	-117	-1	7.48	GGTTAC
PF11_0362	-975	1	7.48	GTAACC
PF14_0291	-1651	1	7.48	GTAACC
PF14_0761	-483	1	7.48	GTAACC
PFL1835w	-972	-1	7.48	GGTTAC
PFD1145c	-835	-1	7.48	GGTTAC
PF08_0003	-1124	1	7.48	GTAACC
PF08_0003	-798	-1	7.48	GGTTAC
PFB0910w	-54	1	7.48	GTAACC
PF08_0035	-1609	-1	7.48	GGTTAC
PFB0805c	-98	-1	7.48	GGTTAC
PFL0870w	-1322	1	7.48	GTAACC
PFF1430c	-792	1	7.48	GTAACC
PF08_0120	-1448	-1	7.48	GGTTAC
PF10_0021	-1698	1	7.48	GTAACC
PF11_0381	-1620	1	7.48	GTAACC
PF11_0381	-1600	1	7.48	GTAACC
PFA0670c	-1043	1	7.48	GTAACC
PFC0965w	-1493	-1	7.48	GGTTAC
PFL1340c	-1988	1	7.48	GTAACC
PFL1340c	-1760	1	7.48	GTAACC
PFD0185c	-451	1	7.48	GTAACC
PF13_0253	-271	-1	7.48	GGTTAC
PF08_0001	-962	-1	7.48	GGTTAC
PF10_0351	-668	1	7.48	GTAACC
PF14_0164	-763	-1	7.48	GGTTAC
PF14_0518	-342	-1	7.48	GGTTAC
