# Supplementary material for: Identification and Genome-Wide Prediction of DNA Binding Specificities for the ApiAP2 Family of Regulators from the Malaria Parasite
Source: PLoS Pathog. 2010 Oct 28;6(10):e1001165. doi: 10.1371/journal.ppat.1001165 (PMC2965767; doi:10.1371/journal.ppat.1001165)
Supplement: Dataset S6 — Perturbation co-expressed predicted targets for all motifs. (1.49 MB ZIP) [file ppat.1001165.s024.zip › Dataset S6_revised/PF14_0533_perturbation co-expressed targets.xls]

## Sheet: CACACA_PF14_0533.targets.txt
Dataset S6n. Predicted targets of PF14_0533 that are co-expressed in perturbation experiments (Hu et al. 2009).
Searches were done using the position weight matrix trimmed to the 6 most informative consecutive motif positions.
Data is sorted by score from highest to lowest.
Column 1 - PlasmoDB gene IDs. Genes listed multiple times have more than one match to the motif in their upstream regions
Column 2 - Position of the motif upstream from the ATG start codon.
Column 3 - Orientation of the motif in the genome. 1 indicates the plus strand and -1 indicates the minus strand.
Column 4 - ScanACE score. Higher scores reflect better better matches to the position weight matrix.
Column 5 - Sequence of the motif match. All sequences are 5' to 3' from the plus strand.
Hu G, Cabrera A, Kono M, Mok S, Chaal BK, et al. Transcriptional profiling of growth perturbations of the human malaria parasite Plasmodium falciparum. Nat Biotechnol 28: 91-98.
Gene ID	Position	Orientation	Score	Sequence
PFC0435w	-918	-1	15.24	TGTGTG
PFC0435w	-786	-1	15.24	TGTGTG
PFC0435w	-770	-1	15.24	TGTGTG
PFC0435w	-585	-1	15.24	TGTGTG
PFI0410c	-552	-1	15.24	TGTGTG
PF11_0392	-1648	-1	15.24	TGTGTG
PFE0400w	-1515	-1	15.24	TGTGTG
PFE0400w	-1114	-1	15.24	TGTGTG
PFE0400w	-436	-1	15.24	TGTGTG
PFL0315c	-1328	-1	15.24	TGTGTG
PF13_0070	-1816	-1	15.24	TGTGTG
PF13_0070	-145	-1	15.24	TGTGTG
PFE0770w	-1389	-1	15.24	TGTGTG
PFE0770w	-528	-1	15.24	TGTGTG
PFA0155c	-990	1	15.24	CACACA
PFA0155c	-652	1	15.24	CACACA
PFC0280c	-204	1	15.24	CACACA
PFC0280c	-64	-1	15.24	TGTGTG
PFL0465c	-1377	1	15.24	CACACA
PF10_0348	-733	-1	15.24	TGTGTG
PF10_0348	-471	1	15.24	CACACA
PFF1180w	-270	1	15.24	CACACA
PFL1565c	-170	-1	15.24	TGTGTG
PFD0380c	-1740	-1	15.24	TGTGTG
PFD0380c	-1221	1	15.24	CACACA
PF14_0583	-699	-1	15.24	TGTGTG
PFL2280w	-1309	-1	15.24	TGTGTG
PFL2280w	-982	-1	15.24	TGTGTG
PFL2280w	-292	-1	15.24	TGTGTG
PF10_0081	-432	-1	15.24	TGTGTG
PF13_0216	-216	1	15.24	CACACA
PF13_0216	-18	-1	15.24	TGTGTG
PF13_0198	-1588	1	15.24	CACACA
PF13_0198	-924	1	15.24	CACACA
PFL2520w	-921	1	15.24	CACACA
PFL0925w	-1839	1	15.24	CACACA
MAL8P1.146	-202	-1	15.24	TGTGTG
PFI1470c	-1940	-1	15.24	TGTGTG
PFI1470c	-1882	-1	15.24	TGTGTG
PF14_0234	-300	-1	15.24	TGTGTG
PF14_0234	-150	-1	15.24	TGTGTG
PF10_0039	-1207	-1	15.24	TGTGTG
PF10_0039	-1143	-1	15.24	TGTGTG
PF10_0039	-70	1	15.24	CACACA
PF14_0548	-51	-1	15.24	TGTGTG
PFI0850w	-1023	1	15.24	CACACA
PFI1445w	-314	-1	15.24	TGTGTG
PFI1445w	-67	-1	15.24	TGTGTG
PFC0581w	-1487	-1	15.24	TGTGTG
PFC0581w	-1205	1	15.24	CACACA
PF14_0213	-879	-1	15.24	TGTGTG
PF14_0213	-446	-1	15.24	TGTGTG
PF11_0185	-421	-1	15.24	TGTGTG
PFL1090w	-1550	-1	15.24	TGTGTG
PFL1090w	-889	-1	15.24	TGTGTG
PFL1090w	-620	1	15.24	CACACA
PF13_0251	-1036	1	15.24	CACACA
PF13_0251	-288	-1	15.24	TGTGTG
PF13_0251	-105	-1	15.24	TGTGTG
PF07_0061	-1743	-1	15.24	TGTGTG
PF07_0061	-1554	-1	15.24	TGTGTG
PF07_0061	-1171	-1	15.24	TGTGTG
PF07_0061	-45	-1	15.24	TGTGTG
PF13_0173	-733	-1	15.24	TGTGTG
PFL1385c	-500	-1	15.24	TGTGTG
PFE1260c	-682	-1	15.24	TGTGTG
PF14_0311	-1012	-1	15.24	TGTGTG
PFD0780w	-1821	-1	15.24	TGTGTG
PFD0780w	-1709	-1	15.24	TGTGTG
PFD0780w	-706	-1	15.24	TGTGTG
PFD0780w	-66	1	15.24	CACACA
PFL1025c	-1454	-1	15.24	TGTGTG
PFL1025c	-1248	-1	15.24	TGTGTG
MAL7P1.13	-751	1	15.24	CACACA
PFL2225w	-1648	1	15.24	CACACA
PFL2225w	-1353	-1	15.24	TGTGTG
PFL2225w	-905	1	15.24	CACACA
PFI1530c	-1877	1	15.24	CACACA
PF14_0143	-1558	-1	15.24	TGTGTG
PF14_0143	-22	-1	15.24	TGTGTG
PFI1565w	-965	1	15.24	CACACA
PFI1565w	-959	1	15.24	CACACA
PFI1565w	-336	-1	15.24	TGTGTG
PF14_0652	-1486	-1	15.24	TGTGTG
MAL13P1.137	-308	-1	15.24	TGTGTG
PFC0455w	-1616	1	15.24	CACACA
PFC0455w	-1558	-1	15.24	TGTGTG
PFC0455w	-914	1	15.24	CACACA
PFF1280w	-796	1	15.24	CACACA
PFF1280w	-423	-1	15.24	TGTGTG
PF08_0094	-370	-1	15.24	TGTGTG
PF13_0197	-388	-1	15.24	TGTGTG
PF14_0233	-1320	1	15.24	CACACA
PF14_0233	-1170	1	15.24	CACACA
PF14_0369	-986	1	15.24	CACACA
PF14_0369	-179	1	15.24	CACACA
PFD0255w	-624	-1	15.24	TGTGTG
PF14_0506	-681	1	15.24	CACACA
PF14_0020	-746	1	15.24	CACACA
PFL1390w	-362	1	15.24	CACACA
PFL2505c	-219	-1	15.24	TGTGTG
PF08_0057	-1189	1	15.24	CACACA
PF08_0057	-236	-1	15.24	TGTGTG
PFF0615c	-954	-1	15.24	TGTGTG
PFL1570w	-784	1	15.24	CACACA
PF11_0127	-263	-1	15.24	TGTGTG
PFL1110c	-1030	1	15.24	CACACA
PF11_0321	-848	-1	15.24	TGTGTG
PFL1510c	-697	1	15.24	CACACA
PFL2460w	-912	-1	15.24	TGTGTG
PFL2460w	-157	-1	15.24	TGTGTG
PF14_0402	-1590	1	15.24	CACACA
MAL13P1.60	-1328	1	15.24	CACACA
PF14_0527	-1987	1	15.24	CACACA
PF14_0527	-267	-1	15.24	TGTGTG
PFB0315w	-1107	-1	15.24	TGTGTG
PFB0315w	-712	1	15.24	CACACA
PFB0315w	-346	-1	15.24	TGTGTG
PFB0315w	-220	-1	15.24	TGTGTG
PFB0315w	-99	-1	15.24	TGTGTG
MAL8P1.150	-220	1	15.24	CACACA
PF14_0653	-295	1	15.24	CACACA
PFC0475c	-1804	-1	15.24	TGTGTG
PFC0475c	-1781	-1	15.24	TGTGTG
PFC0475c	-1358	-1	15.24	TGTGTG
PFC0475c	-996	1	15.24	CACACA
PFC0475c	-143	-1	15.24	TGTGTG
PF14_0732	-1868	1	15.24	CACACA
PFL2370c	-1809	1	15.24	CACACA
PFL2370c	-355	1	15.24	CACACA
PF14_0419	-240	-1	15.24	TGTGTG
PF11_0253	-120	-1	15.24	TGTGTG
PF07_0078	-1668	-1	15.24	TGTGTG
PF07_0078	-971	1	15.24	CACACA
PF07_0078	-402	-1	15.24	TGTGTG
PFE0840c	-1243	-1	15.24	TGTGTG
PFF1365c	-1570	1	15.24	CACACA
PFF1365c	-1116	1	15.24	CACACA
PFF1365c	-1089	1	15.24	CACACA
PFI0540w	-725	1	15.24	CACACA
PFI0540w	-166	1	15.24	CACACA
PF13_0285	-653	1	15.24	CACACA
PF14_0374	-302	-1	15.24	TGTGTG
PFE0370c	-1119	1	15.24	CACACA
PF13_0072	-1326	-1	15.24	TGTGTG
PF13_0072	-392	-1	15.24	TGTGTG
PF13_0078	-908	-1	15.24	TGTGTG
PF13_0058	-1873	-1	15.24	TGTGTG
PF13_0058	-1795	-1	15.24	TGTGTG
PFC0235w	-1260	-1	15.24	TGTGTG
PF10_0281	-471	-1	15.24	TGTGTG
PF13_0301	-1019	1	15.24	CACACA
PF13_0301	-191	-1	15.24	TGTGTG
PF10_0330	-1702	1	15.24	CACACA
PF10_0330	-1589	-1	15.24	TGTGTG
PF10_0071	-1926	-1	15.24	TGTGTG
PF10_0071	-987	-1	15.24	TGTGTG
PF10_0071	-419	-1	15.24	TGTGTG
PF14_0558	-800	1	15.24	CACACA
PFL1160c	-1794	-1	15.24	TGTGTG
PFL1160c	-810	1	15.24	CACACA
PF10_0295	-457	-1	15.24	TGTGTG
PF14_0443	-783	-1	15.24	TGTGTG
PF14_0443	-264	-1	15.24	TGTGTG
PFE1305c	-1731	-1	15.24	TGTGTG
PFE1305c	-1545	-1	15.24	TGTGTG
PFE1305c	-332	1	15.24	CACACA
PFE1305c	-214	-1	15.24	TGTGTG
PF13_0308	-1092	1	15.24	CACACA
PF13_0233	-407	-1	15.24	TGTGTG
MAL13P1.329	-1429	1	15.24	CACACA
MAL13P1.329	-728	1	15.24	CACACA
MAL13P1.329	-104	1	15.24	CACACA
PF14_0409	-1920	1	15.24	CACACA
PF10_0292	-714	-1	15.24	TGTGTG
PF14_0333	-794	1	15.24	CACACA
PF14_0333	-627	1	15.24	CACACA
PFB0275w	-1549	-1	15.24	TGTGTG
PFB0275w	-140	-1	15.24	TGTGTG
MAL7P1.119	-923	1	15.24	CACACA
MAL7P1.119	-493	-1	15.24	TGTGTG
PF14_0212	-851	1	15.24	CACACA
PF14_0212	-109	-1	15.24	TGTGTG
PF08_0058	-543	1	15.24	CACACA
PF08_0058	-427	-1	15.24	TGTGTG
PFF0895w	-1049	1	15.24	CACACA
PFD0535w	-806	-1	15.24	TGTGTG
PFI0395w	-1907	-1	15.24	TGTGTG
PF14_0024	-356	-1	15.24	TGTGTG
PF14_0024	-125	-1	15.24	TGTGTG
PF11_0354	-262	-1	15.24	TGTGTG
PF11_0064	-585	1	15.24	CACACA
PF11_0064	-106	-1	15.24	TGTGTG
PF10_0311	-1768	1	15.24	CACACA
PF10_0311	-1762	1	15.24	CACACA
MAL13P1.148	-679	-1	15.24	TGTGTG
MAL13P1.148	-216	1	15.24	CACACA
PFE1515w	-1229	-1	15.24	TGTGTG
PFE1515w	-514	-1	15.24	TGTGTG
PF14_0615	-523	1	15.24	CACACA
PFI0375w	-211	-1	15.24	TGTGTG
PF08_0007	-645	1	15.24	CACACA
PFD0795w	-1474	1	15.24	CACACA
PF11_0464	-1196	1	15.24	CACACA
MAL13P1.308	-1479	-1	15.24	TGTGTG
MAL13P1.308	-644	-1	15.24	TGTGTG
MAL13P1.308	-162	-1	15.24	TGTGTG
PFA0555c	-1124	1	15.24	CACACA
PFC0325c	-873	1	15.24	CACACA
PFD0230c	-853	-1	15.24	TGTGTG
PFD0230c	-847	-1	15.24	TGTGTG
PFD0230c	-841	-1	15.24	TGTGTG
PFD0230c	-835	-1	15.24	TGTGTG
PFD0230c	-790	-1	15.24	TGTGTG
PF14_0363	-1297	-1	15.24	TGTGTG
PF11_0172	-1540	1	15.24	CACACA
PF11_0172	-954	-1	15.24	TGTGTG
PF11_0172	-948	-1	15.24	TGTGTG
PFF0375c	-1607	1	15.24	CACACA
PFF0375c	-1227	1	15.24	CACACA
MAL8P1.143	-653	1	15.24	CACACA
MAL8P1.143	-547	-1	15.24	TGTGTG
MAL8P1.143	-243	-1	15.24	TGTGTG
MAL8P1.126	-496	-1	15.24	TGTGTG
MAL8P1.126	-427	-1	15.24	TGTGTG
PFF0510w	-292	1	15.24	CACACA
PFF0510w	-44	1	15.24	CACACA
PF10_0193	-1774	1	15.24	CACACA
PF10_0193	-289	1	15.24	CACACA
PF10_0193	-244	-1	15.24	TGTGTG
PF10_0193	-177	-1	15.24	TGTGTG
MAL13P1.103	-1267	-1	15.24	TGTGTG
MAL13P1.103	-193	-1	15.24	TGTGTG
PFF0660w	-1122	1	15.24	CACACA
PFF0660w	-905	1	15.24	CACACA
PFF0660w	-339	-1	15.24	TGTGTG
PFE1465w	-957	1	15.24	CACACA
PFE1465w	-951	1	15.24	CACACA
MAL13P1.296	-834	1	15.24	CACACA
MAL13P1.296	-149	-1	15.24	TGTGTG
PF13_0338	-383	1	15.24	CACACA
PF13_0338	-176	-1	15.24	TGTGTG
MAL13P1.315	-96	-1	15.24	TGTGTG
PF13_0164	-733	-1	15.24	TGTGTG
PF13_0164	-420	1	15.24	CACACA
PF13_0164	-344	-1	15.24	TGTGTG
PF13_0164	-96	-1	15.24	TGTGTG
PFI0880c	-1414	-1	15.24	TGTGTG
PFI0880c	-891	-1	15.24	TGTGTG
PF11_0338	-1527	1	15.24	CACACA
PF13_0050	-314	-1	15.24	TGTGTG
PF14_0703	-722	1	15.24	CACACA
PF14_0160	-1335	1	15.24	CACACA
PF11_0094	-1178	-1	15.24	TGTGTG
PF11_0094	-907	1	15.24	CACACA
PFL1505c	-721	1	15.24	CACACA
PF07_0019	-561	-1	15.24	TGTGTG
PF07_0019	-458	-1	15.24	TGTGTG
PF07_0019	-177	1	15.24	CACACA
PF13_0185	-1661	1	15.24	CACACA
MAL13P1.234	-1787	-1	15.24	TGTGTG
MAL13P1.234	-1077	1	15.24	CACACA
PFI1015w	-1654	1	15.24	CACACA
PFI1015w	-1444	-1	15.24	TGTGTG
PFI1015w	-945	-1	15.24	TGTGTG
PF14_0495	-1431	-1	15.24	TGTGTG
PFB0585w	-769	-1	15.24	TGTGTG
PF10_0312	-37	-1	15.24	TGTGTG
MAL7P1.176	-1886	1	15.24	CACACA
PFD0385w	-102	1	15.24	CACACA
MAL8P1.62	-1773	1	15.24	CACACA
MAL8P1.62	-335	-1	15.24	TGTGTG
PFI0735c	-265	1	15.24	CACACA
PFI0735c	-259	1	15.24	CACACA
MAL13P1.51	-668	1	15.24	CACACA
PFF0710w	-725	1	15.24	CACACA
MAL7P1.87	-977	1	15.24	CACACA
MAL7P1.87	-474	-1	15.24	TGTGTG
PF11_0470	-31	-1	15.24	TGTGTG
MAL13P1.380	-1025	-1	15.24	TGTGTG
PF10_0166	-14	-1	15.24	TGTGTG
MAL8P1.145	-1593	1	15.24	CACACA
PFI1355w	-1984	1	15.24	CACACA
PFI1355w	-1896	-1	15.24	TGTGTG
PFL2100w	-682	-1	15.24	TGTGTG
PFL2100w	-676	1	15.24	CACACA
PFL2100w	-115	1	15.24	CACACA
PFL2085w	-1236	-1	15.24	TGTGTG
PFL2085w	-1162	1	15.24	CACACA
PF14_0196	-28	-1	15.24	TGTGTG
PF10_0368	-1315	-1	15.24	TGTGTG
PF10_0368	-445	-1	15.24	TGTGTG
PF08_0022	-181	1	15.24	CACACA
PFC0960c	-199	1	15.24	CACACA
PFC0960c	-55	-1	15.24	TGTGTG
PFC0940c	-1182	-1	15.24	TGTGTG
PFC0940c	-9	1	15.24	CACACA
MAL13P1.176	-1447	-1	15.24	TGTGTG
MAL13P1.176	-783	-1	15.24	TGTGTG
PFI0950w	-400	1	15.24	CACACA
PFF0595c	-347	-1	15.24	TGTGTG
PFF0595c	-237	1	15.24	CACACA
PF08_0091	-1793	-1	15.24	TGTGTG
MAL13P1.228	-1374	1	15.24	CACACA
MAL13P1.228	-1362	1	15.24	CACACA
PFF0675c	-1049	-1	15.24	TGTGTG
PFF0675c	-1043	-1	15.24	TGTGTG
MAL13P1.140	-92	-1	15.24	TGTGTG
MAL7P1.21	-1027	1	15.24	CACACA
MAL7P1.21	-740	1	15.24	CACACA
PFF0995c	-925	1	15.24	CACACA
PFL1335w	-1640	-1	15.24	TGTGTG
PFL1335w	-181	1	15.24	CACACA
PFD0240c	-473	-1	15.24	TGTGTG
PFD0240c	-82	1	15.24	CACACA
PF11_0062	-1007	1	15.24	CACACA
PF14_0189	-105	1	15.24	CACACA
PFC0355c	-731	-1	15.24	TGTGTG
PFC0355c	-320	-1	15.24	TGTGTG
PFC0355c	-8	-1	15.24	TGTGTG
MAL7P1.141	-1258	-1	15.24	TGTGTG
PFB0815w	-1236	1	15.24	CACACA
PFB0815w	-1003	1	15.24	CACACA
PFB0815w	-948	1	15.24	CACACA
PF14_0018	-1883	1	15.24	CACACA
PFC0150w	-828	1	15.24	CACACA
PFC0150w	-692	1	15.24	CACACA
PF14_0248	-513	1	15.24	CACACA
PF14_0681	-114	-1	15.24	TGTGTG
PFD1110w	-1955	-1	15.24	TGTGTG
PFD1110w	-244	-1	15.24	TGTGTG
PF14_0171	-1079	-1	15.24	TGTGTG
PF14_0171	-742	1	15.24	CACACA
PF14_0171	-292	1	15.24	CACACA
PF14_0392	-520	1	15.24	CACACA
PF14_0392	-120	-1	15.24	TGTGTG
PF14_0556	-232	-1	15.24	TGTGTG
PFC0275w	-61	1	15.24	CACACA
PF13_0223	-297	1	15.24	CACACA
PF11_0168	-940	1	15.24	CACACA
PFI1580c	-1594	-1	15.24	TGTGTG
PF13_0161	-1607	1	15.24	CACACA
PF13_0161	-306	1	15.24	CACACA
PF13_0161	-194	1	15.24	CACACA
PFL1330c	-1306	-1	15.24	TGTGTG
PFL0840c	-408	1	15.24	CACACA
PFL0840c	-78	-1	15.24	TGTGTG
PFF0870w	-689	-1	15.24	TGTGTG
PF11_0298	-1454	-1	15.24	TGTGTG
PFL1415w	-722	1	15.24	CACACA
PFE0355c	-811	-1	15.24	TGTGTG
MAL7P1.17	-153	-1	15.24	TGTGTG
PF10_0146	-1742	-1	15.24	TGTGTG
PF10_0146	-512	1	15.24	CACACA
PF07_0016	-1786	1	15.24	CACACA
PF07_0016	-1324	-1	15.24	TGTGTG
PF07_0016	-320	1	15.24	CACACA
MAL13P1.130	-1628	1	15.24	CACACA
MAL13P1.130	-1590	1	15.24	CACACA
MAL13P1.130	-596	1	15.24	CACACA
MAL13P1.130	-326	-1	15.24	TGTGTG
PFF0380w	-1332	-1	15.24	TGTGTG
PFF0380w	-939	-1	15.24	TGTGTG
PFF0380w	-153	1	15.24	CACACA
PFD1145c	-1658	-1	15.24	TGTGTG
PFD1145c	-507	1	15.24	CACACA
PFL2215w	-1848	-1	15.24	TGTGTG
PFL2215w	-1665	1	15.24	CACACA
PFL2215w	-1230	1	15.24	CACACA
PFL2215w	-156	1	15.24	CACACA
PFC0145c	-1728	-1	15.24	TGTGTG
PFE0440w	-352	-1	15.24	TGTGTG
PF10_0357	-1291	1	15.24	CACACA
PF14_0102	-602	1	15.24	CACACA
PFL0350c	-116	-1	15.24	TGTGTG
PFD0800c	-1557	-1	15.24	TGTGTG
PFD0800c	-831	-1	15.24	TGTGTG
PFF0670w	-1524	-1	15.24	TGTGTG
PFF0670w	-331	-1	15.24	TGTGTG
PF14_0238	-55	1	15.24	CACACA
PFE1225w	-1087	1	15.24	CACACA
PF14_0120	-601	-1	15.24	TGTGTG
PFL2090c	-1770	1	15.24	CACACA
PFL2090c	-1222	-1	15.24	TGTGTG
PFE0080c	-922	-1	15.24	TGTGTG
PFI0705w	-697	1	15.24	CACACA
PFI0705w	-415	1	15.24	CACACA
PFI0575c	-51	1	15.24	CACACA
MAL13P1.124	-574	-1	15.24	TGTGTG
PFC0755c	-66	1	15.24	CACACA
PF08_0126	-1816	1	15.24	CACACA
PF08_0126	-1046	-1	15.24	TGTGTG
PF08_0126	-647	1	15.24	CACACA
PF08_0126	-271	1	15.24	CACACA
PF08_0126	-130	-1	15.24	TGTGTG
PFI0100c	-271	-1	15.24	TGTGTG
PFD1130w	-1960	1	15.24	CACACA
PFD1130w	-110	-1	15.24	TGTGTG
PF11_0395	-85	-1	15.24	TGTGTG
PFE0785c	-1458	1	15.24	CACACA
PFE0785c	-593	1	15.24	CACACA
PFL1780w	-22	1	15.24	CACACA
PFI0160w	-367	1	15.24	CACACA
PFI0265c	-1832	-1	15.24	TGTGTG
PF11_0107	-898	1	15.24	CACACA
PF11_0107	-212	-1	15.24	TGTGTG
PFE0340c	-767	-1	15.24	TGTGTG
PF08_0035	-1052	-1	15.24	TGTGTG
PF08_0035	-609	1	15.24	CACACA
PF08_0035	-476	-1	15.24	TGTGTG
PF08_0035	-416	-1	15.24	TGTGTG
MAL8P1.91	-318	1	15.24	CACACA
PFL1295w	-1389	-1	15.24	TGTGTG
PFL1295w	-1332	-1	15.24	TGTGTG
PFL1295w	-930	1	15.24	CACACA
MAL7P1.125	-675	-1	15.24	TGTGTG
MAL8P1.137	-1012	-1	15.24	TGTGTG
PF14_0246	-1104	1	15.24	CACACA
PFD0530c	-1142	1	15.24	CACACA
PF11_0465	-830	-1	15.24	TGTGTG
PF11_0435	-107	-1	15.24	TGTGTG
PF14_0694	-296	-1	15.24	TGTGTG
PF11_0277	-1132	1	15.24	CACACA
PF11_0083	-1396	1	15.24	CACACA
PF11_0083	-653	1	15.24	CACACA
PF11_0083	-557	1	15.24	CACACA
PF11_0083	-241	1	15.24	CACACA
PFD1120c	-303	-1	15.24	TGTGTG
PFL1010c	-322	-1	15.24	TGTGTG
PF14_0211	-1913	1	15.24	CACACA
PF13_0169	-1406	1	15.24	CACACA
PF13_0299	-285	1	15.24	CACACA
PF13_0299	-193	-1	15.24	TGTGTG
PF13_0299	-30	-1	15.24	TGTGTG
PF14_0463	-906	1	15.24	CACACA
PF14_0463	-65	-1	15.24	TGTGTG
PF10_0308	-98	1	15.24	CACACA
MAL7P1.207	-313	1	15.24	CACACA
PFC0945w	-1151	1	15.24	CACACA
PF11_0060	-1585	1	15.24	CACACA
PFD0403w	-125	1	15.24	CACACA
PF14_0315	-1277	-1	15.24	TGTGTG
PF14_0315	-1133	-1	15.24	TGTGTG
PFL0870w	-1338	1	15.24	CACACA
PFA0125c	-1499	1	15.24	CACACA
PFI1300c	-495	-1	15.24	TGTGTG
PF07_0054	-1975	1	15.24	CACACA
MAL13P1.44	-375	-1	15.24	TGTGTG
PF10_0262	-1194	-1	15.24	TGTGTG
PF10_0262	-1188	-1	15.24	TGTGTG
PF10_0262	-213	-1	15.24	TGTGTG
PF14_0054	-1440	-1	15.24	TGTGTG
PFD0295c	-617	1	15.24	CACACA
PF14_0216	-124	-1	15.24	TGTGTG
PF10_0347	-190	-1	15.24	TGTGTG
PF14_0090	-355	-1	15.24	TGTGTG
PFI1475w	-1473	1	15.24	CACACA
PFI1475w	-1417	1	15.24	CACACA
PFI1475w	-707	-1	15.24	TGTGTG
PFI1555w	-1333	1	15.24	CACACA
PFI1555w	-692	-1	15.24	TGTGTG
PFF0785w	-300	-1	15.24	TGTGTG
PF13_0229	-389	1	15.24	CACACA
PF13_0229	-136	-1	15.24	TGTGTG
PF13_0229	-111	1	15.24	CACACA
PFC0185w	-931	1	15.24	CACACA
PFD0110w	-1801	-1	15.24	TGTGTG
PFD0110w	-119	1	15.24	CACACA
PF14_0173	-903	-1	15.24	TGTGTG
PFL2290w	-1905	-1	15.24	TGTGTG
PF14_0304	-1125	1	15.24	CACACA
PF14_0304	-1025	-1	15.24	TGTGTG
MAL13P1.405	-948	1	15.24	CACACA
MAL8P1.8	-179	1	15.24	CACACA
MAL8P1.8	-171	1	15.24	CACACA
PF11_0204	-158	-1	15.24	TGTGTG
PFL0420w	-1571	1	15.24	CACACA
PFL0420w	-1098	-1	15.24	TGTGTG
PFL0420w	-527	1	15.24	CACACA
PF13_0211	-1334	-1	15.24	TGTGTG
PF14_0552	-557	-1	15.24	TGTGTG
MAL13P1.260	-1966	-1	15.24	TGTGTG
MAL13P1.260	-749	-1	15.24	TGTGTG
PFF0860c	-836	1	15.24	CACACA
PF13_0225	-1638	-1	15.24	TGTGTG
PF14_0617	-582	-1	15.24	TGTGTG
PF14_0065	-1662	-1	15.24	TGTGTG
PF14_0065	-1554	1	15.24	CACACA
PF14_0065	-909	1	15.24	CACACA
PFB0475c	-1819	1	15.24	CACACA
PFB0475c	-405	1	15.24	CACACA
PFI1010w	-354	-1	15.24	TGTGTG
PF14_0380	-1025	1	15.24	CACACA
MAL7P1.203	-787	-1	15.24	TGTGTG
MAL8P1.151	-1442	-1	15.24	TGTGTG
PFD0185c	-1414	-1	15.24	TGTGTG
PFD0185c	-1361	-1	15.24	TGTGTG
PFD0185c	-1090	1	15.24	CACACA
PFL1435c	-1534	1	15.24	CACACA
PFL1435c	-1462	1	15.24	CACACA
PFL1435c	-1216	1	15.24	CACACA
PF13_0086	-1187	-1	15.24	TGTGTG
PF07_0132	-62	-1	15.24	TGTGTG
MAL13P1.331	-1765	1	15.24	CACACA
MAL8P1.82	-1516	-1	15.24	TGTGTG
PF14_0468	-1998	1	15.24	CACACA
PF14_0468	-434	-1	15.24	TGTGTG
PF14_0352	-236	1	15.24	CACACA
PFA0285c	-1335	1	15.24	CACACA
PFA0285c	-1167	1	15.24	CACACA
PFA0285c	-352	-1	15.24	TGTGTG
PFD0487c	-573	1	15.24	CACACA
MAL13P1.278	-1380	1	15.24	CACACA
PFB0300c	-441	1	15.24	CACACA
PFB0145c	-1338	-1	15.24	TGTGTG
PFB0145c	-1296	1	15.24	CACACA
PFI1210w	-1739	1	15.24	CACACA
PFI1210w	-639	-1	15.24	TGTGTG
PFI1210w	-433	-1	15.24	TGTGTG
PF14_0293	-1199	1	15.24	CACACA
PF14_0293	-39	-1	15.24	TGTGTG
PF10_0020	-237	-1	15.24	TGTGTG
MAL13P1.202	-1494	-1	15.24	TGTGTG
PF13_0166	-138	1	15.24	CACACA
PF13_0090	-1204	-1	15.24	TGTGTG
PF13_0090	-450	1	15.24	CACACA
PFI0355c	-1584	-1	15.24	TGTGTG
PFI0355c	-1411	-1	15.24	TGTGTG
PFI0355c	-1389	1	15.24	CACACA
MAL8P1.109	-1821	-1	15.24	TGTGTG
PF11_0243	-1348	1	15.24	CACACA
PF11_0243	-693	1	15.24	CACACA
PF11_0243	-54	-1	15.24	TGTGTG
PF14_0343	-261	-1	15.24	TGTGTG
PFI0690c	-1590	-1	15.24	TGTGTG
PFI0690c	-837	-1	15.24	TGTGTG
PF14_0480	-807	1	15.24	CACACA
PFB0190c	-1774	1	15.24	CACACA
PFB0190c	-1768	1	15.24	CACACA
PF13_0152	-651	1	15.24	CACACA
PFD0710w	-962	-1	15.24	TGTGTG
PFD0710w	-862	1	15.24	CACACA
PFD0710w	-706	1	15.24	CACACA
PFL0260c	-1863	-1	15.24	TGTGTG
PFL0260c	-92	1	15.24	CACACA
PF10_0346	-1892	-1	15.24	TGTGTG
PF10_0346	-661	1	15.24	CACACA
PF11_0442	-1057	-1	15.24	TGTGTG
PFD0940w	-588	-1	15.24	TGTGTG
PFD0940w	-505	1	15.24	CACACA
PFD0940w	-72	-1	15.24	TGTGTG
PFD0940w	-66	-1	15.24	TGTGTG
PFF0645c	-1050	1	15.24	CACACA
PFF0645c	-267	1	15.24	CACACA
PFD0900w	-95	-1	15.24	TGTGTG
MAL7P1.18	-1869	1	15.24	CACACA
MAL7P1.18	-736	-1	15.24	TGTGTG
MAL7P1.18	-321	-1	15.24	TGTGTG
PFC0820w	-178	1	15.24	CACACA
PF10_0351	-554	1	15.24	CACACA
PF07_0072	-1507	-1	15.24	TGTGTG
PF07_0072	-814	-1	15.24	TGTGTG
PF07_0072	-748	1	15.24	CACACA
PF07_0072	-557	1	15.24	CACACA
PFI1205c	-1362	1	15.24	CACACA
PFI1205c	-1154	1	15.24	CACACA
PFI1205c	-54	-1	15.24	TGTGTG
PF11_0091	-790	-1	15.24	TGTGTG
PF11_0091	-780	-1	15.24	TGTGTG
PFC0110w	-1136	-1	15.24	TGTGTG
PFL2280w	-1650	1	13.08	CACACG
PFI1685w	-1301	1	13.08	CACACG
PFL1025c	-933	1	13.08	CACACG
PFL0865w	-1102	1	13.08	CACACG
PFI1530c	-1887	1	13.08	CACACG
PFI1565w	-507	1	13.08	CACACG
PF13_0197	-570	1	13.08	CACACG
PF14_0020	-1281	-1	13.08	CGTGTG
PF10_0156	-1103	-1	13.08	CGTGTG
PFF0615c	-1025	1	13.08	CACACG
PF08_0008	-1554	1	13.08	CACACG
PFL1110c	-930	-1	13.08	CGTGTG
MAL8P1.150	-104	1	13.08	CACACG
PF14_0419	-1864	-1	13.08	CGTGTG
PFF1365c	-81	-1	13.08	CGTGTG
PF13_0285	-383	1	13.08	CACACG
PFE0370c	-1734	1	13.08	CACACG
PF10_0330	-560	1	13.08	CACACG
PF10_0073	-152	-1	13.08	CGTGTG
PFI0360c	-1006	-1	13.08	CGTGTG
PFI0395w	-1845	1	13.08	CACACG
PF14_0024	-555	-1	13.08	CGTGTG
PF11_0064	-348	-1	13.08	CGTGTG
PFE1515w	-1784	1	13.08	CACACG
PF11_0094	-1636	-1	13.08	CGTGTG
PFL2220w	-791	-1	13.08	CGTGTG
PFD0385w	-623	-1	13.08	CGTGTG
PFB0570w	-903	1	13.08	CACACG
MAL7P1.87	-957	1	13.08	CACACG
PF13_0314	-824	1	13.08	CACACG
PFF0675c	-319	-1	13.08	CGTGTG
MAL13P1.140	-246	-1	13.08	CGTGTG
PFB0665w	-359	1	13.08	CACACG
PFL0505c	-340	-1	13.08	CGTGTG
PFD0872w	-600	1	13.08	CACACG
PFL1335w	-1300	1	13.08	CACACG
PFL1335w	-16	1	13.08	CACACG
PF11_0062	-1518	1	13.08	CACACG
PF11_0062	-756	-1	13.08	CGTGTG
PFI0975c	-674	-1	13.08	CGTGTG
PF13_0223	-191	-1	13.08	CGTGTG
PF11_0415	-1292	1	13.08	CACACG
PFL0840c	-1688	1	13.08	CACACG
PFL0130c	-890	-1	13.08	CGTGTG
MAL7P1.17	-1330	1	13.08	CACACG
MAL7P1.17	-929	1	13.08	CACACG
PF10_0357	-212	-1	13.08	CGTGTG
PFI0785c	-1017	-1	13.08	CGTGTG
MAL8P1.53	-299	1	13.08	CACACG
MAL8P1.137	-1432	1	13.08	CACACG
PF11_0277	-1609	-1	13.08	CGTGTG
PF10_0116	-114	-1	13.08	CGTGTG
PF13_0299	-24	-1	13.08	CGTGTG
PFE0435c	-172	1	13.08	CACACG
PFB0150c	-565	1	13.08	CACACG
MAL13P1.44	-1581	-1	13.08	CGTGTG
PFC0185w	-609	1	13.08	CACACG
PF10_0211	-1579	-1	13.08	CGTGTG
PF11_0204	-730	1	13.08	CACACG
PF13_0225	-608	-1	13.08	CGTGTG
MAL8P1.151	-1558	-1	13.08	CGTGTG
MAL8P1.82	-951	-1	13.08	CGTGTG
PF14_0468	-815	1	13.08	CACACG
PFD0487c	-398	-1	13.08	CGTGTG
PFB0145c	-17	1	13.08	CACACG
PFF1505w	-564	-1	13.08	CGTGTG
PF13_0166	-73	-1	13.08	CGTGTG
PFF0915w	-300	-1	13.08	CGTGTG
PFE0770w	-1164	1	11.08	CACACC
PFB0515w	-296	-1	11.08	GGTGTG
PF14_0395	-1751	-1	11.08	GGTGTG
PF14_0142	-1055	1	11.08	CACACC
PFL1565c	-45	-1	11.08	GGTGTG
PFI1470c	-1108	1	11.08	CACACC
MAL13P1.38	-1040	1	11.08	CACACC
PFI1445w	-169	-1	11.08	GGTGTG
PFE0265c	-125	-1	11.08	GGTGTG
PF14_0311	-616	-1	11.08	GGTGTG
PFL0865w	-118	1	11.08	CACACC
PF14_0143	-118	-1	11.08	GGTGTG
PFF0615c	-285	-1	11.08	GGTGTG
PFF0615c	-99	-1	11.08	GGTGTG
PFL1570w	-909	1	11.08	CACACC
PF11_0127	-989	-1	11.08	GGTGTG
PFL2460w	-562	-1	11.08	GGTGTG
PFC0475c	-101	-1	11.08	GGTGTG
PFI0540w	-333	1	11.08	CACACC
PFE0370c	-138	-1	11.08	GGTGTG
PF13_0072	-837	-1	11.08	GGTGTG
PFI0395w	-1139	-1	11.08	GGTGTG
PFI0395w	-127	-1	11.08	GGTGTG
PFD0795w	-1440	-1	11.08	GGTGTG
PF11_0464	-1569	1	11.08	CACACC
MAL13P1.308	-1302	1	11.08	CACACC
PF10_0037	-1649	1	11.08	CACACC
PF10_0193	-1387	1	11.08	CACACC
PF10_0193	-615	1	11.08	CACACC
PF14_0346	-1462	1	11.08	CACACC
PF13_0164	-1740	1	11.08	CACACC
PF13_0164	-395	1	11.08	CACACC
PF14_0703	-742	-1	11.08	GGTGTG
PF11_0094	-16	-1	11.08	GGTGTG
PFB0340c	-352	-1	11.08	GGTGTG
PF14_0495	-1423	-1	11.08	GGTGTG
PF11_0344	-1440	-1	11.08	GGTGTG
PFE0165w	-620	1	11.08	CACACC
PFF0710w	-473	1	11.08	CACACC
PFF0710w	-190	-1	11.08	GGTGTG
PFB0570w	-420	-1	11.08	GGTGTG
MAL13P1.380	-1312	1	11.08	CACACC
MAL13P1.37	-856	-1	11.08	GGTGTG
PFL2100w	-1090	1	11.08	CACACC
PFL1395c	-1282	-1	11.08	GGTGTG
PF14_0189	-12	-1	11.08	GGTGTG
MAL7P1.141	-1736	-1	11.08	GGTGTG
PFC0275w	-140	-1	11.08	GGTGTG
PFL0130c	-1326	1	11.08	CACACC
PFF0870w	-613	-1	11.08	GGTGTG
PF10_0146	-1320	-1	11.08	GGTGTG
MAL13P1.130	-1987	1	11.08	CACACC
PFC0145c	-1594	-1	11.08	GGTGTG
PF07_0104	-843	-1	11.08	GGTGTG
PFI0785c	-562	1	11.08	CACACC
PFA0205w	-116	1	11.08	CACACC
PFE0080c	-1509	-1	11.08	GGTGTG
MAL8P1.153	-830	1	11.08	CACACC
MAL13P1.124	-1682	1	11.08	CACACC
PFD1130w	-1191	-1	11.08	GGTGTG
MAL8P1.53	-271	1	11.08	CACACC
PF14_0246	-141	-1	11.08	GGTGTG
PF11_0277	-87	-1	11.08	GGTGTG
PFL1010c	-1548	1	11.08	CACACC
PFL0630w	-537	-1	11.08	GGTGTG
PF10_0211	-1494	-1	11.08	GGTGTG
PFD0110w	-695	1	11.08	CACACC
PFL2290w	-962	1	11.08	CACACC
PFL2290w	-391	-1	11.08	GGTGTG
MAL7P1.203	-911	-1	11.08	GGTGTG
PFL1435c	-1234	-1	11.08	GGTGTG
PF13_0086	-639	1	11.08	CACACC
PF14_0293	-1264	-1	11.08	GGTGTG
MAL13P1.202	-92	1	11.08	CACACC
PFI0355c	-997	1	11.08	CACACC
PFI0690c	-726	1	11.08	CACACC
PFF0645c	-1649	1	11.08	CACACC
PF14_0560	-342	-1	10.83	TGCGTG
PFF1180w	-287	-1	10.83	TGCGTG
PF14_0395	-277	-1	10.83	TGCGTG
PFD0380c	-921	1	10.83	CACGCA
PFA0295c	-1089	1	10.83	CACGCA
PFA0535c	-157	-1	10.83	TGCGTG
PFI1470c	-700	1	10.83	CACGCA
PF13_0173	-719	-1	10.83	TGCGTG
PFL2460w	-1534	1	10.83	CACGCA
PFB0315w	-340	-1	10.83	TGCGTG
PF11_0253	-716	-1	10.83	TGCGTG
PF14_0443	-399	1	10.83	CACGCA
PFF0895w	-1854	-1	10.83	TGCGTG
PF08_0007	-651	1	10.83	CACGCA
PF11_0464	-1081	1	10.83	CACGCA
PF14_0363	-1113	1	10.83	CACGCA
PFF0660w	-412	-1	10.83	TGCGTG
PF13_0164	-659	-1	10.83	TGCGTG
PFB0585w	-835	-1	10.83	TGCGTG
PFD0385w	-921	-1	10.83	TGCGTG
MAL7P1.87	-1897	1	10.83	CACGCA
PFL2100w	-596	-1	10.83	TGCGTG
MAL7P1.141	-1264	-1	10.83	TGCGTG
MAL7P1.17	-1109	1	10.83	CACGCA
PFL0350c	-1258	-1	10.83	TGCGTG
MAL7P1.84	-65	-1	10.83	TGCGTG
PF14_0238	-61	1	10.83	CACGCA
PFI0575c	-676	1	10.83	CACGCA
PFD1130w	-467	-1	10.83	TGCGTG
PFL1780w	-16	1	10.83	CACGCA
PFI0265c	-948	1	10.83	CACGCA
PF11_0083	-350	1	10.83	CACGCA
PFB0150c	-312	-1	10.83	TGCGTG
PF07_0054	-1323	1	10.83	CACGCA
PF10_0306	-890	1	10.83	CACGCA
PF14_0343	-1889	-1	10.83	TGCGTG
PF13_0152	-657	1	10.83	CACGCA
MAL7P1.102	-561	-1	10.83	TGCGTG
PFD0900w	-15	-1	10.83	TGCGTG
