# Supplementary material for: Identification and Genome-Wide Prediction of DNA Binding Specificities for the ApiAP2 Family of Regulators from the Malaria Parasite
Source: PLoS Pathog. 2010 Oct 28;6(10):e1001165. doi: 10.1371/journal.ppat.1001165 (PMC2965767; doi:10.1371/journal.ppat.1001165)
Supplement: Dataset S6 — Perturbation co-expressed predicted targets for all motifs. (1.49 MB ZIP) [file ppat.1001165.s024.zip › Dataset S6_revised/PF14_0633_perturbation co-expressed targets.xls]

## Sheet: GCATGC_PF14_0633.targets.txt
Dataset S6b. Predicted targets of PF14_0633 that are co-expressed in perturbation experiments (Hu et al. 2009).
Searches were done using the position weight matrix trimmed to the 6 most informative consecutive motif positions.
Data is sorted by score from highest to lowest.
Column 1 - PlasmoDB gene IDs. Genes listed multiple times have more than one match to the motif in their upstream regions
Column 2 - Position of the motif upstream from the ATG start codon.
Column 3 - Orientation of the motif in the genome. 1 indicates the plus strand and -1 indicates the minus strand.
Column 4 - ScanACE score. Higher scores reflect better better matches to the position weight matrix.
Column 5 - Sequence of the motif match. All sequences are 5' to 3' from the plus strand.
Hu G, Cabrera A, Kono M, Mok S, Chaal BK, et al. Transcriptional profiling of growth perturbations of the human malaria parasite Plasmodium falciparum. Nat Biotechnol 28: 91-98.
Gene ID	Position	Orientation	Score	Sequence
PFL0800c	-785	1	17.78	GCATGC
PFL2520w	-23	1	17.78	GCATGC
PF10_0025	-1729	1	17.78	GCATGC
PFL2095w	-853	1	17.78	GCATGC
PF08_0008	-1794	1	17.78	GCATGC
PFI0540w	-320	1	17.78	GCATGC
PFB0760w	-830	1	17.78	GCATGC
PFE0120c	-968	1	17.78	GCATGC
PF10_0295	-1604	1	17.78	GCATGC
PF10_0295	-1338	1	17.78	GCATGC
PF13_0233	-1957	1	17.78	GCATGC
PF14_0045	-1969	1	17.78	GCATGC
PFF1230c	-1072	1	17.78	GCATGC
PF14_0046	-1152	1	17.78	GCATGC
PF11_0344	-1795	1	17.78	GCATGC
PF11_0344	-1463	1	17.78	GCATGC
PF11_0344	-719	1	17.78	GCATGC
PFB0570w	-631	1	17.78	GCATGC
PF08_0115	-1315	1	17.78	GCATGC
PFB0695c	-1687	1	17.78	GCATGC
PF14_0761	-768	1	17.78	GCATGC
PF13_0161	-340	1	17.78	GCATGC
PFF0870w	-1705	1	17.78	GCATGC
PFB0910w	-733	1	17.78	GCATGC
PF10_0015	-786	1	17.78	GCATGC
PFD0095c	-804	1	17.78	GCATGC
MAL13P1.268	-594	1	17.78	GCATGC
PFL0870w	-1545	1	17.78	GCATGC
PFL0870w	-1011	1	17.78	GCATGC
PFB0120w	-1073	1	17.78	GCATGC
PF10_0262	-976	1	17.78	GCATGC
PF14_0054	-1956	1	17.78	GCATGC
PF11_0381	-1651	1	17.78	GCATGC
MAL13P1.278	-17	1	17.78	GCATGC
PF14_0164	-796	1	17.78	GCATGC
PFD0380c	-922	-1	12.56	GCACGC
PF13_0198	-838	1	12.56	GCGTGC
PFB0315w	-339	1	12.56	GCGTGC
PFB0315w	-215	1	12.56	GCGTGC
PFL1515c	-304	-1	12.56	GCACGC
PFF0295c	-1610	-1	12.56	GCACGC
PF14_0363	-1114	-1	12.56	GCACGC
PFD0385w	-920	1	12.56	GCGTGC
PF14_0512	-948	-1	12.56	GCACGC
MAL13P1.176	-1533	-1	12.56	GCACGC
PFF1375c	-1590	-1	12.56	GCACGC
PFD1130w	-466	1	12.56	GCGTGC
PF14_0173	-898	1	12.56	GCGTGC
MAL7P1.22	-56	1	12.56	GCGTGC
PF14_0316	-1352	1	12.56	GCGTGC
PFC0700c	-1250	1	12.56	GCGTGC
PFD1155w	-985	1	11.71	ACATGC
PFL0800c	-560	1	11.71	GCATGT
PFE0770w	-1372	1	11.71	ACATGC
PF14_0264	-1760	1	11.71	ACATGC
PF14_0264	-1311	1	11.71	ACATGC
PFE1505w	-1213	1	11.71	GCATGT
PF07_0024	-314	1	11.71	GCATGT
PF10_0039	-1669	1	11.71	ACATGC
PF13_0116	-1384	1	11.71	GCATGT
PF13_0173	-249	1	11.71	GCATGT
PFF0830w	-433	1	11.71	ACATGC
PFE1260c	-953	1	11.71	ACATGC
PF10_0024	-785	1	11.71	GCATGT
PF14_0013	-930	1	11.71	GCATGT
PF14_0013	-661	1	11.71	GCATGT
PFC0690c	-944	1	11.71	ACATGC
PF08_0113	-1187	1	11.71	GCATGT
PFA0420w	-1446	1	11.71	ACATGC
PF08_0008	-1509	1	11.71	GCATGT
PFL2460w	-772	1	11.71	ACATGC
PF14_0527	-352	1	11.71	GCATGT
PF13_0058	-1571	1	11.71	ACATGC
PFF0295c	-234	1	11.71	GCATGT
PF10_0281	-1483	1	11.71	ACATGC
PFD1150c	-881	1	11.71	GCATGT
PF10_0295	-1164	1	11.71	GCATGT
MAL8P1.4	-578	1	11.71	ACATGC
PF13_0064	-794	1	11.71	ACATGC
PFB0275w	-1364	1	11.71	GCATGT
PF10_0170	-899	1	11.71	GCATGT
PF10_0170	-609	1	11.71	ACATGC
PF14_0045	-2000	1	11.71	GCATGT
PF10_0018	-294	1	11.71	GCATGT
MAL13P1.308	-1408	1	11.71	GCATGT
PFL2195w	-1152	1	11.71	GCATGT
PFL0060w	-1772	1	11.71	GCATGT
PF08_0056	-107	1	11.71	GCATGT
PFB0106c	-1500	1	11.71	GCATGT
PFI0120c	-693	1	11.71	GCATGT
PF11_0094	-10	1	11.71	GCATGT
PF10_0296	-1497	1	11.71	GCATGT
PFL1505c	-1591	1	11.71	ACATGC
PFL1505c	-1128	1	11.71	GCATGT
PFL1505c	-193	1	11.71	ACATGC
PF14_0046	-1121	1	11.71	ACATGC
PF14_0046	-748	1	11.71	GCATGT
MAL7P1.176	-436	1	11.71	GCATGT
PFD1165w	-1350	1	11.71	GCATGT
PFD1165w	-1159	1	11.71	GCATGT
PFD1165w	-532	1	11.71	GCATGT
PF11_0242	-575	1	11.71	GCATGT
PFF0675c	-969	1	11.71	ACATGC
PFD0495c	-655	1	11.71	GCATGT
PFB0900c	-740	1	11.71	GCATGT
MAL7P1.141	-967	1	11.71	GCATGT
MAL7P1.141	-897	1	11.71	ACATGC
PFB0815w	-895	1	11.71	GCATGT
PF14_0018	-746	1	11.71	GCATGT
MAL8P1.144	-1900	1	11.71	GCATGT
PFF0480w	-1401	1	11.71	GCATGT
PFL0840c	-916	1	11.71	GCATGT
PFF0870w	-1728	1	11.71	GCATGT
PFD1145c	-504	1	11.71	ACATGC
PFL0470w	-1717	1	11.71	ACATGC
PF10_0357	-787	1	11.71	GCATGT
PF08_0003	-1348	1	11.71	GCATGT
PFE0065w	-1963	1	11.71	ACATGC
PFE0065w	-333	1	11.71	GCATGT
PF11_0452	-114	1	11.71	GCATGT
PF11_0452	-10	1	11.71	ACATGC
PF08_0035	-1055	1	11.71	GCATGT
PF11_0277	-1973	1	11.71	ACATGC
PF11_0277	-601	1	11.71	ACATGC
PFD0095c	-268	1	11.71	GCATGT
PFA0110w	-1568	1	11.71	ACATGC
PF13_0169	-509	1	11.71	GCATGT
MAL13P1.395	-897	1	11.71	ACATGC
PFI0915w	-820	1	11.71	ACATGC
PFI0915w	-620	1	11.71	ACATGC
PFA0265c	-606	1	11.71	ACATGC
PFA0125c	-217	1	11.71	GCATGT
PFI0580c	-858	1	11.71	ACATGC
PFI0580c	-421	1	11.71	GCATGT
PFB0150c	-698	1	11.71	ACATGC
PF10_0262	-139	1	11.71	GCATGT
PF10_0262	-12	1	11.71	ACATGC
PFI1475w	-1981	1	11.71	GCATGT
MAL13P1.256	-1777	1	11.71	GCATGT
PF10_0211	-921	1	11.71	GCATGT
PF14_0173	-828	1	11.71	ACATGC
PF14_0016	-749	1	11.71	GCATGT
PF11_0204	-1555	1	11.71	ACATGC
PF13_0211	-1894	1	11.71	ACATGC
PF14_0440	-1094	1	11.71	ACATGC
MAL13P1.260	-1924	1	11.71	ACATGC
MAL7P1.34	-581	1	11.71	ACATGC
MAL7P1.34	-568	1	11.71	ACATGC
PF10_0306	-964	1	11.71	ACATGC
MAL13P1.331	-578	1	11.71	GCATGT
PF08_0119	-675	1	11.71	GCATGT
PF13_0166	-160	1	11.71	GCATGT
PF14_0250	-1406	1	11.71	GCATGT
PF14_0250	-542	1	11.71	GCATGT
PF14_0250	-43	1	11.71	GCATGT
MAL8P1.109	-1970	1	11.71	ACATGC
PF11_0442	-1430	1	11.71	ACATGC
PFC0820w	-781	1	11.71	ACATGC
PF07_0072	-1496	1	11.71	ACATGC
PF07_0072	-753	1	11.71	ACATGC
PF10_0223	-310	1	11.71	GCATGT
PF11_0091	-783	1	11.71	GCATGT
PF11_0091	-254	1	11.71	GCATGT
PFF0290w	-783	1	11.56	GCAGGC
PF10_0368	-1126	1	11.56	GCAGGC
PFD0495c	-1935	1	11.56	GCAGGC
PF14_0316	-145	1	11.56	GCAGGC
PFL2520w	-927	-1	10.41	GCAAGC
PFL2460w	-1068	1	10.41	GCTTGC
PF14_0374	-1759	1	10.41	GCTTGC
PF10_0357	-371	1	10.41	GCTTGC
PF10_0357	-363	1	10.41	GCTTGC
