# Supplementary material for: Identification and Genome-Wide Prediction of DNA Binding Specificities for the ApiAP2 Family of Regulators from the Malaria Parasite
Source: PLoS Pathog. 2010 Oct 28;6(10):e1001165. doi: 10.1371/journal.ppat.1001165 (PMC2965767; doi:10.1371/journal.ppat.1001165)
Supplement: Dataset S6 — Perturbation co-expressed predicted targets for all motifs. (1.49 MB ZIP) [file ppat.1001165.s024.zip › Dataset S6_revised/PFD0985w_D1_perturbation co-expressed targets.xls]

## Sheet: GTGTGT_PFD0985wD1.targets.txt
Dataset S6v. Predicted targets of PFD0985w_D1 that are co-expressed in perturbation experiments (Hu et al. 2009).
Searches were done using the position weight matrix trimmed to the 6 most informative consecutive motif positions.
Data is sorted by score from highest to lowest.
Column 1 - PlasmoDB gene IDs. Genes listed multiple times have more than one match to the motif in their upstream regions
Column 2 - Position of the motif upstream from the ATG start codon.
Column 3 - Orientation of the motif in the genome. 1 indicates the plus strand and -1 indicates the minus strand.
Column 4 - ScanACE score. Higher scores reflect better better matches to the position weight matrix.
Column 5 - Sequence of the motif match. All sequences are 5' to 3' from the plus strand.
Hu G, Cabrera A, Kono M, Mok S, Chaal BK, et al. Transcriptional profiling of growth perturbations of the human malaria parasite Plasmodium falciparum. Nat Biotechnol 28: 91-98.
Gene ID	Position	Orientation	Score	Sequence
PFL1720w	-994	1	14.63	GTGTGT
PF10_0240	-420	-1	14.63	ACACAC
PFC0435w	-771	1	14.63	GTGTGT
PF14_0133	-638	1	14.63	GTGTGT
PFE0620c	-695	-1	14.63	ACACAC
PF14_0161	-863	1	14.63	GTGTGT
PF07_0012	-219	-1	14.63	ACACAC
PFL2465c	-901	-1	14.63	ACACAC
PFA0155c	-991	-1	14.63	ACACAC
PF07_0118	-1028	-1	14.63	ACACAC
PFF0655c	-1753	-1	14.63	ACACAC
PF14_0142	-1923	1	14.63	GTGTGT
PFD0170c	-1601	-1	14.63	ACACAC
PFI1430w	-323	-1	14.63	ACACAC
PFE1125w	-250	-1	14.63	ACACAC
PFA0535c	-959	1	14.63	GTGTGT
PFA0535c	-353	-1	14.63	ACACAC
PFA0535c	-152	1	14.63	GTGTGT
PF13_0025	-503	1	14.63	GTGTGT
PF11_0371	-685	-1	14.63	ACACAC
PFC0995c	-550	-1	14.63	ACACAC
MAL13P1.183	-537	-1	14.63	ACACAC
PFC0670c	-1266	1	14.63	GTGTGT
PFC0670c	-1208	-1	14.63	ACACAC
PF14_0470	-1697	-1	14.63	ACACAC
PF14_0379	-317	-1	14.63	ACACAC
PF11_0159	-412	-1	14.63	ACACAC
MAL13P1.168	-140	-1	14.63	ACACAC
MAL13P1.168	-133	1	14.63	GTGTGT
PFD0760c	-931	-1	14.63	ACACAC
PFE0265c	-165	-1	14.63	ACACAC
PF10_0159	-1306	1	14.63	GTGTGT
PF14_0577	-1292	1	14.63	GTGTGT
MAL13P1.121	-1452	1	14.63	GTGTGT
PFE0690c	-1417	-1	14.63	ACACAC
MAL13P1.19	-173	1	14.63	GTGTGT
PFE1325w	-1176	-1	14.63	ACACAC
PF14_0717	-1713	1	14.63	GTGTGT
PF14_0717	-1383	-1	14.63	ACACAC
PFC0455w	-1617	-1	14.63	ACACAC
PF10_0165	-1823	-1	14.63	ACACAC
PFI0230c	-1002	-1	14.63	ACACAC
PFL0150w	-1612	-1	14.63	ACACAC
PFL1875w	-1834	-1	14.63	ACACAC
PF14_0369	-180	-1	14.63	ACACAC
PFL1380w	-295	-1	14.63	ACACAC
MAL13P1.226	-182	-1	14.63	ACACAC
PF08_0057	-1190	-1	14.63	ACACAC
PF13_0302	-1190	-1	14.63	ACACAC
PF11_0127	-988	1	14.63	GTGTGT
PF11_0127	-879	1	14.63	GTGTGT
PF14_0153	-951	-1	14.63	ACACAC
PF14_0184	-325	-1	14.63	ACACAC
PFC0475c	-100	1	14.63	GTGTGT
PFL1355w	-581	-1	14.63	ACACAC
PFA0245w	-460	-1	14.63	ACACAC
PF14_0176	-1592	-1	14.63	ACACAC
PFL2005w	-933	-1	14.63	ACACAC
PF11_0482	-1861	-1	14.63	ACACAC
PF14_0088	-359	-1	14.63	ACACAC
PF13_0308	-1093	-1	14.63	ACACAC
PFI1120c	-763	-1	14.63	ACACAC
PFI0395w	-1138	1	14.63	GTGTGT
PF11_0354	-1174	1	14.63	GTGTGT
PF08_0068	-415	1	14.63	GTGTGT
MAL13P1.22	-1857	-1	14.63	ACACAC
PFF0815w	-606	-1	14.63	ACACAC
PFD0795w	-1475	-1	14.63	ACACAC
PFD0795w	-1439	1	14.63	GTGTGT
PFF0750w	-190	1	14.63	GTGTGT
PF13_0333	-524	1	14.63	GTGTGT
PF10_0110	-316	1	14.63	GTGTGT
PFL0600w	-31	-1	14.63	ACACAC
PFA0405w	-6	-1	14.63	ACACAC
PF14_0347	-1566	-1	14.63	ACACAC
PFL1725w	-406	-1	14.63	ACACAC
PF11_0172	-949	1	14.63	GTGTGT
PFL2040w	-377	-1	14.63	ACACAC
PFC0765c	-307	-1	14.63	ACACAC
PFF0375c	-1228	-1	14.63	ACACAC
MAL8P1.139	-380	-1	14.63	ACACAC
PF11_0112	-657	-1	14.63	ACACAC
PFI1660w	-383	-1	14.63	ACACAC
PFB0895c	-263	-1	14.63	ACACAC
PF10_0206	-521	1	14.63	GTGTGT
PF10_0206	-448	1	14.63	GTGTGT
PF14_0675	-1106	1	14.63	GTGTGT
PFE1465w	-952	-1	14.63	ACACAC
PF13_0338	-384	-1	14.63	ACACAC
PF13_0164	-396	-1	14.63	ACACAC
PFD0830w	-1979	1	14.63	GTGTGT
PF13_0050	-802	1	14.63	GTGTGT
PF13_0050	-570	1	14.63	GTGTGT
PFI1315c	-497	1	14.63	GTGTGT
PFI1155w	-1989	1	14.63	GTGTGT
PFL1005c	-65	-1	14.63	ACACAC
PF14_0680	-322	-1	14.63	ACACAC
PF11_0448	-849	1	14.63	GTGTGT
PF11_0448	-843	1	14.63	GTGTGT
PF11_0448	-561	1	14.63	GTGTGT
PFI0735c	-262	-1	14.63	ACACAC
PFC0575w	-11	1	14.63	GTGTGT
PF13_0359	-434	1	14.63	GTGTGT
MAL8P1.145	-1594	-1	14.63	ACACAC
MAL13P1.21	-707	1	14.63	GTGTGT
PF07_0113	-564	-1	14.63	ACACAC
PFI0950w	-399	-1	14.63	ACACAC
PF13_0061	-30	1	14.63	GTGTGT
PFB0795w	-240	1	14.63	GTGTGT
MAL13P1.140	-245	1	14.63	GTGTGT
MAL7P1.21	-761	1	14.63	GTGTGT
MAL7P1.21	-741	-1	14.63	ACACAC
PFL1335w	-182	-1	14.63	ACACAC
PFL1335w	-17	-1	14.63	ACACAC
PFE0675c	-410	-1	14.63	ACACAC
PFC0886w	-1058	-1	14.63	ACACAC
PF14_0189	-11	1	14.63	GTGTGT
PFE0450w	-1166	1	14.63	GTGTGT
PFC0275w	-1940	-1	14.63	ACACAC
PFC0275w	-58	-1	14.63	ACACAC
PF13_0223	-190	1	14.63	GTGTGT
PFC0165w	-1314	-1	14.63	ACACAC
PFL1775c	-885	1	14.63	GTGTGT
PFL1330c	-1301	1	14.63	GTGTGT
PF13_0155	-478	1	14.63	GTGTGT
PF10_0213	-611	1	14.63	GTGTGT
PF07_0016	-1582	1	14.63	GTGTGT
PF13_0277	-263	1	14.63	GTGTGT
PF11_0117	-12	1	14.63	GTGTGT
PF11_0153	-292	-1	14.63	ACACAC
PFF0770c	-438	-1	14.63	ACACAC
PF14_0238	-54	-1	14.63	ACACAC
PFD0990w	-798	-1	14.63	ACACAC
PFE1225w	-1088	-1	14.63	ACACAC
PF14_0268	-67	-1	14.63	ACACAC
MAL13P1.40	-427	-1	14.63	ACACAC
PFL1900w	-773	1	14.63	GTGTGT
PFL2035c	-638	1	14.63	GTGTGT
PF13_0349	-978	1	14.63	GTGTGT
PFE0960w	-848	1	14.63	GTGTGT
PFE0960w	-34	1	14.63	GTGTGT
PFF0155w	-794	-1	14.63	ACACAC
MAL13P1.124	-1683	-1	14.63	ACACAC
PFC0755c	-963	1	14.63	GTGTGT
PFC0755c	-271	1	14.63	GTGTGT
PF10_0221	-184	-1	14.63	ACACAC
PF10_0233	-40	1	14.63	GTGTGT
PFL1780w	-23	-1	14.63	ACACAC
PFI0160w	-368	-1	14.63	ACACAC
PFC0525c	-1200	1	14.63	GTGTGT
PFL2380c	-1378	1	14.63	GTGTGT
PFL2380c	-896	-1	14.63	ACACAC
PF07_0042	-314	-1	14.63	ACACAC
PFI1000w	-966	-1	14.63	ACACAC
PF13_0095	-1558	-1	14.63	ACACAC
PF13_0254	-1913	-1	14.63	ACACAC
PF11_0414	-1199	1	14.63	GTGTGT
PF14_0148	-679	-1	14.63	ACACAC
PFE0090w	-1502	-1	14.63	ACACAC
PFI1655c	-349	1	14.63	GTGTGT
MAL13P1.351	-1329	-1	14.63	ACACAC
PFE1265w	-300	-1	14.63	ACACAC
PFE0260w	-34	-1	14.63	ACACAC
PFE0435c	-173	-1	14.63	ACACAC
PFA0290w	-662	-1	14.63	ACACAC
PF07_0065	-1417	1	14.63	GTGTGT
PFE1255w	-546	1	14.63	GTGTGT
PF13_0032	-1337	-1	14.63	ACACAC
PFC0571c	-644	-1	14.63	ACACAC
PF10_0360	-18	-1	14.63	ACACAC
PFL0170w	-61	-1	14.63	ACACAC
PFL1465c	-788	-1	14.63	ACACAC
PF14_0533	-961	1	14.63	GTGTGT
PF10_0191	-998	-1	14.63	ACACAC
PF10_0191	-992	-1	14.63	ACACAC
PF14_0252	-830	-1	14.63	ACACAC
PFE0155w	-1710	-1	14.63	ACACAC
PFE0155w	-20	1	14.63	GTGTGT
PFB0835c	-1448	1	14.63	GTGTGT
PFL0420w	-1568	-1	14.63	ACACAC
PF11_0413	-1049	-1	14.63	ACACAC
PFC0510w	-171	-1	14.63	ACACAC
PFL0835w	-131	-1	14.63	ACACAC
PFL1670c	-149	-1	14.63	ACACAC
MAL7P1.203	-910	1	14.63	GTGTGT
PFE0270c	-1624	-1	14.63	ACACAC
PFE0270c	-933	-1	14.63	ACACAC
PFL1630c	-1481	-1	14.63	ACACAC
PF10_0032	-826	-1	14.63	ACACAC
MAL7P1.114	-1353	1	14.63	GTGTGT
PFI0855w	-18	-1	14.63	ACACAC
PF14_0352	-1755	-1	14.63	ACACAC
PFA0285c	-917	1	14.63	GTGTGT
PFL1915w	-1228	1	14.63	GTGTGT
MAL13P1.180	-27	-1	14.63	ACACAC
PFD0470c	-121	1	14.63	GTGTGT
PFI0135c	-1281	1	14.63	GTGTGT
PF11_0097	-813	1	14.63	GTGTGT
PFF0915w	-299	1	14.63	GTGTGT
PF11_0049	-1382	-1	14.63	ACACAC
MAL7P1.340	-41	-1	14.63	ACACAC
PFE1510c	-970	1	14.63	GTGTGT
PFD0940w	-67	1	14.63	GTGTGT
PF14_0154	-1228	1	14.63	GTGTGT
PFE0795c	-223	1	14.63	GTGTGT
MAL13P1.196	-174	1	14.63	GTGTGT
PF10_0271	-1311	1	14.63	GTGTGT
PF07_0023	-1511	1	14.63	GTGTGT
PF07_0023	-332	-1	14.63	ACACAC
PF14_0618	-389	-1	14.63	ACACAC
PFI0660c	-737	1	14.63	GTGTGT
PFI1240c	-410	-1	14.63	ACACAC
PF13_0237	-372	1	14.63	GTGTGT
PF14_0551	-1284	-1	14.15	GCACAC
PF14_0331	-132	-1	14.15	GCACAC
PF07_0012	-111	1	14.15	GTGTGC
PF10_0140	-1593	1	14.15	GTGTGC
PFC0280c	-205	-1	14.15	GCACAC
PF11_0141	-63	-1	14.15	GCACAC
PFD0420c	-771	1	14.15	GTGTGC
PF13_0182	-480	-1	14.15	GCACAC
PFC0581w	-1206	-1	14.15	GCACAC
PFD0760c	-1152	-1	14.15	GCACAC
PF14_0601	-999	-1	14.15	GCACAC
PFL0445w	-1641	1	14.15	GTGTGC
PF14_0717	-1897	1	14.15	GTGTGC
PFC0170c	-950	-1	14.15	GCACAC
PF08_0094	-1494	1	14.15	GTGTGC
MAL7P1.37	-231	-1	14.15	GCACAC
PF14_0295	-602	-1	14.15	GCACAC
MAL7P1.77	-1441	-1	14.15	GCACAC
MAL7P1.77	-758	-1	14.15	GCACAC
PF13_0131	-972	-1	14.15	GCACAC
PFC0175w	-311	-1	14.15	GCACAC
PF07_0078	-972	-1	14.15	GCACAC
PFE0840c	-832	1	14.15	GTGTGC
PF14_0114	-459	-1	14.15	GCACAC
PF11_0482	-375	1	14.15	GTGTGC
PFE1305c	-166	1	14.15	GTGTGC
PF14_0138	-1080	-1	14.15	GCACAC
PF14_0354	-1407	-1	14.15	GCACAC
PF10_0227	-1244	1	14.15	GTGTGC
PFE1465w	-958	-1	14.15	GCACAC
PFA0545c	-853	-1	14.15	GCACAC
PFB0340c	-351	1	14.15	GTGTGC
PFC0230c	-1721	-1	14.15	GCACAC
PFC0230c	-1485	1	14.15	GTGTGC
PFF0585c	-85	-1	14.15	GCACAC
MAL7P1.87	-978	-1	14.15	GCACAC
MAL7P1.87	-958	-1	14.15	GCACAC
PFE0930w	-445	-1	14.15	GCACAC
PFI1355w	-1985	-1	14.15	GCACAC
PFL1370w	-1503	1	14.15	GTGTGC
PF14_0063	-193	-1	14.15	GCACAC
PFL1395c	-1457	1	14.15	GTGTGC
PFL1395c	-1281	1	14.15	GTGTGC
PF13_0040	-901	-1	14.15	GCACAC
PFL1335w	-1301	-1	14.15	GCACAC
PF14_0493	-1925	1	14.15	GTGTGC
PF10_0234	-1646	-1	14.15	GCACAC
PFC0275w	-139	1	14.15	GTGTGC
PFL1445w	-475	-1	14.15	GCACAC
PF10_0045	-1010	-1	14.15	GCACAC
PF13_0155	-164	1	14.15	GTGTGC
PF10_0253	-982	1	14.15	GTGTGC
MAL7P1.132	-1365	-1	14.15	GCACAC
PFI1615w	-479	1	14.15	GTGTGC
PFC0310c	-25	-1	14.15	GCACAC
PFI0990c	-698	-1	14.15	GCACAC
PFL2165w	-816	1	14.15	GTGTGC
PFI1655c	-1405	1	14.15	GTGTGC
MAL13P1.351	-1234	-1	14.15	GCACAC
PFB0755w	-411	-1	14.15	GCACAC
PFF0205w	-1663	-1	14.15	GCACAC
PFA0290w	-1228	-1	14.15	GCACAC
PF13_0032	-95	1	14.15	GTGTGC
PFB0250w	-356	1	14.15	GTGTGC
PFB0390w	-48	-1	14.15	GCACAC
PF10_0191	-1004	-1	14.15	GCACAC
PFB0835c	-1154	-1	14.15	GCACAC
PFL0420w	-528	-1	14.15	GCACAC
PFL1925w	-1542	-1	14.15	GCACAC
MAL7P1.146	-1353	-1	14.15	GCACAC
MAL8P1.84	-622	1	14.15	GTGTGC
PFB0530c	-243	1	14.15	GTGTGC
PF14_0380	-1026	-1	14.15	GCACAC
MAL7P1.203	-83	1	14.15	GTGTGC
PFC0625w	-536	1	14.15	GTGTGC
PFC0250c	-289	-1	14.15	GCACAC
PFI1665w	-1095	-1	14.15	GCACAC
PFF0520w	-1116	1	14.15	GTGTGC
PF13_0242	-566	-1	14.15	GCACAC
PFC0860w	-1857	-1	14.15	GCACAC
PFI1410c	-939	-1	14.15	GCACAC
PFB0840w	-714	1	14.15	GTGTGC
PF11_0097	-1198	-1	14.15	GCACAC
MAL7P1.340	-538	1	14.15	GTGTGC
PFE1510c	-1529	-1	14.15	GCACAC
PFE0620c	-811	1	11.55	GGGTGT
PF14_0331	-27	1	11.55	GGGTGT
PFF0655c	-976	-1	11.55	ACACCC
PF14_0427	-595	-1	11.55	ACACCC
MAL8P1.140	-268	1	11.55	GGGTGT
PFD0760c	-276	1	11.55	GGGTGT
PF13_0251	-559	1	11.55	GGGTGT
PFL1275c	-840	1	11.55	GGGTGT
PF11_0317	-146	1	11.55	GGGTGT
PF11_0482	-1469	1	11.55	GGGTGT
PFF0815w	-1864	-1	11.55	ACACCC
PF11_0424	-913	1	11.55	GGGTGT
PF10_0030	-919	1	11.55	GGGTGT
PFL1005c	-490	-1	11.55	ACACCC
PFL1930w	-1252	1	11.55	GGGTGT
PF07_0062	-778	1	11.55	GGGTGT
MAL8P1.32	-484	1	11.55	GGGTGT
PFC0275w	-95	1	11.55	GGGTGT
PF13_0353	-830	1	11.55	GGGTGT
PFF0770c	-217	1	11.55	GGGTGT
PFF0770c	-182	1	11.55	GGGTGT
PFE0215w	-915	-1	11.55	ACACCC
PF13_0349	-1493	1	11.55	GGGTGT
PF13_0349	-488	1	11.55	GGGTGT
PF14_0064	-874	-1	11.55	ACACCC
PFF0740c	-116	1	11.55	GGGTGT
PFF0650w	-523	1	11.55	GGGTGT
PF11_0044	-975	-1	11.55	ACACCC
PF13_0032	-385	-1	11.55	ACACCC
PFB0250w	-1192	1	11.55	GGGTGT
PFE1025c	-780	-1	11.55	ACACCC
PF08_0021	-1693	-1	11.55	ACACCC
PF08_0021	-488	1	11.55	GGGTGT
PF10_0280	-1985	1	11.55	GGGTGT
PFL0420w	-478	-1	11.55	ACACCC
PFI0085c	-1428	1	11.55	GGGTGT
PFB0890c	-919	1	11.55	GGGTGT
PF13_0189	-1194	1	11.55	GGGTGT
PF10_0316	-218	1	11.55	GGGTGT
MAL7P1.340	-1765	1	11.55	GGGTGT
MAL7P1.340	-255	-1	11.55	ACACCC
PFE0795c	-1388	1	11.55	GGGTGT
PFF0150c	-1614	1	10.79	GTGGGT
PFI1365w	-1930	1	10.79	GTGGGT
PF07_0012	-1195	-1	10.79	ACCCAC
PFC0670c	-1449	-1	10.79	ACCCAC
PFC0581w	-521	1	10.79	GTGGGT
PFE0265c	-442	1	10.79	GTGGGT
MAL13P1.121	-275	1	10.79	GTGGGT
MAL13P1.121	-224	1	10.79	GTGGGT
PFL2250c	-780	1	10.79	GTGGGT
PF08_0094	-486	1	10.79	GTGGGT
MAL7P1.157	-1657	1	10.79	GTGGGT
PF14_0369	-1307	-1	10.79	ACCCAC
PFB0590w	-765	1	10.79	GTGGGT
PF11_0271	-1146	-1	10.79	ACCCAC
PFL1650w	-14	-1	10.79	ACCCAC
PFB0790c	-1008	1	10.79	GTGGGT
PF07_0087	-1618	1	10.79	GTGGGT
PFE1515w	-69	1	10.79	GTGGGT
PFF0750w	-152	-1	10.79	ACCCAC
PFD0790c	-323	1	10.79	GTGGGT
PF11_0112	-123	1	10.79	GTGGGT
PFF0170w	-1144	-1	10.79	ACCCAC
PF13_0050	-295	1	10.79	GTGGGT
PFF0585c	-541	-1	10.79	ACCCAC
PFE1485w	-1359	1	10.79	GTGGGT
PFE1485w	-724	-1	10.79	ACCCAC
PF14_0285	-528	-1	10.79	ACCCAC
PFB0795w	-148	-1	10.79	ACCCAC
MAL8P1.32	-406	-1	10.79	ACCCAC
PFC0165w	-393	-1	10.79	ACCCAC
PFE1450c	-712	-1	10.79	ACCCAC
PFF1015w	-1178	-1	10.79	ACCCAC
PFF0155w	-196	-1	10.79	ACCCAC
PF10_0221	-975	-1	10.79	ACCCAC
PF10_0233	-149	-1	10.79	ACCCAC
PFL1295w	-1484	1	10.79	GTGGGT
PF14_0376	-1760	-1	10.79	ACCCAC
PFE1265w	-1842	1	10.79	GTGGGT
PFF0805c	-615	1	10.79	GTGGGT
PFC0340w	-1232	-1	10.79	ACCCAC
PFC0340w	-750	-1	10.79	ACCCAC
PFB0250w	-375	1	10.79	GTGGGT
PFE1045c	-317	1	10.79	GTGGGT
PFL2375c	-782	1	10.79	GTGGGT
PFL2375c	-760	1	10.79	GTGGGT
PF10_0280	-633	1	10.79	GTGGGT
PFE0155w	-539	1	10.79	GTGGGT
PFC0250c	-678	-1	10.79	ACCCAC
PF13_0070	-1588	1	10.28	GTGCGT
PFC0280c	-431	-1	10.28	ACGCAC
PFA0535c	-158	1	10.28	GTGCGT
MAL8P1.11	-1671	1	10.28	GTGCGT
PFL1380w	-872	1	10.28	GTGCGT
PFL2365w	-1704	1	10.28	GTGCGT
PFD0735c	-85	1	10.28	GTGCGT
MAL7P1.74	-1532	1	10.28	GTGCGT
PFL2005w	-1296	1	10.28	GTGCGT
PF14_0050	-1891	-1	10.28	ACGCAC
PFL1725w	-706	-1	10.28	ACGCAC
PFF0375c	-1610	-1	10.28	ACGCAC
MAL8P1.139	-37	-1	10.28	ACGCAC
MAL13P1.131	-252	1	10.28	GTGCGT
PF14_0696	-406	1	10.28	GTGCGT
PF13_0164	-660	1	10.28	GTGCGT
PF13_0164	-423	-1	10.28	ACGCAC
PFF0585c	-266	1	10.28	GTGCGT
PF11_0182	-380	-1	10.28	ACGCAC
PF14_0680	-979	-1	10.28	ACGCAC
PF14_0680	-533	-1	10.28	ACGCAC
PF07_0062	-693	-1	10.28	ACGCAC
PF14_0285	-212	1	10.28	GTGCGT
PFL1395c	-866	-1	10.28	ACGCAC
PFI0975c	-1297	1	10.28	GTGCGT
PFL1775c	-891	1	10.28	GTGCGT
MAL7P1.75	-323	1	10.28	GTGCGT
PFC0720w	-910	-1	10.28	ACGCAC
PFE1450c	-273	-1	10.28	ACGCAC
PF10_0084	-1303	-1	10.28	ACGCAC
PFA0195w	-1042	-1	10.28	ACGCAC
PF14_0238	-560	-1	10.28	ACGCAC
PF14_0238	-60	-1	10.28	ACGCAC
PF08_0126	-274	-1	10.28	ACGCAC
MAL8P1.53	-571	-1	10.28	ACGCAC
PFC0715c	-949	1	10.28	GTGCGT
PFF1175c	-1803	-1	10.28	ACGCAC
PF14_0315	-617	-1	10.28	ACGCAC
PF08_0011	-623	1	10.28	GTGCGT
PF07_0101	-1359	-1	10.28	ACGCAC
PF14_0252	-836	-1	10.28	ACGCAC
PFI0180w	-853	-1	10.28	ACGCAC
MAL7P1.114	-1409	1	10.28	GTGCGT
PFD0145c	-961	-1	10.28	ACGCAC
PFB0685c	-325	1	10.28	GTGCGT
PFD0595w	-730	-1	10.17	CCACAC
PF10_0335	-1440	-1	10.17	CCACAC
PF10_0260	-318	-1	10.17	CCACAC
PF13_0218	-593	-1	10.17	CCACAC
PFE1460w	-165	1	10.17	GTGTGG
PFB0460c	-1367	1	10.17	GTGTGG
PF13_0182	-329	1	10.17	GTGTGG
PF14_0254	-294	-1	10.17	CCACAC
PFD0760c	-179	-1	10.17	CCACAC
PFI0545w	-114	-1	10.17	CCACAC
PFE0265c	-124	1	10.17	GTGTGG
PF10_0334	-107	1	10.17	GTGTGG
MAL7P1.157	-980	-1	10.17	CCACAC
MAL13P1.42	-1719	1	10.17	GTGTGG
PF07_0129	-936	-1	10.17	CCACAC
PFF1305w	-612	-1	10.17	CCACAC
PFI0565w	-1521	-1	10.17	CCACAC
PF11_0172	-1541	-1	10.17	CCACAC
PFC0765c	-199	-1	10.17	CCACAC
PFI0665w	-28	-1	10.17	CCACAC
PF10_0030	-997	-1	10.17	CCACAC
PFL1335w	-190	-1	10.17	CCACAC
PF14_0294	-30	-1	10.17	CCACAC
PFL0580w	-503	-1	10.17	CCACAC
PFL1865w	-304	1	10.17	GTGTGG
PFF0155w	-999	-1	10.17	CCACAC
PF08_0126	-648	-1	10.17	CCACAC
PFL2165w	-1458	-1	10.17	CCACAC
PFE1265w	-1605	-1	10.17	CCACAC
PFL1010c	-1549	-1	10.17	CCACAC
PFC0340w	-947	-1	10.17	CCACAC
PFC0340w	-363	-1	10.17	CCACAC
PF13_0117	-1089	-1	10.17	CCACAC
MAL13P1.147	-774	1	10.17	GTGTGG
PFL2375c	-662	-1	10.17	CCACAC
PFB0835c	-1381	-1	10.17	CCACAC
MAL13P1.311	-1050	-1	10.17	CCACAC
MAL7P1.114	-969	1	10.17	GTGTGG
PFB0840w	-487	1	10.17	GTGTGG
PFL1985c	-648	-1	10.17	CCACAC
PF14_0453	-1770	1	10.05	GCGTGT
PFI1255w	-410	1	10.05	GCGTGT
PFL1040w	-426	-1	10.05	ACACGC
PF14_0114	-19	1	10.05	GCGTGT
PFF0460w	-1123	-1	10.05	ACACGC
PF14_0400	-503	1	10.05	GCGTGT
PFF0895w	-1853	1	10.05	GCGTGT
MAL7P1.87	-1898	-1	10.05	ACACGC
PF13_0061	-279	1	10.05	GCGTGT
PF08_0125	-161	1	10.05	GCGTGT
PFL1780w	-17	-1	10.05	ACACGC
PF13_0299	-25	1	10.05	GCGTGT
PFF1175c	-1809	-1	10.05	ACACGC
PFD0850c	-674	-1	10.05	ACACGC
MAL7P1.102	-560	1	10.05	GCGTGT
PF14_0531	-1455	-1	9.83	ACTCAC
PFF0655c	-912	-1	9.83	ACTCAC
PF14_0601	-803	-1	9.83	ACTCAC
PF14_0373	-1302	-1	9.83	ACTCAC
PFI1295c	-1081	-1	9.83	ACTCAC
PFC0170c	-196	1	9.83	GTGAGT
PF13_0047	-537	-1	9.83	ACTCAC
PF14_0369	-1587	-1	9.83	ACTCAC
PFC0175w	-1648	-1	9.83	ACTCAC
PF14_0653	-298	-1	9.83	ACTCAC
PFL2370c	-415	1	9.83	GTGAGT
PF14_0394	-704	-1	9.83	ACTCAC
PFL1740w	-231	1	9.83	GTGAGT
PF10_0292	-252	1	9.83	GTGAGT
PF11_0087	-195	-1	9.83	ACTCAC
PF11_0229	-435	1	9.83	GTGAGT
PFD0790c	-701	1	9.83	GTGAGT
PFL0235w	-55	1	9.83	GTGAGT
PF14_0675	-1820	-1	9.83	ACTCAC
PF11_0440	-452	-1	9.83	ACTCAC
PFE1465w	-1167	1	9.83	GTGAGT
PFD0830w	-1282	1	9.83	GTGAGT
PF11_0424	-80	1	9.83	GTGAGT
PFB0340c	-462	-1	9.83	ACTCAC
PF14_0658	-944	-1	9.83	ACTCAC
PF11_0448	-397	-1	9.83	ACTCAC
PF14_0063	-1444	-1	9.83	ACTCAC
PF11_0425	-1187	-1	9.83	ACTCAC
PFC0275w	-589	1	9.83	GTGAGT
PF13_0155	-700	1	9.83	GTGAGT
PFA0195w	-1028	-1	9.83	ACTCAC
PFE0960w	-504	1	9.83	GTGAGT
PFC0525c	-784	1	9.83	GTGAGT
PF13_0307	-243	-1	9.83	ACTCAC
PF11_0044	-418	-1	9.83	ACTCAC
MAL8P1.203	-974	1	9.83	GTGAGT
PF10_0280	-438	-1	9.83	ACTCAC
PFI0085c	-980	1	9.83	GTGAGT
PFI0240c	-133	-1	9.83	ACTCAC
PFF1225c	-71	1	9.83	GTGAGT
PFI0855w	-1125	1	9.83	GTGAGT
PFI1410c	-657	1	9.83	GTGAGT
PF11_0049	-324	-1	9.83	ACTCAC
MAL13P1.112	-21	1	9.83	GTGAGT
PF14_0531	-426	1	9.38	GAGTGT
PF14_0551	-569	1	9.38	GAGTGT
PF07_0118	-1311	1	9.38	GAGTGT
PF14_0254	-1312	1	9.38	GAGTGT
PFD0760c	-1068	-1	9.38	ACACTC
PFE0265c	-232	1	9.38	GAGTGT
PF10_0159	-1094	1	9.38	GAGTGT
PF14_0577	-1496	1	9.38	GAGTGT
PFL0445w	-414	1	9.38	GAGTGT
PF11_0282	-719	-1	9.38	ACACTC
PF13_0047	-151	1	9.38	GAGTGT
PF14_0184	-864	1	9.38	GAGTGT
PFA0245w	-835	-1	9.38	ACACTC
PFA0245w	-797	1	9.38	GAGTGT
PFE0840c	-1989	-1	9.38	ACACTC
PFA0335w	-425	1	9.38	GAGTGT
PF11_0317	-771	1	9.38	GAGTGT
PFF0460w	-1077	-1	9.38	ACACTC
PFF0460w	-920	-1	9.38	ACACTC
PF10_0057	-196	1	9.38	GAGTGT
PF10_0362	-1401	1	9.38	GAGTGT
PF11_0482	-675	1	9.38	GAGTGT
PFI0395w	-1534	1	9.38	GAGTGT
PFF0720w	-868	1	9.38	GAGTGT
PFE1515w	-63	1	9.38	GAGTGT
PF14_0382	-604	1	9.38	GAGTGT
PFB0465c	-488	1	9.38	GAGTGT
PFB0465c	-443	1	9.38	GAGTGT
PFC0840w	-351	1	9.38	GAGTGT
PF14_0332	-673	-1	9.38	ACACTC
PFC0705c	-290	1	9.38	GAGTGT
PF11_0182	-624	-1	9.38	ACACTC
PFE0930w	-565	1	9.38	GAGTGT
PFI0215c	-1320	1	9.38	GAGTGT
PFL1370w	-768	1	9.38	GAGTGT
MAL7P1.149	-1258	1	9.38	GAGTGT
PFF0665c	-1948	1	9.38	GAGTGT
PFF0665c	-760	-1	9.38	ACACTC
PFE0450w	-18	1	9.38	GAGTGT
PF13_0336	-770	-1	9.38	ACACTC
PF10_0213	-98	1	9.38	GAGTGT
PFC0720w	-1377	1	9.38	GAGTGT
PF10_0084	-547	1	9.38	GAGTGT
PF11_0181	-27	1	9.38	GAGTGT
PFF0155w	-1645	1	9.38	GAGTGT
PF11_0395	-1061	1	9.38	GAGTGT
PF13_0095	-1062	1	9.38	GAGTGT
PF14_0376	-668	1	9.38	GAGTGT
PF14_0200	-1029	1	9.38	GAGTGT
PF11_0083	-1155	-1	9.38	ACACTC
PFL1010c	-287	1	9.38	GAGTGT
PFC0715c	-482	-1	9.38	ACACTC
PFF0205w	-1105	1	9.38	GAGTGT
PFF0205w	-676	1	9.38	GAGTGT
PF11_0420	-765	1	9.38	GAGTGT
MAL8P1.203	-1960	-1	9.38	ACACTC
PF14_0270	-1921	1	9.38	GAGTGT
PF14_0552	-1271	-1	9.38	ACACTC
PFL1925w	-263	1	9.38	GAGTGT
PFI0240c	-366	1	9.38	GAGTGT
MAL13P1.311	-582	1	9.38	GAGTGT
MAL8P1.84	-234	1	9.38	GAGTGT
PFI0180w	-837	-1	9.38	ACACTC
PFF0905w	-345	1	9.38	GAGTGT
PFF0285c	-556	-1	9.38	ACACTC
PFA0285c	-355	1	9.38	GAGTGT
PF10_0154	-405	1	9.38	GAGTGT
PF11_0352	-1390	1	9.38	GAGTGT
PFI0605c	-1830	1	9.31	GTGTGA
PF13_0140	-279	-1	9.31	TCACAC
PFL2115c	-1653	-1	9.31	TCACAC
PF10_0140	-1437	1	9.31	GTGTGA
MAL13P1.285	-790	-1	9.31	TCACAC
PFE0250w	-429	-1	9.31	TCACAC
PF11_0315	-476	1	9.31	GTGTGA
PF10_0335	-1245	-1	9.31	TCACAC
PFE0755c	-648	-1	9.31	TCACAC
PF13_0218	-1993	1	9.31	GTGTGA
PF07_0032	-907	-1	9.31	TCACAC
PF13_0182	-1592	-1	9.31	TCACAC
PFC0416w	-214	-1	9.31	TCACAC
PF13_0188	-723	-1	9.31	TCACAC
PF13_0188	-59	-1	9.31	TCACAC
PF10_0060	-62	-1	9.31	TCACAC
MAL7P1.157	-1020	-1	9.31	TCACAC
PF14_0295	-465	-1	9.31	TCACAC
PFL1390w	-363	-1	9.31	TCACAC
PF14_0153	-876	-1	9.31	TCACAC
PF14_0184	-1915	-1	9.31	TCACAC
PF13_0131	-450	-1	9.31	TCACAC
PFL0495c	-906	-1	9.31	TCACAC
PFB0790c	-123	-1	9.31	TCACAC
PFC0475c	-997	-1	9.31	TCACAC
PFL2370c	-356	-1	9.31	TCACAC
PF14_0394	-1060	-1	9.31	TCACAC
MAL7P1.74	-1449	-1	9.31	TCACAC
PFI1500w	-1870	-1	9.31	TCACAC
PFF0460w	-531	1	9.31	GTGTGA
PF14_0558	-801	-1	9.31	TCACAC
PF14_0400	-1032	-1	9.31	TCACAC
PFE1305c	-333	-1	9.31	TCACAC
PFF0895w	-1050	-1	9.31	TCACAC
PFI0395w	-1846	-1	9.31	TCACAC
PFI0395w	-126	1	9.31	GTGTGA
PFF0720w	-206	-1	9.31	TCACAC
PFE1515w	-568	1	9.31	GTGTGA
PFF0815w	-93	-1	9.31	TCACAC
PFB0520w	-1101	-1	9.31	TCACAC
PFB0520w	-17	1	9.31	GTGTGA
PFD0790c	-339	1	9.31	GTGTGA
PFI1460c	-478	1	9.31	GTGTGA
PF10_0227	-1567	-1	9.31	TCACAC
PFF1470c	-974	-1	9.31	TCACAC
PF08_0018	-157	-1	9.31	TCACAC
MAL8P1.139	-439	-1	9.31	TCACAC
PF11_0146	-318	-1	9.31	TCACAC
PF10_0206	-1218	1	9.31	GTGTGA
PF14_0061	-356	-1	9.31	TCACAC
PF13_0164	-1741	-1	9.31	TCACAC
PFF0170w	-124	-1	9.31	TCACAC
PF10_0312	-250	-1	9.31	TCACAC
PFD0585c	-1295	-1	9.31	TCACAC
PFE1485w	-1074	-1	9.31	TCACAC
PFD0415c	-110	-1	9.31	TCACAC
PFE0930w	-345	-1	9.31	TCACAC
PF14_0602	-390	1	9.31	GTGTGA
PFC0960c	-200	-1	9.31	TCACAC
PF14_0248	-514	-1	9.31	TCACAC
PFI0975c	-673	1	9.31	GTGTGA
PF10_0234	-172	1	9.31	GTGTGA
PFI0530c	-118	-1	9.31	TCACAC
PF13_0223	-298	-1	9.31	TCACAC
PF11_0484	-1058	1	9.31	GTGTGA
MAL7P1.75	-240	-1	9.31	TCACAC
PFC0720w	-793	-1	9.31	TCACAC
PF07_0016	-1787	-1	9.31	TCACAC
PFE1450c	-295	1	9.31	GTGTGA
PFE1450c	-80	-1	9.31	TCACAC
PFE0215w	-195	-1	9.31	TCACAC
PF14_0268	-1109	-1	9.31	TCACAC
PFL1250c	-473	-1	9.31	TCACAC
MAL13P1.40	-1791	1	9.31	GTGTGA
PFL1900w	-517	1	9.31	GTGTGA
PF14_0357	-1775	-1	9.31	TCACAC
PFC0755c	-67	-1	9.31	TCACAC
MAL8P1.53	-272	-1	9.31	TCACAC
PF11_0414	-789	-1	9.31	TCACAC
PF14_0376	-150	-1	9.31	TCACAC
PFE1265w	-322	1	9.31	GTGTGA
PFE1265w	-90	-1	9.31	TCACAC
PF14_0064	-774	-1	9.31	TCACAC
PF11_0485	-308	-1	9.31	TCACAC
PF11_0083	-1397	-1	9.31	TCACAC
PF11_0083	-654	-1	9.31	TCACAC
PF11_0083	-558	-1	9.31	TCACAC
PF11_0083	-242	-1	9.31	TCACAC
PF14_0211	-1914	-1	9.31	TCACAC
MAL13P1.164	-699	-1	9.31	TCACAC
PF14_0463	-907	-1	9.31	TCACAC
PFA0115w	-1105	-1	9.31	TCACAC
PFC1035w	-895	-1	9.31	TCACAC
PFF1175c	-382	1	9.31	GTGTGA
MAL7P1.207	-314	-1	9.31	TCACAC
PFF0205w	-1085	-1	9.31	TCACAC
PF07_0065	-1125	-1	9.31	TCACAC
MAL13P1.346	-328	-1	9.31	TCACAC
PF11_0413	-1451	-1	9.31	TCACAC
PFL0835w	-202	-1	9.31	TCACAC
PFE0270c	-517	1	9.31	GTGTGA
PFC0250c	-817	-1	9.31	TCACAC
PFI1665w	-751	-1	9.31	TCACAC
PFL0660w	-1269	-1	9.31	TCACAC
PFL0660w	-142	-1	9.31	TCACAC
PFA0285c	-1336	-1	9.31	TCACAC
PFA0285c	-1168	-1	9.31	TCACAC
PF13_0242	-883	-1	9.31	TCACAC
MAL13P1.202	-93	-1	9.31	TCACAC
PF10_0154	-830	-1	9.31	TCACAC
PFL2045w	-60	-1	9.31	TCACAC
PF08_0080	-229	1	9.31	GTGTGA
PFI0890c	-293	-1	9.31	TCACAC
PF11_0342	-1672	-1	9.31	TCACAC
PFI0505c	-689	-1	9.31	TCACAC
PF13_0237	-1885	1	9.31	GTGTGA
PF13_0237	-512	1	9.31	GTGTGA
PFD0595w	-1198	-1	8.72	ACACAG
PFL2115c	-713	1	8.72	CTGTGT
PFF0680c	-589	1	8.72	CTGTGT
PFD0170c	-877	1	8.72	CTGTGT
PF14_0583	-676	1	8.72	CTGTGT
PF07_0061	-46	1	8.72	CTGTGT
PF14_0215	-415	1	8.72	CTGTGT
PFB0220w	-1905	1	8.72	CTGTGT
PFC0170c	-1362	-1	8.72	ACACAG
MAL13P1.137	-134	-1	8.72	ACACAG
PF08_0094	-1963	1	8.72	CTGTGT
PF08_0094	-371	1	8.72	CTGTGT
MAL7P1.157	-738	-1	8.72	ACACAG
PF08_0057	-1156	1	8.72	CTGTGT
PF14_0184	-685	1	8.72	CTGTGT
PFC0175w	-482	1	8.72	CTGTGT
PFF0460w	-1305	1	8.72	CTGTGT
PF11_0087	-676	1	8.72	CTGTGT
PF11_0215	-911	1	8.72	CTGTGT
PFL0235w	-1839	1	8.72	CTGTGT
MAL13P1.103	-265	-1	8.72	ACACAG
PFL2245w	-148	-1	8.72	ACACAG
PFI1315c	-799	1	8.72	CTGTGT
PFI1155w	-380	1	8.72	CTGTGT
PFC0230c	-905	1	8.72	CTGTGT
PF11_0427	-760	-1	8.72	ACACAG
PF11_0182	-75	1	8.72	CTGTGT
PFI0735c	-1906	1	8.72	CTGTGT
PFL1930w	-620	1	8.72	CTGTGT
MAL13P1.151	-1855	1	8.72	CTGTGT
PF14_0602	-298	-1	8.72	ACACAG
PFD0590c	-1566	1	8.72	CTGTGT
PFD0590c	-1096	1	8.72	CTGTGT
PFC0960c	-222	1	8.72	CTGTGT
PFL1370w	-463	1	8.72	CTGTGT
PFL1335w	-883	1	8.72	CTGTGT
MAL7P1.91	-492	-1	8.72	ACACAG
PF08_0014	-1723	1	8.72	CTGTGT
MAL13P1.105	-820	1	8.72	CTGTGT
PF11_0484	-864	-1	8.72	ACACAG
PFE1450c	-1037	-1	8.72	ACACAG
PFE1450c	-494	-1	8.72	ACACAG
PFA0195w	-273	1	8.72	CTGTGT
PFL0165c	-1255	1	8.72	CTGTGT
PF14_0238	-854	1	8.72	CTGTGT
PF14_0238	-797	-1	8.72	ACACAG
PF11_0181	-576	-1	8.72	ACACAG
PF13_0349	-916	1	8.72	CTGTGT
PFF0155w	-1664	1	8.72	CTGTGT
PFF0155w	-1237	1	8.72	CTGTGT
MAL8P1.53	-539	1	8.72	CTGTGT
PF11_0216	-1167	1	8.72	CTGTGT
PF11_0414	-799	1	8.72	CTGTGT
PF14_0148	-1162	-1	8.72	ACACAG
PFE0090w	-1370	1	8.72	CTGTGT
PFE0190c	-1080	1	8.72	CTGTGT
PF07_0035	-1299	1	8.72	CTGTGT
PF11_0485	-502	1	8.72	CTGTGT
PF08_0021	-1108	1	8.72	CTGTGT
PF14_0366	-619	1	8.72	CTGTGT
PFL0660w	-1449	-1	8.72	ACACAG
PF10_0032	-624	1	8.72	CTGTGT
PFL1430c	-290	1	8.72	CTGTGT
PFC0745c	-1741	1	8.72	CTGTGT
PFB0260w	-628	-1	8.72	ACACAG
PFL2045w	-201	-1	8.72	ACACAG
PF10_0240	-404	-1	8.51	ACATAC
PF14_0319	-676	-1	8.51	ACATAC
PF14_0319	-377	1	8.51	GTATGT
PF14_0319	-315	1	8.51	GTATGT
PF14_0319	-231	1	8.51	GTATGT
PFC0435w	-903	1	8.51	GTATGT
PF14_0665	-956	1	8.51	GTATGT
PF14_0665	-843	1	8.51	GTATGT
PF14_0665	-555	-1	8.51	ACATAC
PFE0500c	-1999	1	8.51	GTATGT
PFE0500c	-938	1	8.51	GTATGT
PFE0500c	-731	1	8.51	GTATGT
PFE0500c	-240	1	8.51	GTATGT
PFI0605c	-1689	-1	8.51	ACATAC
PFI0605c	-707	1	8.51	GTATGT
PFI0605c	-488	-1	8.51	ACATAC
PFI0605c	-480	-1	8.51	ACATAC
PFI0605c	-79	-1	8.51	ACATAC
PF13_0241	-114	1	8.51	GTATGT
PF13_0140	-1414	1	8.51	GTATGT
PF14_0192	-1321	-1	8.51	ACATAC
PFD0595w	-1263	1	8.51	GTATGT
PF14_0414	-358	1	8.51	GTATGT
PF13_0139	-647	-1	8.51	ACATAC
PF14_0531	-780	1	8.51	GTATGT
PFE0620c	-268	1	8.51	GTATGT
PF14_0161	-1862	-1	8.51	ACATAC
PF14_0161	-1678	-1	8.51	ACATAC
PF14_0161	-637	1	8.51	GTATGT
PFF0150c	-509	1	8.51	GTATGT
PFL2115c	-1936	1	8.51	GTATGT
PFL2115c	-1807	-1	8.51	ACATAC
PFI1365w	-893	-1	8.51	ACATAC
PF14_0551	-1549	1	8.51	GTATGT
PF14_0551	-1350	1	8.51	GTATGT
PF14_0331	-121	1	8.51	GTATGT
PF10_0140	-1634	1	8.51	GTATGT
PF10_0140	-1510	-1	8.51	ACATAC
PFL2465c	-866	-1	8.51	ACATAC
PFA0155c	-503	1	8.51	GTATGT
PFF1395c	-74	-1	8.51	ACATAC
PFF1395c	-66	-1	8.51	ACATAC
PF14_0591	-265	1	8.51	GTATGT
MAL13P1.285	-110	1	8.51	GTATGT
PF11_0197	-1140	1	8.51	GTATGT
PF11_0197	-244	1	8.51	GTATGT
PFF1165c	-654	-1	8.51	ACATAC
PFF1165c	-622	1	8.51	GTATGT
PFE0250w	-781	1	8.51	GTATGT
PF11_0315	-1080	-1	8.51	ACATAC
PF11_0315	-1031	-1	8.51	ACATAC
PFF0680c	-548	-1	8.51	ACATAC
PFL0685w	-1574	1	8.51	GTATGT
PFL0685w	-595	1	8.51	GTATGT
PF10_0335	-1044	-1	8.51	ACATAC
PF10_0335	-774	-1	8.51	ACATAC
PF10_0335	-605	1	8.51	GTATGT
PFF0655c	-513	-1	8.51	ACATAC
PF14_0142	-1384	-1	8.51	ACATAC
PF14_0142	-977	1	8.51	GTATGT
PFE0870w	-511	1	8.51	GTATGT
PFE0870w	-459	-1	8.51	ACATAC
PFD0170c	-1940	-1	8.51	ACATAC
PFD0170c	-1815	-1	8.51	ACATAC
PFD0170c	-121	1	8.51	GTATGT
MAL13P1.262	-1931	1	8.51	GTATGT
MAL13P1.262	-245	1	8.51	GTATGT
PF14_0583	-694	1	8.51	GTATGT
PF14_0583	-438	-1	8.51	ACATAC
PF14_0583	-360	1	8.51	GTATGT
PF14_0583	-352	1	8.51	GTATGT
PF14_0427	-434	1	8.51	GTATGT
PF14_0427	-317	1	8.51	GTATGT
PF14_0427	-269	-1	8.51	ACATAC
PF13_0218	-725	1	8.51	GTATGT
PF13_0218	-228	1	8.51	GTATGT
PFB0460c	-1903	-1	8.51	ACATAC
PFB0460c	-478	-1	8.51	ACATAC
PFB0460c	-361	-1	8.51	ACATAC
PFA0535c	-499	1	8.51	GTATGT
PFA0535c	-491	1	8.51	GTATGT
PFA0535c	-483	1	8.51	GTATGT
PFL1495w	-507	1	8.51	GTATGT
PF13_0025	-164	1	8.51	GTATGT
PF13_0025	-24	-1	8.51	ACATAC
PF11_0371	-1129	-1	8.51	ACATAC
PF11_0371	-805	-1	8.51	ACATAC
PF07_0032	-1754	1	8.51	GTATGT
PF07_0032	-850	-1	8.51	ACATAC
PF07_0032	-550	1	8.51	GTATGT
PFD0420c	-180	1	8.51	GTATGT
PFC0995c	-604	1	8.51	GTATGT
PFC0995c	-215	1	8.51	GTATGT
PF14_0453	-1336	-1	8.51	ACATAC
PF14_0453	-1328	-1	8.51	ACATAC
PF14_0453	-938	-1	8.51	ACATAC
PFA0225w	-513	-1	8.51	ACATAC
PFC0670c	-1214	-1	8.51	ACATAC
PF11_0488	-1913	-1	8.51	ACATAC
PF11_0488	-1421	-1	8.51	ACATAC
PF11_0488	-543	1	8.51	GTATGT
PF11_0488	-162	-1	8.51	ACATAC
PF14_0470	-888	1	8.51	GTATGT
PFI1255w	-1674	1	8.51	GTATGT
PFC0416w	-916	1	8.51	GTATGT
PFC0581w	-1502	1	8.51	GTATGT
PF13_0188	-340	-1	8.51	ACATAC
PFL0680c	-274	-1	8.51	ACATAC
MAL8P1.29	-1861	1	8.51	GTATGT
MAL8P1.29	-392	1	8.51	GTATGT
PF14_0254	-836	-1	8.51	ACATAC
PF14_0254	-65	-1	8.51	ACATAC
PF11_0185	-450	1	8.51	GTATGT
PF11_0185	-90	1	8.51	GTATGT
PF11_0066	-1243	1	8.51	GTATGT
PF11_0066	-273	1	8.51	GTATGT
PF10_0065	-366	-1	8.51	ACATAC
PF10_0065	-358	-1	8.51	ACATAC
PF10_0065	-148	-1	8.51	ACATAC
PFI0545w	-1072	1	8.51	GTATGT
PFI0545w	-340	1	8.51	GTATGT
PFE0265c	-977	-1	8.51	ACATAC
PF14_0373	-1080	-1	8.51	ACATAC
PF13_0251	-949	1	8.51	GTATGT
PF13_0251	-545	1	8.51	GTATGT
MAL13P1.258	-1183	1	8.51	GTATGT
PF07_0061	-1746	1	8.51	GTATGT
PF07_0061	-1734	1	8.51	GTATGT
PF07_0061	-1726	1	8.51	GTATGT
PF07_0061	-1451	1	8.51	GTATGT
PF07_0061	-1273	1	8.51	GTATGT
PF07_0061	-1174	1	8.51	GTATGT
PF07_0061	-1164	-1	8.51	ACATAC
PF14_0577	-1731	-1	8.51	ACATAC
PF14_0577	-1612	-1	8.51	ACATAC
PF14_0215	-1262	1	8.51	GTATGT
PF14_0215	-743	1	8.51	GTATGT
MAL13P1.121	-763	1	8.51	GTATGT
MAL13P1.121	-179	-1	8.51	ACATAC
MAL13P1.194	-1452	1	8.51	GTATGT
MAL13P1.194	-1270	-1	8.51	ACATAC
MAL13P1.194	-1103	1	8.51	GTATGT
MAL13P1.194	-415	1	8.51	GTATGT
PFE0560c	-65	1	8.51	GTATGT
PFL1275c	-568	1	8.51	GTATGT
PFC0912w	-244	1	8.51	GTATGT
PFC0912w	-120	1	8.51	GTATGT
PF14_0679	-1218	1	8.51	GTATGT
PF14_0679	-1203	-1	8.51	ACATAC
PF14_0679	-486	-1	8.51	ACATAC
PF14_0679	-277	-1	8.51	ACATAC
PFE0690c	-1173	1	8.51	GTATGT
PFE0690c	-399	1	8.51	GTATGT
PF14_0132	-378	1	8.51	GTATGT
PF14_0538	-1152	-1	8.51	ACATAC
PF14_0538	-1096	-1	8.51	ACATAC
PF14_0538	-84	1	8.51	GTATGT
MAL13P1.19	-1709	-1	8.51	ACATAC
MAL13P1.19	-1500	-1	8.51	ACATAC
MAL13P1.19	-726	1	8.51	GTATGT
MAL13P1.19	-532	-1	8.51	ACATAC
PF11_0282	-599	1	8.51	GTATGT
PF11_0282	-434	-1	8.51	ACATAC
MAL13P1.189	-422	1	8.51	GTATGT
PFE1325w	-1514	1	8.51	GTATGT
PF10_0334	-942	-1	8.51	ACATAC
PF10_0334	-773	1	8.51	GTATGT
PF10_0334	-503	1	8.51	GTATGT
PF13_0361	-544	-1	8.51	ACATAC
PF14_0717	-1165	1	8.51	GTATGT
PF14_0717	-268	-1	8.51	ACATAC
PFB0220w	-94	-1	8.51	ACATAC
PFC0170c	-1819	1	8.51	GTATGT
PFC0170c	-1807	1	8.51	GTATGT
PFC0170c	-1751	1	8.51	GTATGT
PFC0170c	-1723	1	8.51	GTATGT
PFC0170c	-1695	1	8.51	GTATGT
PFC0170c	-1667	1	8.51	GTATGT
PFC0170c	-1651	1	8.51	GTATGT
PFC0170c	-1639	1	8.51	GTATGT
PFC0170c	-1623	1	8.51	GTATGT
PFC0170c	-1611	1	8.51	GTATGT
PFC0170c	-1595	1	8.51	GTATGT
PFC0170c	-1583	1	8.51	GTATGT
PFC0170c	-1567	1	8.51	GTATGT
PFC0170c	-1555	1	8.51	GTATGT
PFC0170c	-1053	1	8.51	GTATGT
MAL13P1.137	-401	-1	8.51	ACATAC
MAL13P1.137	-122	-1	8.51	ACATAC
PFC0455w	-1593	-1	8.51	ACATAC
PFC0455w	-1585	-1	8.51	ACATAC
PFC0455w	-1040	1	8.51	GTATGT
PF10_0165	-1976	1	8.51	GTATGT
PF10_0165	-262	-1	8.51	ACATAC
PFF1280w	-465	-1	8.51	ACATAC
PFC0515c	-296	-1	8.51	ACATAC
PFC0515c	-156	-1	8.51	ACATAC
PFI0230c	-449	-1	8.51	ACATAC
PF08_0094	-620	1	8.51	GTATGT
PFL0150w	-603	-1	8.51	ACATAC
PFL0150w	-503	-1	8.51	ACATAC
PFL0150w	-418	-1	8.51	ACATAC
PFL1875w	-995	-1	8.51	ACATAC
PFL1875w	-463	-1	8.51	ACATAC
MAL7P1.37	-866	1	8.51	GTATGT
PF14_0369	-1448	-1	8.51	ACATAC
PF14_0369	-1388	-1	8.51	ACATAC
PF14_0295	-615	-1	8.51	ACATAC
PF14_0295	-574	1	8.51	GTATGT
PF14_0295	-172	1	8.51	GTATGT
PFE0830c	-88	-1	8.51	ACATAC
PFL1380w	-358	1	8.51	GTATGT
PF10_0190	-652	1	8.51	GTATGT
PF10_0190	-228	-1	8.51	ACATAC
PFB0590w	-696	1	8.51	GTATGT
MAL7P1.77	-1975	1	8.51	GTATGT
MAL13P1.226	-1121	-1	8.51	ACATAC
MAL13P1.226	-1110	1	8.51	GTATGT
MAL13P1.226	-309	1	8.51	GTATGT
PFL1390w	-1805	1	8.51	GTATGT
PFL1390w	-1765	1	8.51	GTATGT
PFL1390w	-694	1	8.51	GTATGT
PF08_0057	-1506	-1	8.51	ACATAC
PF08_0057	-1303	-1	8.51	ACATAC
PF08_0057	-1139	1	8.51	GTATGT
PF13_0080	-586	1	8.51	GTATGT
PF13_0080	-514	-1	8.51	ACATAC
PF13_0202	-526	-1	8.51	ACATAC
PF13_0202	-514	-1	8.51	ACATAC
PF13_0202	-303	1	8.51	GTATGT
MAL13P1.42	-1712	1	8.51	GTATGT
MAL13P1.42	-1125	1	8.51	GTATGT
MAL13P1.42	-16	1	8.51	GTATGT
PF11_0127	-1640	-1	8.51	ACATAC
PF11_0127	-674	1	8.51	GTATGT
PF11_0271	-1156	-1	8.51	ACATAC
PF11_0271	-828	1	8.51	GTATGT
PF11_0271	-759	1	8.51	GTATGT
PF14_0184	-525	1	8.51	GTATGT
PF14_0184	-517	1	8.51	GTATGT
PF13_0131	-1196	-1	8.51	ACATAC
PF13_0131	-922	-1	8.51	ACATAC
PF13_0131	-507	1	8.51	GTATGT
PF13_0131	-499	1	8.51	GTATGT
PFC0175w	-898	1	8.51	GTATGT
PFC0175w	-791	-1	8.51	ACATAC
PFC0175w	-289	-1	8.51	ACATAC
PFC0175w	-277	-1	8.51	ACATAC
PFC0175w	-261	-1	8.51	ACATAC
PFC0175w	-249	-1	8.51	ACATAC
PFC0175w	-233	-1	8.51	ACATAC
PFC0175w	-221	-1	8.51	ACATAC
PFC0175w	-205	-1	8.51	ACATAC
PFC0175w	-193	-1	8.51	ACATAC
PFC0175w	-177	-1	8.51	ACATAC
PFC0175w	-149	-1	8.51	ACATAC
PFC0175w	-121	-1	8.51	ACATAC
PFC0175w	-93	-1	8.51	ACATAC
PFC0175w	-37	-1	8.51	ACATAC
PFC0175w	-25	-1	8.51	ACATAC
MAL13P1.145	-436	-1	8.51	ACATAC
PF11_0173	-201	-1	8.51	ACATAC
PFL0495c	-808	-1	8.51	ACATAC
PFL0495c	-9	-1	8.51	ACATAC
PFL1040w	-432	-1	8.51	ACATAC
PFL2365w	-1722	1	8.51	GTATGT
PFL2365w	-1468	1	8.51	GTATGT
PFL1650w	-669	1	8.51	GTATGT
PF11_0054	-1815	-1	8.51	ACATAC
PF13_0291	-1399	1	8.51	GTATGT
PF14_0653	-821	-1	8.51	ACATAC
PF11_0098	-505	1	8.51	GTATGT
PF11_0098	-497	1	8.51	GTATGT
PF11_0098	-119	-1	8.51	ACATAC
PFB0790c	-100	1	8.51	GTATGT
PFB0790c	-92	1	8.51	GTATGT
PFB0790c	-84	1	8.51	GTATGT
PFC0475c	-1857	-1	8.51	ACATAC
PFC0475c	-1436	-1	8.51	ACATAC
PFC0475c	-1287	-1	8.51	ACATAC
PFC0475c	-1271	-1	8.51	ACATAC
PFC0475c	-1259	-1	8.51	ACATAC
PFC0475c	-1243	-1	8.51	ACATAC
PFC0475c	-1235	-1	8.51	ACATAC
PFC0475c	-1227	-1	8.51	ACATAC
PFC0475c	-1219	-1	8.51	ACATAC
PFC0475c	-1211	-1	8.51	ACATAC
PFC0475c	-1203	-1	8.51	ACATAC
PFC0475c	-1195	-1	8.51	ACATAC
PFC0475c	-1179	-1	8.51	ACATAC
PFC0475c	-913	-1	8.51	ACATAC
PFC0475c	-735	1	8.51	GTATGT
PFL2370c	-263	-1	8.51	ACATAC
PFL2370c	-220	-1	8.51	ACATAC
PF07_0078	-1510	-1	8.51	ACATAC
PF07_0078	-694	1	8.51	GTATGT
PFL1355w	-206	1	8.51	GTATGT
PFA0245w	-556	-1	8.51	ACATAC
PFA0245w	-80	1	8.51	GTATGT
PFE0840c	-1746	1	8.51	GTATGT
PFE0840c	-792	1	8.51	GTATGT
PF14_0394	-526	-1	8.51	ACATAC
PF14_0394	-480	-1	8.51	ACATAC
MAL7P1.74	-1571	-1	8.51	ACATAC
PFL1740w	-831	1	8.51	GTATGT
PFL1740w	-563	-1	8.51	ACATAC
PFA0335w	-1446	-1	8.51	ACATAC
PFA0335w	-910	-1	8.51	ACATAC
PF10_0031	-1389	-1	8.51	ACATAC
PF10_0031	-1029	1	8.51	GTATGT
PFI1500w	-1003	1	8.51	GTATGT
PFI1500w	-897	1	8.51	GTATGT
PF14_0176	-1839	-1	8.51	ACATAC
PF14_0176	-1799	-1	8.51	ACATAC
PF14_0114	-762	-1	8.51	ACATAC
PF14_0114	-487	1	8.51	GTATGT
PF11_0317	-1215	-1	8.51	ACATAC
PFL2005w	-432	1	8.51	GTATGT
PFL2005w	-111	-1	8.51	ACATAC
PF07_0064	-1625	-1	8.51	ACATAC
PF07_0064	-171	-1	8.51	ACATAC
PF07_0064	-120	1	8.51	GTATGT
PFF0460w	-635	-1	8.51	ACATAC
PF14_0558	-339	-1	8.51	ACATAC
PF10_0057	-1082	-1	8.51	ACATAC
PF10_0057	-846	1	8.51	GTATGT
PF14_0592	-454	-1	8.51	ACATAC
PF10_0362	-1743	-1	8.51	ACATAC
PF10_0362	-1156	-1	8.51	ACATAC
PF10_0362	-481	-1	8.51	ACATAC
PF11_0482	-1138	-1	8.51	ACATAC
PFE1305c	-1103	1	8.51	GTATGT
PFE1305c	-574	1	8.51	GTATGT
PFE1305c	-45	1	8.51	GTATGT
PFB0365w	-1282	1	8.51	GTATGT
PFI1120c	-1096	-1	8.51	ACATAC
PFI1120c	-391	-1	8.51	ACATAC
PFI1120c	-177	1	8.51	GTATGT
MAL8P1.50	-199	1	8.51	GTATGT
PF10_0292	-925	1	8.51	GTATGT
PF10_0292	-576	1	8.51	GTATGT
PF11_0459	-655	-1	8.51	ACATAC
PF11_0459	-423	1	8.51	GTATGT
PF11_0087	-638	-1	8.51	ACATAC
PF11_0087	-630	-1	8.51	ACATAC
PFC0320w	-832	1	8.51	GTATGT
PFC0320w	-819	-1	8.51	ACATAC
PFC0320w	-695	1	8.51	GTATGT
PFC0320w	-687	1	8.51	GTATGT
PF11_0262	-630	1	8.51	GTATGT
PF11_0262	-299	1	8.51	GTATGT
PF14_0641	-84	1	8.51	GTATGT
PF14_0050	-1362	-1	8.51	ACATAC
PF14_0050	-1108	-1	8.51	ACATAC
PF14_0050	-1098	1	8.51	GTATGT
PFE1515w	-1566	1	8.51	GTATGT
PFE1515w	-612	1	8.51	GTATGT
PFE1515w	-444	1	8.51	GTATGT
PF14_0138	-1533	-1	8.51	ACATAC
PF14_0138	-1453	1	8.51	GTATGT
PF14_0138	-219	1	8.51	GTATGT
PF14_0354	-1851	1	8.51	GTATGT
PF14_0354	-1729	1	8.51	GTATGT
PFF0815w	-1812	1	8.51	GTATGT
PFF0815w	-157	-1	8.51	ACATAC
PFI0375w	-725	1	8.51	GTATGT
PFB0520w	-762	-1	8.51	ACATAC
PFB0520w	-270	-1	8.51	ACATAC
PFB0520w	-208	1	8.51	GTATGT
PFB0520w	-193	-1	8.51	ACATAC
PFF0750w	-1176	1	8.51	GTATGT
PF13_0333	-495	1	8.51	GTATGT
PFC0325c	-1211	1	8.51	GTATGT
PFC0325c	-208	1	8.51	GTATGT
PFD0790c	-103	-1	8.51	ACATAC
PFF1120c	-1445	-1	8.51	ACATAC
PF14_0382	-274	1	8.51	GTATGT
PFA0405w	-633	1	8.51	GTATGT
PFA0405w	-567	1	8.51	GTATGT
PFA0405w	-559	1	8.51	GTATGT
PF14_0347	-1112	1	8.51	GTATGT
PF14_0347	-1104	1	8.51	GTATGT
PFL1725w	-840	1	8.51	GTATGT
PFL1725w	-198	-1	8.51	ACATAC
PFL1725w	-108	1	8.51	GTATGT
PF11_0215	-919	-1	8.51	ACATAC
PF11_0215	-279	-1	8.51	ACATAC
PF14_0177	-421	-1	8.51	ACATAC
PF11_0172	-1530	-1	8.51	ACATAC
PF11_0172	-815	1	8.51	GTATGT
PF11_0172	-774	-1	8.51	ACATAC
PF11_0172	-750	-1	8.51	ACATAC
PFC0765c	-1820	-1	8.51	ACATAC
PFC0765c	-1392	-1	8.51	ACATAC
PFC0765c	-320	-1	8.51	ACATAC
PFF0765c	-249	-1	8.51	ACATAC
PFF0375c	-1800	1	8.51	GTATGT
PFF0375c	-1646	1	8.51	GTATGT
PF14_0112	-870	1	8.51	GTATGT
PF14_0112	-622	-1	8.51	ACATAC
PF14_0300	-1187	1	8.51	GTATGT
MAL8P1.139	-1115	1	8.51	GTATGT
MAL8P1.139	-854	1	8.51	GTATGT
MAL8P1.139	-810	-1	8.51	ACATAC
MAL8P1.139	-645	-1	8.51	ACATAC
MAL8P1.139	-458	-1	8.51	ACATAC
MAL8P1.139	-17	-1	8.51	ACATAC
PF11_0112	-1980	1	8.51	GTATGT
PF11_0112	-663	1	8.51	GTATGT
PFI1660w	-540	-1	8.51	ACATAC
MAL8P1.123	-290	1	8.51	GTATGT
MAL8P1.123	-239	1	8.51	GTATGT
PFB0895c	-508	-1	8.51	ACATAC
PF13_0327	-858	-1	8.51	ACATAC
PF13_0327	-502	-1	8.51	ACATAC
MAL13P1.131	-1982	-1	8.51	ACATAC
MAL13P1.131	-751	-1	8.51	ACATAC
MAL13P1.131	-427	-1	8.51	ACATAC
MAL13P1.131	-110	1	8.51	GTATGT
MAL13P1.131	-92	-1	8.51	ACATAC
PF11_0146	-484	-1	8.51	ACATAC
PF11_0146	-476	-1	8.51	ACATAC
PF11_0146	-84	-1	8.51	ACATAC
PFI0665w	-85	1	8.51	GTATGT
PF10_0206	-1020	-1	8.51	ACATAC
PF10_0206	-784	1	8.51	GTATGT
PF10_0206	-624	-1	8.51	ACATAC
PF07_0068	-502	-1	8.51	ACATAC
MAL13P1.103	-338	-1	8.51	ACATAC
MAL13P1.103	-196	1	8.51	GTATGT
MAL13P1.103	-50	-1	8.51	ACATAC
PF14_0675	-1840	1	8.51	GTATGT
PF14_0675	-990	-1	8.51	ACATAC
PF14_0675	-656	1	8.51	GTATGT
PFC0500w	-664	-1	8.51	ACATAC
PFC0500w	-236	1	8.51	GTATGT
PF11_0440	-547	-1	8.51	ACATAC
PF14_0696	-89	-1	8.51	ACATAC
PFE1465w	-1625	1	8.51	GTATGT
PFE1465w	-1226	1	8.51	GTATGT
PFE1465w	-399	-1	8.51	ACATAC
PFB0465c	-279	-1	8.51	ACATAC
PF13_0338	-865	1	8.51	GTATGT
PF13_0338	-374	1	8.51	GTATGT
PFC0840w	-749	1	8.51	GTATGT
PFC0840w	-241	-1	8.51	ACATAC
PF13_0164	-1547	-1	8.51	ACATAC
PF13_0164	-407	1	8.51	GTATGT
PFF0170w	-172	1	8.51	GTATGT
PFF0170w	-27	-1	8.51	ACATAC
PF14_0332	-1476	1	8.51	GTATGT
PF13_0050	-1549	1	8.51	GTATGT
PF13_0050	-449	1	8.51	GTATGT
PFA0545c	-936	-1	8.51	ACATAC
PFA0545c	-807	-1	8.51	ACATAC
PFA0545c	-713	-1	8.51	ACATAC
PFA0545c	-660	-1	8.51	ACATAC
PFI1155w	-1901	1	8.51	GTATGT
PFI1155w	-1731	1	8.51	GTATGT
PFI1155w	-1406	1	8.51	GTATGT
PFI1155w	-1394	1	8.51	GTATGT
PFI1155w	-835	-1	8.51	ACATAC
PFI1155w	-507	-1	8.51	ACATAC
PF11_0424	-252	1	8.51	GTATGT
PF11_0424	-224	1	8.51	GTATGT
PF11_0261	-717	-1	8.51	ACATAC
PF11_0261	-386	-1	8.51	ACATAC
PFC0230c	-860	-1	8.51	ACATAC
PF11_0249	-95	-1	8.51	ACATAC
MAL13P1.290	-293	1	8.51	GTATGT
MAL13P1.290	-285	1	8.51	GTATGT
PFF0585c	-733	1	8.51	GTATGT
PF10_0312	-22	1	8.51	GTATGT
PFI1065c	-1874	1	8.51	GTATGT
PFD0585c	-1588	1	8.51	GTATGT
PFL1005c	-1696	-1	8.51	ACATAC
PFL1005c	-445	1	8.51	GTATGT
PF07_0039	-22	-1	8.51	ACATAC
PF14_0680	-1172	-1	8.51	ACATAC
PF11_0448	-867	1	8.51	GTATGT
PFI0735c	-409	1	8.51	GTATGT
PFL1930w	-194	-1	8.51	ACATAC
PF13_0199	-486	-1	8.51	ACATAC
PF14_0123	-639	1	8.51	GTATGT
MAL7P1.87	-1031	1	8.51	GTATGT
MAL7P1.155	-780	-1	8.51	ACATAC
MAL7P1.155	-408	1	8.51	GTATGT
MAL13P1.47	-1749	1	8.51	GTATGT
MAL13P1.47	-1563	-1	8.51	ACATAC
MAL13P1.47	-134	1	8.51	GTATGT
PF13_0359	-1435	-1	8.51	ACATAC
PF13_0359	-91	-1	8.51	ACATAC
PF13_0148	-1608	1	8.51	GTATGT
PF13_0148	-1512	-1	8.51	ACATAC
PFE0930w	-357	-1	8.51	ACATAC
MAL8P1.145	-848	1	8.51	GTATGT
MAL8P1.145	-427	-1	8.51	ACATAC
PFI0215c	-970	1	8.51	GTATGT
PFI0215c	-690	1	8.51	GTATGT
PFI0215c	-67	-1	8.51	ACATAC
PFI0670w	-303	1	8.51	GTATGT
PF07_0062	-654	1	8.51	GTATGT
PFI0710c	-40	1	8.51	GTATGT
MAL13P1.21	-1778	-1	8.51	ACATAC
MAL13P1.21	-1474	1	8.51	GTATGT
MAL13P1.21	-439	1	8.51	GTATGT
PF10_0133	-1574	1	8.51	GTATGT
PFL1300c	-1696	-1	8.51	ACATAC
PFL1300c	-1688	-1	8.51	ACATAC
PFL1300c	-182	-1	8.51	ACATAC
PFL1370w	-1985	-1	8.51	ACATAC
PFL1370w	-1537	-1	8.51	ACATAC
PFF0595c	-273	1	8.51	GTATGT
PFF0595c	-96	1	8.51	GTATGT
PF11_0233	-578	-1	8.51	ACATAC
PF13_0061	-703	-1	8.51	ACATAC
MAL7P1.149	-601	1	8.51	GTATGT
PFC0950c	-245	-1	8.51	ACATAC
PFC0950c	-233	-1	8.51	ACATAC
PFC0950c	-221	-1	8.51	ACATAC
PFC0950c	-209	-1	8.51	ACATAC
PFC0950c	-197	-1	8.51	ACATAC
PFC0950c	-185	-1	8.51	ACATAC
PFC0950c	-173	-1	8.51	ACATAC
PFC0950c	-161	-1	8.51	ACATAC
PFC0950c	-149	-1	8.51	ACATAC
PFC0950c	-137	-1	8.51	ACATAC
PFC0950c	-125	-1	8.51	ACATAC
PFC0950c	-113	-1	8.51	ACATAC
PFC0950c	-101	-1	8.51	ACATAC
PFC0950c	-89	-1	8.51	ACATAC
PFC0950c	-77	-1	8.51	ACATAC
PFC0950c	-65	-1	8.51	ACATAC
PFC0950c	-53	-1	8.51	ACATAC
PFC0950c	-41	-1	8.51	ACATAC
PF14_0285	-384	-1	8.51	ACATAC
PFF0935c	-278	1	8.51	GTATGT
PFB0795w	-1076	-1	8.51	ACATAC
PFB0795w	-1068	-1	8.51	ACATAC
PFB0795w	-1060	-1	8.51	ACATAC
PFL1395c	-1389	-1	8.51	ACATAC
PFL1395c	-829	1	8.51	GTATGT
PFL1395c	-432	-1	8.51	ACATAC
PFL1395c	-21	1	8.51	GTATGT
PF14_0405	-283	1	8.51	GTATGT
PFE0915c	-430	1	8.51	GTATGT
PF11_0425	-1047	-1	8.51	ACATAC
PF11_0425	-1015	-1	8.51	ACATAC
MAL7P1.21	-1210	-1	8.51	ACATAC
PFF0665c	-1447	-1	8.51	ACATAC
PFF0665c	-1321	1	8.51	GTATGT
PFF0665c	-1208	1	8.51	GTATGT
PFI0810c	-1969	1	8.51	GTATGT
MAL8P1.32	-1559	1	8.51	GTATGT
MAL8P1.32	-921	-1	8.51	ACATAC
PFL1335w	-1757	1	8.51	GTATGT
PFL1335w	-1662	-1	8.51	ACATAC
PFE0675c	-1505	1	8.51	GTATGT
PFE0675c	-1497	1	8.51	GTATGT
PFE0675c	-1243	1	8.51	GTATGT
PFE0675c	-1176	1	8.51	GTATGT
PFE0675c	-1105	-1	8.51	ACATAC
PFC0886w	-1040	-1	8.51	ACATAC
MAL7P1.83	-195	-1	8.51	ACATAC
MAL7P1.91	-1226	-1	8.51	ACATAC
MAL7P1.91	-829	1	8.51	GTATGT
MAL7P1.91	-715	-1	8.51	ACATAC
PF14_0493	-1566	1	8.51	GTATGT
PF14_0032	-196	-1	8.51	ACATAC
PF14_0294	-1854	-1	8.51	ACATAC
PF14_0294	-1813	1	8.51	GTATGT
PF14_0294	-48	1	8.51	GTATGT
PFI0975c	-1787	-1	8.51	ACATAC
PFI0975c	-1452	1	8.51	GTATGT
PFI0975c	-706	1	8.51	GTATGT
PF10_0234	-1926	1	8.51	GTATGT
PF10_0234	-1446	1	8.51	GTATGT
PF10_0234	-719	1	8.51	GTATGT
PFE0450w	-1302	-1	8.51	ACATAC
PFE0450w	-1184	1	8.51	GTATGT
PFE0450w	-1158	1	8.51	GTATGT
PF08_0014	-1822	1	8.51	GTATGT
PFC0315c	-408	-1	8.51	ACATAC
PFC0315c	-400	-1	8.51	ACATAC
PFC0315c	-272	1	8.51	GTATGT
PFC0315c	-259	-1	8.51	ACATAC
PFI0530c	-77	1	8.51	GTATGT
MAL13P1.105	-485	1	8.51	GTATGT
PFC0275w	-133	1	8.51	GTATGT
PFC0275w	-107	1	8.51	GTATGT
PFC0275w	-80	-1	8.51	ACATAC
PF13_0223	-1383	-1	8.51	ACATAC
PF13_0223	-581	-1	8.51	ACATAC
PF13_0223	-82	-1	8.51	ACATAC
MAL7P1.154	-1623	1	8.51	GTATGT
MAL7P1.154	-396	-1	8.51	ACATAC
PFL1775c	-825	-1	8.51	ACATAC
PFL1775c	-69	-1	8.51	ACATAC
PF13_0353	-887	-1	8.51	ACATAC
PF13_0353	-611	1	8.51	GTATGT
PF10_0045	-1405	1	8.51	GTATGT
PF10_0045	-1252	1	8.51	GTATGT
PF10_0045	-425	-1	8.51	ACATAC
PFI1580c	-1951	-1	8.51	ACATAC
PFL1330c	-1943	-1	8.51	ACATAC
PF11_0484	-1041	1	8.51	GTATGT
PF11_0484	-63	-1	8.51	ACATAC
PF13_0155	-835	-1	8.51	ACATAC
PFB0161c	-1907	1	8.51	GTATGT
PF10_0213	-1941	-1	8.51	ACATAC
MAL7P1.75	-362	-1	8.51	ACATAC
PF10_0253	-1693	1	8.51	GTATGT
PF10_0253	-1329	1	8.51	GTATGT
PF10_0253	-1107	-1	8.51	ACATAC
PF10_0253	-1078	-1	8.51	ACATAC
PFL0580w	-1126	1	8.51	GTATGT
PFL0580w	-463	1	8.51	GTATGT
PFC0720w	-534	-1	8.51	ACATAC
PF10_0120	-559	-1	8.51	ACATAC
PFI1615w	-444	-1	8.51	ACATAC
PF07_0016	-1927	1	8.51	GTATGT
PF07_0016	-1793	1	8.51	GTATGT
PFI1620c	-1233	1	8.51	GTATGT
PFI1620c	-619	-1	8.51	ACATAC
PF13_0277	-749	1	8.51	GTATGT
MAL13P1.111	-53	1	8.51	GTATGT
PFE1450c	-643	-1	8.51	ACATAC
PF11_0117	-1425	-1	8.51	ACATAC
PF11_0117	-1141	-1	8.51	ACATAC
PF11_0117	-195	1	8.51	GTATGT
PF11_0117	-187	1	8.51	GTATGT
PFI1585c	-461	-1	8.51	ACATAC
PF08_0125	-1130	1	8.51	GTATGT
PF08_0125	-1065	-1	8.51	ACATAC
PF08_0125	-1053	-1	8.51	ACATAC
MAL13P1.229	-852	1	8.51	GTATGT
PF13_0200	-373	1	8.51	GTATGT
PF10_0084	-740	-1	8.51	ACATAC
PFA0485w	-257	-1	8.51	ACATAC
PFF0770c	-410	1	8.51	GTATGT
PFA0195w	-657	-1	8.51	ACATAC
PFL0350c	-733	-1	8.51	ACATAC
PFL0350c	-61	-1	8.51	ACATAC
PFL0165c	-1197	-1	8.51	ACATAC
PFL0165c	-1093	-1	8.51	ACATAC
PFL0165c	-1087	1	8.51	GTATGT
PFF1015w	-115	1	8.51	GTATGT
PFD0335c	-527	-1	8.51	ACATAC
PFD0800c	-1692	-1	8.51	ACATAC
PFD0800c	-1630	-1	8.51	ACATAC
PFD0990w	-747	1	8.51	GTATGT
PFD0990w	-740	1	8.51	GTATGT
PFD0990w	-209	1	8.51	GTATGT
PFL1865w	-1043	-1	8.51	ACATAC
PFL1250c	-579	-1	8.51	ACATAC
PFL1250c	-555	1	8.51	GTATGT
MAL13P1.40	-532	-1	8.51	ACATAC
MAL13P1.40	-516	-1	8.51	ACATAC
MAL13P1.40	-504	-1	8.51	ACATAC
MAL13P1.40	-160	-1	8.51	ACATAC
PFL1900w	-851	1	8.51	GTATGT
PFL1900w	-700	1	8.51	GTATGT
PFL1900w	-557	1	8.51	GTATGT
PFL1900w	-415	1	8.51	GTATGT
PFL1900w	-210	1	8.51	GTATGT
PF14_0357	-1238	-1	8.51	ACATAC
PF14_0357	-1068	1	8.51	GTATGT
PF14_0357	-1012	1	8.51	GTATGT
PF13_0349	-1324	1	8.51	GTATGT
PF13_0349	-594	1	8.51	GTATGT
PF13_0349	-580	1	8.51	GTATGT
PFF0155w	-1301	-1	8.51	ACATAC
PFC0955w	-1051	1	8.51	GTATGT
PFC0955w	-1039	1	8.51	GTATGT
PFC0955w	-1027	1	8.51	GTATGT
PFC0955w	-1015	1	8.51	GTATGT
PFC0955w	-1003	1	8.51	GTATGT
PFC0955w	-991	1	8.51	GTATGT
PFC0955w	-979	1	8.51	GTATGT
PFC0955w	-967	1	8.51	GTATGT
PFC0955w	-955	1	8.51	GTATGT
PFC0955w	-943	1	8.51	GTATGT
PFC0955w	-931	1	8.51	GTATGT
PFC0955w	-919	1	8.51	GTATGT
PFC0955w	-907	1	8.51	GTATGT
PFC0955w	-895	1	8.51	GTATGT
PFC0955w	-883	1	8.51	GTATGT
PFC0955w	-871	1	8.51	GTATGT
PFC0955w	-859	1	8.51	GTATGT
PFC0955w	-847	1	8.51	GTATGT
MAL13P1.124	-809	1	8.51	GTATGT
PFC0755c	-616	-1	8.51	ACATAC
PFC0755c	-175	1	8.51	GTATGT
PF14_0031	-455	1	8.51	GTATGT
PF08_0126	-1881	1	8.51	GTATGT
PF08_0126	-103	-1	8.51	ACATAC
PF07_0038	-1472	1	8.51	GTATGT
PF10_0221	-1057	1	8.51	GTATGT
PF14_0424	-1687	1	8.51	GTATGT
PF14_0424	-1400	1	8.51	GTATGT
PF11_0395	-880	1	8.51	GTATGT
PF11_0395	-476	-1	8.51	ACATAC
PF11_0395	-468	-1	8.51	ACATAC
PF11_0395	-460	-1	8.51	ACATAC
PF11_0395	-267	1	8.51	GTATGT
PF10_0233	-1188	-1	8.51	ACATAC
PF10_0233	-334	1	8.51	GTATGT
PF10_0233	-109	1	8.51	GTATGT
PFL1780w	-837	1	8.51	GTATGT
PFL1780w	-81	1	8.51	GTATGT
PFI0160w	-453	1	8.51	GTATGT
PFI0160w	-377	-1	8.51	ACATAC
PF07_0042	-236	1	8.51	GTATGT
PF13_0095	-1163	1	8.51	GTATGT
PF10_0204	-193	-1	8.51	ACATAC
PF13_0254	-814	-1	8.51	ACATAC
PFL2165w	-1729	1	8.51	GTATGT
PFL2165w	-1723	-1	8.51	ACATAC
MAL8P1.53	-1147	1	8.51	GTATGT
MAL8P1.53	-159	1	8.51	GTATGT
PFI1160w	-817	-1	8.51	ACATAC
PFI1160w	-334	-1	8.51	ACATAC
PF11_0216	-1175	-1	8.51	ACATAC
PF11_0216	-535	-1	8.51	ACATAC
PF13_0307	-395	1	8.51	GTATGT
PFL1295w	-1392	1	8.51	GTATGT
PFL1295w	-254	-1	8.51	ACATAC
PF11_0414	-1309	1	8.51	GTATGT
PF14_0148	-1538	-1	8.51	ACATAC
PF14_0148	-802	1	8.51	GTATGT
PFE0090w	-1923	1	8.51	GTATGT
MAL13P1.39	-1052	1	8.51	GTATGT
MAL13P1.39	-742	1	8.51	GTATGT
PFI1655c	-1956	-1	8.51	ACATAC
PFI1655c	-192	1	8.51	GTATGT
MAL13P1.351	-1726	-1	8.51	ACATAC
MAL13P1.351	-1581	1	8.51	GTATGT
MAL13P1.351	-1286	1	8.51	GTATGT
PFC0385c	-1549	1	8.51	GTATGT
PFC0385c	-442	-1	8.51	ACATAC
PFC0385c	-52	-1	8.51	ACATAC
PF14_0200	-100	1	8.51	GTATGT
PFE0190c	-569	1	8.51	GTATGT
PFE0190c	-425	-1	8.51	ACATAC
PFE0705c	-521	1	8.51	GTATGT
PF07_0035	-1523	1	8.51	GTATGT
PF07_0035	-709	1	8.51	GTATGT
PF07_0035	-452	1	8.51	GTATGT
PF07_0035	-248	-1	8.51	ACATAC
PFE1265w	-1259	1	8.51	GTATGT
PFE1265w	-679	1	8.51	GTATGT
PFE1265w	-590	1	8.51	GTATGT
PF11_0485	-1303	1	8.51	GTATGT
MAL13P1.190	-910	-1	8.51	ACATAC
MAL13P1.190	-902	-1	8.51	ACATAC
MAL13P1.190	-694	1	8.51	GTATGT
PF11_0083	-1559	1	8.51	GTATGT
PF10_0124	-1761	1	8.51	GTATGT
PF10_0124	-1411	1	8.51	GTATGT
PF10_0124	-1364	1	8.51	GTATGT
PF10_0124	-439	-1	8.51	ACATAC
PFL1010c	-1008	1	8.51	GTATGT
PFC0715c	-1325	1	8.51	GTATGT
MAL13P1.164	-334	1	8.51	GTATGT
PFF0805c	-546	1	8.51	GTATGT
PFF0805c	-483	1	8.51	GTATGT
PFF0805c	-234	-1	8.51	ACATAC
PFF0805c	-226	-1	8.51	ACATAC
PF13_0299	-744	1	8.51	GTATGT
PF14_0463	-1865	-1	8.51	ACATAC
PF14_0463	-679	1	8.51	GTATGT
PF14_0463	-440	-1	8.51	ACATAC
PF13_0328	-1447	-1	8.51	ACATAC
PFC0340w	-1341	1	8.51	GTATGT
PFA0115w	-1168	1	8.51	GTATGT
PFA0115w	-957	-1	8.51	ACATAC
PFA0115w	-609	-1	8.51	ACATAC
PFC1035w	-125	-1	8.51	ACATAC
MAL13P1.165	-381	-1	8.51	ACATAC
PFF1175c	-1469	1	8.51	GTATGT
MAL7P1.207	-1314	1	8.51	GTATGT
MAL7P1.207	-1240	-1	8.51	ACATAC
MAL7P1.207	-82	1	8.51	GTATGT
PFF0205w	-1517	1	8.51	GTATGT
PFF0205w	-1220	-1	8.51	ACATAC
PFF0205w	-528	1	8.51	GTATGT
PF13_0117	-1207	-1	8.51	ACATAC
PF10_0151	-543	1	8.51	GTATGT
PF11_0072	-1570	1	8.51	GTATGT
PF11_0072	-106	1	8.51	GTATGT
PF11_0420	-1317	1	8.51	GTATGT
PF11_0420	-734	1	8.51	GTATGT
PF11_0420	-196	-1	8.51	ACATAC
PF14_0315	-1593	1	8.51	GTATGT
PF14_0315	-1039	1	8.51	GTATGT
PFL2155w	-165	1	8.51	GTATGT
PFE0435c	-1428	1	8.51	GTATGT
PF08_0011	-126	-1	8.51	ACATAC
PF07_0105	-1188	1	8.51	GTATGT
PF07_0065	-715	1	8.51	GTATGT
MAL13P1.147	-952	-1	8.51	ACATAC
MAL13P1.147	-912	1	8.51	GTATGT
MAL13P1.147	-444	-1	8.51	ACATAC
PFF0650w	-1593	1	8.51	GTATGT
PFF0650w	-160	1	8.51	GTATGT
PF11_0044	-923	-1	8.51	ACATAC
PF13_0032	-1114	1	8.51	GTATGT
PFI0235w	-550	-1	8.51	ACATAC
PFB0390w	-829	1	8.51	GTATGT
PFE1025c	-1140	-1	8.51	ACATAC
MAL8P1.203	-465	-1	8.51	ACATAC
MAL8P1.203	-218	-1	8.51	ACATAC
MAL8P1.203	-210	-1	8.51	ACATAC
MAL8P1.203	-202	-1	8.51	ACATAC
MAL8P1.203	-194	-1	8.51	ACATAC
MAL8P1.203	-186	-1	8.51	ACATAC
MAL8P1.203	-178	-1	8.51	ACATAC
MAL8P1.203	-170	-1	8.51	ACATAC
MAL8P1.203	-162	-1	8.51	ACATAC
MAL8P1.203	-154	-1	8.51	ACATAC
MAL8P1.203	-16	-1	8.51	ACATAC
PFL0170w	-227	-1	8.51	ACATAC
PFL0170w	-221	1	8.51	GTATGT
PFL0170w	-117	1	8.51	GTATGT
PF14_0270	-501	1	8.51	GTATGT
PF13_0118	-395	1	8.51	GTATGT
PFL2415w	-1743	-1	8.51	ACATAC
PFL2415w	-1735	-1	8.51	ACATAC
MAL13P1.346	-1554	-1	8.51	ACATAC
MAL13P1.346	-1242	-1	8.51	ACATAC
PFF0785w	-1140	1	8.51	GTATGT
PFF0785w	-462	-1	8.51	ACATAC
PFL2435w	-1521	1	8.51	GTATGT
PFL2435w	-1469	1	8.51	GTATGT
PFL2435w	-1450	-1	8.51	ACATAC
PF14_0533	-1691	1	8.51	GTATGT
PF14_0533	-314	1	8.51	GTATGT
PF14_0533	-286	1	8.51	GTATGT
PF14_0533	-258	1	8.51	GTATGT
PF14_0533	-234	1	8.51	GTATGT
PF14_0533	-210	1	8.51	GTATGT
PF14_0533	-190	1	8.51	GTATGT
PF14_0533	-170	1	8.51	GTATGT
PF14_0533	-154	1	8.51	GTATGT
PF14_0533	-146	1	8.51	GTATGT
PF14_0245	-18	1	8.51	GTATGT
PF14_0415	-1106	-1	8.51	ACATAC
PF14_0415	-223	-1	8.51	ACATAC
PF10_0280	-1887	1	8.51	GTATGT
PF10_0191	-960	-1	8.51	ACATAC
PF10_0191	-511	1	8.51	GTATGT
PF07_0101	-792	-1	8.51	ACATAC
PF14_0252	-1185	-1	8.51	ACATAC
MAL8P1.113	-1884	1	8.51	GTATGT
MAL8P1.113	-1870	1	8.51	GTATGT
MAL8P1.113	-639	1	8.51	GTATGT
PFE0155w	-375	1	8.51	GTATGT
PFB0835c	-1783	1	8.51	GTATGT
PFB0835c	-1771	1	8.51	GTATGT
PFB0835c	-1759	1	8.51	GTATGT
PFB0835c	-1735	1	8.51	GTATGT
PFB0835c	-1241	1	8.51	GTATGT
PFB0835c	-66	-1	8.51	ACATAC
PFL0420w	-781	1	8.51	GTATGT
PFL0420w	-90	-1	8.51	ACATAC
PFF1190c	-409	-1	8.51	ACATAC
PF11_0413	-939	-1	8.51	ACATAC
PFC0510w	-467	-1	8.51	ACATAC
PFC0510w	-366	-1	8.51	ACATAC
PF14_0552	-490	-1	8.51	ACATAC
PF14_0552	-295	-1	8.51	ACATAC
PFI0085c	-1586	-1	8.51	ACATAC
PFL1925w	-171	-1	8.51	ACATAC
PFI0240c	-1642	1	8.51	GTATGT
PFI0240c	-1067	1	8.51	GTATGT
PFI0240c	-118	-1	8.51	ACATAC
MAL7P1.146	-939	-1	8.51	ACATAC
MAL7P1.146	-145	1	8.51	GTATGT
PFF0940c	-1393	-1	8.51	ACATAC
PFF0940c	-1112	1	8.51	GTATGT
MAL13P1.311	-392	1	8.51	GTATGT
MAL13P1.311	-384	1	8.51	GTATGT
MAL13P1.311	-373	1	8.51	GTATGT
MAL13P1.311	-358	1	8.51	GTATGT
MAL13P1.311	-343	1	8.51	GTATGT
MAL13P1.311	-328	1	8.51	GTATGT
PFD0670c	-1286	1	8.51	GTATGT
PFD0670c	-1242	-1	8.51	ACATAC
PF14_0617	-1142	1	8.51	GTATGT
PF14_0617	-777	1	8.51	GTATGT
PF11_0130	-401	-1	8.51	ACATAC
PF14_0366	-560	-1	8.51	ACATAC
MAL8P1.84	-1124	1	8.51	GTATGT
PF14_0597	-738	-1	8.51	ACATAC
PF14_0597	-401	1	8.51	GTATGT
PFI1010w	-463	-1	8.51	ACATAC
PFB0890c	-1033	-1	8.51	ACATAC
PFB0890c	-1022	1	8.51	GTATGT
PFB0890c	-587	-1	8.51	ACATAC
PF13_0189	-444	-1	8.51	ACATAC
PF14_0380	-1043	1	8.51	GTATGT
PF14_0380	-722	1	8.51	GTATGT
MAL7P1.203	-1229	-1	8.51	ACATAC
MAL7P1.203	-705	1	8.51	GTATGT
PFI0180w	-1882	-1	8.51	ACATAC
PFI0180w	-1740	-1	8.51	ACATAC
PFI0180w	-693	-1	8.51	ACATAC
PFF0905w	-175	-1	8.51	ACATAC
PFE0270c	-1000	1	8.51	GTATGT
PFE0270c	-508	1	8.51	GTATGT
PFC0625w	-878	1	8.51	GTATGT
PFC0250c	-976	1	8.51	GTATGT
PFC0250c	-200	-1	8.51	ACATAC
PFL1630c	-1529	-1	8.51	ACATAC
PF10_0316	-15	1	8.51	GTATGT
PFF0285c	-1827	-1	8.51	ACATAC
PFI1665w	-544	1	8.51	GTATGT
PFL0660w	-332	-1	8.51	ACATAC
MAL13P1.74	-582	1	8.51	GTATGT
PFL1430c	-1865	1	8.51	GTATGT
PFL1430c	-1535	1	8.51	GTATGT
MAL7P1.114	-989	-1	8.51	ACATAC
PFI0855w	-1558	-1	8.51	ACATAC
PFI0855w	-1421	1	8.51	GTATGT
PFI0855w	-1166	1	8.51	GTATGT
PFI0855w	-1006	-1	8.51	ACATAC
PFF0520w	-1794	-1	8.51	ACATAC
PFF0520w	-347	1	8.51	GTATGT
PFI1440w	-1326	-1	8.51	ACATAC
PFA0285c	-538	1	8.51	GTATGT
PFI1360c	-55	1	8.51	GTATGT
PFC0195w	-1354	-1	8.51	ACATAC
PF13_0242	-1842	-1	8.51	ACATAC
PF13_0242	-1828	1	8.51	GTATGT
PF13_0242	-1708	-1	8.51	ACATAC
PF13_0242	-1252	-1	8.51	ACATAC
PF13_0242	-286	-1	8.51	ACATAC
PFB0501c	-297	-1	8.51	ACATAC
PFC0860w	-490	1	8.51	GTATGT
PFC0860w	-482	1	8.51	GTATGT
PF14_0257	-1976	1	8.51	GTATGT
PF14_0257	-1509	1	8.51	GTATGT
PF14_0257	-1244	-1	8.51	ACATAC
PFA0550w	-711	1	8.51	GTATGT
PFA0550w	-658	1	8.51	GTATGT
PFA0550w	-564	1	8.51	GTATGT
MAL13P1.295	-1950	-1	8.51	ACATAC
MAL13P1.295	-1938	-1	8.51	ACATAC
MAL13P1.295	-1688	1	8.51	GTATGT
MAL13P1.295	-1603	1	8.51	GTATGT
PF10_0020	-802	-1	8.51	ACATAC
PF10_0020	-326	1	8.51	GTATGT
PFI1410c	-893	1	8.51	GTATGT
PFI1410c	-781	-1	8.51	ACATAC
PFI1410c	-765	-1	8.51	ACATAC
PFI1410c	-757	-1	8.51	ACATAC
PFI1410c	-214	1	8.51	GTATGT
MAL13P1.202	-1858	-1	8.51	ACATAC
MAL13P1.202	-1361	-1	8.51	ACATAC
PF10_0154	-1112	-1	8.51	ACATAC
PFB0840w	-1802	1	8.51	GTATGT
PFB0840w	-627	-1	8.51	ACATAC
PFB0840w	-133	-1	8.51	ACATAC
PFB0840w	-109	-1	8.51	ACATAC
PFB0840w	-97	-1	8.51	ACATAC
PFB0840w	-85	-1	8.51	ACATAC
PF14_0417	-324	-1	8.51	ACATAC
PF14_0417	-316	-1	8.51	ACATAC
PFL1985c	-732	-1	8.51	ACATAC
PFC0745c	-864	-1	8.51	ACATAC
PFC0745c	-822	-1	8.51	ACATAC
PFC0745c	-651	-1	8.51	ACATAC
PF11_0131	-664	-1	8.51	ACATAC
MAL7P1.340	-1824	1	8.51	GTATGT
MAL7P1.340	-1573	1	8.51	GTATGT
MAL7P1.340	-807	1	8.51	GTATGT
MAL7P1.340	-577	1	8.51	GTATGT
PFB0260w	-1618	-1	8.51	ACATAC
PF14_0582	-368	1	8.51	GTATGT
PFL2045w	-655	1	8.51	GTATGT
PFL2045w	-207	-1	8.51	ACATAC
PFL2045w	-98	-1	8.51	ACATAC
PF08_0080	-1672	1	8.51	GTATGT
PF08_0080	-289	-1	8.51	ACATAC
PF08_0080	-37	-1	8.51	ACATAC
MAL7P1.102	-365	-1	8.51	ACATAC
MAL13P1.134	-107	1	8.51	GTATGT
PFA0390w	-528	1	8.51	GTATGT
PFA0390w	-308	1	8.51	GTATGT
PFE1510c	-1189	-1	8.51	ACATAC
PFD0940w	-502	-1	8.51	ACATAC
PF14_0154	-752	1	8.51	GTATGT
PF14_0154	-153	1	8.51	GTATGT
PFE0795c	-516	-1	8.51	ACATAC
PFE0795c	-167	1	8.51	GTATGT
PF13_0160	-1199	-1	8.51	ACATAC
MAL13P1.196	-1441	1	8.51	GTATGT
PFB0685c	-1267	-1	8.51	ACATAC
MAL8P1.55	-81	-1	8.51	ACATAC
PF11_0342	-1614	-1	8.51	ACATAC
PF11_0342	-103	-1	8.51	ACATAC
PF07_0023	-215	1	8.51	GTATGT
PF07_0023	-146	1	8.51	GTATGT
PF07_0023	-79	1	8.51	GTATGT
PF14_0618	-845	1	8.51	GTATGT
PFE1345c	-1402	1	8.51	GTATGT
PFI0660c	-743	1	8.51	GTATGT
PFI0660c	-678	-1	8.51	ACATAC
MAL13P1.281	-311	-1	8.51	ACATAC
PFI1240c	-848	-1	8.51	ACATAC
PFI1240c	-575	1	8.51	GTATGT
PF10_0241	-278	1	8.51	GTATGT
PF11_0352	-788	1	8.51	GTATGT
PF13_0237	-1249	-1	8.51	ACATAC
PF13_0237	-378	1	8.51	GTATGT
PF13_0126	-497	1	8.15	ATGTGT
PF13_0126	-393	1	8.15	ATGTGT
PF14_0319	-1591	-1	8.15	ACACAT
PF14_0319	-809	-1	8.15	ACACAT
PF14_0319	-192	-1	8.15	ACACAT
PFC0435w	-919	1	8.15	ATGTGT
PFC0435w	-787	1	8.15	ATGTGT
PFC0435w	-586	1	8.15	ATGTGT
PFC0435w	-425	1	8.15	ATGTGT
PF11_0074	-719	-1	8.15	ACACAT
PF11_0074	-662	1	8.15	ATGTGT
PF14_0665	-1212	1	8.15	ATGTGT
PF14_0665	-1057	1	8.15	ATGTGT
PF14_0665	-772	-1	8.15	ACACAT
PFE0500c	-950	1	8.15	ATGTGT
PFE0500c	-902	1	8.15	ATGTGT
PFE0500c	-890	1	8.15	ATGTGT
PFE0500c	-837	1	8.15	ATGTGT
PFI0605c	-1490	1	8.15	ATGTGT
PFI0605c	-1100	1	8.15	ATGTGT
PF14_0133	-754	1	8.15	ATGTGT
PF14_0133	-743	1	8.15	ATGTGT
PF14_0133	-526	1	8.15	ATGTGT
PF13_0241	-1942	1	8.15	ATGTGT
PF13_0140	-1863	1	8.15	ATGTGT
PF13_0140	-1224	1	8.15	ATGTGT
PF14_0192	-189	1	8.15	ATGTGT
PFD0595w	-1989	1	8.15	ATGTGT
PFD0595w	-1134	1	8.15	ATGTGT
PFD0595w	-1090	-1	8.15	ACACAT
PFD0595w	-996	1	8.15	ATGTGT
PF14_0531	-1582	-1	8.15	ACACAT
PF14_0531	-952	1	8.15	ATGTGT
PF14_0531	-404	1	8.15	ATGTGT
PFI1575c	-496	-1	8.15	ACACAT
PFI1575c	-372	1	8.15	ATGTGT
PFE0620c	-732	1	8.15	ATGTGT
PFE0620c	-381	1	8.15	ATGTGT
PFE0620c	-232	-1	8.15	ACACAT
PF14_0161	-1667	1	8.15	ATGTGT
PF14_0161	-1194	1	8.15	ATGTGT
PFF0150c	-1707	1	8.15	ATGTGT
PFF0150c	-1020	1	8.15	ATGTGT
PFF0150c	-813	1	8.15	ATGTGT
PFF0150c	-458	1	8.15	ATGTGT
PFL2115c	-241	-1	8.15	ACACAT
PFI1365w	-533	1	8.15	ATGTGT
PF13_0070	-1478	-1	8.15	ACACAT
PF13_0070	-146	1	8.15	ATGTGT
PF11_0120	-1737	1	8.15	ATGTGT
PF11_0120	-1013	-1	8.15	ACACAT
PF14_0331	-456	-1	8.15	ACACAT
PF14_0331	-308	1	8.15	ATGTGT
PF14_0331	-63	-1	8.15	ACACAT
PF07_0012	-771	1	8.15	ATGTGT
PF07_0012	-449	-1	8.15	ACACAT
PF07_0012	-342	1	8.15	ATGTGT
PF10_0140	-1651	1	8.15	ATGTGT
PF10_0140	-1296	1	8.15	ATGTGT
PF10_0140	-1091	1	8.15	ATGTGT
PF10_0140	-281	-1	8.15	ACACAT
PFL2465c	-583	1	8.15	ATGTGT
PFC0280c	-1311	1	8.15	ATGTGT
PFC0280c	-320	1	8.15	ATGTGT
PFF1395c	-670	1	8.15	ATGTGT
PF14_0591	-1242	1	8.15	ATGTGT
PF14_0591	-194	1	8.15	ATGTGT
MAL13P1.285	-284	1	8.15	ATGTGT
PF11_0197	-312	1	8.15	ATGTGT
PF11_0197	-250	1	8.15	ATGTGT
PFE1280w	-391	-1	8.15	ACACAT
PFE1280w	-356	1	8.15	ATGTGT
PFF1165c	-782	1	8.15	ATGTGT
PFF1165c	-660	1	8.15	ATGTGT
PF11_0315	-680	-1	8.15	ACACAT
PF11_0315	-224	1	8.15	ATGTGT
PF11_0315	-117	1	8.15	ATGTGT
PFL0685w	-682	1	8.15	ATGTGT
PFL0685w	-50	-1	8.15	ACACAT
PF10_0335	-1536	-1	8.15	ACACAT
PF10_0335	-733	-1	8.15	ACACAT
PF10_0335	-540	1	8.15	ATGTGT
PF07_0118	-707	1	8.15	ATGTGT
PFF0655c	-1187	1	8.15	ATGTGT
PF14_0142	-890	1	8.15	ATGTGT
PF14_0142	-193	-1	8.15	ACACAT
PFI0130c	-24	-1	8.15	ACACAT
PFE0870w	-1721	1	8.15	ATGTGT
PFE0870w	-790	1	8.15	ATGTGT
PFD0170c	-1679	-1	8.15	ACACAT
PFD0170c	-1323	1	8.15	ATGTGT
PFD0170c	-1190	1	8.15	ATGTGT
PFD0170c	-1069	1	8.15	ATGTGT
PFD0170c	-309	-1	8.15	ACACAT
PF14_0613	-1000	1	8.15	ATGTGT
PF14_0613	-755	1	8.15	ATGTGT
PF14_0613	-662	1	8.15	ATGTGT
PF10_0260	-588	-1	8.15	ACACAT
PF10_0260	-543	1	8.15	ATGTGT
PF10_0260	-26	-1	8.15	ACACAT
PF14_0583	-700	1	8.15	ATGTGT
PF14_0583	-548	1	8.15	ATGTGT
PFI1430w	-971	1	8.15	ATGTGT
PFI1430w	-547	-1	8.15	ACACAT
PFE0755c	-1957	-1	8.15	ACACAT
PFE0755c	-1614	1	8.15	ATGTGT
PF14_0427	-527	1	8.15	ATGTGT
PF13_0218	-1747	1	8.15	ATGTGT
PF13_0218	-1732	-1	8.15	ACACAT
PF13_0218	-1651	1	8.15	ATGTGT
PFE1460w	-848	1	8.15	ATGTGT
PFB0460c	-1274	-1	8.15	ACACAT
PFB0460c	-234	1	8.15	ATGTGT
PFB0460c	-135	-1	8.15	ACACAT
PFA0535c	-1790	1	8.15	ATGTGT
PFA0535c	-845	1	8.15	ATGTGT
PF13_0025	-1109	1	8.15	ATGTGT
PF13_0025	-100	1	8.15	ATGTGT
PF11_0371	-1435	-1	8.15	ACACAT
PF11_0371	-711	1	8.15	ATGTGT
PF11_0371	-507	1	8.15	ATGTGT
PF07_0032	-1086	1	8.15	ATGTGT
PF07_0032	-726	-1	8.15	ACACAT
PF07_0032	-183	-1	8.15	ACACAT
PF07_0032	-127	1	8.15	ATGTGT
PFD0420c	-1286	-1	8.15	ACACAT
PFD0420c	-1271	1	8.15	ATGTGT
PFD0420c	-1192	-1	8.15	ACACAT
PFC0995c	-850	1	8.15	ATGTGT
PFC0995c	-809	-1	8.15	ACACAT
PFC0995c	-699	-1	8.15	ACACAT
PFC0995c	-408	-1	8.15	ACACAT
PFC0995c	-353	1	8.15	ATGTGT
PF14_0453	-1797	1	8.15	ATGTGT
PF14_0453	-292	-1	8.15	ACACAT
PF14_0453	-14	1	8.15	ATGTGT
PFA0225w	-1032	-1	8.15	ACACAT
MAL13P1.183	-882	-1	8.15	ACACAT
MAL13P1.183	-613	-1	8.15	ACACAT
PF11_0488	-1127	-1	8.15	ACACAT
PF11_0488	-573	-1	8.15	ACACAT
PF11_0488	-378	1	8.15	ATGTGT
PF14_0470	-1812	1	8.15	ATGTGT
PF14_0470	-1059	1	8.15	ATGTGT
PF14_0470	-388	-1	8.15	ACACAT
PF13_0182	-338	1	8.15	ATGTGT
PFI1255w	-569	1	8.15	ATGTGT
MAL8P1.140	-523	1	8.15	ATGTGT
PF11_0075	-320	-1	8.15	ACACAT
PF11_0075	-263	1	8.15	ATGTGT
PFC0416w	-659	-1	8.15	ACACAT
PFC0416w	-541	1	8.15	ATGTGT
PF14_0379	-1296	1	8.15	ATGTGT
PF14_0379	-857	-1	8.15	ACACAT
PF14_0379	-748	1	8.15	ATGTGT
PF14_0379	-734	1	8.15	ATGTGT
PF14_0379	-168	1	8.15	ATGTGT
PFC0581w	-1249	1	8.15	ATGTGT
PFC0581w	-901	1	8.15	ATGTGT
PFL0680c	-819	1	8.15	ATGTGT
MAL8P1.29	-1761	-1	8.15	ACACAT
MAL8P1.29	-1337	1	8.15	ATGTGT
PF14_0254	-1171	1	8.15	ATGTGT
PF14_0254	-90	1	8.15	ATGTGT
PF14_0254	-82	-1	8.15	ACACAT
PF11_0185	-1195	1	8.15	ATGTGT
PF11_0185	-243	1	8.15	ATGTGT
PF11_0066	-196	1	8.15	ATGTGT
PF11_0066	-78	1	8.15	ATGTGT
MAL13P1.168	-930	-1	8.15	ACACAT
PFD0760c	-1136	-1	8.15	ACACAT
PFI0545w	-1363	1	8.15	ATGTGT
PFE0765w	-1859	1	8.15	ATGTGT
PFE0765w	-658	1	8.15	ATGTGT
PFE0765w	-548	1	8.15	ATGTGT
PF14_0601	-1016	1	8.15	ATGTGT
PF14_0601	-742	1	8.15	ATGTGT
PF14_0601	-13	1	8.15	ATGTGT
PF10_0159	-1992	1	8.15	ATGTGT
PF10_0159	-1918	-1	8.15	ACACAT
PF10_0159	-1666	1	8.15	ATGTGT
PF14_0373	-1091	1	8.15	ATGTGT
PF14_0373	-799	1	8.15	ATGTGT
PF13_0251	-936	-1	8.15	ACACAT
PF13_0251	-352	1	8.15	ATGTGT
PF13_0251	-289	1	8.15	ATGTGT
MAL13P1.258	-162	1	8.15	ATGTGT
PF07_0061	-1653	1	8.15	ATGTGT
PF07_0061	-1555	1	8.15	ATGTGT
PF07_0061	-1216	1	8.15	ATGTGT
PF07_0061	-698	-1	8.15	ACACAT
PF07_0061	-539	1	8.15	ATGTGT
[truncated: 3,423 more rows]
