# Supplementary material for: Identification and Genome-Wide Prediction of DNA Binding Specificities for the ApiAP2 Family of Regulators from the Malaria Parasite
Source: PLoS Pathog. 2010 Oct 28;6(10):e1001165. doi: 10.1371/journal.ppat.1001165 (PMC2965767; doi:10.1371/journal.ppat.1001165)
Supplement: Dataset S6 — Perturbation co-expressed predicted targets for all motifs. (1.49 MB ZIP) [file ppat.1001165.s024.zip › Dataset S6_revised/PFD0985w_D2_perturbation co-expressed targets.xls]

## Sheet: TGTTAC_PFD0985wD2ext.targets.tx
Dataset S6v. Predicted targets of PFD0985w_D2 that are co-expressed in perturbation experiments (Hu et al. 2009).
Searches were done using the position weight matrix trimmed to the 6 most informative consecutive motif positions.
Data is sorted by score from highest to lowest.
Column 1 - PlasmoDB gene IDs. Genes listed multiple times have more than one match to the motif in their upstream regions
Column 2 - Position of the motif upstream from the ATG start codon.
Column 3 - Orientation of the motif in the genome. 1 indicates the plus strand and -1 indicates the minus strand.
Column 4 - ScanACE score. Higher scores reflect better better matches to the position weight matrix.
Column 5 - Sequence of the motif match. All sequences are 5' to 3' from the plus strand.
Hu G, Cabrera A, Kono M, Mok S, Chaal BK, et al. Transcriptional profiling of growth perturbations of the human malaria parasite Plasmodium falciparum. Nat Biotechnol 28: 91-98.
Gene ID	Position	Orientation	Score	Sequence
PFL1345c	-472	1	12.25	TGTTAC
PFL1345c	-466	1	12.25	TGTTAC
PFL1345c	-252	1	12.25	TGTTAC
PF11_0341	-391	-1	12.25	GTAACA
PFF1500c	-473	1	12.25	TGTTAC
PF11_0358	-805	1	12.25	TGTTAC
PF13_0109	-1685	-1	12.25	GTAACA
PF13_0109	-1122	-1	12.25	GTAACA
PF13_0275	-1097	1	12.25	TGTTAC
PFB0175c	-1339	-1	12.25	GTAACA
PFB0175c	-810	1	12.25	TGTTAC
PFB0175c	-52	1	12.25	TGTTAC
PF13_0208	-1339	1	12.25	TGTTAC
PF13_0208	-237	1	12.25	TGTTAC
MAL13P1.334	-1564	1	12.25	TGTTAC
MAL13P1.122	-203	1	12.25	TGTTAC
PF14_0616	-620	1	12.25	TGTTAC
PF14_0100	-7	1	12.25	TGTTAC
PF14_0431	-1656	1	12.25	TGTTAC
PFL1375w	-188	1	12.25	TGTTAC
PF08_0127	-800	1	12.25	TGTTAC
PFB0440c	-762	1	12.25	TGTTAC
PFF0625w	-517	1	12.25	TGTTAC
PFF0625w	-386	-1	12.25	GTAACA
MAL7P1.24	-471	1	12.25	TGTTAC
MAL7P1.28	-1259	1	12.25	TGTTAC
PF14_0553	-1489	1	12.25	TGTTAC
PF14_0183	-368	1	12.25	TGTTAC
PF14_0183	-26	1	12.25	TGTTAC
PFL0330c	-515	-1	12.25	GTAACA
PFL0330c	-153	1	12.25	TGTTAC
PFI1020c	-260	1	12.25	TGTTAC
PFB0860c	-1724	-1	12.25	GTAACA
PFE0465c	-1680	1	12.25	TGTTAC
PFE0465c	-618	1	12.25	TGTTAC
PF07_0071	-141	1	12.25	TGTTAC
PF07_0097	-1300	1	12.25	TGTTAC
PF07_0097	-844	-1	12.25	GTAACA
PFI0165c	-1055	1	12.25	TGTTAC
PF14_0473	-964	1	12.25	TGTTAC
PFB0875c	-1505	1	12.25	TGTTAC
PF14_0068	-807	1	9.65	TGTCAC
PFB0175c	-1046	1	9.65	TGTCAC
PFA0410w	-929	-1	9.65	GTGACA
PFL1235c	-99	1	9.65	TGTCAC
MAL13P1.225	-1295	1	9.65	TGTCAC
MAL13P1.225	-757	1	9.65	TGTCAC
PFI0170w	-119	-1	9.65	GTGACA
PFL1375w	-1491	1	9.65	TGTCAC
PF08_0127	-272	1	9.65	TGTCAC
PF14_0515	-351	-1	9.65	GTGACA
PF14_0553	-1351	1	9.65	TGTCAC
MAL7P1.204	-127	-1	9.65	GTGACA
PF07_0067	-941	-1	9.54	GGAACA
PF14_0185	-1572	1	9.54	TGGTAC
PF14_0185	-915	1	9.54	TGTTCC
PFI0415c	-251	-1	9.54	GGAACA
MAL8P1.41	-742	1	9.54	TGTTCC
PF13_0109	-403	1	9.54	TGGTAC
PFB0175c	-114	-1	9.54	GTACCA
PFA0410w	-485	-1	9.54	GGAACA
PFI0105c	-27	-1	9.54	GTACCA
MAL13P1.413	-501	1	9.54	TGTTCC
PF13_0208	-45	1	9.54	TGTTCC
MAL13P1.334	-1914	1	9.54	TGTTCC
PF14_0292	-1245	1	9.54	TGTTCC
PFF1030w	-1336	1	9.54	TGTTCC
PF13_0309	-1617	-1	9.54	GGAACA
MAL13P1.225	-1452	-1	9.54	GTACCA
PFL1375w	-1342	1	9.54	TGGTAC
PF08_0127	-579	-1	9.54	GGAACA
PFB0440c	-1651	1	9.54	TGGTAC
PF14_0239	-1437	1	9.54	TGTTCC
PF13_0184	-1349	-1	9.54	GGAACA
PF13_0184	-1337	-1	9.54	GGAACA
PF13_0184	-298	1	9.54	TGTTCC
PF13_0352	-920	1	9.54	TGTTCC
PFF0300w	-894	-1	9.54	GTACCA
PF10_0085	-1638	1	9.54	TGGTAC
PF14_0183	-655	1	9.54	TGTTCC
PF14_0183	-75	1	9.54	TGGTAC
MAL7P1.15	-528	1	9.54	TGTTCC
MAL7P1.15	-47	-1	9.54	GGAACA
PFI1020c	-1385	1	9.54	TGGTAC
PFI1020c	-1160	-1	9.54	GGAACA
PFL1905w	-951	1	9.54	TGTTCC
PFA0330w	-170	-1	9.54	GGAACA
PF07_0071	-1101	1	9.54	TGGTAC
PF07_0071	-32	-1	9.54	GGAACA
PF07_0097	-1144	-1	9.54	GGAACA
PF07_0097	-267	-1	9.54	GGAACA
PFI0165c	-1229	1	9.54	TGGTAC
PFI0165c	-446	1	9.54	TGGTAC
PF14_0473	-157	-1	9.54	GTACCA
PF14_0635	-1059	-1	9.54	GGAACA
PFL2010c	-1226	-1	9.54	GGAACA
PFC0080c	-1695	1	9.54	TGTTCC
PF13_0310	-386	1	9.54	TGTTCC
PFB0875c	-528	1	9.54	TGTTCC
PFL1345c	-539	1	9.17	GGTTAC
PFF1500c	-109	1	9.17	GGTTAC
PF14_0292	-1373	1	9.17	GGTTAC
PF14_0156	-1462	1	9.17	GGTTAC
PF14_0183	-116	-1	9.17	GTAACC
PF13_0165	-1232	1	9.17	GGTTAC
PF13_0165	-1220	-1	9.17	GTAACC
PFE0465c	-712	1	9.17	GGTTAC
PF07_0067	-1344	1	8.78	TGCTAC
PF11_0341	-1864	1	8.78	TGTTGC
PFF1500c	-1181	1	8.78	TGTTGC
MAL13P1.264	-901	-1	8.78	GCAACA
MAL13P1.264	-723	-1	8.78	GTAGCA
MAL13P1.264	-688	1	8.78	TGCTAC
PF13_0208	-1052	-1	8.78	GCAACA
MAL13P1.334	-101	1	8.78	TGTTGC
PF10_0266	-1769	1	8.78	TGCTAC
MAL13P1.122	-396	-1	8.78	GTAGCA
PFL1235c	-359	-1	8.78	GCAACA
PFL1235c	-307	1	8.78	TGTTGC
PF13_0309	-926	-1	8.78	GCAACA
PF10_0219	-1997	-1	8.78	GCAACA
PFL1490w	-1122	-1	8.78	GCAACA
MAL13P1.225	-1186	1	8.78	TGTTGC
PF08_0127	-1055	1	8.78	TGTTGC
PF14_0515	-659	1	8.78	TGTTGC
PF10_0099	-793	1	8.78	TGTTGC
PFF0300w	-532	-1	8.78	GCAACA
PFL0075w	-650	1	8.78	TGTTGC
MAL7P1.28	-908	1	8.78	TGTTGC
PF11_0378	-1231	1	8.78	TGTTGC
PF11_0378	-486	1	8.78	TGTTGC
PF13_0165	-1488	1	8.78	TGTTGC
PF13_0165	-327	-1	8.78	GCAACA
PFA0330w	-778	1	8.78	TGTTGC
PF14_0635	-757	-1	8.78	GTAGCA
PFC0080c	-771	-1	8.78	GCAACA
PF11_0341	-468	1	8.25	CGTTAC
PF11_0341	-75	-1	8.25	GTAACG
PF10_0266	-1064	-1	8.25	GTAACG
PF14_0239	-1257	1	8.25	CGTTAC
PF10_0085	-1680	-1	8.25	GTAACG
PF13_0150	-160	1	6.65	TGTGAC
PF08_0055	-166	-1	6.65	GTCACA
PFB0175c	-121	1	6.65	TGTGAC
MAL13P1.334	-258	1	6.65	TGTGAC
PFL2480w	-879	1	6.65	TGTGAC
PFL1235c	-1228	-1	6.65	GTCACA
PF13_0309	-507	1	6.65	TGTGAC
PF14_0550	-1798	1	6.65	TGTGAC
PFL1490w	-1223	1	6.65	TGTGAC
MAL7P1.24	-636	-1	6.65	GTCACA
PFL0075w	-1109	1	6.65	TGTGAC
PF10_0085	-1886	1	6.65	TGTGAC
PFA0330w	-292	1	6.65	TGTGAC
PFB0875c	-1729	-1	6.65	GTCACA
PFF1500c	-680	1	6.44	AGTTAC
PF08_0055	-969	1	6.44	AGTTAC
PF10_0128	-1506	1	6.44	AGTTAC
PF13_0275	-1341	-1	6.44	GTAACT
PFA0410w	-1013	-1	6.44	GTAACT
PF08_0127	-285	-1	6.44	GTAACT
PF10_0099	-539	1	6.44	AGTTAC
PF11_0378	-1913	1	6.44	AGTTAC
PF11_0378	-146	1	6.44	AGTTAC
PFL1905w	-1125	1	6.44	AGTTAC
PFB0860c	-644	1	6.44	AGTTAC
PFD0970c	-340	-1	6.44	GTAACT
PF07_0071	-506	1	6.44	AGTTAC
PFB0875c	-1420	1	6.44	AGTTAC
PF13_0150	-1546	1	5.8	TGTAAC
PF13_0150	-1503	1	5.8	TGTAAC
PF11_0341	-1614	1	5.8	TGTAAC
PFF1500c	-301	1	5.8	TGTAAC
PF14_0185	-1205	1	5.8	TGTAAC
PFI0415c	-376	1	5.8	TGTAAC
MAL8P1.92	-599	1	5.8	TGTAAC
MAL13P1.413	-1414	1	5.8	TGTAAC
MAL13P1.413	-810	1	5.8	TGTAAC
PFL2480w	-954	1	5.8	TGTAAC
PF08_0092	-951	1	5.8	TGTAAC
PF10_0219	-1451	1	5.8	TGTAAC
PF14_0616	-747	1	5.8	TGTAAC
PFE1435c	-640	1	5.8	TGTAAC
PFB0440c	-1555	1	5.8	TGTAAC
MAL7P1.28	-1126	1	5.8	TGTAAC
MAL7P1.28	-372	1	5.8	TGTAAC
PF14_0553	-1788	1	5.8	TGTAAC
PF14_0553	-233	1	5.8	TGTAAC
PF13_0165	-312	1	5.8	TGTAAC
PFE0465c	-1334	1	5.8	TGTAAC
PF14_0327	-219	1	5.8	TGTAAC
MAL13P1.43	-1391	1	5.8	TGTAAC
PFL2010c	-153	1	5.8	TGTAAC
PF08_0130	-1051	1	5.8	TGTAAC
PF08_0130	-58	1	5.8	TGTAAC
MAL8P1.19	-727	-1	5.52	GTATCA
PFL1345c	-491	-1	5.52	GTATCA
PF07_0067	-1553	-1	5.52	GAAACA
PF13_0150	-681	1	5.52	TGTTTC
PF13_0150	-505	1	5.52	TGTTTC
PF13_0150	-304	1	5.52	TGATAC
PF11_0341	-1953	1	5.52	TGTTTC
PF11_0341	-1881	1	5.52	TGTTTC
PF11_0341	-1006	1	5.52	TGTTTC
PF11_0341	-624	1	5.52	TGTTTC
PF11_0341	-495	-1	5.52	GAAACA
PF11_0341	-29	1	5.52	TGTTTC
PFF1500c	-1947	-1	5.52	GAAACA
PFF1500c	-1912	1	5.52	TGATAC
PFF1500c	-1597	1	5.52	TGTTTC
PFF1500c	-1099	1	5.52	TGTTTC
PFF1500c	-853	-1	5.52	GTATCA
PFF1500c	-218	1	5.52	TGTTTC
PF11_0358	-1049	-1	5.52	GAAACA
PF11_0358	-329	-1	5.52	GTATCA
PF08_0055	-943	-1	5.52	GTATCA
PF08_0055	-65	1	5.52	TGTTTC
PF13_0044	-90	1	5.52	TGTTTC
PFL0355c	-1748	1	5.52	TGATAC
PFL0355c	-1285	-1	5.52	GAAACA
PF13_0109	-245	-1	5.52	GAAACA
PF13_0109	-231	-1	5.52	GAAACA
PF13_0109	-202	1	5.52	TGATAC
PF13_0109	-28	-1	5.52	GAAACA
PFE1035c	-1008	1	5.52	TGTTTC
PFE1035c	-297	1	5.52	TGTTTC
PF10_0128	-1981	-1	5.52	GAAACA
PF13_0275	-151	1	5.52	TGTTTC
PFI0105c	-912	-1	5.52	GTATCA
PFI0105c	-706	1	5.52	TGTTTC
PF14_0055	-122	-1	5.52	GAAACA
PF13_0341	-996	-1	5.52	GAAACA
PF13_0018	-979	1	5.52	TGATAC
PF13_0018	-792	-1	5.52	GTATCA
PF13_0018	-670	-1	5.52	GAAACA
MAL13P1.264	-875	-1	5.52	GAAACA
PF14_0150	-134	1	5.52	TGATAC
MAL13P1.334	-1469	-1	5.52	GAAACA
MAL13P1.334	-1221	-1	5.52	GTATCA
MAL13P1.334	-1201	1	5.52	TGTTTC
PF10_0266	-1048	-1	5.52	GTATCA
PF13_0013	-637	-1	5.52	GAAACA
PF13_0013	-322	1	5.52	TGTTTC
PF13_0313	-829	-1	5.52	GAAACA
PF13_0313	-519	-1	5.52	GAAACA
PFL2480w	-609	1	5.52	TGTTTC
MAL13P1.122	-1394	1	5.52	TGATAC
MAL13P1.122	-164	1	5.52	TGTTTC
PFF1030w	-1440	1	5.52	TGTTTC
PF13_0309	-121	-1	5.52	GTATCA
PF10_0219	-1307	1	5.52	TGATAC
PF10_0219	-281	1	5.52	TGATAC
PFI1600w	-1027	-1	5.52	GAAACA
PFI1600w	-119	1	5.52	TGTTTC
PFL1800w	-574	1	5.52	TGTTTC
MAL13P1.225	-115	-1	5.52	GAAACA
PF14_0616	-1646	1	5.52	TGTTTC
PF14_0616	-277	-1	5.52	GAAACA
PF14_0616	-138	-1	5.52	GTATCA
PF14_0100	-1342	-1	5.52	GTATCA
PFI0170w	-1361	1	5.52	TGTTTC
PFI0170w	-173	-1	5.52	GAAACA
PF14_0431	-1639	-1	5.52	GAAACA
PF14_0515	-1272	-1	5.52	GAAACA
PFE1435c	-1663	1	5.52	TGTTTC
PFB0440c	-1822	1	5.52	TGTTTC
PFB0440c	-1121	1	5.52	TGATAC
PFB0440c	-283	-1	5.52	GAAACA
PF14_0239	-1291	1	5.52	TGTTTC
PF14_0239	-986	-1	5.52	GAAACA
MAL13P1.14	-762	-1	5.52	GAAACA
MAL13P1.14	-447	1	5.52	TGTTTC
PF13_0245	-119	1	5.52	TGTTTC
PF14_0156	-1278	-1	5.52	GAAACA
PF14_0156	-943	1	5.52	TGATAC
PF13_0184	-1555	-1	5.52	GAAACA
PF13_0184	-1372	-1	5.52	GAAACA
PF13_0184	-444	-1	5.52	GAAACA
PFL2295w	-359	-1	5.52	GAAACA
PFF0625w	-1926	1	5.52	TGTTTC
PFF0625w	-1684	1	5.52	TGATAC
PFF0625w	-1388	1	5.52	TGTTTC
PFE0375w	-1527	-1	5.52	GAAACA
PF10_0099	-1662	-1	5.52	GAAACA
PF10_0099	-1528	-1	5.52	GAAACA
PF13_0352	-774	1	5.52	TGTTTC
PFF0300w	-1051	-1	5.52	GAAACA
PFL0075w	-1042	1	5.52	TGTTTC
PF10_0085	-642	-1	5.52	GAAACA
MAL7P1.28	-888	-1	5.52	GAAACA
MAL7P1.28	-284	1	5.52	TGTTTC
MAL7P1.28	-239	1	5.52	TGTTTC
MAL7P1.28	-110	-1	5.52	GAAACA
MAL7P1.28	-73	-1	5.52	GTATCA
PF13_0219	-1839	-1	5.52	GTATCA
PF13_0219	-430	-1	5.52	GAAACA
PF11_0378	-567	-1	5.52	GAAACA
PF14_0553	-1123	1	5.52	TGTTTC
PF10_0087	-967	1	5.52	TGTTTC
PFL0330c	-837	1	5.52	TGATAC
PF13_0165	-1613	-1	5.52	GAAACA
PF13_0165	-1607	-1	5.52	GAAACA
MAL7P1.15	-506	1	5.52	TGTTTC
PFI1020c	-335	1	5.52	TGTTTC
PFB0860c	-1827	-1	5.52	GTATCA
PFB0860c	-380	1	5.52	TGTTTC
PFE0465c	-1504	-1	5.52	GAAACA
PFD0970c	-1810	1	5.52	TGATAC
PFD0970c	-886	1	5.52	TGATAC
PFD0970c	-501	-1	5.52	GAAACA
PF14_0327	-1109	1	5.52	TGTTTC
PF14_0327	-1033	-1	5.52	GAAACA
PFL1855w	-1345	-1	5.52	GAAACA
PFL1855w	-1023	1	5.52	TGATAC
PFL1855w	-650	1	5.52	TGTTTC
PF07_0071	-919	1	5.52	TGTTTC
PF07_0071	-76	1	5.52	TGTTTC
PF11_0191	-1763	1	5.52	TGTTTC
PF11_0191	-768	-1	5.52	GTATCA
PFI0165c	-1872	-1	5.52	GAAACA
PFI0165c	-105	1	5.52	TGTTTC
MAL13P1.43	-1583	-1	5.52	GAAACA
MAL13P1.43	-1571	1	5.52	TGTTTC
PFC0080c	-582	1	5.52	TGTTTC
PF13_0310	-1075	-1	5.52	GAAACA
PFB0875c	-1715	1	5.52	TGTTTC
PFB0875c	-1097	-1	5.52	GAAACA
PFB0875c	-852	1	5.52	TGTTTC
PFB0875c	-782	-1	5.52	GAAACA
MAL7P1.204	-1773	-1	5.52	GTATCA
MAL7P1.204	-479	-1	5.52	GAAACA
PF14_0185	-971	-1	5.37	GTAAGA
PF11_0358	-303	-1	5.37	CTAACA
PF08_0055	-1815	-1	5.37	CTAACA
PF08_0055	-1653	-1	5.37	GTAAGA
PF13_0044	-371	1	5.37	TCTTAC
PF10_0128	-390	1	5.37	TGTTAG
PFB0175c	-519	1	5.37	TCTTAC
PF14_0055	-145	-1	5.37	GTAAGA
PF13_0018	-1606	-1	5.37	GTAAGA
MAL13P1.264	-1053	-1	5.37	CTAACA
PF13_0208	-1519	-1	5.37	GTAAGA
PF10_0266	-555	-1	5.37	GTAAGA
PF10_0266	-46	1	5.37	TCTTAC
PF13_0013	-429	-1	5.37	GTAAGA
PF10_0219	-25	1	5.37	TGTTAG
PF14_0550	-1694	1	5.37	TCTTAC
PF14_0550	-1471	1	5.37	TCTTAC
PF14_0616	-1584	-1	5.37	CTAACA
PF14_0616	-1502	-1	5.37	CTAACA
PFI0170w	-1914	1	5.37	TCTTAC
PF14_0515	-107	1	5.37	TGTTAG
PFB0440c	-1141	1	5.37	TCTTAC
PFB0440c	-1095	1	5.37	TCTTAC
PFB0440c	-715	1	5.37	TCTTAC
PF14_0239	-743	1	5.37	TCTTAC
MAL13P1.14	-655	1	5.37	TCTTAC
PFF0625w	-1522	1	5.37	TCTTAC
PFF0625w	-1281	1	5.37	TCTTAC
PFE0375w	-1861	-1	5.37	CTAACA
PFE0375w	-1781	-1	5.37	CTAACA
PF10_0099	-1669	-1	5.37	GTAAGA
PFF0300w	-200	-1	5.37	GTAAGA
PFL0075w	-1092	-1	5.37	CTAACA
PF13_0219	-1879	-1	5.37	CTAACA
PF11_0378	-1747	1	5.37	TCTTAC
PF10_0087	-733	1	5.37	TCTTAC
PFL1905w	-333	1	5.37	TCTTAC
PF14_0327	-913	-1	5.37	GTAAGA
PF07_0097	-1578	1	5.37	TCTTAC
PF07_0097	-898	1	5.37	TGTTAG
PF11_0191	-1865	-1	5.37	CTAACA
PFI0165c	-1319	-1	5.37	GTAAGA
PF14_0473	-231	-1	5.37	GTAAGA
PF14_0473	-14	-1	5.37	GTAAGA
PFC0080c	-1960	1	5.37	TCTTAC
PFC0080c	-1858	-1	5.37	GTAAGA
PFC0080c	-1148	-1	5.37	CTAACA
PF08_0130	-1311	1	5.37	TGTTAG
PF08_0130	-242	-1	5.37	GTAAGA
PFB0875c	-1384	-1	5.37	GTAAGA
PFB0875c	-902	1	5.37	TCTTAC
MAL7P1.204	-837	1	5.37	TCTTAC
MAL8P1.19	-513	1	4.77	TATTAC
MAL8P1.19	-499	1	4.77	TATTAC
MAL8P1.19	-323	1	4.77	TGTTAT
PFL1345c	-952	1	4.77	TGTTAT
PFL1345c	-692	1	4.77	TGTTAT
PFL1345c	-582	-1	4.77	ATAACA
PFL1345c	-546	-1	4.77	ATAACA
PFL1345c	-411	1	4.77	TGTTAT
PFL1345c	-299	-1	4.77	GTAATA
PFL1345c	-8	-1	4.77	ATAACA
PF07_0067	-1536	-1	4.77	GTAATA
PF07_0067	-1373	-1	4.77	ATAACA
PF07_0067	-502	1	4.77	TATTAC
PF07_0067	-300	-1	4.77	ATAACA
PF13_0150	-1530	-1	4.77	ATAACA
PF13_0150	-1099	-1	4.77	ATAACA
PF13_0150	-1086	-1	4.77	GTAATA
PF13_0150	-1041	1	4.77	TATTAC
PF13_0150	-653	1	4.77	TGTTAT
PF13_0150	-278	-1	4.77	GTAATA
PF13_0150	-218	1	4.77	TGTTAT
PF13_0150	-198	1	4.77	TATTAC
PF13_0150	-115	-1	4.77	GTAATA
PF11_0341	-1913	1	4.77	TGTTAT
PF11_0341	-1580	1	4.77	TGTTAT
PF11_0341	-915	-1	4.77	ATAACA
PF11_0341	-828	1	4.77	TGTTAT
PF11_0341	-309	1	4.77	TGTTAT
PFF1500c	-1652	1	4.77	TATTAC
PFF1500c	-1432	1	4.77	TGTTAT
PFF1500c	-1317	-1	4.77	GTAATA
PFF1500c	-1215	-1	4.77	ATAACA
PFF1500c	-1043	-1	4.77	ATAACA
PFF1500c	-780	1	4.77	TGTTAT
PFF1500c	-62	-1	4.77	ATAACA
PF14_0185	-1845	-1	4.77	GTAATA
PF14_0185	-1750	-1	4.77	ATAACA
PF14_0185	-1598	1	4.77	TATTAC
PF14_0185	-1478	1	4.77	TATTAC
PF14_0185	-790	1	4.77	TGTTAT
PF14_0185	-367	-1	4.77	ATAACA
PF14_0185	-340	1	4.77	TGTTAT
PF14_0185	-80	-1	4.77	GTAATA
PF14_0185	-36	1	4.77	TATTAC
PF11_0358	-1996	1	4.77	TGTTAT
PF11_0358	-1932	-1	4.77	ATAACA
PF11_0358	-1793	-1	4.77	GTAATA
PF11_0358	-1599	1	4.77	TATTAC
PF11_0358	-1492	1	4.77	TATTAC
PF11_0358	-1080	-1	4.77	ATAACA
PF11_0358	-799	1	4.77	TATTAC
PF11_0358	-719	-1	4.77	ATAACA
PF11_0358	-516	-1	4.77	GTAATA
PF11_0358	-172	1	4.77	TGTTAT
PF11_0358	-80	-1	4.77	ATAACA
PFI0415c	-642	1	4.77	TGTTAT
PFI0415c	-116	-1	4.77	GTAATA
PF08_0055	-1939	-1	4.77	ATAACA
PF08_0055	-1556	-1	4.77	ATAACA
PF08_0055	-1093	1	4.77	TATTAC
PF08_0055	-1066	1	4.77	TATTAC
PF08_0055	-812	-1	4.77	ATAACA
PF08_0055	-658	-1	4.77	GTAATA
PF08_0055	-472	1	4.77	TATTAC
PF08_0055	-328	-1	4.77	ATAACA
PF08_0055	-302	-1	4.77	ATAACA
PF08_0055	-118	1	4.77	TATTAC
PF14_0068	-1031	-1	4.77	ATAACA
PF14_0068	-841	-1	4.77	ATAACA
PF14_0068	-508	-1	4.77	ATAACA
PF14_0068	-56	1	4.77	TATTAC
MAL8P1.41	-1906	-1	4.77	ATAACA
MAL8P1.41	-1243	1	4.77	TATTAC
MAL8P1.41	-1157	1	4.77	TGTTAT
MAL8P1.41	-620	-1	4.77	GTAATA
MAL8P1.41	-587	1	4.77	TATTAC
MAL8P1.41	-546	-1	4.77	GTAATA
MAL8P1.41	-267	1	4.77	TATTAC
MAL8P1.41	-38	-1	4.77	ATAACA
PF13_0044	-1853	1	4.77	TGTTAT
PF13_0044	-1667	-1	4.77	GTAATA
PF13_0044	-1110	-1	4.77	ATAACA
PF13_0044	-720	-1	4.77	ATAACA
PF13_0044	-234	-1	4.77	ATAACA
PF13_0044	-145	-1	4.77	GTAATA
PFL0355c	-1245	-1	4.77	ATAACA
PFL0355c	-878	-1	4.77	ATAACA
PFL0355c	-441	1	4.77	TGTTAT
PF13_0109	-1983	1	4.77	TATTAC
PF13_0109	-1961	1	4.77	TATTAC
PF13_0109	-1848	1	4.77	TGTTAT
PF13_0109	-1841	1	4.77	TATTAC
PF13_0109	-1247	-1	4.77	GTAATA
PF13_0109	-814	-1	4.77	ATAACA
PF13_0109	-605	-1	4.77	GTAATA
PF13_0109	-431	-1	4.77	GTAATA
PF13_0109	-211	-1	4.77	ATAACA
PFE1035c	-786	-1	4.77	ATAACA
PFE1035c	-566	-1	4.77	GTAATA
PFE1035c	-438	1	4.77	TGTTAT
PF10_0128	-1919	1	4.77	TATTAC
PF10_0128	-1753	1	4.77	TGTTAT
PF10_0128	-1441	1	4.77	TATTAC
PF10_0128	-1414	1	4.77	TGTTAT
PF10_0128	-1323	1	4.77	TATTAC
PF10_0128	-1172	-1	4.77	ATAACA
PF10_0128	-938	1	4.77	TATTAC
PF10_0128	-907	-1	4.77	ATAACA
PF10_0128	-801	-1	4.77	GTAATA
PF10_0128	-365	-1	4.77	GTAATA
PF10_0128	-295	1	4.77	TATTAC
PF13_0275	-1801	1	4.77	TGTTAT
PF13_0275	-1730	1	4.77	TGTTAT
PF13_0275	-1709	1	4.77	TATTAC
PF13_0275	-1617	1	4.77	TATTAC
PF13_0275	-1428	1	4.77	TGTTAT
PF13_0275	-832	1	4.77	TATTAC
PF13_0275	-516	1	4.77	TATTAC
PF13_0275	-371	1	4.77	TGTTAT
PF13_0275	-358	1	4.77	TGTTAT
PF13_0275	-323	1	4.77	TGTTAT
PF13_0275	-92	-1	4.77	ATAACA
PF13_0275	-75	1	4.77	TGTTAT
PFB0175c	-538	1	4.77	TATTAC
PFB0175c	-331	-1	4.77	ATAACA
PFB0175c	-70	1	4.77	TGTTAT
MAL8P1.92	-807	1	4.77	TGTTAT
MAL8P1.92	-377	-1	4.77	ATAACA
MAL8P1.92	-162	-1	4.77	GTAATA
PFA0410w	-977	-1	4.77	GTAATA
PFA0410w	-845	1	4.77	TATTAC
PFA0410w	-674	1	4.77	TATTAC
PFI0105c	-1866	1	4.77	TGTTAT
PFI0105c	-1838	1	4.77	TGTTAT
PFI0105c	-1810	1	4.77	TGTTAT
PFI0105c	-1782	1	4.77	TGTTAT
PFI0105c	-1049	1	4.77	TGTTAT
PFI0105c	-830	-1	4.77	ATAACA
PFI0105c	-569	-1	4.77	GTAATA
PFI0105c	-477	1	4.77	TGTTAT
PF14_0055	-1350	1	4.77	TGTTAT
PF14_0055	-1336	1	4.77	TGTTAT
PF14_0055	-1159	1	4.77	TGTTAT
PF14_0055	-1088	-1	4.77	ATAACA
PF14_0055	-964	1	4.77	TGTTAT
PF14_0055	-893	-1	4.77	GTAATA
PF14_0055	-725	1	4.77	TATTAC
PF14_0055	-560	1	4.77	TATTAC
PF14_0055	-515	-1	4.77	ATAACA
PF14_0055	-62	-1	4.77	ATAACA
PF14_0055	-55	-1	4.77	ATAACA
PF13_0341	-1119	1	4.77	TATTAC
PF13_0341	-897	1	4.77	TGTTAT
PF13_0341	-678	-1	4.77	GTAATA
PF13_0341	-350	-1	4.77	ATAACA
PF13_0341	-286	-1	4.77	GTAATA
PF13_0341	-51	-1	4.77	ATAACA
PF13_0018	-1617	1	4.77	TGTTAT
PF13_0018	-1332	-1	4.77	GTAATA
PF13_0018	-1299	1	4.77	TGTTAT
PF13_0018	-1117	1	4.77	TATTAC
PF13_0018	-958	1	4.77	TGTTAT
PF13_0018	-226	1	4.77	TGTTAT
MAL13P1.264	-1361	-1	4.77	ATAACA
MAL13P1.413	-475	1	4.77	TGTTAT
MAL13P1.413	-396	1	4.77	TATTAC
MAL13P1.413	-230	1	4.77	TATTAC
MAL13P1.413	-69	1	4.77	TGTTAT
PF13_0208	-1407	1	4.77	TGTTAT
PF13_0208	-915	1	4.77	TATTAC
PF13_0208	-671	1	4.77	TGTTAT
PF13_0208	-353	1	4.77	TATTAC
PF13_0208	-195	1	4.77	TATTAC
PF14_0150	-151	1	4.77	TGTTAT
PF14_0150	-10	-1	4.77	ATAACA
MAL13P1.334	-1905	1	4.77	TGTTAT
MAL13P1.334	-1875	-1	4.77	ATAACA
MAL13P1.334	-1355	1	4.77	TGTTAT
MAL13P1.334	-751	1	4.77	TGTTAT
MAL13P1.334	-559	1	4.77	TATTAC
MAL13P1.334	-485	-1	4.77	ATAACA
MAL13P1.334	-381	1	4.77	TATTAC
MAL13P1.334	-205	-1	4.77	GTAATA
PF10_0266	-1116	1	4.77	TGTTAT
PF10_0266	-191	-1	4.77	GTAATA
PF10_0266	-28	1	4.77	TATTAC
PF14_0292	-1846	1	4.77	TGTTAT
PF14_0292	-1749	1	4.77	TATTAC
PF14_0292	-1545	1	4.77	TGTTAT
PF14_0292	-1119	1	4.77	TATTAC
PF14_0292	-924	-1	4.77	GTAATA
PF14_0292	-754	-1	4.77	GTAATA
PF14_0292	-606	-1	4.77	ATAACA
PF14_0292	-535	-1	4.77	GTAATA
PF14_0292	-434	-1	4.77	GTAATA
PF14_0292	-417	1	4.77	TATTAC
PF14_0292	-317	-1	4.77	GTAATA
PF14_0292	-233	1	4.77	TGTTAT
PF14_0292	-133	1	4.77	TGTTAT
PF13_0013	-1054	1	4.77	TGTTAT
PF13_0013	-787	-1	4.77	GTAATA
PF13_0313	-1908	-1	4.77	GTAATA
PF13_0313	-483	-1	4.77	ATAACA
PF13_0313	-328	-1	4.77	GTAATA
PF13_0313	-26	-1	4.77	ATAACA
PFL2480w	-324	1	4.77	TGTTAT
PFL2480w	-250	-1	4.77	GTAATA
PFL2480w	-17	1	4.77	TGTTAT
MAL13P1.122	-1947	1	4.77	TGTTAT
MAL13P1.122	-1886	1	4.77	TGTTAT
MAL13P1.122	-1810	1	4.77	TATTAC
MAL13P1.122	-1483	-1	4.77	ATAACA
MAL13P1.122	-1425	1	4.77	TGTTAT
MAL13P1.122	-1122	-1	4.77	ATAACA
MAL13P1.122	-850	-1	4.77	GTAATA
MAL13P1.122	-770	-1	4.77	GTAATA
PFL1235c	-1240	1	4.77	TGTTAT
PFL1235c	-877	1	4.77	TATTAC
PFL1235c	-730	-1	4.77	ATAACA
PFL1235c	-341	-1	4.77	ATAACA
PF08_0092	-960	1	4.77	TGTTAT
PF08_0092	-791	1	4.77	TATTAC
PF08_0092	-770	1	4.77	TGTTAT
PF08_0092	-549	-1	4.77	ATAACA
PF08_0092	-273	1	4.77	TGTTAT
PF08_0092	-238	-1	4.77	ATAACA
PFF1030w	-1219	1	4.77	TGTTAT
PFF1030w	-1083	1	4.77	TATTAC
PFF1030w	-749	-1	4.77	ATAACA
PFF1030w	-492	-1	4.77	ATAACA
PFF1030w	-452	-1	4.77	ATAACA
PF13_0309	-834	-1	4.77	ATAACA
PF10_0219	-1954	-1	4.77	GTAATA
PF10_0219	-966	-1	4.77	GTAATA
PF10_0219	-753	-1	4.77	ATAACA
PF10_0219	-564	1	4.77	TGTTAT
PF10_0219	-376	-1	4.77	ATAACA
PF10_0219	-7	1	4.77	TGTTAT
PF14_0550	-1168	-1	4.77	ATAACA
PF14_0550	-848	1	4.77	TGTTAT
PF14_0550	-560	1	4.77	TGTTAT
PF14_0550	-537	1	4.77	TGTTAT
PF14_0550	-503	1	4.77	TGTTAT
PF14_0550	-184	1	4.77	TGTTAT
PFI1600w	-1998	-1	4.77	ATAACA
PFI1600w	-1303	1	4.77	TGTTAT
PFI1600w	-684	-1	4.77	ATAACA
PFI1600w	-244	-1	4.77	ATAACA
PFL1800w	-1131	1	4.77	TATTAC
PFL1800w	-914	-1	4.77	ATAACA
PFL1800w	-287	-1	4.77	ATAACA
PFL1800w	-275	-1	4.77	ATAACA
PFL1800w	-112	-1	4.77	ATAACA
PFL1800w	-102	-1	4.77	ATAACA
PFL1800w	-87	-1	4.77	ATAACA
PFL1490w	-1651	1	4.77	TGTTAT
PFL1490w	-1579	1	4.77	TATTAC
PFL1490w	-1568	1	4.77	TGTTAT
PFL1490w	-1361	1	4.77	TGTTAT
PFL1490w	-815	-1	4.77	ATAACA
PFL1490w	-803	-1	4.77	ATAACA
PFL1490w	-377	1	4.77	TGTTAT
PFL1490w	-219	-1	4.77	ATAACA
PFL1490w	-136	-1	4.77	ATAACA
MAL13P1.225	-1480	1	4.77	TGTTAT
MAL13P1.225	-1395	-1	4.77	ATAACA
MAL13P1.225	-1278	1	4.77	TATTAC
MAL13P1.225	-430	1	4.77	TATTAC
MAL13P1.225	-20	1	4.77	TGTTAT
PF14_0616	-1920	-1	4.77	ATAACA
PF14_0616	-1776	1	4.77	TGTTAT
PF14_0616	-1678	-1	4.77	ATAACA
PF14_0616	-1548	1	4.77	TGTTAT
PF14_0616	-1192	1	4.77	TGTTAT
PF14_0616	-1180	-1	4.77	ATAACA
PF14_0616	-1096	-1	4.77	ATAACA
PF14_0616	-654	-1	4.77	GTAATA
PF14_0616	-514	-1	4.77	GTAATA
PF14_0616	-353	1	4.77	TATTAC
PF14_0616	-313	1	4.77	TGTTAT
PF14_0616	-247	-1	4.77	ATAACA
PF14_0100	-1771	-1	4.77	ATAACA
PF14_0100	-1639	-1	4.77	GTAATA
PF14_0100	-1611	1	4.77	TATTAC
PF14_0100	-1336	1	4.77	TGTTAT
PF14_0100	-1095	-1	4.77	GTAATA
PF14_0100	-905	-1	4.77	ATAACA
PF14_0100	-445	1	4.77	TATTAC
PF14_0100	-156	1	4.77	TGTTAT
PFI0170w	-1878	-1	4.77	GTAATA
PFI0170w	-1387	-1	4.77	ATAACA
PFI0170w	-1300	1	4.77	TGTTAT
PFI0170w	-744	-1	4.77	ATAACA
PFI0170w	-658	1	4.77	TGTTAT
PFI0170w	-279	-1	4.77	ATAACA
PFI0170w	-195	-1	4.77	GTAATA
PF14_0431	-1996	1	4.77	TGTTAT
PF14_0431	-1884	1	4.77	TGTTAT
PF14_0431	-1549	1	4.77	TGTTAT
PF14_0431	-1399	-1	4.77	GTAATA
PF14_0431	-1313	-1	4.77	GTAATA
PF14_0431	-1270	-1	4.77	GTAATA
PF14_0431	-1138	-1	4.77	GTAATA
PF14_0431	-1065	1	4.77	TATTAC
PF14_0431	-954	-1	4.77	GTAATA
PF14_0431	-619	1	4.77	TATTAC
PF14_0431	-495	1	4.77	TATTAC
PF14_0431	-405	1	4.77	TGTTAT
PF14_0431	-149	1	4.77	TGTTAT
PFL1375w	-1388	-1	4.77	GTAATA
PFL1375w	-877	1	4.77	TGTTAT
PFL1375w	-746	1	4.77	TATTAC
PFL1375w	-680	-1	4.77	GTAATA
PFL1375w	-400	1	4.77	TGTTAT
PFL1375w	-318	-1	4.77	ATAACA
PFL1375w	-95	-1	4.77	GTAATA
PF08_0127	-1209	-1	4.77	ATAACA
PF08_0127	-1152	-1	4.77	ATAACA
PF08_0127	-1004	-1	4.77	GTAATA
PF08_0127	-721	1	4.77	TATTAC
PF08_0127	-480	-1	4.77	GTAATA
PF08_0127	-344	-1	4.77	GTAATA
PF08_0127	-162	1	4.77	TATTAC
PF08_0127	-154	1	4.77	TGTTAT
PF14_0515	-1986	1	4.77	TGTTAT
PF14_0515	-1800	1	4.77	TATTAC
PF14_0515	-1673	-1	4.77	GTAATA
PF14_0515	-1489	-1	4.77	GTAATA
PF14_0515	-1163	-1	4.77	GTAATA
PF14_0515	-785	-1	4.77	GTAATA
PF14_0515	-202	-1	4.77	ATAACA
PF14_0515	-144	1	4.77	TGTTAT
PFE1435c	-1698	1	4.77	TGTTAT
PFE1435c	-1646	-1	4.77	GTAATA
PFE1435c	-1411	1	4.77	TGTTAT
PFE1435c	-1033	-1	4.77	GTAATA
PFE1435c	-947	-1	4.77	ATAACA
PFE1435c	-891	1	4.77	TATTAC
PFE1435c	-778	1	4.77	TATTAC
PFE1435c	-184	1	4.77	TGTTAT
PFE1435c	-11	1	4.77	TGTTAT
PFB0440c	-1764	-1	4.77	GTAATA
PFB0440c	-1617	1	4.77	TGTTAT
PFB0440c	-1253	1	4.77	TGTTAT
PFB0440c	-889	-1	4.77	GTAATA
PFB0440c	-871	1	4.77	TATTAC
PF14_0239	-1397	1	4.77	TGTTAT
PF14_0239	-542	1	4.77	TATTAC
MAL13P1.14	-297	1	4.77	TATTAC
MAL13P1.14	-30	-1	4.77	ATAACA
PF13_0245	-506	-1	4.77	ATAACA
PF13_0245	-386	-1	4.77	GTAATA
PF13_0245	-228	1	4.77	TATTAC
PF13_0245	-59	-1	4.77	ATAACA
PFL2475w	-908	-1	4.77	GTAATA
PFL2475w	-762	1	4.77	TATTAC
PFL2475w	-173	-1	4.77	GTAATA
PF14_0156	-1487	-1	4.77	ATAACA
PF14_0156	-1474	1	4.77	TGTTAT
PF14_0156	-1128	1	4.77	TATTAC
PF14_0156	-1042	-1	4.77	ATAACA
PF14_0156	-714	-1	4.77	ATAACA
PF14_0156	-63	-1	4.77	GTAATA
PF14_0156	-8	1	4.77	TGTTAT
PF13_0184	-1681	-1	4.77	ATAACA
PF13_0184	-1667	-1	4.77	GTAATA
PF13_0184	-1437	-1	4.77	ATAACA
PF13_0184	-1268	1	4.77	TGTTAT
PF13_0184	-1219	1	4.77	TGTTAT
PF13_0184	-1151	1	4.77	TGTTAT
PF13_0184	-947	1	4.77	TGTTAT
PF13_0184	-868	-1	4.77	GTAATA
PF13_0184	-804	1	4.77	TATTAC
PFL2295w	-1134	1	4.77	TGTTAT
PFL2295w	-827	1	4.77	TGTTAT
PFL2295w	-570	-1	4.77	ATAACA
PFL2295w	-403	-1	4.77	GTAATA
PFF0625w	-1821	1	4.77	TGTTAT
PFF0625w	-1537	-1	4.77	ATAACA
PFF0625w	-1239	-1	4.77	ATAACA
PFF0625w	-1132	-1	4.77	ATAACA
PFF0625w	-902	1	4.77	TATTAC
PFF0625w	-751	1	4.77	TATTAC
PFF0625w	-739	1	4.77	TGTTAT
PFF0625w	-523	-1	4.77	GTAATA
PFF0625w	-164	-1	4.77	GTAATA
PFF0625w	-72	-1	4.77	ATAACA
PFE0375w	-1925	-1	4.77	ATAACA
PFE0375w	-1898	-1	4.77	ATAACA
PFE0375w	-1745	-1	4.77	ATAACA
PFE0375w	-1611	1	4.77	TGTTAT
PFE0375w	-1502	1	4.77	TGTTAT
PFE0375w	-1433	-1	4.77	ATAACA
PFE0375w	-1383	1	4.77	TATTAC
PFE0375w	-937	1	4.77	TGTTAT
PFE0375w	-922	-1	4.77	ATAACA
PFE0375w	-270	-1	4.77	GTAATA
PFE0375w	-255	-1	4.77	GTAATA
PFE0375w	-240	-1	4.77	GTAATA
PFE0375w	-225	-1	4.77	GTAATA
PFE0375w	-210	-1	4.77	GTAATA
PFE0375w	-195	-1	4.77	GTAATA
PFE0375w	-180	-1	4.77	GTAATA
PFE0375w	-165	-1	4.77	GTAATA
PFE0375w	-150	-1	4.77	GTAATA
PF14_0188	-1957	-1	4.77	ATAACA
PF14_0188	-1849	1	4.77	TATTAC
PF14_0188	-1801	1	4.77	TATTAC
PF14_0188	-1773	1	4.77	TATTAC
PF14_0188	-1743	-1	4.77	ATAACA
PF14_0188	-1689	-1	4.77	ATAACA
PF14_0188	-1133	-1	4.77	ATAACA
PF14_0188	-802	-1	4.77	ATAACA
PF14_0188	-233	-1	4.77	GTAATA
PF14_0188	-9	1	4.77	TGTTAT
PF10_0099	-1759	-1	4.77	ATAACA
PF10_0099	-1699	1	4.77	TGTTAT
PF10_0099	-1426	-1	4.77	GTAATA
PF10_0099	-1361	-1	4.77	GTAATA
PF10_0099	-1013	-1	4.77	GTAATA
PF10_0099	-954	1	4.77	TGTTAT
PF10_0099	-568	1	4.77	TATTAC
PF10_0099	-30	-1	4.77	ATAACA
PF13_0352	-1129	-1	4.77	ATAACA
PF13_0352	-602	-1	4.77	GTAATA
PF13_0352	-531	-1	4.77	GTAATA
PF13_0352	-510	-1	4.77	ATAACA
PF13_0352	-167	-1	4.77	GTAATA
PF13_0352	-18	1	4.77	TGTTAT
PFF0300w	-1720	1	4.77	TGTTAT
PFF0300w	-1648	1	4.77	TGTTAT
PFF0300w	-1448	1	4.77	TATTAC
PFF0300w	-771	-1	4.77	GTAATA
PFF0300w	-313	-1	4.77	ATAACA
MAL8P1.141	-942	1	4.77	TGTTAT
MAL8P1.141	-760	1	4.77	TATTAC
MAL8P1.141	-387	1	4.77	TGTTAT
MAL7P1.24	-568	-1	4.77	GTAATA
MAL7P1.24	-558	1	4.77	TATTAC
PFL0075w	-1528	-1	4.77	ATAACA
PFL0075w	-1228	-1	4.77	ATAACA
PFL0075w	-1199	-1	4.77	ATAACA
PFL0075w	-1140	1	4.77	TATTAC
PFL0075w	-789	-1	4.77	ATAACA
PFL0075w	-604	1	4.77	TGTTAT
PFL0075w	-577	-1	4.77	ATAACA
PFL0075w	-335	1	4.77	TGTTAT
PF10_0085	-1496	1	4.77	TATTAC
PF10_0085	-1345	-1	4.77	ATAACA
PF10_0085	-1311	-1	4.77	ATAACA
PF10_0085	-1238	-1	4.77	GTAATA
PF10_0085	-1056	-1	4.77	GTAATA
PF10_0085	-1024	1	4.77	TGTTAT
PF10_0085	-912	1	4.77	TATTAC
MAL7P1.28	-1053	-1	4.77	GTAATA
MAL7P1.28	-840	-1	4.77	ATAACA
MAL7P1.28	-596	-1	4.77	GTAATA
MAL7P1.28	-323	-1	4.77	GTAATA
MAL7P1.28	-150	1	4.77	TGTTAT
PF13_0219	-1548	-1	4.77	GTAATA
PF13_0219	-1329	1	4.77	TATTAC
PF13_0219	-1252	1	4.77	TATTAC
PF13_0219	-1226	-1	4.77	ATAACA
PF13_0219	-1069	-1	4.77	ATAACA
PF13_0219	-842	1	4.77	TATTAC
PF13_0219	-621	1	4.77	TGTTAT
PF11_0378	-1969	1	4.77	TGTTAT
PF11_0378	-1841	-1	4.77	ATAACA
PF11_0378	-1700	1	4.77	TGTTAT
PF11_0378	-1400	-1	4.77	ATAACA
PF11_0378	-1348	1	4.77	TGTTAT
PF11_0378	-1183	1	4.77	TGTTAT
PF11_0378	-1113	1	4.77	TGTTAT
PF11_0378	-1071	-1	4.77	ATAACA
PF11_0378	-1058	-1	4.77	GTAATA
PF11_0378	-668	-1	4.77	ATAACA
PF11_0378	-537	1	4.77	TGTTAT
PF11_0378	-473	-1	4.77	ATAACA
PF11_0378	-332	-1	4.77	GTAATA
PF11_0378	-293	1	4.77	TATTAC
PF14_0553	-1712	1	4.77	TATTAC
PF14_0553	-1706	1	4.77	TGTTAT
PF14_0553	-1439	1	4.77	TATTAC
PF14_0553	-962	-1	4.77	GTAATA
PF10_0087	-568	-1	4.77	ATAACA
PF10_0087	-249	-1	4.77	ATAACA
PF10_0087	-86	1	4.77	TGTTAT
PF14_0183	-671	-1	4.77	ATAACA
PF14_0183	-219	1	4.77	TGTTAT
PF14_0183	-141	1	4.77	TATTAC
PFL0330c	-1542	1	4.77	TGTTAT
PFL0330c	-1446	-1	4.77	ATAACA
PFL0330c	-1431	-1	4.77	ATAACA
PFL0330c	-1271	1	4.77	TGTTAT
PFL0330c	-1208	1	4.77	TGTTAT
PFL0330c	-1077	-1	4.77	GTAATA
PFL0330c	-966	-1	4.77	GTAATA
PFL0330c	-506	1	4.77	TGTTAT
PF13_0165	-1348	-1	4.77	GTAATA
PF13_0165	-824	-1	4.77	ATAACA
PF13_0165	-684	1	4.77	TGTTAT
PF13_0165	-589	-1	4.77	GTAATA
PF13_0165	-504	-1	4.77	ATAACA
PF13_0165	-460	1	4.77	TATTAC
MAL7P1.15	-870	1	4.77	TATTAC
MAL7P1.15	-387	1	4.77	TATTAC
MAL7P1.15	-228	1	4.77	TGTTAT
PFI1020c	-931	-1	4.77	ATAACA
PFI1020c	-627	1	4.77	TATTAC
PFI1020c	-536	-1	4.77	GTAATA
PFI1020c	-527	-1	4.77	ATAACA
PFI1020c	-185	-1	4.77	ATAACA
PFI1020c	-166	1	4.77	TATTAC
PFL1905w	-1348	1	4.77	TGTTAT
PFL1905w	-1224	-1	4.77	ATAACA
PFL1905w	-1079	1	4.77	TGTTAT
PFL1905w	-852	1	4.77	TATTAC
PFL1905w	-832	1	4.77	TGTTAT
PFL1905w	-821	1	4.77	TGTTAT
PFL1905w	-403	-1	4.77	GTAATA
PFB0860c	-1967	-1	4.77	GTAATA
PFB0860c	-1161	-1	4.77	ATAACA
PFB0860c	-12	-1	4.77	ATAACA
PFA0330w	-869	1	4.77	TATTAC
PFA0330w	-769	1	4.77	TATTAC
PFA0330w	-608	-1	4.77	GTAATA
PFA0330w	-426	-1	4.77	GTAATA
PFA0330w	-313	-1	4.77	ATAACA
PFE0465c	-1689	1	4.77	TATTAC
PFE0465c	-1638	-1	4.77	ATAACA
PFE0465c	-1299	-1	4.77	ATAACA
PFE0465c	-1267	-1	4.77	ATAACA
PFE0465c	-1072	1	4.77	TGTTAT
PFE0465c	-828	1	4.77	TGTTAT
PFE0465c	-447	1	4.77	TGTTAT
PFE0465c	-164	1	4.77	TGTTAT
PFE0465c	-28	1	4.77	TGTTAT
PFD0970c	-1959	1	4.77	TGTTAT
PFD0970c	-1921	-1	4.77	ATAACA
PFD0970c	-1725	-1	4.77	GTAATA
PFD0970c	-1381	1	4.77	TGTTAT
PFD0970c	-1296	-1	4.77	ATAACA
PFD0970c	-1111	-1	4.77	ATAACA
PFD0970c	-656	-1	4.77	ATAACA
PFD0970c	-643	-1	4.77	ATAACA
PFD0970c	-329	-1	4.77	GTAATA
PFD0970c	-134	-1	4.77	ATAACA
PF14_0327	-1523	-1	4.77	GTAATA
PF14_0327	-1225	-1	4.77	ATAACA
PF14_0327	-1201	-1	4.77	GTAATA
PF14_0327	-867	1	4.77	TGTTAT
PF14_0327	-851	-1	4.77	ATAACA
PF14_0327	-826	-1	4.77	ATAACA
PF14_0327	-673	1	4.77	TGTTAT
PF14_0327	-655	1	4.77	TATTAC
PF14_0327	-313	-1	4.77	GTAATA
PF14_0327	-247	-1	4.77	ATAACA
PF14_0327	-235	1	4.77	TGTTAT
PF14_0327	-119	-1	4.77	GTAATA
PF14_0327	-96	-1	4.77	GTAATA
PFL1855w	-681	1	4.77	TGTTAT
PFL1855w	-663	1	4.77	TATTAC
PFL1855w	-121	-1	4.77	ATAACA
PFL1855w	-100	1	4.77	TATTAC
PF07_0071	-1042	1	4.77	TGTTAT
PF07_0071	-716	1	4.77	TGTTAT
PF07_0097	-1365	1	4.77	TATTAC
PF07_0097	-779	1	4.77	TATTAC
PF07_0097	-611	-1	4.77	ATAACA
PF07_0097	-602	1	4.77	TGTTAT
PF07_0097	-509	-1	4.77	ATAACA
PF11_0191	-1628	-1	4.77	ATAACA
PF11_0191	-1277	-1	4.77	ATAACA
PF11_0191	-1179	-1	4.77	ATAACA
PF11_0191	-880	-1	4.77	GTAATA
PF11_0191	-760	1	4.77	TATTAC
PF11_0191	-629	-1	4.77	ATAACA
PF11_0191	-469	1	4.77	TGTTAT
PF11_0191	-321	-1	4.77	ATAACA
PFI0165c	-1933	-1	4.77	ATAACA
PFI0165c	-1846	1	4.77	TGTTAT
PFI0165c	-1355	1	4.77	TATTAC
PFI0165c	-1212	1	4.77	TATTAC
PFI0165c	-1041	1	4.77	TATTAC
PFI0165c	-971	1	4.77	TGTTAT
PFI0165c	-903	1	4.77	TATTAC
PFI0165c	-794	1	4.77	TGTTAT
PFI0165c	-375	-1	4.77	ATAACA
PFI0165c	-281	-1	4.77	GTAATA
PF14_0473	-1457	1	4.77	TATTAC
PF14_0473	-1402	1	4.77	TGTTAT
PF14_0473	-1311	-1	4.77	ATAACA
PF14_0473	-456	1	4.77	TGTTAT
PF14_0473	-168	-1	4.77	ATAACA
PF14_0635	-1591	-1	4.77	ATAACA
PF14_0635	-1574	-1	4.77	GTAATA
PF14_0635	-1556	-1	4.77	ATAACA
PF14_0635	-1082	-1	4.77	ATAACA
PF14_0635	-720	1	4.77	TATTAC
PF14_0635	-669	1	4.77	TATTAC
PF14_0635	-516	1	4.77	TGTTAT
PF14_0635	-446	1	4.77	TATTAC
PF14_0635	-310	-1	4.77	GTAATA
PF14_0635	-127	-1	4.77	ATAACA
PF14_0635	-42	-1	4.77	ATAACA
MAL13P1.43	-1822	1	4.77	TGTTAT
MAL13P1.43	-1544	1	4.77	TATTAC
MAL13P1.43	-1460	1	4.77	TGTTAT
MAL13P1.43	-1347	1	4.77	TATTAC
MAL13P1.43	-1209	1	4.77	TGTTAT
MAL13P1.43	-557	-1	4.77	GTAATA
MAL13P1.43	-446	-1	4.77	ATAACA
MAL13P1.43	-435	1	4.77	TGTTAT
MAL13P1.43	-176	1	4.77	TATTAC
PFL2010c	-1251	1	4.77	TATTAC
PFL2010c	-1172	-1	4.77	GTAATA
PFL2010c	-820	1	4.77	TGTTAT
PFL2010c	-676	-1	4.77	ATAACA
PFL2010c	-539	-1	4.77	GTAATA
PFL2010c	-256	-1	4.77	ATAACA
PFC0080c	-1971	1	4.77	TGTTAT
PFC0080c	-1838	-1	4.77	GTAATA
PFC0080c	-1648	-1	4.77	ATAACA
PFC0080c	-1424	-1	4.77	ATAACA
PFC0080c	-1272	-1	4.77	GTAATA
PFC0080c	-644	-1	4.77	ATAACA
PFC0080c	-236	1	4.77	TGTTAT
PFC0080c	-120	1	4.77	TGTTAT
PF13_0310	-1039	-1	4.77	ATAACA
PF13_0310	-742	1	4.77	TATTAC
PF13_0310	-603	1	4.77	TATTAC
PF13_0310	-584	-1	4.77	GTAATA
PF13_0310	-51	-1	4.77	GTAATA
PF08_0130	-1268	1	4.77	TATTAC
PF08_0130	-1058	-1	4.77	ATAACA
PF08_0130	-724	-1	4.77	GTAATA
PF08_0130	-638	-1	4.77	ATAACA
PF08_0130	-616	-1	4.77	ATAACA
PF08_0130	-472	-1	4.77	ATAACA
PF08_0130	-255	-1	4.77	ATAACA
PFB0875c	-1516	-1	4.77	ATAACA
PFB0875c	-1190	-1	4.77	GTAATA
PFB0875c	-1076	1	4.77	TATTAC
PFB0875c	-1068	-1	4.77	GTAATA
PFB0875c	-677	1	4.77	TGTTAT
PFB0875c	-486	1	4.77	TGTTAT
PFB0875c	-215	1	4.77	TATTAC
PFB0875c	-156	-1	4.77	GTAATA
PFB0875c	-74	-1	4.77	GTAATA
MAL7P1.204	-1455	1	4.77	TGTTAT
MAL7P1.204	-1287	1	4.77	TATTAC
MAL7P1.204	-1184	1	4.77	TATTAC
MAL7P1.204	-1154	1	4.77	TATTAC
MAL7P1.204	-75	1	4.77	TGTTAT
