# Supplementary material for: Identification and Genome-Wide Prediction of DNA Binding Specificities for the ApiAP2 Family of Regulators from the Malaria Parasite
Source: PLoS Pathog. 2010 Oct 28;6(10):e1001165. doi: 10.1371/journal.ppat.1001165 (PMC2965767; doi:10.1371/journal.ppat.1001165)
Supplement: Dataset S6 — Perturbation co-expressed predicted targets for all motifs. (1.49 MB ZIP) [file ppat.1001165.s024.zip › Dataset S6_revised/PFE0840c_D2_perturbation co-expressed targets.xls]

## Sheet: PFE0840c_D2_perturbation co-exp
Dataset S6m. Predicted targets of PFE0840c_D2 that are co-expressed in perturbation experiments (Hu et al. 2009).
Searches were done using the position weight matrix trimmed to the 6 most informative consecutive motif positions.
Data is sorted by score from highest to lowest.
Column 1 - PlasmoDB gene IDs. Genes listed multiple times have more than one match to the motif in their upstream regions
Column 2 - Position of the motif upstream from the ATG start codon.
Column 3 - Orientation of the motif in the genome. 1 indicates the plus strand and -1 indicates the minus strand.
Column 4 - ScanACE score. Higher scores reflect better better matches to the position weight matrix.
Column 5 - Sequence of the motif match. All sequences are 5' to 3' from the plus strand.
Hu G, Cabrera A, Kono M, Mok S, Chaal BK, et al. Transcriptional profiling of growth perturbations of the human malaria parasite Plasmodium falciparum. Nat Biotechnol 28: 91-98.
Gene ID	Position	Orientation	Score	Sequence
PF13_0139	-60	-1	14.58	GATGTC
PFE0090w	-1443	1	14.58	GACATC
PF14_0597	-1432	1	14.58	GACATC
PFI0890c	-297	-1	14.58	GATGTC
PF13_0148	-910	1	12.85	GCCATC
PF08_0080	-1290	1	12.85	GCCATC
PF08_0112	-28	-1	11.69	GGTGTC
PF14_0695	-232	-1	11.69	GGTGTC
PF14_0031	-226	1	11.69	GACACC
PFL1430c	-1668	1	11.69	GACACC
PFI0890c	-11	1	11.69	GACACC
PF08_0038	-1386	1	11.68	GACGTC
PF07_0023	-126	1	11.68	GACGTC
PF13_0327	-822	-1	11.3	GATGCC
PF13_0327	-35	1	11.3	GGCATC
PFA0345w	-878	1	11.3	GGCATC
PF13_0148	-662	1	11.3	GGCATC
PFI1585c	-348	-1	11.3	GATGCC
PF07_0105	-1943	-1	11.3	GATGCC
PFF0460w	-1606	-1	10.75	GAGGTC
PFF0915w	-137	-1	10.75	GAGGTC
PFI1365w	-835	-1	10.12	GATGAC
PFB0460c	-482	-1	10.12	GATGAC
PFI0545w	-1615	1	10.12	GTCATC
PF14_0630	-1706	1	10.12	GTCATC
MAL13P1.96	-1035	-1	10.12	GATGAC
PFF0460w	-1113	1	10.12	GTCATC
PF14_0675	-1102	1	10.12	GTCATC
PF14_0332	-1112	1	10.12	GTCATC
PFC0720w	-1184	-1	10.12	GATGAC
PFC0715c	-675	1	10.12	GTCATC
PFL2045w	-516	1	10.12	GTCATC
PFE1125w	-893	1	9.84	GACAAC
PFE1125w	-855	1	9.84	GACAAC
PFB0365w	-785	-1	9.84	GTTGTC
PF14_0695	-1313	-1	9.84	GTTGTC
PF14_0695	-965	1	9.84	GACAAC
MAL7P1.132	-1847	-1	9.84	GTTGTC
PF11_0420	-1230	1	9.84	GACAAC
PF07_0105	-111	1	9.84	GACAAC
MAL7P1.203	-1986	1	9.84	GACAAC
PF07_0023	-815	-1	9.84	GTTGTC
PFL1720w	-684	1	9.68	CACATC
PF13_0139	-260	1	9.68	CACATC
PFI1365w	-1933	-1	9.68	GATGTG
PFB0220w	-427	-1	9.68	GATGTG
PFF0460w	-1290	1	9.68	CACATC
PFB0365w	-588	-1	9.68	GATGTG
PF13_0327	-369	-1	9.68	GATGTG
PFC0500w	-622	1	9.68	CACATC
PFC0165w	-1191	1	9.68	CACATC
PFB0750w	-862	1	9.68	CACATC
PF11_0485	-654	-1	9.68	GATGTG
PF10_0124	-1228	-1	9.68	GATGTG
PF08_0080	-221	-1	9.68	GATGTG
MAL13P1.96	-1656	1	9.45	GACTTC
PF10_0120	-1551	-1	9.45	GAAGTC
PFE0090w	-549	1	9.45	GACTTC
MAL13P1.96	-442	-1	9.41	CATGTC
PF08_0038	-1438	1	9.41	GACATG
PFL1725w	-1032	-1	9.41	CATGTC
PF14_0332	-604	1	9.41	GACATG
PFI0735c	-1640	1	9.41	GACATG
PF13_0148	-1568	-1	9.41	CATGTC
PFC0165w	-1172	-1	9.41	CATGTC
MAL7P1.132	-1804	-1	9.41	CATGTC
PFC0720w	-194	-1	9.41	CATGTC
PF10_0120	-1419	-1	9.41	CATGTC
PFI1585c	-662	-1	9.41	CATGTC
MAL8P1.101	-76	-1	9.41	CATGTC
PFC0715c	-1665	1	9.41	GACATG
PF08_0045	-527	1	9.41	GACATG
PFE1255w	-754	1	9.41	GACATG
PF11_0097	-717	-1	9.41	CATGTC
PFE1345c	-1379	-1	9.41	CATGTC
PFI0545w	-251	-1	8.9	GATCTC
PF13_0148	-405	-1	8.9	GATCTC
PFE0265c	-41	1	8.7	GATATC
PF14_0394	-1086	1	8.7	GATATC
PFA0345w	-301	1	8.7	GATATC
PFI0735c	-791	1	8.7	GATATC
PFL0165c	-180	1	8.7	GATATC
PFE1255w	-1157	1	8.7	GATATC
PFL0170w	-1134	1	8.7	GATATC
MAL7P1.203	-1427	1	8.7	GATATC
PFI0855w	-1406	1	8.7	GATATC
PF14_0379	-1702	-1	7.73	TATGTC
PF13_0251	-139	1	7.73	GACATA
PF10_0060	-102	1	7.73	GACATA
PFC0170c	-153	-1	7.73	TATGTC
PF14_0295	-1177	1	7.73	GACATA
PF14_0295	-427	-1	7.73	TATGTC
MAL13P1.96	-1391	-1	7.73	TATGTC
MAL13P1.96	-936	1	7.73	GACATA
PF10_0031	-878	-1	7.73	TATGTC
PFF0460w	-1238	-1	7.73	TATGTC
PFF0460w	-379	1	7.73	GACATA
PFB0365w	-1281	-1	7.73	TATGTC
PF11_0087	-11	-1	7.73	TATGTC
PF11_0262	-416	1	7.73	GACATA
PFA0340w	-601	1	7.73	GACATA
PFF0765c	-555	-1	7.73	TATGTC
PFF0765c	-391	1	7.73	GACATA
PF14_0675	-251	-1	7.73	TATGTC
PF14_0332	-572	-1	7.73	TATGTC
PF11_0249	-466	1	7.73	GACATA
PF11_0233	-617	-1	7.73	TATGTC
PFB0795w	-539	-1	7.73	TATGTC
PF14_0405	-124	1	7.73	GACATA
PF14_0695	-587	-1	7.73	TATGTC
MAL7P1.132	-1445	-1	7.73	TATGTC
PFC0720w	-1095	1	7.73	GACATA
PFC0720w	-918	1	7.73	GACATA
PF10_0120	-1593	1	7.73	GACATA
PF10_0120	-1387	1	7.73	GACATA
PFI1585c	-208	1	7.73	GACATA
PFL0165c	-952	-1	7.73	TATGTC
PF14_0031	-454	-1	7.73	TATGTC
PFE0090w	-1058	1	7.73	GACATA
PFB0750w	-677	-1	7.73	TATGTC
PF10_0124	-1410	-1	7.73	TATGTC
PFC0715c	-941	-1	7.73	TATGTC
PFC0715c	-764	-1	7.73	TATGTC
PF11_0420	-1386	1	7.73	GACATA
PF11_0420	-51	-1	7.73	TATGTC
PF08_0045	-1448	1	7.73	GACATA
PF07_0105	-329	-1	7.73	TATGTC
PFE1255w	-1103	-1	7.73	TATGTC
PFE1255w	-943	1	7.73	GACATA
PFL0170w	-362	1	7.73	GACATA
PFF0785w	-198	1	7.73	GACATA
PF14_0252	-1039	1	7.73	GACATA
PFI1010w	-106	-1	7.73	TATGTC
MAL7P1.203	-1312	-1	7.73	TATGTC
MAL7P1.203	-1230	1	7.73	GACATA
PFI0855w	-1186	1	7.73	GACATA
PFL1915w	-1006	-1	7.73	TATGTC
PFL1915w	-919	-1	7.73	TATGTC
PF11_0097	-1162	-1	7.73	TATGTC
PF08_0080	-1556	1	7.73	GACATA
PF08_0080	-778	-1	7.73	TATGTC
PF08_0080	-430	1	7.73	GACATA
PF07_0023	-1629	1	7.73	GACATA
PF07_0023	-695	1	7.73	GACATA
PFE1345c	-622	1	7.73	GACATA
PFE1345c	-157	1	7.73	GACATA
PF14_0394	-178	1	7.29	AACATC
PF10_0031	-1457	1	7.29	AACATC
PFF0460w	-911	-1	7.29	GATGTT
PF08_0112	-468	1	7.29	AACATC
MAL13P1.22	-60	-1	7.29	GATGTT
PF13_0148	-1408	-1	7.29	GATGTT
PF14_0405	-1033	-1	7.29	GATGTT
PFC0165w	-1121	1	7.29	AACATC
PF14_0695	-34	1	7.29	AACATC
PFC0720w	-1504	1	7.29	AACATC
PFC0720w	-1011	1	7.29	AACATC
PFL1250c	-361	-1	7.29	GATGTT
PFC0715c	-848	-1	7.29	GATGTT
PFC0715c	-355	-1	7.29	GATGTT
PFL2375c	-19	-1	7.29	GATGTT
PFF0785w	-1116	1	7.29	AACATC
PF14_0252	-1516	1	7.29	AACATC
PF14_0597	-1719	1	7.29	AACATC
PF14_0597	-1391	1	7.29	AACATC
PFI1010w	-385	1	7.29	AACATC
MAL7P1.203	-1327	1	7.29	AACATC
MAL7P1.203	-1206	-1	7.29	GATGTT
PFL1430c	-1701	1	7.29	AACATC
PFL1430c	-1465	1	7.29	AACATC
PFL1430c	-1416	1	7.29	AACATC
PFL1915w	-116	-1	7.29	GATGTT
PF10_0271	-979	-1	7.29	GATGTT
PFC0416w	-740	1	7.08	TACATC
PF14_0379	-233	-1	7.08	GATGTA
PFI0545w	-1140	1	7.08	TACATC
MAL13P1.96	-1417	1	7.08	TACATC
MAL13P1.96	-1065	1	7.08	TACATC
PF14_0394	-871	1	7.08	TACATC
PF10_0031	-1078	1	7.08	TACATC
PF11_0087	-321	-1	7.08	GATGTA
MAL13P1.22	-846	-1	7.08	GATGTA
MAL13P1.22	-69	-1	7.08	GATGTA
PF08_0038	-1452	1	7.08	TACATC
PF14_0675	-682	-1	7.08	GATGTA
PFC0500w	-422	1	7.08	TACATC
PF14_0332	-1691	1	7.08	TACATC
PF14_0332	-222	-1	7.08	GATGTA
PFA0345w	-982	1	7.08	TACATC
PFI0735c	-1911	1	7.08	TACATC
PFI0735c	-983	1	7.08	TACATC
PFB0795w	-680	-1	7.08	GATGTA
PF10_0205	-201	-1	7.08	GATGTA
PFC0720w	-1555	1	7.08	TACATC
PF10_0120	-1290	-1	7.08	GATGTA
PF10_0120	-941	1	7.08	TACATC
PFL0165c	-157	-1	7.08	GATGTA
PF10_0124	-436	1	7.08	TACATC
PFC0715c	-304	-1	7.08	GATGTA
PFL2375c	-711	-1	7.08	GATGTA
PFL2375c	-88	1	7.08	TACATC
PFL2375c	-43	-1	7.08	GATGTA
PFL0170w	-1157	1	7.08	TACATC
PFF0785w	-332	1	7.08	TACATC
PF14_0252	-212	-1	7.08	GATGTA
PFI1010w	-479	1	7.08	TACATC
PFC0625w	-628	-1	7.08	GATGTA
PFL1430c	-1891	-1	7.08	GATGTA
PFL1915w	-764	-1	7.08	GATGTA
PF08_0080	-252	1	7.08	TACATC
PF08_0080	-34	1	7.08	TACATC
PF10_0271	-16	1	7.08	TACATC
PFL1720w	-945	-1	6.28	AATGTC
PF13_0139	-79	-1	6.28	AATGTC
PF14_0379	-1184	-1	6.28	AATGTC
PF14_0379	-590	-1	6.28	AATGTC
PF10_0060	-1070	1	6.28	GACATT
PF14_0630	-1532	-1	6.28	AATGTC
PFB0220w	-451	-1	6.28	AATGTC
PFE1175w	-778	-1	6.28	AATGTC
PFE1175w	-629	1	6.28	GACATT
PFB0365w	-1347	1	6.28	GACATT
PFL0975w	-83	-1	6.28	AATGTC
PFI0665w	-560	-1	6.28	AATGTC
PF14_0332	-1363	1	6.28	GACATT
PF13_0148	-1479	1	6.28	GACATT
PF13_0148	-917	-1	6.28	AATGTC
PF13_0148	-76	-1	6.28	AATGTC
PFB0795w	-1029	1	6.28	GACATT
PFC0165w	-984	-1	6.28	AATGTC
PFC0720w	-643	-1	6.28	AATGTC
PFC0720w	-36	1	6.28	GACATT
PF10_0120	-1917	-1	6.28	AATGTC
PF10_0120	-738	1	6.28	GACATT
PFI1585c	-29	-1	6.28	AATGTC
PFL0165c	-431	1	6.28	GACATT
PFE0090w	-799	1	6.28	GACATT
PFB0750w	-249	-1	6.28	AATGTC
PF10_0124	-954	-1	6.28	AATGTC
PFC0715c	-1823	-1	6.28	AATGTC
PFC0715c	-1216	1	6.28	GACATT
PFL0170w	-883	-1	6.28	AATGTC
PF14_0597	-1666	1	6.28	GACATT
MAL7P1.203	-782	1	6.28	GACATT
PFL1430c	-1614	-1	6.28	AATGTC
PFI0855w	-1062	1	6.28	GACATT
PF11_0097	-1050	1	6.28	GACATT
PF11_0097	-146	-1	6.28	AATGTC
PFF0915w	-1021	1	6.28	GACATT
PF08_0080	-1016	1	6.28	GACATT
PF08_0080	-673	1	6.28	GACATT
PFI0890c	-244	1	6.28	GACATT
PF10_0271	-517	-1	6.28	AATGTC
PF07_0023	-1751	1	6.28	GACATT
PFC0416w	-474	1	5.67	GAAATC
PFE0265c	-1008	-1	5.67	GATTTC
PF13_0251	-301	-1	5.67	GATTTC
PF14_0295	-1593	-1	5.67	GATTTC
PFF0460w	-267	-1	5.67	GATTTC
PFB0365w	-800	-1	5.67	GATTTC
PF14_0332	-1450	-1	5.67	GATTTC
PF10_0052	-142	-1	5.67	GATTTC
PF10_0133	-146	-1	5.67	GATTTC
PFB0795w	-51	-1	5.67	GATTTC
PF10_0205	-883	1	5.67	GAAATC
PF14_0695	-731	1	5.67	GAAATC
PFE0090w	-66	1	5.67	GAAATC
PF11_0420	-308	-1	5.67	GATTTC
PF14_0252	-1698	1	5.67	GAAATC
PF14_0252	-1600	-1	5.67	GATTTC
PF14_0597	-1249	-1	5.67	GATTTC
PFF0915w	-20	1	5.67	GAAATC
PF08_0080	-1333	1	5.67	GAAATC
