# Supplementary material for: Identification and Genome-Wide Prediction of DNA Binding Specificities for the ApiAP2 Family of Regulators from the Malaria Parasite
Source: PLoS Pathog. 2010 Oct 28;6(10):e1001165. doi: 10.1371/journal.ppat.1001165 (PMC2965767; doi:10.1371/journal.ppat.1001165)
Supplement: Dataset S6 — Perturbation co-expressed predicted targets for all motifs. (1.49 MB ZIP) [file ppat.1001165.s024.zip › Dataset S6_revised/PFF0670w_D1_perturbation co-expressed targets.xls]

## Sheet: TAAGCC_PFF0670wD1.targets.txt
Dataset S6o. Predicted targets of PFF0670w_D1 that are co-expressed in perturbation experiments (Hu et al. 2009).
Searches were done using the position weight matrix trimmed to the 6 most informative consecutive motif positions.
Data is sorted by score from highest to lowest.
Column 1 - PlasmoDB gene IDs. Genes listed multiple times have more than one match to the motif in their upstream regions
Column 2 - Position of the motif upstream from the ATG start codon.
Column 3 - Orientation of the motif in the genome. 1 indicates the plus strand and -1 indicates the minus strand.
Column 4 - ScanACE score. Higher scores reflect better better matches to the position weight matrix.
Column 5 - Sequence of the motif match. All sequences are 5' to 3' from the plus strand.
Hu G, Cabrera A, Kono M, Mok S, Chaal BK, et al. Transcriptional profiling of growth perturbations of the human malaria parasite Plasmodium falciparum. Nat Biotechnol 28: 91-98.
Gene ID	Position	Orientation	Score	Sequence
MAL13P1.73	-869	-1	14.7	GGCTTG
PF14_0589	-1898	-1	14.7	GGCTTG
PFD0600c	-578	1	14.7	CAAGCC
PF13_0228	-1238	1	14.7	CAAGCC
PF14_0241	-751	-1	14.7	GGCTTG
PFD1070w	-1944	-1	14.7	GGCTTG
PFD1070w	-1900	-1	14.7	GGCTTG
PFD1070w	-1856	-1	14.7	GGCTTG
PFD1070w	-1812	-1	14.7	GGCTTG
PF11_0274	-138	1	14.7	CAAGCC
PF13_0214	-190	1	14.7	CAAGCC
PFL2480w	-528	-1	14.7	GGCTTG
PFB0240w	-575	1	14.7	CAAGCC
PFL0210c	-997	-1	14.7	GGCTTG
MAL13P1.344	-64	-1	14.7	GGCTTG
PFI0720w	-65	1	14.7	CAAGCC
PF13_0219	-445	1	14.7	CAAGCC
PFE0970w	-141	-1	14.7	GGCTTG
PF11_0445	-421	-1	14.7	GGCTTG
MAL7P1.320	-748	-1	14.7	GGCTTG
PF14_0510	-66	1	14.7	CAAGCC
PF14_0370	-370	-1	14.7	GGCTTG
PF11_0165	-1546	-1	14.7	GGCTTG
PFI1495w	-260	-1	14.7	GGCTTG
PFC0200w	-810	1	14.7	CAAGCC
PF14_0561	-241	-1	14.7	GGCTTG
PFF0885w	-173	1	14.7	CAAGCC
MAL13P1.26	-1058	-1	14.41	GGCTCA
PFD0090c	-1991	-1	14.41	GGCTCA
PFE0850c	-128	1	14.41	TGAGCC
PFF1350c	-842	1	14.41	TGAGCC
PFF0165c	-1681	1	14.41	TGAGCC
PF10_0267	-867	-1	14.41	GGCTCA
PFI0255c	-1738	1	14.41	TGAGCC
PF13_0234	-1220	1	14.41	TGAGCC
PF14_0426	-1014	1	14.41	TGAGCC
PF14_0104	-1381	1	14.41	TGAGCC
PFI0170w	-49	1	14.41	TGAGCC
PF14_0229	-1385	1	14.41	TGAGCC
PFL1310c	-819	-1	14.41	GGCTCA
PF14_0391	-1213	-1	14.41	GGCTCA
PF13_0045	-763	1	14.41	TGAGCC
PFL2485c	-594	1	14.41	TGAGCC
PF10_0242	-167	-1	14.41	GGCTCA
PF07_0097	-668	1	14.41	TGAGCC
PFF1095w	-1677	1	14.41	TGAGCC
PF13_0243	-1949	1	14.41	TGAGCC
PFI0965w	-320	-1	13.9	GGCTTA
PFL1795c	-496	1	13.9	TAAGCC
MAL13P1.73	-626	1	13.9	TAAGCC
PF07_0085	-1103	1	13.9	TAAGCC
PF13_0287	-477	-1	13.9	GGCTTA
PFD0770c	-982	-1	13.9	GGCTTA
MAL8P1.86	-262	1	13.9	TAAGCC
PFL0575w	-645	1	13.9	TAAGCC
PFC0105w	-351	1	13.9	TAAGCC
MAL7P1.38	-623	-1	13.9	GGCTTA
PF11_0272	-1653	1	13.9	TAAGCC
PF14_0185	-282	1	13.9	TAAGCC
PFE1070c	-888	1	13.9	TAAGCC
PFD0600c	-211	-1	13.9	GGCTTA
PFE0160c	-1166	1	13.9	TAAGCC
PFD0815c	-670	-1	13.9	GGCTTA
PFI0645w	-1127	1	13.9	TAAGCC
PFI0645w	-1032	1	13.9	TAAGCC
PF14_0261	-611	1	13.9	TAAGCC
PF07_0079	-409	1	13.9	TAAGCC
MAL13P1.93	-1879	-1	13.9	GGCTTA
PFI0190w	-1008	-1	13.9	GGCTTA
MAL7P1.14	-1935	-1	13.9	GGCTTA
PFF0165c	-216	-1	13.9	GGCTTA
PF10_0128	-632	-1	13.9	GGCTTA
MAL7P1.98	-941	-1	13.9	GGCTTA
PF14_0256	-1818	1	13.9	TAAGCC
MAL13P1.209	-565	-1	13.9	GGCTTA
PFC0365w	-1470	-1	13.9	GGCTTA
PFC0365w	-1009	1	13.9	TAAGCC
PFC1000w	-475	1	13.9	TAAGCC
PFF1295w	-646	1	13.9	TAAGCC
PF14_0230	-914	1	13.9	TAAGCC
PFL1980c	-378	-1	13.9	GGCTTA
PF07_0037	-596	1	13.9	TAAGCC
PF14_0673	-731	-1	13.9	GGCTTA
PF14_0605	-864	-1	13.9	GGCTTA
PF10_0103	-1346	1	13.9	TAAGCC
PF10_0103	-634	1	13.9	TAAGCC
PF13_0192	-334	-1	13.9	GGCTTA
PF08_0037	-404	1	13.9	TAAGCC
PF10_0219	-1117	-1	13.9	GGCTTA
PF14_0593	-1526	-1	13.9	GGCTTA
PF10_0200	-325	1	13.9	TAAGCC
PFL1800w	-689	-1	13.9	GGCTTA
PFD1010w	-125	1	13.9	TAAGCC
PF14_0187	-1230	-1	13.9	GGCTTA
PFI1140w	-1161	-1	13.9	GGCTTA
PFC0800w	-592	1	13.9	TAAGCC
PFF0125c	-223	1	13.9	TAAGCC
PFF0590c	-256	-1	13.9	GGCTTA
MAL13P1.274	-1618	-1	13.9	GGCTTA
MAL8P1.114	-370	1	13.9	TAAGCC
PFL1620w	-1307	-1	13.9	GGCTTA
PFC0300c	-1603	1	13.9	TAAGCC
PFC0300c	-565	-1	13.9	GGCTTA
PFL1735c	-1417	-1	13.9	GGCTTA
MAL13P1.92	-740	-1	13.9	GGCTTA
PF14_0515	-1328	-1	13.9	GGCTTA
MAL8P1.64	-1206	-1	13.9	GGCTTA
PF14_0517	-1248	1	13.9	TAAGCC
PF14_0399	-610	-1	13.9	GGCTTA
PF14_0399	-18	-1	13.9	GGCTTA
MAL7P1.81	-1459	-1	13.9	GGCTTA
PFE1040c	-612	1	13.9	TAAGCC
PF11_0188	-1845	-1	13.9	GGCTTA
PF14_0141	-1385	1	13.9	TAAGCC
PF13_0129	-846	1	13.9	TAAGCC
PF07_0070	-1420	1	13.9	TAAGCC
PF14_0231	-1456	-1	13.9	GGCTTA
PF14_0231	-167	1	13.9	TAAGCC
PFC0775w	-741	-1	13.9	GGCTTA
PFC0265c	-718	-1	13.9	GGCTTA
PF13_0224	-1466	1	13.9	TAAGCC
PFE0810c	-1205	-1	13.9	GGCTTA
PF14_0391	-231	1	13.9	TAAGCC
PFI0585c	-222	-1	13.9	GGCTTA
PFI0285w	-1505	1	13.9	TAAGCC
MAL7P1.28	-66	-1	13.9	GGCTTA
PF11_0445	-398	1	13.9	TAAGCC
MAL7P1.320	-953	-1	13.9	GGCTTA
MAL7P1.320	-732	-1	13.9	GGCTTA
PF14_0598	-673	-1	13.9	GGCTTA
PF13_0045	-818	1	13.9	TAAGCC
PF14_0657	-1945	-1	13.9	GGCTTA
PF11_0432	-1107	-1	13.9	GGCTTA
PF14_0370	-1162	1	13.9	TAAGCC
PFC0440c	-1997	-1	13.9	GGCTTA
PFC0440c	-697	-1	13.9	GGCTTA
MAL13P1.91	-839	1	13.9	TAAGCC
PF14_0499	-811	1	13.9	TAAGCC
MAL7P1.27	-1928	-1	13.9	GGCTTA
PF14_0473	-1048	1	13.9	TAAGCC
PF11_0068	-1144	-1	13.9	GGCTTA
PF11_0109	-794	1	13.9	TAAGCC
PFC0270w	-1483	1	13.9	TAAGCC
PFL0515w	-1139	1	13.9	TAAGCC
PFF1260c	-1884	1	13.9	TAAGCC
PFF1260c	-988	-1	13.9	GGCTTA
PFF0885w	-565	1	13.9	TAAGCC
PFI0475w	-317	-1	13.9	GGCTTA
PF11_0331	-266	-1	13.9	GGCTTA
PF14_0655	-1395	1	13.9	TAAGCC
PF14_0198	-1032	-1	13.9	GGCTTA
PFL0415w	-810	-1	10.81	GGCTTC
PF13_0360	-1362	1	10.81	GAAGCC
MAL13P1.144	-274	-1	10.81	GGCTTC
PFL2125c	-383	1	10.81	GAAGCC
PF14_0028	-1907	1	10.81	GAAGCC
PFF0530w	-1330	1	10.81	GAAGCC
PF14_0241	-328	1	10.81	GAAGCC
PFD0980w	-428	-1	10.81	GGCTTC
PFL1035w	-31	1	10.81	GAAGCC
PF14_0393	-986	-1	10.81	GGCTTC
PFI0170w	-1103	-1	10.81	GGCTTC
PF14_0057	-164	1	10.81	GAAGCC
PFF0525w	-326	1	10.81	GAAGCC
PFL0210c	-1349	-1	10.81	GGCTTC
PF14_0087	-898	-1	10.81	GGCTTC
PF11_0059	-27	1	10.81	GAAGCC
PFF0430w	-1941	1	10.81	GAAGCC
PFL2175w	-12	1	10.81	GAAGCC
PFL2170c	-364	-1	10.81	GGCTTC
PF14_0481	-739	-1	10.81	GGCTTC
PF07_0053	-1382	1	10.81	GAAGCC
PFL0175c	-295	1	10.81	GAAGCC
PFL1680w	-1938	-1	10.81	GGCTTC
PFL0430w	-683	-1	10.81	GGCTTC
MAL13P1.349	-14	-1	10.81	GGCTTC
PF14_0218	-306	1	10.81	GAAGCC
PFE1590w	-931	-1	10.81	GGCTTC
MAL7P1.147	-1003	-1	10.81	GGCTTC
PFF1260c	-1813	1	10.81	GAAGCC
PFF1260c	-660	-1	10.81	GGCTTC
PFF1025c	-606	1	10.21	AAAGCC
PF14_0442	-1849	-1	10.21	GGCTTT
MAL8P1.105	-18	1	10.21	AAAGCC
PFB0445c	-371	-1	10.21	GGCTTT
PF14_0368	-1066	-1	10.21	GGCTTT
PF13_0051	-681	1	10.21	AAAGCC
PFL0520c	-412	-1	10.21	GGCTTT
PF07_0029	-879	1	10.21	AAAGCC
PF11_0245	-488	1	10.21	AAAGCC
PFD0540c	-238	1	10.21	AAAGCC
PF13_0056	-1505	1	10.21	AAAGCC
PFD1060w	-1361	-1	10.21	GGCTTT
PF14_0152	-1195	1	10.21	AAAGCC
PF11_0471	-691	-1	10.21	GGCTTT
PF14_0359	-842	1	10.21	AAAGCC
MAL7P1.16	-972	1	10.21	AAAGCC
PFF1270c	-642	-1	10.21	GGCTTT
PFI1130c	-249	1	10.21	AAAGCC
MAL13P1.76	-1805	-1	10.21	GGCTTT
MAL13P1.293	-372	-1	10.21	GGCTTT
MAL7P1.14	-354	-1	10.21	GGCTTT
PFF0880c	-802	-1	10.21	GGCTTT
PFL0900c	-735	1	10.21	AAAGCC
PFC0365w	-807	1	10.21	AAAGCC
PFC0365w	-585	1	10.21	AAAGCC
PF13_0157	-547	-1	10.21	GGCTTT
PF13_0330	-727	-1	10.21	GGCTTT
MAL8P1.92	-972	1	10.21	AAAGCC
PF10_0267	-833	-1	10.21	GGCTTT
PF07_0037	-1370	1	10.21	AAAGCC
PF13_0341	-440	1	10.21	AAAGCC
PFE1210c	-16	1	10.21	AAAGCC
PFD0740w	-632	-1	10.21	GGCTTT
PFE1150w	-1209	1	10.21	AAAGCC
PFL1425w	-1920	-1	10.21	GGCTTT
PF13_0214	-1674	1	10.21	AAAGCC
PF11_0275	-795	-1	10.21	GGCTTT
PFC0295c	-469	1	10.21	AAAGCC
PFE1390w	-192	1	10.21	AAAGCC
PF13_0293	-1322	1	10.21	AAAGCC
PFF1030w	-1007	-1	10.21	GGCTTT
PF13_0158	-802	1	10.21	AAAGCC
PF13_0331	-584	1	10.21	AAAGCC
PF13_0213	-1288	-1	10.21	GGCTTT
PFL1935c	-307	1	10.21	AAAGCC
PF14_0104	-1500	1	10.21	AAAGCC
PF14_0146	-266	-1	10.21	GGCTTT
PF08_0069	-486	-1	10.21	GGCTTT
PF14_0699	-1332	1	10.21	AAAGCC
PFF0590c	-1020	1	10.21	AAAGCC
PFL0450c	-467	1	10.21	AAAGCC
MAL13P1.274	-1690	1	10.21	AAAGCC
PFF0385c	-384	-1	10.21	GGCTTT
PF14_0096	-997	1	10.21	AAAGCC
PFC0300c	-1189	1	10.21	AAAGCC
PF08_0074	-874	1	10.21	AAAGCC
PF14_0627	-997	-1	10.21	GGCTTT
MAL8P1.64	-1227	1	10.21	AAAGCC
PF11_0258	-632	-1	10.21	GGCTTT
PF14_0661	-253	1	10.21	AAAGCC
PFL1205c	-569	-1	10.21	GGCTTT
PF07_0057	-1613	1	10.21	AAAGCC
PFC0285c	-98	-1	10.21	GGCTTT
PF11_0466	-1127	1	10.21	AAAGCC
MAL8P1.35	-208	-1	10.21	GGCTTT
PF11_0188	-111	1	10.21	AAAGCC
PF10_0264	-1047	-1	10.21	GGCTTT
PF14_0141	-406	-1	10.21	GGCTTT
PF11_0260	-571	-1	10.21	GGCTTT
PFC0775w	-532	1	10.21	AAAGCC
PF14_0564	-646	-1	10.21	GGCTTT
PF14_0439	-1126	1	10.21	AAAGCC
PF14_0439	-442	1	10.21	AAAGCC
PF11_0207	-972	1	10.21	AAAGCC
PF11_0207	-798	1	10.21	AAAGCC
PFB0745w	-1869	1	10.21	AAAGCC
MAL8P1.83	-762	1	10.21	AAAGCC
PFF0390w	-239	1	10.21	AAAGCC
MAL13P1.56	-182	-1	10.21	GGCTTT
PFL1845c	-395	1	10.21	AAAGCC
PFL1845c	-354	1	10.21	AAAGCC
PF08_0019	-1732	1	10.21	AAAGCC
PFL2445c	-484	-1	10.21	GGCTTT
PF13_0316	-978	-1	10.21	GGCTTT
PF14_0072	-237	-1	10.21	GGCTTT
PF10_0144	-845	-1	10.21	GGCTTT
PF11_0266	-1542	1	10.21	AAAGCC
PFL1855w	-691	-1	10.21	GGCTTT
PF11_0165	-1466	-1	10.21	GGCTTT
PF14_0499	-824	-1	10.21	GGCTTT
PF14_0473	-1426	-1	10.21	GGCTTT
MAL13P1.43	-1427	-1	10.21	GGCTTT
PF14_0042	-810	-1	10.21	GGCTTT
PFL0310c	-873	1	10.21	AAAGCC
PF14_0078	-144	1	10.21	AAAGCC
PFC0200w	-401	1	10.21	AAAGCC
PFE1590w	-1300	1	10.21	AAAGCC
PFE0350c	-241	1	10.21	AAAGCC
PFE1070c	-1261	1	10.14	TCAGCC
PF14_0242	-640	-1	10.14	GGCTGA
PFC1015c	-261	1	10.14	TCAGCC
PF14_0329	-695	-1	10.14	GGCTGA
PFL2230c	-905	-1	10.14	GGCTGA
PFF0755c	-764	-1	10.14	GGCTGA
PFB0635w	-105	1	10.14	TCAGCC
PFL2170c	-1976	1	10.14	TCAGCC
PF14_0520	-1035	-1	10.14	GGCTGA
PFB0630c	-1399	-1	10.14	GGCTGA
PFF1385c	-9	1	10.14	TCAGCC
PFD0770c	-1422	-1	9.88	GGCCTA
PF14_0185	-1907	1	9.88	TAGGCC
PF14_0185	-539	-1	9.88	GGCCTA
PFI0125c	-442	-1	9.88	GGCCTA
PF14_0223	-717	1	9.88	TAGGCC
MAL13P1.221	-1043	1	9.88	TAGGCC
PF13_0245	-657	-1	9.88	GGCCTA
PF08_0019	-1379	1	9.88	TAGGCC
PF14_0481	-483	1	9.88	TAGGCC
PF14_0499	-1559	-1	9.88	GGCCTA
MAL7P1.27	-1957	1	9.88	TAGGCC
PF14_0078	-908	-1	9.88	GGCCTA
PFF1385c	-989	-1	9.88	GGCCTA
PF10_0320	-340	-1	8.54	GCCTTA
PFB0445c	-1761	-1	8.54	GCCTTA
PF13_0360	-1155	1	8.54	TAAGGC
PFD0540c	-1591	-1	8.54	GCCTTA
PF13_0056	-1727	1	8.54	TAAGGC
PF14_0077	-1817	1	8.54	TAAGGC
PF14_0077	-1289	1	8.54	TAAGGC
PFB0865w	-955	-1	8.54	GCCTTA
PF11_0296	-936	-1	8.54	GCCTTA
PF10_0160	-1810	-1	8.54	GCCTTA
PFF0700c	-1243	1	8.54	TAAGGC
PFL0575w	-803	1	8.54	TAAGGC
MAL7P1.16	-825	-1	8.54	GCCTTA
PFC0360w	-1358	1	8.54	TAAGGC
PF07_0059	-1775	1	8.54	TAAGGC
PF07_0059	-1762	1	8.54	TAAGGC
PF07_0059	-76	1	8.54	TAAGGC
MAL13P1.286	-32	1	8.54	TAAGGC
MAL13P1.76	-1289	1	8.54	TAAGGC
PF11_0295	-350	1	8.54	TAAGGC
PF14_0194	-271	1	8.54	TAAGGC
PFI0865w	-220	-1	8.54	GCCTTA
PFL2075c	-24	1	8.54	TAAGGC
PFI0125c	-425	-1	8.54	GCCTTA
PFF1110c	-986	-1	8.54	GCCTTA
MAL7P1.120	-712	1	8.54	TAAGGC
PF14_0124	-1979	-1	8.54	GCCTTA
PF14_0124	-759	-1	8.54	GCCTTA
PF11_0161	-679	-1	8.54	GCCTTA
PF11_0274	-439	1	8.54	TAAGGC
PF14_0324	-1916	1	8.54	TAAGGC
PFC0350c	-811	-1	8.54	GCCTTA
PF11_0106	-1986	-1	8.54	GCCTTA
PF08_0096	-1343	1	8.54	TAAGGC
PF14_0393	-1168	1	8.54	TAAGGC
PF14_0145	-327	-1	8.54	GCCTTA
PF14_0401	-1820	-1	8.54	GCCTTA
PFE0975c	-565	-1	8.54	GCCTTA
PFD1010w	-918	-1	8.54	GCCTTA
PFL0970w	-824	-1	8.54	GCCTTA
PF11_0105	-1812	1	8.54	TAAGGC
PF11_0105	-1278	-1	8.54	GCCTTA
PF11_0105	-1191	1	8.54	TAAGGC
PF10_0115	-64	-1	8.54	GCCTTA
PF10_0327	-528	1	8.54	TAAGGC
PF11_0403	-1155	-1	8.54	GCCTTA
PF14_0096	-923	1	8.54	TAAGGC
PF11_0071	-1390	1	8.54	TAAGGC
PF11_0508	-82	1	8.54	TAAGGC
PFE1435c	-719	1	8.54	TAAGGC
PFL2150c	-618	-1	8.54	GCCTTA
PFL2150c	-556	1	8.54	TAAGGC
PFC0221c	-400	1	8.54	TAAGGC
PFF0525w	-1051	1	8.54	TAAGGC
MAL7P1.81	-1593	-1	8.54	GCCTTA
PF14_0188	-1229	1	8.54	TAAGGC
PFF1070c	-1573	-1	8.54	GCCTTA
PFL1310c	-58	1	8.54	TAAGGC
PF07_0070	-1286	1	8.54	TAAGGC
MAL13P1.116	-625	1	8.54	TAAGGC
MAL13P1.56	-1619	-1	8.54	GCCTTA
PF14_0391	-968	1	8.54	TAAGGC
PF13_0042	-849	1	8.54	TAAGGC
PF13_0219	-948	-1	8.54	GCCTTA
PF13_0014	-1222	-1	8.54	GCCTTA
PF11_0203	-1116	1	8.54	TAAGGC
PF11_0445	-937	1	8.54	TAAGGC
PF14_0520	-47	1	8.54	TAAGGC
MAL13P1.257	-507	1	8.54	TAAGGC
PFC1055w	-507	1	8.54	TAAGGC
PFE1430c	-389	1	8.54	TAAGGC
PF13_0281	-958	-1	8.54	GCCTTA
PF14_0296	-811	1	8.54	TAAGGC
PF11_0266	-1104	-1	8.54	GCCTTA
PF11_0266	-867	1	8.54	TAAGGC
PFC0440c	-782	1	8.54	TAAGGC
PFL0625c	-924	1	8.54	TAAGGC
PFL0625c	-27	1	8.54	TAAGGC
PFI0860c	-600	1	8.54	TAAGGC
MAL13P1.349	-221	-1	8.54	GCCTTA
MAL13P1.243	-1667	1	8.54	TAAGGC
PF14_0499	-1397	-1	8.54	GCCTTA
PFA0160c	-596	1	8.54	TAAGGC
MAL8P1.103	-1123	1	8.54	TAAGGC
PFD0180c	-1618	1	8.54	TAAGGC
PF11_0109	-1350	-1	8.54	GCCTTA
PF10_0328	-1013	-1	8.54	GCCTTA
PF14_0677	-1747	1	8.54	TAAGGC
PF13_0310	-1368	-1	8.54	GCCTTA
MAL7P1.122	-963	-1	8.54	GCCTTA
PF10_0299	-376	1	8.54	TAAGGC
PF14_0561	-185	-1	8.54	GCCTTA
PF14_0561	-172	1	8.54	TAAGGC
PF11_0116	-224	1	8.54	TAAGGC
PFE0350c	-1240	1	8.54	TAAGGC
MAL8P1.131	-1048	-1	8.54	GCCTTA
PF14_0198	-954	1	8.54	TAAGGC
PF14_0619	-108	1	8.51	TATGCC
PFB0445c	-925	1	8.51	TATGCC
PFB0445c	-113	1	8.51	TATGCC
PF14_0368	-906	-1	8.51	GGCATA
PF13_0051	-693	-1	8.51	GGCATA
PF08_0095	-20	1	8.51	TATGCC
PF07_0067	-1295	1	8.51	TATGCC
PF13_0273	-592	-1	8.51	GGCATA
PF11_0245	-1625	-1	8.51	GGCATA
PF13_0287	-1234	1	8.51	TATGCC
PF14_0174	-1101	-1	8.51	GGCATA
PF13_0150	-1459	-1	8.51	GGCATA
PF13_0150	-982	1	8.51	TATGCC
PFF0105w	-459	1	8.51	TATGCC
MAL7P1.88	-270	1	8.51	TATGCC
PFF0700c	-269	1	8.51	TATGCC
MAL7P1.25	-335	-1	8.51	GGCATA
PF13_0252	-710	1	8.51	TATGCC
PF13_0305	-1157	-1	8.51	GGCATA
PFL1290w	-1239	1	8.51	TATGCC
PFL1290w	-778	1	8.51	TATGCC
PFE1370w	-1606	-1	8.51	GGCATA
PF11_0439	-753	-1	8.51	GGCATA
PFF0500c	-549	-1	8.51	GGCATA
MAL7P1.151	-590	-1	8.51	GGCATA
MAL7P1.151	-503	1	8.51	TATGCC
MAL7P1.151	-244	1	8.51	TATGCC
PF13_0232	-34	-1	8.51	GGCATA
PF14_0434	-1030	-1	8.51	GGCATA
MAL13P1.390	-908	1	8.51	TATGCC
PF08_0087	-1618	1	8.51	TATGCC
MAL13P1.52	-699	1	8.51	TATGCC
PFE1020w	-355	1	8.51	TATGCC
PFI1130c	-573	1	8.51	TATGCC
PFE0995c	-109	1	8.51	TATGCC
MAL13P1.93	-369	-1	8.51	GGCATA
PFB0180w	-790	-1	8.51	GGCATA
MAL8P1.41	-1207	-1	8.51	GGCATA
MAL13P1.293	-446	1	8.51	TATGCC
MAL13P1.36	-275	1	8.51	TATGCC
PF11_0469	-879	1	8.51	TATGCC
PFC0465c	-1423	1	8.51	TATGCC
PFC0465c	-1245	1	8.51	TATGCC
PFE0130c	-51	1	8.51	TATGCC
PFF1135w	-159	1	8.51	TATGCC
PFL0740c	-557	-1	8.51	GGCATA
PFF0880c	-1432	1	8.51	TATGCC
PFL2395c	-1637	-1	8.51	GGCATA
PF10_0366	-1052	-1	8.51	GGCATA
PFL2075c	-415	1	8.51	TATGCC
PF14_0528	-1915	-1	8.51	GGCATA
PF14_0528	-1379	-1	8.51	GGCATA
PFF0165c	-130	1	8.51	TATGCC
PF14_0282	-1567	1	8.51	TATGCC
PF10_0077	-1707	-1	8.51	GGCATA
PF10_0077	-1327	1	8.51	TATGCC
PFD0070c	-894	-1	8.51	GGCATA
PFC0850c	-478	1	8.51	TATGCC
PFE1530c	-314	-1	8.51	GGCATA
PF13_0157	-592	-1	8.51	GGCATA
PFI0625c	-1510	1	8.51	TATGCC
MAL7P1.120	-1079	1	8.51	TATGCC
PF13_0341	-1226	-1	8.51	GGCATA
PF11_0161	-1050	-1	8.51	GGCATA
PF14_0324	-1385	-1	8.51	GGCATA
PFC0350c	-769	1	8.51	TATGCC
PFD0740w	-1902	-1	8.51	GGCATA
PFC0805w	-638	-1	8.51	GGCATA
PF13_0259	-276	1	8.51	TATGCC
PFE1150w	-604	-1	8.51	GGCATA
MAL8P1.107	-820	-1	8.51	GGCATA
PF14_0283	-267	-1	8.51	GGCATA
PFL0705c	-495	-1	8.51	GGCATA
PFC0490w	-992	1	8.51	TATGCC
PFD0835c	-852	-1	8.51	GGCATA
PF10_0103	-460	1	8.51	TATGCC
PFC0295c	-1424	1	8.51	TATGCC
PFE1390w	-484	1	8.51	TATGCC
PFF0945c	-620	1	8.51	TATGCC
PF14_0401	-906	-1	8.51	GGCATA
PF14_0411	-331	-1	8.51	GGCATA
PF13_0158	-757	1	8.51	TATGCC
PFC0430w	-1729	-1	8.51	GGCATA
PFI0930c	-1058	-1	8.51	GGCATA
PF13_0209	-607	1	8.51	TATGCC
PF11_0224	-1869	-1	8.51	GGCATA
PFL0155c	-1585	1	8.51	TATGCC
PF07_0117	-719	1	8.51	TATGCC
MAL7P1.150	-578	1	8.51	TATGCC
PF14_0104	-1957	-1	8.51	GGCATA
PF14_0364	-1046	1	8.51	TATGCC
PF14_0699	-1511	1	8.51	TATGCC
PF08_0006	-35	-1	8.51	GGCATA
PFC0800w	-814	-1	8.51	GGCATA
PFF0125c	-533	1	8.51	TATGCC
PFF0125c	-425	-1	8.51	GGCATA
PF10_0091	-1153	1	8.51	TATGCC
MAL13P1.274	-394	-1	8.51	GGCATA
PF13_0179	-452	-1	8.51	GGCATA
PFF0385c	-178	1	8.51	TATGCC
PF14_0052	-619	1	8.51	TATGCC
PF11_0096	-1636	1	8.51	TATGCC
PF11_0096	-789	1	8.51	TATGCC
PFD0265w	-1389	1	8.51	TATGCC
MAL8P1.24	-503	1	8.51	TATGCC
PFC0535w	-563	-1	8.51	GGCATA
PF11_0508	-862	-1	8.51	GGCATA
PFB0635w	-553	1	8.51	TATGCC
PFE1435c	-1397	-1	8.51	GGCATA
PFI0455w	-318	-1	8.51	GGCATA
PFE1535w	-467	1	8.51	TATGCC
PFC0285c	-628	1	8.51	TATGCC
PF13_0245	-1041	-1	8.51	GGCATA
PFL1240c	-693	-1	8.51	GGCATA
MAL7P1.81	-777	-1	8.51	GGCATA
PF11_0312	-937	-1	8.51	GGCATA
PFE1040c	-66	1	8.51	TATGCC
PF14_0122	-919	1	8.51	TATGCC
PF14_0122	-405	1	8.51	TATGCC
PF10_0264	-1034	1	8.51	TATGCC
PF14_0365	-1034	-1	8.51	GGCATA
PFF0625w	-1111	-1	8.51	GGCATA
PFF0625w	-994	-1	8.51	GGCATA
PFF0625w	-119	1	8.51	TATGCC
PF10_0361	-441	-1	8.51	GGCATA
PFC0470w	-387	-1	8.51	GGCATA
PFC0470w	-209	-1	8.51	GGCATA
PF14_0188	-1886	-1	8.51	GGCATA
PF07_0099	-1041	-1	8.51	GGCATA
PF14_0141	-1709	1	8.51	TATGCC
PF14_0141	-444	1	8.51	TATGCC
PF13_0129	-1106	1	8.51	TATGCC
PF13_0129	-773	1	8.51	TATGCC
PFL1310c	-762	-1	8.51	GGCATA
PF14_0437	-1863	1	8.51	TATGCC
PFF0405c	-71	1	8.51	TATGCC
PF14_0489	-1421	-1	8.51	GGCATA
PF07_0070	-491	1	8.51	TATGCC
PFC0775w	-1112	-1	8.51	GGCATA
PFC0775w	-1040	-1	8.51	GGCATA
PFL2170c	-1753	1	8.51	TATGCC
PFI0895c	-843	-1	8.51	GGCATA
PFL0605c	-428	-1	8.51	GGCATA
PF14_0439	-1387	-1	8.51	GGCATA
MAL8P1.83	-965	1	8.51	TATGCC
PFF0390w	-445	-1	8.51	GGCATA
PFL1715w	-449	1	8.51	TATGCC
PF14_0391	-1867	1	8.51	TATGCC
PF10_0121	-830	-1	8.51	GGCATA
PF10_0085	-1587	1	8.51	TATGCC
PF13_0014	-1860	-1	8.51	GGCATA
PF14_0449	-539	-1	8.51	GGCATA
PF13_0132	-790	-1	8.51	GGCATA
PFC0855w	-492	-1	8.51	GGCATA
PF14_0228	-599	1	8.51	TATGCC
MAL7P1.320	-1457	-1	8.51	GGCATA
PFB0630c	-951	-1	8.51	GGCATA
PFE0845c	-859	1	8.51	TATGCC
MAL7P1.31	-228	-1	8.51	GGCATA
PFE1520c	-372	1	8.51	TATGCC
PF11_0225	-1887	1	8.51	TATGCC
PF13_0316	-1605	1	8.51	TATGCC
PF14_0598	-1479	1	8.51	TATGCC
MAL13P1.294	-85	1	8.51	TATGCC
PFL2265c	-726	-1	8.51	GGCATA
PFE1085w	-1107	-1	8.51	GGCATA
PFE1270c	-748	-1	8.51	GGCATA
PF10_0144	-1579	1	8.51	TATGCC
PF10_0155	-1672	1	8.51	TATGCC
PFB0370c	-413	-1	8.51	GGCATA
PF13_0045	-824	1	8.51	TATGCC
PF14_0657	-740	-1	8.51	GGCATA
PF14_0657	-557	1	8.51	TATGCC
PFE1405c	-1363	-1	8.51	GGCATA
PF14_0370	-1430	-1	8.51	GGCATA
PFE1115c	-1357	-1	8.51	GGCATA
PFL2485c	-620	-1	8.51	GGCATA
PF11_0351	-1215	1	8.51	TATGCC
PF11_0351	-131	1	8.51	TATGCC
PFL0460w	-708	-1	8.51	GGCATA
PF14_0603	-417	1	8.51	TATGCC
MAL13P1.243	-1777	1	8.51	TATGCC
PFB0550w	-1140	1	8.51	TATGCC
PFA0160c	-936	1	8.51	TATGCC
PFD0180c	-1911	-1	8.51	GGCATA
PFI0150c	-1300	-1	8.51	GGCATA
PF11_0313	-932	1	8.51	TATGCC
PF14_0078	-1136	-1	8.51	GGCATA
MAL7P1.122	-596	-1	8.51	GGCATA
PFI0920c	-207	-1	8.51	GGCATA
PF07_0015	-1188	1	8.51	TATGCC
MAL7P1.147	-1019	1	8.51	TATGCC
PF14_0378	-763	1	8.51	TATGCC
PFL0670c	-1472	-1	8.51	GGCATA
PFL0670c	-1374	-1	8.51	GGCATA
MAL13P1.218	-519	1	8.51	TATGCC
PFL0515w	-703	-1	8.51	GGCATA
PFF0885w	-1873	-1	8.51	GGCATA
PF13_0304	-601	1	8.51	TATGCC
MAL8P1.131	-802	1	8.51	TATGCC
PFF0700c	-1480	-1	8.3	GGCGTA
MAL7P1.25	-60	1	8.3	TACGCC
PFF1410c	-176	1	8.3	TACGCC
PF10_0366	-952	1	8.3	TACGCC
PF13_0190	-825	-1	8.3	GGCGTA
PFI0755c	-1073	-1	8.3	GGCGTA
PFF1295w	-1866	1	8.3	TACGCC
PFE1530c	-771	1	8.3	TACGCC
PF14_0329	-1109	-1	8.3	GGCGTA
PFA0480w	-262	1	8.3	TACGCC
PFF0945c	-37	1	8.3	TACGCC
PF14_0393	-1376	-1	8.3	GGCGTA
PFE0975c	-1149	1	8.3	TACGCC
PF10_0123	-1739	-1	8.3	GGCGTA
PF07_0117	-727	-1	8.3	GGCGTA
PFF0345w	-578	-1	8.3	GGCGTA
PFL1620w	-933	1	8.3	TACGCC
PFL1620w	-814	1	8.3	TACGCC
PFE1535w	-10	-1	8.3	GGCGTA
PF07_0008	-1678	1	8.3	TACGCC
MAL13P1.153	-1014	-1	8.3	GGCGTA
PF11_0111	-1165	1	8.3	TACGCC
MAL7P1.320	-882	-1	8.3	GGCGTA
PF13_0165	-668	1	8.3	TACGCC
PFC0735w	-1533	1	8.3	TACGCC
PF13_0243	-751	1	8.3	TACGCC
PF13_0268	-1788	1	8.3	TACGCC
MAL8P1.131	-1021	-1	8.3	GGCGTA
PF14_0126	-1038	1	8	TAAGCA
PFL1795c	-428	1	8	TAAGCA
PF13_0203	-178	1	8	TAAGCA
MAL8P1.105	-532	-1	8	TGCTTA
PF14_0619	-843	1	8	TAAGCA
MAL7P1.113	-494	-1	8	TGCTTA
MAL7P1.113	-178	1	8	TAAGCA
MAL8P1.19	-749	-1	8	TGCTTA
PFF1335c	-401	-1	8	TGCTTA
PFF1335c	-266	-1	8	TGCTTA
PFL0415w	-320	-1	8	TGCTTA
PFD0462w	-362	1	8	TAAGCA
PF13_0273	-558	1	8	TAAGCA
PFI1385c	-112	-1	8	TGCTTA
PF11_0245	-1612	-1	8	TGCTTA
PF11_0245	-688	1	8	TAAGCA
PFD0540c	-580	-1	8	TGCTTA
MAL13P1.26	-665	1	8	TAAGCA
MAL13P1.26	-585	-1	8	TGCTTA
MAL13P1.26	-409	-1	8	TGCTTA
MAL7P1.88	-568	1	8	TAAGCA
PFB0865w	-215	1	8	TAAGCA
PFD0880w	-1360	-1	8	TGCTTA
PF11_0296	-1173	1	8	TAAGCA
PF11_0296	-743	-1	8	TGCTTA
PF10_0160	-1829	1	8	TAAGCA
PFF0700c	-1030	1	8	TAAGCA
MAL7P1.25	-259	-1	8	TGCTTA
PF14_0059	-1430	-1	8	TGCTTA
PF14_0059	-1013	-1	8	TGCTTA
PF14_0059	-876	1	8	TAAGCA
PF14_0059	-662	1	8	TAAGCA
PFD1060w	-1465	1	8	TAAGCA
PFC0560c	-18	-1	8	TGCTTA
PF14_0359	-1699	1	8	TAAGCA
PF13_0147	-921	1	8	TAAGCA
PF14_0589	-585	1	8	TAAGCA
PF14_0301	-1915	1	8	TAAGCA
PF14_0301	-1267	1	8	TAAGCA
PF13_0263	-19	-1	8	TGCTTA
PFI0415c	-9	-1	8	TGCTTA
PFE0850c	-1489	-1	8	TGCTTA
PF14_0028	-1522	1	8	TAAGCA
PFL1585c	-382	-1	8	TGCTTA
PFF1270c	-889	1	8	TAAGCA
PFE1020w	-404	1	8	TAAGCA
PFI1130c	-123	-1	8	TGCTTA
MAL13P1.76	-922	1	8	TAAGCA
PFB0180w	-1278	-1	8	TGCTTA
PFB0180w	-926	-1	8	TGCTTA
MAL8P1.41	-1508	1	8	TAAGCA
PF14_0125	-154	-1	8	TGCTTA
PFD0160w	-863	-1	8	TGCTTA
PFC1015c	-1726	-1	8	TGCTTA
PFC1015c	-571	1	8	TAAGCA
PFL0050c	-312	1	8	TAAGCA
PFL0050c	-301	-1	8	TGCTTA
PF13_0044	-897	-1	8	TGCTTA
PF13_0044	-298	-1	8	TGCTTA
MAL13P1.293	-1062	-1	8	TGCTTA
PF11_0295	-543	1	8	TAAGCA
PF11_0295	-113	-1	8	TGCTTA
MAL13P1.36	-1231	1	8	TAAGCA
MAL13P1.36	-1156	1	8	TAAGCA
PF11_0526	-600	-1	8	TGCTTA
PFC0465c	-96	-1	8	TGCTTA
PF14_0083	-1658	1	8	TAAGCA
PFE0130c	-1794	-1	8	TGCTTA
PF11_0118	-485	-1	8	TGCTTA
PF13_0190	-1177	-1	8	TGCTTA
PF14_0528	-919	1	8	TAAGCA
PFF1400w	-543	-1	8	TGCTTA
PFF1400w	-268	-1	8	TGCTTA
PF10_0038	-1185	-1	8	TGCTTA
PF14_0282	-1215	-1	8	TGCTTA
PF14_0282	-761	-1	8	TGCTTA
MAL7P1.98	-615	1	8	TAAGCA
PF14_0256	-1201	1	8	TAAGCA
MAL13P1.31	-1858	-1	8	TGCTTA
MAL13P1.31	-1240	-1	8	TGCTTA
PFC0365w	-1638	1	8	TAAGCA
PFC0365w	-458	1	8	TAAGCA
PF13_0228	-643	1	8	TAAGCA
PF13_0228	-194	1	8	TAAGCA
PF13_0157	-473	-1	8	TGCTTA
PFF0530w	-1832	-1	8	TGCTTA
PFF0530w	-1445	-1	8	TGCTTA
PF14_0241	-824	-1	8	TGCTTA
PF14_0241	-662	-1	8	TGCTTA
PF13_0330	-455	1	8	TAAGCA
PF13_0330	-209	1	8	TAAGCA
PF14_0230	-1605	-1	8	TGCTTA
PF14_0230	-1016	1	8	TAAGCA
MAL13P1.184	-20	-1	8	TGCTTA
PFL1980c	-302	1	8	TAAGCA
PF10_0267	-1221	1	8	TAAGCA
PF10_0267	-699	-1	8	TGCTTA
PF13_0027	-668	-1	8	TGCTTA
PF14_0124	-1955	1	8	TAAGCA
PF11_0161	-494	1	8	TAAGCA
PF11_0274	-1109	1	8	TAAGCA
PF14_0324	-1700	1	8	TAAGCA
PF14_0324	-412	1	8	TAAGCA
PFE1210c	-1266	1	8	TAAGCA
PFD0740w	-1061	-1	8	TGCTTA
PFF0825c	-207	1	8	TAAGCA
PF14_0223	-1505	1	8	TAAGCA
PF14_0223	-588	1	8	TAAGCA
PFI0325c	-654	-1	8	TGCTTA
MAL13P1.28	-11	1	8	TAAGCA
PF14_0283	-1073	1	8	TAAGCA
PF14_0283	-619	1	8	TAAGCA
PF07_0030	-838	-1	8	TGCTTA
PF11_0106	-719	1	8	TAAGCA
PF10_0103	-1680	-1	8	TGCTTA
PF10_0103	-1238	-1	8	TGCTTA
PFC0295c	-1361	-1	8	TGCTTA
PFE1390w	-1013	1	8	TAAGCA
PFE1010w	-965	1	8	TAAGCA
PFL1235c	-895	1	8	TAAGCA
PF14_0329	-1669	1	8	TAAGCA
PF13_0293	-588	1	8	TAAGCA
PFF0945c	-561	-1	8	TGCTTA
PFF0945c	-491	-1	8	TGCTTA
PFF0945c	-108	1	8	TAAGCA
PF14_0145	-1340	-1	8	TGCTTA
PF14_0401	-1411	1	8	TAAGCA
PF08_0037	-32	-1	8	TGCTTA
PF13_0158	-876	1	8	TAAGCA
PF10_0219	-1473	-1	8	TGCTTA
PF13_0331	-1102	-1	8	TGCTTA
PF13_0331	-856	-1	8	TGCTTA
PF13_0286	-426	-1	8	TGCTTA
PF14_0247	-59	1	8	TAAGCA
PFE0855c	-247	-1	8	TGCTTA
PFE0855c	-53	1	8	TAAGCA
PF13_0234	-1695	-1	8	TGCTTA
PFC0565w	-523	1	8	TAAGCA
PF11_0224	-1485	1	8	TAAGCA
PF11_0224	-1209	1	8	TAAGCA
PFL0155c	-478	1	8	TAAGCA
PFL0665c	-654	1	8	TAAGCA
PFL1800w	-757	-1	8	TGCTTA
PF14_0023	-600	-1	8	TGCTTA
PFL1935c	-718	1	8	TAAGCA
PFL1935c	-647	-1	8	TGCTTA
PFL1935c	-194	-1	8	TGCTTA
PFC0380w	-855	1	8	TAAGCA
PFB0595w	-1553	-1	8	TGCTTA
PFB0595w	-912	-1	8	TGCTTA
PF10_0122	-1057	1	8	TAAGCA
PFA0495c	-25	-1	8	TGCTTA
MAL7P1.150	-772	1	8	TAAGCA
PF14_0187	-1811	1	8	TAAGCA
PF14_0104	-18	-1	8	TGCTTA
PFC0375c	-235	-1	8	TGCTTA
PFF0345w	-709	1	8	TAAGCA
PFF0345w	-678	1	8	TAAGCA
PFF0345w	-646	1	8	TAAGCA
PFF0345w	-598	1	8	TAAGCA
PF08_0006	-276	1	8	TAAGCA
PFF0125c	-1254	-1	8	TGCTTA
PFC0780w	-1137	-1	8	TGCTTA
PFC0780w	-407	-1	8	TGCTTA
PFL2055w	-514	1	8	TAAGCA
PFI0170w	-707	-1	8	TGCTTA
MAL13P1.274	-1197	-1	8	TGCTTA
PF13_0179	-1242	-1	8	TGCTTA
PF13_0179	-1176	-1	8	TGCTTA
PF13_0179	-377	1	8	TAAGCA
MAL13P1.221	-1252	-1	8	TGCTTA
PFL1620w	-1091	-1	8	TGCTTA
PFL1620w	-826	1	8	TAAGCA
PF11_0096	-1665	1	8	TAAGCA
PF14_0096	-951	-1	8	TGCTTA
PFL1735c	-639	-1	8	TGCTTA
PF08_0074	-9	1	8	TAAGCA
PF14_0038	-715	1	8	TAAGCA
PF11_0065	-1249	1	8	TAAGCA
PF11_0508	-1626	-1	8	TGCTTA
PF08_0127	-67	1	8	TAAGCA
PFE0635c	-1576	1	8	TAAGCA
PFE1435c	-1449	1	8	TAAGCA
PF14_0627	-160	1	8	TAAGCA
PFI0455w	-116	1	8	TAAGCA
PFI0350c	-372	-1	8	TGCTTA
PFB0240w	-1026	1	8	TAAGCA
PF14_0057	-92	-1	8	TGCTTA
PF14_0661	-707	1	8	TAAGCA
PFL0565w	-1405	-1	8	TGCTTA
PF14_0486	-1321	1	8	TAAGCA
PF14_0486	-726	1	8	TAAGCA
PF10_0068	-1940	-1	8	TGCTTA
PF10_0068	-1671	1	8	TAAGCA
PF07_0057	-660	1	8	TAAGCA
PF07_0057	-289	-1	8	TGCTTA
PFC0285c	-189	-1	8	TGCTTA
PF14_0399	-1955	-1	8	TGCTTA
PFF0525w	-1231	-1	8	TGCTTA
PFF0525w	-828	-1	8	TGCTTA
PFF0525w	-441	-1	8	TGCTTA
PF11_0466	-1567	1	8	TAAGCA
PFE0885w	-750	-1	8	TGCTTA
PF11_0312	-1090	1	8	TAAGCA
PF07_0077	-1173	1	8	TAAGCA
PF14_0122	-1649	1	8	TAAGCA
PF14_0122	-1340	-1	8	TGCTTA
MAL8P1.75	-106	1	8	TAAGCA
PF14_0156	-1929	-1	8	TGCTTA
PF14_0156	-1629	-1	8	TGCTTA
PF13_0184	-571	1	8	TAAGCA
PF13_0171	-1932	1	8	TAAGCA
PF13_0171	-539	1	8	TAAGCA
PF10_0264	-1695	-1	8	TGCTTA
PF10_0264	-768	1	8	TAAGCA
PF13_0315	-1768	1	8	TAAGCA
MAL13P1.153	-1492	1	8	TAAGCA
PFB0455w	-1006	1	8	TAAGCA
PF14_0322	-820	1	8	TAAGCA
PFF0625w	-1737	1	8	TAAGCA
PFF0625w	-102	1	8	TAAGCA
PFL1830w	-1606	1	8	TAAGCA
PFL1830w	-1536	1	8	TAAGCA
PFL1830w	-673	1	8	TAAGCA
PFL1830w	-408	1	8	TAAGCA
PF11_0270	-938	-1	8	TGCTTA
PF11_0270	-839	-1	8	TGCTTA
PFI0650c	-506	-1	8	TGCTTA
PFC0470w	-1536	1	8	TAAGCA
PF11_0043	-214	-1	8	TGCTTA
PF07_0099	-1862	-1	8	TGCTTA
PF11_0260	-1201	1	8	TAAGCA
PF14_0448	-945	-1	8	TGCTTA
PFL1310c	-1129	1	8	TAAGCA
PFL1310c	-542	1	8	TAAGCA
PFL1310c	-248	-1	8	TGCTTA
PF10_0043	-1687	-1	8	TGCTTA
PFE1195w	-591	-1	8	TGCTTA
PF11_0123	-780	1	8	TAAGCA
PF14_0231	-1354	-1	8	TGCTTA
PF14_0231	-765	1	8	TAAGCA
PFI0895c	-1202	1	8	TAAGCA
PFI0895c	-692	-1	8	TGCTTA
PF14_0439	-951	-1	8	TGCTTA
PFC0265c	-454	1	8	TAAGCA
PFL0100c	-541	1	8	TAAGCA
PFB0525w	-1325	-1	8	TGCTTA
PFE0060w	-538	1	8	TAAGCA
PFB0745w	-344	-1	8	TGCTTA
PFL0075w	-1186	-1	8	TGCTTA
PFL0075w	-686	-1	8	TGCTTA
PFL0075w	-404	-1	8	TGCTTA
PFL0075w	-141	1	8	TAAGCA
PF14_0341	-685	1	8	TAAGCA
MAL7P1.134	-1379	-1	8	TGCTTA
MAL7P1.134	-698	-1	8	TGCTTA
PFE0810c	-134	-1	8	TGCTTA
PFL1715w	-455	1	8	TAAGCA
PF08_0081	-412	-1	8	TGCTTA
PF14_0391	-1659	-1	8	TGCTTA
PF14_0391	-982	1	8	TAAGCA
PF10_0085	-1846	1	8	TAAGCA
PF10_0085	-1429	-1	8	TGCTTA
PF10_0085	-880	1	8	TAAGCA
PF08_0019	-550	1	8	TAAGCA
PFI0585c	-934	1	8	TAAGCA
PF14_0546	-85	-1	8	TGCTTA
PF13_0219	-724	-1	8	TGCTTA
PF13_0014	-975	1	8	TAAGCA
PFE0970w	-648	-1	8	TGCTTA
PFE0970w	-332	1	8	TAAGCA
PF14_0449	-61	1	8	TAAGCA
PF11_0445	-1191	-1	8	TGCTTA
PF11_0445	-203	1	8	TAAGCA
PF10_0217	-1107	-1	8	TGCTTA
PF11_0051	-762	1	8	TAAGCA
PFL2445c	-943	1	8	TAAGCA
MAL13P1.253	-873	1	8	TAAGCA
PFL0330c	-809	-1	8	TGCTTA
PFE0050w	-1070	-1	8	TGCTTA
MAL13P1.257	-87	1	8	TAAGCA
PF13_0165	-1641	-1	8	TGCTTA
PF13_0165	-1136	1	8	TAAGCA
PF14_0456	-1996	-1	8	TGCTTA
PFC0271c	-926	-1	8	TGCTTA
PFC0271c	-687	1	8	TAAGCA
PF13_0316	-1194	1	8	TAAGCA
PF14_0598	-1490	-1	8	TGCTTA
PFC1055w	-323	-1	8	TGCTTA
PFL0695c	-362	1	8	TAAGCA
PFL0695c	-199	-1	8	TGCTTA
PF14_0072	-377	1	8	TAAGCA
PF13_0281	-1711	-1	8	TGCTTA
PFE1270c	-479	1	8	TAAGCA
PF11_0048	-1544	1	8	TAAGCA
PF11_0048	-1536	1	8	TAAGCA
PFE0465c	-1823	-1	8	TGCTTA
PF10_0155	-1280	1	8	TAAGCA
PFL0175c	-280	1	8	TAAGCA
PFL0175c	-24	-1	8	TGCTTA
PFB0370c	-554	1	8	TAAGCA
PF13_0045	-962	1	8	TAAGCA
PF14_0579	-1187	-1	8	TGCTTA
PFC0075c	-286	1	8	TAAGCA
PF14_0370	-1566	1	8	TAAGCA
PF14_0370	-1476	1	8	TAAGCA
PF14_0370	-516	1	8	TAAGCA
PF14_0370	-287	1	8	TAAGCA
PFL0460w	-628	1	8	TAAGCA
PFL0460w	-526	1	8	TAAGCA
PFL0460w	-9	1	8	TAAGCA
PF13_0142	-34	1	8	TAAGCA
PF14_0603	-545	1	8	TAAGCA
PF07_0097	-1553	1	8	TAAGCA
PFC0975c	-709	-1	8	TGCTTA
MAL8P1.156	-918	-1	8	TGCTTA
MAL8P1.156	-865	1	8	TAAGCA
PF14_0499	-1742	1	8	TAAGCA
PF14_0499	-745	-1	8	TGCTTA
PF11_0265	-585	1	8	TAAGCA
PF10_0340	-1015	1	8	TAAGCA
MAL8P1.103	-1082	1	8	TAAGCA
PF14_0022	-103	1	8	TAAGCA
PF11_0232	-928	1	8	TAAGCA
PF11_0232	-735	1	8	TAAGCA
PF08_0027	-1404	1	8	TAAGCA
PFC0735w	-908	1	8	TAAGCA
PFC0735w	-477	-1	8	TGCTTA
PFD0180c	-696	1	8	TAAGCA
PFD0180c	-229	1	8	TAAGCA
PFI0150c	-1350	-1	8	TGCTTA
PFI0150c	-1254	-1	8	TGCTTA
PF10_0363	-1248	1	8	TAAGCA
PF14_0677	-1409	-1	8	TGCTTA
PF13_0323	-726	-1	8	TGCTTA
PF13_0323	-544	-1	8	TGCTTA
PF11_0313	-779	-1	8	TGCTTA
PFL0310c	-349	1	8	TAAGCA
PFL0160w	-327	-1	8	TGCTTA
PF14_0078	-238	-1	8	TGCTTA
PF14_0078	-51	1	8	TAAGCA
PFD0460c	-1401	-1	8	TGCTTA
PF10_0197	-342	-1	8	TGCTTA
PF14_0587	-1066	1	8	TAAGCA
PF14_0587	-56	-1	8	TGCTTA
PF13_0141	-740	1	8	TAAGCA
PFC0270w	-1747	-1	8	TGCTTA
PFE1140c	-644	-1	8	TGCTTA
PF14_0378	-1871	-1	8	TGCTTA
PFF1095w	-1003	-1	8	TGCTTA
PFF1385c	-880	1	8	TAAGCA
MAL13P1.218	-609	1	8	TAAGCA
PFL0515w	-1815	1	8	TAAGCA
PFL0515w	-252	1	8	TAAGCA
MAL7P1.204	-451	1	8	TAAGCA
PFI0745w	-927	-1	8	TGCTTA
PF14_0561	-856	-1	8	TGCTTA
PFF0885w	-604	-1	8	TGCTTA
PFF0885w	-598	-1	8	TGCTTA
PFI0475w	-1695	1	8	TAAGCA
PFE0350c	-1195	-1	8	TGCTTA
PFE0350c	-1104	1	8	TAAGCA
PF11_0397	-1073	1	8	TAAGCA
PF14_0655	-1300	1	8	TAAGCA
PF14_0198	-777	-1	8	TGCTTA
PFB0185w	-484	-1	8	TGCTTA
PF11_0212	-1688	-1	7.87	AGCTTA
PF14_0442	-22	-1	7.87	AGCTTA
PFL1795c	-413	-1	7.87	AGCTTA
PF14_0619	-635	-1	7.87	AGCTTA
PFD0275w	-417	1	7.87	TAAGCT
PF11_0245	-1482	1	7.87	TAAGCT
PF14_0308	-382	-1	7.87	AGCTTA
PFF0105w	-1053	1	7.87	TAAGCT
PF13_0056	-1677	1	7.87	TAAGCT
PF13_0056	-580	1	7.87	TAAGCT
PFD0880w	-1652	1	7.87	TAAGCT
PF10_0160	-1446	1	7.87	TAAGCT
PF10_0160	-1059	-1	7.87	AGCTTA
MAL7P1.25	-36	-1	7.87	AGCTTA
PFC0105w	-1090	-1	7.87	AGCTTA
PFC0105w	-549	-1	7.87	AGCTTA
PF13_0252	-1533	-1	7.87	AGCTTA
PF13_0252	-1166	-1	7.87	AGCTTA
PF14_0359	-1378	-1	7.87	AGCTTA
PF14_0185	-836	1	7.87	TAAGCT
PF14_0589	-901	1	7.87	TAAGCT
PF14_0589	-890	-1	7.87	AGCTTA
PFL2430c	-1440	-1	7.87	AGCTTA
MAL7P1.151	-736	1	7.87	TAAGCT
PFE0850c	-385	-1	7.87	AGCTTA
PFF1270c	-467	1	7.87	TAAGCT
MAL13P1.76	-210	1	7.87	TAAGCT
PFI0190w	-752	-1	7.87	AGCTTA
MAL8P1.41	-736	1	7.87	TAAGCT
PFL0050c	-1793	-1	7.87	AGCTTA
PFL0050c	-581	-1	7.87	AGCTTA
PF13_0037	-66	1	7.87	TAAGCT
MAL13P1.333	-885	1	7.87	TAAGCT
MAL13P1.36	-259	1	7.87	TAAGCT
PF11_0526	-1859	-1	7.87	AGCTTA
MAL7P1.300	-1418	-1	7.87	AGCTTA
PFE0130c	-268	-1	7.87	AGCTTA
PF10_0366	-429	1	7.87	TAAGCT
PF13_0190	-1770	1	7.87	TAAGCT
PFL2075c	-211	1	7.87	TAAGCT
PF14_0528	-444	1	7.87	TAAGCT
PF10_0038	-778	-1	7.87	AGCTTA
MAL8P1.124	-836	1	7.87	TAAGCT
PF11_0305	-748	-1	7.87	AGCTTA
MAL13P1.209	-850	-1	7.87	AGCTTA
MAL13P1.209	-439	1	7.87	TAAGCT
MAL13P1.31	-1850	-1	7.87	AGCTTA
PFI0755c	-914	1	7.87	TAAGCT
PFF1295w	-1858	1	7.87	TAAGCT
PF08_0076	-350	1	7.87	TAAGCT
PFI0195c	-1683	1	7.87	TAAGCT
PF13_0157	-105	1	7.87	TAAGCT
PF08_0048	-742	-1	7.87	AGCTTA
PF14_0230	-89	-1	7.87	AGCTTA
PF10_0267	-223	-1	7.87	AGCTTA
PF14_0673	-332	1	7.87	TAAGCT
PF11_0384	-1318	1	7.87	TAAGCT
PF13_0208	-575	1	7.87	TAAGCT
PFC0350c	-611	-1	7.87	AGCTTA
PFF0825c	-475	1	7.87	TAAGCT
PF14_0223	-1752	-1	7.87	AGCTTA
PFE1150w	-126	-1	7.87	AGCTTA
PFI0325c	-1165	1	7.87	TAAGCT
PFL1400c	-270	1	7.87	TAAGCT
PFL0705c	-1728	1	7.87	TAAGCT
PF11_0198	-457	-1	7.87	AGCTTA
PFD0835c	-1063	-1	7.87	AGCTTA
PFD0835c	-942	1	7.87	TAAGCT
PFD0835c	-31	1	7.87	TAAGCT
PF14_0711	-928	1	7.87	TAAGCT
PF08_0049	-610	1	7.87	TAAGCT
PF13_0293	-475	-1	7.87	AGCTTA
PF08_0096	-1670	1	7.87	TAAGCT
PF08_0096	-760	1	7.87	TAAGCT
PF11_0306	-764	1	7.87	TAAGCT
PF13_0158	-1244	-1	7.87	AGCTTA
PFI0930c	-197	1	7.87	TAAGCT
PFL1800w	-772	1	7.87	TAAGCT
PFL0970w	-1731	-1	7.87	AGCTTA
PFL0970w	-1534	1	7.87	TAAGCT
PF10_0370	-851	-1	7.87	AGCTTA
PF11_0368	-472	1	7.87	TAAGCT
PF10_0115	-243	-1	7.87	AGCTTA
PF14_0699	-1394	-1	7.87	AGCTTA
PF14_0699	-449	1	7.87	TAAGCT
PF10_0327	-670	1	7.87	TAAGCT
PF10_0091	-1343	-1	7.87	AGCTTA
PF07_0045	-676	-1	7.87	AGCTTA
PF07_0045	-658	-1	7.87	AGCTTA
PF14_0096	-243	1	7.87	TAAGCT
PFD0265w	-1865	-1	7.87	AGCTTA
PFC0300c	-1952	1	7.87	TAAGCT
PFC0300c	-1867	1	7.87	TAAGCT
PF13_0143	-1402	-1	7.87	AGCTTA
MAL13P1.92	-479	1	7.87	TAAGCT
PF10_0153	-750	1	7.87	TAAGCT
PF08_0074	-1852	-1	7.87	AGCTTA
PF08_0074	-95	1	7.87	TAAGCT
PF11_0508	-1564	-1	7.87	AGCTTA
PF14_0627	-507	-1	7.87	AGCTTA
PF14_0627	-334	-1	7.87	AGCTTA
PFI0455w	-742	1	7.87	TAAGCT
PF11_0353	-955	-1	7.87	AGCTTA
PFL1205c	-78	-1	7.87	AGCTTA
PFL1240c	-1764	1	7.87	TAAGCT
PFL1240c	-1513	-1	7.87	AGCTTA
PFL0335c	-1042	1	7.87	TAAGCT
PF11_0312	-1257	-1	7.87	AGCTTA
PFE1040c	-244	1	7.87	TAAGCT
PF07_0088	-1567	-1	7.87	AGCTTA
PF11_0188	-515	1	7.87	TAAGCT
PF08_0075	-1889	1	7.87	TAAGCT
PF10_0264	-290	1	7.87	TAAGCT
MAL13P1.344	-114	1	7.87	TAAGCT
PF14_0191	-388	-1	7.87	AGCTTA
PF14_0087	-21	1	7.87	TAAGCT
PF14_0188	-1942	1	7.87	TAAGCT
PF10_0099	-446	-1	7.87	AGCTTA
PF14_0437	-264	1	7.87	TAAGCT
PF14_0439	-1573	1	7.87	TAAGCT
PFC0265c	-1115	1	7.87	TAAGCT
PFI0720w	-1015	-1	7.87	AGCTTA
PF13_0235	-515	-1	7.87	AGCTTA
PF13_0224	-1592	-1	7.87	AGCTTA
PF13_0224	-1181	1	7.87	TAAGCT
PFL1405w	-667	-1	7.87	AGCTTA
PFL1845c	-1568	-1	7.87	AGCTTA
PFL0555c	-20	-1	7.87	AGCTTA
PFI0585c	-757	1	7.87	TAAGCT
PFI0285w	-1928	-1	7.87	AGCTTA
PF14_0546	-828	1	7.87	TAAGCT
PF13_0343	-884	1	7.87	TAAGCT
PF14_0403	-783	1	7.87	TAAGCT
PF11_0203	-1314	1	7.87	TAAGCT
PF10_0217	-603	-1	7.87	AGCTTA
PF10_0217	-534	1	7.87	TAAGCT
PF10_0217	-239	1	7.87	TAAGCT
PF11_0051	-550	1	7.87	TAAGCT
PFL2445c	-552	-1	7.87	AGCTTA
MAL7P1.320	-1629	1	7.87	TAAGCT
MAL7P1.320	-1146	-1	7.87	AGCTTA
MAL13P1.257	-667	1	7.87	TAAGCT
MAL13P1.257	-473	-1	7.87	AGCTTA
PF14_0456	-584	1	7.87	TAAGCT
PFE1430c	-1207	1	7.87	TAAGCT
PFE1085w	-883	1	7.87	TAAGCT
PFD0270c	-650	-1	7.87	AGCTTA
PF10_0144	-1295	1	7.87	TAAGCT
PF13_0142	-765	-1	7.87	AGCTTA
PF14_0079	-254	-1	7.87	AGCTTA
PF13_0023	-807	1	7.87	TAAGCT
MAL13P1.91	-1100	-1	7.87	AGCTTA
PFC0975c	-798	1	7.87	TAAGCT
PF11_0165	-899	1	7.87	TAAGCT
PFC1020c	-1631	-1	7.87	AGCTTA
PFB0550w	-1126	-1	7.87	AGCTTA
PF14_0457	-636	1	7.87	TAAGCT
MAL7P1.27	-499	1	7.87	TAAGCT
PF11_0265	-894	-1	7.87	AGCTTA
MAL8P1.103	-463	1	7.87	TAAGCT
PF10_0328	-873	1	7.87	TAAGCT
PF10_0363	-1072	-1	7.87	AGCTTA
PFD1055w	-53	1	7.87	TAAGCT
PF13_0323	-42	1	7.87	TAAGCT
PF11_0313	-612	1	7.87	TAAGCT
PFF1300w	-1756	-1	7.87	AGCTTA
PF08_0130	-78	1	7.87	TAAGCT
PFC0270w	-1088	1	7.87	TAAGCT
PFI0095c	-796	1	7.87	TAAGCT
PFI0095c	-156	-1	7.87	AGCTTA
PFE1140c	-549	1	7.87	TAAGCT
MAL7P1.147	-887	-1	7.87	AGCTTA
PF14_0378	-1102	1	7.87	TAAGCT
PFL0670c	-573	-1	7.87	AGCTTA
PF14_0198	-1852	1	7.87	TAAGCT
PF14_0198	-910	1	7.87	TAAGCT
PFI0680c	-307	-1	7.84	GGTTTA
PF13_0203	-1547	1	7.84	TAAACC
MAL8P1.105	-363	-1	7.84	GGTTTA
PFL0380c	-77	1	7.84	TAAACC
PF14_0619	-187	1	7.84	TAAACC
PFB0445c	-274	1	7.84	TAAACC
PF14_0326	-226	1	7.84	TAAACC
PFL1345c	-437	1	7.84	TAAACC
PF08_0095	-772	-1	7.84	GGTTTA
PFL2400w	-855	-1	7.84	GGTTTA
PFD0462w	-1181	1	7.84	TAAACC
PF13_0360	-150	1	7.84	TAAACC
PF07_0121	-955	-1	7.84	GGTTTA
PFF0105w	-554	-1	7.84	GGTTTA
PF13_0056	-857	1	7.84	TAAACC
PF14_0077	-1187	1	7.84	TAAACC
PF11_0296	-175	-1	7.84	GGTTTA
PF10_0160	-1399	1	7.84	TAAACC
PF10_0160	-634	-1	7.84	GGTTTA
PFL0575w	-816	-1	7.84	GGTTTA
PFL0575w	-576	1	7.84	TAAACC
MAL8P1.36	-724	-1	7.84	GGTTTA
MAL8P1.36	-244	1	7.84	TAAACC
MAL7P1.25	-607	-1	7.84	GGTTTA
PF14_0059	-1812	-1	7.84	GGTTTA
PF14_0059	-1421	1	7.84	TAAACC
PFC0105w	-130	1	7.84	TAAACC
PF11_0324	-960	1	7.84	TAAACC
PF11_0324	-505	1	7.84	TAAACC
PF11_0324	-13	-1	7.84	GGTTTA
PF14_0152	-599	1	7.84	TAAACC
MAL13P1.233	-1230	-1	7.84	GGTTTA
MAL13P1.172	-766	-1	7.84	GGTTTA
PF13_0147	-89	1	7.84	TAAACC
PF14_0185	-1537	-1	7.84	GGTTTA
MAL7P1.16	-1756	-1	7.84	GGTTTA
PF14_0589	-819	1	7.84	TAAACC
PF07_0122	-394	1	7.84	TAAACC
PF14_0301	-572	1	7.84	TAAACC
PF14_0301	-245	1	7.84	TAAACC
PFE1070c	-958	1	7.84	TAAACC
PFE1070c	-902	1	7.84	TAAACC
PFE1320w	-1278	-1	7.84	GGTTTA
PF14_0242	-227	1	7.84	TAAACC
PFC0395w	-1484	1	7.84	TAAACC
PFE0160c	-832	1	7.84	TAAACC
PF08_0016	-139	-1	7.84	GGTTTA
PFI0645w	-788	1	7.84	TAAACC
PF14_0261	-885	-1	7.84	GGTTTA
PFC0865w	-762	1	7.84	TAAACC
MAL13P1.52	-212	-1	7.84	GGTTTA
PFC0360w	-35	-1	7.84	GGTTTA
PFE0995c	-268	1	7.84	TAAACC
MAL13P1.76	-887	1	7.84	TAAACC
MAL13P1.76	-625	1	7.84	TAAACC
PFF1410c	-1187	-1	7.84	GGTTTA
PFF1410c	-79	1	7.84	TAAACC
PFD0160w	-674	-1	7.84	GGTTTA
PFC0790w	-144	1	7.84	TAAACC
PFL0050c	-205	-1	7.84	GGTTTA
PF13_0044	-1831	-1	7.84	GGTTTA
PF13_0044	-1160	1	7.84	TAAACC
PF11_0295	-1111	1	7.84	TAAACC
MAL7P1.14	-881	-1	7.84	GGTTTA
PFF1135w	-1314	-1	7.84	GGTTTA
PFF0880c	-1916	1	7.84	TAAACC
PFL2395c	-58	1	7.84	TAAACC
PFL1350w	-528	-1	7.84	GGTTTA
PF10_0366	-1443	1	7.84	TAAACC
PF14_0528	-471	-1	7.84	GGTTTA
PFF0165c	-1590	-1	7.84	GGTTTA
PFF0165c	-1247	-1	7.84	GGTTTA
PF10_0038	-1171	-1	7.84	GGTTTA
PF14_0282	-1579	-1	7.84	GGTTTA
PF14_0282	-194	1	7.84	TAAACC
MAL7P1.98	-1050	1	7.84	TAAACC
PF10_0077	-879	-1	7.84	GGTTTA
PFF1110c	-1801	1	7.84	TAAACC
PFF1110c	-1256	1	7.84	TAAACC
MAL13P1.209	-1330	-1	7.84	GGTTTA
MAL13P1.209	-1022	1	7.84	TAAACC
MAL13P1.31	-458	-1	7.84	GGTTTA
MAL13P1.31	-106	-1	7.84	GGTTTA
PFC0365w	-1793	-1	7.84	GGTTTA
PFC0365w	-1623	1	7.84	TAAACC
PFC0365w	-1603	1	7.84	TAAACC
PFC1000w	-1483	-1	7.84	GGTTTA
MAL13P1.272	-1297	1	7.84	TAAACC
PFE1530c	-232	1	7.84	TAAACC
PFE1530c	-27	1	7.84	TAAACC
PF13_0157	-313	1	7.84	TAAACC
PFI0625c	-966	1	7.84	TAAACC
PFI0625c	-953	1	7.84	TAAACC
PFI0625c	-617	-1	7.84	GGTTTA
PF08_0048	-1391	1	7.84	TAAACC
PFF0530w	-1838	-1	7.84	GGTTTA
PF13_0262	-601	1	7.84	TAAACC
PF14_0241	-596	1	7.84	TAAACC
PF14_0230	-1991	-1	7.84	GGTTTA
MAL13P1.184	-309	-1	7.84	GGTTTA
PFI0105c	-1693	1	7.84	TAAACC
PFI0105c	-280	-1	7.84	GGTTTA
PF10_0267	-985	1	7.84	TAAACC
MAL7P1.12	-1431	-1	7.84	GGTTTA
MAL7P1.12	-68	-1	7.84	GGTTTA
PF13_0027	-179	-1	7.84	GGTTTA
PF07_0037	-906	1	7.84	TAAACC
PF13_0341	-1066	-1	7.84	GGTTTA
PFC0400w	-1272	1	7.84	TAAACC
PF14_0324	-1820	1	7.84	TAAACC
PF14_0324	-1640	-1	7.84	GGTTTA
PF14_0324	-863	1	7.84	TAAACC
PF14_0324	-114	1	7.84	TAAACC
PFC0045w	-478	-1	7.84	GGTTTA
PF13_0259	-169	-1	7.84	GGTTTA
MAL13P1.28	-500	1	7.84	TAAACC
MAL8P1.107	-68	1	7.84	TAAACC
PF14_0283	-1640	-1	7.84	GGTTTA
PF14_0283	-255	1	7.84	TAAACC
PF11_0106	-1366	1	7.84	TAAACC
PF10_0103	-1805	1	7.84	TAAACC
PFL1035w	-208	-1	7.84	GGTTTA
PFC0295c	-1276	1	7.84	TAAACC
PF14_0711	-718	1	7.84	TAAACC
PF13_0053	-788	-1	7.84	GGTTTA
PFE1010w	-1053	-1	7.84	GGTTTA
PF14_0329	-794	1	7.84	TAAACC
PFA0480w	-38	-1	7.84	GGTTTA
PF08_0096	-1120	1	7.84	TAAACC
PF14_0401	-856	-1	7.84	GGTTTA
PF13_0309	-1665	-1	7.84	GGTTTA
PF13_0158	-1036	-1	7.84	GGTTTA
PF10_0219	-1044	1	7.84	TAAACC
PFC0900w	-1309	1	7.84	TAAACC
PFC0900w	-917	1	7.84	TAAACC
PF13_0286	-1716	1	7.84	TAAACC
PFA0580c	-1330	1	7.84	TAAACC
PFI0255c	-1091	-1	7.84	GGTTTA
PF13_0234	-58	1	7.84	TAAACC
PF13_0257	-1244	1	7.84	TAAACC
PF10_0123	-1109	-1	7.84	GGTTTA
PFL2470c	-372	1	7.84	TAAACC
PF13_0209	-553	1	7.84	TAAACC
PFL2230c	-744	1	7.84	TAAACC
PFF0115c	-62	-1	7.84	GGTTTA
PF11_0224	-1970	1	7.84	TAAACC
PFL0665c	-906	-1	7.84	GGTTTA
PF14_0426	-550	-1	7.84	GGTTTA
PF10_0122	-384	1	7.84	TAAACC
PFD1010w	-945	1	7.84	TAAACC
MAL7P1.150	-433	-1	7.84	GGTTTA
PF14_0187	-1989	-1	7.84	GGTTTA
PF14_0187	-1163	1	7.84	TAAACC
PF14_0364	-1933	-1	7.84	GGTTTA
PFL0970w	-583	-1	7.84	GGTTTA
PF11_0105	-1044	1	7.84	TAAACC
PFB0655c	-327	-1	7.84	GGTTTA
PF10_0370	-1460	-1	7.84	GGTTTA
PF11_0368	-1121	1	7.84	TAAACC
PF11_0368	-68	1	7.84	TAAACC
PF08_0069	-1852	1	7.84	TAAACC
PF08_0069	-1815	-1	7.84	GGTTTA
PF08_0069	-1697	-1	7.84	GGTTTA
PF14_0639	-454	-1	7.84	GGTTTA
PFC0800w	-1014	1	7.84	TAAACC
PFF0125c	-1328	1	7.84	TAAACC
PFC0785c	-407	-1	7.84	GGTTTA
PFL2055w	-789	-1	7.84	GGTTTA
PFI0170w	-1955	1	7.84	TAAACC
PFB0415c	-70	1	7.84	TAAACC
MAL13P1.221	-283	1	7.84	TAAACC
MAL8P1.114	-1090	1	7.84	TAAACC
PF11_0096	-780	1	7.84	TAAACC
PF11_0096	-114	1	7.84	TAAACC
PF14_0096	-1453	1	7.84	TAAACC
PFD0265w	-1987	-1	7.84	GGTTTA
PF11_0071	-361	-1	7.84	GGTTTA
PF10_0153	-455	-1	7.84	GGTTTA
PF10_0153	-142	1	7.84	TAAACC
PFF1435w	-1289	1	7.84	TAAACC
PF08_0074	-1495	-1	7.84	GGTTTA
PF11_0065	-1563	1	7.84	TAAACC
PFC0535w	-41	1	7.84	TAAACC
PF11_0369	-595	-1	7.84	GGTTTA
PF11_0508	-1543	1	7.84	TAAACC
PFB0635w	-1343	-1	7.84	GGTTTA
PFE1435c	-1559	1	7.84	TAAACC
PF14_0627	-944	-1	7.84	GGTTTA
PF11_0353	-1869	1	7.84	TAAACC
PF11_0353	-1860	1	7.84	TAAACC
PF11_0353	-889	-1	7.84	GGTTTA
PF11_0353	-670	-1	7.84	GGTTTA
PFL2150c	-1303	-1	7.84	GGTTTA
PFL2150c	-1161	1	7.84	TAAACC
PFL2150c	-855	-1	7.84	GGTTTA
PF14_0584	-1048	-1	7.84	GGTTTA
PF14_0584	-121	-1	7.84	GGTTTA
PF14_0057	-834	-1	7.84	GGTTTA
PFE1535w	-754	-1	7.84	GGTTTA
PFE1535w	-549	-1	7.84	GGTTTA
PF10_0068	-1687	1	7.84	TAAACC
PF10_0068	-306	-1	7.84	GGTTTA
PF10_0068	-141	-1	7.84	GGTTTA
PF07_0057	-313	-1	7.84	GGTTTA
PFF0525w	-834	-1	7.84	GGTTTA
PFL0335c	-751	-1	7.84	GGTTTA
PFL0335c	-660	-1	7.84	GGTTTA
PFE0885w	-1771	1	7.84	TAAACC
PF11_0312	-464	1	7.84	TAAACC
PF10_0278	-445	1	7.84	TAAACC
PF14_0122	-1157	1	7.84	TAAACC
PF14_0122	-1079	1	7.84	TAAACC
PFL0210c	-1458	-1	7.84	GGTTTA
PF07_0088	-1113	-1	7.84	GGTTTA
PF07_0088	-745	-1	7.84	GGTTTA
PF14_0156	-1675	-1	7.84	GGTTTA
PF10_0264	-1688	-1	7.84	GGTTTA
PF14_0365	-147	1	7.84	TAAACC
MAL13P1.300	-432	-1	7.84	GGTTTA
MAL13P1.153	-503	1	7.84	TAAACC
PF14_0455	-206	1	7.84	TAAACC
PF14_0191	-505	1	7.84	TAAACC
PF10_0272	-853	1	7.84	TAAACC
PFC0635c	-1178	-1	7.84	GGTTTA
MAL13P1.283	-27	1	7.84	TAAACC
PF10_0361	-626	1	7.84	TAAACC
PF14_0087	-540	-1	7.84	GGTTTA
PF14_0188	-821	1	7.84	TAAACC
PF14_0188	-648	1	7.84	TAAACC
PFF1070c	-1037	1	7.84	TAAACC
PF14_0141	-1072	1	7.84	TAAACC
PFI0295c	-579	1	7.84	TAAACC
PF13_0129	-1433	-1	7.84	GGTTTA
PF13_0129	-94	1	7.84	TAAACC
PF11_0260	-249	1	7.84	TAAACC
PF14_0448	-1768	-1	7.84	GGTTTA
PFL1310c	-1685	-1	7.84	GGTTTA
PF10_0043	-483	1	7.84	TAAACC
PFE1195w	-1912	1	7.84	TAAACC
PF10_0277	-543	-1	7.84	GGTTTA
PFL1665c	-580	-1	7.84	GGTTTA
PFL1665c	-399	1	7.84	TAAACC
PFE0605c	-142	1	7.84	TAAACC
PF14_0489	-1285	1	7.84	TAAACC
PF14_0231	-379	1	7.84	TAAACC
PFI0895c	-1854	1	7.84	TAAACC
PFI0895c	-922	-1	7.84	GGTTTA
PF14_0640	-623	1	7.84	TAAACC
PF14_0439	-1976	-1	7.84	GGTTTA
PF14_0439	-1924	-1	7.84	GGTTTA
PFI0720w	-53	-1	7.84	GGTTTA
PF13_0235	-467	1	7.84	TAAACC
MAL13P1.116	-213	-1	7.84	GGTTTA
PF14_0557	-732	-1	7.84	GGTTTA
PFB0745w	-1860	-1	7.84	GGTTTA
PF13_0224	-1009	-1	7.84	GGTTTA
PF13_0224	-701	1	7.84	TAAACC
MAL13P1.465	-1229	-1	7.84	GGTTTA
PFE0245c	-1144	-1	7.84	GGTTTA
MAL7P1.134	-481	1	7.84	TAAACC
MAL7P1.134	-451	-1	7.84	GGTTTA
PFE0810c	-1545	1	7.84	TAAACC
PF10_0199	-88	1	7.84	TAAACC
PF10_0121	-1966	1	7.84	TAAACC
PF10_0121	-1860	1	7.84	TAAACC
PF10_0121	-651	-1	7.84	GGTTTA
PF08_0019	-1582	1	7.84	TAAACC
PFI0285w	-999	1	7.84	TAAACC
PF14_0546	-396	1	7.84	TAAACC
PF14_0546	-190	1	7.84	TAAACC
PF13_0343	-385	-1	7.84	GGTTTA
PFE0970w	-249	-1	7.84	GGTTTA
PF11_0203	-1988	1	7.84	TAAACC
PF11_0203	-302	1	7.84	TAAACC
PF13_0132	-501	1	7.84	TAAACC
PF11_0051	-1178	-1	7.84	GGTTTA
PF11_0051	-814	-1	7.84	GGTTTA
PF14_0228	-1597	1	7.84	TAAACC
MAL7P1.320	-1766	1	7.84	TAAACC
PFD0245c	-524	-1	7.84	GGTTTA
PFL0330c	-136	1	7.84	TAAACC
PF08_0004	-1740	-1	7.84	GGTTTA
PF08_0004	-1458	-1	7.84	GGTTTA
PFB0630c	-161	1	7.84	TAAACC
PF10_0325	-407	1	7.84	TAAACC
PFF0120w	-885	1	7.84	TAAACC
PFI1020c	-235	-1	7.84	GGTTTA
PFC0271c	-1266	1	7.84	TAAACC
PF11_0225	-1786	-1	7.84	GGTTTA
PF14_0598	-1595	1	7.84	TAAACC
PFF0505c	-1812	-1	7.84	GGTTTA
PFF0505c	-7	-1	7.84	GGTTTA
PFE1430c	-1317	1	7.84	TAAACC
PF14_0072	-736	-1	7.84	GGTTTA
PFL2265c	-571	1	7.84	TAAACC
PFE1085w	-349	1	7.84	TAAACC
PFE1270c	-758	-1	7.84	GGTTTA
PF10_0144	-1194	1	7.84	TAAACC
PF10_0144	-876	-1	7.84	GGTTTA
PFB0370c	-359	-1	7.84	GGTTTA
PFL1680w	-1237	1	7.84	TAAACC
PF13_0045	-1939	1	7.84	TAAACC
PF13_0045	-1697	-1	7.84	GGTTTA
PF14_0217	-1135	1	7.84	TAAACC
PF14_0296	-1256	1	7.84	TAAACC
PFC0075c	-1378	-1	7.84	GGTTTA
PF11_0266	-1366	1	7.84	TAAACC
PF11_0266	-235	1	7.84	TAAACC
PFE1115c	-235	-1	7.84	GGTTTA
PF14_0327	-1426	-1	7.84	GGTTTA
PF11_0090	-963	1	7.84	TAAACC
PF11_0351	-785	1	7.84	TAAACC
PFL0460w	-107	1	7.84	TAAACC
PFC0440c	-1246	-1	7.84	GGTTTA
PFC0440c	-1098	-1	7.84	GGTTTA
PF14_0079	-30	-1	7.84	GGTTTA
PF13_0023	-1772	1	7.84	TAAACC
PF13_0023	-73	-1	7.84	GGTTTA
PFL0625c	-314	-1	7.84	GGTTTA
PFE0100w	-570	-1	7.84	GGTTTA
MAL13P1.349	-1226	-1	7.84	GGTTTA
PFI0165c	-1278	-1	7.84	GGTTTA
PF14_0499	-1511	1	7.84	TAAACC
PFI1745c	-537	1	7.84	TAAACC
PF10_0373	-1654	1	7.84	TAAACC
PFL0255c	-282	1	7.84	TAAACC
PFB0550w	-1111	-1	7.84	GGTTTA
PF11_0265	-1054	1	7.84	TAAACC
PF10_0340	-194	1	7.84	TAAACC
PF14_0635	-922	-1	7.84	GGTTTA
PF13_0319	-464	1	7.84	TAAACC
PFC0735w	-752	-1	7.84	GGTTTA
PFI0685w	-158	1	7.84	TAAACC
PF07_0102	-829	1	7.84	TAAACC
PF11_0109	-1310	-1	7.84	GGTTTA
PF11_0109	-1188	1	7.84	TAAACC
PF13_0323	-429	1	7.84	TAAACC
PF11_0313	-1405	-1	7.84	GGTTTA
PF14_0078	-1117	-1	7.84	GGTTTA
PFD0460c	-582	-1	7.84	GGTTTA
PF10_0197	-505	-1	7.84	GGTTTA
PFF1300w	-1811	1	7.84	TAAACC
PFF1300w	-860	1	7.84	TAAACC
PF07_0015	-780	-1	7.84	GGTTTA
MAL7P1.147	-1094	-1	7.84	GGTTTA
PFF1095w	-1616	1	7.84	TAAACC
MAL7P1.204	-1482	-1	7.84	GGTTTA
MAL7P1.204	-239	1	7.84	TAAACC
PFI0745w	-426	-1	7.84	GGTTTA
PFI0745w	-343	-1	7.84	GGTTTA
PFF0885w	-1389	-1	7.84	GGTTTA
PF10_0064	-1966	-1	7.84	GGTTTA
PF10_0064	-320	-1	7.84	GGTTTA
PF11_0331	-1651	-1	7.84	GGTTTA
PF14_0655	-668	1	7.84	TAAACC
PFB0185w	-80	1	7.84	TAAACC
PF14_0368	-1094	1	7.5	TAAGAC
MAL7P1.113	-1286	1	7.5	TAAGAC
PFL1345c	-960	1	7.5	TAAGAC
PFL0520c	-634	1	7.5	TAAGAC
PFB0865w	-1146	-1	7.5	GTCTTA
PFL0575w	-1091	1	7.5	TAAGAC
MAL7P1.25	-712	-1	7.5	GTCTTA
MAL13P1.172	-967	1	7.5	TAAGAC
PFE1370w	-1915	-1	7.5	GTCTTA
MAL7P1.16	-1863	-1	7.5	GTCTTA
PF14_0589	-1978	1	7.5	TAAGAC
PFE1070c	-344	-1	7.5	GTCTTA
PFE1320w	-156	1	7.5	TAAGAC
PFL2430c	-1653	-1	7.5	GTCTTA
PFL2430c	-801	1	7.5	TAAGAC
PFE0160c	-1732	1	7.5	TAAGAC
PFD0815c	-1741	1	7.5	TAAGAC
PF07_0084	-1809	-1	7.5	GTCTTA
PF08_0016	-965	1	7.5	TAAGAC
PF08_0016	-741	-1	7.5	GTCTTA
PF08_0121	-912	1	7.5	TAAGAC
PF08_0121	-748	1	7.5	TAAGAC
PFE0300c	-527	-1	7.5	GTCTTA
MAL13P1.93	-915	-1	7.5	GTCTTA
MAL13P1.76	-894	-1	7.5	GTCTTA
PF11_0047	-1689	-1	7.5	GTCTTA
PFD0160w	-1278	-1	7.5	GTCTTA
PFC1015c	-1208	1	7.5	TAAGAC
PFC1015c	-129	-1	7.5	GTCTTA
PFL0050c	-1889	1	7.5	TAAGAC
MAL13P1.333	-240	-1	7.5	GTCTTA
PFE0130c	-1630	1	7.5	TAAGAC
MAL13P1.120	-1040	1	7.5	TAAGAC
PF14_0528	-1725	1	7.5	TAAGAC
PF10_0038	-1895	-1	7.5	GTCTTA
PF10_0038	-1810	-1	7.5	GTCTTA
PFD0070c	-1870	1	7.5	TAAGAC
MAL13P1.31	-833	-1	7.5	GTCTTA
PFF1295w	-659	1	7.5	TAAGAC
PFI0195c	-213	1	7.5	TAAGAC
PF13_0262	-833	1	7.5	TAAGAC
PFL1980c	-1055	1	7.5	TAAGAC
PFL1980c	-903	1	7.5	TAAGAC
PF13_0354	-1879	-1	7.5	GTCTTA
PFI0105c	-170	-1	7.5	GTCTTA
PFI0105c	-8	-1	7.5	GTCTTA
PF10_0267	-1804	1	7.5	TAAGAC
PF14_0124	-1581	-1	7.5	GTCTTA
PF11_0384	-1672	1	7.5	TAAGAC
PF13_0208	-1359	-1	7.5	GTCTTA
PFF0825c	-1952	-1	7.5	GTCTTA
PFL1425w	-1530	1	7.5	TAAGAC
PF14_0711	-1647	-1	7.5	GTCTTA
PF14_0711	-769	-1	7.5	GTCTTA
PF14_0393	-1515	1	7.5	TAAGAC
PF10_0219	-1670	1	7.5	TAAGAC
PFC0430w	-1604	-1	7.5	GTCTTA
PFC0430w	-1322	1	7.5	TAAGAC
PF13_0286	-1693	1	7.5	TAAGAC
PFA0580c	-1639	1	7.5	TAAGAC
PFE0975c	-1649	-1	7.5	GTCTTA
PF13_0261	-61	1	7.5	TAAGAC
PF14_0247	-1678	1	7.5	TAAGAC
PF13_0257	-1519	-1	7.5	GTCTTA
PF13_0209	-678	-1	7.5	GTCTTA
PF14_0426	-720	-1	7.5	GTCTTA
PFI1140w	-349	1	7.5	TAAGAC
PF14_0699	-636	1	7.5	TAAGAC
MAL13P1.274	-208	1	7.5	TAAGAC
PFB0415c	-1766	-1	7.5	GTCTTA
MAL13P1.301	-417	1	7.5	TAAGAC
PFD0265w	-1508	1	7.5	TAAGAC
PF14_0038	-1809	1	7.5	TAAGAC
PF14_0038	-1632	1	7.5	TAAGAC
PF11_0065	-1737	-1	7.5	GTCTTA
PFC0535w	-1623	1	7.5	TAAGAC
PF11_0369	-554	-1	7.5	GTCTTA
PFE0635c	-1921	-1	7.5	GTCTTA
PFI0455w	-414	1	7.5	TAAGAC
PF14_0057	-825	-1	7.5	GTCTTA
PF14_0057	-606	-1	7.5	GTCTTA
PF10_0272	-1740	1	7.5	TAAGAC
PFI0650c	-1516	-1	7.5	GTCTTA
PFF0430w	-1726	-1	7.5	GTCTTA
PF10_0099	-1668	1	7.5	TAAGAC
PF14_0489	-1504	-1	7.5	GTCTTA
PFI0720w	-193	1	7.5	TAAGAC
PFE0245c	-692	1	7.5	TAAGAC
PFE0810c	-1042	1	7.5	TAAGAC
PFL1845c	-1290	-1	7.5	GTCTTA
PFI0285w	-1981	1	7.5	TAAGAC
PF10_0217	-1349	-1	7.5	GTCTTA
PFF0505c	-1422	1	7.5	TAAGAC
PF14_0072	-1788	1	7.5	TAAGAC
PFE1085w	-1581	1	7.5	TAAGAC
PF14_0047	-733	1	7.5	TAAGAC
PF10_0144	-1961	-1	7.5	GTCTTA
PFC0440c	-1453	-1	7.5	GTCTTA
PF14_0079	-428	-1	7.5	GTCTTA
PF10_0373	-11	1	7.5	TAAGAC
PF11_0265	-1606	-1	7.5	GTCTTA
PF14_0635	-1597	1	7.5	TAAGAC
PF11_0232	-1039	1	7.5	TAAGAC
PFC0735w	-1967	-1	7.5	GTCTTA
PF14_0410	-132	1	7.5	TAAGAC
PF11_0109	-1300	1	7.5	TAAGAC
PFI0150c	-423	1	7.5	TAAGAC
PF14_0677	-1868	-1	7.5	GTCTTA
PF14_0218	-1529	-1	7.5	GTCTTA
PF14_0218	-801	-1	7.5	GTCTTA
PFI0920c	-1002	-1	7.5	GTCTTA
PF14_0378	-639	-1	7.5	GTCTTA
PFL0515w	-507	1	7.5	TAAGAC
PFI0745w	-114	1	7.5	TAAGAC
PF11_0116	-1069	1	7.5	TAAGAC
PF11_0331	-1429	1	7.5	TAAGAC
PFL0415w	-822	-1	7.47	GGGTTA
PFD0462w	-885	-1	7.47	GGGTTA
PFD0462w	-257	1	7.47	TAACCC
PF07_0085	-1415	1	7.47	TAACCC
PF13_0287	-1648	-1	7.47	GGGTTA
PF13_0287	-1374	1	7.47	TAACCC
PF13_0287	-847	1	7.47	TAACCC
PF10_0142	-39	1	7.47	TAACCC
PFI1570c	-943	1	7.47	TAACCC
PFD0880w	-1488	1	7.47	TAACCC
MAL7P1.25	-85	-1	7.47	GGGTTA
PF13_0305	-936	-1	7.47	GGGTTA
PF11_0324	-778	-1	7.47	GGGTTA
PF14_0152	-1902	1	7.47	TAACCC
PF14_0152	-1713	1	7.47	TAACCC
MAL13P1.172	-718	-1	7.47	GGGTTA
PF14_0589	-1819	1	7.47	TAACCC
PFF0500c	-1180	-1	7.47	GGGTTA
PFD0815c	-1407	-1	7.47	GGGTTA
PFD0815c	-1095	1	7.47	TAACCC
PFD0815c	-689	1	7.47	TAACCC
PFE0850c	-972	1	7.47	TAACCC
PF14_0261	-1772	-1	7.47	GGGTTA
PFI1130c	-800	1	7.47	TAACCC
PF07_0079	-1491	-1	7.47	GGGTTA
PF11_0047	-1473	1	7.47	TAACCC
PFC1015c	-1223	1	7.47	TAACCC
PF14_0083	-1334	1	7.47	TAACCC
PF13_0190	-473	-1	7.47	GGGTTA
PF10_0038	-768	-1	7.47	GGGTTA
PFC0850c	-770	-1	7.47	GGGTTA
PFC1000w	-1006	-1	7.47	GGGTTA
MAL13P1.272	-68	1	7.47	TAACCC
PFL0815w	-1445	1	7.47	TAACCC
PF13_0157	-445	-1	7.47	GGGTTA
PFC0441c	-981	-1	7.47	GGGTTA
PFF0530w	-1855	1	7.47	TAACCC
MAL7P1.12	-1728	1	7.47	TAACCC
PFC0350c	-1188	1	7.47	TAACCC
PFF0825c	-263	-1	7.47	GGGTTA
PFF0825c	-217	-1	7.47	GGGTTA
PFC0805w	-709	-1	7.47	GGGTTA
PFC0490w	-1032	1	7.47	TAACCC
PFD0835c	-248	1	7.47	TAACCC
PF10_0103	-984	1	7.47	TAACCC
PF14_0411	-526	1	7.47	TAACCC
PF13_0158	-904	1	7.47	TAACCC
PFE0975c	-1105	1	7.47	TAACCC
PFB0595w	-570	-1	7.47	GGGTTA
PF13_0091	-230	1	7.47	TAACCC
PFI1140w	-187	-1	7.47	GGGTTA
PF14_0104	-1087	-1	7.47	GGGTTA
PF14_0364	-1789	1	7.47	TAACCC
PF14_0364	-1403	-1	7.47	GGGTTA
PF14_0146	-397	-1	7.47	GGGTTA
PF10_0115	-1921	1	7.47	TAACCC
PF10_0091	-417	-1	7.47	GGGTTA
PFC0780w	-668	1	7.47	TAACCC
PF07_0045	-830	-1	7.47	GGGTTA
MAL13P1.46	-442	1	7.47	TAACCC
PF11_0096	-1804	1	7.47	TAACCC
PF11_0096	-209	1	7.47	TAACCC
PFL2050w	-202	1	7.47	TAACCC
PFL1735c	-181	1	7.47	TAACCC
MAL8P1.24	-961	-1	7.47	GGGTTA
MAL13P1.352	-161	-1	7.47	GGGTTA
PFB0635w	-1067	1	7.47	TAACCC
PFE0635c	-25	1	7.47	TAACCC
PF10_0063	-802	1	7.47	TAACCC
PF14_0661	-1498	1	7.47	TAACCC
PF07_0057	-69	-1	7.47	GGGTTA
PFF0525w	-851	1	7.47	TAACCC
PF13_0171	-1912	-1	7.47	GGGTTA
PF14_0365	-677	1	7.47	TAACCC
PF14_0365	-291	-1	7.47	GGGTTA
MAL13P1.153	-1052	1	7.47	TAACCC
PFB0455w	-1371	1	7.47	TAACCC
PFI0650c	-521	1	7.47	TAACCC
PF14_0240	-781	1	7.47	TAACCC
PF07_0099	-711	1	7.47	TAACCC
PFC0775w	-842	-1	7.47	GGGTTA
PFI0720w	-1806	1	7.47	TAACCC
PF14_0341	-1606	1	7.47	TAACCC
MAL13P1.317	-629	-1	7.47	GGGTTA
PF08_0081	-195	1	7.47	TAACCC
PFI0585c	-209	-1	7.47	GGGTTA
PF11_0203	-929	1	7.47	TAACCC
PFC0855w	-200	1	7.47	TAACCC
PF14_0520	-999	1	7.47	TAACCC
PF08_0004	-971	-1	7.47	GGGTTA
PFB0630c	-437	-1	7.47	GGGTTA
PF10_0325	-800	-1	7.47	GGGTTA
MAL13P1.257	-61	-1	7.47	GGGTTA
PF13_0177	-469	-1	7.47	GGGTTA
PFE1430c	-673	-1	7.47	GGGTTA
PFL0175c	-822	1	7.47	TAACCC
PF13_0045	-1339	-1	7.47	GGGTTA
PF13_0045	-1295	-1	7.47	GGGTTA
PF14_0370	-660	1	7.47	TAACCC
PFC0975c	-1145	1	7.47	TAACCC
PF11_0165	-694	1	7.47	TAACCC
PF14_0499	-1097	-1	7.47	GGGTTA
PFC1020c	-652	1	7.47	TAACCC
MAL7P1.27	-1968	-1	7.47	GGGTTA
PFI1110w	-1089	-1	7.47	GGGTTA
PF11_0068	-1621	1	7.47	TAACCC
PFC0735w	-1558	-1	7.47	GGGTTA
PF07_0102	-495	-1	7.47	GGGTTA
MAL13P1.237	-221	-1	7.47	GGGTTA
PF13_0323	-1452	-1	7.47	GGGTTA
PFL2355w	-297	1	7.47	TAACCC
PFD0460c	-1506	-1	7.47	GGGTTA
PFD0460c	-878	1	7.47	TAACCC
PFE1140c	-1383	1	7.47	TAACCC
PF07_0015	-1622	-1	7.47	GGGTTA
PFF1260c	-524	-1	7.47	GGGTTA
PF13_0304	-822	1	7.47	TAACCC
PF14_0655	-1631	1	7.47	TAACCC
PFF1025c	-238	1	7.4	TAAGCG
PFA0145c	-985	1	7.4	TAAGCG
PF14_0174	-1296	1	7.4	TAAGCG
MAL7P1.38	-1437	-1	7.4	CGCTTA
PFC0360w	-1416	-1	7.4	CGCTTA
PFF0880c	-1024	1	7.4	TAAGCG
PFL2075c	-898	1	7.4	TAAGCG
PF11_0305	-1197	-1	7.4	CGCTTA
MAL13P1.31	-423	-1	7.4	CGCTTA
PF14_0230	-1558	1	7.4	TAAGCG
MAL8P1.92	-906	1	7.4	TAAGCG
PF11_0208	-722	1	7.4	TAAGCG
MAL7P1.120	-218	1	7.4	TAAGCG
PF13_0341	-1419	1	7.4	TAAGCG
PF13_0208	-534	1	7.4	TAAGCG
PFC0045w	-110	-1	7.4	CGCTTA
PF14_0711	-1859	-1	7.4	CGCTTA
PF08_0096	-1371	-1	7.4	CGCTTA
PF08_0096	-541	1	7.4	TAAGCG
PF11_0306	-315	1	7.4	TAAGCG
PFF1030w	-1375	-1	7.4	CGCTTA
MAL8P1.3	-1491	1	7.4	TAAGCG
PF13_0257	-1853	1	7.4	TAAGCG
PF13_0257	-1571	-1	7.4	CGCTTA
PFC0800w	-367	-1	7.4	CGCTTA
PFF1050w	-1340	1	7.4	TAAGCG
PF11_0071	-1042	1	7.4	TAAGCG
PF08_0074	-1478	1	7.4	TAAGCG
PF11_0353	-1783	1	7.4	TAAGCG
PF14_0399	-1773	1	7.4	TAAGCG
PF14_0156	-1255	1	7.4	TAAGCG
PF10_0264	-1966	-1	7.4	CGCTTA
MAL13P1.300	-582	1	7.4	TAAGCG
PF11_0260	-973	-1	7.4	CGCTTA
PFE1195w	-1749	1	7.4	TAAGCG
PFD0455w	-579	-1	7.4	CGCTTA
PF14_0231	-812	-1	7.4	CGCTTA
MAL8P1.83	-415	-1	7.4	CGCTTA
PF08_0086	-754	-1	7.4	CGCTTA
PF10_0087	-1057	1	7.4	TAAGCG
PF11_0090	-1215	-1	7.4	CGCTTA
PF13_0319	-314	-1	7.4	CGCTTA
PF10_0086	-16	-1	7.4	CGCTTA
PF14_0078	-1099	1	7.4	TAAGCG
MAL7P1.122	-1457	-1	7.4	CGCTTA
PFI0475w	-885	-1	7.4	CGCTTA
PF13_0230	-610	-1	7.4	CGCTTA
PFI0795w	-595	-1	6.94	GACTTA
PF10_0269	-379	-1	6.94	GACTTA
PF10_0269	-156	1	6.94	TAAGTC
MAL8P1.19	-943	1	6.94	TAAGTC
PF13_0360	-62	1	6.94	TAAGTC
PF10_0142	-844	1	6.94	TAAGTC
PFD0540c	-1947	-1	6.94	GACTTA
PF13_0056	-630	1	6.94	TAAGTC
PF14_0077	-1568	-1	6.94	GACTTA
PF14_0077	-935	1	6.94	TAAGTC
PF14_0059	-1567	1	6.94	TAAGTC
PFC0105w	-763	1	6.94	TAAGTC
MAL7P1.38	-1245	1	6.94	TAAGTC
PFD1060w	-567	-1	6.94	GACTTA
PFL2430c	-793	1	6.94	TAAGTC
PFI1075w	-1092	-1	6.94	GACTTA
PFD0815c	-1455	-1	6.94	GACTTA
PFL2125c	-1470	1	6.94	TAAGTC
PFL2125c	-1290	1	6.94	TAAGTC
PFC0865w	-783	1	6.94	TAAGTC
PFC0865w	-677	1	6.94	TAAGTC
PFF1270c	-46	1	6.94	TAAGTC
PFC0360w	-368	1	6.94	TAAGTC
PFE0995c	-994	1	6.94	TAAGTC
MAL13P1.93	-1020	-1	6.94	GACTTA
PFF1410c	-746	-1	6.94	GACTTA
PFB0180w	-582	-1	6.94	GACTTA
MAL8P1.41	-1977	1	6.94	TAAGTC
PFD0160w	-215	1	6.94	TAAGTC
PFC1015c	-181	1	6.94	TAAGTC
MAL13P1.293	-1825	1	6.94	TAAGTC
MAL13P1.293	-1016	-1	6.94	GACTTA
PF14_0083	-1124	-1	6.94	GACTTA
PF14_0083	-736	1	6.94	TAAGTC
PF14_0428	-276	1	6.94	TAAGTC
PF13_0190	-1078	1	6.94	TAAGTC
PFI0125c	-1073	-1	6.94	GACTTA
PFF1110c	-232	-1	6.94	GACTTA
PF14_0256	-1443	1	6.94	TAAGTC
PFC0850c	-1669	1	6.94	TAAGTC
PFC0850c	-917	1	6.94	TAAGTC
PFF1295w	-910	-1	6.94	GACTTA
PFI0195c	-605	-1	6.94	GACTTA
PF13_0330	-1915	1	6.94	TAAGTC
PF13_0330	-232	-1	6.94	GACTTA
MAL7P1.12	-250	1	6.94	TAAGTC
PFC0350c	-1421	1	6.94	TAAGTC
PFD0740w	-1277	-1	6.94	GACTTA
MAL13P1.69	-428	1	6.94	TAAGTC
PF13_0214	-1512	1	6.94	TAAGTC
PF11_0198	-957	-1	6.94	GACTTA
PF11_0198	-787	1	6.94	TAAGTC
PFC0490w	-785	1	6.94	TAAGTC
PF11_0275	-1259	-1	6.94	GACTTA
PFE1010w	-1417	1	6.94	TAAGTC
PF11_0076	-560	-1	6.94	GACTTA
PF14_0401	-1122	1	6.94	TAAGTC
PF14_0401	-454	-1	6.94	GACTTA
PF13_0331	-1079	1	6.94	TAAGTC
PFC0900w	-1065	1	6.94	TAAGTC
PF10_0200	-359	1	6.94	TAAGTC
PF13_0213	-1450	-1	6.94	GACTTA
PFF0115c	-287	1	6.94	TAAGTC
PF11_0224	-1105	1	6.94	TAAGTC
MAL8P1.23	-257	1	6.94	TAAGTC
PFA0495c	-85	1	6.94	TAAGTC
PF10_0370	-414	1	6.94	TAAGTC
PF08_0069	-1809	1	6.94	TAAGTC
PF14_0639	-608	1	6.94	TAAGTC
PF14_0639	-73	-1	6.94	GACTTA
PF10_0327	-56	-1	6.94	GACTTA
PF10_0091	-410	-1	6.94	GACTTA
PFL2055w	-1106	1	6.94	TAAGTC
PF11_0096	-221	1	6.94	TAAGTC
PF11_0071	-1415	-1	6.94	GACTTA
PF11_0071	-975	-1	6.94	GACTTA
PFC0300c	-1903	-1	6.94	GACTTA
PFC0300c	-70	-1	6.94	GACTTA
PF11_0353	-738	-1	6.94	GACTTA
PF14_0661	-920	1	6.94	TAAGTC
PF13_0171	-436	-1	6.94	GACTTA
PF13_0315	-1379	-1	6.94	GACTTA
MAL13P1.344	-467	1	6.94	TAAGTC
PF10_0099	-1003	-1	6.94	GACTTA
PFL1310c	-72	-1	6.94	GACTTA
PF14_0437	-1905	-1	6.94	GACTTA
PF14_0489	-1721	1	6.94	TAAGTC
PF14_0640	-1004	1	6.94	TAAGTC
PF14_0640	-469	-1	6.94	GACTTA
PFI0720w	-1497	-1	6.94	GACTTA
MAL13P1.465	-1223	-1	6.94	GACTTA
PFI0285w	-253	-1	6.94	GACTTA
PF13_0014	-507	-1	6.94	GACTTA
PF08_0086	-1441	-1	6.94	GACTTA
PFE0970w	-1048	-1	6.94	GACTTA
PF11_0445	-1952	-1	6.94	GACTTA
PFC0855w	-53	-1	6.94	GACTTA
PF14_0183	-770	-1	6.94	GACTTA
PF08_0004	-1120	1	6.94	TAAGTC
PF10_0325	-528	-1	6.94	GACTTA
PFF0120w	-660	-1	6.94	GACTTA
PFI1215w	-575	-1	6.94	GACTTA
PF11_0225	-1480	1	6.94	TAAGTC
PF13_0316	-1856	1	6.94	TAAGTC
PF13_0316	-1037	1	6.94	TAAGTC
PF13_0281	-1040	1	6.94	TAAGTC
PF10_0144	-103	1	6.94	TAAGTC
PFL1680w	-364	-1	6.94	GACTTA
PF14_0296	-1336	-1	6.94	GACTTA
PF11_0432	-1186	-1	6.94	GACTTA
PF14_0579	-592	1	6.94	TAAGTC
PF11_0351	-1387	1	6.94	TAAGTC
PFC0440c	-1000	1	6.94	TAAGTC
PFL1855w	-1095	-1	6.94	GACTTA
MAL13P1.349	-1314	-1	6.94	GACTTA
MAL7P1.27	-1146	1	6.94	TAAGTC
PFA0160c	-611	1	6.94	TAAGTC
PF11_0265	-1185	-1	6.94	GACTTA
PF10_0041	-264	-1	6.94	GACTTA
PF10_0328	-1485	1	6.94	TAAGTC
PFD1055w	-357	1	6.94	TAAGTC
PF13_0323	-1264	1	6.94	TAAGTC
PFL0310c	-427	1	6.94	TAAGTC
PF14_0218	-1660	-1	6.94	GACTTA
PFI0095c	-1957	1	6.94	TAAGTC
PFE1590w	-1872	1	6.94	TAAGTC
MAL7P1.147	-733	1	6.94	TAAGTC
PFI1070c	-83	1	6.94	TAAGTC
PFL0670c	-1652	-1	6.94	GACTTA
PF10_0064	-147	-1	6.94	GACTTA
PFE0350c	-139	-1	6.94	GACTTA
PF13_0204	-1254	1	6.94	TAAGTC
PF07_0067	-475	1	6.82	TTAGCC
PFI1570c	-141	1	6.82	TTAGCC
MAL13P1.172	-344	-1	6.82	GGCTAA
PFC0395w	-830	1	6.82	TTAGCC
PFC0395w	-11	-1	6.82	GGCTAA
PFE0995c	-355	1	6.82	TTAGCC
PF14_0194	-1421	1	6.82	TTAGCC
PFI0195c	-81	-1	6.82	GGCTAA
MAL13P1.272	-960	1	6.82	TTAGCC
PF14_0230	-1381	-1	6.82	GGCTAA
PF11_0106	-512	-1	6.82	GGCTAA
PFF0115c	-623	1	6.82	TTAGCC
PFF1050w	-1895	-1	6.82	GGCTAA
PFF0125c	-1166	1	6.82	TTAGCC
PFF0385c	-270	-1	6.82	GGCTAA
MAL8P1.35	-534	1	6.82	TTAGCC
PF13_0171	-1946	1	6.82	TTAGCC
PF14_0322	-289	1	6.82	TTAGCC
PFC0635c	-1332	1	6.82	TTAGCC
PFF1070c	-1374	-1	6.82	GGCTAA
PFL0225c	-832	-1	6.82	GGCTAA
PF10_0043	-1346	1	6.82	TTAGCC
PF14_0231	-989	1	6.82	TTAGCC
PFC0265c	-1598	-1	6.82	GGCTAA
PF13_0235	-830	1	6.82	TTAGCC
PFL0075w	-1753	-1	6.82	GGCTAA
PF14_0341	-1525	1	6.82	TTAGCC
PFF0390w	-353	1	6.82	TTAGCC
PF14_0403	-1135	1	6.82	TTAGCC
PF11_0203	-1816	-1	6.82	GGCTAA
PF11_0445	-175	1	6.82	TTAGCC
PF14_0520	-698	-1	6.82	GGCTAA
PFF0120w	-324	-1	6.82	GGCTAA
PFE1520c	-385	1	6.82	TTAGCC
PF14_0217	-1170	-1	6.82	GGCTAA
PF11_0090	-629	1	6.82	TTAGCC
MAL13P1.243	-1842	1	6.82	TTAGCC
PFC0270w	-603	1	6.82	TTAGCC
PF07_0015	-851	-1	6.82	GGCTAA
PF13_0243	-348	-1	6.82	GGCTAA
PF14_0561	-1971	-1	6.82	GGCTAA
PFI0795w	-273	-1	6.74	GGATTA
PF13_0203	-715	-1	6.74	GGATTA
PFB0445c	-1293	1	6.74	TAATCC
MAL13P1.73	-636	1	6.74	TAATCC
PF13_0273	-898	1	6.74	TAATCC
PFI1385c	-398	-1	6.74	GGATTA
PF07_0029	-1806	-1	6.74	GGATTA
PF11_0245	-460	-1	6.74	GGATTA
PF11_0245	-358	-1	6.74	GGATTA
PF13_0287	-1504	1	6.74	TAATCC
[truncated: 245 more rows]
