# Supplementary material for: Identification and Genome-Wide Prediction of DNA Binding Specificities for the ApiAP2 Family of Regulators from the Malaria Parasite
Source: PLoS Pathog. 2010 Oct 28;6(10):e1001165. doi: 10.1371/journal.ppat.1001165 (PMC2965767; doi:10.1371/journal.ppat.1001165)
Supplement: Dataset S6 — Perturbation co-expressed predicted targets for all motifs. (1.49 MB ZIP) [file ppat.1001165.s024.zip › Dataset S6_revised/PFF0670w_D2_perturbation co-expressed targets.xls]

## Sheet: CTCTAG_PFF0670wD2ext.targets.tx
Dataset S6p. Predicted targets of PFF0670w_D2 that are co-expressed in perturbation experiments (Hu et al. 2009).
Searches were done using the position weight matrix trimmed to the 6 most informative consecutive motif positions.
Data is sorted by score from highest to lowest.
Column 1 - PlasmoDB gene IDs. Genes listed multiple times have more than one match to the motif in their upstream regions
Column 2 - Position of the motif upstream from the ATG start codon.
Column 3 - Orientation of the motif in the genome. 1 indicates the plus strand and -1 indicates the minus strand.
Column 4 - ScanACE score. Higher scores reflect better better matches to the position weight matrix.
Column 5 - Sequence of the motif match. All sequences are 5' to 3' from the plus strand.
Hu G, Cabrera A, Kono M, Mok S, Chaal BK, et al. Transcriptional profiling of growth perturbations of the human malaria parasite Plasmodium falciparum. Nat Biotechnol 28: 91-98.
Gene ID	Position	Orientation	Score	Sequence
PF07_0085	-964	1	14.81	CTCTAG
PFD0880w	-1349	1	14.81	CTCTAG
PFE0815w	-730	1	14.81	CTCTAG
PFD0160w	-1121	1	14.81	CTCTAG
PF13_0262	-191	-1	14.81	CTAGAG
PF11_0198	-117	-1	14.81	CTAGAG
PFL1035w	-1338	-1	14.81	CTAGAG
PFB0595w	-559	1	14.81	CTCTAG
PF14_0342	-1303	1	14.81	CTCTAG
PF11_0188	-773	-1	14.81	CTAGAG
MAL13P1.344	-205	1	14.81	CTCTAG
MAL7P1.28	-484	1	14.81	CTCTAG
PFF1390w	-826	1	14.81	CTCTAG
PFF1300w	-1511	1	14.81	CTCTAG
PFD0770c	-694	1	14.12	CCCTAG
PF08_0132	-613	1	14.12	CCCTAG
PFE0980c	-68	1	14.12	CCCTAG
PFA0620c	-1395	1	14.12	CCCTAG
PF14_0056	-1126	1	14.12	CCCTAG
PF11_0353	-1008	1	14.12	CCCTAG
PF07_0077	-572	1	14.12	CCCTAG
PF14_0455	-1515	1	14.12	CCCTAG
PFL1310c	-1799	1	14.12	CCCTAG
PF11_0051	-546	-1	14.12	CTAGGG
PF10_0144	-1762	1	14.12	CCCTAG
PFL0625c	-465	1	14.12	CCCTAG
PFF1300w	-227	-1	14.12	CTAGGG
PF10_0322	-1594	1	14.12	CCCTAG
PF10_0322	-885	1	14.12	CCCTAG
PFL1795c	-1177	1	10.93	CTCTCG
PF13_0051	-849	-1	10.93	CGAGAG
PF11_0296	-798	-1	10.93	CGAGAG
PF11_0295	-488	1	10.93	CTCTCG
PFF0165c	-1960	-1	10.93	CGAGAG
PFA0410w	-188	-1	10.93	CGAGAG
PFL1425w	-1008	1	10.93	CTCTCG
PFL0705c	-741	1	10.93	CTCTCG
PFL1800w	-8	-1	10.93	CGAGAG
PF11_0368	-343	-1	10.93	CGAGAG
PFL1735c	-203	-1	10.93	CGAGAG
PF14_0038	-1450	-1	10.93	CGAGAG
PFC0285c	-1808	-1	10.93	CGAGAG
PF11_0270	-17	1	10.93	CTCTCG
PF11_0090	-1245	-1	10.93	CGAGAG
PF11_0161	-984	1	10.47	CACTAG
PFF0795w	-1733	1	10.47	CACTAG
PF14_0393	-992	1	10.47	CACTAG
MAL8P1.3	-1916	-1	10.47	CTAGTG
MAL8P1.3	-1889	1	10.47	CACTAG
PF11_0302	-352	-1	10.47	CTAGTG
PF07_0070	-140	1	10.47	CACTAG
PF11_0169	-498	1	10.47	CACTAG
PF13_0281	-1207	1	10.47	CACTAG
PF10_0144	-1291	-1	10.47	CTAGTG
PF11_0165	-1023	1	10.47	CACTAG
PFA0160c	-916	-1	10.47	CTAGTG
PFC0105w	-799	-1	10.36	CTAGCG
PFC0780w	-488	1	10.36	CGCTAG
PFL1735c	-842	-1	10.36	CTAGCG
PF14_0217	-14	-1	10.36	CTAGCG
PFE0850c	-123	1	9.19	CTCTGG
MAL13P1.155	-487	-1	9.19	CCAGAG
MAL13P1.286	-334	1	9.19	CTCTGG
PF11_0305	-107	1	9.19	CTCTGG
PF13_0262	-1522	-1	9.19	CCAGAG
PF13_0214	-1502	1	9.19	CTCCAG
PF11_0275	-1577	1	9.19	CTCTGG
PF13_0213	-1460	-1	9.19	CTGGAG
PFF0160c	-41	1	9.19	CTCCAG
PFL0405w	-875	1	9.19	CTCTGG
PFL0335c	-45	-1	9.19	CCAGAG
PF14_0188	-16	1	9.19	CTCTGG
PFI0895c	-1517	-1	9.19	CTGGAG
MAL8P1.127	-1038	-1	9.19	CTGGAG
PFL0255c	-871	1	9.19	CTCCAG
MAL13P1.43	-1033	-1	9.19	CCAGAG
PF13_0310	-1066	-1	9.19	CCAGAG
PF10_0322	-135	1	9.19	CTCCAG
PFL0900c	-85	-1	8.43	CTAGAC
PF10_0123	-1656	-1	8.43	CTAGAC
PFC0775w	-1953	1	8.43	GTCTAG
PFL1680w	-138	1	8.43	GTCTAG
PF11_0438	-68	1	8.15	ATCTAG
PFA0145c	-7	1	8.15	ATCTAG
PF14_0014	-1357	1	8.15	ATCTAG
PFA0590w	-806	1	8.15	ATCTAG
PFA0590w	-654	1	8.15	ATCTAG
PFA0590w	-508	1	8.15	ATCTAG
PFA0590w	-362	1	8.15	ATCTAG
PFD0462w	-1454	-1	8.15	CTAGAT
PF10_0380	-1462	-1	8.15	CTAGAT
PFL2440w	-466	1	8.15	ATCTAG
PFD0600c	-1871	1	8.15	ATCTAG
PFD0600c	-225	1	8.15	ATCTAG
PFC0395w	-1542	1	8.15	ATCTAG
PFL0050c	-763	-1	8.15	CTAGAT
PF14_0416	-189	-1	8.15	CTAGAT
PFE1035c	-545	1	8.15	ATCTAG
PF10_0077	-36	-1	8.15	CTAGAT
PFC0365w	-1409	-1	8.15	CTAGAT
PFF1295w	-963	1	8.15	ATCTAG
PFE1210c	-479	1	8.15	ATCTAG
PFD0555c	-572	1	8.15	ATCTAG
MAL7P1.129	-1645	1	8.15	ATCTAG
PFC0425w	-1622	-1	8.15	CTAGAT
PF14_0187	-877	-1	8.15	CTAGAT
MAL13P1.83	-1322	1	8.15	ATCTAG
PFI0170w	-1428	1	8.15	ATCTAG
PF11_0403	-1050	1	8.15	ATCTAG
PFI0455w	-153	1	8.15	ATCTAG
PFL2150c	-330	1	8.15	ATCTAG
PF07_0077	-322	1	8.15	ATCTAG
PF07_0008	-948	1	8.15	ATCTAG
PF13_0048	-364	1	8.15	ATCTAG
PF14_0087	-724	-1	8.15	CTAGAT
PFE1600w	-319	1	8.15	ATCTAG
PF14_0141	-1952	-1	8.15	CTAGAT
PFL1310c	-647	-1	8.15	CTAGAT
PF14_0489	-1699	-1	8.15	CTAGAT
PF11_0170	-635	1	8.15	ATCTAG
PF14_0403	-852	-1	8.15	CTAGAT
PFL2445c	-794	-1	8.15	CTAGAT
MAL7P1.15	-793	-1	8.15	CTAGAT
PFC1055w	-616	-1	8.15	CTAGAT
PF14_0370	-924	1	8.15	ATCTAG
PF11_0165	-1291	1	8.15	ATCTAG
PFI0165c	-1807	1	8.15	ATCTAG
PF14_0417	-1170	1	8.15	ATCTAG
PFD0460c	-309	1	8.15	ATCTAG
PFF1300w	-1470	-1	8.15	CTAGAT
PFE1590w	-1928	1	8.15	ATCTAG
PF10_0322	-1046	1	8.15	ATCTAG
PF11_0212	-1595	-1	7.92	ATAGAG
PF11_0212	-964	-1	7.92	ATAGAG
PF14_0442	-1947	-1	7.92	ATAGAG
PF14_0442	-1701	-1	7.92	ATAGAG
PFL1795c	-336	-1	7.92	ATAGAG
MAL7P1.209	-943	-1	7.92	ATAGAG
PF10_0269	-1022	-1	7.92	ATAGAG
PFL0380c	-295	1	7.92	CTCTAT
PFB0445c	-457	-1	7.92	ATAGAG
PFB0445c	-377	1	7.92	CTCTAT
PF14_0368	-1525	-1	7.92	ATAGAG
PFD0275w	-281	-1	7.92	ATAGAG
MAL8P1.19	-196	1	7.92	CTCTAT
MAL8P1.19	-107	-1	7.92	ATAGAG
PF13_0051	-309	-1	7.92	ATAGAG
PFL1645w	-156	-1	7.92	ATAGAG
PF14_0326	-269	1	7.92	CTCTAT
PF14_0326	-137	-1	7.92	ATAGAG
PFA0590w	-1031	1	7.92	CTCTAT
PFL2400w	-417	1	7.92	CTCTAT
PFD0462w	-1522	1	7.92	CTCTAT
PF13_0273	-567	-1	7.92	ATAGAG
PF07_0085	-1952	1	7.92	CTATAG
PF07_0085	-767	-1	7.92	ATAGAG
PF07_0121	-397	-1	7.92	ATAGAG
PF13_0287	-1433	-1	7.92	ATAGAG
PF14_0174	-1085	1	7.92	CTCTAT
PF13_0150	-733	-1	7.92	ATAGAG
PF14_0308	-1157	-1	7.92	ATAGAG
PF14_0308	-605	1	7.92	CTATAG
PFD0540c	-1517	1	7.92	CTATAG
MAL13P1.26	-275	-1	7.92	ATAGAG
PF10_0380	-1386	1	7.92	CTCTAT
PF10_0380	-415	1	7.92	CTCTAT
PFI1490c	-565	1	7.92	CTCTAT
PFD0880w	-764	1	7.92	CTCTAT
PF10_0160	-1206	-1	7.92	ATAGAG
PFL0575w	-1145	1	7.92	CTCTAT
PFL0575w	-794	-1	7.92	ATAGAG
MAL7P1.25	-243	1	7.92	CTATAG
MAL7P1.38	-1620	1	7.92	CTCTAT
PF13_0305	-635	1	7.92	CTCTAT
PFF0235c	-486	-1	7.92	ATAGAG
MAL13P1.233	-1711	-1	7.92	ATAGAG
MAL13P1.233	-1139	1	7.92	CTCTAT
PFE1370w	-1872	1	7.92	CTATAG
PFE1370w	-24	-1	7.92	ATAGAG
PF14_0589	-527	1	7.92	CTCTAT
PF07_0122	-952	1	7.92	CTCTAT
PF13_0232	-265	1	7.92	CTCTAT
PFE0850c	-949	-1	7.92	ATAGAG
PFI0250c	-1751	1	7.92	CTCTAT
PF08_0132	-402	-1	7.92	ATAGAG
PFL2125c	-426	1	7.92	CTCTAT
PFE0815w	-1943	1	7.92	CTATAG
PFE0815w	-1149	1	7.92	CTCTAT
PF08_0087	-1436	1	7.92	CTATAG
PFC0865w	-926	-1	7.92	ATAGAG
PFF1350c	-1389	1	7.92	CTATAG
MAL13P1.286	-1158	1	7.92	CTCTAT
MAL13P1.93	-1025	1	7.92	CTATAG
MAL13P1.76	-1621	1	7.92	CTCTAT
PFC1015c	-1509	1	7.92	CTCTAT
MAL13P1.293	-1910	1	7.92	CTCTAT
MAL13P1.293	-1820	1	7.92	CTATAG
MAL13P1.293	-552	1	7.92	CTCTAT
MAL13P1.333	-688	-1	7.92	ATAGAG
MAL7P1.14	-1710	1	7.92	CTATAG
PFF1135w	-692	-1	7.92	ATAGAG
PF11_0382	-750	1	7.92	CTCTAT
PFL2395c	-496	-1	7.92	ATAGAG
PFI0865w	-568	1	7.92	CTCTAT
PF11_0118	-446	-1	7.92	ATAGAG
PF14_0413	-285	-1	7.92	ATAGAG
PFE1035c	-603	-1	7.92	ATAGAG
MAL13P1.120	-1243	1	7.92	CTATAG
MAL13P1.120	-784	1	7.92	CTCTAT
PF10_0128	-91	1	7.92	CTCTAT
PFF1110c	-1699	-1	7.92	ATAGAG
PFF1110c	-1594	-1	7.92	ATAGAG
PFI0755c	-1716	-1	7.92	ATAGAG
PFE0980c	-923	-1	7.92	ATAGAG
PF08_0076	-1725	1	7.92	CTCTAT
MAL13P1.323	-900	-1	7.92	ATAGAG
MAL13P1.323	-644	-1	7.92	ATAGAG
PFE1530c	-398	1	7.92	CTCTAT
PFI0625c	-1497	1	7.92	CTCTAT
PF14_0241	-1701	-1	7.92	ATAGAG
PFI0105c	-121	1	7.92	CTATAG
PF07_0037	-509	-1	7.92	ATAGAG
PF13_0341	-867	1	7.92	CTCTAT
PF14_0324	-1144	1	7.92	CTATAG
PFA0620c	-1924	1	7.92	CTCTAT
PF13_0208	-958	1	7.92	CTCTAT
PFC0350c	-729	-1	7.92	ATAGAG
PFD0555c	-12	-1	7.92	ATAGAG
PFC0045w	-1190	1	7.92	CTATAG
PFC0045w	-718	-1	7.92	ATAGAG
PFL1425w	-207	-1	7.92	ATAGAG
PF08_0051	-63	-1	7.92	ATAGAG
PFF1155w	-1983	1	7.92	CTCTAT
PFF1155w	-884	1	7.92	CTATAG
PFF1155w	-45	-1	7.92	ATAGAG
PF14_0678	-1958	1	7.92	CTCTAT
PF13_0214	-1986	1	7.92	CTCTAT
PF13_0214	-1232	1	7.92	CTCTAT
PF13_0214	-836	-1	7.92	ATAGAG
PFL0705c	-1981	1	7.92	CTATAG
MAL7P1.129	-527	1	7.92	CTATAG
PFD0835c	-647	-1	7.92	ATAGAG
PFI1105w	-510	1	7.92	CTCTAT
PF13_0071	-1008	1	7.92	CTATAG
PFF0795w	-1927	-1	7.92	ATAGAG
PF14_0329	-1225	1	7.92	CTATAG
PF14_0329	-53	-1	7.92	ATAGAG
PF08_0092	-288	-1	7.92	ATAGAG
PF08_0096	-676	-1	7.92	ATAGAG
PF08_0096	-576	1	7.92	CTCTAT
PFF0945c	-444	-1	7.92	ATAGAG
PFF0945c	-18	1	7.92	CTCTAT
PF14_0393	-31	1	7.92	CTCTAT
PF14_0145	-1582	1	7.92	CTATAG
PFC0900w	-1137	1	7.92	CTCTAT
PF13_0286	-1734	-1	7.92	ATAGAG
PF13_0286	-1260	-1	7.92	ATAGAG
PF10_0326	-1897	-1	7.92	ATAGAG
PFE0975c	-1590	1	7.92	CTCTAT
PF11_0088	-150	1	7.92	CTATAG
PF13_0234	-169	-1	7.92	ATAGAG
PF14_0593	-626	1	7.92	CTCTAT
PF14_0593	-500	1	7.92	CTCTAT
PF14_0593	-129	-1	7.92	ATAGAG
PF13_0257	-1182	1	7.92	CTCTAT
PF10_0123	-1591	-1	7.92	ATAGAG
PFL2470c	-221	1	7.92	CTCTAT
PF10_0200	-298	-1	7.92	ATAGAG
PF13_0213	-1730	-1	7.92	ATAGAG
PF13_0213	-978	1	7.92	CTATAG
PF13_0213	-728	1	7.92	CTCTAT
PFF0160c	-731	1	7.92	CTCTAT
PF14_0426	-1475	1	7.92	CTCTAT
PFL1800w	-849	1	7.92	CTCTAT
PF14_0023	-333	-1	7.92	ATAGAG
PFL1935c	-930	-1	7.92	ATAGAG
PF11_0458	-1094	1	7.92	CTCTAT
PF11_0458	-310	-1	7.92	ATAGAG
PFD1010w	-849	1	7.92	CTCTAT
PFD1010w	-390	1	7.92	CTATAG
MAL13P1.83	-363	-1	7.92	ATAGAG
MAL13P1.83	-249	1	7.92	CTATAG
MAL13P1.83	-131	-1	7.92	ATAGAG
PFL1155w	-925	1	7.92	CTCTAT
PFL1485w	-959	-1	7.92	ATAGAG
PF11_0368	-534	1	7.92	CTATAG
PFF0345w	-1042	-1	7.92	ATAGAG
PF14_0100	-479	1	7.92	CTCTAT
PFF1050w	-1272	1	7.92	CTCTAT
PFF0125c	-959	1	7.92	CTCTAT
MAL13P1.186	-583	-1	7.92	ATAGAG
MAL13P1.274	-1175	-1	7.92	ATAGAG
PF13_0179	-1055	1	7.92	CTATAG
PF13_0179	-741	1	7.92	CTCTAT
PF08_0114	-991	1	7.92	CTATAG
PF08_0114	-855	1	7.92	CTATAG
PFI1270w	-604	1	7.92	CTCTAT
PFL2050w	-393	-1	7.92	ATAGAG
PF14_0229	-1101	1	7.92	CTATAG
PFE0985w	-156	1	7.92	CTATAG
PFF0755c	-753	1	7.92	CTATAG
PF10_0153	-406	1	7.92	CTCTAT
PF14_0038	-1149	1	7.92	CTCTAT
MAL13P1.352	-1385	1	7.92	CTATAG
MAL13P1.352	-715	-1	7.92	ATAGAG
PF11_0508	-830	-1	7.92	ATAGAG
PF11_0508	-654	-1	7.92	ATAGAG
PFE1435c	-1402	1	7.92	CTATAG
PFI0455w	-1922	-1	7.92	ATAGAG
PFI0455w	-1611	1	7.92	CTCTAT
MAL8P1.64	-168	-1	7.92	ATAGAG
PFL2150c	-1156	1	7.92	CTATAG
PFL2150c	-370	1	7.92	CTCTAT
PF14_0057	-1055	1	7.92	CTCTAT
PFL0565w	-117	1	7.92	CTCTAT
PFL0565w	-27	-1	7.92	ATAGAG
PFE1535w	-385	1	7.92	CTATAG
PF07_0057	-1757	-1	7.92	ATAGAG
PF13_0245	-723	-1	7.92	ATAGAG
PFL1240c	-701	-1	7.92	ATAGAG
PFL1240c	-530	1	7.92	CTCTAT
PFL2130w	-1778	1	7.92	CTATAG
PF11_0312	-968	1	7.92	CTATAG
PFL0210c	-1681	-1	7.92	ATAGAG
PFL0210c	-861	-1	7.92	ATAGAG
PF07_0088	-1763	-1	7.92	ATAGAG
PF14_0156	-1156	1	7.92	CTATAG
PF14_0156	-408	1	7.92	CTCTAT
PF14_0156	-31	-1	7.92	ATAGAG
PF08_0075	-512	-1	7.92	ATAGAG
PF07_0008	-1989	1	7.92	CTCTAT
PFB0455w	-1496	-1	7.92	ATAGAG
PF14_0455	-665	-1	7.92	ATAGAG
PFF0625w	-1262	1	7.92	CTCTAT
PFF0625w	-714	1	7.92	CTCTAT
PF10_0272	-1129	-1	7.92	ATAGAG
PFI0650c	-1201	1	7.92	CTCTAT
PF11_0043	-1940	1	7.92	CTATAG
PFF0430w	-1749	-1	7.92	ATAGAG
PFF0430w	-1185	1	7.92	CTCTAT
PF10_0099	-1649	1	7.92	CTATAG
PF10_0099	-645	1	7.92	CTCTAT
PFI0295c	-442	-1	7.92	ATAGAG
PF14_0448	-1340	1	7.92	CTCTAT
PFL1310c	-276	1	7.92	CTCTAT
PFE1195w	-505	-1	7.92	ATAGAG
PFF0320c	-1037	1	7.92	CTCTAT
PFF0320c	-602	1	7.92	CTCTAT
MAL13P1.480	-1397	1	7.92	CTCTAT
PF07_0070	-1747	1	7.92	CTATAG
PFC0775w	-606	1	7.92	CTCTAT
PFI1590c	-362	1	7.92	CTCTAT
PFB0525w	-1729	1	7.92	CTATAG
PF14_0557	-238	1	7.92	CTATAG
PF14_0585	-106	1	7.92	CTCTAT
PF14_0341	-1390	-1	7.92	ATAGAG
MAL7P1.134	-1203	1	7.92	CTCTAT
PFL1405w	-890	1	7.92	CTCTAT
PFL1405w	-110	1	7.92	CTCTAT
PFE0810c	-1152	-1	7.92	ATAGAG
PFE0810c	-358	1	7.92	CTATAG
PFE0810c	-219	-1	7.92	ATAGAG
MAL13P1.56	-404	1	7.92	CTCTAT
PFL1845c	-1069	-1	7.92	ATAGAG
PF08_0019	-1362	1	7.92	CTCTAT
PFI0585c	-60	1	7.92	CTCTAT
PF14_0546	-1078	-1	7.92	ATAGAG
PF14_0546	-1002	1	7.92	CTCTAT
PF13_0014	-955	1	7.92	CTCTAT
PF14_0403	-1852	-1	7.92	ATAGAG
PF14_0403	-388	-1	7.92	ATAGAG
PFL0330c	-636	-1	7.92	ATAGAG
PF10_0325	-1741	-1	7.92	ATAGAG
PF10_0325	-13	-1	7.92	ATAGAG
PF11_0225	-1624	1	7.92	CTCTAT
PF14_0598	-957	1	7.92	CTCTAT
PFC1055w	-965	-1	7.92	ATAGAG
PFE1430c	-234	1	7.92	CTCTAT
PF14_0510	-1841	-1	7.92	ATAGAG
PFD0270c	-786	1	7.92	CTCTAT
PFE0465c	-968	1	7.92	CTCTAT
PF10_0144	-1574	1	7.92	CTATAG
PF13_0045	-810	1	7.92	CTATAG
PF14_0370	-140	-1	7.92	ATAGAG
PF11_0266	-1204	1	7.92	CTCTAT
PF11_0351	-537	-1	7.92	ATAGAG
PF13_0023	-167	1	7.92	CTCTAT
PFI0860c	-252	-1	7.92	ATAGAG
PFE0100w	-909	1	7.92	CTCTAT
PFC0975c	-693	1	7.92	CTCTAT
PF11_0165	-1502	1	7.92	CTCTAT
PF14_0499	-1144	1	7.92	CTATAG
PFC1020c	-1186	1	7.92	CTCTAT
PFC1020c	-61	1	7.92	CTCTAT
PFI1495w	-427	-1	7.92	ATAGAG
PFL0255c	-366	1	7.92	CTATAG
MAL7P1.27	-175	1	7.92	CTATAG
PFA0160c	-46	-1	7.92	ATAGAG
PF10_0130	-1167	-1	7.92	ATAGAG
PF14_0022	-370	1	7.92	CTCTAT
MAL13P1.170	-849	1	7.92	CTCTAT
PFC0735w	-1985	1	7.92	CTCTAT
PFC0735w	-1755	1	7.92	CTATAG
PFC0735w	-1127	-1	7.92	ATAGAG
PFC0735w	-148	-1	7.92	ATAGAG
PFD0180c	-67	1	7.92	CTATAG
PF11_0511	-980	1	7.92	CTATAG
PF14_0509	-483	1	7.92	CTCTAT
PF10_0363	-843	1	7.92	CTATAG
PFL2010c	-212	-1	7.92	ATAGAG
PF11_0313	-901	1	7.92	CTATAG
PF14_0078	-1123	-1	7.92	ATAGAG
PFD0460c	-241	-1	7.92	ATAGAG
PF14_0218	-1176	1	7.92	CTCTAT
PF14_0218	-640	1	7.92	CTATAG
PFF1300w	-1154	1	7.92	CTCTAT
PF13_0141	-1413	-1	7.92	ATAGAG
PF13_0310	-242	-1	7.92	ATAGAG
PF08_0130	-127	-1	7.92	ATAGAG
PFI0095c	-757	1	7.92	CTCTAT
MAL7P1.122	-972	1	7.92	CTCTAT
MAL7P1.147	-1008	1	7.92	CTATAG
PFF1095w	-1520	1	7.92	CTCTAT
PFF1095w	-624	-1	7.92	ATAGAG
PF14_0730	-1865	-1	7.92	ATAGAG
PF14_0730	-977	-1	7.92	ATAGAG
MAL7P1.204	-1425	1	7.92	CTATAG
PFF1260c	-1874	1	7.92	CTCTAT
PF13_0268	-948	1	7.92	CTCTAT
PF11_0397	-836	1	7.92	CTCTAT
PF11_0331	-1396	1	7.92	CTCTAT
PF11_0331	-693	1	7.92	CTCTAT
PF13_0230	-71	-1	7.92	ATAGAG
PF13_0304	-1123	-1	7.92	ATAGAG
PF14_0655	-1357	1	7.92	CTCTAT
PFF1025c	-148	1	7.68	CTCAAG
PF14_0014	-993	-1	7.68	CTTGAG
MAL7P1.209	-427	1	7.68	CTCTTG
MAL7P1.209	-242	-1	7.68	CTTGAG
PFB0445c	-1744	-1	7.68	CTTGAG
PF14_0368	-753	1	7.68	CTCTTG
PF14_0368	-120	-1	7.68	CTTGAG
PF14_0326	-1271	1	7.68	CTCAAG
PF13_0273	-200	-1	7.68	CAAGAG
PFD0540c	-1650	-1	7.68	CAAGAG
PFF0700c	-126	-1	7.68	CTTGAG
MAL7P1.25	-309	-1	7.68	CTTGAG
PFD1060w	-307	1	7.68	CTCAAG
PF13_0305	-872	1	7.68	CTCAAG
PF14_0152	-341	1	7.68	CTCTTG
PFI0415c	-296	-1	7.68	CAAGAG
PFC0865w	-992	-1	7.68	CTTGAG
PFE1020w	-378	-1	7.68	CTTGAG
PF07_0059	-1419	-1	7.68	CAAGAG
MAL13P1.286	-918	1	7.68	CTCTTG
PFL0640w	-1960	-1	7.68	CAAGAG
PFF1410c	-85	-1	7.68	CTTGAG
PFL0050c	-1770	1	7.68	CTCTTG
MAL7P1.300	-958	1	7.68	CTCTTG
PF11_0382	-688	-1	7.68	CAAGAG
PF13_0190	-1968	-1	7.68	CAAGAG
PFF0165c	-1365	1	7.68	CTCTTG
PF10_0128	-695	1	7.68	CTCTTG
PF14_0282	-326	-1	7.68	CTTGAG
PFC0850c	-144	-1	7.68	CAAGAG
PF13_0228	-1904	-1	7.68	CAAGAG
PF13_0262	-1505	1	7.68	CTCTTG
PFA0410w	-1825	-1	7.68	CTTGAG
PFL1980c	-79	-1	7.68	CAAGAG
PFC0400w	-1997	1	7.68	CTCTTG
PF14_0283	-1508	1	7.68	CTCAAG
PFL2480w	-874	1	7.68	CTCAAG
PFI1105w	-569	1	7.68	CTCTTG
PFE1015c	-648	1	7.68	CTCAAG
PFE1010w	-1327	-1	7.68	CAAGAG
PFF0795w	-204	1	7.68	CTCAAG
PF08_0092	-628	1	7.68	CTCTTG
PFF0945c	-583	1	7.68	CTCAAG
PFF0945c	-366	-1	7.68	CTTGAG
PF14_0411	-336	-1	7.68	CTTGAG
PFC0900w	-861	1	7.68	CTCTTG
PF13_0286	-273	1	7.68	CTCTTG
PFE0975c	-1456	1	7.68	CTCAAG
PF14_0023	-627	1	7.68	CTCAAG
PF14_0023	-130	1	7.68	CTCAAG
MAL13P1.83	-354	1	7.68	CTCTTG
PF14_0364	-372	-1	7.68	CTTGAG
PFF0345w	-899	1	7.68	CTCTTG
PF08_0006	-41	-1	7.68	CTTGAG
PF10_0327	-541	1	7.68	CTCTTG
PFF0590c	-274	-1	7.68	CAAGAG
PFC0780w	-973	-1	7.68	CAAGAG
PF11_0403	-714	1	7.68	CTCTTG
PF14_0052	-199	-1	7.68	CAAGAG
PFI1270w	-467	1	7.68	CTCTTG
PF13_0143	-699	-1	7.68	CTTGAG
PF14_0038	-516	1	7.68	CTCTTG
PF11_0058	-906	1	7.68	CTCTTG
PFE0635c	-262	1	7.68	CTCTTG
PFI1420w	-346	1	7.68	CTCTTG
PF07_0088	-1095	1	7.68	CTCTTG
PFB0455w	-1623	-1	7.68	CAAGAG
PFI0650c	-1175	-1	7.68	CTTGAG
PF14_0087	-383	-1	7.68	CTTGAG
PF11_0059	-747	1	7.68	CTCAAG
PF14_0188	-23	1	7.68	CTCAAG
PF10_0099	-1524	-1	7.68	CAAGAG
PF14_0141	-116	-1	7.68	CAAGAG
PFL0225c	-511	-1	7.68	CTTGAG
PFL0225c	-267	1	7.68	CTCAAG
PF10_0043	-722	-1	7.68	CTTGAG
PFC0265c	-988	1	7.68	CTCTTG
PFB0525w	-1723	-1	7.68	CAAGAG
PFL1845c	-1042	-1	7.68	CAAGAG
PF08_0019	-912	-1	7.68	CAAGAG
PF13_0014	-1180	-1	7.68	CTTGAG
PF11_0203	-920	1	7.68	CTCTTG
PF14_0449	-172	1	7.68	CTCTTG
PFC0855w	-826	1	7.68	CTCTTG
PFL2445c	-291	1	7.68	CTCTTG
PF11_0111	-354	-1	7.68	CAAGAG
MAL7P1.320	-746	-1	7.68	CTTGAG
PFI1020c	-698	1	7.68	CTCTTG
MAL13P1.294	-808	1	7.68	CTCTTG
PF07_0053	-1402	1	7.68	CTCTTG
PF11_0048	-1322	-1	7.68	CAAGAG
PF11_0090	-804	-1	7.68	CAAGAG
PF13_0142	-1120	-1	7.68	CTTGAG
PFL1855w	-1140	1	7.68	CTCAAG
MAL13P1.243	-1432	1	7.68	CTCTTG
PFF0835w	-1789	1	7.68	CTCAAG
PFB0550w	-837	1	7.68	CTCTTG
PFI1625c	-1243	-1	7.68	CTTGAG
PF14_0022	-573	-1	7.68	CTTGAG
PF14_0022	-76	-1	7.68	CTTGAG
PF10_0328	-1000	-1	7.68	CAAGAG
PFI0150c	-904	-1	7.68	CTTGAG
PFF1300w	-1698	1	7.68	CTCAAG
PF13_0310	-482	-1	7.68	CAAGAG
PFC0270w	-1213	-1	7.68	CAAGAG
PF10_0299	-196	-1	7.68	CTTGAG
PFI1310w	-619	1	7.68	CTCAAG
PFE1590w	-1444	1	7.68	CTCTTG
MAL7P1.204	-140	1	7.68	CTCAAG
PF10_0322	-1035	-1	7.68	CAAGAG
PF13_0268	-914	1	7.68	CTCTTG
PF13_0304	-886	-1	7.68	CTTGAG
PFA0145c	-477	1	7.27	CTCTAC
PFI0795w	-85	1	7.27	CTGTAG
PF14_0442	-1388	-1	7.27	GTAGAG
PFL1795c	-258	1	7.27	CTGTAG
PFB0715w	-412	-1	7.27	GTAGAG
PF13_0051	-916	-1	7.27	GTAGAG
PFL1645w	-1276	1	7.27	CTCTAC
PFF1395c	-466	1	7.27	CTGTAG
PF13_0273	-1722	-1	7.27	GTAGAG
PFD0690c	-940	1	7.27	CTGTAG
PFD0690c	-714	1	7.27	CTGTAG
PFI1030c	-1783	-1	7.27	GTAGAG
PFD0540c	-211	1	7.27	CTGTAG
PF11_0264	-149	-1	7.27	CTACAG
PFD0770c	-1593	1	7.27	CTCTAC
PFI1490c	-938	-1	7.27	CTACAG
PFF0700c	-1974	1	7.27	CTCTAC
PFF0700c	-919	-1	7.27	CTACAG
PF14_0059	-267	-1	7.27	CTACAG
PFD0090c	-1850	-1	7.27	GTAGAG
MAL13P1.172	-330	-1	7.27	GTAGAG
PF13_0147	-1172	-1	7.27	GTAGAG
PFE1020w	-818	1	7.27	CTCTAC
PFE1020w	-134	-1	7.27	CTACAG
PF13_0037	-767	1	7.27	CTCTAC
MAL7P1.14	-803	-1	7.27	GTAGAG
PFL0740c	-1014	-1	7.27	CTACAG
PF10_0366	-1891	1	7.27	CTCTAC
PF11_0263	-1418	1	7.27	CTGTAG
PF14_0282	-800	-1	7.27	CTACAG
PFI0755c	-1974	-1	7.27	CTACAG
PFI0755c	-1254	1	7.27	CTGTAG
PF10_0047	-298	-1	7.27	GTAGAG
PFE1530c	-21	-1	7.27	CTACAG
PFF0530w	-1281	1	7.27	CTCTAC
PF13_0262	-1129	-1	7.27	GTAGAG
PF14_0540	-47	-1	7.27	GTAGAG
PFC0400w	-22	1	7.27	CTGTAG
PF14_0324	-94	-1	7.27	GTAGAG
PF13_0208	-228	-1	7.27	CTACAG
PFC0350c	-200	1	7.27	CTCTAC
PF13_0313	-642	1	7.27	CTCTAC
PF14_0283	-1034	1	7.27	CTGTAG
PFE1015c	-892	1	7.27	CTGTAG
PFE1015c	-208	-1	7.27	GTAGAG
PFE1010w	-420	1	7.27	CTCTAC
PF14_0145	-1548	1	7.27	CTCTAC
PF13_0286	-1301	1	7.27	CTCTAC
PF13_0286	-1011	-1	7.27	CTACAG
PFL2470c	-79	-1	7.27	GTAGAG
PF10_0200	-779	1	7.27	CTCTAC
PFL1800w	-927	-1	7.27	CTACAG
PFD1010w	-683	1	7.27	CTGTAG
PF08_0069	-1100	-1	7.27	GTAGAG
PF14_0100	-1371	1	7.27	CTCTAC
PFF0590c	-532	1	7.27	CTGTAG
PFC0780w	-1572	-1	7.27	CTACAG
MAL13P1.221	-959	1	7.27	CTGTAG
PF11_0065	-742	-1	7.27	GTAGAG
MAL13P1.337	-729	1	7.27	CTCTAC
PF14_0627	-1414	-1	7.27	CTACAG
PFE1535w	-760	1	7.27	CTGTAG
PF14_0486	-1943	1	7.27	CTCTAC
PF14_0486	-1391	1	7.27	CTCTAC
PFL0335c	-493	-1	7.27	GTAGAG
PF07_0077	-757	-1	7.27	GTAGAG
PF11_0188	-1315	1	7.27	CTGTAG
PF14_0240	-580	-1	7.27	GTAGAG
PFE1600w	-482	1	7.27	CTGTAG
PF14_0188	-1796	1	7.27	CTGTAG
PF10_0099	-715	1	7.27	CTCTAC
PF14_0141	-880	1	7.27	CTGTAG
PF11_0302	-1434	-1	7.27	CTACAG
PFL1310c	-338	1	7.27	CTCTAC
PF10_0043	-1450	-1	7.27	GTAGAG
PF07_0070	-1638	-1	7.27	GTAGAG
PFL2170c	-1308	-1	7.27	GTAGAG
PFI0895c	-1131	-1	7.27	CTACAG
PF11_0207	-433	1	7.27	CTCTAC
PF14_0341	-1402	-1	7.27	GTAGAG
MAL7P1.134	-269	1	7.27	CTGTAG
PFL1715w	-961	1	7.27	CTCTAC
PF10_0121	-862	-1	7.27	GTAGAG
PFL1535w	-585	1	7.27	CTGTAG
PF14_0449	-41	1	7.27	CTCTAC
PF11_0445	-8	-1	7.27	GTAGAG
PF14_0520	-703	1	7.27	CTGTAG
PF13_0183	-1918	-1	7.27	GTAGAG
MAL7P1.320	-1867	-1	7.27	GTAGAG
PF14_0456	-1810	-1	7.27	GTAGAG
PF13_0098	-1966	1	7.27	CTCTAC
PFC0271c	-492	1	7.27	CTGTAG
PFC0271c	-291	1	7.27	CTGTAG
PF13_0118	-13	-1	7.27	CTACAG
PFL1680w	-1484	1	7.27	CTCTAC
PF14_0579	-695	1	7.27	CTCTAC
PF11_0090	-484	1	7.27	CTCTAC
PFL2240w	-249	-1	7.27	GTAGAG
PFF0835w	-1754	-1	7.27	GTAGAG
PFI1495w	-54	1	7.27	CTGTAG
MAL7P1.27	-1988	-1	7.27	GTAGAG
PF11_0265	-1038	1	7.27	CTGTAG
PF11_0068	-263	-1	7.27	GTAGAG
PF10_0130	-1185	1	7.27	CTGTAG
MAL13P1.170	-1768	1	7.27	CTGTAG
PFL2010c	-73	-1	7.27	GTAGAG
PFD1055w	-921	1	7.27	CTGTAG
PF10_0299	-357	1	7.27	CTGTAG
PF10_0322	-545	1	7.27	CTGTAG
PF10_0322	-453	1	7.27	CTGTAG
PF13_0230	-1971	1	7.27	CTGTAG
PF13_0230	-308	-1	7.27	CTACAG
MAL8P1.131	-232	1	7.27	CTGTAG
PFI1030c	-859	-1	5.94	CTAGAA
PF14_0174	-820	1	5.94	TTCTAG
PFL2440w	-46	-1	5.94	CTAGAA
PFC0040w	-1257	1	5.94	TTCTAG
PFE0630c	-355	1	5.94	TTCTAG
PF10_0160	-1038	1	5.94	TTCTAG
PFC0105w	-296	1	5.94	TTCTAG
PF13_0305	-904	1	5.94	TTCTAG
MAL13P1.172	-35	1	5.94	TTCTAG
PF14_0589	-303	1	5.94	TTCTAG
PFI0250c	-1653	1	5.94	TTCTAG
MAL13P1.390	-303	-1	5.94	CTAGAA
PF08_0132	-1459	-1	5.94	CTAGAA
PFF1350c	-1397	1	5.94	TTCTAG
PFE1020w	-12	1	5.94	TTCTAG
PFC0360w	-390	1	5.94	TTCTAG
PFL0050c	-1086	-1	5.94	CTAGAA
PFD1070w	-1142	1	5.94	TTCTAG
PFC0045w	-1159	1	5.94	TTCTAG
PFD0835c	-171	-1	5.94	CTAGAA
PF13_0192	-308	1	5.94	TTCTAG
PFE1015c	-1016	1	5.94	TTCTAG
PFE1010w	-573	1	5.94	TTCTAG
PF14_0145	-313	1	5.94	TTCTAG
PFL2230c	-535	1	5.94	TTCTAG
PF14_0426	-284	-1	5.94	CTAGAA
PF13_0091	-349	1	5.94	TTCTAG
PFI1140w	-1149	1	5.94	TTCTAG
PFD0669c	-860	1	5.94	TTCTAG
PFL1485w	-364	1	5.94	TTCTAG
PF11_0368	-381	1	5.94	TTCTAG
PFF0345w	-1333	1	5.94	TTCTAG
PF11_0403	-203	1	5.94	TTCTAG
PF11_0508	-374	-1	5.94	CTAGAA
PFE1435c	-275	1	5.94	TTCTAG
PF14_0746	-581	1	5.94	TTCTAG
PF13_0129	-417	1	5.94	TTCTAG
PF14_0489	-1123	-1	5.94	CTAGAA
PFC0265c	-1732	-1	5.94	CTAGAA
PFE0060w	-1074	1	5.94	TTCTAG
PFE0810c	-1573	1	5.94	TTCTAG
PF14_0520	-405	-1	5.94	CTAGAA
PF13_0183	-1623	1	5.94	TTCTAG
PF11_0111	-1345	-1	5.94	CTAGAA
PFE0050w	-1501	-1	5.94	CTAGAA
PF14_0598	-836	1	5.94	TTCTAG
PF11_0048	-1507	1	5.94	TTCTAG
PFC0440c	-991	1	5.94	TTCTAG
PFC0975c	-1469	1	5.94	TTCTAG
PF14_0499	-1407	-1	5.94	CTAGAA
PFI1745c	-1893	1	5.94	TTCTAG
PFI1745c	-19	-1	5.94	CTAGAA
PFL2260w	-667	1	5.94	TTCTAG
PFI0150c	-105	-1	5.94	CTAGAA
PFC0270w	-469	1	5.94	TTCTAG
PFI0095c	-1574	1	5.94	TTCTAG
PFE1590w	-1706	1	5.94	TTCTAG
PFF1385c	-724	1	5.94	TTCTAG
PFB0921c	-1156	-1	5.94	CTAGAA
PF13_0304	-854	-1	5.94	CTAGAA
PF11_0438	-1061	-1	5.92	TTAGAG
PF11_0212	-1146	-1	5.92	TTAGAG
PF14_0014	-922	-1	5.92	CTAAAG
PF10_0269	-543	-1	5.92	TTAGAG
PF10_0269	-138	1	5.92	CTCTAA
PF14_0368	-1668	1	5.92	CTCTAA
PF14_0326	-124	1	5.92	CTCTAA
PFA0590w	-1484	-1	5.92	CTAAAG
PFA0590w	-917	-1	5.92	CTAAAG
PF08_0095	-535	-1	5.92	TTAGAG
PF13_0360	-927	1	5.92	CTTTAG
PF13_0360	-907	1	5.92	CTTTAG
PFD0690c	-567	-1	5.92	CTAAAG
PF11_0245	-962	-1	5.92	TTAGAG
PF07_0085	-1488	-1	5.92	CTAAAG
PF07_0085	-1301	1	5.92	CTTTAG
PFI1030c	-1181	1	5.92	CTTTAG
PF13_0287	-1480	-1	5.92	CTAAAG
MAL13P1.26	-1011	1	5.92	CTCTAA
MAL13P1.26	-671	-1	5.92	TTAGAG
PF10_0380	-721	1	5.92	CTCTAA
PF14_0077	-1045	1	5.92	CTCTAA
PFI1570c	-559	-1	5.92	TTAGAG
PFB0865w	-87	1	5.92	CTTTAG
PFC0040w	-718	-1	5.92	TTAGAG
PF14_0059	-1357	-1	5.92	CTAAAG
PFB0555c	-1134	1	5.92	CTTTAG
PF13_0252	-1146	-1	5.92	CTAAAG
PFC0560c	-219	-1	5.92	TTAGAG
MAL7P1.16	-1782	1	5.92	CTTTAG
MAL7P1.16	-956	1	5.92	CTTTAG
MAL7P1.16	-563	-1	5.92	TTAGAG
PF14_0589	-1330	1	5.92	CTTTAG
PF14_0589	-706	-1	5.92	TTAGAG
PF14_0668	-68	1	5.92	CTTTAG
PFE1070c	-650	1	5.92	CTCTAA
PFE1320w	-1314	1	5.92	CTCTAA
PFE1320w	-1142	1	5.92	CTTTAG
PF13_0232	-706	1	5.92	CTCTAA
PF14_0202	-191	1	5.92	CTCTAA
PF14_0434	-1569	1	5.92	CTCTAA
PF14_0434	-1468	1	5.92	CTCTAA
MAL13P1.390	-955	1	5.92	CTTTAG
PF08_0132	-1157	-1	5.92	TTAGAG
PFL2125c	-418	-1	5.92	CTAAAG
PFI0645w	-1512	-1	5.92	CTAAAG
PFI0645w	-11	1	5.92	CTTTAG
PF14_0261	-1634	-1	5.92	TTAGAG
PFE0815w	-360	-1	5.92	TTAGAG
PFE0815w	-224	-1	5.92	TTAGAG
MAL13P1.155	-273	1	5.92	CTCTAA
PFE1020w	-710	-1	5.92	TTAGAG
PF07_0059	-1325	-1	5.92	TTAGAG
PFL0640w	-308	1	5.92	CTTTAG
MAL13P1.76	-602	1	5.92	CTCTAA
MAL8P1.41	-1794	1	5.92	CTCTAA
MAL13P1.293	-656	1	5.92	CTCTAA
MAL13P1.333	-49	-1	5.92	TTAGAG
MAL7P1.300	-582	1	5.92	CTTTAG
MAL7P1.300	-116	-1	5.92	CTAAAG
PF11_0382	-847	1	5.92	CTTTAG
PF11_0382	-667	1	5.92	CTTTAG
PF11_0382	-405	1	5.92	CTTTAG
PF11_0382	-189	1	5.92	CTCTAA
PF13_0109	-701	1	5.92	CTCTAA
PF14_0413	-559	-1	5.92	TTAGAG
PF11_0305	-1249	1	5.92	CTCTAA
PFB0175c	-444	-1	5.92	TTAGAG
PFF1295w	-362	1	5.92	CTCTAA
PFE1340w	-1596	-1	5.92	TTAGAG
PFI0195c	-914	-1	5.92	TTAGAG
PFI0195c	-241	-1	5.92	CTAAAG
PFI1695c	-1225	1	5.92	CTCTAA
PFI1695c	-939	-1	5.92	CTAAAG
PF10_0104	-1045	1	5.92	CTCTAA
PF10_0104	-935	-1	5.92	TTAGAG
PFL0815w	-1246	1	5.92	CTCTAA
PF13_0157	-1083	1	5.92	CTTTAG
PF14_0540	-430	-1	5.92	TTAGAG
PF14_0230	-1379	-1	5.92	CTAAAG
PF14_0230	-464	-1	5.92	CTAAAG
PFD1070w	-391	-1	5.92	TTAGAG
PF11_0208	-725	1	5.92	CTCTAA
PFI0105c	-13	1	5.92	CTTTAG
PFB0560w	-542	-1	5.92	CTAAAG
PF07_0037	-1190	1	5.92	CTCTAA
PF13_0208	-1057	-1	5.92	TTAGAG
PFC0350c	-1032	-1	5.92	CTAAAG
PFC0805w	-1705	1	5.92	CTTTAG
PF14_0223	-473	1	5.92	CTCTAA
PFL1425w	-1871	-1	5.92	TTAGAG
PFL1425w	-6	1	5.92	CTTTAG
PF13_0313	-119	1	5.92	CTTTAG
PF14_0678	-700	-1	5.92	TTAGAG
PFL2480w	-50	-1	5.92	CTAAAG
PF11_0106	-177	-1	5.92	CTAAAG
PF11_0198	-1225	1	5.92	CTTTAG
PF11_0198	-1019	-1	5.92	CTAAAG
PF10_0103	-975	1	5.92	CTCTAA
PF10_0103	-865	-1	5.92	TTAGAG
PFE1015c	-316	1	5.92	CTCTAA
PFE1010w	-1584	1	5.92	CTCTAA
PF14_0329	-252	1	5.92	CTCTAA
PF14_0393	-303	1	5.92	CTCTAA
PF14_0401	-1665	1	5.92	CTTTAG
PF14_0056	-882	-1	5.92	TTAGAG
PF10_0326	-1982	-1	5.92	TTAGAG
PF11_0088	-554	1	5.92	CTTTAG
PF13_0257	-1826	1	5.92	CTTTAG
PF13_0257	-1460	1	5.92	CTTTAG
PF10_0123	-1330	-1	5.92	CTAAAG
PFL2470c	-469	1	5.92	CTTTAG
PFL2230c	-747	1	5.92	CTCTAA
PFC0565w	-322	1	5.92	CTCTAA
PFC0380w	-491	1	5.92	CTCTAA
PFL1210w	-89	-1	5.92	CTAAAG
PFD1010w	-889	-1	5.92	TTAGAG
PFD1010w	-443	1	5.92	CTCTAA
PFD1010w	-48	1	5.92	CTTTAG
MAL13P1.83	-469	-1	5.92	TTAGAG
PFD0669c	-746	1	5.92	CTCTAA
PFC0375c	-599	-1	5.92	TTAGAG
PFL1485w	-34	-1	5.92	TTAGAG
PF10_0115	-216	1	5.92	CTTTAG
PFF0345w	-583	-1	5.92	CTAAAG
PFF0125c	-896	1	5.92	CTTTAG
MAL13P1.274	-773	-1	5.92	TTAGAG
PF13_0179	-655	1	5.92	CTCTAA
PF08_0114	-617	-1	5.92	TTAGAG
PFL0405w	-100	1	5.92	CTTTAG
PFL0405w	-25	1	5.92	CTTTAG
PF08_0127	-485	1	5.92	CTTTAG
PF14_0627	-1035	-1	5.92	TTAGAG
PFE0865c	-1255	-1	5.92	TTAGAG
MAL8P1.64	-228	-1	5.92	CTAAAG
PFL2150c	-12	-1	5.92	CTAAAG
PFL1205c	-574	1	5.92	CTTTAG
PF07_0057	-1498	-1	5.92	TTAGAG
PFL2130w	-1709	1	5.92	CTCTAA
PF11_0466	-248	-1	5.92	TTAGAG
PFE1335c	-209	1	5.92	CTCTAA
PF07_0088	-1712	1	5.92	CTTTAG
PF13_0171	-721	1	5.92	CTTTAG
PFD0505c	-299	1	5.92	CTCTAA
PFF0625w	-870	1	5.92	CTCTAA
PFC0100c	-905	1	5.92	CTTTAG
PF14_0191	-785	1	5.92	CTCTAA
PF10_0272	-1797	1	5.92	CTTTAG
PF10_0272	-1449	-1	5.92	TTAGAG
PF10_0272	-1240	1	5.92	CTCTAA
PF11_0043	-1642	1	5.92	CTTTAG
PF11_0043	-275	-1	5.92	CTAAAG
PFE1600w	-987	1	5.92	CTCTAA
PFE1600w	-500	1	5.92	CTCTAA
PF14_0188	-1053	1	5.92	CTCTAA
PF14_0141	-1367	-1	5.92	TTAGAG
PF13_0129	-562	-1	5.92	TTAGAG
PF14_0448	-1438	-1	5.92	TTAGAG
PF14_0448	-1366	-1	5.92	CTAAAG
PFE1195w	-1466	1	5.92	CTCTAA
MAL13P1.480	-1924	-1	5.92	CTAAAG
MAL13P1.480	-1743	-1	5.92	TTAGAG
PFE0605c	-133	-1	5.92	TTAGAG
PF14_0489	-1428	-1	5.92	CTAAAG
PF14_0489	-762	-1	5.92	CTAAAG
PF14_0231	-1906	1	5.92	CTTTAG
PF14_0231	-991	1	5.92	CTTTAG
PFC0775w	-49	-1	5.92	TTAGAG
PF14_0651	-1768	1	5.92	CTCTAA
PFI0895c	-982	-1	5.92	TTAGAG
PFC0265c	-1501	1	5.92	CTCTAA
PF11_0207	-254	-1	5.92	CTAAAG
PF14_0557	-1012	1	5.92	CTCTAA
PF14_0557	-561	-1	5.92	TTAGAG
PFF0920c	-114	-1	5.92	CTAAAG
PFE0245c	-1816	-1	5.92	CTAAAG
PF14_0341	-788	1	5.92	CTCTAA
PFF0390w	-412	-1	5.92	CTAAAG
PFL1405w	-727	1	5.92	CTCTAA
PFE0810c	-1941	1	5.92	CTCTAA
PFL1845c	-612	-1	5.92	CTAAAG
PF10_0121	-9	1	5.92	CTTTAG
PF08_0019	-1734	-1	5.92	CTAAAG
PF14_0546	-2000	1	5.92	CTCTAA
PF14_0546	-200	1	5.92	CTTTAG
PF13_0014	-1227	-1	5.92	TTAGAG
PF14_0449	-336	1	5.92	CTCTAA
PF10_0217	-1251	-1	5.92	CTAAAG
PF14_0520	-981	1	5.92	CTTTAG
MAL7P1.320	-1747	-1	5.92	CTAAAG
PFL0330c	-148	1	5.92	CTCTAA
PFE0050w	-1941	-1	5.92	CTAAAG
PF10_0325	-98	-1	5.92	TTAGAG
MAL13P1.257	-75	-1	5.92	CTAAAG
PF13_0165	-704	-1	5.92	TTAGAG
PF07_0047	-763	1	5.92	CTTTAG
PF07_0047	-178	-1	5.92	TTAGAG
PFL0695c	-667	-1	5.92	TTAGAG
PF07_0053	-1587	-1	5.92	TTAGAG
PFE1270c	-959	-1	5.92	TTAGAG
PFE0465c	-1430	-1	5.92	CTAAAG
PFE0465c	-142	1	5.92	CTCTAA
PF07_0033	-895	-1	5.92	TTAGAG
PF14_0217	-579	-1	5.92	CTAAAG
PF14_0296	-261	1	5.92	CTCTAA
PF11_0090	-1023	1	5.92	CTTTAG
PF11_0090	-610	1	5.92	CTCTAA
PF11_0351	-16	-1	5.92	TTAGAG
PFC0440c	-940	-1	5.92	CTAAAG
PFC0440c	-788	1	5.92	CTCTAA
PFB0195c	-276	-1	5.92	CTAAAG
PFL0625c	-1040	-1	5.92	CTAAAG
MAL13P1.349	-469	-1	5.92	CTAAAG
MAL13P1.349	-449	-1	5.92	CTAAAG
PF11_0165	-1115	-1	5.92	CTAAAG
PFC1020c	-1768	-1	5.92	CTAAAG
PFC1020c	-67	1	5.92	CTCTAA
PF10_0373	-814	1	5.92	CTCTAA
PFL0255c	-514	-1	5.92	TTAGAG
PFB0550w	-853	1	5.92	CTCTAA
PFB0550w	-116	1	5.92	CTCTAA
MAL7P1.27	-1577	1	5.92	CTCTAA
PF14_0473	-291	1	5.92	CTTTAG
PF10_0130	-58	-1	5.92	TTAGAG
PF14_0410	-1107	-1	5.92	CTAAAG
PF14_0410	-713	1	5.92	CTCTAA
MAL13P1.43	-1588	-1	5.92	CTAAAG
MAL13P1.43	-425	-1	5.92	TTAGAG
PF11_0511	-308	1	5.92	CTTTAG
PFI0150c	-586	1	5.92	CTCTAA
PF11_0316	-81	-1	5.92	TTAGAG
PF14_0218	-794	-1	5.92	TTAGAG
PFC0270w	-700	-1	5.92	TTAGAG
PFI0095c	-663	1	5.92	CTTTAG
PF10_0299	-594	1	5.92	CTTTAG
PFI1310w	-648	-1	5.92	TTAGAG
PFI1070c	-1153	1	5.92	CTCTAA
PFI1070c	-377	-1	5.92	CTAAAG
PF13_0278	-558	1	5.92	CTCTAA
MAL13P1.218	-439	-1	5.92	CTAAAG
PFB0921c	-1260	1	5.92	CTTTAG
MAL7P1.204	-1058	1	5.92	CTCTAA
PF10_0322	-1789	1	5.92	CTTTAG
PF10_0322	-8	1	5.92	CTCTAA
PF11_0331	-1361	-1	5.92	TTAGAG
MAL8P1.131	-1001	1	5.92	CTCTAA
