# Supplementary material for: Identification and Genome-Wide Prediction of DNA Binding Specificities for the ApiAP2 Family of Regulators from the Malaria Parasite
Source: PLoS Pathog. 2010 Oct 28;6(10):e1001165. doi: 10.1371/journal.ppat.1001165 (PMC2965767; doi:10.1371/journal.ppat.1001165)
Supplement: Dataset S6 — Perturbation co-expressed predicted targets for all motifs. (1.49 MB ZIP) [file ppat.1001165.s024.zip › Dataset S6_revised/PFL1075w_perturbation co-expressed targets.xls]

## Sheet: TATATA_PFL1075w.targets.txt
Dataset S6k. Predicted targets of PFL1075w that are co-expressed in perturbation experiments (Hu et al. 2009).
Searches were done using the position weight matrix trimmed to the 6 most informative consecutive motif positions.
Data is sorted by score from highest to lowest.
Column 1 - PlasmoDB gene IDs. Genes listed multiple times have more than one match to the motif in their upstream regions
Column 2 - Position of the motif upstream from the ATG start codon.
Column 3 - Orientation of the motif in the genome. 1 indicates the plus strand and -1 indicates the minus strand.
Column 4 - ScanACE score. Higher scores reflect better better matches to the position weight matrix.
Column 5 - Sequence of the motif match. All sequences are 5' to 3' from the plus strand.
Hu G, Cabrera A, Kono M, Mok S, Chaal BK, et al. Transcriptional profiling of growth perturbations of the human malaria parasite Plasmodium falciparum. Nat Biotechnol 28: 91-98.
Gene ID	Position	Orientation	Score	Sequence
PF11_0438	-1575	1	6.24	TATATA
PF11_0438	-1569	1	6.24	TATATA
PF11_0438	-1563	1	6.24	TATATA
PF11_0438	-1557	1	6.24	TATATA
PF11_0438	-1513	1	6.24	TATATA
PF11_0438	-1493	1	6.24	TATATA
PF11_0438	-1319	1	6.24	TATATA
PF11_0438	-1313	1	6.24	TATATA
PF11_0438	-1307	1	6.24	TATATA
PF11_0438	-1301	1	6.24	TATATA
PF11_0438	-1295	1	6.24	TATATA
PF11_0438	-1221	1	6.24	TATATA
PF11_0438	-1189	1	6.24	TATATA
PF11_0438	-1183	1	6.24	TATATA
PF11_0438	-1177	1	6.24	TATATA
PF11_0438	-1163	1	6.24	TATATA
PF11_0438	-1151	1	6.24	TATATA
PF11_0438	-1099	1	6.24	TATATA
PF11_0438	-930	1	6.24	TATATA
PF11_0438	-859	1	6.24	TATATA
PF11_0438	-785	1	6.24	TATATA
PF11_0438	-778	1	6.24	TATATA
PF11_0438	-772	1	6.24	TATATA
PF11_0438	-766	1	6.24	TATATA
PF11_0438	-710	1	6.24	TATATA
PF11_0438	-664	1	6.24	TATATA
PF11_0438	-595	1	6.24	TATATA
PF11_0438	-586	1	6.24	TATATA
PF11_0438	-412	1	6.24	TATATA
PF11_0438	-205	1	6.24	TATATA
PF11_0438	-176	1	6.24	TATATA
PF11_0438	-170	1	6.24	TATATA
PF11_0438	-164	1	6.24	TATATA
PF11_0438	-110	1	6.24	TATATA
PF11_0438	-25	1	6.24	TATATA
PFF1025c	-1551	1	6.24	TATATA
PFF1025c	-1544	1	6.24	TATATA
PFF1025c	-1504	1	6.24	TATATA
PFF1025c	-1498	1	6.24	TATATA
PFF1025c	-1456	1	6.24	TATATA
PFF1025c	-1370	1	6.24	TATATA
PFF1025c	-1213	1	6.24	TATATA
PFF1025c	-1207	1	6.24	TATATA
PFF1025c	-1201	1	6.24	TATATA
PFF1025c	-1195	1	6.24	TATATA
PFF1025c	-1189	1	6.24	TATATA
PFF1025c	-1182	1	6.24	TATATA
PFF1025c	-1118	1	6.24	TATATA
PFF1025c	-1101	1	6.24	TATATA
PFF1025c	-1095	1	6.24	TATATA
PFF1025c	-1087	1	6.24	TATATA
PFF1025c	-1041	1	6.24	TATATA
PFF1025c	-1020	1	6.24	TATATA
PFF1025c	-1014	1	6.24	TATATA
PFF1025c	-1008	1	6.24	TATATA
PFF1025c	-1002	1	6.24	TATATA
PFF1025c	-919	1	6.24	TATATA
PFF1025c	-827	1	6.24	TATATA
PFF1025c	-821	1	6.24	TATATA
PFF1025c	-815	1	6.24	TATATA
PFF1025c	-809	1	6.24	TATATA
PFF1025c	-803	1	6.24	TATATA
PFF1025c	-665	1	6.24	TATATA
PFF1025c	-659	1	6.24	TATATA
PFF1025c	-653	1	6.24	TATATA
PFF1025c	-482	1	6.24	TATATA
PFF1025c	-470	1	6.24	TATATA
PFF1025c	-351	1	6.24	TATATA
PFF1025c	-345	1	6.24	TATATA
PFF1025c	-119	1	6.24	TATATA
PFF1025c	-113	1	6.24	TATATA
PFF1025c	-107	1	6.24	TATATA
PFF1025c	-101	1	6.24	TATATA
PFF1025c	-95	1	6.24	TATATA
PFF1025c	-89	1	6.24	TATATA
PFF1025c	-61	1	6.24	TATATA
PF11_0212	-1936	1	6.24	TATATA
PF11_0212	-1637	1	6.24	TATATA
PF11_0212	-1631	1	6.24	TATATA
PF11_0212	-1625	1	6.24	TATATA
PF11_0212	-1619	1	6.24	TATATA
PF11_0212	-1544	1	6.24	TATATA
PF11_0212	-1445	1	6.24	TATATA
PF11_0212	-1429	1	6.24	TATATA
PF11_0212	-1224	1	6.24	TATATA
PF11_0212	-1218	1	6.24	TATATA
PF11_0212	-1212	1	6.24	TATATA
PF11_0212	-1020	1	6.24	TATATA
PF11_0212	-889	1	6.24	TATATA
PF11_0212	-883	1	6.24	TATATA
PF11_0212	-877	1	6.24	TATATA
PF11_0212	-871	1	6.24	TATATA
PF11_0212	-865	1	6.24	TATATA
PF11_0212	-338	1	6.24	TATATA
PF11_0212	-321	1	6.24	TATATA
PF11_0212	-303	1	6.24	TATATA
PF11_0212	-297	1	6.24	TATATA
PF11_0212	-291	1	6.24	TATATA
PF11_0212	-86	1	6.24	TATATA
PF11_0212	-60	1	6.24	TATATA
PF14_0442	-1897	1	6.24	TATATA
PF14_0442	-1891	1	6.24	TATATA
PF14_0442	-1821	1	6.24	TATATA
PF14_0442	-1710	1	6.24	TATATA
PF14_0442	-1525	1	6.24	TATATA
PF14_0442	-1519	1	6.24	TATATA
PF14_0442	-1478	1	6.24	TATATA
PF14_0442	-1433	1	6.24	TATATA
PF14_0442	-1334	1	6.24	TATATA
PF14_0442	-1327	1	6.24	TATATA
PF14_0442	-1191	1	6.24	TATATA
PF14_0442	-1045	1	6.24	TATATA
PF14_0442	-1038	1	6.24	TATATA
PF14_0442	-1021	1	6.24	TATATA
PF14_0442	-962	1	6.24	TATATA
PF14_0442	-956	1	6.24	TATATA
PF14_0442	-944	1	6.24	TATATA
PF14_0442	-886	1	6.24	TATATA
PF14_0442	-880	1	6.24	TATATA
PF14_0442	-829	1	6.24	TATATA
PF14_0442	-803	1	6.24	TATATA
PF14_0442	-797	1	6.24	TATATA
PF14_0442	-791	1	6.24	TATATA
PF14_0442	-785	1	6.24	TATATA
PF14_0442	-779	1	6.24	TATATA
PF14_0442	-773	1	6.24	TATATA
PF14_0442	-764	1	6.24	TATATA
PF14_0442	-688	1	6.24	TATATA
PF14_0442	-679	1	6.24	TATATA
PF14_0442	-647	1	6.24	TATATA
PF14_0442	-486	1	6.24	TATATA
PF14_0442	-421	1	6.24	TATATA
PF14_0442	-414	1	6.24	TATATA
PF14_0442	-408	1	6.24	TATATA
PF13_0203	-1977	1	6.24	TATATA
PF13_0203	-1971	1	6.24	TATATA
PF13_0203	-1965	1	6.24	TATATA
PF13_0203	-1959	1	6.24	TATATA
PF13_0203	-1953	1	6.24	TATATA
PF13_0203	-1929	1	6.24	TATATA
PF13_0203	-1776	1	6.24	TATATA
PF13_0203	-1713	1	6.24	TATATA
PF13_0203	-1643	1	6.24	TATATA
PF13_0203	-1637	1	6.24	TATATA
PF13_0203	-1521	1	6.24	TATATA
PF13_0203	-1485	1	6.24	TATATA
PF13_0203	-1395	1	6.24	TATATA
PF13_0203	-1389	1	6.24	TATATA
PF13_0203	-1383	1	6.24	TATATA
PF13_0203	-1346	1	6.24	TATATA
PF13_0203	-1256	1	6.24	TATATA
PF13_0203	-1188	1	6.24	TATATA
PF13_0203	-1150	1	6.24	TATATA
PF13_0203	-1144	1	6.24	TATATA
PF13_0203	-1138	1	6.24	TATATA
PF13_0203	-1126	1	6.24	TATATA
PF13_0203	-1106	1	6.24	TATATA
PF13_0203	-1099	1	6.24	TATATA
PF13_0203	-1085	1	6.24	TATATA
PF13_0203	-1079	1	6.24	TATATA
PF13_0203	-1073	1	6.24	TATATA
PF13_0203	-1067	1	6.24	TATATA
PF13_0203	-1061	1	6.24	TATATA
PF13_0203	-1002	1	6.24	TATATA
PF13_0203	-781	1	6.24	TATATA
PF13_0203	-754	1	6.24	TATATA
PF13_0203	-741	1	6.24	TATATA
PF13_0203	-711	1	6.24	TATATA
PF13_0203	-681	1	6.24	TATATA
PF13_0203	-587	1	6.24	TATATA
PF13_0203	-506	1	6.24	TATATA
PF13_0203	-480	1	6.24	TATATA
PF13_0203	-472	1	6.24	TATATA
PF13_0203	-401	1	6.24	TATATA
PF13_0203	-328	1	6.24	TATATA
PF13_0203	-322	1	6.24	TATATA
PF13_0203	-137	1	6.24	TATATA
PF13_0203	-131	1	6.24	TATATA
PF13_0203	-76	1	6.24	TATATA
PF10_0269	-1501	1	6.24	TATATA
PF10_0269	-1440	1	6.24	TATATA
PF10_0269	-1433	1	6.24	TATATA
PF10_0269	-1010	1	6.24	TATATA
PF10_0269	-894	1	6.24	TATATA
PF10_0269	-851	1	6.24	TATATA
PF10_0269	-810	1	6.24	TATATA
PF10_0269	-804	1	6.24	TATATA
PF10_0269	-798	1	6.24	TATATA
PF10_0269	-632	1	6.24	TATATA
PF10_0269	-626	1	6.24	TATATA
PF10_0269	-620	1	6.24	TATATA
PF10_0269	-614	1	6.24	TATATA
PF10_0269	-527	1	6.24	TATATA
PF10_0269	-520	1	6.24	TATATA
PF14_0714	-1956	1	6.24	TATATA
PF14_0714	-1950	1	6.24	TATATA
PF14_0714	-1944	1	6.24	TATATA
PF14_0714	-1938	1	6.24	TATATA
PF14_0714	-1920	1	6.24	TATATA
PF14_0714	-1855	1	6.24	TATATA
PF14_0714	-1788	1	6.24	TATATA
PF14_0714	-1776	1	6.24	TATATA
PF14_0714	-1758	1	6.24	TATATA
PF14_0714	-1745	1	6.24	TATATA
PF14_0714	-1739	1	6.24	TATATA
PF14_0714	-1724	1	6.24	TATATA
PF14_0714	-1718	1	6.24	TATATA
PF14_0714	-1661	1	6.24	TATATA
PF14_0714	-1588	1	6.24	TATATA
PF14_0714	-1543	1	6.24	TATATA
PF14_0714	-1537	1	6.24	TATATA
PF14_0714	-1531	1	6.24	TATATA
PF14_0714	-1515	1	6.24	TATATA
PF14_0714	-1486	1	6.24	TATATA
PF14_0714	-1480	1	6.24	TATATA
PF14_0714	-1103	1	6.24	TATATA
PF14_0714	-1097	1	6.24	TATATA
PF14_0714	-1020	1	6.24	TATATA
PF14_0714	-1007	1	6.24	TATATA
PF14_0714	-987	1	6.24	TATATA
PF14_0714	-816	1	6.24	TATATA
PF14_0714	-626	1	6.24	TATATA
PF14_0714	-620	1	6.24	TATATA
PF14_0714	-390	1	6.24	TATATA
PF14_0714	-272	1	6.24	TATATA
PF14_0714	-102	1	6.24	TATATA
PF14_0714	-95	1	6.24	TATATA
PFE0570w	-1946	1	6.24	TATATA
PFE0570w	-1812	1	6.24	TATATA
PFE0570w	-1806	1	6.24	TATATA
PFE0570w	-1800	1	6.24	TATATA
PFE0570w	-1793	1	6.24	TATATA
PFE0570w	-1787	1	6.24	TATATA
PFE0570w	-1781	1	6.24	TATATA
PFE0570w	-1769	1	6.24	TATATA
PFE0570w	-1763	1	6.24	TATATA
PFE0570w	-1631	1	6.24	TATATA
PFE0570w	-1462	1	6.24	TATATA
PFE0570w	-1420	1	6.24	TATATA
PFE0570w	-1414	1	6.24	TATATA
PFE0570w	-1320	1	6.24	TATATA
PFE0570w	-1224	1	6.24	TATATA
PFE0570w	-1218	1	6.24	TATATA
PFE0570w	-1079	1	6.24	TATATA
PFE0570w	-976	1	6.24	TATATA
PFE0570w	-870	1	6.24	TATATA
PFE0570w	-850	1	6.24	TATATA
PFE0570w	-827	1	6.24	TATATA
PFE0570w	-688	1	6.24	TATATA
PFE0570w	-682	1	6.24	TATATA
PFE0570w	-675	1	6.24	TATATA
PFE0570w	-573	1	6.24	TATATA
PFE0570w	-567	1	6.24	TATATA
PFE0570w	-561	1	6.24	TATATA
PFE0570w	-555	1	6.24	TATATA
PFE0570w	-456	1	6.24	TATATA
PFB0445c	-1667	1	6.24	TATATA
PFB0445c	-1661	1	6.24	TATATA
PFB0445c	-1655	1	6.24	TATATA
PFB0445c	-1602	1	6.24	TATATA
PFB0445c	-1536	1	6.24	TATATA
PFB0445c	-1440	1	6.24	TATATA
PFB0445c	-1434	1	6.24	TATATA
PFB0445c	-1428	1	6.24	TATATA
PFB0445c	-1422	1	6.24	TATATA
PFB0445c	-1406	1	6.24	TATATA
PFB0445c	-1366	1	6.24	TATATA
PFB0445c	-1244	1	6.24	TATATA
PFB0445c	-1238	1	6.24	TATATA
PFB0445c	-1232	1	6.24	TATATA
PFB0445c	-1226	1	6.24	TATATA
PFB0445c	-1220	1	6.24	TATATA
PFB0445c	-956	1	6.24	TATATA
PFB0445c	-900	1	6.24	TATATA
PFB0445c	-894	1	6.24	TATATA
PFB0445c	-888	1	6.24	TATATA
PFB0445c	-881	1	6.24	TATATA
PFB0445c	-875	1	6.24	TATATA
PFB0445c	-861	1	6.24	TATATA
PFB0445c	-855	1	6.24	TATATA
PFB0445c	-773	1	6.24	TATATA
PFB0445c	-764	1	6.24	TATATA
PFB0445c	-741	1	6.24	TATATA
PFB0445c	-722	1	6.24	TATATA
PFB0445c	-716	1	6.24	TATATA
PFB0445c	-561	1	6.24	TATATA
PFB0445c	-555	1	6.24	TATATA
PFB0445c	-549	1	6.24	TATATA
PFB0445c	-543	1	6.24	TATATA
PFB0445c	-477	1	6.24	TATATA
PFB0445c	-233	1	6.24	TATATA
PFB0445c	-227	1	6.24	TATATA
PFB0445c	-215	1	6.24	TATATA
PFB0445c	-209	1	6.24	TATATA
PFB0445c	-129	1	6.24	TATATA
PFB0445c	-123	1	6.24	TATATA
PFB0445c	-117	1	6.24	TATATA
PFB0445c	-78	1	6.24	TATATA
PFB0715w	-1529	1	6.24	TATATA
PFB0715w	-1406	1	6.24	TATATA
PFB0715w	-1400	1	6.24	TATATA
PFB0715w	-1394	1	6.24	TATATA
PFB0715w	-1388	1	6.24	TATATA
PFB0715w	-1264	1	6.24	TATATA
PFB0715w	-1185	1	6.24	TATATA
PFB0715w	-1179	1	6.24	TATATA
PFB0715w	-1173	1	6.24	TATATA
PFB0715w	-978	1	6.24	TATATA
PFB0715w	-972	1	6.24	TATATA
PFB0715w	-966	1	6.24	TATATA
PFB0715w	-913	1	6.24	TATATA
PFB0715w	-907	1	6.24	TATATA
PFB0715w	-865	1	6.24	TATATA
PFB0715w	-858	1	6.24	TATATA
PFB0715w	-780	1	6.24	TATATA
PFB0715w	-774	1	6.24	TATATA
PFB0715w	-612	1	6.24	TATATA
PFB0715w	-606	1	6.24	TATATA
PFB0715w	-600	1	6.24	TATATA
PFB0715w	-594	1	6.24	TATATA
PFB0715w	-588	1	6.24	TATATA
PFB0715w	-576	1	6.24	TATATA
PFB0715w	-471	1	6.24	TATATA
PFB0715w	-465	1	6.24	TATATA
PFB0715w	-459	1	6.24	TATATA
PFB0715w	-453	1	6.24	TATATA
PFB0715w	-306	1	6.24	TATATA
PFB0715w	-272	1	6.24	TATATA
PFB0715w	-245	1	6.24	TATATA
PFB0715w	-229	1	6.24	TATATA
PFB0715w	-223	1	6.24	TATATA
PFB0715w	-83	1	6.24	TATATA
PFB0932w	-1711	1	6.24	TATATA
PFB0932w	-1682	1	6.24	TATATA
PFB0932w	-1530	1	6.24	TATATA
PFB0932w	-1524	1	6.24	TATATA
PFB0932w	-1518	1	6.24	TATATA
PFB0932w	-1512	1	6.24	TATATA
PFB0932w	-1506	1	6.24	TATATA
PFB0932w	-1500	1	6.24	TATATA
PFB0932w	-1494	1	6.24	TATATA
PFB0932w	-1488	1	6.24	TATATA
PFB0932w	-1424	1	6.24	TATATA
PFB0932w	-1418	1	6.24	TATATA
PFB0932w	-1104	1	6.24	TATATA
PFB0932w	-1082	1	6.24	TATATA
PFB0932w	-1076	1	6.24	TATATA
PFB0932w	-1070	1	6.24	TATATA
PFB0932w	-1064	1	6.24	TATATA
PFB0932w	-1057	1	6.24	TATATA
PFB0932w	-496	1	6.24	TATATA
PFB0932w	-461	1	6.24	TATATA
PFB0932w	-455	1	6.24	TATATA
PFB0932w	-442	1	6.24	TATATA
MAL7P1.113	-1261	1	6.24	TATATA
MAL7P1.113	-1056	1	6.24	TATATA
MAL7P1.113	-952	1	6.24	TATATA
MAL7P1.113	-946	1	6.24	TATATA
MAL7P1.113	-940	1	6.24	TATATA
MAL7P1.113	-934	1	6.24	TATATA
MAL7P1.113	-928	1	6.24	TATATA
MAL7P1.113	-880	1	6.24	TATATA
MAL7P1.113	-789	1	6.24	TATATA
MAL7P1.113	-776	1	6.24	TATATA
MAL7P1.113	-770	1	6.24	TATATA
MAL7P1.113	-764	1	6.24	TATATA
MAL7P1.113	-735	1	6.24	TATATA
MAL7P1.113	-708	1	6.24	TATATA
MAL7P1.113	-591	1	6.24	TATATA
MAL7P1.113	-575	1	6.24	TATATA
MAL7P1.113	-569	1	6.24	TATATA
MAL7P1.113	-563	1	6.24	TATATA
MAL7P1.113	-242	1	6.24	TATATA
MAL7P1.113	-79	1	6.24	TATATA
PF08_0083	-1861	1	6.24	TATATA
PF08_0083	-1782	1	6.24	TATATA
PF08_0083	-1745	1	6.24	TATATA
PF08_0083	-1516	1	6.24	TATATA
PF08_0083	-1408	1	6.24	TATATA
PF08_0083	-1352	1	6.24	TATATA
PF08_0083	-1300	1	6.24	TATATA
PF08_0083	-1276	1	6.24	TATATA
PF08_0083	-1222	1	6.24	TATATA
PF08_0083	-1095	1	6.24	TATATA
PF08_0083	-984	1	6.24	TATATA
PF08_0083	-945	1	6.24	TATATA
PF08_0083	-913	1	6.24	TATATA
PF08_0083	-906	1	6.24	TATATA
PF08_0083	-887	1	6.24	TATATA
PF08_0083	-881	1	6.24	TATATA
PF08_0083	-875	1	6.24	TATATA
PF08_0083	-857	1	6.24	TATATA
PF08_0083	-851	1	6.24	TATATA
PF08_0083	-843	1	6.24	TATATA
PF08_0083	-783	1	6.24	TATATA
PF08_0083	-624	1	6.24	TATATA
PF08_0083	-610	1	6.24	TATATA
PF08_0083	-604	1	6.24	TATATA
PF08_0083	-580	1	6.24	TATATA
PF08_0083	-478	1	6.24	TATATA
PF08_0083	-421	1	6.24	TATATA
PF08_0083	-415	1	6.24	TATATA
PF08_0083	-409	1	6.24	TATATA
PF08_0083	-402	1	6.24	TATATA
PF08_0083	-389	1	6.24	TATATA
PF08_0083	-324	1	6.24	TATATA
PF08_0083	-76	1	6.24	TATATA
PF08_0083	-70	1	6.24	TATATA
PF08_0083	-64	1	6.24	TATATA
PFI0320w	-1751	1	6.24	TATATA
PFI0320w	-1725	1	6.24	TATATA
PFI0320w	-1486	1	6.24	TATATA
PFI0320w	-1465	1	6.24	TATATA
PFI0320w	-1458	1	6.24	TATATA
PFI0320w	-1452	1	6.24	TATATA
PFI0320w	-1227	1	6.24	TATATA
PFI0320w	-1090	1	6.24	TATATA
PFI0320w	-1084	1	6.24	TATATA
PFI0320w	-1078	1	6.24	TATATA
PFI0320w	-1072	1	6.24	TATATA
PFI0320w	-1066	1	6.24	TATATA
PFI0320w	-1053	1	6.24	TATATA
PFI0320w	-1046	1	6.24	TATATA
PFI0320w	-1040	1	6.24	TATATA
PFI0320w	-1034	1	6.24	TATATA
PFI0320w	-924	1	6.24	TATATA
PFI0320w	-918	1	6.24	TATATA
PFI0320w	-908	1	6.24	TATATA
PFI0320w	-524	1	6.24	TATATA
PFI0320w	-518	1	6.24	TATATA
PFI0320w	-512	1	6.24	TATATA
PFI0320w	-506	1	6.24	TATATA
PFI0320w	-500	1	6.24	TATATA
PFI0320w	-494	1	6.24	TATATA
PFI0320w	-488	1	6.24	TATATA
PFI0320w	-482	1	6.24	TATATA
PFI0320w	-110	1	6.24	TATATA
PFI0320w	-104	1	6.24	TATATA
PFI0320w	-98	1	6.24	TATATA
PFI0320w	-92	1	6.24	TATATA
PFI0320w	-86	1	6.24	TATATA
PF14_0070	-1936	1	6.24	TATATA
PF14_0070	-1633	1	6.24	TATATA
PF14_0070	-1626	1	6.24	TATATA
PF14_0070	-1459	1	6.24	TATATA
PF14_0070	-1453	1	6.24	TATATA
PF14_0070	-1447	1	6.24	TATATA
PF14_0070	-1213	1	6.24	TATATA
PF14_0070	-601	1	6.24	TATATA
PF14_0070	-595	1	6.24	TATATA
PF14_0070	-589	1	6.24	TATATA
PF14_0070	-583	1	6.24	TATATA
PF14_0070	-577	1	6.24	TATATA
PF14_0070	-458	1	6.24	TATATA
PF14_0070	-367	1	6.24	TATATA
PF14_0070	-336	1	6.24	TATATA
PF14_0070	-265	1	6.24	TATATA
PF14_0070	-259	1	6.24	TATATA
PF14_0070	-253	1	6.24	TATATA
PF14_0070	-247	1	6.24	TATATA
PF14_0070	-205	1	6.24	TATATA
MAL8P1.19	-849	1	6.24	TATATA
MAL8P1.19	-843	1	6.24	TATATA
MAL8P1.19	-837	1	6.24	TATATA
MAL8P1.19	-831	1	6.24	TATATA
MAL8P1.19	-825	1	6.24	TATATA
MAL8P1.19	-819	1	6.24	TATATA
MAL8P1.19	-560	1	6.24	TATATA
MAL8P1.19	-474	1	6.24	TATATA
MAL8P1.19	-468	1	6.24	TATATA
MAL8P1.19	-421	1	6.24	TATATA
MAL8P1.19	-408	1	6.24	TATATA
MAL8P1.19	-402	1	6.24	TATATA
MAL8P1.19	-396	1	6.24	TATATA
MAL8P1.19	-216	1	6.24	TATATA
PF13_0051	-1176	1	6.24	TATATA
PF13_0051	-1170	1	6.24	TATATA
PF13_0051	-1164	1	6.24	TATATA
PF13_0051	-791	1	6.24	TATATA
PF13_0051	-633	1	6.24	TATATA
PF13_0051	-613	1	6.24	TATATA
PF13_0051	-607	1	6.24	TATATA
PF13_0051	-601	1	6.24	TATATA
PF13_0051	-433	1	6.24	TATATA
PF13_0051	-427	1	6.24	TATATA
PF13_0051	-421	1	6.24	TATATA
PF13_0051	-415	1	6.24	TATATA
PF13_0051	-409	1	6.24	TATATA
PF13_0051	-403	1	6.24	TATATA
PF13_0051	-397	1	6.24	TATATA
PF13_0051	-382	1	6.24	TATATA
PF14_0724	-1903	1	6.24	TATATA
PF14_0724	-1897	1	6.24	TATATA
PF14_0724	-1742	1	6.24	TATATA
PF14_0724	-1515	1	6.24	TATATA
PF14_0724	-1339	1	6.24	TATATA
PF14_0724	-1333	1	6.24	TATATA
PF14_0724	-1327	1	6.24	TATATA
PF14_0724	-1321	1	6.24	TATATA
PF14_0724	-1315	1	6.24	TATATA
PF14_0724	-1309	1	6.24	TATATA
PF14_0724	-1288	1	6.24	TATATA
PF14_0724	-1251	1	6.24	TATATA
PF14_0724	-1147	1	6.24	TATATA
PF14_0724	-1105	1	6.24	TATATA
PF14_0724	-1018	1	6.24	TATATA
PF14_0724	-719	1	6.24	TATATA
PF14_0724	-570	1	6.24	TATATA
PF14_0724	-349	1	6.24	TATATA
PF14_0724	-343	1	6.24	TATATA
PF14_0724	-337	1	6.24	TATATA
PF14_0724	-161	1	6.24	TATATA
PF14_0724	-152	1	6.24	TATATA
PF14_0724	-146	1	6.24	TATATA
PF14_0724	-140	1	6.24	TATATA
PF14_0724	-134	1	6.24	TATATA
PF14_0724	-128	1	6.24	TATATA
PF14_0724	-35	1	6.24	TATATA
PF14_0326	-1607	1	6.24	TATATA
PF14_0326	-1601	1	6.24	TATATA
PF14_0326	-1594	1	6.24	TATATA
PF14_0326	-1588	1	6.24	TATATA
PF14_0326	-1473	1	6.24	TATATA
PF14_0326	-1467	1	6.24	TATATA
PF14_0326	-1461	1	6.24	TATATA
PF14_0326	-1402	1	6.24	TATATA
PF14_0326	-1325	1	6.24	TATATA
PF14_0326	-1129	1	6.24	TATATA
PF14_0326	-1116	1	6.24	TATATA
PF14_0326	-1110	1	6.24	TATATA
PF14_0326	-1080	1	6.24	TATATA
PF14_0326	-1073	1	6.24	TATATA
PF14_0326	-1019	1	6.24	TATATA
PF14_0326	-1013	1	6.24	TATATA
PF14_0326	-966	1	6.24	TATATA
PF14_0326	-960	1	6.24	TATATA
PF14_0326	-954	1	6.24	TATATA
PF14_0326	-942	1	6.24	TATATA
PF14_0326	-798	1	6.24	TATATA
PF14_0326	-757	1	6.24	TATATA
PF14_0326	-657	1	6.24	TATATA
PF14_0326	-651	1	6.24	TATATA
PF14_0326	-496	1	6.24	TATATA
PF14_0326	-490	1	6.24	TATATA
PF14_0326	-484	1	6.24	TATATA
PF14_0326	-478	1	6.24	TATATA
PF14_0326	-140	1	6.24	TATATA
PF14_0326	-65	1	6.24	TATATA
PF14_0326	-59	1	6.24	TATATA
PFL1345c	-689	1	6.24	TATATA
PFL1345c	-652	1	6.24	TATATA
PFL1345c	-646	1	6.24	TATATA
PFL1345c	-640	1	6.24	TATATA
PFL1345c	-634	1	6.24	TATATA
PFL1345c	-627	1	6.24	TATATA
PFL1345c	-575	1	6.24	TATATA
PFL1345c	-569	1	6.24	TATATA
PFL1345c	-563	1	6.24	TATATA
PFL1345c	-557	1	6.24	TATATA
PFL1345c	-551	1	6.24	TATATA
PFL1345c	-528	1	6.24	TATATA
PFL1345c	-521	1	6.24	TATATA
PFL1345c	-515	1	6.24	TATATA
PFL1345c	-405	1	6.24	TATATA
PFL1345c	-369	1	6.24	TATATA
PFL1345c	-355	1	6.24	TATATA
PFL1345c	-38	1	6.24	TATATA
PF13_0076	-1456	1	6.24	TATATA
PF13_0076	-1382	1	6.24	TATATA
PF13_0076	-1344	1	6.24	TATATA
PF13_0076	-1338	1	6.24	TATATA
PF13_0076	-1332	1	6.24	TATATA
PF13_0076	-1326	1	6.24	TATATA
PF13_0076	-1259	1	6.24	TATATA
PF13_0076	-1253	1	6.24	TATATA
PF13_0076	-1247	1	6.24	TATATA
PF13_0076	-1241	1	6.24	TATATA
PF13_0076	-1235	1	6.24	TATATA
PF13_0076	-1018	1	6.24	TATATA
PF13_0076	-971	1	6.24	TATATA
PF13_0076	-917	1	6.24	TATATA
PF13_0076	-868	1	6.24	TATATA
PF13_0076	-862	1	6.24	TATATA
PF13_0076	-738	1	6.24	TATATA
PF13_0076	-720	1	6.24	TATATA
PF13_0076	-637	1	6.24	TATATA
PF13_0076	-548	1	6.24	TATATA
PF13_0076	-442	1	6.24	TATATA
PF13_0076	-116	1	6.24	TATATA
PF13_0076	-99	1	6.24	TATATA
PFL0520c	-858	1	6.24	TATATA
PFL0520c	-852	1	6.24	TATATA
PFL0520c	-713	1	6.24	TATATA
PFL0520c	-707	1	6.24	TATATA
PFL0520c	-701	1	6.24	TATATA
PFL0520c	-695	1	6.24	TATATA
PFL0520c	-689	1	6.24	TATATA
PFL0520c	-620	1	6.24	TATATA
PFL0520c	-614	1	6.24	TATATA
PFL0520c	-539	1	6.24	TATATA
PFL0520c	-533	1	6.24	TATATA
PFL0520c	-527	1	6.24	TATATA
PFL0520c	-521	1	6.24	TATATA
PFL0520c	-442	1	6.24	TATATA
PFL0520c	-373	1	6.24	TATATA
PFL0520c	-41	1	6.24	TATATA
PFL0520c	-35	1	6.24	TATATA
PFL0520c	-29	1	6.24	TATATA
PFL0520c	-23	1	6.24	TATATA
PFL2400w	-895	1	6.24	TATATA
PFL2400w	-889	1	6.24	TATATA
PFL2400w	-784	1	6.24	TATATA
PFL2400w	-778	1	6.24	TATATA
PFL2400w	-772	1	6.24	TATATA
PFL2400w	-612	1	6.24	TATATA
PFL2400w	-606	1	6.24	TATATA
PFL2400w	-600	1	6.24	TATATA
PFL2400w	-551	1	6.24	TATATA
PFL2400w	-458	1	6.24	TATATA
PFL2400w	-371	1	6.24	TATATA
PFL2400w	-243	1	6.24	TATATA
PFL2400w	-130	1	6.24	TATATA
PFL2400w	-117	1	6.24	TATATA
PFL2400w	-111	1	6.24	TATATA
PF07_0067	-1498	1	6.24	TATATA
PF07_0067	-1470	1	6.24	TATATA
PF07_0067	-1444	1	6.24	TATATA
PF07_0067	-1404	1	6.24	TATATA
PF07_0067	-1398	1	6.24	TATATA
PF07_0067	-1392	1	6.24	TATATA
PF07_0067	-1386	1	6.24	TATATA
PF07_0067	-1380	1	6.24	TATATA
PF07_0067	-1134	1	6.24	TATATA
PF07_0067	-1128	1	6.24	TATATA
PF07_0067	-1122	1	6.24	TATATA
PF07_0067	-1116	1	6.24	TATATA
PF07_0067	-1110	1	6.24	TATATA
PF07_0067	-1104	1	6.24	TATATA
PF07_0067	-1098	1	6.24	TATATA
PF07_0067	-1092	1	6.24	TATATA
PF07_0067	-1071	1	6.24	TATATA
PF07_0067	-975	1	6.24	TATATA
PF07_0067	-854	1	6.24	TATATA
PF07_0067	-848	1	6.24	TATATA
PF07_0067	-842	1	6.24	TATATA
PF07_0067	-835	1	6.24	TATATA
PF07_0067	-740	1	6.24	TATATA
PF07_0067	-734	1	6.24	TATATA
PF07_0067	-581	1	6.24	TATATA
PF07_0067	-575	1	6.24	TATATA
PF07_0067	-569	1	6.24	TATATA
PF07_0067	-563	1	6.24	TATATA
PF07_0067	-531	1	6.24	TATATA
PF07_0067	-518	1	6.24	TATATA
PF07_0067	-511	1	6.24	TATATA
PF07_0067	-437	1	6.24	TATATA
PF07_0067	-424	1	6.24	TATATA
PF07_0067	-415	1	6.24	TATATA
PF07_0067	-409	1	6.24	TATATA
PF07_0067	-403	1	6.24	TATATA
PF07_0067	-373	1	6.24	TATATA
PF07_0067	-245	1	6.24	TATATA
PF07_0067	-239	1	6.24	TATATA
PF07_0067	-137	1	6.24	TATATA
PF07_0067	-131	1	6.24	TATATA
PF07_0067	-68	1	6.24	TATATA
PF07_0067	-62	1	6.24	TATATA
PF13_0273	-1397	1	6.24	TATATA
PF13_0273	-1391	1	6.24	TATATA
PF13_0273	-1244	1	6.24	TATATA
PF13_0273	-1227	1	6.24	TATATA
PF13_0273	-940	1	6.24	TATATA
PF13_0273	-933	1	6.24	TATATA
PF13_0273	-920	1	6.24	TATATA
PF13_0273	-851	1	6.24	TATATA
PF13_0273	-641	1	6.24	TATATA
PF13_0273	-507	1	6.24	TATATA
PF13_0273	-501	1	6.24	TATATA
PF13_0273	-492	1	6.24	TATATA
PF13_0273	-483	1	6.24	TATATA
PF13_0273	-477	1	6.24	TATATA
PF13_0273	-151	1	6.24	TATATA
PF13_0273	-145	1	6.24	TATATA
PF13_0273	-139	1	6.24	TATATA
PF13_0273	-123	1	6.24	TATATA
PFE1400c	-1826	1	6.24	TATATA
PFE1400c	-1814	1	6.24	TATATA
PFE1400c	-1802	1	6.24	TATATA
PFE1400c	-1796	1	6.24	TATATA
PFE1400c	-1790	1	6.24	TATATA
PFE1400c	-1784	1	6.24	TATATA
PFE1400c	-1778	1	6.24	TATATA
PFE1400c	-1772	1	6.24	TATATA
PFE1400c	-1766	1	6.24	TATATA
PFE1400c	-1724	1	6.24	TATATA
PFE1400c	-1674	1	6.24	TATATA
PFE1400c	-1668	1	6.24	TATATA
PFE1400c	-1662	1	6.24	TATATA
PFE1400c	-1555	1	6.24	TATATA
PFE1400c	-1539	1	6.24	TATATA
PFE1400c	-1533	1	6.24	TATATA
PFE1400c	-1181	1	6.24	TATATA
PFE1400c	-1167	1	6.24	TATATA
PFE1400c	-1161	1	6.24	TATATA
PFE1400c	-1153	1	6.24	TATATA
PFE1400c	-838	1	6.24	TATATA
PFE1400c	-832	1	6.24	TATATA
PFE1400c	-826	1	6.24	TATATA
PFE1400c	-784	1	6.24	TATATA
PFE1400c	-726	1	6.24	TATATA
PFE1400c	-713	1	6.24	TATATA
PFE1400c	-562	1	6.24	TATATA
PFE1400c	-556	1	6.24	TATATA
PFE1400c	-446	1	6.24	TATATA
PFE1400c	-440	1	6.24	TATATA
PFE1400c	-434	1	6.24	TATATA
PFE1400c	-357	1	6.24	TATATA
PFE1400c	-291	1	6.24	TATATA
PFE1400c	-285	1	6.24	TATATA
PFE1400c	-279	1	6.24	TATATA
PFE1400c	-273	1	6.24	TATATA
PFE1400c	-267	1	6.24	TATATA
PFE1400c	-261	1	6.24	TATATA
PFE1400c	-255	1	6.24	TATATA
PFE1400c	-249	1	6.24	TATATA
PFE1400c	-135	1	6.24	TATATA
PFE1400c	-129	1	6.24	TATATA
PFE1400c	-123	1	6.24	TATATA
PFE1400c	-117	1	6.24	TATATA
PFE1400c	-111	1	6.24	TATATA
PFE1400c	-92	1	6.24	TATATA
PFC0600w	-1855	1	6.24	TATATA
PFC0600w	-1848	1	6.24	TATATA
PFC0600w	-1823	1	6.24	TATATA
PFC0600w	-1628	1	6.24	TATATA
PFC0600w	-1622	1	6.24	TATATA
PFC0600w	-1616	1	6.24	TATATA
PFC0600w	-1610	1	6.24	TATATA
PFC0600w	-1604	1	6.24	TATATA
PFC0600w	-1394	1	6.24	TATATA
PFC0600w	-1388	1	6.24	TATATA
PFC0600w	-1382	1	6.24	TATATA
PFC0600w	-1372	1	6.24	TATATA
PFC0600w	-1348	1	6.24	TATATA
PFC0600w	-1342	1	6.24	TATATA
PFC0600w	-1336	1	6.24	TATATA
PFC0600w	-1330	1	6.24	TATATA
PFC0600w	-1248	1	6.24	TATATA
PFC0600w	-1236	1	6.24	TATATA
PFC0600w	-1089	1	6.24	TATATA
PFC0600w	-1075	1	6.24	TATATA
PFC0600w	-1022	1	6.24	TATATA
PFC0600w	-920	1	6.24	TATATA
PFC0600w	-914	1	6.24	TATATA
PFC0600w	-908	1	6.24	TATATA
PFC0600w	-902	1	6.24	TATATA
PFC0600w	-896	1	6.24	TATATA
PFC0600w	-856	1	6.24	TATATA
PFC0600w	-841	1	6.24	TATATA
PFC0600w	-780	1	6.24	TATATA
PFC0600w	-774	1	6.24	TATATA
PFC0600w	-768	1	6.24	TATATA
PFC0600w	-631	1	6.24	TATATA
PFC0600w	-204	1	6.24	TATATA
PFC0600w	-198	1	6.24	TATATA
PFC0600w	-192	1	6.24	TATATA
PFC0600w	-186	1	6.24	TATATA
PFC0600w	-180	1	6.24	TATATA
PFC0600w	-174	1	6.24	TATATA
PF07_0121	-1093	1	6.24	TATATA
PF07_0121	-1065	1	6.24	TATATA
PF07_0121	-794	1	6.24	TATATA
PF07_0121	-718	1	6.24	TATATA
PF07_0121	-712	1	6.24	TATATA
PF07_0121	-646	1	6.24	TATATA
PF07_0121	-612	1	6.24	TATATA
PF07_0121	-606	1	6.24	TATATA
PF07_0121	-565	1	6.24	TATATA
PF07_0121	-547	1	6.24	TATATA
PF07_0121	-541	1	6.24	TATATA
PF07_0121	-523	1	6.24	TATATA
PF07_0121	-517	1	6.24	TATATA
PF07_0121	-510	1	6.24	TATATA
PF07_0121	-474	1	6.24	TATATA
PF07_0121	-468	1	6.24	TATATA
PF07_0121	-384	1	6.24	TATATA
PF07_0121	-377	1	6.24	TATATA
PF07_0121	-220	1	6.24	TATATA
PF07_0121	-204	1	6.24	TATATA
PF07_0121	-198	1	6.24	TATATA
PF07_0121	-192	1	6.24	TATATA
PF07_0121	-41	1	6.24	TATATA
PF07_0121	-35	1	6.24	TATATA
PFF1315w	-1955	1	6.24	TATATA
PFF1315w	-1946	1	6.24	TATATA
PFF1315w	-1932	1	6.24	TATATA
PFF1315w	-1909	1	6.24	TATATA
PFF1315w	-1815	1	6.24	TATATA
PFF1315w	-1801	1	6.24	TATATA
PFF1315w	-1783	1	6.24	TATATA
PFF1315w	-1768	1	6.24	TATATA
PFF1315w	-1753	1	6.24	TATATA
PFF1315w	-1735	1	6.24	TATATA
PFF1315w	-1652	1	6.24	TATATA
PFF1315w	-1623	1	6.24	TATATA
PFF1315w	-1616	1	6.24	TATATA
PFF1315w	-1610	1	6.24	TATATA
PFF1315w	-1495	1	6.24	TATATA
PFF1315w	-1433	1	6.24	TATATA
PFF1315w	-1427	1	6.24	TATATA
PFF1315w	-1421	1	6.24	TATATA
PFF1315w	-1404	1	6.24	TATATA
PFF1315w	-1236	1	6.24	TATATA
PFF1315w	-1069	1	6.24	TATATA
PFF1315w	-1063	1	6.24	TATATA
PFF1315w	-1044	1	6.24	TATATA
PFF1315w	-974	1	6.24	TATATA
PFF1315w	-948	1	6.24	TATATA
PFF1315w	-942	1	6.24	TATATA
PFF1315w	-656	1	6.24	TATATA
PFF1315w	-650	1	6.24	TATATA
PFF1315w	-644	1	6.24	TATATA
PFF1315w	-408	1	6.24	TATATA
PFF1315w	-402	1	6.24	TATATA
PFF1315w	-396	1	6.24	TATATA
PFF1315w	-390	1	6.24	TATATA
PFF1315w	-384	1	6.24	TATATA
PFF1315w	-378	1	6.24	TATATA
PFF1315w	-372	1	6.24	TATATA
PFF1315w	-366	1	6.24	TATATA
PFF1315w	-360	1	6.24	TATATA
PF14_0174	-1865	1	6.24	TATATA
PF14_0174	-1859	1	6.24	TATATA
PF14_0174	-1626	1	6.24	TATATA
PF14_0174	-1620	1	6.24	TATATA
PF14_0174	-1614	1	6.24	TATATA
PF14_0174	-1498	1	6.24	TATATA
PF14_0174	-923	1	6.24	TATATA
PF14_0174	-889	1	6.24	TATATA
PF14_0174	-882	1	6.24	TATATA
PF14_0174	-876	1	6.24	TATATA
PF14_0174	-791	1	6.24	TATATA
PF14_0174	-771	1	6.24	TATATA
PF14_0174	-765	1	6.24	TATATA
PF14_0174	-489	1	6.24	TATATA
PF14_0174	-378	1	6.24	TATATA
PF14_0174	-372	1	6.24	TATATA
PF14_0174	-366	1	6.24	TATATA
PF14_0174	-322	1	6.24	TATATA
PF14_0174	-316	1	6.24	TATATA
PF14_0174	-310	1	6.24	TATATA
PF14_0174	-188	1	6.24	TATATA
PF14_0174	-162	1	6.24	TATATA
PF14_0174	-156	1	6.24	TATATA
PF14_0174	-65	1	6.24	TATATA
PF13_0150	-1806	1	6.24	TATATA
PF13_0150	-1800	1	6.24	TATATA
PF13_0150	-1654	1	6.24	TATATA
PF13_0150	-1648	1	6.24	TATATA
PF13_0150	-1642	1	6.24	TATATA
PF13_0150	-1636	1	6.24	TATATA
PF13_0150	-1630	1	6.24	TATATA
PF13_0150	-1428	1	6.24	TATATA
PF13_0150	-1422	1	6.24	TATATA
PF13_0150	-1194	1	6.24	TATATA
PF13_0150	-1181	1	6.24	TATATA
PF13_0150	-1159	1	6.24	TATATA
PF13_0150	-923	1	6.24	TATATA
PF13_0150	-917	1	6.24	TATATA
PF13_0150	-827	1	6.24	TATATA
PF13_0150	-812	1	6.24	TATATA
PF13_0150	-800	1	6.24	TATATA
PF13_0150	-794	1	6.24	TATATA
PF13_0150	-788	1	6.24	TATATA
PF13_0150	-650	1	6.24	TATATA
PF13_0150	-542	1	6.24	TATATA
PF13_0150	-404	1	6.24	TATATA
PF13_0150	-397	1	6.24	TATATA
PF13_0150	-391	1	6.24	TATATA
PF08_0026	-689	1	6.24	TATATA
PF08_0026	-683	1	6.24	TATATA
PF08_0026	-598	1	6.24	TATATA
PF08_0026	-592	1	6.24	TATATA
PF08_0026	-586	1	6.24	TATATA
PF08_0026	-580	1	6.24	TATATA
PF08_0026	-574	1	6.24	TATATA
PF08_0026	-345	1	6.24	TATATA
PF08_0026	-299	1	6.24	TATATA
PF08_0026	-278	1	6.24	TATATA
PF08_0026	-238	1	6.24	TATATA
PF08_0026	-232	1	6.24	TATATA
PF08_0026	-226	1	6.24	TATATA
PF08_0026	-220	1	6.24	TATATA
PF08_0026	-214	1	6.24	TATATA
PF08_0026	-123	1	6.24	TATATA
PF08_0026	-97	1	6.24	TATATA
MAL13P1.26	-1574	1	6.24	TATATA
MAL13P1.26	-1568	1	6.24	TATATA
MAL13P1.26	-1562	1	6.24	TATATA
MAL13P1.26	-1093	1	6.24	TATATA
MAL13P1.26	-1087	1	6.24	TATATA
MAL13P1.26	-956	1	6.24	TATATA
MAL13P1.26	-853	1	6.24	TATATA
MAL13P1.26	-847	1	6.24	TATATA
MAL13P1.26	-816	1	6.24	TATATA
MAL13P1.26	-777	1	6.24	TATATA
MAL13P1.26	-743	1	6.24	TATATA
MAL13P1.26	-640	1	6.24	TATATA
MAL13P1.26	-634	1	6.24	TATATA
MAL13P1.26	-628	1	6.24	TATATA
MAL13P1.26	-622	1	6.24	TATATA
MAL13P1.26	-487	1	6.24	TATATA
MAL13P1.26	-326	1	6.24	TATATA
MAL13P1.26	-182	1	6.24	TATATA
MAL13P1.26	-176	1	6.24	TATATA
MAL13P1.26	-170	1	6.24	TATATA
MAL13P1.26	-164	1	6.24	TATATA
PF10_0380	-1967	1	6.24	TATATA
PF10_0380	-1836	1	6.24	TATATA
PF10_0380	-1742	1	6.24	TATATA
PF10_0380	-1521	1	6.24	TATATA
PF10_0380	-1514	1	6.24	TATATA
PF10_0380	-1508	1	6.24	TATATA
PF10_0380	-1502	1	6.24	TATATA
PF10_0380	-1496	1	6.24	TATATA
PF10_0380	-1228	1	6.24	TATATA
PF10_0380	-1222	1	6.24	TATATA
PF10_0380	-1216	1	6.24	TATATA
PF10_0380	-823	1	6.24	TATATA
PF10_0380	-679	1	6.24	TATATA
PF10_0380	-645	1	6.24	TATATA
PF10_0380	-633	1	6.24	TATATA
PF10_0380	-571	1	6.24	TATATA
PF10_0380	-306	1	6.24	TATATA
PF10_0380	-97	1	6.24	TATATA
PF10_0380	-91	1	6.24	TATATA
PFL0135w	-1964	1	6.24	TATATA
PFL0135w	-1922	1	6.24	TATATA
PFL0135w	-1916	1	6.24	TATATA
PFL0135w	-1719	1	6.24	TATATA
PFL0135w	-1713	1	6.24	TATATA
PFL0135w	-1707	1	6.24	TATATA
PFL0135w	-1701	1	6.24	TATATA
PFL0135w	-1695	1	6.24	TATATA
PFL0135w	-1689	1	6.24	TATATA
PFL0135w	-1312	1	6.24	TATATA
PFL0135w	-1162	1	6.24	TATATA
PFL0135w	-974	1	6.24	TATATA
PFL0135w	-968	1	6.24	TATATA
PFL0135w	-962	1	6.24	TATATA
PFL0135w	-956	1	6.24	TATATA
PFL0135w	-950	1	6.24	TATATA
PFL0135w	-944	1	6.24	TATATA
PFL0135w	-631	1	6.24	TATATA
PFL0135w	-506	1	6.24	TATATA
PFL0135w	-464	1	6.24	TATATA
PFL0135w	-427	1	6.24	TATATA
PFL0135w	-316	1	6.24	TATATA
PFL0135w	-290	1	6.24	TATATA
PFL0135w	-284	1	6.24	TATATA
PFL0135w	-278	1	6.24	TATATA
PFL0135w	-272	1	6.24	TATATA
PFL0135w	-255	1	6.24	TATATA
PFL0135w	-100	1	6.24	TATATA
PFL0135w	-35	1	6.24	TATATA
PF13_0056	-1951	1	6.24	TATATA
PF13_0056	-1703	1	6.24	TATATA
PF13_0056	-1662	1	6.24	TATATA
PF13_0056	-1656	1	6.24	TATATA
PF13_0056	-1650	1	6.24	TATATA
PF13_0056	-1190	1	6.24	TATATA
PF13_0056	-1050	1	6.24	TATATA
PF13_0056	-1044	1	6.24	TATATA
PF13_0056	-1014	1	6.24	TATATA
PF13_0056	-1008	1	6.24	TATATA
PF13_0056	-1002	1	6.24	TATATA
PF13_0056	-996	1	6.24	TATATA
PF13_0056	-958	1	6.24	TATATA
PF13_0056	-903	1	6.24	TATATA
PF13_0056	-897	1	6.24	TATATA
PF13_0056	-891	1	6.24	TATATA
PF13_0056	-885	1	6.24	TATATA
PF13_0056	-742	1	6.24	TATATA
PF13_0056	-726	1	6.24	TATATA
PF13_0056	-720	1	6.24	TATATA
PF13_0056	-517	1	6.24	TATATA
PF13_0056	-511	1	6.24	TATATA
PF13_0056	-505	1	6.24	TATATA
PF13_0056	-499	1	6.24	TATATA
PF13_0056	-493	1	6.24	TATATA
PF13_0056	-481	1	6.24	TATATA
PF13_0056	-235	1	6.24	TATATA
PF13_0056	-229	1	6.24	TATATA
PF13_0056	-223	1	6.24	TATATA
PF13_0056	-217	1	6.24	TATATA
PF13_0056	-211	1	6.24	TATATA
PF13_0056	-166	1	6.24	TATATA
PF13_0056	-73	1	6.24	TATATA
PFB0255w	-1168	1	6.24	TATATA
PFB0255w	-1162	1	6.24	TATATA
PFB0255w	-1156	1	6.24	TATATA
PFB0255w	-1150	1	6.24	TATATA
PFB0255w	-946	1	6.24	TATATA
PFB0255w	-940	1	6.24	TATATA
PFB0255w	-778	1	6.24	TATATA
PFB0255w	-771	1	6.24	TATATA
PFB0255w	-764	1	6.24	TATATA
PFB0255w	-517	1	6.24	TATATA
PFB0255w	-457	1	6.24	TATATA
PFB0255w	-411	1	6.24	TATATA
PFB0255w	-317	1	6.24	TATATA
PFD0770c	-1754	1	6.24	TATATA
PFD0770c	-1748	1	6.24	TATATA
PFD0770c	-1742	1	6.24	TATATA
PFD0770c	-1727	1	6.24	TATATA
PFD0770c	-1715	1	6.24	TATATA
PFD0770c	-1709	1	6.24	TATATA
PFD0770c	-1703	1	6.24	TATATA
PFD0770c	-1697	1	6.24	TATATA
PFD0770c	-1531	1	6.24	TATATA
PFD0770c	-1525	1	6.24	TATATA
PFD0770c	-1519	1	6.24	TATATA
PFD0770c	-1513	1	6.24	TATATA
PFD0770c	-1507	1	6.24	TATATA
PFD0770c	-1384	1	6.24	TATATA
PFD0770c	-1378	1	6.24	TATATA
PFD0770c	-1372	1	6.24	TATATA
PFD0770c	-1366	1	6.24	TATATA
PFD0770c	-1229	1	6.24	TATATA
PFD0770c	-1173	1	6.24	TATATA
PFD0770c	-1131	1	6.24	TATATA
PFD0770c	-1125	1	6.24	TATATA
PFD0770c	-1119	1	6.24	TATATA
PFD0770c	-1096	1	6.24	TATATA
PFD0770c	-1090	1	6.24	TATATA
PFD0770c	-978	1	6.24	TATATA
PFD0770c	-951	1	6.24	TATATA
PFD0770c	-814	1	6.24	TATATA
PFD0770c	-767	1	6.24	TATATA
PFD0770c	-761	1	6.24	TATATA
PFD0770c	-755	1	6.24	TATATA
PFD0770c	-749	1	6.24	TATATA
PFD0770c	-638	1	6.24	TATATA
PFD0770c	-611	1	6.24	TATATA
PFD0770c	-527	1	6.24	TATATA
PFD0770c	-521	1	6.24	TATATA
PFD0770c	-515	1	6.24	TATATA
PFD0770c	-483	1	6.24	TATATA
PFD0770c	-477	1	6.24	TATATA
PFD0770c	-471	1	6.24	TATATA
PFD0770c	-455	1	6.24	TATATA
PFD0770c	-411	1	6.24	TATATA
PFD0770c	-392	1	6.24	TATATA
PFB0485c	-1895	1	6.24	TATATA
PFB0485c	-1856	1	6.24	TATATA
PFB0485c	-1850	1	6.24	TATATA
PFB0485c	-1844	1	6.24	TATATA
PFB0485c	-1748	1	6.24	TATATA
PFB0485c	-1714	1	6.24	TATATA
PFB0485c	-1708	1	6.24	TATATA
PFB0485c	-1473	1	6.24	TATATA
PFB0485c	-1467	1	6.24	TATATA
PFB0485c	-1461	1	6.24	TATATA
PFB0485c	-1423	1	6.24	TATATA
PFB0485c	-1212	1	6.24	TATATA
PFB0485c	-1198	1	6.24	TATATA
PFB0485c	-1192	1	6.24	TATATA
PFB0485c	-1063	1	6.24	TATATA
PFB0485c	-1057	1	6.24	TATATA
PFB0485c	-1051	1	6.24	TATATA
PFB0485c	-755	1	6.24	TATATA
PFB0485c	-749	1	6.24	TATATA
PFB0485c	-743	1	6.24	TATATA
PFB0485c	-737	1	6.24	TATATA
PFB0485c	-550	1	6.24	TATATA
PFB0485c	-543	1	6.24	TATATA
PFB0485c	-461	1	6.24	TATATA
PFB0485c	-397	1	6.24	TATATA
PFB0485c	-391	1	6.24	TATATA
PFB0485c	-385	1	6.24	TATATA
PFB0485c	-379	1	6.24	TATATA
PFB0485c	-373	1	6.24	TATATA
PFB0485c	-278	1	6.24	TATATA
PFB0485c	-95	1	6.24	TATATA
PFB0485c	-80	1	6.24	TATATA
PFB0485c	-74	1	6.24	TATATA
PFB0485c	-68	1	6.24	TATATA
PFB0485c	-58	1	6.24	TATATA
PFB0485c	-40	1	6.24	TATATA
PFA0525w	-1996	1	6.24	TATATA
PFA0525w	-1989	1	6.24	TATATA
PFA0525w	-1983	1	6.24	TATATA
PFA0525w	-1977	1	6.24	TATATA
PFA0525w	-1946	1	6.24	TATATA
PFA0525w	-1755	1	6.24	TATATA
PFA0525w	-1734	1	6.24	TATATA
PFA0525w	-1728	1	6.24	TATATA
PFA0525w	-1722	1	6.24	TATATA
PFA0525w	-1658	1	6.24	TATATA
PFA0525w	-1652	1	6.24	TATATA
PFA0525w	-1541	1	6.24	TATATA
PFA0525w	-1523	1	6.24	TATATA
PFA0525w	-1482	1	6.24	TATATA
PFA0525w	-1330	1	6.24	TATATA
PFA0525w	-1323	1	6.24	TATATA
PFA0525w	-1310	1	6.24	TATATA
PFA0525w	-1234	1	6.24	TATATA
PFA0525w	-1228	1	6.24	TATATA
PFA0525w	-1103	1	6.24	TATATA
PFA0525w	-1097	1	6.24	TATATA
PFA0525w	-1091	1	6.24	TATATA
PFA0525w	-964	1	6.24	TATATA
PFA0525w	-958	1	6.24	TATATA
PFA0525w	-844	1	6.24	TATATA
PFA0525w	-838	1	6.24	TATATA
PFA0525w	-797	1	6.24	TATATA
PFA0525w	-791	1	6.24	TATATA
PFA0525w	-785	1	6.24	TATATA
PFA0525w	-779	1	6.24	TATATA
PFA0525w	-728	1	6.24	TATATA
PFA0525w	-701	1	6.24	TATATA
PFA0525w	-605	1	6.24	TATATA
PFA0525w	-534	1	6.24	TATATA
PFA0525w	-528	1	6.24	TATATA
PFA0525w	-522	1	6.24	TATATA
PFA0525w	-488	1	6.24	TATATA
PFA0525w	-419	1	6.24	TATATA
PFA0525w	-413	1	6.24	TATATA
PFA0525w	-407	1	6.24	TATATA
PFA0525w	-332	1	6.24	TATATA
PFA0525w	-326	1	6.24	TATATA
PFA0525w	-241	1	6.24	TATATA
PFA0525w	-235	1	6.24	TATATA
PFA0525w	-229	1	6.24	TATATA
PFA0525w	-74	1	6.24	TATATA
PFA0525w	-61	1	6.24	TATATA
PF11_0341	-1312	1	6.24	TATATA
PF11_0341	-1306	1	6.24	TATATA
PF11_0341	-1292	1	6.24	TATATA
PF11_0341	-1286	1	6.24	TATATA
PF11_0341	-1280	1	6.24	TATATA
PF11_0341	-1187	1	6.24	TATATA
PF11_0341	-1175	1	6.24	TATATA
PF11_0341	-935	1	6.24	TATATA
PF11_0341	-721	1	6.24	TATATA
PF11_0341	-715	1	6.24	TATATA
PF11_0341	-709	1	6.24	TATATA
PF11_0341	-703	1	6.24	TATATA
PF11_0341	-570	1	6.24	TATATA
PF11_0341	-564	1	6.24	TATATA
PF11_0341	-446	1	6.24	TATATA
PF11_0341	-410	1	6.24	TATATA
PF11_0341	-401	1	6.24	TATATA
PF11_0341	-357	1	6.24	TATATA
PF11_0341	-351	1	6.24	TATATA
PF11_0341	-345	1	6.24	TATATA
PF11_0341	-339	1	6.24	TATATA
PF11_0341	-251	1	6.24	TATATA
PF11_0341	-245	1	6.24	TATATA
PF11_0341	-239	1	6.24	TATATA
PF11_0341	-233	1	6.24	TATATA
PF11_0341	-227	1	6.24	TATATA
PF11_0341	-221	1	6.24	TATATA
MAL13P1.179	-1948	1	6.24	TATATA
MAL13P1.179	-1942	1	6.24	TATATA
MAL13P1.179	-1936	1	6.24	TATATA
MAL13P1.179	-1420	1	6.24	TATATA
MAL13P1.179	-1414	1	6.24	TATATA
MAL13P1.179	-1408	1	6.24	TATATA
MAL13P1.179	-1243	1	6.24	TATATA
MAL13P1.179	-1237	1	6.24	TATATA
MAL13P1.179	-1231	1	6.24	TATATA
MAL13P1.179	-743	1	6.24	TATATA
MAL13P1.179	-737	1	6.24	TATATA
MAL13P1.179	-464	1	6.24	TATATA
MAL13P1.179	-410	1	6.24	TATATA
MAL13P1.179	-334	1	6.24	TATATA
MAL13P1.179	-328	1	6.24	TATATA
MAL13P1.179	-256	1	6.24	TATATA
MAL13P1.179	-250	1	6.24	TATATA
MAL13P1.179	-244	1	6.24	TATATA
MAL13P1.179	-198	1	6.24	TATATA
MAL13P1.179	-192	1	6.24	TATATA
MAL13P1.179	-52	1	6.24	TATATA
PFB0865w	-1173	1	6.24	TATATA
PFB0865w	-1167	1	6.24	TATATA
PFB0865w	-1109	1	6.24	TATATA
PFB0865w	-1103	1	6.24	TATATA
PFB0865w	-1097	1	6.24	TATATA
PFB0865w	-1091	1	6.24	TATATA
PFB0865w	-800	1	6.24	TATATA
PFB0865w	-794	1	6.24	TATATA
PFB0865w	-757	1	6.24	TATATA
PFB0865w	-751	1	6.24	TATATA
PFB0865w	-701	1	6.24	TATATA
PFB0865w	-675	1	6.24	TATATA
PFB0865w	-669	1	6.24	TATATA
PFB0865w	-473	1	6.24	TATATA
PFB0865w	-416	1	6.24	TATATA
PFB0865w	-410	1	6.24	TATATA
PFB0865w	-404	1	6.24	TATATA
PFB0865w	-398	1	6.24	TATATA
PFB0865w	-392	1	6.24	TATATA
PFB0865w	-385	1	6.24	TATATA
PFB0865w	-342	1	6.24	TATATA
PFB0865w	-310	1	6.24	TATATA
PFB0865w	-153	1	6.24	TATATA
PFD0880w	-1903	1	6.24	TATATA
PFD0880w	-1897	1	6.24	TATATA
PFD0880w	-1891	1	6.24	TATATA
PFD0880w	-1879	1	6.24	TATATA
PFD0880w	-1788	1	6.24	TATATA
PFD0880w	-1782	1	6.24	TATATA
PFD0880w	-1776	1	6.24	TATATA
PFD0880w	-1770	1	6.24	TATATA
PFD0880w	-1581	1	6.24	TATATA
PFD0880w	-1575	1	6.24	TATATA
PFD0880w	-1446	1	6.24	TATATA
PFD0880w	-1313	1	6.24	TATATA
PFD0880w	-1213	1	6.24	TATATA
PFD0880w	-1177	1	6.24	TATATA
PFD0880w	-1171	1	6.24	TATATA
PFD0880w	-1165	1	6.24	TATATA
PFD0880w	-1148	1	6.24	TATATA
PFD0880w	-1142	1	6.24	TATATA
PFD0880w	-1097	1	6.24	TATATA
PFD0880w	-1076	1	6.24	TATATA
PFD0880w	-1070	1	6.24	TATATA
PFD0880w	-1058	1	6.24	TATATA
PFD0880w	-1011	1	6.24	TATATA
PFD0880w	-1005	1	6.24	TATATA
PFD0880w	-999	1	6.24	TATATA
PFD0880w	-795	1	6.24	TATATA
PFD0880w	-722	1	6.24	TATATA
PFD0880w	-700	1	6.24	TATATA
PFD0880w	-694	1	6.24	TATATA
PFD0880w	-651	1	6.24	TATATA
PFD0880w	-645	1	6.24	TATATA
PFD0880w	-639	1	6.24	TATATA
PFD0880w	-633	1	6.24	TATATA
PFD0880w	-617	1	6.24	TATATA
PFD0880w	-610	1	6.24	TATATA
PFD0880w	-578	1	6.24	TATATA
PFD0880w	-571	1	6.24	TATATA
PFD0880w	-562	1	6.24	TATATA
PFD0880w	-491	1	6.24	TATATA
PFD0880w	-462	1	6.24	TATATA
PFD0880w	-456	1	6.24	TATATA
PFD0880w	-450	1	6.24	TATATA
PFD0880w	-444	1	6.24	TATATA
PFD0880w	-438	1	6.24	TATATA
PFD0880w	-432	1	6.24	TATATA
PFD0880w	-419	1	6.24	TATATA
PFD0880w	-381	1	6.24	TATATA
PFD0880w	-242	1	6.24	TATATA
PFD0880w	-229	1	6.24	TATATA
PFD0880w	-220	1	6.24	TATATA
PFD0880w	-214	1	6.24	TATATA
PFD0880w	-207	1	6.24	TATATA
PFD0880w	-194	1	6.24	TATATA
PFD0880w	-181	1	6.24	TATATA
PFD0880w	-175	1	6.24	TATATA
PFD0880w	-169	1	6.24	TATATA
PF10_0160	-1897	1	6.24	TATATA
PF10_0160	-1891	1	6.24	TATATA
PF10_0160	-1885	1	6.24	TATATA
PF10_0160	-1873	1	6.24	TATATA
PF10_0160	-1662	1	6.24	TATATA
PF10_0160	-1537	1	6.24	TATATA
PF10_0160	-1524	1	6.24	TATATA
PF10_0160	-1518	1	6.24	TATATA
PF10_0160	-1512	1	6.24	TATATA
PF10_0160	-1506	1	6.24	TATATA
PF10_0160	-1479	1	6.24	TATATA
PF10_0160	-1413	1	6.24	TATATA
PF10_0160	-1388	1	6.24	TATATA
PF10_0160	-1135	1	6.24	TATATA
PF10_0160	-1100	1	6.24	TATATA
PF10_0160	-1094	1	6.24	TATATA
PF10_0160	-1085	1	6.24	TATATA
PF10_0160	-1079	1	6.24	TATATA
PF10_0160	-848	1	6.24	TATATA
PF10_0160	-828	1	6.24	TATATA
PF10_0160	-792	1	6.24	TATATA
PF10_0160	-786	1	6.24	TATATA
PF10_0160	-780	1	6.24	TATATA
PF10_0160	-774	1	6.24	TATATA
PF10_0160	-768	1	6.24	TATATA
PF10_0160	-762	1	6.24	TATATA
PF10_0160	-626	1	6.24	TATATA
PF10_0160	-536	1	6.24	TATATA
PF10_0160	-315	1	6.24	TATATA
PF10_0160	-125	1	6.24	TATATA
PF10_0160	-99	1	6.24	TATATA
PF10_0160	-93	1	6.24	TATATA
PF10_0160	-81	1	6.24	TATATA
PF10_0160	-69	1	6.24	TATATA
PF10_0160	-63	1	6.24	TATATA
PF10_0160	-57	1	6.24	TATATA
PF14_0059	-1985	1	6.24	TATATA
PF14_0059	-1911	1	6.24	TATATA
PF14_0059	-1857	1	6.24	TATATA
PF14_0059	-1851	1	6.24	TATATA
PF14_0059	-1845	1	6.24	TATATA
PF14_0059	-1761	1	6.24	TATATA
PF14_0059	-1597	1	6.24	TATATA
PF14_0059	-1481	1	6.24	TATATA
PF14_0059	-1475	1	6.24	TATATA
PF14_0059	-1219	1	6.24	TATATA
PF14_0059	-1111	1	6.24	TATATA
PF14_0059	-1105	1	6.24	TATATA
PF14_0059	-1099	1	6.24	TATATA
PF14_0059	-853	1	6.24	TATATA
PF14_0059	-802	1	6.24	TATATA
PF14_0059	-789	1	6.24	TATATA
PF14_0059	-771	1	6.24	TATATA
PF14_0059	-759	1	6.24	TATATA
PF14_0059	-752	1	6.24	TATATA
PF14_0059	-746	1	6.24	TATATA
PF14_0059	-740	1	6.24	TATATA
PF14_0059	-734	1	6.24	TATATA
PF14_0059	-728	1	6.24	TATATA
PF14_0059	-722	1	6.24	TATATA
PF14_0059	-512	1	6.24	TATATA
PF14_0059	-506	1	6.24	TATATA
PF14_0059	-500	1	6.24	TATATA
PF14_0059	-494	1	6.24	TATATA
PF14_0059	-488	1	6.24	TATATA
PF14_0059	-482	1	6.24	TATATA
PF14_0059	-339	1	6.24	TATATA
PF14_0059	-219	1	6.24	TATATA
PF14_0059	-118	1	6.24	TATATA
PF14_0059	-59	1	6.24	TATATA
PF14_0059	-53	1	6.24	TATATA
PF14_0059	-41	1	6.24	TATATA
MAL13P1.70	-1444	1	6.24	TATATA
MAL13P1.70	-993	1	6.24	TATATA
MAL13P1.70	-987	1	6.24	TATATA
MAL13P1.70	-981	1	6.24	TATATA
MAL13P1.70	-583	1	6.24	TATATA
MAL13P1.70	-372	1	6.24	TATATA
MAL13P1.70	-366	1	6.24	TATATA
MAL13P1.70	-360	1	6.24	TATATA
MAL13P1.70	-327	1	6.24	TATATA
MAL13P1.70	-234	1	6.24	TATATA
MAL13P1.70	-136	1	6.24	TATATA
MAL13P1.70	-120	1	6.24	TATATA
MAL13P1.70	-113	1	6.24	TATATA
PF13_0116	-1994	1	6.24	TATATA
PF13_0116	-1635	1	6.24	TATATA
PF13_0116	-1629	1	6.24	TATATA
PF13_0116	-1583	1	6.24	TATATA
PF13_0116	-1577	1	6.24	TATATA
PF13_0116	-1571	1	6.24	TATATA
PF13_0116	-1554	1	6.24	TATATA
PF13_0116	-1482	1	6.24	TATATA
PF13_0116	-1476	1	6.24	TATATA
PF13_0116	-1462	1	6.24	TATATA
PF13_0116	-1285	1	6.24	TATATA
PF13_0116	-1255	1	6.24	TATATA
PF13_0116	-1240	1	6.24	TATATA
PF13_0116	-1056	1	6.24	TATATA
PF13_0116	-1050	1	6.24	TATATA
PF13_0116	-931	1	6.24	TATATA
PF13_0116	-919	1	6.24	TATATA
PF13_0116	-913	1	6.24	TATATA
PF13_0116	-907	1	6.24	TATATA
PF13_0116	-681	1	6.24	TATATA
PF13_0116	-297	1	6.24	TATATA
PF13_0116	-283	1	6.24	TATATA
PF13_0116	-277	1	6.24	TATATA
PF13_0116	-271	1	6.24	TATATA
PF13_0116	-265	1	6.24	TATATA
PF13_0116	-172	1	6.24	TATATA
PF13_0116	-142	1	6.24	TATATA
PF13_0116	-136	1	6.24	TATATA
PF13_0116	-130	1	6.24	TATATA
PF13_0116	-93	1	6.24	TATATA
PF13_0116	-87	1	6.24	TATATA
PFD1060w	-1903	1	6.24	TATATA
PFD1060w	-1897	1	6.24	TATATA
PFD1060w	-1885	1	6.24	TATATA
PFD1060w	-1795	1	6.24	TATATA
PFD1060w	-1665	1	6.24	TATATA
PFD1060w	-1659	1	6.24	TATATA
PFD1060w	-1653	1	6.24	TATATA
PFD1060w	-1647	1	6.24	TATATA
PFD1060w	-1636	1	6.24	TATATA
PFD1060w	-1561	1	6.24	TATATA
PFD1060w	-1447	1	6.24	TATATA
PFD1060w	-1441	1	6.24	TATATA
PFD1060w	-1435	1	6.24	TATATA
PFD1060w	-1278	1	6.24	TATATA
PFD1060w	-959	1	6.24	TATATA
PFD1060w	-953	1	6.24	TATATA
PFD1060w	-947	1	6.24	TATATA
PFD1060w	-941	1	6.24	TATATA
PFD1060w	-705	1	6.24	TATATA
PFD1060w	-681	1	6.24	TATATA
PFD1060w	-669	1	6.24	TATATA
PFD1060w	-663	1	6.24	TATATA
PFD1060w	-596	1	6.24	TATATA
PFD1060w	-589	1	6.24	TATATA
PFD1060w	-583	1	6.24	TATATA
PFD1060w	-451	1	6.24	TATATA
PFD1060w	-424	1	6.24	TATATA
PFD1060w	-408	1	6.24	TATATA
PFD1060w	-63	1	6.24	TATATA
PFD1060w	-57	1	6.24	TATATA
PFD1060w	-42	1	6.24	TATATA
PF13_0305	-1693	1	6.24	TATATA
PF13_0305	-1687	1	6.24	TATATA
PF13_0305	-1681	1	6.24	TATATA
PF13_0305	-1635	1	6.24	TATATA
PF13_0305	-1615	1	6.24	TATATA
PF13_0305	-1284	1	6.24	TATATA
PF13_0305	-1276	1	6.24	TATATA
PF13_0305	-1270	1	6.24	TATATA
PF13_0305	-1214	1	6.24	TATATA
PF13_0305	-1115	1	6.24	TATATA
PF13_0305	-1103	1	6.24	TATATA
PF13_0305	-1092	1	6.24	TATATA
PF13_0305	-1048	1	6.24	TATATA
PF13_0305	-990	1	6.24	TATATA
PF13_0305	-837	1	6.24	TATATA
PF13_0305	-710	1	6.24	TATATA
PF13_0305	-434	1	6.24	TATATA
PF13_0305	-428	1	6.24	TATATA
PF13_0305	-422	1	6.24	TATATA
PF13_0305	-416	1	6.24	TATATA
PF13_0305	-271	1	6.24	TATATA
PF13_0305	-265	1	6.24	TATATA
PF13_0305	-259	1	6.24	TATATA
PF13_0305	-253	1	6.24	TATATA
PF13_0305	-247	1	6.24	TATATA
PF13_0305	-134	1	6.24	TATATA
PFF1500c	-1785	1	6.24	TATATA
PFF1500c	-1753	1	6.24	TATATA
PFF1500c	-1728	1	6.24	TATATA
PFF1500c	-1722	1	6.24	TATATA
PFF1500c	-1675	1	6.24	TATATA
PFF1500c	-1506	1	6.24	TATATA
PFF1500c	-1499	1	6.24	TATATA
PFF1500c	-1394	1	6.24	TATATA
PFF1500c	-1346	1	6.24	TATATA
PFF1500c	-1198	1	6.24	TATATA
PFF1500c	-1192	1	6.24	TATATA
PFF1500c	-717	1	6.24	TATATA
PFF1500c	-708	1	6.24	TATATA
PFF1500c	-654	1	6.24	TATATA
PFF1500c	-529	1	6.24	TATATA
PFF1500c	-523	1	6.24	TATATA
PFF1500c	-517	1	6.24	TATATA
PFF1500c	-511	1	6.24	TATATA
PFF1500c	-420	1	6.24	TATATA
PFF1500c	-414	1	6.24	TATATA
PFF1500c	-321	1	6.24	TATATA
PFF1500c	-278	1	6.24	TATATA
PFF1500c	-272	1	6.24	TATATA
PFF1500c	-259	1	6.24	TATATA
PFF1500c	-238	1	6.24	TATATA
PFF1500c	-184	1	6.24	TATATA
PFF1500c	-172	1	6.24	TATATA
PFF1500c	-166	1	6.24	TATATA
MAL13P1.233	-1978	1	6.24	TATATA
MAL13P1.233	-1972	1	6.24	TATATA
MAL13P1.233	-1966	1	6.24	TATATA
MAL13P1.233	-1632	1	6.24	TATATA
MAL13P1.233	-1578	1	6.24	TATATA
MAL13P1.233	-1572	1	6.24	TATATA
MAL13P1.233	-1380	1	6.24	TATATA
MAL13P1.233	-1368	1	6.24	TATATA
MAL13P1.233	-1338	1	6.24	TATATA
MAL13P1.233	-1323	1	6.24	TATATA
MAL13P1.233	-1317	1	6.24	TATATA
MAL13P1.233	-1311	1	6.24	TATATA
MAL13P1.233	-1305	1	6.24	TATATA
MAL13P1.233	-1299	1	6.24	TATATA
MAL13P1.233	-1267	1	6.24	TATATA
MAL13P1.233	-1261	1	6.24	TATATA
MAL13P1.233	-1102	1	6.24	TATATA
MAL13P1.233	-1088	1	6.24	TATATA
MAL13P1.233	-1001	1	6.24	TATATA
MAL13P1.233	-994	1	6.24	TATATA
MAL13P1.233	-988	1	6.24	TATATA
MAL13P1.233	-981	1	6.24	TATATA
MAL13P1.233	-975	1	6.24	TATATA
MAL13P1.233	-969	1	6.24	TATATA
MAL13P1.233	-963	1	6.24	TATATA
MAL13P1.233	-957	1	6.24	TATATA
MAL13P1.233	-951	1	6.24	TATATA
MAL13P1.233	-945	1	6.24	TATATA
MAL13P1.233	-939	1	6.24	TATATA
MAL13P1.233	-864	1	6.24	TATATA
MAL13P1.233	-780	1	6.24	TATATA
MAL13P1.233	-667	1	6.24	TATATA
MAL13P1.233	-601	1	6.24	TATATA
MAL13P1.233	-595	1	6.24	TATATA
MAL13P1.233	-467	1	6.24	TATATA
MAL13P1.233	-455	1	6.24	TATATA
MAL13P1.233	-449	1	6.24	TATATA
MAL13P1.233	-443	1	6.24	TATATA
MAL13P1.233	-382	1	6.24	TATATA
MAL13P1.233	-304	1	6.24	TATATA
MAL13P1.233	-174	1	6.24	TATATA
MAL13P1.233	-164	1	6.24	TATATA
MAL13P1.233	-104	1	6.24	TATATA
MAL13P1.233	-63	1	6.24	TATATA
PF11_0272	-1862	1	6.24	TATATA
PF11_0272	-1856	1	6.24	TATATA
PF11_0272	-1850	1	6.24	TATATA
PF11_0272	-1844	1	6.24	TATATA
PF11_0272	-1773	1	6.24	TATATA
PF11_0272	-1481	1	6.24	TATATA
PF11_0272	-1475	1	6.24	TATATA
PF11_0272	-1469	1	6.24	TATATA
PF11_0272	-1463	1	6.24	TATATA
PF11_0272	-1188	1	6.24	TATATA
PF11_0272	-1182	1	6.24	TATATA
PF11_0272	-1176	1	6.24	TATATA
PF11_0272	-1163	1	6.24	TATATA
PF11_0272	-1156	1	6.24	TATATA
PF11_0272	-996	1	6.24	TATATA
PF11_0272	-971	1	6.24	TATATA
PF11_0272	-882	1	6.24	TATATA
PF11_0272	-876	1	6.24	TATATA
PF11_0272	-870	1	6.24	TATATA
PF11_0272	-864	1	6.24	TATATA
PF11_0272	-841	1	6.24	TATATA
PF11_0272	-733	1	6.24	TATATA
PF11_0272	-727	1	6.24	TATATA
PF11_0272	-704	1	6.24	TATATA
PF11_0272	-528	1	6.24	TATATA
PF11_0272	-522	1	6.24	TATATA
PF11_0272	-415	1	6.24	TATATA
PF11_0272	-353	1	6.24	TATATA
PF11_0272	-321	1	6.24	TATATA
PF11_0272	-312	1	6.24	TATATA
PF11_0272	-306	1	6.24	TATATA
PF11_0272	-128	1	6.24	TATATA
PF11_0439	-1971	1	6.24	TATATA
PF11_0439	-1913	1	6.24	TATATA
PF11_0439	-1907	1	6.24	TATATA
PF11_0439	-1901	1	6.24	TATATA
PF11_0439	-826	1	6.24	TATATA
PF11_0439	-820	1	6.24	TATATA
PF11_0439	-814	1	6.24	TATATA
PF11_0439	-808	1	6.24	TATATA
PF11_0439	-802	1	6.24	TATATA
PF11_0439	-790	1	6.24	TATATA
PF11_0439	-623	1	6.24	TATATA
PF11_0439	-564	1	6.24	TATATA
PF11_0439	-533	1	6.24	TATATA
PF11_0439	-409	1	6.24	TATATA
PF11_0439	-402	1	6.24	TATATA
PF11_0439	-338	1	6.24	TATATA
PF11_0439	-317	1	6.24	TATATA
PF11_0439	-283	1	6.24	TATATA
PF11_0439	-277	1	6.24	TATATA
PF11_0439	-271	1	6.24	TATATA
PF11_0439	-265	1	6.24	TATATA
PF11_0439	-259	1	6.24	TATATA
PF11_0439	-91	1	6.24	TATATA
PF11_0439	-73	1	6.24	TATATA
PF11_0439	-67	1	6.24	TATATA
PF14_0589	-1537	1	6.24	TATATA
PF14_0589	-1531	1	6.24	TATATA
PF14_0589	-1525	1	6.24	TATATA
PF14_0589	-1519	1	6.24	TATATA
PF14_0589	-1513	1	6.24	TATATA
PF14_0589	-1507	1	6.24	TATATA
PF14_0589	-1479	1	6.24	TATATA
PF14_0589	-1369	1	6.24	TATATA
PF14_0589	-1036	1	6.24	TATATA
PF14_0589	-1023	1	6.24	TATATA
PF14_0589	-957	1	6.24	TATATA
PF14_0589	-951	1	6.24	TATATA
PF14_0589	-565	1	6.24	TATATA
PF14_0589	-521	1	6.24	TATATA
PF14_0589	-504	1	6.24	TATATA
PF14_0589	-484	1	6.24	TATATA
PF14_0589	-165	1	6.24	TATATA
PF14_0589	-159	1	6.24	TATATA
PF14_0589	-153	1	6.24	TATATA
PF14_0589	-147	1	6.24	TATATA
PF14_0589	-141	1	6.24	TATATA
PF07_0122	-1318	1	6.24	TATATA
PF07_0122	-1312	1	6.24	TATATA
PF07_0122	-1306	1	6.24	TATATA
PF07_0122	-1270	1	6.24	TATATA
PF07_0122	-1159	1	6.24	TATATA
PF07_0122	-1153	1	6.24	TATATA
PF07_0122	-1147	1	6.24	TATATA
PF07_0122	-1141	1	6.24	TATATA
PF07_0122	-883	1	6.24	TATATA
PF07_0122	-877	1	6.24	TATATA
PF07_0122	-832	1	6.24	TATATA
PF07_0122	-826	1	6.24	TATATA
PF07_0122	-808	1	6.24	TATATA
PF07_0122	-802	1	6.24	TATATA
PF07_0122	-784	1	6.24	TATATA
PF07_0122	-739	1	6.24	TATATA
PF07_0122	-733	1	6.24	TATATA
PF07_0122	-701	1	6.24	TATATA
PF07_0122	-641	1	6.24	TATATA
PF07_0122	-635	1	6.24	TATATA
PF07_0122	-629	1	6.24	TATATA
PF07_0122	-589	1	6.24	TATATA
PF07_0122	-490	1	6.24	TATATA
PF07_0122	-284	1	6.24	TATATA
PF07_0122	-266	1	6.24	TATATA
MAL8P1.57	-1159	1	6.24	TATATA
MAL8P1.57	-1153	1	6.24	TATATA
MAL8P1.57	-1147	1	6.24	TATATA
MAL8P1.57	-1045	1	6.24	TATATA
MAL8P1.57	-1033	1	6.24	TATATA
MAL8P1.57	-618	1	6.24	TATATA
MAL8P1.57	-605	1	6.24	TATATA
MAL8P1.57	-570	1	6.24	TATATA
MAL8P1.57	-557	1	6.24	TATATA
MAL8P1.57	-465	1	6.24	TATATA
MAL8P1.57	-459	1	6.24	TATATA
MAL8P1.57	-452	1	6.24	TATATA
MAL8P1.57	-438	1	6.24	TATATA
MAL8P1.57	-330	1	6.24	TATATA
MAL8P1.57	-324	1	6.24	TATATA
MAL8P1.57	-196	1	6.24	TATATA
MAL8P1.57	-177	1	6.24	TATATA
MAL8P1.57	-140	1	6.24	TATATA
PFE1320w	-1404	1	6.24	TATATA
PFE1320w	-1398	1	6.24	TATATA
PFE1320w	-1385	1	6.24	TATATA
PFE1320w	-980	1	6.24	TATATA
PFE1320w	-974	1	6.24	TATATA
PFE1320w	-968	1	6.24	TATATA
PFE1320w	-962	1	6.24	TATATA
PFE1320w	-956	1	6.24	TATATA
PFE1320w	-950	1	6.24	TATATA
PFE1320w	-944	1	6.24	TATATA
PFE1320w	-827	1	6.24	TATATA
PFE1320w	-821	1	6.24	TATATA
PFE1320w	-815	1	6.24	TATATA
PFE1320w	-764	1	6.24	TATATA
PFE1320w	-715	1	6.24	TATATA
PFE1320w	-575	1	6.24	TATATA
PFE1320w	-569	1	6.24	TATATA
PFE1320w	-563	1	6.24	TATATA
PFE1320w	-557	1	6.24	TATATA
PFE1320w	-408	1	6.24	TATATA
PFE1320w	-369	1	6.24	TATATA
PFE1320w	-363	1	6.24	TATATA
PFE1320w	-313	1	6.24	TATATA
PFE1320w	-286	1	6.24	TATATA
PF11_0358	-1984	1	6.24	TATATA
PF11_0358	-1978	1	6.24	TATATA
PF11_0358	-1972	1	6.24	TATATA
PF11_0358	-1966	1	6.24	TATATA
PF11_0358	-1864	1	6.24	TATATA
PF11_0358	-1660	1	6.24	TATATA
PF11_0358	-1654	1	6.24	TATATA
PF11_0358	-1572	1	6.24	TATATA
PF11_0358	-1426	1	6.24	TATATA
PF11_0358	-1339	1	6.24	TATATA
PF11_0358	-1323	1	6.24	TATATA
PF11_0358	-1317	1	6.24	TATATA
PF11_0358	-1311	1	6.24	TATATA
PF11_0358	-1127	1	6.24	TATATA
PF11_0358	-1014	1	6.24	TATATA
PF11_0358	-988	1	6.24	TATATA
PF11_0358	-916	1	6.24	TATATA
PF11_0358	-909	1	6.24	TATATA
PF11_0358	-727	1	6.24	TATATA
PF11_0358	-705	1	6.24	TATATA
PF11_0358	-699	1	6.24	TATATA
PF11_0358	-693	1	6.24	TATATA
PF11_0358	-385	1	6.24	TATATA
PF11_0358	-379	1	6.24	TATATA
PF11_0358	-352	1	6.24	TATATA
PFC0395w	-1766	1	6.24	TATATA
PFC0395w	-1760	1	6.24	TATATA
PFC0395w	-1525	1	6.24	TATATA
PFC0395w	-1519	1	6.24	TATATA
PFC0395w	-1411	1	6.24	TATATA
PFC0395w	-1315	1	6.24	TATATA
PFC0395w	-1309	1	6.24	TATATA
PFC0395w	-1303	1	6.24	TATATA
PFC0395w	-1297	1	6.24	TATATA
PFC0395w	-1291	1	6.24	TATATA
PFC0395w	-1285	1	6.24	TATATA
PFC0395w	-1279	1	6.24	TATATA
PFC0395w	-1173	1	6.24	TATATA
PFC0395w	-1164	1	6.24	TATATA
PFC0395w	-1158	1	6.24	TATATA
PFC0395w	-1111	1	6.24	TATATA
PFC0395w	-1060	1	6.24	TATATA
PFC0395w	-1053	1	6.24	TATATA
PFC0395w	-1047	1	6.24	TATATA
PFC0395w	-669	1	6.24	TATATA
PFC0395w	-523	1	6.24	TATATA
PFC0395w	-496	1	6.24	TATATA
PFC0395w	-457	1	6.24	TATATA
PFC0395w	-383	1	6.24	TATATA
PFC0395w	-232	1	6.24	TATATA
PFC0395w	-219	1	6.24	TATATA
PFC0395w	-98	1	6.24	TATATA
PFC0395w	-92	1	6.24	TATATA
PFC0395w	-79	1	6.24	TATATA
PFC0395w	-73	1	6.24	TATATA
PFC0395w	-48	1	6.24	TATATA
PFC0395w	-36	1	6.24	TATATA
PFF0830w	-2000	1	6.24	TATATA
PFF0830w	-1994	1	6.24	TATATA
PFF0830w	-1988	1	6.24	TATATA
PFF0830w	-1982	1	6.24	TATATA
PFF0830w	-1950	1	6.24	TATATA
PFF0830w	-1881	1	6.24	TATATA
PFF0830w	-1819	1	6.24	TATATA
PFF0830w	-1677	1	6.24	TATATA
PFF0830w	-1665	1	6.24	TATATA
PFF0830w	-1620	1	6.24	TATATA
PFF0830w	-1606	1	6.24	TATATA
PFF0830w	-1600	1	6.24	TATATA
PFF0830w	-1594	1	6.24	TATATA
PFF0830w	-1518	1	6.24	TATATA
PFF0830w	-1374	1	6.24	TATATA
PFF0830w	-1368	1	6.24	TATATA
PFF0830w	-1362	1	6.24	TATATA
PFF0830w	-1356	1	6.24	TATATA
PFF0830w	-1264	1	6.24	TATATA
PFF0830w	-1258	1	6.24	TATATA
PFF0830w	-1148	1	6.24	TATATA
PFF0830w	-898	1	6.24	TATATA
PFF0830w	-830	1	6.24	TATATA
PFF0830w	-824	1	6.24	TATATA
PFF0830w	-818	1	6.24	TATATA
PFF0830w	-812	1	6.24	TATATA
PFF0830w	-579	1	6.24	TATATA
PFF0830w	-573	1	6.24	TATATA
PFF0830w	-567	1	6.24	TATATA
PFF0830w	-561	1	6.24	TATATA
PFF0830w	-518	1	6.24	TATATA
PFF0830w	-512	1	6.24	TATATA
PFF0830w	-506	1	6.24	TATATA
PFF0830w	-486	1	6.24	TATATA
PFF0830w	-365	1	6.24	TATATA
PFF0830w	-325	1	6.24	TATATA
PFF0830w	-72	1	6.24	TATATA
PFF0830w	-22	1	6.24	TATATA
PFL1170w	-1979	1	6.24	TATATA
PFL1170w	-1879	1	6.24	TATATA
PFL1170w	-1836	1	6.24	TATATA
PFL1170w	-1816	1	6.24	TATATA
PFL1170w	-1638	1	6.24	TATATA
PFL1170w	-1582	1	6.24	TATATA
PFL1170w	-1576	1	6.24	TATATA
PFL1170w	-1570	1	6.24	TATATA
PFL1170w	-1564	1	6.24	TATATA
PFL1170w	-1558	1	6.24	TATATA
PFL1170w	-1552	1	6.24	TATATA
PFL1170w	-1493	1	6.24	TATATA
PFL1170w	-1487	1	6.24	TATATA
PFL1170w	-1481	1	6.24	TATATA
PFL1170w	-1462	1	6.24	TATATA
PFL1170w	-1424	1	6.24	TATATA
PFL1170w	-1325	1	6.24	TATATA
PFL1170w	-1238	1	6.24	TATATA
PFL1170w	-1116	1	6.24	TATATA
PFL1170w	-861	1	6.24	TATATA
PFL1170w	-855	1	6.24	TATATA
PFL1170w	-849	1	6.24	TATATA
PFL1170w	-843	1	6.24	TATATA
PFL1170w	-837	1	6.24	TATATA
PFL1170w	-720	1	6.24	TATATA
PFL1170w	-714	1	6.24	TATATA
PFL1170w	-708	1	6.24	TATATA
PFL1170w	-702	1	6.24	TATATA
PFL1170w	-655	1	6.24	TATATA
PFL1170w	-604	1	6.24	TATATA
PFL1170w	-583	1	6.24	TATATA
PFL1170w	-480	1	6.24	TATATA
PFL1170w	-450	1	6.24	TATATA
PFL1170w	-342	1	6.24	TATATA
PFL1170w	-319	1	6.24	TATATA
PFL1170w	-313	1	6.24	TATATA
PFL1170w	-307	1	6.24	TATATA
PFL1170w	-93	1	6.24	TATATA
PFL1170w	-87	1	6.24	TATATA
PFL1170w	-81	1	6.24	TATATA
PFL1170w	-75	1	6.24	TATATA
PFL1170w	-63	1	6.24	TATATA
PFI0415c	-719	1	6.24	TATATA
PFI0415c	-537	1	6.24	TATATA
PFI0415c	-531	1	6.24	TATATA
PFI0415c	-525	1	6.24	TATATA
PFI0415c	-519	1	6.24	TATATA
PFI0415c	-513	1	6.24	TATATA
PFI0415c	-283	1	6.24	TATATA
PFI0415c	-277	1	6.24	TATATA
PFI0415c	-195	1	6.24	TATATA
PFI0415c	-125	1	6.24	TATATA
PFI0415c	-82	1	6.24	TATATA
PFI0415c	-76	1	6.24	TATATA
PFI0415c	-70	1	6.24	TATATA
PFI0415c	-64	1	6.24	TATATA
PFB0210c	-2000	1	6.24	TATATA
PFB0210c	-1906	1	6.24	TATATA
PFB0210c	-1900	1	6.24	TATATA
PFB0210c	-1894	1	6.24	TATATA
PFB0210c	-1578	1	6.24	TATATA
PFB0210c	-1572	1	6.24	TATATA
PFB0210c	-1362	1	6.24	TATATA
PFB0210c	-1356	1	6.24	TATATA
PFB0210c	-1350	1	6.24	TATATA
PFB0210c	-1344	1	6.24	TATATA
PFB0210c	-1338	1	6.24	TATATA
PFB0210c	-1192	1	6.24	TATATA
PFB0210c	-1186	1	6.24	TATATA
PFB0210c	-1031	1	6.24	TATATA
PFB0210c	-1025	1	6.24	TATATA
PFB0210c	-1012	1	6.24	TATATA
PFB0210c	-1005	1	6.24	TATATA
PFB0210c	-958	1	6.24	TATATA
PFB0210c	-952	1	6.24	TATATA
PFB0210c	-691	1	6.24	TATATA
PFB0210c	-625	1	6.24	TATATA
PFB0210c	-619	1	6.24	TATATA
PFB0210c	-613	1	6.24	TATATA
PFB0210c	-594	1	6.24	TATATA
PFB0210c	-522	1	6.24	TATATA
PFB0210c	-438	1	6.24	TATATA
PFB0210c	-351	1	6.24	TATATA
PFB0210c	-339	1	6.24	TATATA
PFB0210c	-321	1	6.24	TATATA
PFB0210c	-315	1	6.24	TATATA
PFB0210c	-309	1	6.24	TATATA
PFB0210c	-240	1	6.24	TATATA
PFB0210c	-180	1	6.24	TATATA
PFB0210c	-174	1	6.24	TATATA
PFB0210c	-156	1	6.24	TATATA
PF14_0076	-1999	1	6.24	TATATA
PF14_0076	-1937	1	6.24	TATATA
PF14_0076	-1925	1	6.24	TATATA
PF14_0076	-1850	1	6.24	TATATA
PF14_0076	-1658	1	6.24	TATATA
PF14_0076	-1626	1	6.24	TATATA
PF14_0076	-1404	1	6.24	TATATA
PF14_0076	-1398	1	6.24	TATATA
PF14_0076	-1392	1	6.24	TATATA
PF14_0076	-1269	1	6.24	TATATA
PF14_0076	-1046	1	6.24	TATATA
PF14_0076	-1040	1	6.24	TATATA
PF14_0076	-1022	1	6.24	TATATA
PF14_0076	-856	1	6.24	TATATA
PF14_0076	-826	1	6.24	TATATA
PF14_0076	-542	1	6.24	TATATA
PF14_0076	-302	1	6.24	TATATA
PF14_0076	-290	1	6.24	TATATA
PF14_0076	-275	1	6.24	TATATA
PF14_0076	-92	1	6.24	TATATA
PF14_0076	-86	1	6.24	TATATA
PF14_0076	-80	1	6.24	TATATA
PF14_0076	-74	1	6.24	TATATA
PFE0850c	-1479	1	6.24	TATATA
PFE0850c	-1433	1	6.24	TATATA
PFE0850c	-1265	1	6.24	TATATA
PFE0850c	-1259	1	6.24	TATATA
PFE0850c	-1253	1	6.24	TATATA
PFE0850c	-1247	1	6.24	TATATA
PFE0850c	-1086	1	6.24	TATATA
PFE0850c	-1020	1	6.24	TATATA
PFE0850c	-1014	1	6.24	TATATA
PFE0850c	-1005	1	6.24	TATATA
PFE0850c	-999	1	6.24	TATATA
PFE0850c	-938	1	6.24	TATATA
PFE0850c	-931	1	6.24	TATATA
PFE0850c	-925	1	6.24	TATATA
PFE0850c	-884	1	6.24	TATATA
PFE0850c	-834	1	6.24	TATATA
PFE0850c	-738	1	6.24	TATATA
PFE0850c	-721	1	6.24	TATATA
PFE0850c	-701	1	6.24	TATATA
PFE0850c	-637	1	6.24	TATATA
PFE0850c	-621	1	6.24	TATATA
PFE0850c	-615	1	6.24	TATATA
PFE0850c	-609	1	6.24	TATATA
PFE0850c	-603	1	6.24	TATATA
PFE0850c	-597	1	6.24	TATATA
PFE0850c	-591	1	6.24	TATATA
PFE0850c	-359	1	6.24	TATATA
PFE0850c	-353	1	6.24	TATATA
PFE0850c	-319	1	6.24	TATATA
PFE0850c	-294	1	6.24	TATATA
PFI0250c	-1992	1	6.24	TATATA
PFI0250c	-1901	1	6.24	TATATA
PFI0250c	-1895	1	6.24	TATATA
PFI0250c	-1801	1	6.24	TATATA
PFI0250c	-1464	1	6.24	TATATA
PFI0250c	-1285	1	6.24	TATATA
PFI0250c	-1271	1	6.24	TATATA
PFI0250c	-1247	1	6.24	TATATA
PFI0250c	-1233	1	6.24	TATATA
PFI0250c	-1176	1	6.24	TATATA
PFI0250c	-1170	1	6.24	TATATA
PFI0250c	-1164	1	6.24	TATATA
PFI0250c	-1158	1	6.24	TATATA
PFI0250c	-1085	1	6.24	TATATA
PFI0250c	-1067	1	6.24	TATATA
PFI0250c	-1031	1	6.24	TATATA
PFI0250c	-1025	1	6.24	TATATA
PFI0250c	-1019	1	6.24	TATATA
PFI0250c	-961	1	6.24	TATATA
PFI0250c	-742	1	6.24	TATATA
PFI0250c	-729	1	6.24	TATATA
PFI0250c	-714	1	6.24	TATATA
PFI0250c	-699	1	6.24	TATATA
PFI0250c	-523	1	6.24	TATATA
PFI0250c	-482	1	6.24	TATATA
PFI0250c	-360	1	6.24	TATATA
PFI0250c	-272	1	6.24	TATATA
PFI0250c	-266	1	6.24	TATATA
PFI0250c	-260	1	6.24	TATATA
PFI0250c	-224	1	6.24	TATATA
PFI0250c	-218	1	6.24	TATATA
PFI0250c	-212	1	6.24	TATATA
PFI0250c	-206	1	6.24	TATATA
PFI0250c	-48	1	6.24	TATATA
PFI0250c	-42	1	6.24	TATATA
PF07_0084	-1922	1	6.24	TATATA
PF07_0084	-1916	1	6.24	TATATA
PF07_0084	-1910	1	6.24	TATATA
PF07_0084	-1904	1	6.24	TATATA
PF07_0084	-1898	1	6.24	TATATA
PF07_0084	-1880	1	6.24	TATATA
PF07_0084	-1687	1	6.24	TATATA
PF07_0084	-796	1	6.24	TATATA
PF07_0084	-790	1	6.24	TATATA
PF07_0084	-784	1	6.24	TATATA
PF07_0084	-771	1	6.24	TATATA
PF07_0084	-628	1	6.24	TATATA
PF07_0084	-583	1	6.24	TATATA
PF07_0084	-518	1	6.24	TATATA
PF07_0084	-405	1	6.24	TATATA
PF07_0084	-399	1	6.24	TATATA
PF07_0084	-393	1	6.24	TATATA
PF07_0084	-311	1	6.24	TATATA
PF07_0084	-288	1	6.24	TATATA
PF07_0084	-197	1	6.24	TATATA
PF07_0084	-191	1	6.24	TATATA
PF07_0084	-185	1	6.24	TATATA
PF07_0084	-179	1	6.24	TATATA
PF07_0084	-172	1	6.24	TATATA
PF07_0084	-99	1	6.24	TATATA
PF07_0084	-93	1	6.24	TATATA
PF07_0084	-62	1	6.24	TATATA
PF07_0084	-56	1	6.24	TATATA
PF11_0174	-1988	1	6.24	TATATA
PF11_0174	-1942	1	6.24	TATATA
PF11_0174	-1861	1	6.24	TATATA
PF11_0174	-1750	1	6.24	TATATA
PF11_0174	-1738	1	6.24	TATATA
PF11_0174	-1726	1	6.24	TATATA
PF11_0174	-1720	1	6.24	TATATA
PF11_0174	-1714	1	6.24	TATATA
PF11_0174	-1426	1	6.24	TATATA
PF11_0174	-1420	1	6.24	TATATA
PF11_0174	-1294	1	6.24	TATATA
PF11_0174	-1287	1	6.24	TATATA
PF11_0174	-1036	1	6.24	TATATA
PF11_0174	-1030	1	6.24	TATATA
PF11_0174	-1024	1	6.24	TATATA
PF11_0174	-1018	1	6.24	TATATA
PF11_0174	-999	1	6.24	TATATA
PF11_0174	-993	1	6.24	TATATA
PF11_0174	-987	1	6.24	TATATA
PF11_0174	-981	1	6.24	TATATA
PF11_0174	-972	1	6.24	TATATA
PF11_0174	-966	1	6.24	TATATA
PF11_0174	-900	1	6.24	TATATA
PF11_0174	-789	1	6.24	TATATA
PF11_0174	-783	1	6.24	TATATA
PF11_0174	-777	1	6.24	TATATA
PF11_0174	-764	1	6.24	TATATA
PF11_0174	-711	1	6.24	TATATA
PF11_0174	-623	1	6.24	TATATA
PF11_0174	-600	1	6.24	TATATA
PF11_0174	-555	1	6.24	TATATA
PF11_0174	-255	1	6.24	TATATA
PF11_0174	-249	1	6.24	TATATA
PF11_0174	-242	1	6.24	TATATA
PF11_0174	-77	1	6.24	TATATA
[truncated: 44,220 more rows]
