# Supplementary material for: Identification and Genome-Wide Prediction of DNA Binding Specificities for the ApiAP2 Family of Regulators from the Malaria Parasite
Source: PLoS Pathog. 2010 Oct 28;6(10):e1001165. doi: 10.1371/journal.ppat.1001165 (PMC2965767; doi:10.1371/journal.ppat.1001165)
Supplement: Dataset S6 — Perturbation co-expressed predicted targets for all motifs. (1.49 MB ZIP) [file ppat.1001165.s024.zip › Dataset S6_revised/PFL1900w_DLD_perturbation co-expressed targets.xls]

## Sheet: TCTACA_PFL1900wDsL.targets.txt
Dataset S6l. Predicted targets of PFL1900w_DLD that are co-expressed in perturbation experiments (Hu et al. 2009).
Searches were done using the position weight matrix trimmed to the 6 most informative consecutive motif positions.
Data is sorted by score from highest to lowest.
Column 1 - PlasmoDB gene IDs. Genes listed multiple times have more than one match to the motif in their upstream regions
Column 2 - Position of the motif upstream from the ATG start codon.
Column 3 - Orientation of the motif in the genome. 1 indicates the plus strand and -1 indicates the minus strand.
Column 4 - ScanACE score. Higher scores reflect better better matches to the position weight matrix.
Column 5 - Sequence of the motif match. All sequences are 5' to 3' from the plus strand.
Hu G, Cabrera A, Kono M, Mok S, Chaal BK, et al. Transcriptional profiling of growth perturbations of the human malaria parasite Plasmodium falciparum. Nat Biotechnol 28: 91-98.
Gene ID	Position	Orientation	Score	Sequence
MAL7P1.170	-1715	-1	11.69	TGTAGA
MAL7P1.170	-1228	-1	11.69	TGTAGA
MAL7P1.170	-783	-1	11.69	TGTAGA
PFB0932w	-799	-1	11.69	TGTAGA
PFB0932w	-633	-1	11.69	TGTAGA
MAL7P1.113	-525	-1	11.69	TGTAGA
PF11_0347	-646	1	11.69	TCTACA
PF11_0347	-420	1	11.69	TCTACA
PF13_0076	-1199	1	11.69	TCTACA
PF07_0067	-687	1	11.69	TCTACA
PF07_0067	-662	1	11.69	TCTACA
PF07_0067	-214	1	11.69	TCTACA
PF08_0026	-1048	-1	11.69	TGTAGA
PF10_0380	-1058	-1	11.69	TGTAGA
PFL0135w	-575	-1	11.69	TGTAGA
PFB0485c	-1325	-1	11.69	TGTAGA
PFA0525w	-1612	-1	11.69	TGTAGA
PFA0525w	-1199	1	11.69	TCTACA
MAL13P1.70	-169	-1	11.69	TGTAGA
PF14_0185	-251	-1	11.69	TGTAGA
PFF0830w	-1771	-1	11.69	TGTAGA
PF14_0076	-106	1	11.69	TCTACA
PF14_0344	-826	-1	11.69	TGTAGA
PFA0420w	-1247	-1	11.69	TGTAGA
PFI0110c	-1746	-1	11.69	TGTAGA
MAL13P1.293	-1568	1	11.69	TCTACA
PFL0355c	-1310	1	11.69	TCTACA
PFL0355c	-1289	-1	11.69	TGTAGA
PFL0355c	-701	1	11.69	TCTACA
PF11_0469	-297	1	11.69	TCTACA
PF14_0144	-1949	1	11.69	TCTACA
PF14_0139	-818	1	11.69	TCTACA
PF14_0139	-222	1	11.69	TCTACA
PFB0175c	-642	-1	11.69	TGTAGA
PF11_0199	-992	-1	11.69	TGTAGA
PF11_0199	-512	-1	11.69	TGTAGA
PFB0995w	-884	1	11.69	TCTACA
PFL1820w	-1316	-1	11.69	TGTAGA
PFF0295c	-1768	-1	11.69	TGTAGA
PFF0295c	-530	-1	11.69	TGTAGA
PFF0530w	-1280	1	11.69	TCTACA
PFE0120c	-1795	1	11.69	TCTACA
PF13_0163	-14	-1	11.69	TGTAGA
PF14_0113	-1201	1	11.69	TCTACA
PF14_0113	-447	-1	11.69	TGTAGA
PF14_0113	-296	1	11.69	TCTACA
PF14_0113	-115	-1	11.69	TGTAGA
PF14_0124	-1515	1	11.69	TCTACA
MAL13P1.264	-282	1	11.69	TCTACA
MAL13P1.264	-94	-1	11.69	TGTAGA
MAL13P1.413	-893	-1	11.69	TGTAGA
PFI1235w	-1800	-1	11.69	TGTAGA
PFI1235w	-1110	1	11.69	TCTACA
PF14_0150	-363	1	11.69	TCTACA
PF14_0045	-404	-1	11.69	TGTAGA
PFD0080c	-1490	1	11.69	TCTACA
PF14_0292	-1387	-1	11.69	TGTAGA
PF14_0292	-296	-1	11.69	TGTAGA
PFC0875w	-691	1	11.69	TCTACA
PF11_0093	-1869	1	11.69	TCTACA
PF11_0093	-899	-1	11.69	TGTAGA
PF10_0018	-1800	-1	11.69	TGTAGA
PF10_0018	-1051	1	11.69	TCTACA
PF10_0018	-737	-1	11.69	TGTAGA
PF10_0018	-213	-1	11.69	TGTAGA
PF10_0169	-1891	-1	11.69	TGTAGA
PF10_0169	-1713	1	11.69	TCTACA
PF10_0169	-1569	-1	11.69	TGTAGA
PFL0055c	-223	-1	11.69	TGTAGA
PF07_0092	-626	-1	11.69	TGTAGA
PFF1230c	-621	1	11.69	TCTACA
PFF1230c	-489	1	11.69	TCTACA
PF08_0122	-379	1	11.69	TCTACA
MAL13P1.122	-986	-1	11.69	TGTAGA
PFF1030w	-727	1	11.69	TCTACA
PFF1030w	-359	-1	11.69	TGTAGA
PF13_0309	-869	-1	11.69	TGTAGA
PF13_0309	-321	-1	11.69	TGTAGA
PF13_0138	-1678	1	11.69	TCTACA
PF10_0219	-581	1	11.69	TCTACA
PF10_0219	-72	1	11.69	TCTACA
PF14_0550	-1125	-1	11.69	TGTAGA
PFC0430w	-1197	1	11.69	TCTACA
PFB0106c	-417	-1	11.69	TGTAGA
PFB0675w	-782	1	11.69	TCTACA
PFB0920w	-620	-1	11.69	TGTAGA
PFL1800w	-928	1	11.69	TCTACA
PFL1800w	-169	1	11.69	TCTACA
PFC0825c	-1455	1	11.69	TCTACA
PFC0825c	-1146	1	11.69	TCTACA
PFC0825c	-695	-1	11.69	TGTAGA
PF11_0505	-592	1	11.69	TCTACA
PF11_0505	-231	1	11.69	TCTACA
PF11_0105	-1361	1	11.69	TCTACA
PF11_0105	-879	-1	11.69	TGTAGA
PF11_0105	-286	-1	11.69	TGTAGA
PFA0130c	-421	-1	11.69	TGTAGA
PFE0055c	-1479	-1	11.69	TGTAGA
PF14_0616	-1415	1	11.69	TCTACA
PF14_0690	-280	-1	11.69	TGTAGA
PFI0365w	-1175	1	11.69	TCTACA
PFI0365w	-272	-1	11.69	TGTAGA
PF14_0512	-97	1	11.69	TCTACA
PF10_0019	-1258	1	11.69	TCTACA
PF14_0100	-631	1	11.69	TCTACA
MAL13P1.222	-1718	-1	11.69	TGTAGA
PFD0495c	-977	-1	11.69	TGTAGA
PFD0495c	-138	-1	11.69	TGTAGA
PFB0900c	-1875	1	11.69	TCTACA
PF14_0291	-1637	1	11.69	TCTACA
PF14_0291	-553	-1	11.69	TGTAGA
PF14_0431	-1815	-1	11.69	TGTAGA
PFL0405w	-166	1	11.69	TCTACA
PFL1835w	-868	-1	11.69	TGTAGA
PF14_0515	-1171	1	11.69	TCTACA
PF14_0136	-386	-1	11.69	TGTAGA
PF14_0594	-452	-1	11.69	TGTAGA
PF14_0594	-110	1	11.69	TCTACA
PF14_0239	-1736	1	11.69	TCTACA
PF14_0239	-558	-1	11.69	TGTAGA
PFE0385w	-1894	1	11.69	TCTACA
PFE0385w	-1779	1	11.69	TCTACA
PF13_0161	-965	-1	11.69	TGTAGA
PFA0375c	-402	1	11.69	TCTACA
PF14_0746	-1509	-1	11.69	TGTAGA
PF14_0746	-711	1	11.69	TCTACA
MAL7P1.171	-917	-1	11.69	TGTAGA
PFL2475w	-436	-1	11.69	TGTAGA
PFL1055c	-1609	1	11.69	TCTACA
PF13_0276	-533	1	11.69	TCTACA
PFE1240w	-1577	1	11.69	TCTACA
PFE1240w	-768	1	11.69	TCTACA
PF10_0278	-746	-1	11.69	TGTAGA
PF13_0184	-1709	-1	11.69	TGTAGA
MAL13P1.61	-565	-1	11.69	TGTAGA
PFD0545w	-601	-1	11.69	TGTAGA
PFL2295w	-730	-1	11.69	TGTAGA
PF07_0106	-1777	1	11.69	TCTACA
PF10_0314	-716	-1	11.69	TGTAGA
PF10_0314	-141	-1	11.69	TGTAGA
PFB0910w	-1797	-1	11.69	TGTAGA
PFB0910w	-1498	-1	11.69	TGTAGA
PFB0910w	-318	-1	11.69	TGTAGA
PF13_0162	-489	-1	11.69	TGTAGA
MAL13P1.480	-1838	-1	11.69	TGTAGA
MAL13P1.480	-705	1	11.69	TCTACA
PF13_0352	-892	1	11.69	TCTACA
PFF0300w	-688	1	11.69	TCTACA
PF10_0015	-1234	-1	11.69	TGTAGA
PF10_0015	-988	-1	11.69	TGTAGA
PF10_0015	-45	-1	11.69	TGTAGA
PFL0075w	-1400	-1	11.69	TGTAGA
PFL0075w	-197	-1	11.69	TGTAGA
PF11_0152	-995	-1	11.69	TGTAGA
PF08_0124	-1356	1	11.69	TCTACA
PFD0095c	-761	1	11.69	TCTACA
MAL13P1.317	-408	-1	11.69	TGTAGA
MAL7P1.76	-1352	-1	11.69	TGTAGA
MAL7P1.76	-904	-1	11.69	TGTAGA
MAL7P1.76	-879	-1	11.69	TGTAGA
PF10_0085	-661	-1	11.69	TGTAGA
PF10_0085	-571	1	11.69	TCTACA
PF10_0085	-470	-1	11.69	TGTAGA
PF10_0085	-43	-1	11.69	TGTAGA
PFF1100c	-1481	-1	11.69	TGTAGA
MAL8P1.154	-651	1	11.69	TCTACA
PF11_0175	-698	1	11.69	TCTACA
MAL13P1.395	-168	-1	11.69	TGTAGA
PF11_0398	-510	1	11.69	TCTACA
MAL13P1.268	-579	1	11.69	TCTACA
PFL0330c	-1679	-1	11.69	TGTAGA
PF14_0621	-743	-1	11.69	TGTAGA
PFI0700c	-411	-1	11.69	TGTAGA
PF13_0177	-290	-1	11.69	TGTAGA
PFF0325c	-1503	1	11.69	TCTACA
PFF0325c	-878	-1	11.69	TGTAGA
PFF0090w	-155	-1	11.69	TGTAGA
PF11_0259	-652	1	11.69	TCTACA
PFB0860c	-316	1	11.69	TCTACA
MAL13P1.256	-1871	1	11.69	TCTACA
PFE0465c	-724	-1	11.69	TGTAGA
PF08_0042	-1558	1	11.69	TCTACA
PF08_0042	-339	-1	11.69	TGTAGA
PF11_0418	-1329	1	11.69	TCTACA
PF11_0418	-724	1	11.69	TCTACA
PFE1115c	-273	-1	11.69	TGTAGA
PF13_0073	-1259	-1	11.69	TGTAGA
PF10_0242	-1864	1	11.69	TCTACA
PF07_0097	-1100	1	11.69	TCTACA
PF07_0097	-300	-1	11.69	TGTAGA
PF11_0191	-1296	1	11.69	TCTACA
PF11_0191	-804	-1	11.69	TGTAGA
PF11_0191	-209	-1	11.69	TGTAGA
PF11_0039	-139	1	11.69	TCTACA
PFB0650w	-1435	1	11.69	TCTACA
PF13_0253	-1786	-1	11.69	TGTAGA
PF13_0253	-543	-1	11.69	TGTAGA
PFL2010c	-857	-1	11.69	TGTAGA
PFL2010c	-456	1	11.69	TCTACA
PFL2010c	-74	-1	11.69	TGTAGA
PFC0080c	-1820	1	11.69	TCTACA
PFD1045c	-23	1	11.69	TCTACA
PFF1530c	-306	-1	11.69	TGTAGA
PF08_0130	-49	-1	11.69	TGTAGA
MAL8P1.67	-1210	-1	11.69	TGTAGA
MAL8P1.67	-1091	1	11.69	TCTACA
MAL8P1.67	-26	-1	11.69	TGTAGA
PF14_0117	-927	-1	11.69	TGTAGA
PFI0920c	-1948	1	11.69	TCTACA
PFI0920c	-437	1	11.69	TCTACA
PFB0875c	-581	-1	11.69	TGTAGA
PFL0895c	-1803	-1	11.69	TGTAGA
PFL0895c	-407	-1	11.69	TGTAGA
MAL7P1.172	-1258	-1	11.69	TGTAGA
MAL7P1.172	-1106	-1	11.69	TGTAGA
MAL7P1.172	-910	-1	11.69	TGTAGA
MAL7P1.172	-198	-1	11.69	TGTAGA
PFI0320w	-1098	1	9.24	CCTACA
PF07_0067	-653	-1	9.24	TGTAGG
PF08_0026	-110	-1	9.24	TGTAGG
MAL13P1.70	-1029	-1	9.24	TGTAGG
PF11_0471	-616	-1	9.24	TGTAGG
PFL1290w	-1166	-1	9.24	TGTAGG
PF14_0013	-337	1	9.24	CCTACA
PF14_0076	-1006	-1	9.24	TGTAGG
PFI0110c	-1794	1	9.24	CCTACA
PF14_0214	-875	1	9.24	CCTACA
PFD0070c	-786	-1	9.24	TGTAGG
PFF0295c	-478	1	9.24	CCTACA
PFE0120c	-343	-1	9.24	TGTAGG
MAL8P1.4	-1805	-1	9.24	TGTAGG
PFF0535c	-1925	-1	9.24	TGTAGG
PF14_0201	-1687	-1	9.24	TGTAGG
PF14_0124	-1656	1	9.24	CCTACA
PFD1175w	-74	-1	9.24	TGTAGG
MAL13P1.264	-737	-1	9.24	TGTAGG
PFI1235w	-678	1	9.24	CCTACA
PF14_0017	-1474	1	9.24	CCTACA
PF14_0045	-838	-1	9.24	TGTAGG
PF14_0045	-584	-1	9.24	TGTAGG
PF10_0266	-1728	1	9.24	CCTACA
PF10_0266	-1582	-1	9.24	TGTAGG
PFI0325c	-1376	1	9.24	CCTACA
PF10_0169	-226	-1	9.24	TGTAGG
PFF1230c	-26	1	9.24	CCTACA
PFL0060w	-1429	1	9.24	CCTACA
PFF1030w	-1066	-1	9.24	TGTAGG
PFC0430w	-1616	1	9.24	CCTACA
PFC0430w	-945	1	9.24	CCTACA
PF13_0286	-752	-1	9.24	TGTAGG
PFB0106c	-1497	-1	9.24	TGTAGG
PFB0920w	-225	1	9.24	CCTACA
PFB0655c	-331	-1	9.24	TGTAGG
PF14_0100	-1853	1	9.24	CCTACA
MAL13P1.222	-670	1	9.24	CCTACA
PF10_0179	-453	-1	9.24	TGTAGG
PF14_0431	-1830	1	9.24	CCTACA
PF14_0136	-937	1	9.24	CCTACA
PF14_0239	-472	1	9.24	CCTACA
PF13_0161	-1105	-1	9.24	TGTAGG
PFL1055c	-134	-1	9.24	TGTAGG
PFE1240w	-374	1	9.24	CCTACA
MAL13P1.61	-271	1	9.24	CCTACA
PFD0545w	-1631	1	9.24	CCTACA
PF11_0239	-1501	1	9.24	CCTACA
PFE1600w	-481	-1	9.24	TGTAGG
PF11_0452	-417	1	9.24	CCTACA
MAL7P1.76	-913	1	9.24	CCTACA
PFL1230w	-689	1	9.24	CCTACA
PFF1100c	-1788	-1	9.24	TGTAGG
MAL8P1.154	-185	1	9.24	CCTACA
MAL13P1.268	-688	-1	9.24	TGTAGG
PF13_0177	-745	-1	9.24	TGTAGG
PF14_0016	-1634	-1	9.24	TGTAGG
PFD0905w	-665	-1	9.24	TGTAGG
PF08_0001	-1822	1	9.24	CCTACA
PFD1170c	-1687	1	9.24	CCTACA
PFD1045c	-1948	1	9.24	CCTACA
PFD1045c	-191	-1	9.24	TGTAGG
PFI0920c	-730	-1	9.24	TGTAGG
PFB0875c	-1301	1	9.24	CCTACA
PFL0675c	-1767	1	9.24	CCTACA
PFL1225c	-302	-1	9.24	TGTAGG
PFL1175w	-801	1	9.24	CCTACA
MAL7P1.172	-1249	1	9.24	CCTACA
MAL7P1.172	-670	-1	9.24	TGTAGG
PFL1820w	-407	-1	8.88	CGTAGA
PF07_0092	-735	-1	8.88	CGTAGA
PFC0430w	-396	-1	8.88	CGTAGA
PF13_0286	-1890	-1	8.88	CGTAGA
PFD1165w	-307	-1	8.88	CGTAGA
PF14_0512	-120	-1	8.88	CGTAGA
MAL13P1.222	-1056	-1	8.88	CGTAGA
PFE1240w	-1446	1	8.88	TCTACG
PF11_0513	-1228	1	8.88	TCTACG
PFB0910w	-84	1	8.88	TCTACG
PF08_0124	-1150	1	8.88	TCTACG
PFF1100c	-1269	1	8.88	TCTACG
PFF0090w	-1079	-1	8.88	CGTAGA
PFE1115c	-661	1	8.88	TCTACG
PF14_0079	-1500	-1	8.88	CGTAGA
PF11_0039	-9	1	8.88	TCTACG
PFB0650w	-1949	1	8.88	TCTACG
PFA0420w	-1013	-1	8.85	TGTCGA
MAL8P1.4	-1529	-1	8.85	TGTCGA
PFF0535c	-1852	-1	8.85	TGTCGA
PFI1235w	-1136	-1	8.85	TGTCGA
PFI1235w	-953	-1	8.85	TGTCGA
PF07_0092	-112	1	8.85	TCGACA
MAL13P1.122	-272	1	8.85	TCGACA
PF14_0100	-638	-1	8.85	TGTCGA
PFD0495c	-1961	1	8.85	TCGACA
PF08_0065	-831	1	8.85	TCGACA
PF08_0065	-151	1	8.85	TCGACA
PFL2475w	-88	-1	8.85	TGTCGA
PF11_0302	-1947	1	8.85	TCGACA
PF11_0152	-37	-1	8.85	TGTCGA
MAL13P1.395	-1848	1	8.85	TCGACA
PFF1240w	-598	1	8.85	TCGACA
PFI0700c	-1222	-1	8.85	TGTCGA
PF13_0177	-1870	-1	8.85	TGTCGA
MAL7P1.170	-1161	1	8.81	TCTACC
PFL0135w	-1131	1	8.81	TCTACC
PFL0135w	-437	1	8.81	TCTACC
PFA0525w	-275	1	8.81	TCTACC
PF10_0025	-261	-1	8.81	GGTAGA
PFF0830w	-862	-1	8.81	GGTAGA
PFL1410c	-720	-1	8.81	GGTAGA
PF14_0201	-1443	1	8.81	TCTACC
PF14_0124	-329	-1	8.81	GGTAGA
MAL13P1.122	-319	-1	8.81	GGTAGA
PF13_0309	-189	-1	8.81	GGTAGA
PF11_0505	-192	-1	8.81	GGTAGA
PF11_0105	-1736	1	8.81	TCTACC
PF14_0100	-1370	1	8.81	TCTACC
PF08_0127	-979	-1	8.81	GGTAGA
MAL13P1.14	-791	1	8.81	TCTACC
PFI0470w	-432	1	8.81	TCTACC
MAL13P1.61	-1580	-1	8.81	GGTAGA
PF08_0124	-882	1	8.81	TCTACC
PF11_0378	-777	-1	8.81	GGTAGA
PFI0700c	-987	1	8.81	TCTACC
PF14_0016	-1017	1	8.81	TCTACC
PF14_0079	-1626	1	8.81	TCTACC
PFB0650w	-296	-1	8.81	GGTAGA
PFE0070w	-393	-1	8.81	GGTAGA
PFB0932w	-8	1	8.54	GCTACA
PF14_0264	-1159	-1	8.54	TGTAGC
PF14_0264	-467	-1	8.54	TGTAGC
PFL0135w	-1290	1	8.54	GCTACA
PF14_0697	-1035	1	8.54	GCTACA
PF14_0697	-428	1	8.54	GCTACA
PFB0995w	-266	1	8.54	GCTACA
PF14_0124	-763	-1	8.54	TGTAGC
PF14_0707	-1428	1	8.54	GCTACA
PF10_0266	-1768	1	8.54	GCTACA
PF11_0093	-1135	-1	8.54	TGTAGC
PF08_0122	-728	1	8.54	GCTACA
PF08_0122	-162	-1	8.54	TGTAGC
MAL13P1.122	-397	-1	8.54	TGTAGC
PFB0675w	-1638	-1	8.54	TGTAGC
PFI0365w	-1858	-1	8.54	TGTAGC
PF10_0019	-508	-1	8.54	TGTAGC
MAL13P1.222	-925	-1	8.54	TGTAGC
PF13_0161	-1068	1	8.54	GCTACA
PF13_0161	-482	1	8.54	GCTACA
PFA0375c	-1970	-1	8.54	TGTAGC
PFL2295w	-1252	1	8.54	GCTACA
PFL2295w	-177	1	8.54	GCTACA
PF11_0239	-1342	-1	8.54	TGTAGC
PF10_0314	-1650	-1	8.54	TGTAGC
PFL0075w	-646	1	8.54	GCTACA
PF10_0350	-31	-1	8.54	TGTAGC
PFI0700c	-1525	1	8.54	GCTACA
PFF0090w	-899	-1	8.54	TGTAGC
PFB0860c	-902	-1	8.54	TGTAGC
PF08_0042	-1200	-1	8.54	TGTAGC
PF11_0418	-1527	-1	8.54	TGTAGC
PF13_0073	-1958	1	8.54	GCTACA
PFF1530c	-925	-1	8.54	TGTAGC
PFL1175w	-1829	-1	8.54	TGTAGC
PF14_0264	-1304	1	8.41	TCTGCA
PFF1315w	-144	-1	8.41	TGCAGA
PFA0525w	-864	-1	8.41	TGCAGA
PFA0420w	-1337	-1	8.41	TGCAGA
PFD0070c	-1498	1	8.41	TCTGCA
PF13_0163	-30	-1	8.41	TGCAGA
PFF1230c	-1069	-1	8.41	TGCAGA
PF14_0100	-828	1	8.41	TCTGCA
PF14_0746	-1961	1	8.41	TCTGCA
PFC0090w	-784	-1	8.41	TGCAGA
PF11_0239	-519	1	8.41	TCTGCA
PF10_0314	-323	1	8.41	TCTGCA
PFF0300w	-1107	-1	8.41	TGCAGA
PF13_0165	-761	-1	8.41	TGCAGA
PFF1240w	-396	1	8.41	TCTGCA
PFI0700c	-203	-1	8.41	TGCAGA
MAL13P1.256	-1508	1	8.41	TCTGCA
PFD1045c	-1131	-1	8.41	TGCAGA
PFF0830w	-104	1	7.83	TCTAGA
PFI0695c	-894	1	7.83	TCTAGA
PF10_0219	-705	1	7.83	TCTAGA
PFI0120c	-1419	1	7.83	TCTAGA
PFB0675w	-139	1	7.83	TCTAGA
PF14_0746	-580	1	7.83	TCTAGA
PF13_0184	-1661	1	7.83	TCTAGA
PFE1600w	-318	1	7.83	TCTAGA
PFD0095c	-1701	1	7.83	TCTAGA
PFA0110w	-147	1	7.83	TCTAGA
PF13_0219	-1741	1	7.83	TCTAGA
PF14_0429	-1576	1	7.83	TCTAGA
PF13_0073	-1647	1	7.83	TCTAGA
PF14_0636	-362	1	7.83	TCTAGA
PF13_0238	-1355	-1	7.72	TATAGA
PF13_0238	-1245	1	7.72	TCTATA
PF13_0238	-1062	1	7.72	TCTATA
PF13_0238	-909	-1	7.72	TATAGA
PF13_0238	-843	1	7.72	TCTATA
PF13_0238	-536	1	7.72	TCTATA
PF13_0238	-184	-1	7.72	TATAGA
MAL7P1.170	-1002	1	7.72	TCTATA
MAL7P1.170	-506	-1	7.72	TATAGA
MAL7P1.170	-355	1	7.72	TCTATA
PFB0932w	-1055	-1	7.72	TATAGA
PFB0932w	-809	1	7.72	TCTATA
PFB0932w	-609	-1	7.72	TATAGA
PFB0932w	-350	1	7.72	TCTATA
MAL7P1.113	-172	-1	7.72	TATAGA
PFI1510w	-1628	1	7.72	TCTATA
PFI1510w	-1503	1	7.72	TCTATA
PFI1510w	-1215	1	7.72	TCTATA
PFI1510w	-1097	-1	7.72	TATAGA
PFI1510w	-740	-1	7.72	TATAGA
PFI1510w	-661	-1	7.72	TATAGA
PFI1510w	-260	-1	7.72	TATAGA
PFI0320w	-982	-1	7.72	TATAGA
PFI0320w	-856	-1	7.72	TATAGA
PFI0320w	-80	-1	7.72	TATAGA
PF11_0347	-1259	1	7.72	TCTATA
PF11_0347	-770	1	7.72	TCTATA
PF11_0347	-574	1	7.72	TCTATA
PF14_0326	-1524	1	7.72	TCTATA
PF14_0326	-1393	1	7.72	TCTATA
PF14_0326	-1069	-1	7.72	TATAGA
PF14_0326	-1031	1	7.72	TCTATA
PF14_0326	-884	1	7.72	TCTATA
PF14_0326	-268	1	7.72	TCTATA
PF14_0326	-207	1	7.72	TCTATA
PF14_0326	-138	-1	7.72	TATAGA
PF13_0076	-1902	-1	7.72	TATAGA
PF13_0076	-1488	1	7.72	TCTATA
PF13_0076	-1030	1	7.72	TCTATA
PF13_0076	-1014	-1	7.72	TATAGA
PF13_0076	-701	-1	7.72	TATAGA
PF13_0076	-692	1	7.72	TCTATA
PF07_0067	-1410	1	7.72	TCTATA
PF07_0067	-1000	1	7.72	TCTATA
PF07_0067	-323	1	7.72	TCTATA
PF07_0067	-102	-1	7.72	TATAGA
PF14_0264	-993	-1	7.72	TATAGA
PF14_0264	-387	-1	7.72	TATAGA
PFF1315w	-1982	-1	7.72	TATAGA
PFF1315w	-1031	1	7.72	TCTATA
PFF1315w	-812	1	7.72	TCTATA
PFF1315w	-513	-1	7.72	TATAGA
PF08_0026	-341	-1	7.72	TATAGA
PF10_0380	-1738	-1	7.72	TATAGA
PF10_0380	-1385	1	7.72	TCTATA
PF10_0380	-1342	-1	7.72	TATAGA
PF10_0380	-1118	1	7.72	TCTATA
PF10_0380	-1084	1	7.72	TCTATA
PF10_0380	-653	-1	7.72	TATAGA
PF10_0380	-567	-1	7.72	TATAGA
PF10_0380	-315	1	7.72	TCTATA
PF10_0380	-87	-1	7.72	TATAGA
PFL0135w	-179	-1	7.72	TATAGA
PFL0135w	-63	1	7.72	TCTATA
PFB0485c	-1343	1	7.72	TCTATA
PFB0485c	-1289	-1	7.72	TATAGA
PFA0525w	-1480	-1	7.72	TATAGA
PFA0525w	-1272	-1	7.72	TATAGA
PFA0525w	-629	1	7.72	TCTATA
PFA0525w	-108	1	7.72	TCTATA
PF11_0341	-1185	-1	7.72	TATAGA
PF11_0341	-825	-1	7.72	TATAGA
PF11_0341	-794	-1	7.72	TATAGA
PF11_0341	-444	-1	7.72	TATAGA
PF11_0341	-205	1	7.72	TCTATA
MAL13P1.70	-1446	1	7.72	TCTATA
MAL13P1.70	-962	1	7.72	TCTATA
MAL13P1.70	-778	-1	7.72	TATAGA
MAL13P1.70	-639	-1	7.72	TATAGA
MAL13P1.70	-439	-1	7.72	TATAGA
PF10_0025	-1521	1	7.72	TCTATA
PF10_0025	-1400	-1	7.72	TATAGA
PF10_0025	-1218	-1	7.72	TATAGA
PF10_0025	-1136	1	7.72	TCTATA
PF10_0025	-608	-1	7.72	TATAGA
PF10_0025	-310	-1	7.72	TATAGA
PFF1500c	-1783	-1	7.72	TATAGA
PFF1500c	-1046	1	7.72	TCTATA
PFF1500c	-725	-1	7.72	TATAGA
PFF1500c	-662	1	7.72	TCTATA
PFF1500c	-535	1	7.72	TCTATA
PF11_0471	-795	-1	7.72	TATAGA
PF11_0471	-209	-1	7.72	TATAGA
PF11_0471	-94	1	7.72	TCTATA
PF14_0185	-572	-1	7.72	TATAGA
PF11_0358	-1960	-1	7.72	TATAGA
PF11_0358	-1445	1	7.72	TCTATA
PF11_0358	-1125	-1	7.72	TATAGA
PFF0830w	-1966	-1	7.72	TATAGA
PFF0830w	-1720	-1	7.72	TATAGA
PFF0830w	-1445	-1	7.72	TATAGA
PFF0830w	-754	-1	7.72	TATAGA
PFF0830w	-448	-1	7.72	TATAGA
PF14_0013	-778	1	7.72	TCTATA
PF14_0013	-752	1	7.72	TCTATA
PF14_0013	-689	1	7.72	TCTATA
PF14_0013	-413	1	7.72	TCTATA
PF14_0013	-83	-1	7.72	TATAGA
PF14_0076	-1148	-1	7.72	TATAGA
PF14_0076	-1065	-1	7.72	TATAGA
PF14_0076	-308	1	7.72	TCTATA
PF14_0076	-204	-1	7.72	TATAGA
PFI0695c	-1482	1	7.72	TCTATA
PFI0695c	-1112	1	7.72	TCTATA
PFI0695c	-736	-1	7.72	TATAGA
PFI0695c	-55	1	7.72	TCTATA
PF11_0174	-1973	-1	7.72	TATAGA
PF11_0174	-621	-1	7.72	TATAGA
PF14_0307	-833	-1	7.72	TATAGA
PF14_0307	-665	-1	7.72	TATAGA
PF14_0307	-420	1	7.72	TCTATA
PF14_0307	-412	1	7.72	TCTATA
PF14_0307	-212	1	7.72	TCTATA
PF14_0344	-1582	-1	7.72	TATAGA
PF14_0344	-1279	1	7.72	TCTATA
PF14_0344	-516	-1	7.72	TATAGA
PF14_0344	-234	-1	7.72	TATAGA
PFA0420w	-334	-1	7.72	TATAGA
PFA0420w	-99	-1	7.72	TATAGA
PF13_0035	-635	-1	7.72	TATAGA
PF08_0044	-257	1	7.72	TCTATA
PFI0110c	-1281	-1	7.72	TATAGA
PFI0110c	-1014	-1	7.72	TATAGA
PFI0110c	-747	-1	7.72	TATAGA
PFI0110c	-576	1	7.72	TCTATA
PFI0110c	-525	-1	7.72	TATAGA
PFI0110c	-508	-1	7.72	TATAGA
PFI0110c	-384	1	7.72	TCTATA
PFI0110c	-43	-1	7.72	TATAGA
PF11_0230	-1269	-1	7.72	TATAGA
PF11_0230	-975	1	7.72	TCTATA
PF11_0230	-47	-1	7.72	TATAGA
PF11_0230	-14	1	7.72	TCTATA
MAL13P1.293	-1924	1	7.72	TCTATA
MAL13P1.293	-1821	1	7.72	TCTATA
MAL13P1.293	-856	1	7.72	TCTATA
MAL13P1.293	-551	1	7.72	TCTATA
PFL0355c	-1463	-1	7.72	TATAGA
PF11_0469	-749	-1	7.72	TATAGA
PF11_0469	-646	1	7.72	TCTATA
PF07_0107	-1858	-1	7.72	TATAGA
PF07_0107	-1584	-1	7.72	TATAGA
PF07_0107	-1185	-1	7.72	TATAGA
PF07_0107	-745	1	7.72	TCTATA
PF07_0107	-530	1	7.72	TCTATA
PF07_0107	-73	-1	7.72	TATAGA
PF14_0144	-1214	1	7.72	TCTATA
PF14_0144	-1158	-1	7.72	TATAGA
PF14_0144	-859	-1	7.72	TATAGA
PF14_0144	-689	1	7.72	TCTATA
PF14_0144	-600	1	7.72	TCTATA
PF14_0214	-1199	1	7.72	TCTATA
PF14_0214	-399	1	7.72	TCTATA
PFC0240c	-1704	1	7.72	TCTATA
PFC0240c	-1285	1	7.72	TCTATA
PFC0240c	-714	-1	7.72	TATAGA
PFC0240c	-661	-1	7.72	TATAGA
PFC0240c	-588	-1	7.72	TATAGA
PF11_0067	-1532	1	7.72	TCTATA
PF11_0067	-1238	-1	7.72	TATAGA
PF11_0067	-1024	-1	7.72	TATAGA
PF11_0067	-1016	-1	7.72	TATAGA
PF11_0067	-852	-1	7.72	TATAGA
PF11_0067	-752	-1	7.72	TATAGA
PF11_0067	-410	1	7.72	TCTATA
PF11_0067	-40	-1	7.72	TATAGA
PF14_0139	-1862	-1	7.72	TATAGA
PF14_0139	-1432	1	7.72	TCTATA
PF14_0139	-317	-1	7.72	TATAGA
PFL1410c	-1950	-1	7.72	TATAGA
PFL1410c	-781	1	7.72	TCTATA
PFD0070c	-822	1	7.72	TCTATA
PFD0070c	-599	-1	7.72	TATAGA
PFD0070c	-442	-1	7.72	TATAGA
PFD0070c	-403	-1	7.72	TATAGA
PF13_0275	-1511	1	7.72	TCTATA
PF13_0275	-1318	1	7.72	TCTATA
PF13_0275	-845	-1	7.72	TATAGA
PF13_0275	-653	1	7.72	TCTATA
PF13_0275	-269	1	7.72	TCTATA
PFI1085w	-1792	-1	7.72	TATAGA
PFI1085w	-1254	-1	7.72	TATAGA
PFI1085w	-475	-1	7.72	TATAGA
PFI1085w	-291	-1	7.72	TATAGA
PFB0175c	-583	-1	7.72	TATAGA
PF14_0697	-457	1	7.72	TCTATA
PFL0830w	-711	1	7.72	TCTATA
PFL0830w	-592	1	7.72	TCTATA
PFL0830w	-513	1	7.72	TCTATA
PFB0995w	-755	1	7.72	TCTATA
PFL1820w	-173	1	7.72	TCTATA
PFF0295c	-1491	-1	7.72	TATAGA
PFF0295c	-817	1	7.72	TCTATA
PFE0120c	-1978	1	7.72	TCTATA
PFE0120c	-1452	-1	7.72	TATAGA
PFE0120c	-1232	-1	7.72	TATAGA
PFE0120c	-844	1	7.72	TCTATA
PFE0120c	-757	-1	7.72	TATAGA
PFE0120c	-556	-1	7.72	TATAGA
PFE0120c	-543	1	7.72	TCTATA
PFE0120c	-270	1	7.72	TCTATA
PFD0985w	-2000	1	7.72	TCTATA
PFD0985w	-1918	-1	7.72	TATAGA
PFD0985w	-1695	1	7.72	TCTATA
PFD0985w	-1648	-1	7.72	TATAGA
PFD0985w	-1377	1	7.72	TCTATA
PFD0985w	-856	1	7.72	TCTATA
PFD0985w	-812	1	7.72	TCTATA
MAL8P1.92	-581	-1	7.72	TATAGA
MAL8P1.92	-310	-1	7.72	TATAGA
MAL8P1.4	-1861	-1	7.72	TATAGA
MAL8P1.4	-1206	-1	7.72	TATAGA
MAL8P1.4	-727	-1	7.72	TATAGA
MAL8P1.4	-435	1	7.72	TCTATA
MAL8P1.4	-408	-1	7.72	TATAGA
MAL8P1.4	-30	-1	7.72	TATAGA
PF13_0163	-1136	-1	7.72	TATAGA
PF13_0163	-630	1	7.72	TCTATA
PFF0535c	-839	-1	7.72	TATAGA
PFF0535c	-612	-1	7.72	TATAGA
PFF0535c	-584	1	7.72	TCTATA
PFF0535c	-367	-1	7.72	TATAGA
PF14_0201	-1181	-1	7.72	TATAGA
PF14_0201	-944	1	7.72	TCTATA
PF14_0201	-925	1	7.72	TCTATA
PF14_0201	-660	-1	7.72	TATAGA
PF14_0201	-400	-1	7.72	TATAGA
PF14_0201	-20	-1	7.72	TATAGA
PF14_0055	-708	-1	7.72	TATAGA
PF14_0055	-598	-1	7.72	TATAGA
PF14_0055	-357	1	7.72	TCTATA
PF14_0055	-197	-1	7.72	TATAGA
PF13_0341	-912	1	7.72	TCTATA
PF13_0341	-866	1	7.72	TCTATA
PF13_0341	-592	-1	7.72	TATAGA
PF13_0341	-392	1	7.72	TCTATA
PF13_0341	-162	-1	7.72	TATAGA
PF14_0113	-1071	-1	7.72	TATAGA
PF14_0113	-250	-1	7.72	TATAGA
PF14_0113	-79	1	7.72	TCTATA
PF14_0124	-1184	1	7.72	TCTATA
PF14_0124	-731	-1	7.72	TATAGA
PF14_0124	-142	1	7.72	TCTATA
PFD1175w	-1886	-1	7.72	TATAGA
PFD1175w	-1704	1	7.72	TCTATA
PFD1175w	-1491	-1	7.72	TATAGA
PFD1175w	-1189	-1	7.72	TATAGA
PFD1175w	-1047	-1	7.72	TATAGA
PFD1175w	-1024	-1	7.72	TATAGA
PFD1175w	-679	1	7.72	TCTATA
PFD1175w	-367	1	7.72	TCTATA
PFD1175w	-104	-1	7.72	TATAGA
MAL13P1.264	-1320	1	7.72	TCTATA
MAL13P1.264	-1131	-1	7.72	TATAGA
MAL13P1.264	-583	1	7.72	TCTATA
MAL13P1.413	-1911	1	7.72	TCTATA
MAL13P1.413	-1392	-1	7.72	TATAGA
MAL13P1.413	-1046	1	7.72	TCTATA
MAL13P1.413	-1039	1	7.72	TCTATA
MAL13P1.413	-789	-1	7.72	TATAGA
MAL13P1.413	-470	1	7.72	TCTATA
MAL13P1.413	-95	1	7.72	TCTATA
MAL13P1.413	-59	1	7.72	TCTATA
PFI1235w	-1721	1	7.72	TCTATA
PFI1235w	-328	1	7.72	TCTATA
PF14_0150	-100	-1	7.72	TATAGA
PF14_0707	-1832	-1	7.72	TATAGA
PF14_0707	-641	-1	7.72	TATAGA
PF14_0045	-1264	-1	7.72	TATAGA
PF14_0045	-1012	1	7.72	TCTATA
PF14_0045	-883	-1	7.72	TATAGA
PF14_0045	-567	-1	7.72	TATAGA
PFE1150w	-1199	1	7.72	TCTATA
PFE1150w	-784	-1	7.72	TATAGA
PFE1150w	-549	-1	7.72	TATAGA
PFD0080c	-774	1	7.72	TCTATA
PF10_0266	-1378	-1	7.72	TATAGA
PF10_0266	-586	-1	7.72	TATAGA
PF10_0266	-340	1	7.72	TCTATA
PF14_0292	-1579	1	7.72	TCTATA
PF14_0292	-1512	1	7.72	TCTATA
PF14_0292	-861	1	7.72	TCTATA
PF14_0292	-745	1	7.72	TCTATA
PF14_0292	-360	1	7.72	TCTATA
PFC0875w	-1410	-1	7.72	TATAGA
PFC0875w	-669	1	7.72	TCTATA
PFC0875w	-391	-1	7.72	TATAGA
PFC0875w	-200	1	7.72	TCTATA
PFI0325c	-1424	-1	7.72	TATAGA
PFI0325c	-308	1	7.72	TCTATA
PFI0325c	-288	1	7.72	TCTATA
PF11_0093	-1253	-1	7.72	TATAGA
PF11_0093	-418	1	7.72	TCTATA
PF10_0018	-1478	1	7.72	TCTATA
PF10_0018	-1199	-1	7.72	TATAGA
PF10_0018	-700	1	7.72	TCTATA
PF10_0018	-694	-1	7.72	TATAGA
PF10_0169	-846	-1	7.72	TATAGA
PFL0055c	-1693	-1	7.72	TATAGA
PFL0055c	-948	-1	7.72	TATAGA
PFL0055c	-370	1	7.72	TCTATA
PF07_0092	-1252	-1	7.72	TATAGA
PF07_0092	-302	-1	7.72	TATAGA
PFF1230c	-664	1	7.72	TCTATA
PFF1230c	-588	-1	7.72	TATAGA
PF08_0122	-531	1	7.72	TCTATA
PF08_0122	-89	1	7.72	TCTATA
MAL13P1.122	-1919	1	7.72	TCTATA
MAL13P1.122	-1073	1	7.72	TCTATA
MAL13P1.122	-624	-1	7.72	TATAGA
MAL13P1.122	-522	1	7.72	TCTATA
PF14_0733	-872	-1	7.72	TATAGA
PFL0060w	-1919	1	7.72	TCTATA
PFL0060w	-1802	-1	7.72	TATAGA
PFL0060w	-977	1	7.72	TCTATA
PFL0060w	-923	1	7.72	TCTATA
PFL0060w	-704	-1	7.72	TATAGA
PFL0060w	-403	1	7.72	TCTATA
PFF1030w	-1098	-1	7.72	TATAGA
PFF1030w	-889	-1	7.72	TATAGA
PF13_0309	-1675	-1	7.72	TATAGA
PF13_0309	-1541	-1	7.72	TATAGA
PF13_0309	-1116	1	7.72	TCTATA
PF13_0138	-1516	1	7.72	TCTATA
PF13_0138	-1102	1	7.72	TCTATA
PF13_0138	-873	1	7.72	TCTATA
PF13_0138	-147	-1	7.72	TATAGA
PF10_0219	-1357	-1	7.72	TATAGA
PF10_0219	-1340	-1	7.72	TATAGA
PF10_0219	-1197	-1	7.72	TATAGA
PF14_0550	-1881	1	7.72	TCTATA
PF14_0550	-1147	1	7.72	TCTATA
PF14_0550	-854	1	7.72	TCTATA
PF14_0550	-280	1	7.72	TCTATA
PF14_0550	-50	-1	7.72	TATAGA
PFC0430w	-563	1	7.72	TCTATA
PFC0410w	-839	1	7.72	TCTATA
PFC0410w	-446	1	7.72	TCTATA
MAL8P1.63	-777	1	7.72	TCTATA
MAL8P1.63	-387	1	7.72	TCTATA
PF13_0286	-1280	1	7.72	TCTATA
PF13_0286	-1157	-1	7.72	TATAGA
PF13_0286	-523	-1	7.72	TATAGA
PF13_0286	-297	1	7.72	TCTATA
PF13_0286	-77	1	7.72	TCTATA
PFB0106c	-1738	-1	7.72	TATAGA
PFI0120c	-1681	1	7.72	TCTATA
PFI0120c	-1542	-1	7.72	TATAGA
PFI0120c	-497	1	7.72	TCTATA
PFI0120c	-173	-1	7.72	TATAGA
PFB0675w	-1650	-1	7.72	TATAGA
PFB0675w	-1510	-1	7.72	TATAGA
PFB0675w	-1081	1	7.72	TCTATA
PFB0675w	-840	-1	7.72	TATAGA
PFB0675w	-745	1	7.72	TCTATA
PFB0675w	-644	-1	7.72	TATAGA
PFB0675w	-630	-1	7.72	TATAGA
PFB0675w	-265	1	7.72	TCTATA
PFB0920w	-1221	-1	7.72	TATAGA
PFB0920w	-1042	1	7.72	TCTATA
PFB0920w	-979	1	7.72	TCTATA
PFB0920w	-877	-1	7.72	TATAGA
PF14_0046	-1857	1	7.72	TCTATA
PF14_0046	-967	1	7.72	TCTATA
PFL1800w	-1065	-1	7.72	TATAGA
PFL1800w	-848	1	7.72	TCTATA
PFL1800w	-390	1	7.72	TCTATA
PFC0825c	-1646	1	7.72	TCTATA
PFC0825c	-811	-1	7.72	TATAGA
PFC0825c	-524	-1	7.72	TATAGA
PFC0825c	-108	-1	7.72	TATAGA
PFL1490w	-1530	1	7.72	TCTATA
PFL1490w	-738	1	7.72	TCTATA
PF11_0505	-1941	1	7.72	TCTATA
PF11_0505	-1369	1	7.72	TCTATA
PF11_0505	-1190	1	7.72	TCTATA
PF11_0505	-1055	-1	7.72	TATAGA
PF11_0505	-70	-1	7.72	TATAGA
PFD1165w	-973	-1	7.72	TATAGA
PFD1165w	-606	1	7.72	TCTATA
PFD1165w	-377	1	7.72	TCTATA
PF11_0105	-1351	-1	7.72	TATAGA
PF11_0105	-1022	1	7.72	TCTATA
PF11_0105	-311	-1	7.72	TATAGA
PFA0130c	-1237	-1	7.72	TATAGA
PFA0130c	-777	1	7.72	TCTATA
PFA0130c	-448	-1	7.72	TATAGA
PFA0130c	-404	1	7.72	TCTATA
PFA0130c	-383	-1	7.72	TATAGA
MAL13P1.225	-925	-1	7.72	TATAGA
MAL13P1.225	-604	1	7.72	TCTATA
MAL13P1.225	-143	1	7.72	TCTATA
PFE0055c	-856	1	7.72	TCTATA
PFE0055c	-481	-1	7.72	TATAGA
PFE0055c	-192	-1	7.72	TATAGA
PFB0655c	-1279	1	7.72	TCTATA
PFB0655c	-1105	-1	7.72	TATAGA
PFB0655c	-635	1	7.72	TCTATA
PF14_0616	-1268	1	7.72	TCTATA
PF14_0616	-942	-1	7.72	TATAGA
PF14_0616	-782	1	7.72	TCTATA
PF14_0616	-92	-1	7.72	TATAGA
PF14_0487	-1421	1	7.72	TCTATA
PF14_0487	-1322	-1	7.72	TATAGA
PF14_0690	-1850	-1	7.72	TATAGA
PF14_0690	-921	-1	7.72	TATAGA
PF14_0690	-579	-1	7.72	TATAGA
PF14_0690	-252	1	7.72	TCTATA
PFI0365w	-724	1	7.72	TCTATA
PFI0365w	-459	1	7.72	TCTATA
PF14_0512	-1279	-1	7.72	TATAGA
PF10_0019	-1985	-1	7.72	TATAGA
PF10_0019	-1462	1	7.72	TCTATA
PF10_0019	-1438	-1	7.72	TATAGA
PF10_0019	-1052	-1	7.72	TATAGA
PF10_0019	-719	-1	7.72	TATAGA
PF10_0019	-460	-1	7.72	TATAGA
PF14_0100	-1756	1	7.72	TCTATA
PF14_0100	-849	1	7.72	TCTATA
PF14_0100	-478	1	7.72	TCTATA
PF14_0100	-367	1	7.72	TCTATA
PF14_0100	-42	-1	7.72	TATAGA
MAL13P1.222	-1245	1	7.72	TCTATA
MAL13P1.222	-1200	1	7.72	TCTATA
PFD0495c	-1701	-1	7.72	TATAGA
PFD0495c	-1469	1	7.72	TCTATA
PFD0495c	-1236	1	7.72	TCTATA
PFD0495c	-719	-1	7.72	TATAGA
PFD0495c	-541	-1	7.72	TATAGA
PF08_0065	-698	-1	7.72	TATAGA
PF08_0065	-246	1	7.72	TCTATA
PFB0900c	-1167	1	7.72	TCTATA
PFB0900c	-1120	1	7.72	TCTATA
PFB0900c	-1092	1	7.72	TCTATA
PFB0900c	-625	-1	7.72	TATAGA
PFB0900c	-470	1	7.72	TCTATA
PFB0900c	-265	-1	7.72	TATAGA
MAL8P1.88	-1485	1	7.72	TCTATA
MAL8P1.88	-887	-1	7.72	TATAGA
PF10_0179	-1589	1	7.72	TCTATA
PF10_0179	-1230	-1	7.72	TATAGA
PF10_0179	-952	1	7.72	TCTATA
PF10_0179	-745	1	7.72	TCTATA
PF10_0179	-204	1	7.72	TCTATA
PF10_0179	-27	-1	7.72	TATAGA
PF14_0291	-1512	-1	7.72	TATAGA
PF14_0291	-1445	-1	7.72	TATAGA
PF14_0291	-827	1	7.72	TCTATA
PF14_0291	-715	-1	7.72	TATAGA
PF14_0291	-242	1	7.72	TCTATA
PF14_0431	-1966	1	7.72	TCTATA
PF14_0431	-1837	-1	7.72	TATAGA
PF14_0431	-1579	1	7.72	TCTATA
PF14_0431	-1466	-1	7.72	TATAGA
PF14_0431	-904	1	7.72	TCTATA
PF14_0431	-434	1	7.72	TCTATA
PF14_0431	-279	-1	7.72	TATAGA
PF14_0431	-158	-1	7.72	TATAGA
PFL0405w	-345	1	7.72	TCTATA
PF08_0127	-451	-1	7.72	TATAGA
PF14_0761	-1821	1	7.72	TCTATA
PF14_0761	-915	-1	7.72	TATAGA
PF14_0761	-443	-1	7.72	TATAGA
PF14_0761	-60	1	7.72	TCTATA
PFL1835w	-1032	1	7.72	TCTATA
PFL1835w	-998	1	7.72	TCTATA
PFL1835w	-518	1	7.72	TCTATA
PFL1835w	-161	1	7.72	TCTATA
PFL1835w	-150	1	7.72	TCTATA
PF14_0515	-1904	1	7.72	TCTATA
PF14_0515	-1438	1	7.72	TCTATA
PF14_0515	-1301	-1	7.72	TATAGA
PF14_0515	-532	1	7.72	TCTATA
PF14_0515	-469	-1	7.72	TATAGA
PF14_0515	-412	1	7.72	TCTATA
PFF0480w	-256	-1	7.72	TATAGA
PFF0480w	-108	1	7.72	TCTATA
PF14_0136	-1901	-1	7.72	TATAGA
PF14_0136	-1854	1	7.72	TCTATA
PF14_0136	-1844	1	7.72	TCTATA
PF14_0136	-1158	1	7.72	TCTATA
PF14_0136	-1029	1	7.72	TCTATA
PF14_0136	-1015	-1	7.72	TATAGA
PF14_0136	-460	-1	7.72	TATAGA
PF14_0136	-374	-1	7.72	TATAGA
PF14_0594	-1903	-1	7.72	TATAGA
PF14_0594	-1536	-1	7.72	TATAGA
PF14_0594	-1432	1	7.72	TCTATA
PF14_0594	-1421	1	7.72	TCTATA
PF14_0594	-732	1	7.72	TCTATA
PF14_0594	-693	-1	7.72	TATAGA
PF14_0239	-1091	1	7.72	TCTATA
PF14_0239	-1001	-1	7.72	TATAGA
PFE0385w	-1438	1	7.72	TCTATA
PFE0385w	-1250	-1	7.72	TATAGA
PFE0385w	-103	-1	7.72	TATAGA
PF13_0161	-1594	-1	7.72	TATAGA
PF13_0161	-1429	1	7.72	TCTATA
PF13_0161	-895	1	7.72	TCTATA
PF13_0161	-504	1	7.72	TCTATA
PF13_0161	-76	-1	7.72	TATAGA
MAL13P1.14	-245	1	7.72	TCTATA
MAL13P1.14	-53	1	7.72	TCTATA
PFA0375c	-1267	1	7.72	TCTATA
PFA0375c	-1030	1	7.72	TCTATA
PFA0375c	-938	1	7.72	TCTATA
PFA0375c	-449	1	7.72	TCTATA
PFA0375c	-348	1	7.72	TCTATA
PFA0375c	-45	-1	7.72	TATAGA
PF14_0746	-1689	-1	7.72	TATAGA
PF14_0746	-972	1	7.72	TCTATA
PF14_0746	-860	1	7.72	TCTATA
PF14_0746	-402	1	7.72	TCTATA
PF14_0746	-35	-1	7.72	TATAGA
MAL7P1.171	-1842	1	7.72	TCTATA
MAL7P1.171	-1706	-1	7.72	TATAGA
MAL7P1.171	-1612	1	7.72	TCTATA
MAL7P1.171	-1476	-1	7.72	TATAGA
MAL7P1.171	-1282	-1	7.72	TATAGA
MAL7P1.171	-669	-1	7.72	TATAGA
MAL7P1.171	-423	-1	7.72	TATAGA
PFL2475w	-792	-1	7.72	TATAGA
PFL2475w	-12	1	7.72	TCTATA
PFI0470w	-1391	1	7.72	TCTATA
PFI0470w	-1034	1	7.72	TCTATA
PFI0470w	-990	1	7.72	TCTATA
PFI0470w	-941	1	7.72	TCTATA
PFI0470w	-423	1	7.72	TCTATA
PFL1055c	-1227	1	7.72	TCTATA
PFL1055c	-428	-1	7.72	TATAGA
PFL1055c	-49	1	7.72	TCTATA
PF13_0276	-1763	1	7.72	TCTATA
PF13_0276	-1204	-1	7.72	TATAGA
PF13_0276	-733	-1	7.72	TATAGA
PFE1240w	-1870	1	7.72	TCTATA
PFE1240w	-1158	-1	7.72	TATAGA
PFE1240w	-432	-1	7.72	TATAGA
PFE1240w	-140	-1	7.72	TATAGA
PF10_0278	-507	-1	7.72	TATAGA
PF10_0278	-229	-1	7.72	TATAGA
PF13_0184	-1497	1	7.72	TCTATA
PF13_0184	-1202	1	7.72	TCTATA
PF13_0184	-1128	1	7.72	TCTATA
PF13_0184	-966	1	7.72	TCTATA
PF13_0184	-663	1	7.72	TCTATA
PF13_0184	-515	1	7.72	TCTATA
MAL13P1.61	-1520	1	7.72	TCTATA
MAL13P1.61	-810	-1	7.72	TATAGA
MAL13P1.61	-804	-1	7.72	TATAGA
MAL13P1.61	-760	1	7.72	TCTATA
MAL13P1.61	-627	1	7.72	TCTATA
MAL13P1.61	-193	1	7.72	TCTATA
PF14_0633	-1910	1	7.72	TCTATA
PF14_0633	-906	-1	7.72	TATAGA
PF14_0633	-114	1	7.72	TCTATA
PFD0545w	-1465	-1	7.72	TATAGA
PFC0090w	-1892	1	7.72	TCTATA
PFC0090w	-1617	1	7.72	TCTATA
PFC0090w	-634	1	7.72	TCTATA
PFC0090w	-140	1	7.72	TCTATA
PFC0090w	-81	-1	7.72	TATAGA
PFL2295w	-604	1	7.72	TCTATA
PFA0660w	-1604	-1	7.72	TATAGA
PFA0660w	-543	1	7.72	TCTATA
PFA0660w	-76	1	7.72	TCTATA
PF11_0239	-1512	-1	7.72	TATAGA
PF11_0239	-902	1	7.72	TCTATA
PFI1040c	-494	1	7.72	TCTATA
PFI1040c	-443	-1	7.72	TATAGA
PF07_0106	-828	1	7.72	TCTATA
PF07_0106	-704	-1	7.72	TATAGA
PF07_0106	-670	1	7.72	TCTATA
PF07_0106	-435	1	7.72	TCTATA
PF07_0106	-345	1	7.72	TCTATA
PF08_0003	-1295	1	7.72	TCTATA
PF08_0003	-1040	1	7.72	TCTATA
PF08_0003	-588	1	7.72	TCTATA
PF08_0003	-78	-1	7.72	TATAGA
PF10_0054	-952	1	7.72	TCTATA
PF10_0314	-1743	-1	7.72	TATAGA
PF10_0314	-1622	1	7.72	TCTATA
PF10_0314	-275	-1	7.72	TATAGA
PF11_0513	-1586	-1	7.72	TATAGA
PF11_0513	-544	1	7.72	TCTATA
PF11_0513	-520	1	7.72	TCTATA
PF11_0513	-490	-1	7.72	TATAGA
PF11_0513	-201	-1	7.72	TATAGA
PFE1600w	-929	1	7.72	TCTATA
PFE1600w	-163	1	7.72	TCTATA
PF11_0302	-1911	-1	7.72	TATAGA
PF11_0302	-1205	-1	7.72	TATAGA
PF11_0302	-1069	1	7.72	TCTATA
PF11_0302	-424	-1	7.72	TATAGA
PFE0065w	-1529	-1	7.72	TATAGA
PFE0065w	-1106	1	7.72	TCTATA
PFE0065w	-701	1	7.72	TCTATA
PFE0065w	-678	1	7.72	TCTATA
PFE0065w	-303	1	7.72	TCTATA
PFE0065w	-265	1	7.72	TCTATA
PFE0065w	-227	-1	7.72	TATAGA
PF13_0162	-1949	-1	7.72	TATAGA
PF13_0162	-1908	1	7.72	TCTATA
PF13_0162	-270	-1	7.72	TATAGA
PF13_0162	-236	-1	7.72	TATAGA
MAL13P1.480	-1289	1	7.72	TCTATA
MAL13P1.480	-1253	1	7.72	TCTATA
MAL13P1.480	-1246	-1	7.72	TATAGA
MAL13P1.480	-832	-1	7.72	TATAGA
MAL13P1.480	-111	1	7.72	TCTATA
MAL13P1.480	-102	-1	7.72	TATAGA
PF13_0352	-402	-1	7.72	TATAGA
PF13_0352	-193	-1	7.72	TATAGA
PF11_0452	-1718	-1	7.72	TATAGA
PF11_0452	-1593	-1	7.72	TATAGA
PF11_0452	-1309	1	7.72	TCTATA
PF11_0452	-1185	1	7.72	TCTATA
PF11_0452	-1049	1	7.72	TCTATA
PF11_0452	-235	-1	7.72	TATAGA
PFF1145c	-1908	-1	7.72	TATAGA
PFF1145c	-1748	1	7.72	TCTATA
PFF1145c	-1363	-1	7.72	TATAGA
PFF1145c	-883	-1	7.72	TATAGA
PFF1145c	-292	-1	7.72	TATAGA
PFF0300w	-1708	1	7.72	TCTATA
PFF0300w	-1397	1	7.72	TCTATA
PFF0300w	-1133	1	7.72	TCTATA
PFF0300w	-698	1	7.72	TCTATA
PFF0300w	-375	1	7.72	TCTATA
MAL8P1.141	-1005	-1	7.72	TATAGA
MAL8P1.141	-975	-1	7.72	TATAGA
MAL8P1.141	-409	1	7.72	TCTATA
PFI0765w	-442	-1	7.72	TATAGA
PFI0765w	-173	1	7.72	TCTATA
PF10_0015	-1324	1	7.72	TCTATA
PF10_0015	-205	-1	7.72	TATAGA
PFL0075w	-1277	1	7.72	TCTATA
PFL0075w	-1084	-1	7.72	TATAGA
PFL0075w	-363	-1	7.72	TATAGA
PFL0075w	-354	1	7.72	TCTATA
PFL0075w	-115	1	7.72	TCTATA
PF11_0503	-1949	1	7.72	TCTATA
PF11_0503	-1772	-1	7.72	TATAGA
PF11_0503	-1026	-1	7.72	TATAGA
PF11_0503	-551	-1	7.72	TATAGA
PF11_0152	-1671	1	7.72	TCTATA
PF11_0152	-1189	1	7.72	TCTATA
PF11_0152	-700	1	7.72	TCTATA
PF11_0152	-678	1	7.72	TCTATA
PF10_0350	-1988	1	7.72	TCTATA
PF10_0350	-1954	1	7.72	TCTATA
PF10_0350	-1920	1	7.72	TCTATA
PF10_0350	-1912	1	7.72	TCTATA
PF10_0350	-1879	1	7.72	TCTATA
PF10_0350	-1847	1	7.72	TCTATA
PF10_0350	-1839	1	7.72	TCTATA
PF10_0350	-1215	1	7.72	TCTATA
PF10_0350	-937	1	7.72	TCTATA
PF10_0350	-910	-1	7.72	TATAGA
PF10_0350	-884	1	7.72	TCTATA
PF10_0350	-513	1	7.72	TCTATA
PF10_0350	-292	-1	7.72	TATAGA
PF10_0350	-284	1	7.72	TCTATA
PF08_0124	-251	-1	7.72	TATAGA
PFD0095c	-1127	-1	7.72	TATAGA
PF08_0081	-1414	-1	7.72	TATAGA
PF08_0081	-782	-1	7.72	TATAGA
PF08_0081	-608	-1	7.72	TATAGA
PF08_0081	-499	-1	7.72	TATAGA
PF08_0081	-425	-1	7.72	TATAGA
PFA0110w	-659	-1	7.72	TATAGA
PFA0110w	-206	1	7.72	TCTATA
MAL7P1.76	-1464	1	7.72	TCTATA
MAL7P1.76	-1243	-1	7.72	TATAGA
MAL7P1.76	-566	-1	7.72	TATAGA
MAL7P1.76	-156	-1	7.72	TATAGA
PFL1230w	-216	-1	7.72	TATAGA
PFL1230w	-38	-1	7.72	TATAGA
PF10_0085	-817	1	7.72	TCTATA
PF13_0219	-434	-1	7.72	TATAGA
PFF1100c	-967	1	7.72	TCTATA
PF11_0378	-1054	-1	7.72	TATAGA
PF11_0378	-1038	1	7.72	TCTATA
PF11_0378	-546	1	7.72	TCTATA
PF11_0378	-499	1	7.72	TCTATA
MAL8P1.154	-1985	-1	7.72	TATAGA
MAL8P1.154	-1768	-1	7.72	TATAGA
MAL8P1.154	-1485	-1	7.72	TATAGA
MAL8P1.154	-1150	-1	7.72	TATAGA
MAL8P1.154	-229	-1	7.72	TATAGA
PF11_0175	-1699	1	7.72	TCTATA
PF11_0175	-1358	1	7.72	TCTATA
PF11_0175	-1314	-1	7.72	TATAGA
PF11_0175	-1130	1	7.72	TCTATA
MAL13P1.395	-1653	-1	7.72	TATAGA
MAL13P1.395	-876	1	7.72	TCTATA
MAL13P1.395	-806	-1	7.72	TATAGA
MAL13P1.395	-461	-1	7.72	TATAGA
MAL13P1.395	-207	-1	7.72	TATAGA
PF11_0398	-1310	1	7.72	TCTATA
PF11_0398	-1246	1	7.72	TCTATA
PF11_0398	-844	1	7.72	TCTATA
PF11_0398	-338	1	7.72	TCTATA
PF11_0398	-310	-1	7.72	TATAGA
MAL13P1.268	-1503	1	7.72	TCTATA
MAL13P1.268	-728	1	7.72	TCTATA
MAL13P1.268	-454	-1	7.72	TATAGA
MAL13P1.268	-371	-1	7.72	TATAGA
PFL0330c	-1305	1	7.72	TCTATA
PFL0330c	-412	-1	7.72	TATAGA
PFL0330c	-179	-1	7.72	TATAGA
PF14_0621	-1441	1	7.72	TCTATA
PF14_0621	-603	-1	7.72	TATAGA
MAL7P1.15	-394	1	7.72	TCTATA
PFF1240w	-1035	-1	7.72	TATAGA
PFI0700c	-667	-1	7.72	TATAGA
PF13_0177	-1925	1	7.72	TCTATA
PF13_0177	-1360	-1	7.72	TATAGA
PF13_0177	-1276	1	7.72	TCTATA
PF13_0177	-1050	1	7.72	TCTATA
PF13_0177	-594	-1	7.72	TATAGA
PF13_0177	-196	1	7.72	TCTATA
PFI0580c	-262	1	7.72	TCTATA
PF14_0429	-1082	-1	7.72	TATAGA
PF14_0429	-1052	1	7.72	TCTATA
PF14_0429	-569	-1	7.72	TATAGA
PF14_0429	-259	-1	7.72	TATAGA
PF14_0429	-125	1	7.72	TCTATA
PFF0325c	-1709	-1	7.72	TATAGA
PFF0325c	-712	-1	7.72	TATAGA
PFF0090w	-572	-1	7.72	TATAGA
PFF0090w	-486	-1	7.72	TATAGA
PFF0090w	-205	1	7.72	TCTATA
PFF0090w	-86	1	7.72	TCTATA
PF11_0259	-98	1	7.72	TCTATA
PFB0860c	-1117	-1	7.72	TATAGA
PFB0860c	-307	-1	7.72	TATAGA
PFA0330w	-579	1	7.72	TCTATA
PFA0330w	-316	1	7.72	TCTATA
MAL13P1.256	-659	-1	7.72	TATAGA
MAL13P1.256	-72	1	7.72	TCTATA
PFE0465c	-1272	1	7.72	TCTATA
PFE0465c	-975	1	7.72	TCTATA
PFE0465c	-840	-1	7.72	TATAGA
PFE0465c	-150	-1	7.72	TATAGA
PFE0465c	-131	-1	7.72	TATAGA
PF08_0042	-1621	-1	7.72	TATAGA
PF08_0042	-720	-1	7.72	TATAGA
PF11_0418	-1940	1	7.72	TCTATA
PF11_0418	-1500	1	7.72	TCTATA
PF11_0418	-1491	1	7.72	TCTATA
PF11_0418	-1266	1	7.72	TCTATA
PF11_0418	-1168	1	7.72	TCTATA
PF14_0016	-1785	1	7.72	TCTATA
PF14_0016	-1071	-1	7.72	TATAGA
PF14_0016	-990	-1	7.72	TATAGA
PF14_0016	-980	-1	7.72	TATAGA
PF14_0016	-755	-1	7.72	TATAGA
PFE1115c	-1874	1	7.72	TCTATA
PFE1115c	-700	-1	7.72	TATAGA
PFE1115c	-94	-1	7.72	TATAGA
PF13_0073	-1266	-1	7.72	TATAGA
PF13_0073	-928	-1	7.72	TATAGA
PF13_0073	-803	1	7.72	TCTATA
PF13_0073	-484	1	7.72	TCTATA
PF13_0073	-138	1	7.72	TCTATA
PF14_0327	-1514	1	7.72	TCTATA
PF14_0327	-1445	-1	7.72	TATAGA
PF14_0327	-1384	-1	7.72	TATAGA
PF14_0327	-768	-1	7.72	TATAGA
PF14_0327	-621	-1	7.72	TATAGA
PF14_0327	-583	1	7.72	TCTATA
PF14_0327	-259	-1	7.72	TATAGA
PF14_0327	-128	-1	7.72	TATAGA
PF10_0242	-484	1	7.72	TCTATA
PF10_0242	-376	-1	7.72	TATAGA
PF14_0079	-1768	1	7.72	TCTATA
PF14_0079	-1578	1	7.72	TCTATA
PF14_0079	-1433	-1	7.72	TATAGA
PF14_0079	-1232	-1	7.72	TATAGA
PF14_0079	-417	-1	7.72	TATAGA
PF14_0079	-141	-1	7.72	TATAGA
PF07_0097	-1208	-1	7.72	TATAGA
PF07_0097	-988	-1	7.72	TATAGA
PF11_0191	-1958	1	7.72	TCTATA
PF11_0191	-1003	-1	7.72	TATAGA
PFL2565w	-1575	1	7.72	TCTATA
PFL2565w	-779	1	7.72	TCTATA
PFL2565w	-287	-1	7.72	TATAGA
PF11_0039	-1802	1	7.72	TCTATA
PF11_0039	-1133	1	7.72	TCTATA
PF11_0039	-1016	1	7.72	TCTATA
PF11_0039	-987	-1	7.72	TATAGA
PF11_0039	-863	-1	7.72	TATAGA
PF11_0039	-622	-1	7.72	TATAGA
PF11_0039	-600	-1	7.72	TATAGA
PF11_0039	-15	-1	7.72	TATAGA
PFB0650w	-1936	1	7.72	TCTATA
PFB0650w	-1826	-1	7.72	TATAGA
PFB0650w	-1818	1	7.72	TCTATA
PFB0650w	-1635	1	7.72	TCTATA
PFB0650w	-1177	1	7.72	TCTATA
PFB0650w	-848	1	7.72	TCTATA
PF13_0253	-1405	1	7.72	TCTATA
PF13_0253	-1134	-1	7.72	TATAGA
PF13_0253	-146	1	7.72	TCTATA
PFD0905w	-705	1	7.72	TCTATA
PFD0905w	-534	1	7.72	TCTATA
PF14_0193	-1526	1	7.72	TCTATA
PF14_0193	-648	1	7.72	TCTATA
PF14_0193	-415	1	7.72	TCTATA
PF14_0193	-252	1	7.72	TCTATA
PF14_0250	-1271	1	7.72	TCTATA
PF14_0250	-1139	1	7.72	TCTATA
PF14_0250	-701	1	7.72	TCTATA
PF14_0250	-168	1	7.72	TCTATA
PF08_0001	-1158	1	7.72	TCTATA
PF08_0001	-918	1	7.72	TCTATA
PF08_0001	-853	1	7.72	TCTATA
PF08_0001	-187	-1	7.72	TATAGA
PFL2010c	-213	-1	7.72	TATAGA
PFL2010c	-91	1	7.72	TCTATA
PFC0080c	-1427	1	7.72	TCTATA
PFC0080c	-977	1	7.72	TCTATA
PFC0080c	-944	-1	7.72	TATAGA
PFC0080c	-635	1	7.72	TCTATA
PFC0080c	-578	1	7.72	TCTATA
PFC0080c	-245	1	7.72	TCTATA
PFD1170c	-1955	1	7.72	TCTATA
PFD1170c	-1250	-1	7.72	TATAGA
PFD1170c	-627	1	7.72	TCTATA
PFD1170c	-415	-1	7.72	TATAGA
PFD1045c	-1762	-1	7.72	TATAGA
PFD1045c	-1750	1	7.72	TCTATA
PFD1045c	-1000	-1	7.72	TATAGA
PFD1045c	-859	1	7.72	TCTATA
PFD1045c	-519	-1	7.72	TATAGA
PFF1530c	-435	-1	7.72	TATAGA
PF08_0130	-1061	1	7.72	TCTATA
PF08_0130	-891	1	7.72	TCTATA
PF08_0130	-689	1	7.72	TCTATA
PF08_0130	-497	-1	7.72	TATAGA
PF08_0130	-415	-1	7.72	TATAGA
PFE0070w	-1717	1	7.72	TCTATA
PFE0070w	-326	-1	7.72	TATAGA
PFE0070w	-7	-1	7.72	TATAGA
MAL8P1.67	-1542	-1	7.72	TATAGA
MAL8P1.67	-1423	1	7.72	TCTATA
MAL8P1.67	-1255	1	7.72	TCTATA
MAL8P1.67	-1232	-1	7.72	TATAGA
MAL8P1.67	-1069	1	7.72	TCTATA
MAL8P1.67	-854	1	7.72	TCTATA
MAL8P1.67	-754	1	7.72	TCTATA
PF14_0117	-909	1	7.72	TCTATA
PF14_0117	-656	-1	7.72	TATAGA
PF14_0117	-551	1	7.72	TCTATA
PF14_0117	-540	-1	7.72	TATAGA
PF14_0636	-760	-1	7.72	TATAGA
PF14_0636	-529	1	7.72	TCTATA
PF14_0636	-206	1	7.72	TCTATA
PF14_0170	-1657	1	7.72	TCTATA
PF14_0170	-1242	1	7.72	TCTATA
PF14_0170	-854	1	7.72	TCTATA
PF14_0170	-47	1	7.72	TCTATA
PFB0875c	-686	1	7.72	TCTATA
PFL0675c	-1680	-1	7.72	TATAGA
PFL0675c	-1098	1	7.72	TCTATA
PFL0675c	-298	-1	7.72	TATAGA
PFL1225c	-953	1	7.72	TCTATA
PFL1225c	-775	1	7.72	TCTATA
PFL0895c	-1817	-1	7.72	TATAGA
PFL0895c	-1641	-1	7.72	TATAGA
PFL0895c	-1546	1	7.72	TCTATA
PFL0895c	-1209	-1	7.72	TATAGA
PFL0895c	-1011	1	7.72	TCTATA
PFL0895c	-857	1	7.72	TCTATA
PFL0895c	-578	1	7.72	TCTATA
PFF0100w	-1857	-1	7.72	TATAGA
PFF0100w	-1845	1	7.72	TCTATA
PFF0100w	-1739	1	7.72	TCTATA
PFF0100w	-649	1	7.72	TCTATA
PFF0100w	-225	1	7.72	TCTATA
PFL1175w	-1098	-1	7.72	TATAGA
MAL7P1.172	-1289	-1	7.72	TATAGA
MAL7P1.172	-160	1	7.72	TCTATA
PF11_0347	-368	1	7.7	TCCACA
PF07_0067	-337	-1	7.7	TGTGGA
PF07_0067	-79	1	7.7	TCCACA
PF11_0341	-1394	-1	7.7	TGTGGA
MAL13P1.293	-9	-1	7.7	TGTGGA
PF07_0107	-313	-1	7.7	TGTGGA
PF07_0107	-121	1	7.7	TCCACA
PF14_0144	-769	1	7.7	TCCACA
PFB0175c	-1424	-1	7.7	TGTGGA
PF11_0199	-1104	-1	7.7	TGTGGA
PFF0295c	-1732	1	7.7	TCCACA
PFF0530w	-1356	1	7.7	TCCACA
MAL8P1.4	-1676	1	7.7	TCCACA
MAL8P1.4	-1273	1	7.7	TCCACA
PFF0535c	-1201	-1	7.7	TGTGGA
PF14_0124	-1690	1	7.7	TCCACA
PF14_0124	-454	-1	7.7	TGTGGA
PFD1175w	-715	-1	7.7	TGTGGA
MAL13P1.413	-1888	-1	7.7	TGTGGA
MAL13P1.413	-1381	1	7.7	TCCACA
PF14_0017	-576	-1	7.7	TGTGGA
PFD0080c	-1523	-1	7.7	TGTGGA
PF10_0266	-1702	1	7.7	TCCACA
PF10_0266	-918	-1	7.7	TGTGGA
PFC0875w	-1441	-1	7.7	TGTGGA
PFI0325c	-1945	-1	7.7	TGTGGA
PF10_0169	-534	-1	7.7	TGTGGA
PF08_0122	-289	-1	7.7	TGTGGA
MAL13P1.122	-1763	1	7.7	TCCACA
PF14_0733	-879	-1	7.7	TGTGGA
PF13_0309	-827	1	7.7	TCCACA
PFC0430w	-425	1	7.7	TCCACA
PF13_0286	-1122	-1	7.7	TGTGGA
PFI0120c	-900	1	7.7	TCCACA
PFB0675w	-1928	-1	7.7	TGTGGA
PF14_0616	-265	1	7.7	TCCACA
PF14_0487	-945	-1	7.7	TGTGGA
PFI0365w	-89	1	7.7	TCCACA
PFD0495c	-1103	1	7.7	TCCACA
PF14_0594	-1248	1	7.7	TCCACA
PF14_0594	-472	-1	7.7	TGTGGA
PF13_0161	-818	1	7.7	TCCACA
PF13_0161	-633	1	7.7	TCCACA
PF13_0161	-553	1	7.7	TCCACA
PF13_0161	-308	1	7.7	TCCACA
PFI1040c	-1236	-1	7.7	TGTGGA
PF07_0106	-1764	1	7.7	TCCACA
PFB0910w	-752	-1	7.7	TGTGGA
PF11_0302	-1997	1	7.7	TCCACA
PF11_0302	-1796	-1	7.7	TGTGGA
PF11_0302	-1341	-1	7.7	TGTGGA
PFF1145c	-1953	-1	7.7	TGTGGA
PF10_0350	-1428	-1	7.7	TGTGGA
PF08_0124	-1909	1	7.7	TCCACA
PFD0095c	-1791	-1	7.7	TGTGGA
MAL7P1.76	-1487	-1	7.7	TGTGGA
MAL7P1.76	-1229	1	7.7	TCCACA
MAL8P1.154	-176	-1	7.7	TGTGGA
MAL8P1.154	-71	1	7.7	TCCACA
MAL13P1.395	-259	-1	7.7	TGTGGA
PF11_0398	-648	-1	7.7	TGTGGA
MAL13P1.268	-660	-1	7.7	TGTGGA
PF14_0621	-1471	1	7.7	TCCACA
PF14_0621	-483	-1	7.7	TGTGGA
PFI0580c	-1053	1	7.7	TCCACA
PFB0860c	-649	-1	7.7	TGTGGA
PFE0465c	-1290	-1	7.7	TGTGGA
PF07_0097	-16	-1	7.7	TGTGGA
PF13_0253	-719	-1	7.7	TGTGGA
PF08_0130	-404	-1	7.7	TGTGGA
PFI0320w	-1891	1	6.83	TCTACT
PF14_0264	-1264	1	6.83	TCTACT
PFL0135w	-1008	-1	6.83	AGTAGA
PF14_0344	-715	-1	6.83	AGTAGA
PF08_0044	-545	-1	6.83	AGTAGA
PFL0355c	-1595	1	6.83	TCTACT
PFL0355c	-493	1	6.83	TCTACT
PF14_0139	-561	-1	6.83	AGTAGA
PFL1410c	-1723	-1	6.83	AGTAGA
MAL8P1.4	-349	1	6.83	TCTACT
PFI1235w	-394	-1	6.83	AGTAGA
PF14_0017	-594	-1	6.83	AGTAGA
PF14_0150	-18	-1	6.83	AGTAGA
PF14_0045	-278	-1	6.83	AGTAGA
PFC0875w	-1937	-1	6.83	AGTAGA
PFI0325c	-590	-1	6.83	AGTAGA
PF07_0092	-118	1	6.83	TCTACT
PFF1230c	-38	-1	6.83	AGTAGA
MAL13P1.122	-1296	1	6.83	TCTACT
MAL13P1.122	-408	-1	6.83	AGTAGA
PFL0060w	-678	1	6.83	TCTACT
PFC0430w	-1364	1	6.83	TCTACT
PF13_0286	-1300	1	6.83	TCTACT
PF13_0286	-205	-1	6.83	AGTAGA
PFB0106c	-781	1	6.83	TCTACT
PF14_0431	-886	-1	6.83	AGTAGA
PF14_0431	-768	-1	6.83	AGTAGA
PFL1835w	-901	1	6.83	TCTACT
PFF0480w	-615	-1	6.83	AGTAGA
PFL2475w	-932	1	6.83	TCTACT
PFI0470w	-1183	-1	6.83	AGTAGA
PF14_0633	-169	1	6.83	TCTACT
PFL2295w	-816	1	6.83	TCTACT
PFL2295w	-91	-1	6.83	AGTAGA
PF08_0003	-1357	1	6.83	TCTACT
PF10_0314	-1970	-1	6.83	AGTAGA
MAL13P1.480	-381	1	6.83	TCTACT
PF11_0503	-1138	1	6.83	TCTACT
PF11_0503	-74	1	6.83	TCTACT
MAL13P1.317	-599	1	6.83	TCTACT
PFL1230w	-1744	-1	6.83	AGTAGA
PF10_0085	-1565	1	6.83	TCTACT
PF11_0378	-1420	-1	6.83	AGTAGA
MAL13P1.395	-1348	-1	6.83	AGTAGA
PF14_0621	-855	-1	6.83	AGTAGA
PF13_0165	-1574	1	6.83	TCTACT
PFI0700c	-349	1	6.83	TCTACT
PF11_0418	-646	1	6.83	TCTACT
PFE1115c	-1907	-1	6.83	AGTAGA
PF13_0073	-1438	-1	6.83	AGTAGA
PF11_0039	-855	1	6.83	TCTACT
PF14_0193	-800	1	6.83	TCTACT
PF14_0170	-1582	-1	6.83	AGTAGA
PFF0100w	-1073	-1	6.83	AGTAGA
PF13_0238	-126	1	6.82	TCTCCA
MAL7P1.170	-845	-1	6.82	TGGAGA
PF10_0380	-383	-1	6.82	TGGAGA
PFL1290w	-1361	-1	6.82	TGGAGA
PF14_0185	-1368	-1	6.82	TGGAGA
PF14_0076	-1784	1	6.82	TCTCCA
PFC0240c	-846	-1	6.82	TGGAGA
PFD1175w	-751	1	6.82	TCTCCA
PFI1235w	-437	1	6.82	TCTCCA
PF14_0017	-1804	1	6.82	TCTCCA
PF14_0017	-521	-1	6.82	TGGAGA
PFD0080c	-1354	1	6.82	TCTCCA
PFL0055c	-91	-1	6.82	TGGAGA
PFC0430w	-361	-1	6.82	TGGAGA
MAL8P1.63	-599	-1	6.82	TGGAGA
PFD1165w	-235	-1	6.82	TGGAGA
PFA0130c	-521	1	6.82	TCTCCA
PF14_0100	-598	-1	6.82	TGGAGA
PFF0480w	-191	-1	6.82	TGGAGA
PF14_0239	-1449	-1	6.82	TGGAGA
PFE0385w	-1668	1	6.82	TCTCCA
PF08_0003	-816	-1	6.82	TGGAGA
PF10_0054	-386	1	6.82	TCTCCA
PF11_0302	-871	1	6.82	TCTCCA
PFL0075w	-738	1	6.82	TCTCCA
PFD0095c	-1714	-1	6.82	TGGAGA
PF11_0175	-1085	1	6.82	TCTCCA
PFI0700c	-1130	1	6.82	TCTCCA
PF08_0001	-590	1	6.82	TCTCCA
PF08_0130	-932	1	6.82	TCTCCA
PF08_0130	-796	-1	6.82	TGGAGA
PF13_0238	-1618	-1	6.19	TGTTGA
PF13_0238	-199	-1	6.19	TGTTGA
PFI1510w	-722	-1	6.19	TGTTGA
PF11_0347	-1541	1	6.19	TCAACA
PF11_0347	-1445	-1	6.19	TGTTGA
PF13_0076	-1709	-1	6.19	TGTTGA
PF14_0264	-1445	1	6.19	TCAACA
PF14_0264	-747	1	6.19	TCAACA
PFL0135w	-1844	-1	6.19	TGTTGA
PFL0135w	-1250	-1	6.19	TGTTGA
PFL0135w	-699	1	6.19	TCAACA
PFB0485c	-706	-1	6.19	TGTTGA
PFA0525w	-1502	-1	6.19	TGTTGA
MAL13P1.70	-866	-1	6.19	TGTTGA
PFF1500c	-901	1	6.19	TCAACA
PF14_0185	-1035	-1	6.19	TGTTGA
PF14_0076	-360	-1	6.19	TGTTGA
PF11_0174	-636	-1	6.19	TGTTGA
PF14_0344	-24	1	6.19	TCAACA
PFA0420w	-167	1	6.19	TCAACA
PF13_0035	-129	-1	6.19	TGTTGA
PF08_0044	-705	-1	6.19	TGTTGA
PFI0110c	-1429	1	6.19	TCAACA
PFC0240c	-108	-1	6.19	TGTTGA
PF11_0067	-242	1	6.19	TCAACA
PFL1410c	-1852	1	6.19	TCAACA
PFL1410c	-1666	-1	6.19	TGTTGA
PFD0070c	-833	-1	6.19	TGTTGA
PFI1085w	-181	-1	6.19	TGTTGA
PFB0175c	-1001	-1	6.19	TGTTGA
PF14_0697	-736	1	6.19	TCAACA
PFF0295c	-1581	-1	6.19	TGTTGA
PFD0985w	-508	1	6.19	TCAACA
MAL8P1.92	-669	-1	6.19	TGTTGA
PF14_0113	-145	-1	6.19	TGTTGA
PF14_0124	-1270	-1	6.19	TGTTGA
PF14_0124	-599	-1	6.19	TGTTGA
MAL13P1.413	-298	-1	6.19	TGTTGA
PFI1235w	-310	1	6.19	TCAACA
PF14_0017	-833	-1	6.19	TGTTGA
PF14_0017	-319	-1	6.19	TGTTGA
PF14_0707	-110	-1	6.19	TGTTGA
PF14_0045	-1406	-1	6.19	TGTTGA
PFE1150w	-194	1	6.19	TCAACA
PFE1150w	-9	-1	6.19	TGTTGA
PFD0080c	-1129	-1	6.19	TGTTGA
PF10_0266	-230	-1	6.19	TGTTGA
PF10_0266	-149	-1	6.19	TGTTGA
PF10_0266	-113	1	6.19	TCAACA
PFC0875w	-1605	-1	6.19	TGTTGA
PF10_0169	-1336	-1	6.19	TGTTGA
PFL0055c	-1601	-1	6.19	TGTTGA
PF08_0122	-143	-1	6.19	TGTTGA
MAL13P1.122	-1821	1	6.19	TCAACA
MAL13P1.122	-1476	-1	6.19	TGTTGA
PFL0060w	-962	1	6.19	TCAACA
PFF1030w	-1602	1	6.19	TCAACA
PF13_0309	-1684	1	6.19	TCAACA
PF13_0309	-140	-1	6.19	TGTTGA
PF13_0138	-1481	1	6.19	TCAACA
PF10_0219	-1441	-1	6.19	TGTTGA
PFC0430w	-1655	1	6.19	TCAACA
PFC0430w	-1314	1	6.19	TCAACA
PFC0430w	-1122	-1	6.19	TGTTGA
PFC0430w	-92	1	6.19	TCAACA
PFB0106c	-1863	-1	6.19	TGTTGA
PFB0920w	-1137	-1	6.19	TGTTGA
PF14_0046	-1715	1	6.19	TCAACA
PFL1800w	-245	-1	6.19	TGTTGA
PFC0825c	-1910	-1	6.19	TGTTGA
PFC0825c	-1902	-1	6.19	TGTTGA
PFD1165w	-174	-1	6.19	TGTTGA
PFE0055c	-1693	1	6.19	TCAACA
PFB0655c	-550	-1	6.19	TGTTGA
PF08_0065	-285	1	6.19	TCAACA
PF08_0065	-51	-1	6.19	TGTTGA
PFB0900c	-290	1	6.19	TCAACA
MAL8P1.88	-1717	1	6.19	TCAACA
MAL8P1.88	-598	-1	6.19	TGTTGA
PF10_0179	-958	-1	6.19	TGTTGA
PF10_0179	-431	-1	6.19	TGTTGA
PFF0480w	-217	1	6.19	TCAACA
PF14_0594	-678	-1	6.19	TGTTGA
PFE0385w	-1609	1	6.19	TCAACA
PFA0375c	-887	-1	6.19	TGTTGA
PFE1240w	-549	-1	6.19	TGTTGA
PFE1240w	-526	1	6.19	TCAACA
PF10_0278	-823	-1	6.19	TGTTGA
PF10_0278	-347	-1	6.19	TGTTGA
PF13_0184	-18	-1	6.19	TGTTGA
PFD0545w	-1864	1	6.19	TCAACA
PFA0660w	-1384	1	6.19	TCAACA
PFA0660w	-1354	1	6.19	TCAACA
PFA0660w	-629	-1	6.19	TGTTGA
PF07_0106	-1474	1	6.19	TCAACA
PF07_0106	-296	-1	6.19	TGTTGA
PFB0910w	-1805	-1	6.19	TGTTGA
PFE0065w	-1883	-1	6.19	TGTTGA
PF13_0352	-824	1	6.19	TCAACA
PF13_0352	-185	-1	6.19	TGTTGA
PFF1145c	-760	-1	6.19	TGTTGA
PFF1145c	-456	-1	6.19	TGTTGA
PFF0300w	-1175	1	6.19	TCAACA
PFL0075w	-1470	-1	6.19	TGTTGA
PFL0075w	-845	1	6.19	TCAACA
PF08_0124	-608	-1	6.19	TGTTGA
PFD0095c	-1875	-1	6.19	TGTTGA
PFD0095c	-1861	-1	6.19	TGTTGA
PF11_0398	-873	1	6.19	TCAACA
PF11_0398	-611	1	6.19	TCAACA
PFL0330c	-581	-1	6.19	TGTTGA
PFL0330c	-319	1	6.19	TCAACA
PFL0330c	-127	1	6.19	TCAACA
PFI0580c	-867	-1	6.19	TGTTGA
PFF0325c	-1603	-1	6.19	TGTTGA
PFF0090w	-1204	1	6.19	TCAACA
PF11_0259	-1833	-1	6.19	TGTTGA
PF11_0259	-993	-1	6.19	TGTTGA
PFB0860c	-1107	1	6.19	TCAACA
PFE0465c	-172	-1	6.19	TGTTGA
PF08_0042	-190	1	6.19	TCAACA
PF13_0073	-145	-1	6.19	TGTTGA
PF14_0079	-1997	1	6.19	TCAACA
PFB0650w	-1044	-1	6.19	TGTTGA
PFL2010c	-29	1	6.19	TCAACA
PFC0080c	-421	-1	6.19	TGTTGA
MAL8P1.67	-1604	-1	6.19	TGTTGA
PF14_0170	-1612	1	6.19	TCAACA
PF14_0170	-786	-1	6.19	TGTTGA
PFL0895c	-1968	1	6.19	TCAACA
PFL1175w	-365	-1	6.19	TGTTGA
MAL7P1.170	-539	1	5.81	ACTACA
PFB0932w	-364	-1	5.81	TGTAGT
PF14_0326	-916	1	5.81	ACTACA
PFL1345c	-495	-1	5.81	TGTAGT
PF13_0076	-602	-1	5.81	TGTAGT
PFF1315w	-1160	-1	5.81	TGTAGT
PF10_0380	-74	-1	5.81	TGTAGT
PFL0135w	-1538	1	5.81	ACTACA
PF14_0013	-174	-1	5.81	TGTAGT
PF14_0013	-21	1	5.81	ACTACA
PFI0695c	-768	-1	5.81	TGTAGT
PF14_0307	-597	1	5.81	ACTACA
PF14_0344	-1837	-1	5.81	TGTAGT
PFA0420w	-321	-1	5.81	TGTAGT
PF13_0035	-123	-1	5.81	TGTAGT
PF08_0044	-1178	-1	5.81	TGTAGT
MAL13P1.293	-1218	-1	5.81	TGTAGT
MAL13P1.293	-95	1	5.81	ACTACA
PF14_0144	-1548	1	5.81	ACTACA
PF14_0144	-1407	1	5.81	ACTACA
PFL1410c	-1821	-1	5.81	TGTAGT
PFL1410c	-1529	-1	5.81	TGTAGT
PFI1085w	-537	-1	5.81	TGTAGT
PFB0175c	-126	-1	5.81	TGTAGT
PFB0995w	-585	1	5.81	ACTACA
PFF0295c	-725	-1	5.81	TGTAGT
PFF0295c	-397	-1	5.81	TGTAGT
PFF0530w	-1168	-1	5.81	TGTAGT
PFE0120c	-1380	1	5.81	ACTACA
PFD0985w	-749	-1	5.81	TGTAGT
PFF0535c	-762	-1	5.81	TGTAGT
PF14_0055	-1380	-1	5.81	TGTAGT
PF14_0055	-1374	1	5.81	ACTACA
PFD1175w	-615	-1	5.81	TGTAGT
MAL13P1.413	-1969	-1	5.81	TGTAGT
PF14_0150	-173	1	5.81	ACTACA
PF14_0292	-732	-1	5.81	TGTAGT
PF11_0093	-521	1	5.81	ACTACA
PF11_0093	-40	-1	5.81	TGTAGT
PF10_0018	-1579	1	5.81	ACTACA
PF10_0018	-359	-1	5.81	TGTAGT
PFL0055c	-1710	1	5.81	ACTACA
PF14_0733	-351	-1	5.81	TGTAGT
PF13_0309	-125	-1	5.81	TGTAGT
PF10_0219	-203	-1	5.81	TGTAGT
PF14_0550	-1467	1	5.81	ACTACA
PF14_0550	-487	-1	5.81	TGTAGT
PF13_0286	-1012	1	5.81	ACTACA
PFB0106c	-883	1	5.81	ACTACA
PFB0106c	-56	-1	5.81	TGTAGT
PFB0920w	-1840	-1	5.81	TGTAGT
PFB0920w	-1829	-1	5.81	TGTAGT
PF14_0046	-180	-1	5.81	TGTAGT
PF14_0046	-105	1	5.81	ACTACA
PFA0130c	-351	-1	5.81	TGTAGT
MAL13P1.225	-1389	1	5.81	ACTACA
PF14_0487	-739	-1	5.81	TGTAGT
PF14_0690	-449	1	5.81	ACTACA
PF10_0019	-543	1	5.81	ACTACA
PF14_0100	-139	1	5.81	ACTACA
PFD0495c	-993	-1	5.81	TGTAGT
PFB0900c	-1464	-1	5.81	TGTAGT
MAL8P1.88	-295	-1	5.81	TGTAGT
PF14_0431	-1738	-1	5.81	TGTAGT
PF08_0127	-890	1	5.81	ACTACA
PF08_0127	-838	-1	5.81	TGTAGT
PFA0375c	-303	-1	5.81	TGTAGT
PF13_0276	-931	-1	5.81	TGTAGT
PFE1240w	-26	-1	5.81	TGTAGT
PF14_0633	-1386	1	5.81	ACTACA
PFC0090w	-1352	-1	5.81	TGTAGT
PFA0660w	-1465	1	5.81	ACTACA
PF11_0239	-302	-1	5.81	TGTAGT
PFI1040c	-543	-1	5.81	TGTAGT
PF07_0106	-1930	1	5.81	ACTACA
PF08_0003	-1446	-1	5.81	TGTAGT
PF11_0513	-1975	-1	5.81	TGTAGT
PF11_0302	-1435	1	5.81	ACTACA
PFF0300w	-1437	-1	5.81	TGTAGT
PFF0300w	-744	-1	5.81	TGTAGT
MAL8P1.141	-441	1	5.81	ACTACA
PF11_0503	-1315	1	5.81	ACTACA
PF11_0503	-787	-1	5.81	TGTAGT
PF11_0152	-511	1	5.81	ACTACA
PF10_0350	-1527	-1	5.81	TGTAGT
PFA0110w	-1370	-1	5.81	TGTAGT
PF13_0219	-1864	-1	5.81	TGTAGT
PF11_0378	-1931	-1	5.81	TGTAGT
PF11_0175	-1784	-1	5.81	TGTAGT
MAL13P1.268	-906	1	5.81	ACTACA
PFF1240w	-375	-1	5.81	TGTAGT
PF13_0177	-1999	1	5.81	ACTACA
PF14_0429	-282	1	5.81	ACTACA
PFF0325c	-328	-1	5.81	TGTAGT
PFB0860c	-393	1	5.81	ACTACA
PF08_0042	-1344	-1	5.81	TGTAGT
PF11_0418	-1701	1	5.81	ACTACA
PF11_0418	-368	-1	5.81	TGTAGT
PFE1115c	-201	-1	5.81	TGTAGT
PF14_0327	-736	-1	5.81	TGTAGT
PF10_0242	-2000	1	5.81	ACTACA
PF10_0242	-600	-1	5.81	TGTAGT
PF14_0079	-703	-1	5.81	TGTAGT
PF13_0253	-1157	-1	5.81	TGTAGT
PF14_0250	-773	-1	5.81	TGTAGT
PF08_0001	-1921	-1	5.81	TGTAGT
PF08_0001	-1019	1	5.81	ACTACA
PFC0080c	-968	-1	5.81	TGTAGT
PFF1530c	-606	-1	5.81	TGTAGT
PF08_0130	-1205	1	5.81	ACTACA
PF08_0130	-940	-1	5.81	TGTAGT
PF14_0117	-170	-1	5.81	TGTAGT
PFI0920c	-996	1	5.81	ACTACA
PFL0675c	-1635	1	5.81	ACTACA
PF13_0238	-172	-1	5.47	TGAAGA
PFB0932w	-1664	-1	5.47	TGAAGA
PFB0932w	-1161	-1	5.47	TGAAGA
PFB0932w	-998	-1	5.47	TGAAGA
PFB0932w	-563	-1	5.47	TGAAGA
PFI1510w	-1864	-1	5.47	TGAAGA
PFI1510w	-836	1	5.47	TCTTCA
PF07_0067	-312	-1	5.47	TGAAGA
PF14_0264	-1352	-1	5.47	TGAAGA
PF14_0264	-275	1	5.47	TCTTCA
PF08_0026	-1099	-1	5.47	TGAAGA
PF10_0380	-1263	1	5.47	TCTTCA
PF10_0380	-182	-1	5.47	TGAAGA
PFB0485c	-262	-1	5.47	TGAAGA
PFB0485c	-155	-1	5.47	TGAAGA
PFA0525w	-1406	-1	5.47	TGAAGA
PF11_0341	-1409	-1	5.47	TGAAGA
PFF1500c	-214	1	5.47	TCTTCA
PFL1290w	-1339	1	5.47	TCTTCA
PF11_0358	-1917	1	5.47	TCTTCA
PF11_0358	-924	1	5.47	TCTTCA
PF14_0076	-1877	1	5.47	TCTTCA
PF14_0076	-1279	1	5.47	TCTTCA
PF11_0174	-891	-1	5.47	TGAAGA
PF08_0044	-1857	-1	5.47	TGAAGA
PF08_0044	-1632	1	5.47	TCTTCA
PF08_0044	-694	1	5.47	TCTTCA
PF08_0044	-8	1	5.47	TCTTCA
PFI0110c	-1655	-1	5.47	TGAAGA
PF11_0230	-712	-1	5.47	TGAAGA
PF11_0230	-637	1	5.47	TCTTCA
PF07_0107	-1670	-1	5.47	TGAAGA
PF07_0107	-1569	-1	5.47	TGAAGA
PF14_0144	-1868	-1	5.47	TGAAGA
PF14_0214	-943	-1	5.47	TGAAGA
PF14_0214	-179	1	5.47	TCTTCA
PF14_0139	-576	-1	5.47	TGAAGA
PFL1410c	-1781	-1	5.47	TGAAGA
PF13_0275	-950	1	5.47	TCTTCA
PFI1085w	-1186	1	5.47	TCTTCA
PFB0175c	-10	-1	5.47	TGAAGA
PF11_0199	-554	-1	5.47	TGAAGA
PFL0830w	-243	1	5.47	TCTTCA
PFF0530w	-1709	1	5.47	TCTTCA
PFF0530w	-1504	-1	5.47	TGAAGA
PFE0120c	-1598	1	5.47	TCTTCA
MAL8P1.92	-467	-1	5.47	TGAAGA
PF13_0163	-794	-1	5.47	TGAAGA
PFF0535c	-1706	-1	5.47	TGAAGA
PF14_0055	-1195	1	5.47	TCTTCA
PF13_0341	-883	-1	5.47	TGAAGA
PF13_0341	-599	1	5.47	TCTTCA
PF14_0113	-560	-1	5.47	TGAAGA
PF14_0113	-323	1	5.47	TCTTCA
PF14_0124	-1242	1	5.47	TCTTCA
PF14_0124	-636	1	5.47	TCTTCA
PF14_0124	-367	-1	5.47	TGAAGA
PFD1175w	-1967	-1	5.47	TGAAGA
PFD1175w	-198	1	5.47	TCTTCA
MAL13P1.264	-13	-1	5.47	TGAAGA
MAL13P1.413	-1333	1	5.47	TCTTCA
MAL13P1.413	-1090	1	5.47	TCTTCA
MAL13P1.413	-947	-1	5.47	TGAAGA
PFI1235w	-459	1	5.47	TCTTCA
PF10_0266	-1414	1	5.47	TCTTCA
PF14_0292	-347	-1	5.47	TGAAGA
PFC0875w	-1543	1	5.47	TCTTCA
PFC0875w	-836	1	5.47	TCTTCA
PFI0325c	-381	-1	5.47	TGAAGA
PFF1230c	-1013	-1	5.47	TGAAGA
PFF1230c	-405	-1	5.47	TGAAGA
PFF1230c	-399	-1	5.47	TGAAGA
PF14_0733	-805	1	5.47	TCTTCA
PF13_0309	-1365	-1	5.47	TGAAGA
PF13_0309	-702	1	5.47	TCTTCA
PF13_0309	-247	-1	5.47	TGAAGA
PF13_0138	-1857	1	5.47	TCTTCA
PF13_0138	-795	-1	5.47	TGAAGA
PF10_0219	-1026	1	5.47	TCTTCA
PF10_0219	-868	1	5.47	TCTTCA
PF14_0550	-610	1	5.47	TCTTCA
PFC0430w	-835	-1	5.47	TGAAGA
PFC0410w	-564	1	5.47	TCTTCA
MAL8P1.63	-643	-1	5.47	TGAAGA
MAL8P1.63	-310	1	5.47	TCTTCA
PF13_0286	-621	-1	5.47	TGAAGA
PFB0106c	-1517	-1	5.47	TGAAGA
PFI0120c	-180	-1	5.47	TGAAGA
PF11_0505	-443	-1	5.47	TGAAGA
PF11_0105	-916	-1	5.47	TGAAGA
PFE0055c	-1958	-1	5.47	TGAAGA
PFB0655c	-528	-1	5.47	TGAAGA
PF14_0616	-917	1	5.47	TCTTCA
PF14_0487	-1675	-1	5.47	TGAAGA
PF14_0487	-1332	1	5.47	TCTTCA
PF10_0019	-1710	-1	5.47	TGAAGA
PF10_0019	-670	-1	5.47	TGAAGA
MAL13P1.222	-333	1	5.47	TCTTCA
PFD0495c	-1719	-1	5.47	TGAAGA
PFB0900c	-893	1	5.47	TCTTCA
PF10_0179	-1204	1	5.47	TCTTCA
PF14_0291	-333	1	5.47	TCTTCA
PFL1835w	-1263	-1	5.47	TGAAGA
PF14_0515	-1469	1	5.47	TCTTCA
PF14_0515	-697	-1	5.47	TGAAGA
PFF0480w	-673	-1	5.47	TGAAGA
PF14_0239	-332	-1	5.47	TGAAGA
PF14_0746	-1622	-1	5.47	TGAAGA
PF14_0746	-852	-1	5.47	TGAAGA
PF14_0746	-755	1	5.47	TCTTCA
PF14_0746	-115	-1	5.47	TGAAGA
MAL7P1.171	-406	1	5.47	TCTTCA
MAL7P1.171	-262	-1	5.47	TGAAGA
PFE1240w	-1807	1	5.47	TCTTCA
PFE1240w	-1313	-1	5.47	TGAAGA
PFE1240w	-1144	-1	5.47	TGAAGA
PFE1240w	-419	-1	5.47	TGAAGA
PF10_0278	-848	1	5.47	TCTTCA
PF13_0184	-931	1	5.47	TCTTCA
PF13_0184	-922	1	5.47	TCTTCA
MAL13P1.61	-1337	-1	5.47	TGAAGA
PF14_0633	-1569	1	5.47	TCTTCA
PFI1040c	-1058	1	5.47	TCTTCA
PF08_0003	-877	-1	5.47	TGAAGA
MAL13P1.480	-1674	1	5.47	TCTTCA
MAL13P1.480	-950	-1	5.47	TGAAGA
PF13_0352	-1040	-1	5.47	TGAAGA
PF11_0452	-1191	-1	5.47	TGAAGA
PFF0300w	-1285	1	5.47	TCTTCA
PFF0300w	-643	1	5.47	TCTTCA
PFF0300w	-265	-1	5.47	TGAAGA
MAL8P1.141	-198	-1	5.47	TGAAGA
PFL0075w	-1365	-1	5.47	TGAAGA
PFD0095c	-1537	-1	5.47	TGAAGA
PF08_0081	-1011	-1	5.47	TGAAGA
MAL7P1.76	-1254	1	5.47	TCTTCA
PF13_0219	-1319	-1	5.47	TGAAGA
PFF1100c	-107	1	5.47	TCTTCA
PFF1100c	-40	-1	5.47	TGAAGA
PF11_0378	-1920	-1	5.47	TGAAGA
PF11_0378	-886	1	5.47	TCTTCA
MAL13P1.395	-1679	-1	5.47	TGAAGA
MAL13P1.395	-723	-1	5.47	TGAAGA
MAL13P1.395	-251	1	5.47	TCTTCA
PF11_0398	-747	-1	5.47	TGAAGA
MAL13P1.268	-297	-1	5.47	TGAAGA
MAL13P1.268	-21	-1	5.47	TGAAGA
PF14_0621	-1640	-1	5.47	TGAAGA
PF14_0429	-479	-1	5.47	TGAAGA
PF14_0429	-148	-1	5.47	TGAAGA
PFF0325c	-1563	-1	5.47	TGAAGA
PFF0325c	-962	-1	5.47	TGAAGA
PFF0325c	-933	-1	5.47	TGAAGA
PFF0325c	-863	1	5.47	TCTTCA
PF11_0259	-626	1	5.47	TCTTCA
PF11_0259	-149	-1	5.47	TGAAGA
PFB0860c	-1005	1	5.47	TCTTCA
PFB0860c	-660	1	5.47	TCTTCA
PFE0465c	-341	1	5.47	TCTTCA
PF14_0016	-436	-1	5.47	TGAAGA
PFE1115c	-674	1	5.47	TCTTCA
PF13_0073	-1775	1	5.47	TCTTCA
PF13_0073	-1692	1	5.47	TCTTCA
PF10_0242	-747	-1	5.47	TGAAGA
PF11_0191	-1757	1	5.47	TCTTCA
PF11_0191	-1590	-1	5.47	TGAAGA
PFL2565w	-1605	1	5.47	TCTTCA
PFL2565w	-897	1	5.47	TCTTCA
PFB0650w	-427	1	5.47	TCTTCA
PF13_0253	-993	-1	5.47	TGAAGA
PF14_0193	-533	-1	5.47	TGAAGA
PF14_0250	-779	-1	5.47	TGAAGA
PF14_0250	-713	1	5.47	TCTTCA
PF08_0001	-1668	-1	5.47	TGAAGA
PF08_0001	-1500	1	5.47	TCTTCA
PFC0080c	-1283	-1	5.47	TGAAGA
PFD1170c	-1982	1	5.47	TCTTCA
PFD1045c	-1593	-1	5.47	TGAAGA
PFD1045c	-917	1	5.47	TCTTCA
PFE0070w	-530	-1	5.47	TGAAGA
PFE0070w	-198	1	5.47	TCTTCA
MAL8P1.67	-924	1	5.47	TCTTCA
MAL8P1.67	-227	-1	5.47	TGAAGA
PF14_0117	-1514	-1	5.47	TGAAGA
PF14_0117	-1331	-1	5.47	TGAAGA
PF14_0117	-229	1	5.47	TCTTCA
PFI0920c	-1632	1	5.47	TCTTCA
PFI0920c	-1485	-1	5.47	TGAAGA
PFI0920c	-28	-1	5.47	TGAAGA
PFB0875c	-240	1	5.47	TCTTCA
PFL0675c	-662	-1	5.47	TGAAGA
PFL0675c	-586	1	5.47	TCTTCA
PFL0675c	-100	-1	5.47	TGAAGA
PFL1175w	-637	1	5.47	TCTTCA
MAL7P1.172	-1877	1	5.47	TCTTCA
MAL7P1.172	-635	-1	5.47	TGAAGA
MAL7P1.172	-498	-1	5.47	TGAAGA
PF13_0238	-1220	1	5.13	TGTACA
PFB0932w	-1390	1	5.13	TGTACA
PFI0320w	-439	1	5.13	TGTACA
PFI0320w	-369	1	5.13	TGTACA
PF11_0347	-499	1	5.13	TGTACA
PF11_0347	-119	1	5.13	TGTACA
PF11_0347	-109	1	5.13	TGTACA
PFL1345c	-713	1	5.13	TGTACA
PF13_0076	-910	1	5.13	TGTACA
PF14_0264	-1753	1	5.13	TGTACA
PFF1315w	-907	1	5.13	TGTACA
PFF1315w	-281	1	5.13	TGTACA
PF10_0380	-617	1	5.13	TGTACA
PFL0135w	-484	1	5.13	TGTACA
PFL0135w	-15	1	5.13	TGTACA
PFB0485c	-1693	1	5.13	TGTACA
PFB0485c	-766	1	5.13	TGTACA
PFA0525w	-1776	1	5.13	TGTACA
PF11_0341	-1529	1	5.13	TGTACA
PF11_0341	-535	1	5.13	TGTACA
MAL13P1.70	-504	1	5.13	TGTACA
MAL13P1.70	-63	1	5.13	TGTACA
PFF1500c	-1926	1	5.13	TGTACA
PFF1500c	-1254	1	5.13	TGTACA
PFF1500c	-41	1	5.13	TGTACA
PFI0695c	-1012	1	5.13	TGTACA
PFI0110c	-1027	1	5.13	TGTACA
PF11_0230	-1304	1	5.13	TGTACA
PF14_0144	-1912	1	5.13	TGTACA
PFC0240c	-1212	1	5.13	TGTACA
PF14_0139	-739	1	5.13	TGTACA
PF14_0139	-355	1	5.13	TGTACA
PF14_0139	-307	1	5.13	TGTACA
PFD0070c	-1747	1	5.13	TGTACA
PF13_0275	-1021	1	5.13	TGTACA
PFI1085w	-1553	1	5.13	TGTACA
PFB0995w	-998	1	5.13	TGTACA
PFL1820w	-1466	1	5.13	TGTACA
PFL1820w	-525	1	5.13	TGTACA
PFD0985w	-1399	1	5.13	TGTACA
PFD0985w	-832	1	5.13	TGTACA
PF13_0163	-1041	1	5.13	TGTACA
PF14_0113	-1121	1	5.13	TGTACA
MAL13P1.413	-1497	1	5.13	TGTACA
PF14_0707	-1895	1	5.13	TGTACA
PFE1150w	-133	1	5.13	TGTACA
PFC0875w	-1271	1	5.13	TGTACA
PFC0875w	-1147	1	5.13	TGTACA
PF11_0093	-1930	1	5.13	TGTACA
PF10_0169	-1160	1	5.13	TGTACA
PF07_0092	-1189	1	5.13	TGTACA
PF07_0092	-411	1	5.13	TGTACA
PF08_0122	-361	1	5.13	TGTACA
MAL13P1.122	-686	1	5.13	TGTACA
PF13_0309	-1653	1	5.13	TGTACA
PF13_0138	-967	1	5.13	TGTACA
PF13_0138	-767	1	5.13	TGTACA
PF10_0219	-1965	1	5.13	TGTACA
PF14_0550	-11	1	5.13	TGTACA
PFC0430w	-146	1	5.13	TGTACA
MAL8P1.63	-589	1	5.13	TGTACA
PF13_0286	-1187	1	5.13	TGTACA
PFB0920w	-507	1	5.13	TGTACA
PFC0825c	-382	1	5.13	TGTACA
PFL1490w	-645	1	5.13	TGTACA
PFA0130c	-116	1	5.13	TGTACA
PFA0130c	-84	1	5.13	TGTACA
MAL13P1.225	-1560	1	5.13	TGTACA
PFE0055c	-905	1	5.13	TGTACA
PFB0655c	-772	1	5.13	TGTACA
PF14_0616	-1247	1	5.13	TGTACA
PF14_0487	-1716	1	5.13	TGTACA
PF14_0487	-1066	1	5.13	TGTACA
PF14_0100	-252	1	5.13	TGTACA
MAL13P1.222	-22	1	5.13	TGTACA
PF08_0065	-789	1	5.13	TGTACA
PF08_0065	-138	1	5.13	TGTACA
PF14_0431	-990	1	5.13	TGTACA
PF14_0515	-1773	1	5.13	TGTACA
PF14_0594	-1217	1	5.13	TGTACA
PFA0375c	-1792	1	5.13	TGTACA
PF14_0746	-295	1	5.13	TGTACA
PFI0470w	-1003	1	5.13	TGTACA
PF10_0278	-644	1	5.13	TGTACA
PF14_0633	-688	1	5.13	TGTACA
PF14_0633	-322	1	5.13	TGTACA
[truncated: 2,700 more rows]
