# Supplementary material for: Identification and Genome-Wide Prediction of DNA Binding Specificities for the ApiAP2 Family of Regulators from the Malaria Parasite
Source: PLoS Pathog. 2010 Oct 28;6(10):e1001165. doi: 10.1371/journal.ppat.1001165 (PMC2965767; doi:10.1371/journal.ppat.1001165)
Supplement: Dataset S7 — Sporozoite and zygote predicted targets of ApiAP2 proteins. (0.18 MB ZIP) [file ppat.1001165.s025.zip]

Archive with 5 entries (4 files):
- Dataset S7_revised/
- Dataset S7_revised/PF11_0442_Zygote targets.xls
- Dataset S7_revised/PF14_0633_Sporozoite targets.xls
- Dataset S7_revised/PFD0985w_D2_Sporozoite targets.xls
- Dataset S7_revised/PFF0670w_D1_Sporozoite targets.xls
