# Supplementary material for: Identification and Genome-Wide Prediction of DNA Binding Specificities for the ApiAP2 Family of Regulators from the Malaria Parasite
Source: PLoS Pathog. 2010 Oct 28;6(10):e1001165. doi: 10.1371/journal.ppat.1001165 (PMC2965767; doi:10.1371/journal.ppat.1001165)
Supplement: Dataset S7 — Sporozoite and zygote predicted targets of ApiAP2 proteins. (0.18 MB ZIP) [file ppat.1001165.s025.zip › Dataset S7_revised/PF11_0442_Zygote targets.xls]

## Sheet: PF11_0442_Zygote targets.xls
Dataset S7d. Predicted zygote targets of PF11_0442.
Zygote expression data taken from (Le Roch et al., 2003)
Searches were done using the position weight matrix trimmed to the 6 most informative consecutive motif positions.
Data is sorted by score from highest to lowest.
Column 1 - PlasmoDB gene IDs. Genes listed multiple times have more than one match to the motif in their upstream regions
Column 2 - Position of the motif upstream from the ATG start codon.
Column 3 - Orientation of the motif in the genome. 1 indicates the plus strand and -1 indicates the minus strand.
Column 4 - ScanACE score. Higher scores reflect better better matches to the position weight matrix.
Column 5 - Sequence of the motif match. All sequences are 5' to 3' from the plus strand.
Le Roch KG, Zhou Y, Blair PL, Grainger M, Moch JK, et al. (2003) Discovery of gene function by expression profiling of the malaria parasite life cycle. Science 301: 1503-1508.
Gene ID	Position	Orientation	Score	Sequence
PFF0280w	-1011	1	17.55	GCTAGC
PF14_0705	-372	1	17.55	GCTAGC
PFE0995c	-151	1	17.55	GCTAGC
MAL7P1.105	-452	1	17.55	GCTAGC
PF14_0470	-551	1	17.55	GCTAGC
PF10_0259	-828	1	17.55	GCTAGC
PF14_0168	-798	1	17.55	GCTAGC
PF10_0260	-33	1	17.55	GCTAGC
PFD0355c	-139	1	17.55	GCTAGC
PFF0385c	-593	1	17.55	GCTAGC
PF13_0054	-305	1	17.55	GCTAGC
PFL1625w	-528	1	17.55	GCTAGC
PFI0620w	-646	1	17.55	GCTAGC
MAL13P1.211	-408	-1	16.3	GCGAGC
MAL7P1.127	-1555	-1	16.3	GCGAGC
PF08_0052	-688	1	14.69	GCTGGC
PF13_0220	-540	1	11.46	CCTAGC
PFE0260w	-1309	1	11.46	CCTAGC
MAL13P1.332	-827	1	11.46	GCTAGG
PFC0415c	-1979	1	11.46	CCTAGC
PFD0355c	-97	1	11.46	CCTAGC
PFI1455c	-632	1	11.27	GGTAGC
PF10_0245	-1460	1	11.27	GGTAGC
PF14_0222	-42	-1	11.27	GCTACC
PFC0905c	-680	-1	11.27	GCTACC
PFC0905c	-640	-1	11.27	GCTACC
PFC0905c	-600	-1	11.27	GCTACC
PFC0905c	-522	-1	11.27	GCTACC
PFD0025w	-1178	-1	11.27	GCTACC
PFB0840w	-1466	-1	11.27	GCTACC
PFI1145w	-453	1	11.27	GGTAGC
PFI1815c	-1177	-1	11.27	GCTACC
PF14_0443	-1030	1	11.27	GGTAGC
MAL7P1.105	-539	1	11.27	GGTAGC
PFB0060w	-1971	-1	11.27	GCTACC
PFB0060w	-1156	-1	11.27	GCTACC
PFL2135c	-538	1	11.27	GGTAGC
MAL7P1.94	-1411	1	11.27	GGTAGC
PF13_0004	-1177	-1	11.27	GCTACC
PFA0035c	-888	1	11.27	GGTAGC
PF07_0089	-1489	1	10.12	GCTATC
MAL13P1.156	-885	1	10.12	GCTATC
PF14_0736	-417	1	10.12	GCTATC
PFE0875c	-193	1	10.12	GATAGC
PF10_0313	-916	1	10.12	GATAGC
PFF0975c	-389	1	10.12	GATAGC
PF14_0222	-1321	1	10.12	GCTATC
PFI1305w	-1408	1	10.12	GCTATC
MAL8P1.35	-629	1	10.12	GCTATC
PFI1330c	-914	1	10.12	GATAGC
PF08_0030	-442	1	10.12	GATAGC
PFD0870w	-1361	1	10.12	GCTATC
PF07_0030	-1135	1	10.12	GCTATC
PF14_0575	-162	1	10.12	GCTATC
PFA0150c	-697	1	10.12	GATAGC
MAL13P1.159	-111	1	10.12	GCTATC
PF13_0174	-83	1	10.12	GATAGC
PFL1445w	-162	1	10.12	GATAGC
PF13_0302	-1598	1	10.12	GATAGC
PFB0976w	-29	1	10.12	GCTATC
PFF1377w	-1909	1	10.12	GATAGC
PFF1377w	-1283	1	10.12	GCTATC
PFA0320w	-371	1	9.71	GCTTGC
PFC0415c	-1853	1	9.71	GCAAGC
PFF0240c	-1890	1	9.71	GCAAGC
PF14_0040	-785	1	9.25	GCTAGT
PFI0945w	-550	1	9.25	GCTAGT
PFC0540w	-255	1	9.25	ACTAGC
PFI1665w	-143	1	9.25	ACTAGC
PFB0840w	-260	1	9.25	ACTAGC
PFB0840w	-195	1	9.25	GCTAGT
PF08_0050	-537	1	9.25	GCTAGT
MAL13P1.21	-1030	1	9.25	ACTAGC
PFE0995c	-121	1	9.25	ACTAGC
PF10_0235	-1325	1	9.25	GCTAGT
PF10_0235	-1311	1	9.25	GCTAGT
PFC0215c	-731	1	9.25	ACTAGC
PFI1305w	-569	1	9.25	GCTAGT
PFI1330c	-898	1	9.25	GCTAGT
PF11_0407	-777	1	9.25	GCTAGT
PFC0460w	-257	1	9.25	ACTAGC
PFD0435c	-512	1	9.25	ACTAGC
PFE1065w	-532	1	9.25	GCTAGT
PFL1355w	-196	1	9.25	GCTAGT
PF13_0054	-1966	1	9.25	ACTAGC
PF10_0106	-769	1	9.25	ACTAGC
PF10_0106	-264	1	9.25	GCTAGT
PF11_0412	-341	1	9.25	ACTAGC
PFL1445w	-677	1	9.25	GCTAGT
PF14_0181	-335	1	9.25	ACTAGC
PFL2315c	-1593	1	9.25	GCTAGT
PFL2315c	-1564	1	9.25	GCTAGT
PFC0040w	-1806	1	9.25	GCTAGT
PFA0585w	-267	1	9.25	GCTAGT
PF14_0262	-1328	1	9.25	ACTAGC
PF14_0262	-972	1	9.25	ACTAGC
PFI0620w	-581	1	9.25	ACTAGC
PFI1765c	-862	1	9.25	ACTAGC
PFF0240c	-202	1	9.25	GCTAGT
PF07_0089	-1034	1	9.12	GCTAAC
MAL13P1.156	-61	1	9.12	GCTAAC
PFC0640w	-687	1	9.12	GTTAGC
PFL0550w	-280	1	9.12	GCTAAC
PF08_0033	-686	1	9.12	GCTAAC
PF14_0222	-1056	1	9.12	GCTAAC
PF14_0222	-146	1	9.12	GTTAGC
PFC0905c	-462	1	9.12	GCTAAC
PFB0840w	-366	1	9.12	GTTAGC
PFB0880w	-1203	1	9.12	GCTAAC
PFI0850w	-588	1	9.12	GCTAAC
MAL8P1.35	-535	1	9.12	GTTAGC
PF08_0030	-536	1	9.12	GCTAAC
PF14_0472	-361	1	9.12	GTTAGC
MAL7P1.97	-593	1	9.12	GTTAGC
MAL8P1.75	-1964	1	9.12	GTTAGC
PF11_0326	-408	1	9.12	GTTAGC
PF14_0575	-20	1	9.12	GTTAGC
MAL13P1.332	-677	1	9.12	GTTAGC
PFI0565w	-955	1	9.12	GCTAAC
PFF0385c	-269	1	9.12	GCTAAC
PFI1035w	-1704	1	9.12	GTTAGC
PFI0945w	-1911	1	8.73	GCTAGA
PFL0550w	-315	1	8.73	TCTAGC
PFC0840w	-973	1	8.73	TCTAGC
PFD0790c	-1147	1	8.73	GCTAGA
PFL1460c	-389	1	8.73	TCTAGC
PFE0260w	-1268	1	8.73	GCTAGA
PFE0260w	-1227	1	8.73	GCTAGA
PF14_0452	-526	1	8.73	TCTAGC
MAL13P1.203	-797	1	8.73	GCTAGA
PFF1150w	-1377	1	8.73	GCTAGA
PFD0435c	-579	1	8.73	TCTAGC
PFD0435c	-362	1	8.73	TCTAGC
PFI1440w	-355	1	8.73	TCTAGC
PFC0650w	-373	1	8.73	GCTAGA
PF10_0379	-47	1	8.73	GCTAGA
PFI1265w	-1114	1	8.73	GCTAGA
PF08_0038	-123	1	8.73	TCTAGC
PFF1377w	-553	1	8.73	TCTAGC
PF07_0009	-359	1	8.73	GCTAGA
