# Supplementary material for: Identification and Genome-Wide Prediction of DNA Binding Specificities for the ApiAP2 Family of Regulators from the Malaria Parasite
Source: PLoS Pathog. 2010 Oct 28;6(10):e1001165. doi: 10.1371/journal.ppat.1001165 (PMC2965767; doi:10.1371/journal.ppat.1001165)
Supplement: Dataset S7 — Sporozoite and zygote predicted targets of ApiAP2 proteins. (0.18 MB ZIP) [file ppat.1001165.s025.zip › Dataset S7_revised/PF14_0633_Sporozoite targets.xls]

## Sheet: GCATGC_PF14_0633.Sporozoite.tar
Dataset S7a. Predicted sporozoite targets of PF14_0633.
Sporozoite expression data taken from (Le Roch et al., 2003)
Searches were done using the position weight matrix trimmed to the 6 most informative consecutive motif positions.
Data is sorted by score from highest to lowest.
Column 1 - PlasmoDB gene IDs. Genes listed multiple times have more than one match to the motif in their upstream regions
Column 2 - Position of the motif upstream from the ATG start codon.
Column 3 - Orientation of the motif in the genome. 1 indicates the plus strand and -1 indicates the minus strand.
Column 4 - ScanACE score. Higher scores reflect better better matches to the position weight matrix.
Column 5 - Sequence of the motif match. All sequences are 5' to 3' from the plus strand.
Le Roch KG, Zhou Y, Blair PL, Grainger M, Moch JK, et al. (2003) Discovery of gene function by expression profiling of the malaria parasite life cycle. Science 301: 1503-1508.
Gene ID	Position	Orientation	Score	Sequence
PF10_0295	-1604	1	17.78	GCATGC
PF10_0295	-1338	1	17.78	GCATGC
PFL0800c	-785	1	17.78	GCATGC
PF13_0201	-875	1	17.78	GCATGC
PF13_0201	-76	1	17.78	GCATGC
PF11_0122	-1832	1	17.78	GCATGC
PF10_0218	-917	1	17.78	GCATGC
PFD0430c	-559	1	17.78	GCATGC
PF11_0344	-1795	1	17.78	GCATGC
PF11_0344	-1463	1	17.78	GCATGC
PF11_0344	-719	1	17.78	GCATGC
MAL7P1.93	-1454	1	17.78	GCATGC
PF10_0262	-976	1	17.78	GCATGC
PF10_0231	-238	1	17.78	GCATGC
PFD0425w	-248	1	17.78	GCATGC
PFD0215c	-412	1	17.78	GCATGC
PF08_0008	-1794	1	17.78	GCATGC
PF13_0350	-903	1	17.78	GCATGC
MAL13P1.212	-791	1	17.78	GCATGC
PFI0540w	-320	1	17.78	GCATGC
PFD0825c	-1192	1	17.78	GCATGC
PFE0965c	-583	1	17.78	GCATGC
PFI0065w	-1988	1	17.78	GCATGC
PFL0870w	-1545	1	17.78	GCATGC
PFL0870w	-1011	1	17.78	GCATGC
PF14_0729	-1388	1	17.78	GCATGC
PF14_0729	-466	1	17.78	GCATGC
PFL1260w	-715	1	17.78	GCATGC
PFD0375w	-885	1	17.78	GCATGC
PF08_0115	-1315	1	17.78	GCATGC
PF13_0267	-667	1	17.78	GCATGC
PF10_0403	-872	1	17.78	GCATGC
PFL2255w	-402	1	17.78	GCATGC
PF13_0182	-1247	1	17.78	GCATGC
PF10_0261	-1684	1	17.78	GCATGC
PF08_0088	-510	1	17.78	GCATGC
PF14_0271	-648	1	17.78	GCATGC
PF10_0401	-888	1	17.78	GCATGC
PF11_0486	-1227	1	17.78	GCATGC
PFL0565w	-1073	1	17.78	GCATGC
PFI0550w	-437	1	17.78	GCATGC
PFL1705w	-1069	1	17.78	GCATGC
PF14_0722	-683	1	17.78	GCATGC
PF13_0181	-532	1	17.78	GCATGC
PF11_0474	-418	1	17.78	GCATGC
PFI1675w	-455	1	17.78	GCATGC
PF11_0328	-656	1	17.78	GCATGC
PFE0015c	-896	1	17.78	GCATGC
MAL8P1.45	-385	1	17.78	GCATGC
PFL2250c	-714	1	17.78	GCATGC
PFL1255c	-1210	1	17.78	GCATGC
PFD0285c	-1134	1	17.78	GCATGC
PF11_0433	-992	1	17.78	GCATGC
PFF1545w	-215	1	17.78	GCATGC
PFL2030w	-1774	1	17.78	GCATGC
PF11_0371	-1065	1	17.78	GCATGC
PF13_0012	-773	1	17.78	GCATGC
PFL2145w	-62	1	17.78	GCATGC
PFL2095w	-853	1	17.78	GCATGC
PF14_0054	-1956	1	17.78	GCATGC
PFE0560c	-1936	1	17.78	GCATGC
PFL0955c	-683	1	17.78	GCATGC
PFL1080c	-1248	1	17.78	GCATGC
PF13_0351	-616	1	17.78	GCATGC
MAL7P1.92	-354	1	17.78	GCATGC
PFL2650w	-930	1	17.78	GCATGC
PF13_0160	-481	1	17.78	GCATGC
PF13_0163	-636	1	17.78	GCATGC
PF14_0080	-447	1	17.78	GCATGC
PFD0395c	-1141	1	17.78	GCATGC
PF14_0727	-1674	1	17.78	GCATGC
PFF1525c	-521	1	17.78	GCATGC
PFL0065w	-264	1	17.78	GCATGC
PF14_0173	-898	1	12.56	GCGTGC
PFI0955w	-55	1	12.56	GCGTGC
PF14_0492	-1265	-1	12.56	GCACGC
PFL1860c	-527	1	12.56	GCGTGC
PFL0350c	-1257	1	12.56	GCGTGC
PF10_0295	-1164	1	11.71	GCATGT
PFL0800c	-560	1	11.71	GCATGT
PFC0210c	-689	1	11.71	ACATGC
PFC0210c	-587	1	11.71	ACATGC
PFC0210c	-493	1	11.71	ACATGC
PFC0210c	-442	1	11.71	ACATGC
PFB0105c	-1149	1	11.71	GCATGT
PFB0105c	-716	1	11.71	GCATGT
PFB0105c	-133	1	11.71	GCATGT
PF13_0201	-1167	1	11.71	GCATGT
PF13_0201	-1134	1	11.71	ACATGC
PF11_0122	-337	1	11.71	GCATGT
PF14_0074	-473	1	11.71	GCATGT
MAL7P1.156	-383	1	11.71	ACATGC
PFB0325c	-1021	1	11.71	GCATGT
PFB0325c	-715	1	11.71	GCATGT
PFL0370w	-486	1	11.71	ACATGC
PFE0360c	-896	1	11.71	ACATGC
PFI1090w	-984	1	11.71	GCATGT
MAL8P1.6	-385	1	11.71	ACATGC
PFI0915w	-820	1	11.71	ACATGC
PFI0915w	-620	1	11.71	ACATGC
PFB0275w	-1364	1	11.71	GCATGT
PF10_0262	-139	1	11.71	GCATGT
PF10_0262	-12	1	11.71	ACATGC
PFI0075w	-1374	1	11.71	GCATGT
PFI0075w	-867	1	11.71	ACATGC
PFI0075w	-678	1	11.71	ACATGC
PFI0075w	-499	1	11.71	GCATGT
PF14_0425	-1497	1	11.71	ACATGC
PFA0360c	-1283	1	11.71	GCATGT
PF10_0231	-408	1	11.71	ACATGC
PF14_0467	-1183	1	11.71	GCATGT
PF14_0467	-784	1	11.71	ACATGC
PF13_0173	-249	1	11.71	GCATGT
PF11_0239	-1796	1	11.71	ACATGC
PFD0425w	-878	1	11.71	ACATGC
PFA0200w	-246	1	11.71	ACATGC
PF14_0533	-1685	1	11.71	GCATGT
PF08_0008	-1509	1	11.71	GCATGT
PFL1840w	-703	1	11.71	GCATGT
PFL1840w	-491	1	11.71	GCATGT
PF13_0166	-160	1	11.71	GCATGT
PF14_0660	-629	1	11.71	ACATGC
PFC0370w	-200	1	11.71	ACATGC
MAL13P1.212	-565	1	11.71	GCATGT
MAL13P1.212	-464	1	11.71	GCATGT
PF08_0119	-675	1	11.71	GCATGT
PF11_0406	-571	1	11.71	ACATGC
PF11_0406	-467	1	11.71	ACATGC
PF10_0170	-899	1	11.71	GCATGT
PF10_0170	-609	1	11.71	ACATGC
PFD0235c	-495	1	11.71	GCATGT
PF11_0020	-663	1	11.71	ACATGC
PFA0205w	-881	1	11.71	ACATGC
PFA0205w	-410	1	11.71	GCATGT
PFD0825c	-773	1	11.71	GCATGT
PFA0380w	-967	1	11.71	ACATGC
PFA0380w	-888	1	11.71	GCATGT
PF08_0129	-690	1	11.71	ACATGC
PF11_0480	-1983	1	11.71	GCATGT
PF11_0480	-1815	1	11.71	GCATGT
PF11_0480	-1467	1	11.71	ACATGC
PF10_0400	-879	1	11.71	GCATGT
PF11_0091	-783	1	11.71	GCATGT
PF11_0091	-254	1	11.71	GCATGT
PFE0020c	-878	1	11.71	GCATGT
PF10_0220	-1424	1	11.71	GCATGT
PF14_0729	-1676	1	11.71	GCATGT
PF14_0729	-1577	1	11.71	GCATGT
PF14_0729	-1037	1	11.71	GCATGT
PF14_0334	-1950	1	11.71	ACATGC
PF14_0278	-453	1	11.71	GCATGT
PFL1260w	-874	1	11.71	ACATGC
PFE0565w	-750	1	11.71	ACATGC
PF14_0038	-642	1	11.71	GCATGT
PFB0055c	-634	1	11.71	ACATGC
PF10_0112	-560	1	11.71	ACATGC
MAL8P1.134	-583	1	11.71	GCATGT
PF10_0265	-922	1	11.71	ACATGC
PFL2335w	-320	1	11.71	ACATGC
PF08_0005	-1095	1	11.71	GCATGT
PFE0950c	-469	1	11.71	ACATGC
PFB0640c	-312	1	11.71	ACATGC
PFI0165c	-775	1	11.71	GCATGT
PFC0610c	-1746	1	11.71	ACATGC
PFI0800c	-260	1	11.71	GCATGT
PF10_0261	-246	1	11.71	ACATGC
PF14_0073	-1593	1	11.71	ACATGC
PFL0070c	-428	1	11.71	GCATGT
MAL8P1.154	-218	1	11.71	GCATGT
PFA0005w	-1181	1	11.71	ACATGC
PFI1805w	-1475	1	11.71	ACATGC
PFL0475w	-585	1	11.71	ACATGC
PFB0955w	-68	1	11.71	ACATGC
PFI0015c	-613	1	11.71	ACATGC
PFC0750w	-912	1	11.71	GCATGT
PF14_0679	-1893	1	11.71	ACATGC
PF11_0486	-931	1	11.71	ACATGC
PF11_0486	-852	1	11.71	GCATGT
PFI0135c	-1732	1	11.71	ACATGC
PFL0840c	-916	1	11.71	GCATGT
PFL0340w	-1486	1	11.71	ACATGC
PFL1705w	-23	1	11.71	GCATGT
PF08_0132	-1470	1	11.71	ACATGC
PF10_0213	-1676	1	11.71	ACATGC
PF10_0213	-1519	1	11.71	ACATGC
PF10_0213	-217	1	11.71	ACATGC
PF11_0127	-690	1	11.71	GCATGT
PF11_0402	-1360	1	11.71	GCATGT
PF11_0402	-1118	1	11.71	ACATGC
PF13_0116	-1384	1	11.71	GCATGT
MAL13P1.125	-335	1	11.71	GCATGT
PFB0035c	-856	1	11.71	GCATGT
PF14_0173	-828	1	11.71	ACATGC
PFA0710c	-1924	1	11.71	GCATGT
PFL1320w	-863	1	11.71	GCATGT
PF08_0138	-1727	1	11.71	GCATGT
PF14_0770	-653	1	11.71	ACATGC
PF14_0220	-417	1	11.71	ACATGC
PF14_0008	-511	1	11.71	ACATGC
PF08_0082	-353	1	11.71	GCATGT
PF08_0082	-66	1	11.71	GCATGT
PFI0955w	-899	1	11.71	ACATGC
PFI0955w	-387	1	11.71	GCATGT
PFI1300c	-558	1	11.71	GCATGT
PF08_0045	-907	1	11.71	GCATGT
PFL1580w	-1935	1	11.71	GCATGT
PF13_0359	-1431	1	11.71	ACATGC
PF13_0359	-878	1	11.71	ACATGC
PFF0305c	-1768	1	11.71	GCATGT
PFF0305c	-1721	1	11.71	ACATGC
PFF0305c	-518	1	11.71	GCATGT
PFD0045c	-661	1	11.71	ACATGC
PF10_0290	-298	1	11.71	ACATGC
PF10_0290	-291	1	11.71	ACATGC
PF10_0290	-123	1	11.71	GCATGT
PF14_0251	-302	1	11.71	ACATGC
MAL13P1.331	-578	1	11.71	GCATGT
PF14_0615	-164	1	11.71	ACATGC
PF10_0280	-1678	1	11.71	GCATGT
PF10_0183	-272	1	11.71	ACATGC
PF14_0003	-659	1	11.71	ACATGC
PFD0655w	-503	1	11.71	ACATGC
PF14_0427	-438	1	11.71	GCATGT
PF14_0427	-306	1	11.71	ACATGC
PF11_0407	-674	1	11.71	GCATGT
PF14_0277	-826	1	11.71	ACATGC
PF10_0083	-1136	1	11.71	ACATGC
PF10_0083	-86	1	11.71	ACATGC
PFD0695w	-505	1	11.71	GCATGT
PFL1255c	-1051	1	11.71	GCATGT
PFD0285c	-42	1	11.71	ACATGC
PF11_0238	-1088	1	11.71	GCATGT
PF11_0007	-1122	1	11.71	ACATGC
PFL0875w	-953	1	11.71	GCATGT
PFL0875w	-597	1	11.71	ACATGC
PFL0875w	-536	1	11.71	ACATGC
PFI0580c	-858	1	11.71	ACATGC
PFI0580c	-421	1	11.71	GCATGT
PFA0690w	-492	1	11.71	GCATGT
PF10_0362	-1909	1	11.71	ACATGC
PF11_0083	-918	1	11.71	ACATGC
PF13_0295	-953	1	11.71	ACATGC
PF11_0329	-958	1	11.71	ACATGC
PF11_0329	-596	1	11.71	ACATGC
MAL7P1.159	-1088	1	11.71	GCATGT
PF11_0394	-276	1	11.71	GCATGT
PFL1650w	-451	1	11.71	GCATGT
PFL2030w	-1882	1	11.71	GCATGT
MAL8P1.153	-759	1	11.71	GCATGT
PFL2140c	-1787	1	11.71	GCATGT
PFL2140c	-1403	1	11.71	GCATGT
PFB0755w	-560	1	11.71	ACATGC
MAL13P1.133	-1447	1	11.71	GCATGT
PFL0465c	-1500	1	11.71	GCATGT
PF13_0012	-690	1	11.71	GCATGT
PF13_0012	-174	1	11.71	ACATGC
PFL2145w	-990	1	11.71	ACATGC
PFL2145w	-606	1	11.71	ACATGC
MAL13P1.356	-1170	1	11.71	ACATGC
PF14_0556	-672	1	11.71	ACATGC
PF11_0149	-973	1	11.71	ACATGC
PF11_0149	-574	1	11.71	GCATGT
MAL7P1.157	-1497	1	11.71	GCATGT
PF13_0146	-401	1	11.71	ACATGC
PFC1005c	-635	1	11.71	ACATGC
PFF1445c	-1006	1	11.71	ACATGC
PFL1950w	-1428	1	11.71	GCATGT
PFB0690w	-679	1	11.71	ACATGC
MAL13P1.189	-1248	1	11.71	ACATGC
PF14_0180	-1261	1	11.71	GCATGT
PFC0410w	-579	1	11.71	ACATGC
PF07_0123	-1177	1	11.71	GCATGT
PF07_0123	-1017	1	11.71	ACATGC
MAL13P1.126	-482	1	11.71	GCATGT
PF14_0771	-850	1	11.71	GCATGT
PFL0075w	-1409	1	11.71	ACATGC
PFC1120c	-1179	1	11.71	ACATGC
PFF0775w	-441	1	11.71	GCATGT
PF14_0004	-868	1	11.71	GCATGT
PFE1485w	-1241	1	11.71	GCATGT
PF13_0149	-57	1	11.71	ACATGC
PFI0590c	-43	1	11.71	GCATGT
PF13_0126	-1540	1	11.71	ACATGC
PFA0685c	-440	1	11.71	ACATGC
PFA0075w	-76	1	11.71	ACATGC
MAL13P1.329	-1953	1	11.71	GCATGT
MAL13P1.329	-842	1	11.71	GCATGT
PFE1030c	-450	1	11.71	ACATGC
PF13_0174	-270	1	11.71	ACATGC
PFI0380c	-739	1	11.71	GCATGT
PFE1205c	-761	1	11.71	ACATGC
PFE1205c	-483	1	11.71	ACATGC
PFC1100w	-663	1	11.71	ACATGC
PFF1250w	-1075	1	11.71	ACATGC
PF10_0223	-310	1	11.71	GCATGT
MAL8P1.82	-1733	1	11.71	GCATGT
PFE0330w	-217	1	11.71	GCATGT
PFL0350c	-780	1	11.71	GCATGT
PFL1620w	-1546	1	11.71	GCATGT
PFD0740w	-926	1	11.71	ACATGC
PF13_0235	-1996	1	11.71	GCATGT
PF13_0235	-1489	1	11.71	GCATGT
PF13_0235	-1264	1	11.71	ACATGC
PF13_0203	-997	1	11.71	ACATGC
MAL8P1.14	-844	1	11.71	ACATGC
PFE0335w	-708	1	11.71	ACATGC
PF14_0518	-1269	1	11.71	ACATGC
PFD0745c	-328	1	11.71	GCATGT
PF14_0440	-1094	1	11.71	ACATGC
MAL13P1.345	-413	1	11.71	GCATGT
PFL1695c	-715	1	11.71	ACATGC
MAL13P1.259	-383	1	11.71	ACATGC
PFL2635w	-871	1	11.71	GCATGT
PFL2635w	-755	1	11.71	GCATGT
PF13_0288	-832	1	11.71	ACATGC
PFC0695w	-668	1	11.71	GCATGT
PFC0405c	-587	1	11.71	GCATGT
PF11_0523	-1211	1	11.71	ACATGC
PF14_0621	-1834	1	11.71	ACATGC
PFB0972w	-1590	1	11.71	GCATGT
PF14_0262	-1815	1	11.71	GCATGT
PF14_0262	-1370	1	11.71	ACATGC
PFF1525c	-1121	1	11.71	ACATGC
PFI0080w	-1876	1	11.71	ACATGC
PFL0065w	-520	1	11.71	GCATGT
PFL0065w	-472	1	11.71	ACATGC
PFI1405c	-1748	1	11.71	GCATGT
PFE1100w	-836	1	11.71	ACATGC
PFF0525w	-264	1	11.71	GCATGT
PFL2280w	-1709	1	11.56	GCCTGC
PFL2280w	-272	1	11.56	GCAGGC
MAL13P1.264	-732	1	11.56	GCAGGC
MAL13P1.264	-720	1	11.56	GCAGGC
PF13_0201	-1245	1	10.41	GCTTGC
PF14_0074	-559	1	10.41	GCTTGC
PFE0365c	-215	-1	10.41	GCAAGC
PFL1770c	-273	1	10.41	GCTTGC
PF14_0467	-313	1	10.41	GCTTGC
PFI0800c	-558	1	10.41	GCTTGC
PF14_0073	-1507	-1	10.41	GCAAGC
PFL0445w	-849	-1	10.41	GCAAGC
PF07_0134	-158	1	10.41	GCTTGC
MAL13P1.125	-1689	-1	10.41	GCAAGC
PF13_0219	-446	-1	10.41	GCAAGC
PF10_0279	-812	1	10.41	GCTTGC
PFC1000w	-1803	-1	10.41	GCAAGC
PFL0015c	-1427	1	10.41	GCTTGC
PFC1005c	-1058	1	10.41	GCTTGC
PF13_0126	-190	1	10.41	GCTTGC
PFF1250w	-919	1	10.41	GCTTGC
PFF1250w	-301	-1	10.41	GCAAGC
MAL8P1.82	-214	-1	10.41	GCAAGC
PF13_0160	-108	1	10.41	GCTTGC
