# Supplementary material for: Identification and Genome-Wide Prediction of DNA Binding Specificities for the ApiAP2 Family of Regulators from the Malaria Parasite
Source: PLoS Pathog. 2010 Oct 28;6(10):e1001165. doi: 10.1371/journal.ppat.1001165 (PMC2965767; doi:10.1371/journal.ppat.1001165)
Supplement: Dataset S7 — Sporozoite and zygote predicted targets of ApiAP2 proteins. (0.18 MB ZIP) [file ppat.1001165.s025.zip › Dataset S7_revised/PFD0985w_D2_Sporozoite targets.xls]

## Sheet: TGTTAC_PFD0985wD2ext.Sporozoite
Dataset S7c. Predicted sporozoite targets of PFD0985w_D2.
Sporozoite expression data taken from (Le Roch et al., 2003)
Searches were done using the position weight matrix trimmed to the 6 most informative consecutive motif positions.
Data is sorted by score from highest to lowest.
Column 1 - PlasmoDB gene IDs. Genes listed multiple times have more than one match to the motif in their upstream regions
Column 2 - Position of the motif upstream from the ATG start codon.
Column 3 - Orientation of the motif in the genome. 1 indicates the plus strand and -1 indicates the minus strand.
Column 4 - ScanACE score. Higher scores reflect better better matches to the position weight matrix.
Column 5 - Sequence of the motif match. All sequences are 5' to 3' from the plus strand.
Le Roch KG, Zhou Y, Blair PL, Grainger M, Moch JK, et al. (2003) Discovery of gene function by expression profiling of the malaria parasite life cycle. Science 301: 1503-1508.
Gene ID	Position	Orientation	Score	Sequence
PF13_0201	-1980	1	12.25	TGTTAC
PF13_0201	-547	1	12.25	TGTTAC
PF14_0074	-435	1	12.25	TGTTAC
PF14_0294	-937	-1	12.25	GTAACA
MAL7P1.156	-1083	1	12.25	TGTTAC
MAL7P1.156	-838	1	12.25	TGTTAC
PFE0365c	-179	1	12.25	TGTTAC
PFB0325c	-765	1	12.25	TGTTAC
MAL13P1.309	-188	1	12.25	TGTTAC
PFE0360c	-1990	1	12.25	TGTTAC
PF10_0262	-1822	-1	12.25	GTAACA
PF10_0262	-1069	1	12.25	TGTTAC
PFI0075w	-392	1	12.25	TGTTAC
PF14_0344	-436	1	12.25	TGTTAC
PFA0360c	-208	1	12.25	TGTTAC
PF10_0231	-853	1	12.25	TGTTAC
PF13_0173	-1216	-1	12.25	GTAACA
PF13_0173	-263	-1	12.25	GTAACA
PFF1575w	-1077	1	12.25	TGTTAC
PFF1575w	-882	1	12.25	TGTTAC
PFF1575w	-571	1	12.25	TGTTAC
PFD0215c	-1189	1	12.25	TGTTAC
PFD0215c	-219	1	12.25	TGTTAC
PFD0215c	-96	1	12.25	TGTTAC
PF11_0114	-591	1	12.25	TGTTAC
PF14_0533	-527	1	12.25	TGTTAC
PF08_0008	-1991	1	12.25	TGTTAC
PF08_0008	-1582	-1	12.25	GTAACA
PF08_0008	-975	1	12.25	TGTTAC
PFE1455w	-343	1	12.25	TGTTAC
PF13_0166	-610	1	12.25	TGTTAC
PFC0150w	-548	-1	12.25	GTAACA
PFI0145w	-352	-1	12.25	GTAACA
PF14_0660	-1001	-1	12.25	GTAACA
MAL13P1.212	-156	1	12.25	TGTTAC
PF08_0119	-980	-1	12.25	GTAACA
PFA0205w	-607	1	12.25	TGTTAC
PFA0205w	-480	1	12.25	TGTTAC
PFA0205w	-137	1	12.25	TGTTAC
PFF1590w	-1444	-1	12.25	GTAACA
PFF1590w	-1340	-1	12.25	GTAACA
PFF1590w	-1060	1	12.25	TGTTAC
PFF1590w	-756	-1	12.25	GTAACA
PFF1590w	-574	1	12.25	TGTTAC
PFA0380w	-1692	-1	12.25	GTAACA
PFE1185w	-1239	-1	12.25	GTAACA
PF11_0480	-1119	-1	12.25	GTAACA
PF11_0480	-211	1	12.25	TGTTAC
PF10_0400	-1350	-1	12.25	GTAACA
PF13_0289	-326	1	12.25	TGTTAC
PFE1630w	-1136	1	12.25	TGTTAC
PF11_0091	-295	1	12.25	TGTTAC
MAL8P1.91	-82	1	12.25	TGTTAC
PFE0020c	-1340	-1	12.25	GTAACA
PF10_0220	-1621	1	12.25	TGTTAC
PF10_0220	-64	1	12.25	TGTTAC
PF14_0729	-573	1	12.25	TGTTAC
PF14_0334	-1979	1	12.25	TGTTAC
PF14_0278	-145	1	12.25	TGTTAC
PFB0055c	-1090	1	12.25	TGTTAC
PFD0375w	-328	1	12.25	TGTTAC
PFD0055w	-1668	1	12.25	TGTTAC
PFD0055w	-334	1	12.25	TGTTAC
PF08_0115	-953	1	12.25	TGTTAC
PFL2335w	-1261	1	12.25	TGTTAC
PFL2335w	-89	1	12.25	TGTTAC
PFE0950c	-1865	1	12.25	TGTTAC
PFE0950c	-1710	1	12.25	TGTTAC
PFE0950c	-311	1	12.25	TGTTAC
PFE0950c	-34	1	12.25	TGTTAC
PFB0640c	-1826	1	12.25	TGTTAC
PFI0165c	-1055	1	12.25	TGTTAC
PFD0060w	-1683	1	12.25	TGTTAC
PFD0060w	-1027	1	12.25	TGTTAC
PFD0060w	-330	1	12.25	TGTTAC
PFB0015c	-1171	1	12.25	TGTTAC
PFB0015c	-872	1	12.25	TGTTAC
PF10_0322	-1262	-1	12.25	GTAACA
PFI0800c	-708	1	12.25	TGTTAC
PFB0040c	-1168	1	12.25	TGTTAC
PFB0040c	-861	1	12.25	TGTTAC
PFD0225w	-1277	-1	12.25	GTAACA
PF10_0403	-1334	-1	12.25	GTAACA
PFB0765w	-1620	1	12.25	TGTTAC
PF11_0021	-691	-1	12.25	GTAACA
PFE0960w	-1990	1	12.25	TGTTAC
PF13_0182	-1717	-1	12.25	GTAACA
MAL8P1.154	-1423	1	12.25	TGTTAC
PFF0035c	-1331	-1	12.25	GTAACA
PFF0035c	-1049	1	12.25	TGTTAC
PFF0035c	-746	-1	12.25	GTAACA
PFF0035c	-564	1	12.25	TGTTAC
PFB0955w	-1877	1	12.25	TGTTAC
PFI0015c	-1046	1	12.25	TGTTAC
PFA0090c	-1293	-1	12.25	GTAACA
PFA0090c	-1068	-1	12.25	GTAACA
PF10_0002	-1443	-1	12.25	GTAACA
PF10_0002	-1339	-1	12.25	GTAACA
PF10_0002	-1057	1	12.25	TGTTAC
PF10_0002	-754	-1	12.25	GTAACA
PF10_0002	-572	1	12.25	TGTTAC
PF11_0010	-1041	1	12.25	TGTTAC
PF11_0010	-325	1	12.25	TGTTAC
PFI0710c	-1543	1	12.25	TGTTAC
PF10_0401	-1978	1	12.25	TGTTAC
PF10_0401	-1536	1	12.25	TGTTAC
PF10_0401	-716	-1	12.25	GTAACA
PF11_0486	-649	1	12.25	TGTTAC
PFI0135c	-1736	1	12.25	TGTTAC
PFL0565w	-1583	-1	12.25	GTAACA
PFI0550w	-1607	-1	12.25	GTAACA
PFI0550w	-134	1	12.25	TGTTAC
PF10_0404	-1789	1	12.25	TGTTAC
PF10_0404	-1070	1	12.25	TGTTAC
PFL0340w	-1249	1	12.25	TGTTAC
PF07_0134	-1815	1	12.25	TGTTAC
PF07_0134	-1138	1	12.25	TGTTAC
PF11_0517	-722	-1	12.25	GTAACA
PF11_0517	-537	-1	12.25	GTAACA
PFD0030c	-1491	-1	12.25	GTAACA
PFD0030c	-877	1	12.25	TGTTAC
PFD0030c	-746	-1	12.25	GTAACA
PFD0030c	-564	1	12.25	TGTTAC
PFL1705w	-95	1	12.25	TGTTAC
PF10_0213	-64	1	12.25	TGTTAC
PF10_0214	-1970	1	12.25	TGTTAC
PF13_0116	-1775	1	12.25	TGTTAC
MAL13P1.125	-820	-1	12.25	GTAACA
PFA0295c	-1737	1	12.25	TGTTAC
PFI1540w	-732	-1	12.25	GTAACA
PFB0035c	-1089	1	12.25	TGTTAC
PF14_0020	-1466	1	12.25	TGTTAC
PF14_0722	-485	-1	12.25	GTAACA
PFA0710c	-1123	1	12.25	TGTTAC
PFA0710c	-1062	1	12.25	TGTTAC
PF13_0181	-1229	1	12.25	TGTTAC
PF13_0181	-62	1	12.25	TGTTAC
PFF1440w	-1438	1	12.25	TGTTAC
PF14_0770	-1056	1	12.25	TGTTAC
PF14_0008	-1036	1	12.25	TGTTAC
PF08_0082	-529	1	12.25	TGTTAC
PF14_0768	-1440	-1	12.25	GTAACA
PF14_0768	-827	1	12.25	TGTTAC
PF14_0768	-701	-1	12.25	GTAACA
PFL2615w	-755	-1	12.25	GTAACA
PFL2615w	-568	1	12.25	TGTTAC
PFA0010c	-1050	1	12.25	TGTTAC
PFA0010c	-747	-1	12.25	GTAACA
PFA0010c	-565	1	12.25	TGTTAC
PFE0385w	-1533	-1	12.25	GTAACA
PFE0015c	-1544	1	12.25	TGTTAC
PFE0015c	-722	-1	12.25	GTAACA
PF10_0004	-1068	1	12.25	TGTTAC
PF10_0004	-575	1	12.25	TGTTAC
PFD0045c	-1110	1	12.25	TGTTAC
PF10_0227	-1366	1	12.25	TGTTAC
PF11_0320	-897	1	12.25	TGTTAC
PFC0475c	-324	1	12.25	TGTTAC
PF10_0290	-407	1	12.25	TGTTAC
PF14_0251	-1319	1	12.25	TGTTAC
PF14_0251	-223	-1	12.25	GTAACA
MAL13P1.331	-1769	-1	12.25	GTAACA
PF13_0322	-539	1	12.25	TGTTAC
PF13_0322	-513	-1	12.25	GTAACA
PF14_0614	-480	1	12.25	TGTTAC
PF14_0614	-119	1	12.25	TGTTAC
PFL1755w	-192	1	12.25	TGTTAC
PFB1020w	-1033	-1	12.25	GTAACA
PF10_0183	-967	1	12.25	TGTTAC
PFL2640c	-1322	-1	12.25	GTAACA
PFC0221c	-832	-1	12.25	GTAACA
PFL2410w	-743	1	12.25	TGTTAC
PF14_0755	-1089	1	12.25	TGTTAC
PF14_0003	-1063	1	12.25	TGTTAC
PFL2610w	-1061	-1	12.25	GTAACA
PFD0655w	-1991	-1	12.25	GTAACA
PF11_0113	-121	1	12.25	TGTTAC
PF14_0751	-367	1	12.25	TGTTAC
PFF0755c	-241	1	12.25	TGTTAC
MAL7P1.137	-1442	-1	12.25	GTAACA
MAL7P1.137	-1157	1	12.25	TGTTAC
PF11_0407	-316	1	12.25	TGTTAC
PF10_0083	-1555	1	12.25	TGTTAC
PF10_0083	-1478	-1	12.25	GTAACA
MAL8P1.97	-722	1	12.25	TGTTAC
PFC0605w	-581	1	12.25	TGTTAC
PFC0605w	-53	1	12.25	TGTTAC
PFL1475w	-1177	-1	12.25	GTAACA
PFL1255c	-9	1	12.25	TGTTAC
MAL13P1.202	-1631	-1	12.25	GTAACA
MAL13P1.202	-291	1	12.25	TGTTAC
PFA0350c	-186	1	12.25	TGTTAC
PFC0205c	-812	1	12.25	TGTTAC
PFL0995c	-1039	1	12.25	TGTTAC
PFL0995c	-84	1	12.25	TGTTAC
PFD0285c	-597	-1	12.25	GTAACA
PFD0285c	-466	1	12.25	TGTTAC
PFD0285c	-338	-1	12.25	GTAACA
PFA0050c	-1147	1	12.25	TGTTAC
PFF1275c	-1670	1	12.25	TGTTAC
PF14_0314	-162	-1	12.25	GTAACA
PFI0465c	-1394	1	12.25	TGTTAC
PFI0465c	-1116	1	12.25	TGTTAC
PFI0465c	-61	-1	12.25	GTAACA
PF14_0007	-1068	-1	12.25	GTAACA
PF11_0007	-876	1	12.25	TGTTAC
PFL0875w	-1130	1	12.25	TGTTAC
PFL1860c	-1160	1	12.25	TGTTAC
PFL1860c	-707	-1	12.25	GTAACA
PFL1860c	-321	1	12.25	TGTTAC
PFI0580c	-327	1	12.25	TGTTAC
PFL0560c	-1537	1	12.25	TGTTAC
PF10_0156	-1730	1	12.25	TGTTAC
PF10_0362	-1552	-1	12.25	GTAACA
PFD0015c	-1432	-1	12.25	GTAACA
PFD0015c	-1050	1	12.25	TGTTAC
PFD0015c	-747	-1	12.25	GTAACA
PFD0015c	-565	1	12.25	TGTTAC
PF14_0766	-1034	1	12.25	TGTTAC
PFL2605w	-1030	1	12.25	TGTTAC
MAL8P1.151	-949	-1	12.25	GTAACA
PFL0825c	-415	1	12.25	TGTTAC
PF13_0295	-1108	1	12.25	TGTTAC
PF10_0174	-523	1	12.25	TGTTAC
MAL7P1.159	-962	-1	12.25	GTAACA
PF11_0394	-1754	1	12.25	TGTTAC
PF11_0394	-1193	1	12.25	TGTTAC
PFL0230w	-359	1	12.25	TGTTAC
PFF1545w	-662	1	12.25	TGTTAC
PF07_0110	-77	1	12.25	TGTTAC
PFA0625w	-1142	-1	12.25	GTAACA
PFL2660w	-1433	-1	12.25	GTAACA
PFL2660w	-1329	-1	12.25	GTAACA
PFL2660w	-1049	1	12.25	TGTTAC
PFL2660w	-746	-1	12.25	GTAACA
PFL2660w	-564	1	12.25	TGTTAC
PFL2140c	-1900	1	12.25	TGTTAC
PF11_0371	-471	1	12.25	TGTTAC
PFB0755w	-671	-1	12.25	GTAACA
PFB0755w	-226	1	12.25	TGTTAC
PF14_0298	-1081	-1	12.25	GTAACA
PFL2625w	-1476	-1	12.25	GTAACA
PFL2625w	-863	1	12.25	TGTTAC
PFL2625w	-552	1	12.25	TGTTAC
PFL2625w	-387	-1	12.25	GTAACA
PFL0465c	-1553	-1	12.25	GTAACA
PF07_0130	-1371	-1	12.25	GTAACA
PF07_0130	-1137	-1	12.25	GTAACA
PF14_0556	-415	1	12.25	TGTTAC
PF11_0149	-989	-1	12.25	GTAACA
MAL7P1.47	-874	1	12.25	TGTTAC
MAL7P1.157	-1042	-1	12.25	GTAACA
MAL13P1.7	-657	-1	12.25	GTAACA
PF14_0054	-1288	1	12.25	TGTTAC
PF14_0054	-1248	1	12.25	TGTTAC
PF13_0146	-1390	-1	12.25	GTAACA
PFE0560c	-479	1	12.25	TGTTAC
PFE0560c	-86	-1	12.25	GTAACA
MAL13P1.315	-1909	-1	12.25	GTAACA
PF10_0293	-188	-1	12.25	GTAACA
PFL1950w	-1969	-1	12.25	GTAACA
PFB0690w	-216	1	12.25	TGTTAC
PF10_0310	-1321	1	12.25	TGTTAC
PF11_0086	-168	1	12.25	TGTTAC
PF14_0771	-1325	-1	12.25	GTAACA
PFL1375w	-188	1	12.25	TGTTAC
PF10_0058	-681	1	12.25	TGTTAC
PF10_0058	-216	1	12.25	TGTTAC
PFB0700c	-1148	1	12.25	TGTTAC
PFD0645w	-1343	-1	12.25	GTAACA
PFD0645w	-379	1	12.25	TGTTAC
PFD0645w	-207	-1	12.25	GTAACA
PF10_0095	-806	1	12.25	TGTTAC
PF10_0095	-354	1	12.25	TGTTAC
PF14_0004	-1345	-1	12.25	GTAACA
PF14_0004	-1099	-1	12.25	GTAACA
MAL13P1.182	-835	1	12.25	TGTTAC
PFE1485w	-1307	1	12.25	TGTTAC
PF13_0149	-1214	1	12.25	TGTTAC
PF13_0149	-523	1	12.25	TGTTAC
MAL13P1.250	-602	-1	12.25	GTAACA
PF13_0126	-1055	1	12.25	TGTTAC
PF07_0078	-390	1	12.25	TGTTAC
MAL8P1.10	-1147	1	12.25	TGTTAC
MAL8P1.10	-475	-1	12.25	GTAACA
MAL8P1.10	-427	1	12.25	TGTTAC
PFL0945w	-1798	1	12.25	TGTTAC
PFL0945w	-1426	1	12.25	TGTTAC
PFL0945w	-1360	-1	12.25	GTAACA
PFL0945w	-473	1	12.25	TGTTAC
PFD0035c	-1620	1	12.25	TGTTAC
PFD0975w	-199	1	12.25	TGTTAC
PFC0320w	-108	1	12.25	TGTTAC
PF10_0311	-395	1	12.25	TGTTAC
PF11_0345	-43	1	12.25	TGTTAC
PFD0145c	-424	-1	12.25	GTAACA
PFE1205c	-487	1	12.25	TGTTAC
PFC1100w	-1054	1	12.25	TGTTAC
MAL7P1.147	-1741	-1	12.25	GTAACA
PFA0275c	-1360	1	12.25	TGTTAC
MAL8P1.82	-1055	1	12.25	TGTTAC
PFE0330w	-35	1	12.25	TGTTAC
MAL13P1.242	-534	1	12.25	TGTTAC
PF10_0097	-176	1	12.25	TGTTAC
PFE0335w	-1083	1	12.25	TGTTAC
PFE0335w	-439	1	12.25	TGTTAC
PFL1200c	-434	1	12.25	TGTTAC
PF07_0083	-1554	-1	12.25	GTAACA
PFC0890w	-1957	1	12.25	TGTTAC
PF14_0518	-1555	1	12.25	TGTTAC
PFB0875c	-1505	1	12.25	TGTTAC
PFA0515w	-1402	1	12.25	TGTTAC
PFC0470w	-1483	1	12.25	TGTTAC
PFB0705w	-1750	-1	12.25	GTAACA
PF14_0041	-969	1	12.25	TGTTAC
PF14_0041	-785	1	12.25	TGTTAC
MAL13P1.345	-229	1	12.25	TGTTAC
MAL13P1.272	-923	1	12.25	TGTTAC
MAL13P1.183	-100	-1	12.25	GTAACA
PFL2620w	-1629	1	12.25	TGTTAC
PFL2590w	-1157	1	12.25	TGTTAC
PFC0940c	-512	-1	12.25	GTAACA
PF13_0288	-651	1	12.25	TGTTAC
PF13_0160	-1377	1	12.25	TGTTAC
PF14_0080	-1079	1	12.25	TGTTAC
PFD0395c	-542	-1	12.25	GTAACA
PFD0365c	-1631	-1	12.25	GTAACA
PFD0365c	-1481	1	12.25	TGTTAC
PFC0040w	-1719	1	12.25	TGTTAC
PFC0040w	-1029	1	12.25	TGTTAC
PFC0040w	-328	1	12.25	TGTTAC
PF14_0621	-1838	1	12.25	TGTTAC
PF14_0621	-118	1	12.25	TGTTAC
PFA0745w	-1773	1	12.25	TGTTAC
PFA0745w	-1135	1	12.25	TGTTAC
PFB0805c	-1746	-1	12.25	GTAACA
PFB1000w	-1144	1	12.25	TGTTAC
PFB0030c	-1418	-1	12.25	GTAACA
PFB0030c	-1033	1	12.25	TGTTAC
PFB0030c	-554	1	12.25	TGTTAC
PF14_0262	-1426	1	12.25	TGTTAC
PF14_0262	-232	1	12.25	TGTTAC
PFF1315w	-770	1	12.25	TGTTAC
PFI0080w	-1634	1	12.25	TGTTAC
PFI0080w	-1372	-1	12.25	GTAACA
PFI0080w	-749	-1	12.25	GTAACA
PFI1405c	-149	1	12.25	TGTTAC
PFI1515w	-383	-1	12.25	GTAACA
MAL8P1.7	-436	-1	12.25	GTAACA
PFF0525w	-933	-1	12.25	GTAACA
PF10_0393	-1131	1	12.25	TGTTAC
PFE0360c	-1307	-1	9.65	GTGACA
PFE0360c	-900	1	9.65	TGTCAC
PFA0360c	-1138	1	9.65	TGTCAC
PFD0215c	-149	1	9.65	TGTCAC
PFA0200w	-127	1	9.65	TGTCAC
PFL2280w	-223	1	9.65	TGTCAC
PFL1840w	-418	-1	9.65	GTGACA
PF13_0166	-629	1	9.65	TGTCAC
MAL8P1.8	-68	1	9.65	TGTCAC
PFA0380w	-811	1	9.65	TGTCAC
PF10_0400	-1674	-1	9.65	GTGACA
PF11_0060	-225	-1	9.65	GTGACA
PFE0950c	-764	-1	9.65	GTGACA
PFL0630w	-1243	1	9.65	TGTCAC
PF10_0261	-1209	1	9.65	TGTCAC
PFL0475w	-1101	1	9.65	TGTCAC
PFA0090c	-847	1	9.65	TGTCAC
PF10_0401	-900	1	9.65	TGTCAC
PFB0035c	-13	1	9.65	TGTCAC
PF13_0181	-223	1	9.65	TGTCAC
PFF0005c	-988	1	9.65	TGTCAC
PFF0005c	-806	1	9.65	TGTCAC
PFB0320c	-1274	1	9.65	TGTCAC
PF11_0328	-502	1	9.65	TGTCAC
PFE0015c	-908	1	9.65	TGTCAC
PF11_0320	-611	1	9.65	TGTCAC
PFL2245w	-1023	-1	9.65	GTGACA
PFB1020w	-815	1	9.65	TGTCAC
PFL0540w	-737	-1	9.65	GTGACA
PFL2610w	-842	1	9.65	TGTCAC
PFD0655w	-168	1	9.65	TGTCAC
PFD0655w	-73	1	9.65	TGTCAC
PF13_0167	-827	1	9.65	TGTCAC
PFC1105w	-855	1	9.65	TGTCAC
PF14_0007	-846	1	9.65	TGTCAC
MAL13P1.251	-52	-1	9.65	GTGACA
PFD0450c	-747	-1	9.65	GTGACA
PFE0705c	-739	1	9.65	TGTCAC
PFE1025c	-1093	-1	9.65	GTGACA
PFL2140c	-32	-1	9.65	GTGACA
PF13_0012	-1090	-1	9.65	GTGACA
PFI0920c	-1124	-1	9.65	GTGACA
PF11_0149	-683	-1	9.65	GTGACA
MAL7P1.47	-1010	1	9.65	TGTCAC
PFC1005c	-614	1	9.65	TGTCAC
PFL1375w	-1491	1	9.65	TGTCAC
PF10_0058	-1414	1	9.65	TGTCAC
PF11_0249	-1766	1	9.65	TGTCAC
PFL0830w	-499	1	9.65	TGTCAC
PFI1690c	-335	1	9.65	TGTCAC
PFE1400c	-951	1	9.65	TGTCAC
PF11_0058	-997	1	9.65	TGTCAC
PF11_0058	-748	-1	9.65	GTGACA
PFL1325c	-249	1	9.65	TGTCAC
PF10_0095	-934	1	9.65	TGTCAC
PF13_0149	-1532	1	9.65	TGTCAC
PF11_0115	-755	-1	9.65	GTGACA
PF07_0026	-264	-1	9.65	GTGACA
MAL8P1.82	-1703	1	9.65	TGTCAC
PFC0695w	-1361	-1	9.65	GTGACA
PFD0395c	-1606	1	9.65	TGTCAC
PF14_0727	-819	1	9.65	TGTCAC
PFB0030c	-13	1	9.65	TGTCAC
PF14_0262	-249	1	9.65	TGTCAC
PFE1100w	-378	1	9.65	TGTCAC
PFF1195c	-853	-1	9.65	GTGACA
PFF1195c	-262	1	9.65	TGTCAC
PF10_0295	-165	-1	9.54	GTACCA
PFC0210c	-1414	-1	9.54	GTACCA
PFB0105c	-1898	-1	9.54	GTACCA
PF08_0108	-1452	1	9.54	TGGTAC
PF08_0108	-1176	1	9.54	TGGTAC
PF13_0201	-1880	1	9.54	TGTTCC
PF14_0074	-1997	-1	9.54	GGAACA
PF14_0294	-1810	1	9.54	TGTTCC
MAL7P1.156	-147	-1	9.54	GGAACA
PFL1770c	-1343	-1	9.54	GTACCA
PFB0325c	-168	1	9.54	TGTTCC
PFB0325c	-35	1	9.54	TGGTAC
MAL13P1.156	-1874	-1	9.54	GGAACA
MAL13P1.156	-489	1	9.54	TGTTCC
PFI1090w	-1485	-1	9.54	GTACCA
PFI0915w	-1890	1	9.54	TGGTAC
MAL7P1.93	-920	-1	9.54	GGAACA
MAL7P1.93	-686	1	9.54	TGTTCC
PFI0075w	-1656	-1	9.54	GGAACA
PF14_0425	-1516	-1	9.54	GGAACA
PF11_0193	-834	1	9.54	TGTTCC
PFD0425w	-803	-1	9.54	GGAACA
PFD0425w	-337	-1	9.54	GGAACA
PFD0425w	-35	-1	9.54	GGAACA
PFD0215c	-1406	-1	9.54	GGAACA
PF11_0114	-475	1	9.54	TGGTAC
PFE1455w	-55	-1	9.54	GGAACA
PFL1840w	-176	-1	9.54	GGAACA
PF13_0166	-387	-1	9.54	GTACCA
PFL0550w	-875	1	9.54	TGTTCC
PFL0550w	-495	1	9.54	TGTTCC
PFC0150w	-206	-1	9.54	GGAACA
PFI0145w	-1214	-1	9.54	GGAACA
PF14_0660	-806	-1	9.54	GGAACA
PF14_0660	-156	1	9.54	TGTTCC
PF10_0397	-1810	-1	9.54	GGAACA
PF10_0397	-75	-1	9.54	GGAACA
PF08_0119	-1346	1	9.54	TGGTAC
PF11_0406	-282	1	9.54	TGTTCC
PF10_0170	-1886	-1	9.54	GTACCA
PF11_0020	-1914	1	9.54	TGGTAC
MAL7P1.29	-996	1	9.54	TGGTAC
PFD0825c	-952	-1	9.54	GGAACA
PF08_0129	-912	1	9.54	TGTTCC
PF08_0129	-483	-1	9.54	GGAACA
PF08_0129	-288	1	9.54	TGTTCC
PFE1185w	-1716	1	9.54	TGGTAC
PF11_0480	-967	-1	9.54	GGAACA
PF11_0480	-893	-1	9.54	GTACCA
PF13_0289	-14	-1	9.54	GTACCA
PFE1630w	-1393	1	9.54	TGTTCC
PF11_0091	-1566	1	9.54	TGGTAC
PFD0320c	-1218	-1	9.54	GGAACA
PFD0320c	-342	-1	9.54	GGAACA
MAL13P1.328	-498	1	9.54	TGTTCC
PF14_0447	-188	1	9.54	TGTTCC
MAL8P1.91	-1482	-1	9.54	GGAACA
PFE0020c	-1365	-1	9.54	GTACCA
PFE0020c	-839	1	9.54	TGGTAC
PF10_0220	-1337	-1	9.54	GTACCA
PF14_0334	-1052	1	9.54	TGTTCC
PF14_0278	-1152	-1	9.54	GGAACA
PF14_0278	-53	1	9.54	TGTTCC
PFL0085c	-149	-1	9.54	GGAACA
PFD0915w	-1637	1	9.54	TGTTCC
MAL8P1.134	-125	1	9.54	TGGTAC
PF08_0115	-1036	1	9.54	TGGTAC
PF13_0019	-268	-1	9.54	GTACCA
PF08_0005	-96	1	9.54	TGTTCC
PFL0630w	-1291	1	9.54	TGGTAC
MAL7P1.120	-976	-1	9.54	GTACCA
PFB0640c	-1248	-1	9.54	GGAACA
PFI0165c	-1229	1	9.54	TGGTAC
PFI0165c	-446	1	9.54	TGGTAC
PFB0015c	-1045	-1	9.54	GTACCA
PFI0800c	-197	1	9.54	TGGTAC
PF10_0403	-1672	-1	9.54	GGAACA
PF10_0403	-654	-1	9.54	GGAACA
PF13_0182	-1390	-1	9.54	GGAACA
PF13_0182	-633	1	9.54	TGGTAC
PF13_0182	-287	-1	9.54	GGAACA
PF14_0073	-69	1	9.54	TGTTCC
PFF0325c	-436	1	9.54	TGGTAC
MAL8P1.154	-483	1	9.54	TGTTCC
PF08_0088	-810	1	9.54	TGTTCC
PFA0005w	-1730	-1	9.54	GTACCA
PFA0005w	-1390	-1	9.54	GGAACA
PFA0005w	-38	-1	9.54	GTACCA
PF11_0310	-1112	-1	9.54	GGAACA
PFI1805w	-1048	1	9.54	TGTTCC
PF10_0232	-1571	-1	9.54	GTACCA
PF10_0232	-255	1	9.54	TGTTCC
PFB0955w	-1274	1	9.54	TGGTAC
PFC0750w	-1175	-1	9.54	GGAACA
PF11_0010	-1740	1	9.54	TGTTCC
PFI0710c	-1082	1	9.54	TGGTAC
PF14_0149	-1304	-1	9.54	GTACCA
MAL13P1.311	-76	1	9.54	TGTTCC
PF10_0404	-1340	1	9.54	TGTTCC
PF10_0404	-194	-1	9.54	GGAACA
PFL1705w	-1579	1	9.54	TGTTCC
PF10_0213	-608	1	9.54	TGTTCC
PF10_0213	-43	1	9.54	TGTTCC
PF10_0214	-1068	-1	9.54	GGAACA
PF10_0214	-337	1	9.54	TGTTCC
PF11_0127	-1495	-1	9.54	GGAACA
PF11_0402	-1837	1	9.54	TGTTCC
MAL13P1.125	-973	1	9.54	TGTTCC
PF14_0020	-378	1	9.54	TGGTAC
PF14_0722	-1468	-1	9.54	GGAACA
PFA0710c	-1810	-1	9.54	GGAACA
PF13_0181	-1492	1	9.54	TGTTCC
PF13_0181	-1146	-1	9.54	GTACCA
PF13_0181	-389	1	9.54	TGTTCC
PF14_0770	-1372	1	9.54	TGTTCC
PF14_0770	-1258	1	9.54	TGGTAC
PFF0005c	-1995	1	9.54	TGGTAC
PF08_0082	-1709	1	9.54	TGTTCC
PF14_0768	-512	-1	9.54	GGAACA
PFI1675w	-538	1	9.54	TGTTCC
PFE0485w	-1946	1	9.54	TGGTAC
PF08_0045	-57	-1	9.54	GTACCA
PFL1580w	-1716	1	9.54	TGTTCC
PF13_0359	-1336	-1	9.54	GGAACA
PF13_0359	-735	-1	9.54	GTACCA
PF13_0359	-570	1	9.54	TGGTAC
PF13_0359	-516	1	9.54	TGTTCC
PF14_0128	-1379	1	9.54	TGGTAC
PF14_0128	-806	1	9.54	TGTTCC
PFD1010w	-589	1	9.54	TGTTCC
PFD1010w	-194	-1	9.54	GGAACA
PF10_0004	-1910	1	9.54	TGTTCC
PF10_0004	-1880	1	9.54	TGGTAC
PF10_0004	-1289	1	9.54	TGGTAC
PF10_0004	-162	1	9.54	TGGTAC
PFC0215c	-797	-1	9.54	GGAACA
MAL13P1.331	-160	1	9.54	TGTTCC
PF13_0322	-1755	1	9.54	TGTTCC
PF13_0322	-582	-1	9.54	GGAACA
PF13_0322	-300	1	9.54	TGGTAC
PF14_0647	-1624	-1	9.54	GGAACA
MAL7P1.127	-395	1	9.54	TGTTCC
PF14_0726	-699	1	9.54	TGTTCC
PF14_0615	-1052	1	9.54	TGTTCC
PF10_0280	-156	1	9.54	TGTTCC
PFI1535w	-1281	1	9.54	TGTTCC
PFC0221c	-803	1	9.54	TGTTCC
PF14_0330	-83	1	9.54	TGGTAC
PF14_0003	-1967	1	9.54	TGGTAC
PF14_0003	-1940	-1	9.54	GTACCA
PF14_0003	-1379	1	9.54	TGTTCC
PF14_0003	-1265	1	9.54	TGGTAC
PFD0655w	-1340	-1	9.54	GGAACA
PFD0655w	-844	-1	9.54	GTACCA
PFD0655w	-14	-1	9.54	GTACCA
PF11_0113	-1028	-1	9.54	GTACCA
PF14_0751	-1085	-1	9.54	GTACCA
PF11_0261	-826	-1	9.54	GGAACA
PF11_0407	-383	1	9.54	TGTTCC
PF11_0264	-768	1	9.54	TGTTCC
PF11_0264	-692	1	9.54	TGTTCC
PF10_0083	-1151	-1	9.54	GTACCA
PFC0605w	-568	-1	9.54	GGAACA
PFE1295c	-550	-1	9.54	GGAACA
PFC0295c	-1248	-1	9.54	GGAACA
PF14_0097	-508	-1	9.54	GTACCA
PFC0205c	-770	-1	9.54	GGAACA
PFD0285c	-1866	-1	9.54	GGAACA
PFD0285c	-1632	1	9.54	TGGTAC
PFF1275c	-78	1	9.54	TGTTCC
PFE1460w	-931	1	9.54	TGGTAC
PF08_0030	-111	-1	9.54	GTACCA
MAL13P1.251	-335	-1	9.54	GGAACA
PF10_0199	-260	-1	9.54	GGAACA
PFL1860c	-180	1	9.54	TGTTCC
PF10_0156	-507	1	9.54	TGTTCC
PF10_0156	-255	-1	9.54	GTACCA
PF11_0083	-31	1	9.54	TGGTAC
PF10_0279	-914	1	9.54	TGGTAC
PFC1000w	-899	-1	9.54	GTACCA
PFC1000w	-538	1	9.54	TGGTAC
PF14_0482	-52	-1	9.54	GTACCA
PF10_0051	-468	-1	9.54	GTACCA
PF11_0394	-1481	-1	9.54	GTACCA
PFD0835c	-1755	-1	9.54	GGAACA
PFL0230w	-1823	1	9.54	TGTTCC
PF07_0110	-811	-1	9.54	GGAACA
PFL2030w	-166	-1	9.54	GGAACA
MAL8P1.153	-1834	1	9.54	TGGTAC
PFL2140c	-1400	1	9.54	TGTTCC
PF11_0371	-1930	1	9.54	TGGTAC
PFL0465c	-1947	-1	9.54	GGAACA
PF13_0012	-1214	-1	9.54	GGAACA
PFL2145w	-993	-1	9.54	GGAACA
MAL13P1.356	-1663	-1	9.54	GTACCA
PF13_0230	-1077	1	9.54	TGGTAC
PFI0920c	-1871	1	9.54	TGGTAC
PFI0920c	-459	1	9.54	TGTTCC
PFL2095w	-1412	1	9.54	TGTTCC
PFL0015c	-194	-1	9.54	GGAACA
PF11_0149	-1423	1	9.54	TGTTCC
PF11_0149	-978	-1	9.54	GGAACA
PFD0300w	-120	-1	9.54	GGAACA
PF11_0336	-567	-1	9.54	GGAACA
MAL7P1.47	-132	-1	9.54	GGAACA
MAL7P1.157	-1733	1	9.54	TGTTCC
PF14_0238	-166	1	9.54	TGTTCC
PF11_0276	-1098	-1	9.54	GGAACA
PFF1445c	-1565	-1	9.54	GGAACA
MAL13P1.315	-1193	1	9.54	TGTTCC
PF10_0293	-163	-1	9.54	GGAACA
PF14_0107	-1815	1	9.54	TGTTCC
PF14_0107	-1449	-1	9.54	GGAACA
PFL0955c	-53	1	9.54	TGTTCC
PF10_0137	-92	1	9.54	TGTTCC
MAL13P1.189	-1288	-1	9.54	GGAACA
PFD0840w	-832	1	9.54	TGTTCC
PFD0840w	-458	1	9.54	TGTTCC
PFC0410w	-1091	-1	9.54	GTACCA
PF07_0123	-976	-1	9.54	GGAACA
PF11_0086	-1194	-1	9.54	GGAACA
PF11_0086	-1182	-1	9.54	GGAACA
PFL1375w	-1342	1	9.54	TGGTAC
PFC1120c	-1729	-1	9.54	GTACCA
PFC1120c	-83	-1	9.54	GTACCA
PF10_0191	-1836	1	9.54	TGGTAC
PF10_0191	-506	1	9.54	TGGTAC
PFE1400c	-1505	1	9.54	TGTTCC
PFE1400c	-1246	-1	9.54	GGAACA
PFD0645w	-1783	1	9.54	TGTTCC
PF14_0004	-1370	-1	9.54	GTACCA
PF14_0004	-1010	-1	9.54	GTACCA
MAL13P1.261	-213	-1	9.54	GGAACA
PF13_0126	-902	-1	9.54	GGAACA
PFA0430c	-1297	-1	9.54	GGAACA
PFA0430c	-854	1	9.54	TGTTCC
PF07_0078	-1028	1	9.54	TGTTCC
PFL0945w	-1222	-1	9.54	GGAACA
PFI0380c	-631	1	9.54	TGGTAC
PF11_0212	-209	1	9.54	TGTTCC
PF11_0115	-157	-1	9.54	GTACCA
PFC0050c	-143	1	9.54	TGGTAC
PFC1100w	-1864	-1	9.54	GTACCA
PFC1100w	-1617	-1	9.54	GGAACA
PFC1100w	-194	-1	9.54	GGAACA
PFL1570w	-721	-1	9.54	GGAACA
PFF1250w	-1781	1	9.54	TGGTAC
PF10_0223	-1099	1	9.54	TGGTAC
PF10_0223	-139	1	9.54	TGTTCC
PF10_0044	-229	1	9.54	TGTTCC
PFL0745c	-1766	-1	9.54	GGAACA
MAL13P1.35	-417	-1	9.54	GTACCA
MAL13P1.35	-6	-1	9.54	GTACCA
PFL0350c	-1747	1	9.54	TGGTAC
PFL0350c	-581	-1	9.54	GGAACA
PFL1620w	-144	-1	9.54	GGAACA
PFD0740w	-1126	-1	9.54	GTACCA
PFC0506w	-144	1	9.54	TGTTCC
PFC1060c	-301	-1	9.54	GTACCA
PFE0335w	-535	1	9.54	TGGTAC
PFI1680w	-468	-1	9.54	GGAACA
PFL0335c	-1608	-1	9.54	GGAACA
PFL0335c	-978	-1	9.54	GTACCA
PF11_0063	-776	-1	9.54	GTACCA
PFC0890w	-1353	1	9.54	TGTTCC
PF13_0343	-42	1	9.54	TGTTCC
PF14_0518	-1060	1	9.54	TGGTAC
PFB0875c	-528	1	9.54	TGTTCC
PFA0515w	-416	1	9.54	TGGTAC
PFC0470w	-1318	1	9.54	TGTTCC
PFC0470w	-219	-1	9.54	GTACCA
MAL7P1.36	-978	-1	9.54	GTACCA
MAL13P1.345	-1420	1	9.54	TGGTAC
MAL7P1.92	-1122	-1	9.54	GGAACA
MAL7P1.92	-888	1	9.54	TGTTCC
PFL1695c	-1392	-1	9.54	GGAACA
PFL1695c	-940	1	9.54	TGGTAC
PFL1695c	-435	-1	9.54	GGAACA
MAL13P1.259	-831	-1	9.54	GTACCA
PFL2590w	-1946	1	9.54	TGGTAC
PFC0695w	-484	1	9.54	TGTTCC
PF13_0163	-1004	-1	9.54	GTACCA
PFC0405c	-75	1	9.54	TGGTAC
PFE0390w	-760	1	9.54	TGGTAC
PF11_0523	-898	1	9.54	TGGTAC
PF11_0523	-351	-1	9.54	GGAACA
PF11_0523	-171	-1	9.54	GTACCA
PF11_0523	-132	1	9.54	TGTTCC
PF14_0727	-1115	1	9.54	TGGTAC
PF14_0727	-20	1	9.54	TGTTCC
PF14_0590	-305	-1	9.54	GGAACA
PFA0745w	-1750	1	9.54	TGTTCC
PFB0976w	-1542	-1	9.54	GTACCA
PFB0976w	-578	-1	9.54	GTACCA
PF14_0262	-1727	1	9.54	TGGTAC
PF08_0070	-1879	1	9.54	TGTTCC
PF08_0070	-1850	-1	9.54	GGAACA
PFL0065w	-448	1	9.54	TGGTAC
PFI1405c	-1340	1	9.54	TGTTCC
PF11_0109	-891	1	9.54	TGGTAC
PFE1070c	-830	1	9.54	TGTTCC
PFF0525w	-1464	-1	9.54	GGAACA
PFF0525w	-648	1	9.54	TGGTAC
PFF1195c	-628	-1	9.54	GGAACA
PF10_0381	-1336	1	9.54	TGTTCC
PF11_0122	-650	1	9.17	GGTTAC
PFE1455w	-132	1	9.17	GGTTAC
PF13_0166	-247	1	9.17	GGTTAC
PFC0370w	-712	-1	9.17	GTAACC
PFI0540w	-1258	1	9.17	GGTTAC
PFL0870w	-1322	-1	9.17	GTAACC
PF10_0220	-999	1	9.17	GGTTAC
PFL0630w	-1745	1	9.17	GGTTAC
PFB0640c	-1321	1	9.17	GGTTAC
PFD0060w	-1794	1	9.17	GGTTAC
PF10_0403	-1555	1	9.17	GGTTAC
PF10_0403	-1438	-1	9.17	GTAACC
PFB0765w	-1515	1	9.17	GGTTAC
PFB0765w	-440	1	9.17	GGTTAC
PF07_0105	-1856	1	9.17	GGTTAC
PFL0340w	-970	1	9.17	GGTTAC
PF11_0315	-1050	1	9.17	GGTTAC
PF14_0173	-889	1	9.17	GGTTAC
PFI1675w	-1152	1	9.17	GGTTAC
PF11_0328	-1929	1	9.17	GGTTAC
PF08_0007	-567	1	9.17	GGTTAC
PF14_0251	-185	-1	9.17	GTAACC
PFB1020w	-1363	-1	9.17	GTAACC
PFL0540w	-1060	1	9.17	GGTTAC
PFL2610w	-1391	-1	9.17	GTAACC
PFD0655w	-214	-1	9.17	GTAACC
PFE1295c	-409	-1	9.17	GTAACC
PF14_0097	-1969	1	9.17	GGTTAC
PF11_0007	-1115	-1	9.17	GTAACC
PF11_0083	-1254	1	9.17	GGTTAC
MAL7P1.159	-517	1	9.17	GGTTAC
PFL0465c	-988	1	9.17	GGTTAC
MAL13P1.356	-1163	-1	9.17	GTAACC
PFD0300w	-350	1	9.17	GGTTAC
MAL7P1.157	-1723	1	9.17	GGTTAC
PFB0690w	-871	1	9.17	GGTTAC
PFL0955c	-519	1	9.17	GGTTAC
PFC1120c	-1172	-1	9.17	GTAACC
PF10_0058	-1272	1	9.17	GGTTAC
PF10_0058	-303	1	9.17	GGTTAC
PFL1620w	-1881	-1	9.17	GTAACC
PF14_0518	-342	1	9.17	GGTTAC
MAL13P1.175	-68	-1	9.17	GTAACC
PFL2590w	-1962	-1	9.17	GTAACC
PF13_0160	-874	1	9.17	GGTTAC
PFD1025w	-415	-1	9.17	GTAACC
PFD0365c	-1082	1	9.17	GGTTAC
PF11_0523	-156	1	9.17	GGTTAC
PFC0040w	-1830	1	9.17	GGTTAC
PFB0805c	-98	1	9.17	GGTTAC
PF11_0209	-1169	1	9.17	GGTTAC
PFL0800c	-1312	-1	8.78	GCAACA
PFL0800c	-446	-1	8.78	GCAACA
PFC0210c	-841	1	8.78	TGTTGC
PFC0210c	-340	1	8.78	TGCTAC
PF13_0201	-1131	1	8.78	TGCTAC
PF10_0218	-396	1	8.78	TGTTGC
PF14_0294	-1241	1	8.78	TGTTGC
PF14_0294	-351	-1	8.78	GTAGCA
PFD0430c	-652	-1	8.78	GCAACA
MAL7P1.156	-1663	-1	8.78	GTAGCA
PFE0365c	-25	1	8.78	TGTTGC
MAL13P1.156	-638	-1	8.78	GCAACA
PFE0555w	-489	-1	8.78	GCAACA
PFE0360c	-1836	1	8.78	TGTTGC
MAL7P1.93	-1571	-1	8.78	GCAACA
MAL7P1.93	-1143	-1	8.78	GCAACA
PFB0665w	-1258	1	8.78	TGTTGC
PFI0075w	-908	1	8.78	TGTTGC
PFI0075w	-521	1	8.78	TGTTGC
PF11_0193	-907	-1	8.78	GCAACA
PF11_0193	-871	1	8.78	TGTTGC
PF13_0173	-849	-1	8.78	GTAGCA
PFF1575w	-404	-1	8.78	GCAACA
PFD0215c	-1649	-1	8.78	GTAGCA
PFD0215c	-980	1	8.78	TGCTAC
PF11_0114	-1045	1	8.78	TGCTAC
PFL2280w	-732	1	8.78	TGTTGC
PF10_0397	-1799	-1	8.78	GTAGCA
PF10_0397	-1514	1	8.78	TGCTAC
MAL13P1.212	-1710	1	8.78	TGTTGC
MAL13P1.212	-1333	-1	8.78	GTAGCA
MAL13P1.212	-304	-1	8.78	GTAGCA
PF11_0406	-1197	1	8.78	TGTTGC
PF11_0406	-780	-1	8.78	GCAACA
PF11_0020	-659	-1	8.78	GCAACA
PFA0205w	-413	-1	8.78	GTAGCA
PFA0380w	-1250	-1	8.78	GCAACA
PFI0065w	-503	1	8.78	TGTTGC
PFE1630w	-1810	-1	8.78	GTAGCA
PFE1630w	-1702	-1	8.78	GTAGCA
PFD0320c	-890	-1	8.78	GCAACA
MAL8P1.91	-1106	-1	8.78	GCAACA
MAL8P1.91	-331	-1	8.78	GTAGCA
PF11_0060	-1317	-1	8.78	GCAACA
PF14_0334	-1398	1	8.78	TGTTGC
PFL1260w	-527	1	8.78	TGCTAC
PFB0055c	-1337	-1	8.78	GTAGCA
PFB0055c	-1026	1	8.78	TGCTAC
PFB0055c	-630	-1	8.78	GCAACA
PFD0985w	-647	1	8.78	TGTTGC
PFD0375w	-1420	-1	8.78	GCAACA
PFD0375w	-1189	-1	8.78	GCAACA
PFE0950c	-1003	1	8.78	TGCTAC
PFE0950c	-790	-1	8.78	GCAACA
MAL7P1.120	-708	-1	8.78	GCAACA
PF10_0403	-1517	1	8.78	TGCTAC
PFL0070c	-1190	-1	8.78	GTAGCA
PF14_0271	-545	-1	8.78	GTAGCA
PF11_0310	-1336	-1	8.78	GCAACA
PF07_0105	-528	1	8.78	TGTTGC
PF07_0105	-515	1	8.78	TGTTGC
PF10_0208	-322	1	8.78	TGCTAC
PFL0475w	-353	1	8.78	TGTTGC
PF10_0232	-525	-1	8.78	GCAACA
PFB0955w	-71	-1	8.78	GCAACA
PFI0015c	-1285	-1	8.78	GTAGCA
PFI0015c	-981	-1	8.78	GCAACA
PFI0015c	-609	-1	8.78	GCAACA
PFC0750w	-1069	1	8.78	TGTTGC
PFL1490w	-1122	-1	8.78	GCAACA
PF11_0486	-185	1	8.78	TGCTAC
PFI0135c	-573	-1	8.78	GCAACA
PFI0135c	-345	1	8.78	TGTTGC
PFI0550w	-441	1	8.78	TGTTGC
PFL0340w	-1708	1	8.78	TGTTGC
PF07_0134	-1563	1	8.78	TGTTGC
PF07_0134	-1388	-1	8.78	GCAACA
PF11_0517	-403	-1	8.78	GCAACA
MAL13P1.264	-901	-1	8.78	GCAACA
MAL13P1.264	-723	-1	8.78	GTAGCA
MAL13P1.264	-688	1	8.78	TGCTAC
PF10_0214	-854	1	8.78	TGCTAC
PF11_0402	-929	1	8.78	TGTTGC
PF13_0116	-1736	-1	8.78	GCAACA
PF13_0116	-304	-1	8.78	GTAGCA
PFA0295c	-1931	1	8.78	TGCTAC
PFA0295c	-1782	-1	8.78	GTAGCA
PFB0035c	-859	-1	8.78	GTAGCA
PF14_0020	-354	1	8.78	TGTTGC
PF14_0707	-1429	1	8.78	TGCTAC
PF14_0707	-87	1	8.78	TGCTAC
PFL1290w	-24	-1	8.78	GCAACA
MAL13P1.203	-100	-1	8.78	GCAACA
PFL1320w	-179	1	8.78	TGTTGC
PF14_0770	-1975	1	8.78	TGTTGC
PF14_0770	-649	-1	8.78	GCAACA
PF14_0220	-467	1	8.78	TGTTGC
PF08_0082	-1246	1	8.78	TGTTGC
PFI0955w	-299	1	8.78	TGTTGC
PF11_0328	-548	1	8.78	TGTTGC
PFE0015c	-1988	1	8.78	TGTTGC
PFD0045c	-1350	-1	8.78	GTAGCA
PFD0045c	-1049	1	8.78	TGTTGC
PFD0045c	-657	-1	8.78	GCAACA
PF08_0007	-290	1	8.78	TGTTGC
PFC0215c	-545	1	8.78	TGTTGC
PF13_0322	-800	-1	8.78	GCAACA
PF14_0615	-1333	1	8.78	TGTTGC
PFL1755w	-309	-1	8.78	GTAGCA
PF14_0492	-1426	1	8.78	TGCTAC
PF14_0492	-417	1	8.78	TGTTGC
PFC0221c	-1311	-1	8.78	GCAACA
PF14_0330	-361	1	8.78	TGCTAC
PF14_0003	-655	-1	8.78	GCAACA
PF11_0113	-458	-1	8.78	GTAGCA
PF14_0751	-212	1	8.78	TGTTGC
PF14_0751	-153	1	8.78	TGTTGC
PF11_0261	-69	-1	8.78	GCAACA
PF14_0277	-312	-1	8.78	GTAGCA
PFL1710c	-288	1	8.78	TGCTAC
PFD0695w	-509	1	8.78	TGTTGC
PFD0695w	-380	-1	8.78	GTAGCA
PFL1255c	-1398	-1	8.78	GTAGCA
PFC1105w	-1312	-1	8.78	GTAGCA
PF14_0007	-1299	-1	8.78	GTAGCA
MAL7P1.83	-307	-1	8.78	GTAGCA
PFL0560c	-894	1	8.78	TGCTAC
PF10_0156	-1196	-1	8.78	GCAACA
MAL7P1.123	-608	1	8.78	TGCTAC
PF10_0362	-279	1	8.78	TGCTAC
PF11_0083	-1354	-1	8.78	GTAGCA
MAL8P1.151	-1422	-1	8.78	GTAGCA
PF13_0040	-1753	1	8.78	TGCTAC
PF14_0516	-1926	-1	8.78	GCAACA
PF13_0295	-1478	-1	8.78	GCAACA
PF13_0295	-473	-1	8.78	GCAACA
PF11_0433	-1319	-1	8.78	GCAACA
PFL0315c	-1043	1	8.78	TGCTAC
PFL0315c	-586	-1	8.78	GCAACA
PFL2140c	-205	1	8.78	TGTTGC
PF11_0371	-305	-1	8.78	GTAGCA
PF14_0298	-730	-1	8.78	GTAGCA
PF14_0298	-166	1	8.78	TGTTGC
MAL13P1.356	-783	1	8.78	TGCTAC
PFI0920c	-979	1	8.78	TGTTGC
MAL7P1.47	-448	1	8.78	TGTTGC
MAL7P1.47	-231	1	8.78	TGTTGC
MAL7P1.157	-217	1	8.78	TGCTAC
MAL13P1.7	-602	-1	8.78	GCAACA
PF13_0146	-1581	1	8.78	TGCTAC
PF11_0276	-551	1	8.78	TGCTAC
PFC1005c	-1288	-1	8.78	GTAGCA
PF10_0293	-923	-1	8.78	GCAACA
PF14_0107	-893	-1	8.78	GCAACA
PF10_0137	-201	-1	8.78	GCAACA
MAL13P1.126	-467	1	8.78	TGTTGC
PFL0075w	-650	1	8.78	TGTTGC
PFI1690c	-1162	1	8.78	TGCTAC
PFE1400c	-77	1	8.78	TGTTGC
PFL1715w	-705	-1	8.78	GTAGCA
PFI0590c	-900	1	8.78	TGTTGC
PFI0590c	-46	-1	8.78	GTAGCA
PFA0075w	-882	-1	8.78	GTAGCA
PFL0945w	-1179	1	8.78	TGTTGC
PFL0945w	-564	1	8.78	TGTTGC
PFE1030c	-653	1	8.78	TGTTGC
PFI0380c	-380	-1	8.78	GCAACA
PF11_0212	-796	-1	8.78	GCAACA
PFL2370c	-164	1	8.78	TGTTGC
PFC1100w	-659	-1	8.78	GCAACA
PFF1250w	-159	-1	8.78	GTAGCA
PF08_0011	-477	-1	8.78	GTAGCA
PFD0705c	-693	1	8.78	TGTTGC
MAL8P1.82	-602	-1	8.78	GCAACA
PFE0330w	-1047	-1	8.78	GTAGCA
PFE0330w	-668	1	8.78	TGTTGC
PFL1940w	-1064	-1	8.78	GTAGCA
PFL1935c	-240	1	8.78	TGCTAC
PF13_0235	-1999	-1	8.78	GTAGCA
PFE0335w	-902	1	8.78	TGTTGC
PFL1080c	-1245	1	8.78	TGCTAC
PFL0295c	-1084	-1	8.78	GTAGCA
PFL0335c	-930	-1	8.78	GCAACA
PF13_0210	-383	1	8.78	TGCTAC
PF08_0061	-558	-1	8.78	GTAGCA
PF14_0518	-552	-1	8.78	GTAGCA
PF14_0181	-310	-1	8.78	GTAGCA
PF14_0041	-644	-1	8.78	GTAGCA
PFL0790w	-878	1	8.78	TGTTGC
PFL0790w	-214	-1	8.78	GTAGCA
MAL7P1.92	-665	1	8.78	TGTTGC
MAL7P1.92	-237	1	8.78	TGTTGC
MAL13P1.259	-160	1	8.78	TGTTGC
PFL2650w	-909	-1	8.78	GTAGCA
MAL13P1.150	-1452	1	8.78	TGTTGC
PF13_0288	-828	-1	8.78	GCAACA
PF13_0288	-665	1	8.78	TGTTGC
PF13_0160	-485	1	8.78	TGTTGC
PF13_0160	-221	-1	8.78	GTAGCA
PF13_0163	-43	1	8.78	TGTTGC
PFC0180c	-551	-1	8.78	GCAACA
PF14_0262	-1968	1	8.78	TGCTAC
PFF1315w	-224	-1	8.78	GCAACA
PFI0080w	-695	-1	8.78	GCAACA
PFL0065w	-225	-1	8.78	GCAACA
PF11_0109	-459	1	8.78	TGTTGC
PF11_0109	-8	-1	8.78	GTAGCA
PFE1100w	-1266	1	8.78	TGTTGC
PFL0800c	-1331	1	8.25	CGTTAC
PFD0430c	-455	1	8.25	CGTTAC
PFE0365c	-190	-1	8.25	GTAACG
PFB0325c	-1337	-1	8.25	GTAACG
PFD0425w	-882	1	8.25	CGTTAC
PFD0235c	-924	1	8.25	CGTTAC
PFI0065w	-373	-1	8.25	GTAACG
PF11_0091	-1181	-1	8.25	GTAACG
PF10_0220	-530	-1	8.25	GTAACG
PFD0055w	-391	-1	8.25	GTAACG
PFD0060w	-386	-1	8.25	GTAACG
PFD0225w	-30	1	8.25	CGTTAC
PFA0005w	-1266	-1	8.25	GTAACG
PFC0750w	-399	1	8.25	CGTTAC
PF11_0010	-381	-1	8.25	GTAACG
PF14_0149	-370	1	8.25	CGTTAC
PF13_0116	-665	1	8.25	CGTTAC
PF14_0722	-366	1	8.25	CGTTAC
PFL1290w	-1012	1	8.25	CGTTAC
PF13_0181	-1445	1	8.25	CGTTAC
PF14_0768	-356	-1	8.25	GTAACG
PFL2615w	-1905	1	8.25	CGTTAC
PF10_0280	-1565	1	8.25	CGTTAC
PFL0540w	-381	1	8.25	CGTTAC
PFA0350c	-319	1	8.25	CGTTAC
PFD0285c	-623	-1	8.25	GTAACG
PF11_0007	-1208	-1	8.25	GTAACG
PF11_0394	-1500	-1	8.25	GTAACG
PFL1650w	-1184	1	8.25	CGTTAC
PFA0625w	-958	-1	8.25	GTAACG
MAL13P1.356	-1253	-1	8.25	GTAACG
PF11_0434	-991	1	8.25	CGTTAC
PFL1950w	-119	1	8.25	CGTTAC
PFB0690w	-242	1	8.25	CGTTAC
PF14_0180	-1533	1	8.25	CGTTAC
PFC1120c	-1265	-1	8.25	GTAACG
PF11_0249	-602	1	8.25	CGTTAC
PFL0970w	-1630	1	8.25	CGTTAC
PFL1620w	-1413	-1	8.25	GTAACG
PFL2635w	-1102	-1	8.25	GTAACG
PF14_0262	-1132	1	8.25	CGTTAC
PFF1525c	-1517	1	8.25	CGTTAC
PFF1530c	-1099	1	8.25	CGTTAC
PF11_0209	-1618	1	8.25	CGTTAC
PFL0800c	-1257	-1	6.65	GTCACA
PFB0325c	-158	1	6.65	TGTGAC
PFA0360c	-997	1	6.65	TGTGAC
PFA0360c	-57	1	6.65	TGTGAC
PF11_0406	-574	-1	6.65	GTCACA
PFE0565w	-567	1	6.65	TGTGAC
MAL13P1.190	-1567	1	6.65	TGTGAC
PFL0085c	-1902	1	6.65	TGTGAC
PF10_0265	-609	-1	6.65	GTCACA
MAL7P1.120	-92	1	6.65	TGTGAC
PF13_0182	-1557	1	6.65	TGTGAC
PFL0070c	-728	-1	6.65	GTCACA
PFB0950w	-1464	1	6.65	TGTGAC
PFL1490w	-1223	1	6.65	TGTGAC
PF14_0149	-894	1	6.65	TGTGAC
PFL1705w	-374	1	6.65	TGTGAC
PF13_0241	-212	1	6.65	TGTGAC
PFA0295c	-1502	1	6.65	TGTGAC
PFL1290w	-1677	1	6.65	TGTGAC
PF08_0138	-1944	1	6.65	TGTGAC
PF08_0082	-1109	-1	6.65	GTCACA
PFI1675w	-605	1	6.65	TGTGAC
PF13_0359	-1812	1	6.65	TGTGAC
PF13_0359	-1019	1	6.65	TGTGAC
PF14_0128	-1272	1	6.65	TGTGAC
PF13_0322	-1171	-1	6.65	GTCACA
PF10_0280	-1523	-1	6.65	GTCACA
PFE1460w	-373	1	6.65	TGTGAC
PF11_0083	-1380	-1	6.65	GTCACA
PFC1000w	-1040	1	6.65	TGTGAC
PFL0825c	-533	1	6.65	TGTGAC
PF13_0295	-1129	-1	6.65	GTCACA
PFL0230w	-1733	1	6.65	TGTGAC
PFL0465c	-761	1	6.65	TGTGAC
MAL13P1.7	-177	-1	6.65	GTCACA
PFC1005c	-1334	1	6.65	TGTGAC
PFL0075w	-1109	1	6.65	TGTGAC
PFB0700c	-579	1	6.65	TGTGAC
PFB0700c	-356	1	6.65	TGTGAC
PFF0775w	-1765	1	6.65	TGTGAC
PFF0775w	-371	1	6.65	TGTGAC
PFE1485w	-1075	-1	6.65	GTCACA
PFL2440w	-1116	1	6.65	TGTGAC
PFA0430c	-1110	1	6.65	TGTGAC
PF07_0078	-1469	1	6.65	TGTGAC
PF11_0345	-140	1	6.65	TGTGAC
PF10_0223	-58	1	6.65	TGTGAC
PF07_0026	-1822	-1	6.65	GTCACA
PF14_0665	-558	-1	6.65	GTCACA
PF14_0665	-448	1	6.65	TGTGAC
PFE0665c	-793	1	6.65	TGTGAC
PF13_0203	-1833	1	6.65	TGTGAC
PF11_0072	-1305	-1	6.65	GTCACA
PFB0875c	-1729	-1	6.65	GTCACA
PFL1595w	-1154	1	6.65	TGTGAC
MAL13P1.345	-1671	1	6.65	TGTGAC
PFL1695c	-785	-1	6.65	GTCACA
PFD0365c	-1320	1	6.65	TGTGAC
PFL0800c	-1858	-1	6.44	GTAACT
PFL0800c	-1497	1	6.44	AGTTAC
PF08_0108	-918	1	6.44	AGTTAC
PF11_0122	-1767	1	6.44	AGTTAC
PF11_0122	-1460	-1	6.44	GTAACT
PF10_0218	-943	1	6.44	AGTTAC
PF14_0425	-1265	1	6.44	AGTTAC
PF14_0467	-870	1	6.44	AGTTAC
PF11_0239	-713	1	6.44	AGTTAC
PFD0425w	-1793	-1	6.44	GTAACT
PFD0425w	-1243	1	6.44	AGTTAC
PFI0145w	-493	1	6.44	AGTTAC
PF13_0350	-344	1	6.44	AGTTAC
PFD0825c	-1119	-1	6.44	GTAACT
PFA0380w	-685	1	6.44	AGTTAC
PF08_0129	-1565	1	6.44	AGTTAC
PFE1185w	-1575	1	6.44	AGTTAC
PFE0950c	-99	1	6.44	AGTTAC
PFB0015c	-894	-1	6.44	GTAACT
PFE0960w	-614	-1	6.44	GTAACT
PF08_0088	-1375	1	6.44	AGTTAC
PF10_0081	-1693	1	6.44	AGTTAC
PFA0090c	-508	-1	6.44	GTAACT
PFI0710c	-187	1	6.44	AGTTAC
PFI0135c	-962	1	6.44	AGTTAC
PF11_0517	-44	1	6.44	AGTTAC
PF10_0213	-164	1	6.44	AGTTAC
PF10_0213	-86	-1	6.44	GTAACT
PFI0130c	-450	1	6.44	AGTTAC
PF08_0045	-263	1	6.44	AGTTAC
PF13_0359	-492	1	6.44	AGTTAC
PFC0221c	-1102	1	6.44	AGTTAC
PFD0655w	-466	-1	6.44	GTAACT
PF11_0407	-774	1	6.44	AGTTAC
PFL1710c	-556	-1	6.44	GTAACT
PFD0695w	-1258	1	6.44	AGTTAC
PFA0050c	-1508	1	6.44	AGTTAC
PFA0050c	-1425	1	6.44	AGTTAC
PFL0875w	-724	1	6.44	AGTTAC
PFL0875w	-13	1	6.44	AGTTAC
PF10_0156	-388	1	6.44	AGTTAC
PFE0705c	-401	1	6.44	AGTTAC
PF14_0175	-1536	1	6.44	AGTTAC
PFF1545w	-1419	1	6.44	AGTTAC
PFL0315c	-956	1	6.44	AGTTAC
PFL2625w	-1875	1	6.44	AGTTAC
PFL2625w	-885	-1	6.44	GTAACT
PFI0920c	-1089	1	6.44	AGTTAC
PF11_0149	-69	1	6.44	AGTTAC
PF14_0054	-548	-1	6.44	GTAACT
PF14_0054	-128	1	6.44	AGTTAC
PF13_0146	-478	1	6.44	AGTTAC
PF11_0249	-651	-1	6.44	GTAACT
PFL1715w	-437	1	6.44	AGTTAC
PFL0945w	-1980	1	6.44	AGTTAC
PFD0035c	-736	1	6.44	AGTTAC
PFD0975w	-1997	1	6.44	AGTTAC
PFL2370c	-338	1	6.44	AGTTAC
PFD0705c	-147	-1	6.44	GTAACT
PF14_0170	-1099	1	6.44	AGTTAC
PFL1620w	-348	1	6.44	AGTTAC
PFL1200c	-900	1	6.44	AGTTAC
PFL1200c	-399	1	6.44	AGTTAC
PFB0875c	-1420	1	6.44	AGTTAC
PFL1595w	-631	-1	6.44	GTAACT
PF13_0351	-1175	-1	6.44	GTAACT
MAL13P1.345	-793	1	6.44	AGTTAC
PFL2620w	-735	1	6.44	AGTTAC
PFC0180c	-1338	1	6.44	AGTTAC
PFC0180c	-465	-1	6.44	GTAACT
PFD1025w	-1659	1	6.44	AGTTAC
PFA0745w	-895	-1	6.44	GTAACT
PFB1000w	-1504	1	6.44	AGTTAC
PFB1000w	-1422	1	6.44	AGTTAC
PFB0972w	-872	-1	6.44	GTAACT
PF14_0262	-1331	-1	6.44	GTAACT
PFF1485w	-183	1	6.44	AGTTAC
MAL8P1.7	-1031	1	6.44	AGTTAC
PF11_0109	-1711	1	6.44	AGTTAC
PF11_0209	-134	1	6.44	AGTTAC
PF10_0393	-1491	1	6.44	AGTTAC
PF10_0393	-1409	1	6.44	AGTTAC
PF10_0295	-708	1	5.8	TGTAAC
PFC0210c	-412	1	5.8	TGTAAC
PFC0210c	-193	1	5.8	TGTAAC
PF08_0108	-1767	1	5.8	TGTAAC
PF10_0071	-920	1	5.8	TGTAAC
PF13_0201	-1798	1	5.8	TGTAAC
PF11_0122	-1039	1	5.8	TGTAAC
PFD0430c	-719	1	5.8	TGTAAC
MAL7P1.156	-158	1	5.8	TGTAAC
PFE0365c	-951	1	5.8	TGTAAC
PFB0325c	-712	1	5.8	TGTAAC
PFL0370w	-1055	1	5.8	TGTAAC
MAL8P1.6	-1412	1	5.8	TGTAAC
PFB0275w	-651	1	5.8	TGTAAC
PFB0665w	-1298	1	5.8	TGTAAC
PF10_0231	-104	1	5.8	TGTAAC
PF14_0467	-1301	1	5.8	TGTAAC
PF11_0193	-761	1	5.8	TGTAAC
PFF1575w	-1840	1	5.8	TGTAAC
PFF1575w	-905	1	5.8	TGTAAC
PF11_0114	-1383	1	5.8	TGTAAC
PF14_0533	-580	1	5.8	TGTAAC
PF08_0008	-720	1	5.8	TGTAAC
PF08_0008	-38	1	5.8	TGTAAC
PFL1840w	-1101	1	5.8	TGTAAC
PFC0150w	-1979	1	5.8	TGTAAC
PF10_0397	-1263	1	5.8	TGTAAC
PF10_0397	-877	1	5.8	TGTAAC
PF10_0397	-378	1	5.8	TGTAAC
MAL13P1.212	-1883	1	5.8	TGTAAC
PF11_0020	-389	1	5.8	TGTAAC
MAL7P1.29	-1147	1	5.8	TGTAAC
MAL7P1.29	-300	1	5.8	TGTAAC
PFD0825c	-990	1	5.8	TGTAAC
PFA0380w	-361	1	5.8	TGTAAC
PF11_0480	-1812	1	5.8	TGTAAC
PFE1630w	-1673	1	5.8	TGTAAC
PFE1630w	-1342	1	5.8	TGTAAC
PFE1630w	-401	1	5.8	TGTAAC
PF10_0220	-716	1	5.8	TGTAAC
PF10_0220	-127	1	5.8	TGTAAC
PF14_0278	-1191	1	5.8	TGTAAC
PFL1260w	-1917	1	5.8	TGTAAC
PF14_0038	-1084	1	5.8	TGTAAC
PF14_0038	-457	1	5.8	TGTAAC
PFB0055c	-388	1	5.8	TGTAAC
PFL0085c	-891	1	5.8	TGTAAC
PFL0085c	-23	1	5.8	TGTAAC
PFD0375w	-963	1	5.8	TGTAAC
PF10_0265	-1252	1	5.8	TGTAAC
PF08_0005	-1350	1	5.8	TGTAAC
PFE0950c	-1850	1	5.8	TGTAAC
PFC0610c	-619	1	5.8	TGTAAC
PFB0015c	-380	1	5.8	TGTAAC
PFI0800c	-1055	1	5.8	TGTAAC
PFB0765w	-1475	1	5.8	TGTAAC
PFB0765w	-826	1	5.8	TGTAAC
PFE0960w	-1975	1	5.8	TGTAAC
PF14_0138	-51	1	5.8	TGTAAC
PF13_0182	-551	1	5.8	TGTAAC
PF13_0182	-335	1	5.8	TGTAAC
PF10_0261	-1320	1	5.8	TGTAAC
PF14_0073	-1632	1	5.8	TGTAAC
MAL8P1.154	-526	1	5.8	TGTAAC
PF08_0088	-882	1	5.8	TGTAAC
PF08_0088	-690	1	5.8	TGTAAC
PFB0950w	-241	1	5.8	TGTAAC
PF10_0165	-1695	1	5.8	TGTAAC
PF10_0208	-634	1	5.8	TGTAAC
PFB0955w	-401	1	5.8	TGTAAC
PFI0015c	-346	1	5.8	TGTAAC
PFC0750w	-833	1	5.8	TGTAAC
PF10_0401	-382	1	5.8	TGTAAC
PFI0550w	-1997	1	5.8	TGTAAC
PF10_0404	-82	1	5.8	TGTAAC
PF07_0134	-1637	1	5.8	TGTAAC
PFL1705w	-1751	1	5.8	TGTAAC
PF08_0132	-1042	1	5.8	TGTAAC
PF11_0127	-1541	1	5.8	TGTAAC
PF11_0127	-1117	1	5.8	TGTAAC
PF13_0241	-1835	1	5.8	TGTAAC
PFA0295c	-1828	1	5.8	TGTAAC
PFB0035c	-379	1	5.8	TGTAAC
PFA0710c	-1587	1	5.8	TGTAAC
PFF1440w	-1907	1	5.8	TGTAAC
PFF1440w	-226	1	5.8	TGTAAC
PFL1320w	-470	1	5.8	TGTAAC
PF14_0008	-1569	1	5.8	TGTAAC
PFI1300c	-468	1	5.8	TGTAAC
PF11_0328	-1297	1	5.8	TGTAAC
PF11_0328	-318	1	5.8	TGTAAC
PFE0015c	-388	1	5.8	TGTAAC
PF14_0128	-1673	1	5.8	TGTAAC
PFD1010w	-395	1	5.8	TGTAAC
PFD1010w	-82	1	5.8	TGTAAC
PF10_0004	-391	1	5.8	TGTAAC
PFD0045c	-394	1	5.8	TGTAAC
PFC0215c	-535	1	5.8	TGTAAC
PFC0215c	-371	1	5.8	TGTAAC
PFC0215c	-332	1	5.8	TGTAAC
PFC0215c	-46	1	5.8	TGTAAC
MAL8P1.45	-548	1	5.8	TGTAAC
PF10_0290	-591	1	5.8	TGTAAC
MAL7P1.127	-350	1	5.8	TGTAAC
PF14_0726	-1555	1	5.8	TGTAAC
PF14_0615	-202	1	5.8	TGTAAC
PFL1755w	-33	1	5.8	TGTAAC
PF10_0280	-1591	1	5.8	TGTAAC
PFL2640c	-687	1	5.8	TGTAAC
PFL2640c	-376	1	5.8	TGTAAC
PFL2410w	-1005	1	5.8	TGTAAC
PF10_0234	-672	1	5.8	TGTAAC
PFE0880c	-254	1	5.8	TGTAAC
PF11_0113	-913	1	5.8	TGTAAC
PFC0605w	-328	1	5.8	TGTAAC
MAL13P1.202	-351	1	5.8	TGTAAC
MAL13P1.202	-334	1	5.8	TGTAAC
PF13_0167	-434	1	5.8	TGTAAC
PF11_0435	-385	1	5.8	TGTAAC
PFA0050c	-413	1	5.8	TGTAAC
MAL13P1.251	-177	1	5.8	TGTAAC
PFC0225c	-156	1	5.8	TGTAAC
PF11_0083	-722	1	5.8	TGTAAC
PFC1000w	-424	1	5.8	TGTAAC
MAL8P1.151	-7	1	5.8	TGTAAC
PFE1025c	-960	1	5.8	TGTAAC
PFF1280w	-592	1	5.8	TGTAAC
PF11_0329	-1586	1	5.8	TGTAAC
PFL1650w	-366	1	5.8	TGTAAC
PFL2030w	-235	1	5.8	TGTAAC
PFL2140c	-276	1	5.8	TGTAAC
PF11_0371	-1439	1	5.8	TGTAAC
PFB0755w	-579	1	5.8	TGTAAC
PFL0465c	-1615	1	5.8	TGTAAC
PFL2145w	-494	1	5.8	TGTAAC
PFI0920c	-1651	1	5.8	TGTAAC
PFL2095w	-1894	1	5.8	TGTAAC
PFL0015c	-390	1	5.8	TGTAAC
PFL0015c	-82	1	5.8	TGTAAC
PF11_0149	-677	1	5.8	TGTAAC
MAL7P1.157	-798	1	5.8	TGTAAC
PF13_0146	-839	1	5.8	TGTAAC
PFE0560c	-523	1	5.8	TGTAAC
PFD0565c	-1614	1	5.8	TGTAAC
PFL2375c	-717	1	5.8	TGTAAC
PF14_0107	-590	1	5.8	TGTAAC
PF10_0137	-1162	1	5.8	TGTAAC
PFD0840w	-331	1	5.8	TGTAAC
PF14_0180	-518	1	5.8	TGTAAC
PF14_0771	-1806	1	5.8	TGTAAC
PF11_0249	-855	1	5.8	TGTAAC
PFL0830w	-617	1	5.8	TGTAAC
PF10_0173	-703	1	5.8	TGTAAC
PFI1690c	-1647	1	5.8	TGTAAC
PFE1400c	-1425	1	5.8	TGTAAC
PFL1225c	-120	1	5.8	TGTAAC
PFD0645w	-390	1	5.8	TGTAAC
PF14_0004	-374	1	5.8	TGTAAC
PF07_0086	-1313	1	5.8	TGTAAC
PFE1485w	-993	1	5.8	TGTAAC
PFL0945w	-328	1	5.8	TGTAAC
MAL13P1.329	-1465	1	5.8	TGTAAC
PFE1030c	-818	1	5.8	TGTAAC
PF13_0174	-778	1	5.8	TGTAAC
PFI0380c	-599	1	5.8	TGTAAC
PF11_0212	-1911	1	5.8	TGTAAC
PF11_0345	-747	1	5.8	TGTAAC
PF11_0115	-1142	1	5.8	TGTAAC
PFC0050c	-618	1	5.8	TGTAAC
PFC1100w	-390	1	5.8	TGTAAC
PFC1100w	-82	1	5.8	TGTAAC
PF07_0026	-195	1	5.8	TGTAAC
PF14_0170	-1959	1	5.8	TGTAAC
PF14_0674	-230	1	5.8	TGTAAC
PF13_0203	-595	1	5.8	TGTAAC
PFI1680w	-1799	1	5.8	TGTAAC
PFL0335c	-226	1	5.8	TGTAAC
PF14_0181	-1730	1	5.8	TGTAAC
PFD0745c	-952	1	5.8	TGTAAC
PF14_0121	-948	1	5.8	TGTAAC
MAL13P1.345	-1801	1	5.8	TGTAAC
PFL1695c	-1248	1	5.8	TGTAAC
PFC0940c	-754	1	5.8	TGTAAC
PF13_0160	-1510	1	5.8	TGTAAC
PF13_0163	-1177	1	5.8	TGTAAC
PF13_0163	-1035	1	5.8	TGTAAC
PFC0180c	-1057	1	5.8	TGTAAC
PFD1025w	-1822	1	5.8	TGTAAC
PFD1025w	-741	1	5.8	TGTAAC
PFC0040w	-385	1	5.8	TGTAAC
PF14_0727	-1559	1	5.8	TGTAAC
PFA0085c	-1027	1	5.8	TGTAAC
PFA0745w	-266	1	5.8	TGTAAC
PFB1000w	-412	1	5.8	TGTAAC
PFB0030c	-388	1	5.8	TGTAAC
PFF1485w	-1413	1	5.8	TGTAAC
PFE1070c	-847	1	5.8	TGTAAC
PFE1070c	-44	1	5.8	TGTAAC
PFE1100w	-394	1	5.8	TGTAAC
PF11_0023	-107	1	5.8	TGTAAC
PFF0525w	-79	1	5.8	TGTAAC
PF10_0392	-107	1	5.8	TGTAAC
PF10_0393	-405	1	5.8	TGTAAC
PF10_0295	-1423	1	5.52	TGTTTC
PF10_0295	-801	-1	5.52	GAAACA
PFL0800c	-1852	-1	5.52	GTATCA
PFL0800c	-1242	1	5.52	TGATAC
PFB0105c	-1965	1	5.52	TGTTTC
PFB0105c	-1642	1	5.52	TGTTTC
PF10_0071	-968	-1	5.52	GTATCA
PF13_0201	-975	1	5.52	TGTTTC
PF11_0122	-1428	1	5.52	TGATAC
PF10_0218	-1086	-1	5.52	GTATCA
PF14_0074	-325	-1	5.52	GTATCA
PF14_0294	-807	-1	5.52	GAAACA
PFD0430c	-406	1	5.52	TGTTTC
PFD0430c	-116	1	5.52	TGATAC
MAL7P1.156	-1183	1	5.52	TGTTTC
PFE0365c	-1031	-1	5.52	GTATCA
PFE0365c	-778	-1	5.52	GAAACA
PFL1770c	-1460	-1	5.52	GAAACA
PFL1770c	-993	1	5.52	TGTTTC
PFL1770c	-88	-1	5.52	GAAACA
PFB0325c	-1188	-1	5.52	GTATCA
MAL13P1.156	-1583	-1	5.52	GAAACA
MAL13P1.309	-765	1	5.52	TGTTTC
MAL13P1.309	-639	-1	5.52	GTATCA
PF11_0344	-1733	1	5.52	TGTTTC
PF11_0344	-1430	-1	5.52	GAAACA
PFL0370w	-592	-1	5.52	GTATCA
PFL0370w	-63	1	5.52	TGATAC
PFE0360c	-194	1	5.52	TGATAC
PFE0360c	-113	1	5.52	TGATAC
PFI1090w	-979	1	5.52	TGATAC
MAL8P1.6	-1846	1	5.52	TGTTTC
MAL8P1.6	-1441	1	5.52	TGATAC
MAL8P1.6	-727	-1	5.52	GTATCA
MAL8P1.6	-76	-1	5.52	GTATCA
PFI0915w	-623	-1	5.52	GAAACA
MAL7P1.93	-611	1	5.52	TGATAC
MAL7P1.93	-498	1	5.52	TGATAC
PFB0275w	-611	1	5.52	TGTTTC
PFB0665w	-1841	1	5.52	TGTTTC
PF10_0262	-549	-1	5.52	GAAACA
PFI0075w	-1190	-1	5.52	GAAACA
PFA0360c	-1367	-1	5.52	GAAACA
PFA0360c	-1280	1	5.52	TGTTTC
PF14_0467	-1979	-1	5.52	GAAACA
PF14_0467	-1060	-1	5.52	GAAACA
PF11_0193	-1007	-1	5.52	GAAACA
PF11_0193	-238	1	5.52	TGTTTC
PFF1575w	-613	1	5.52	TGATAC
PFF1575w	-18	-1	5.52	GTATCA
PFD0425w	-871	1	5.52	TGTTTC
PFD0425w	-489	1	5.52	TGTTTC
PFD0215c	-206	1	5.52	TGTTTC
PF11_0114	-444	1	5.52	TGTTTC
PF08_0008	-669	1	5.52	TGTTTC
PF08_0008	-329	1	5.52	TGTTTC
PFE1455w	-518	1	5.52	TGATAC
PFL2280w	-1789	-1	5.52	GAAACA
PFL1840w	-1050	1	5.52	TGTTTC
PFL1840w	-12	1	5.52	TGTTTC
PF13_0166	-412	1	5.52	TGTTTC
PFC0150w	-1055	-1	5.52	GTATCA
PFI0145w	-1487	-1	5.52	GTATCA
PFI0145w	-1415	-1	5.52	GAAACA
PFI0145w	-1151	-1	5.52	GAAACA
PF14_0660	-1039	1	5.52	TGATAC
PFC0370w	-1571	-1	5.52	GAAACA
MAL13P1.212	-1271	-1	5.52	GAAACA
MAL13P1.212	-986	1	5.52	TGTTTC
PF08_0119	-1212	-1	5.52	GAAACA
PF11_0406	-1476	-1	5.52	GTATCA
PF11_0020	-1230	-1	5.52	GAAACA
PF11_0020	-567	1	5.52	TGATAC
PF11_0020	-526	1	5.52	TGATAC
PF11_0020	-14	-1	5.52	GTATCA
MAL7P1.29	-1486	1	5.52	TGTTTC
PFI0540w	-818	1	5.52	TGTTTC
PFA0205w	-1580	1	5.52	TGTTTC
PFA0205w	-851	-1	5.52	GAAACA
PFD0825c	-1466	1	5.52	TGTTTC
PFD0825c	-783	-1	5.52	GAAACA
PFD0825c	-201	1	5.52	TGTTTC
PFE0965c	-1475	1	5.52	TGTTTC
PFF1590w	-1627	1	5.52	TGTTTC
PFF1590w	-1570	-1	5.52	GAAACA
PFF1590w	-1032	-1	5.52	GTATCA
PFF1590w	-15	-1	5.52	GTATCA
PFA0380w	-970	-1	5.52	GAAACA
PFA0380w	-515	1	5.52	TGTTTC
PF08_0129	-152	1	5.52	TGTTTC
PFC0725c	-1521	-1	5.52	GAAACA
PFE1185w	-319	1	5.52	TGTTTC
PFI0065w	-1928	1	5.52	TGTTTC
PFI0065w	-1865	1	5.52	TGTTTC
PFI0065w	-1153	-1	5.52	GAAACA
PFI0065w	-15	-1	5.52	GTATCA
PF11_0480	-1080	1	5.52	TGATAC
PF10_0400	-18	-1	5.52	GTATCA
PF13_0289	-337	1	5.52	TGATAC
PFE1630w	-1993	1	5.52	TGTTTC
PFE1630w	-1978	1	5.52	TGTTTC
PFE1630w	-880	1	5.52	TGTTTC
PFE1630w	-540	1	5.52	TGATAC
PFD0320c	-1343	-1	5.52	GAAACA
PFD0320c	-966	1	5.52	TGTTTC
MAL8P1.91	-457	-1	5.52	GAAACA
PFE0020c	-18	-1	5.52	GTATCA
PFE0265c	-956	-1	5.52	GAAACA
PF14_0729	-1963	1	5.52	TGATAC
PF14_0729	-1466	-1	5.52	GAAACA
PF14_0729	-18	1	5.52	TGATAC
PF10_0319	-204	-1	5.52	GAAACA
PF14_0334	-186	1	5.52	TGTTTC
PF14_0278	-268	1	5.52	TGTTTC
PFL1260w	-1442	1	5.52	TGTTTC
PFE0565w	-1891	-1	5.52	GAAACA
PFE0565w	-1785	-1	5.52	GAAACA
PF14_0038	-1540	1	5.52	TGTTTC
PFB0055c	-537	1	5.52	TGATAC
PFB0055c	-14	-1	5.52	GTATCA
PFD0915w	-497	-1	5.52	GAAACA
PFD0375w	-1385	1	5.52	TGTTTC
MAL8P1.134	-1702	1	5.52	TGTTTC
MAL8P1.134	-905	1	5.52	TGATAC
MAL8P1.134	-147	1	5.52	TGATAC
PF10_0265	-1596	-1	5.52	GAAACA
PFD0055w	-1165	1	5.52	TGTTTC
PFD0055w	-1038	1	5.52	TGTTTC
PFD0055w	-619	-1	5.52	GAAACA
PF08_0115	-1623	1	5.52	TGTTTC
PF08_0115	-1456	1	5.52	TGTTTC
PF08_0115	-1288	-1	5.52	GAAACA
PF08_0005	-1530	-1	5.52	GTATCA
PF08_0005	-905	1	5.52	TGTTTC
PFE0950c	-1908	1	5.52	TGTTTC
PFE0950c	-1605	-1	5.52	GAAACA
PFE0950c	-568	-1	5.52	GAAACA
PFE0950c	-135	1	5.52	TGTTTC
PFL0630w	-1046	-1	5.52	GAAACA
PFL0630w	-382	1	5.52	TGATAC
MAL7P1.120	-1551	1	5.52	TGATAC
PFB0640c	-1499	-1	5.52	GAAACA
PFB0640c	-9	1	5.52	TGTTTC
PFI0165c	-1872	-1	5.52	GAAACA
PFI0165c	-105	1	5.52	TGTTTC
PFD0060w	-1288	-1	5.52	GTATCA
PFD0060w	-1154	1	5.52	TGTTTC
PFD0060w	-614	-1	5.52	GAAACA
PFC0610c	-631	-1	5.52	GTATCA
PFB0015c	-1389	-1	5.52	GAAACA
PFB0015c	-1008	1	5.52	TGTTTC
PF10_0322	-1915	-1	5.52	GAAACA
PF10_0322	-468	-1	5.52	GTATCA
PF13_0267	-896	1	5.52	TGTTTC
PFI0800c	-181	1	5.52	TGTTTC
PFI0800c	-118	1	5.52	TGTTTC
PFI0800c	-109	1	5.52	TGTTTC
PFB0040c	-548	-1	5.52	GAAACA
PFB0040c	-18	-1	5.52	GTATCA
PFD0225w	-601	-1	5.52	GTATCA
PF10_0403	-1038	1	5.52	TGATAC
MAL7P1.150	-175	1	5.52	TGATAC
PF11_0021	-1957	-1	5.52	GAAACA
PF11_0021	-1919	1	5.52	TGATAC
PF11_0021	-1638	-1	5.52	GAAACA
PF11_0021	-854	-1	5.52	GTATCA
PFE0960w	-1931	-1	5.52	GAAACA
PF14_0138	-1391	-1	5.52	GAAACA
PF14_0138	-1050	-1	5.52	GAAACA
PF14_0138	-1024	1	5.52	TGTTTC
PF14_0138	-80	-1	5.52	GTATCA
PF13_0182	-1517	-1	5.52	GAAACA
PF13_0182	-62	1	5.52	TGTTTC
PF10_0261	-1533	-1	5.52	GTATCA
PF14_0073	-1741	1	5.52	TGATAC
PF14_0073	-27	1	5.52	TGATAC
PFL0070c	-795	-1	5.52	GAAACA
PFE0355c	-29	1	5.52	TGATAC
PF08_0088	-1440	-1	5.52	GTATCA
PF08_0088	-963	-1	5.52	GAAACA
PF14_0271	-1897	-1	5.52	GAAACA
PFB0950w	-692	1	5.52	TGTTTC
PF10_0165	-1560	1	5.52	TGATAC
PF10_0165	-1139	-1	5.52	GAAACA
PF10_0165	-1042	-1	5.52	GAAACA
PFI1805w	-1109	-1	5.52	GTATCA
PFI1805w	-544	1	5.52	TGATAC
PFI1805w	-14	-1	5.52	GTATCA
PF10_0081	-1700	-1	5.52	GTATCA
PF10_0208	-1198	-1	5.52	GTATCA
PF10_0208	-436	1	5.52	TGTTTC
PFF0035c	-1021	-1	5.52	GTATCA
PFF0035c	-15	-1	5.52	GTATCA
PFI0015c	-1719	1	5.52	TGATAC
PFI0015c	-516	1	5.52	TGATAC
PFI0015c	-14	-1	5.52	GTATCA
PFA0090c	-1773	-1	5.52	GAAACA
PFA0090c	-617	-1	5.52	GAAACA
PFA0090c	-337	-1	5.52	GAAACA
PF10_0002	-15	-1	5.52	GTATCA
PFC0750w	-1401	1	5.52	TGATAC
PFI0710c	-955	-1	5.52	GAAACA
PF10_0401	-1611	1	5.52	TGATAC
PF10_0401	-1054	1	5.52	TGATAC
PF14_0679	-507	-1	5.52	GAAACA
PF14_0679	-424	1	5.52	TGTTTC
PF11_0486	-320	1	5.52	TGTTTC
PF11_0486	-42	1	5.52	TGTTTC
PFL0840c	-1224	1	5.52	TGTTTC
PFL0840c	-689	1	5.52	TGTTTC
PFL0565w	-1283	-1	5.52	GAAACA
PFL0565w	-1055	1	5.52	TGATAC
MAL13P1.311	-815	1	5.52	TGTTTC
MAL13P1.311	-422	-1	5.52	GAAACA
PFI0550w	-1977	1	5.52	TGTTTC
PF10_0404	-1248	-1	5.52	GAAACA
PF10_0404	-608	1	5.52	TGTTTC
PF10_0404	-594	1	5.52	TGATAC
PF10_0404	-14	-1	5.52	GTATCA
PFL0340w	-1395	1	5.52	TGATAC
PFL0340w	-352	1	5.52	TGATAC
PFL0340w	-196	-1	5.52	GTATCA
PF07_0134	-1204	1	5.52	TGTTTC
PF07_0134	-895	1	5.52	TGTTTC
PF07_0134	-592	1	5.52	TGATAC
PF11_0517	-1893	1	5.52	TGTTTC
PF11_0517	-1500	-1	5.52	GAAACA
PF11_0517	-853	1	5.52	TGATAC
PF11_0517	-571	1	5.52	TGATAC
PFD0030c	-15	-1	5.52	GTATCA
PFL1850c	-1058	-1	5.52	GAAACA
PFL1850c	-685	-1	5.52	GTATCA
PFL1850c	-363	1	5.52	TGTTTC
PF08_0132	-693	-1	5.52	GAAACA
MAL13P1.264	-875	-1	5.52	GAAACA
PF10_0213	-1274	1	5.52	TGATAC
PF10_0213	-135	-1	5.52	GTATCA
PF10_0214	-513	1	5.52	TGTTTC
PF10_0214	-310	1	5.52	TGATAC
PF10_0214	-199	-1	5.52	GAAACA
PF11_0402	-851	-1	5.52	GAAACA
MAL13P1.125	-1460	-1	5.52	GTATCA
MAL13P1.125	-1419	-1	5.52	GAAACA
MAL13P1.125	-967	1	5.52	TGTTTC
MAL13P1.125	-249	1	5.52	TGTTTC
PF13_0241	-901	-1	5.52	GTATCA
PF13_0241	-587	-1	5.52	GAAACA
PFA0295c	-666	1	5.52	TGTTTC
PF11_0315	-1102	1	5.52	TGTTTC
PFB0035c	-1596	1	5.52	TGTTTC
PFB0035c	-1023	1	5.52	TGATAC
PFB0035c	-871	-1	5.52	GTATCA
PFB0035c	-201	1	5.52	TGTTTC
PF14_0020	-1672	1	5.52	TGTTTC
PF14_0020	-1497	-1	5.52	GAAACA
PF14_0020	-1151	1	5.52	TGATAC
PF14_0020	-912	1	5.52	TGTTTC
PF14_0020	-684	-1	5.52	GTATCA
PF14_0722	-400	-1	5.52	GAAACA
PFA0710c	-1897	1	5.52	TGATAC
PFA0710c	-1448	-1	5.52	GTATCA
PFA0710c	-1266	1	5.52	TGTTTC
PFA0710c	-586	1	5.52	TGATAC
PFA0710c	-544	1	5.52	TGATAC
PFA0710c	-14	-1	5.52	GTATCA
PFL1290w	-1343	1	5.52	TGTTTC
PF13_0181	-1717	-1	5.52	GAAACA
PF13_0181	-262	1	5.52	TGTTTC
PFF1440w	-1223	1	5.52	TGTTTC
MAL13P1.203	-1935	1	5.52	TGATAC
MAL13P1.203	-781	-1	5.52	GAAACA
PFL1320w	-841	-1	5.52	GAAACA
PF08_0138	-668	-1	5.52	GAAACA
PF14_0770	-1960	1	5.52	TGATAC
PF14_0770	-1671	-1	5.52	GAAACA
PF14_0770	-556	1	5.52	TGATAC
PF14_0770	-14	-1	5.52	GTATCA
PF14_0220	-1390	1	5.52	TGTTTC
PF14_0220	-107	-1	5.52	GAAACA
PFF0005c	-1144	1	5.52	TGTTTC
PFF0005c	-744	1	5.52	TGATAC
PFF0005c	-673	1	5.52	TGATAC
PF14_0008	-1366	-1	5.52	GTATCA
PF14_0008	-1179	1	5.52	TGTTTC
PF14_0008	-550	1	5.52	TGATAC
PF14_0008	-14	-1	5.52	GTATCA
PF14_0433	-1172	1	5.52	TGTTTC
PF14_0433	-365	-1	5.52	GAAACA
PFI0130c	-639	-1	5.52	GTATCA
PFI1300c	-1538	-1	5.52	GTATCA
PFI1300c	-1466	-1	5.52	GTATCA
PFI1300c	-342	-1	5.52	GAAACA
PFI1300c	-313	1	5.52	TGTTTC
PFI1300c	-157	-1	5.52	GAAACA
PF14_0768	-1652	1	5.52	TGTTTC
PF14_0768	-559	1	5.52	TGATAC
PFL2615w	-18	-1	5.52	GTATCA
PFI1675w	-1247	1	5.52	TGTTTC
PFI1675w	-1236	-1	5.52	GTATCA
PFI1675w	-76	1	5.52	TGTTTC
PFA0010c	-1022	-1	5.52	GTATCA
PFA0010c	-15	-1	5.52	GTATCA
PFB0320c	-767	-1	5.52	GAAACA
PF11_0328	-1148	1	5.52	TGATAC
PF11_0328	-447	-1	5.52	GAAACA
PFE0385w	-1635	1	5.52	TGATAC
PFE0485w	-450	-1	5.52	GAAACA
PF08_0045	-1135	1	5.52	TGTTTC
PF08_0045	-889	1	5.52	TGTTTC
PF08_0045	-384	-1	5.52	GAAACA
PF13_0359	-1500	1	5.52	TGATAC
PFF0305c	-1667	-1	5.52	GAAACA
PFF0305c	-800	-1	5.52	GAAACA
PFF0305c	-191	1	5.52	TGTTTC
PFE0015c	-1619	1	5.52	TGATAC
PFE0015c	-1062	1	5.52	TGATAC
PF14_0128	-1929	1	5.52	TGTTTC
PFD1010w	-963	1	5.52	TGTTTC
PFD1010w	-856	1	5.52	TGTTTC
PFD1010w	-575	1	5.52	TGATAC
PFD1010w	-14	-1	5.52	GTATCA
PF10_0004	-1488	-1	5.52	GTATCA
PF10_0004	-18	-1	5.52	GTATCA
PFD0045c	-1777	1	5.52	TGATAC
PFD0045c	-564	1	5.52	TGATAC
PFD0045c	-14	-1	5.52	GTATCA
PF08_0007	-1931	-1	5.52	GAAACA
PF08_0007	-1754	-1	5.52	GTATCA
PF13_0219	-1839	-1	5.52	GTATCA
PF13_0219	-430	-1	5.52	GAAACA
PF10_0227	-1599	1	5.52	TGTTTC
PFC0215c	-971	-1	5.52	GAAACA
PF11_0320	-132	-1	5.52	GAAACA
MAL8P1.45	-1765	1	5.52	TGTTTC
MAL8P1.45	-475	-1	5.52	GTATCA
MAL8P1.45	-339	1	5.52	TGTTTC
PFE1640w	-1296	1	5.52	TGATAC
PFE1640w	-485	1	5.52	TGTTTC
PFE1640w	-357	1	5.52	TGTTTC
PFC0475c	-855	-1	5.52	GAAACA
PF10_0290	-181	1	5.52	TGTTTC
PF14_0251	-1191	-1	5.52	GAAACA
PF14_0251	-612	1	5.52	TGATAC
PFL2245w	-1230	1	5.52	TGTTTC
PFL2245w	-725	-1	5.52	GAAACA
MAL13P1.331	-621	1	5.52	TGTTTC
PF13_0322	-874	1	5.52	TGTTTC
PF13_0322	-652	1	5.52	TGTTTC
MAL7P1.127	-631	-1	5.52	GTATCA
PF14_0615	-546	-1	5.52	GAAACA
PF14_0614	-444	1	5.52	TGTTTC
PFL1755w	-1862	-1	5.52	GTATCA
PF10_0280	-1675	1	5.52	TGTTTC
PF10_0280	-1478	-1	5.52	GAAACA
PFI1535w	-1229	1	5.52	TGTTTC
PFB1020w	-1408	-1	5.52	GAAACA
PF14_0492	-1040	1	5.52	TGTTTC
PFL2640c	-1016	1	5.52	TGATAC
PFL2640c	-630	-1	5.52	GAAACA
MAL8P1.56	-1144	-1	5.52	GTATCA
PFC0221c	-1570	1	5.52	TGATAC
PFC0221c	-1424	1	5.52	TGTTTC
PFC0221c	-1417	1	5.52	TGTTTC
PF10_0234	-508	1	5.52	TGTTTC
PF14_0330	-282	-1	5.52	GTATCA
PF14_0755	-1714	-1	5.52	GAAACA
PF14_0755	-180	-1	5.52	GTATCA
PF14_0003	-1678	-1	5.52	GAAACA
PF14_0003	-562	1	5.52	TGATAC
PF14_0003	-14	-1	5.52	GTATCA
PFL0540w	-1289	1	5.52	TGATAC
PFL0540w	-765	-1	5.52	GAAACA
PFL2610w	-1436	-1	5.52	GAAACA
PFL2610w	-608	-1	5.52	GAAACA
PFE0880c	-861	-1	5.52	GAAACA
PFD0655w	-1853	1	5.52	TGTTTC
PFD0655w	-587	-1	5.52	GAAACA
PFD0655w	-96	-1	5.52	GAAACA
PF11_0113	-1059	-1	5.52	GAAACA
PF14_0751	-1121	1	5.52	TGTTTC
MAL7P1.137	-1451	-1	5.52	GAAACA
MAL7P1.137	-1235	-1	5.52	GAAACA
MAL7P1.137	-237	1	5.52	TGTTTC
MAL7P1.137	-196	1	5.52	TGTTTC
PF11_0261	-390	1	5.52	TGATAC
PFD0165w	-604	1	5.52	TGTTTC
PFD0165w	-36	-1	5.52	GAAACA
PF14_0139	-1548	1	5.52	TGTTTC
PF11_0264	-563	1	5.52	TGTTTC
PF10_0083	-1690	-1	5.52	GTATCA
PF10_0083	-1605	1	5.52	TGTTTC
PF10_0083	-699	-1	5.52	GTATCA
PFL0130c	-1904	1	5.52	TGTTTC
PFL0130c	-1534	-1	5.52	GAAACA
PFL0130c	-1479	1	5.52	TGTTTC
MAL8P1.97	-874	-1	5.52	GAAACA
PFE1295c	-158	-1	5.52	GAAACA
PFE1295c	-131	-1	5.52	GAAACA
PFB0745w	-1593	-1	5.52	GAAACA
PFD0695w	-847	-1	5.52	GTATCA
PFD0695w	-769	1	5.52	TGTTTC
PFD0695w	-533	-1	5.52	GAAACA
PFL1255c	-483	-1	5.52	GAAACA
PFC0295c	-1526	1	5.52	TGTTTC
PFC0295c	-1139	-1	5.52	GAAACA
PF14_0097	-930	-1	5.52	GAAACA
PFC0205c	-822	-1	5.52	GAAACA
PF13_0167	-751	1	5.52	TGTTTC
PFL0995c	-670	1	5.52	TGTTTC
PF11_0435	-1033	-1	5.52	GAAACA
PFD0285c	-1072	-1	5.52	GAAACA
PFA0050c	-554	1	5.52	TGATAC
PFF1275c	-1793	1	5.52	TGTTTC
PF11_0238	-675	1	5.52	TGATAC
PFC1105w	-622	-1	5.52	GAAACA
PFC1105w	-343	-1	5.52	GAAACA
PF14_0366	-1162	1	5.52	TGTTTC
PFE1460w	-136	-1	5.52	GAAACA
PF14_0007	-1708	-1	5.52	GAAACA
PF14_0007	-1086	1	5.52	TGTTTC
PF14_0007	-613	-1	5.52	GAAACA
PF14_0007	-335	-1	5.52	GAAACA
PF08_0030	-153	1	5.52	TGATAC
MAL13P1.251	-145	-1	5.52	GAAACA
PFC0225c	-349	1	5.52	TGTTTC
PFL0875w	-949	-1	5.52	GTATCA
MAL7P1.67	-674	1	5.52	TGTTTC
MAL7P1.67	-461	1	5.52	TGTTTC
PFL1860c	-889	1	5.52	TGTTTC
PFI0580c	-864	1	5.52	TGATAC
PFL0560c	-1837	1	5.52	TGTTTC
PFL0560c	-578	-1	5.52	GAAACA
PF10_0156	-1465	1	5.52	TGTTTC
PF10_0156	-1173	1	5.52	TGTTTC
PF10_0156	-805	1	5.52	TGTTTC
PF10_0156	-473	-1	5.52	GTATCA
PF10_0156	-370	1	5.52	TGTTTC
MAL7P1.123	-990	1	5.52	TGATAC
MAL7P1.123	-796	1	5.52	TGATAC
MAL7P1.123	-406	1	5.52	TGTTTC
PF11_0083	-1224	-1	5.52	GTATCA
PF11_0083	-23	-1	5.52	GAAACA
PFD0015c	-1778	1	5.52	TGTTTC
PFD0015c	-1610	1	5.52	TGTTTC
PFD0015c	-1554	-1	5.52	GAAACA
PFD0015c	-1022	-1	5.52	GTATCA
PFD0015c	-15	-1	5.52	GTATCA
PF10_0279	-1069	1	5.52	TGTTTC
PF14_0766	-1379	-1	5.52	GTATCA
PF14_0766	-1177	1	5.52	TGTTTC
PF14_0766	-544	1	5.52	TGATAC
PF14_0766	-14	-1	5.52	GTATCA
PFC1000w	-1109	-1	5.52	GAAACA
PFL2605w	-1360	-1	5.52	GTATCA
PFL2605w	-1173	1	5.52	TGTTTC
PFL2605w	-544	1	5.52	TGATAC
PFL2605w	-14	-1	5.52	GTATCA
MAL8P1.151	-1615	-1	5.52	GAAACA
PF14_0482	-1105	-1	5.52	GAAACA
PFD0865c	-1022	-1	5.52	GAAACA
PFD0865c	-676	-1	5.52	GAAACA
PF13_0040	-1416	1	5.52	TGTTTC
PF13_0040	-798	-1	5.52	GAAACA
PF13_0040	-645	1	5.52	TGTTTC
PFL0825c	-602	1	5.52	TGTTTC
PF14_0516	-1313	1	5.52	TGTTTC
PFF1280w	-468	-1	5.52	GAAACA
PF13_0295	-1601	-1	5.52	GAAACA
PF11_0329	-1129	1	5.52	TGTTTC
PF11_0329	-664	1	5.52	TGTTTC
PF11_0329	-274	-1	5.52	GAAACA
PF10_0174	-414	1	5.52	TGTTTC
PF10_0174	-204	1	5.52	TGTTTC
PF10_0174	-117	-1	5.52	GAAACA
PF11_0394	-1690	-1	5.52	GAAACA
PF11_0394	-1362	-1	5.52	GAAACA
PFD0835c	-1218	1	5.52	TGTTTC
PFF1545w	-1188	-1	5.52	GTATCA
PFF1545w	-1054	-1	5.52	GTATCA
PFF1545w	-288	1	5.52	TGATAC
PF07_0110	-851	-1	5.52	GAAACA
PFL1650w	-679	-1	5.52	GAAACA
PFL2030w	-1462	-1	5.52	GAAACA
PFL2030w	-1454	-1	5.52	GAAACA
MAL8P1.153	-369	1	5.52	TGTTTC
MAL8P1.153	-142	1	5.52	TGTTTC
PFA0625w	-1993	-1	5.52	GTATCA
PFL2660w	-1611	1	5.52	TGTTTC
PFL2660w	-1555	-1	5.52	GAAACA
PFL2660w	-1021	-1	5.52	GTATCA
PFL2660w	-15	-1	5.52	GTATCA
PFL2140c	-1287	1	5.52	TGTTTC
PF11_0371	-808	-1	5.52	GAAACA
PFB0755w	-773	1	5.52	TGATAC
MAL13P1.133	-1213	-1	5.52	GAAACA
MAL13P1.133	-426	1	5.52	TGATAC
PFL0465c	-1870	1	5.52	TGTTTC
PFL0465c	-1809	-1	5.52	GAAACA
PFL0465c	-1251	1	5.52	TGTTTC
PFL2145w	-1106	-1	5.52	GAAACA
MAL13P1.356	-1323	-1	5.52	GTATCA
MAL13P1.356	-598	-1	5.52	GAAACA
PF07_0130	-681	-1	5.52	GAAACA
PF13_0230	-1070	1	5.52	TGATAC
PFI0920c	-985	1	5.52	TGTTTC
PF11_0434	-342	1	5.52	TGTTTC
PFL2095w	-1335	1	5.52	TGATAC
PFL0015c	-856	1	5.52	TGTTTC
PFL0015c	-584	1	5.52	TGTTTC
PFL0015c	-570	1	5.52	TGATAC
PFL0015c	-14	-1	5.52	GTATCA
PF11_0149	-1250	-1	5.52	GAAACA
PF11_0149	-1196	1	5.52	TGATAC
MAL7P1.157	-697	-1	5.52	GAAACA
MAL13P1.7	-1522	-1	5.52	GAAACA
MAL13P1.7	-1504	-1	5.52	GTATCA
PF14_0054	-1895	1	5.52	TGTTTC
PF14_0238	-348	1	5.52	TGTTTC
PF14_0238	-80	-1	5.52	GAAACA
PFE0560c	-897	1	5.52	TGTTTC
PFE0560c	-791	1	5.52	TGTTTC
PFE0560c	-463	1	5.52	TGTTTC
PFE0560c	-346	1	5.52	TGTTTC
MAL13P1.148	-310	-1	5.52	GAAACA
PFD0565c	-676	1	5.52	TGATAC
PFL2375c	-232	-1	5.52	GAAACA
PFL2375c	-204	-1	5.52	GTATCA
PFC1005c	-1191	1	5.52	TGATAC
PFC1005c	-1012	1	5.52	TGATAC
PF08_0026	-1019	1	5.52	TGTTTC
PF08_0026	-973	1	5.52	TGTTTC
PF08_0026	-149	-1	5.52	GTATCA
PFF1445c	-566	1	5.52	TGATAC
PF10_0293	-819	-1	5.52	GTATCA
PF10_0293	-444	-1	5.52	GAAACA
PFL1950w	-1709	1	5.52	TGATAC
PFL1950w	-1262	-1	5.52	GTATCA
PFB0690w	-1225	-1	5.52	GAAACA
PF14_0107	-1516	1	5.52	TGTTTC
PF14_0107	-1270	1	5.52	TGTTTC
PF14_0107	-20	-1	5.52	GTATCA
PFC0190c	-138	-1	5.52	GAAACA
PFI1590c	-482	-1	5.52	GAAACA
PFL0955c	-945	1	5.52	TGATAC
PFL0955c	-413	-1	5.52	GAAACA
PFD0840w	-1369	-1	5.52	GAAACA
PF14_0180	-1932	-1	5.52	GAAACA
PF14_0180	-1342	1	5.52	TGTTTC
PF14_0180	-214	1	5.52	TGATAC
PF14_0180	-200	-1	5.52	GTATCA
PFL1645w	-581	1	5.52	TGTTTC
PFC0410w	-521	1	5.52	TGTTTC
PF07_0123	-1080	-1	5.52	GAAACA
PF07_0123	-149	1	5.52	TGTTTC
PF07_0123	-55	-1	5.52	GAAACA
PF10_0310	-1101	-1	5.52	GTATCA
PF14_0771	-1270	1	5.52	TGATAC
PFI1600w	-1027	-1	5.52	GAAACA
PFI1600w	-119	1	5.52	TGTTTC
PFL0075w	-1042	1	5.52	TGTTTC
PFC1120c	-1335	-1	5.52	GTATCA
PF11_0191	-1763	1	5.52	TGTTTC
PF11_0191	-768	-1	5.52	GTATCA
PF10_0191	-1500	1	5.52	TGATAC
PF10_0058	-476	-1	5.52	GAAACA
PF10_0058	-315	-1	5.52	GTATCA
PF11_0249	-1607	-1	5.52	GTATCA
PFL0830w	-429	-1	5.52	GAAACA
PF10_0173	-1108	1	5.52	TGTTTC
PF10_0173	-1021	-1	5.52	GAAACA
PF10_0173	-811	-1	5.52	GAAACA
PFB0700c	-1362	-1	5.52	GAAACA
PFB0700c	-748	1	5.52	TGTTTC
PFB0700c	-23	1	5.52	TGATAC
PFE1400c	-1634	1	5.52	TGTTTC
PFE1400c	-487	-1	5.52	GAAACA
PFE1400c	-189	1	5.52	TGTTTC
PF11_0058	-1093	-1	5.52	GTATCA
PFF0775w	-1251	-1	5.52	GTATCA
PFD0645w	-1981	1	5.52	TGATAC
PFD0645w	-999	-1	5.52	GTATCA
PF14_0004	-1816	-1	5.52	GAAACA
PF14_0004	-996	1	5.52	TGATAC
PF07_0086	-1056	1	5.52	TGATAC
PF07_0086	-650	1	5.52	TGTTTC
PFE1485w	-347	-1	5.52	GAAACA
PFF0030c	-1775	-1	5.52	GTATCA
PF13_0149	-1544	-1	5.52	GAAACA
MAL13P1.261	-315	-1	5.52	GAAACA
PFL0970w	-387	-1	5.52	GAAACA
MAL13P1.250	-411	-1	5.52	GTATCA
PF13_0126	-1626	-1	5.52	GAAACA
PF13_0126	-908	-1	5.52	GAAACA
PF13_0126	-456	1	5.52	TGTTTC
PF13_0126	-415	1	5.52	TGATAC
PFA0075w	-1333	-1	5.52	GAAACA
PFA0075w	-373	1	5.52	TGATAC
PFA0075w	-194	1	5.52	TGATAC
PF07_0078	-980	-1	5.52	GAAACA
MAL8P1.10	-234	-1	5.52	GAAACA
MAL13P1.329	-1183	1	5.52	TGTTTC
MAL13P1.329	-467	-1	5.52	GTATCA
MAL13P1.329	-383	-1	5.52	GTATCA
PFD0975w	-1836	1	5.52	TGTTTC
PFD0975w	-1451	-1	5.52	GTATCA
PFD0975w	-527	-1	5.52	GTATCA
PFD0975w	-241	-1	5.52	GTATCA
PFI0380c	-1030	-1	5.52	GAAACA
PFI0380c	-404	-1	5.52	GAAACA
PF10_0311	-1863	1	5.52	TGTTTC
PF10_0311	-1611	-1	5.52	GAAACA
PF10_0311	-1540	1	5.52	TGTTTC
PF10_0311	-725	-1	5.52	GTATCA
PF10_0311	-401	1	5.52	TGTTTC
PF10_0311	-288	-1	5.52	GAAACA
PF11_0345	-889	1	5.52	TGTTTC
PFD0145c	-848	-1	5.52	GAAACA
PFC0050c	-722	1	5.52	TGTTTC
PFC0050c	-39	1	5.52	TGTTTC
PFL2370c	-1945	-1	5.52	GAAACA
[truncated: 4,277 more rows]
