# Supplementary material for: Identification and Genome-Wide Prediction of DNA Binding Specificities for the ApiAP2 Family of Regulators from the Malaria Parasite
Source: PLoS Pathog. 2010 Oct 28;6(10):e1001165. doi: 10.1371/journal.ppat.1001165 (PMC2965767; doi:10.1371/journal.ppat.1001165)
Supplement: Dataset S7 — Sporozoite and zygote predicted targets of ApiAP2 proteins. (0.18 MB ZIP) [file ppat.1001165.s025.zip › Dataset S7_revised/PFF0670w_D1_Sporozoite targets.xls]

## Sheet: TAAGCC_PFF0670wD1.Sporozoite.ta
Dataset S7b. Predicted sporozoite targets of PFF0670w_D1.
Sporozoite expression data taken from (Le Roch et al., 2003)
Searches were done using the position weight matrix trimmed to the 6 most informative consecutive motif positions.
Data is sorted by score from highest to lowest.
Column 1 - PlasmoDB gene IDs. Genes listed multiple times have more than one match to the motif in their upstream regions
Column 2 - Position of the motif upstream from the ATG start codon.
Column 3 - Orientation of the motif in the genome. 1 indicates the plus strand and -1 indicates the minus strand.
Column 4 - ScanACE score. Higher scores reflect better better matches to the position weight matrix.
Column 5 - Sequence of the motif match. All sequences are 5' to 3' from the plus strand.
Le Roch KG, Zhou Y, Blair PL, Grainger M, Moch JK, et al. (2003) Discovery of gene function by expression profiling of the malaria parasite life cycle. Science 301: 1503-1508.
Gene ID	Position	Orientation	Score	Sequence
PFL0800c	-1818	-1	14.7	GGCTTG
PF13_0350	-932	1	14.7	CAAGCC
PF11_0020	-125	1	14.7	CAAGCC
PFC0750w	-1169	1	14.7	CAAGCC
PF10_0214	-1064	1	14.7	CAAGCC
PF11_0127	-1618	1	14.7	CAAGCC
PFA0710c	-120	1	14.7	CAAGCC
PF14_0770	-120	1	14.7	CAAGCC
PFD0045c	-127	1	14.7	CAAGCC
PF13_0219	-445	1	14.7	CAAGCC
PF13_0322	-708	-1	14.7	GGCTTG
PF14_0003	-126	1	14.7	CAAGCC
PFA0690w	-797	1	14.7	CAAGCC
PFA0690w	-616	1	14.7	CAAGCC
PF11_0433	-111	1	14.7	CAAGCC
PFB0755w	-636	1	14.7	CAAGCC
PFA0685c	-316	-1	14.7	GGCTTG
PFA0685c	-135	-1	14.7	GGCTTG
PFA0075w	-56	1	14.7	CAAGCC
MAL8P1.82	-213	1	14.7	CAAGCC
PF11_0523	-1191	1	14.7	CAAGCC
PF14_0621	-367	1	14.7	CAAGCC
PFA0745w	-125	1	14.7	CAAGCC
MAL7P1.156	-1683	1	14.41	TGAGCC
PFD0425w	-1952	1	14.41	TGAGCC
PFA0200w	-468	1	14.41	TGAGCC
PF08_0008	-1530	1	14.41	TGAGCC
PFE1455w	-503	-1	14.41	GGCTCA
PF10_0112	-199	1	14.41	TGAGCC
PFC0610c	-1665	-1	14.41	GGCTCA
PFL0445w	-69	1	14.41	TGAGCC
PF10_0165	-1918	-1	14.41	GGCTCA
PFI0550w	-357	-1	14.41	GGCTCA
MAL13P1.264	-537	-1	14.41	GGCTCA
PFL2030w	-1108	1	14.41	TGAGCC
MAL7P1.157	-197	-1	14.41	GGCTCA
PFL1950w	-1492	-1	14.41	GGCTCA
PFC1120c	-1908	-1	14.41	GGCTCA
PF10_0097	-383	-1	14.41	GGCTCA
PF13_0163	-606	-1	14.41	GGCTCA
PF11_0523	-812	-1	14.41	GGCTCA
PF14_0727	-967	1	14.41	TGAGCC
PFF1525c	-1921	-1	14.41	GGCTCA
PFC0210c	-621	-1	13.9	GGCTTA
PF10_0218	-1276	1	13.9	TAAGCC
PF14_0074	-1187	-1	13.9	GGCTTA
PF14_0074	-60	1	13.9	TAAGCC
MAL7P1.156	-431	1	13.9	TAAGCC
PFE0360c	-862	1	13.9	TAAGCC
PFB0665w	-659	1	13.9	TAAGCC
PF14_0533	-1818	-1	13.9	GGCTTA
PF13_0350	-1010	1	13.9	TAAGCC
PFE1630w	-120	1	13.9	TAAGCC
PFD0375w	-1107	-1	13.9	GGCTTA
PFD0375w	-224	1	13.9	TAAGCC
PF14_0073	-879	1	13.9	TAAGCC
MAL8P1.154	-792	1	13.9	TAAGCC
PFA0005w	-1867	-1	13.9	GGCTTA
PF10_0404	-125	1	13.9	TAAGCC
PFL0340w	-173	1	13.9	TAAGCC
PF13_0241	-476	-1	13.9	GGCTTA
PF14_0722	-635	1	13.9	TAAGCC
PFD1010w	-125	1	13.9	TAAGCC
PF14_0614	-1957	1	13.9	TAAGCC
PFL0540w	-1085	1	13.9	TAAGCC
PF10_0083	-1238	1	13.9	TAAGCC
PFC0205c	-718	-1	13.9	GGCTTA
PFI0580c	-674	1	13.9	TAAGCC
MAL7P1.123	-174	1	13.9	TAAGCC
PFC1000w	-475	1	13.9	TAAGCC
PF14_0516	-1257	1	13.9	TAAGCC
PF07_0110	-1635	-1	13.9	GGCTTA
PF07_0110	-583	1	13.9	TAAGCC
PFA0625w	-623	-1	13.9	GGCTTA
PF07_0130	-687	-1	13.9	GGCTTA
PFL0015c	-125	1	13.9	TAAGCC
MAL7P1.157	-1449	-1	13.9	GGCTTA
PFL1375w	-140	1	13.9	TAAGCC
PFF0775w	-1051	1	13.9	TAAGCC
PFD0975w	-1295	1	13.9	TAAGCC
PFD0975w	-385	-1	13.9	GGCTTA
PFC1100w	-125	1	13.9	TAAGCC
PFL1620w	-1307	-1	13.9	GGCTTA
PFC0506w	-98	-1	13.9	GGCTTA
PFE0665c	-213	1	13.9	TAAGCC
PF14_0674	-123	1	13.9	TAAGCC
PFE0335w	-756	1	13.9	TAAGCC
PF11_0072	-256	1	13.9	TAAGCC
PFA0515w	-1629	1	13.9	TAAGCC
PFL1215c	-1740	-1	13.9	GGCTTA
PF13_0351	-509	-1	13.9	GGCTTA
PFL2650w	-799	-1	13.9	GGCTTA
MAL13P1.150	-901	1	13.9	TAAGCC
PFC0180c	-819	-1	13.9	GGCTTA
PFA0325w	-477	1	13.9	TAAGCC
PF08_0070	-382	-1	13.9	GGCTTA
PFF1485w	-561	-1	13.9	GGCTTA
PFF1530c	-564	-1	13.9	GGCTTA
PF11_0109	-794	1	13.9	TAAGCC
PFE1070c	-888	1	13.9	TAAGCC
PF11_0023	-650	1	13.9	TAAGCC
PF10_0392	-651	1	13.9	TAAGCC
PF10_0381	-1976	1	13.9	TAAGCC
PFE1185w	-329	-1	10.81	GGCTTC
PF10_0220	-1680	1	10.81	GAAGCC
PF10_0322	-1662	1	10.81	GAAGCC
MAL8P1.56	-1420	1	10.81	GAAGCC
PF10_0234	-1419	1	10.81	GAAGCC
PF10_0083	-250	-1	10.81	GGCTTC
PF11_0007	-1231	1	10.81	GAAGCC
PF14_0482	-405	1	10.81	GAAGCC
MAL13P1.356	-1276	1	10.81	GAAGCC
PFL1375w	-1741	-1	10.81	GGCTTC
PF11_0058	-1624	-1	10.81	GGCTTC
MAL7P1.147	-1003	-1	10.81	GGCTTC
PF14_0440	-240	1	10.81	GAAGCC
PFC0940c	-533	-1	10.81	GGCTTC
PF11_0209	-1488	1	10.81	GAAGCC
PFF0525w	-326	1	10.81	GAAGCC
PF14_0074	-405	-1	10.21	GGCTTT
MAL7P1.156	-175	1	10.21	AAAGCC
PFE0365c	-700	-1	10.21	GGCTTT
MAL8P1.6	-596	1	10.21	AAAGCC
PF10_0231	-381	1	10.21	AAAGCC
PF11_0239	-1476	-1	10.21	GGCTTT
PFE1455w	-639	1	10.21	AAAGCC
PFL2280w	-269	-1	10.21	GGCTTT
PF10_0170	-1706	1	10.21	AAAGCC
PFD0825c	-1227	-1	10.21	GGCTTT
PF08_0129	-984	1	10.21	AAAGCC
PFE1185w	-1071	-1	10.21	GGCTTT
PFD0320c	-1888	1	10.21	AAAGCC
PFD0320c	-1146	1	10.21	AAAGCC
PF11_0060	-1601	-1	10.21	GGCTTT
MAL13P1.190	-460	-1	10.21	GGCTTT
PFD0985w	-1776	-1	10.21	GGCTTT
PFD0915w	-887	1	10.21	AAAGCC
PFD0375w	-1040	1	10.21	AAAGCC
PF14_0073	-1661	1	10.21	AAAGCC
PFL0445w	-920	1	10.21	AAAGCC
PFL0445w	-377	-1	10.21	GGCTTT
PF14_0271	-364	1	10.21	AAAGCC
PFI0015c	-573	1	10.21	AAAGCC
MAL13P1.311	-313	-1	10.21	GGCTTT
PF07_0134	-1324	-1	10.21	GGCTTT
PFL1850c	-1017	1	10.21	AAAGCC
PF08_0132	-1868	1	10.21	AAAGCC
PFI1540w	-20	1	10.21	AAAGCC
PFB0035c	-1878	1	10.21	AAAGCC
PFA0010c	-1984	-1	10.21	GGCTTT
PF14_0615	-502	1	10.21	AAAGCC
PF14_0492	-1725	1	10.21	AAAGCC
PF10_0234	-346	-1	10.21	GGCTTT
PF14_0755	-1245	1	10.21	AAAGCC
PF14_0003	-1933	-1	10.21	GGCTTT
PFL0540w	-27	-1	10.21	GGCTTT
MAL8P1.97	-1324	-1	10.21	GGCTTT
PFB0745w	-1869	1	10.21	AAAGCC
PFC0295c	-469	1	10.21	AAAGCC
PF11_0238	-1408	1	10.21	AAAGCC
PF14_0366	-1135	1	10.21	AAAGCC
PF08_0030	-863	1	10.21	AAAGCC
MAL7P1.67	-288	1	10.21	AAAGCC
PF13_0040	-639	-1	10.21	GGCTTT
MAL13P1.133	-771	1	10.21	AAAGCC
PF14_0556	-638	1	10.21	AAAGCC
PFL2095w	-929	1	10.21	AAAGCC
PFL2095w	-111	1	10.21	AAAGCC
MAL7P1.157	-1705	-1	10.21	GGCTTT
PFB0690w	-181	1	10.21	AAAGCC
MAL13P1.189	-9	1	10.21	AAAGCC
PFC1120c	-1288	1	10.21	AAAGCC
PF10_0095	-864	1	10.21	AAAGCC
PFA0430c	-699	1	10.21	AAAGCC
PFC0320w	-427	1	10.21	AAAGCC
PF11_0345	-70	-1	10.21	GGCTTT
PFD0705c	-916	-1	10.21	GGCTTT
PFL0350c	-711	-1	10.21	GGCTTT
PFD0740w	-632	-1	10.21	GGCTTT
PFL1940w	-997	-1	10.21	GGCTTT
PFL1935c	-307	1	10.21	AAAGCC
PFL1215c	-1046	1	10.21	AAAGCC
PF14_0041	-975	-1	10.21	GGCTTT
PF13_0163	-110	-1	10.21	GGCTTT
PFD0395c	-646	1	10.21	AAAGCC
PFA0385w	-82	-1	10.21	GGCTTT
PF14_0727	-1501	1	10.21	AAAGCC
PF14_0727	-998	-1	10.21	GGCTTT
PFF1485w	-1584	-1	10.21	GGCTTT
MAL8P1.7	-1846	-1	10.21	GGCTTT
PFL0800c	-505	1	10.14	TCAGCC
PF08_0007	-1678	1	10.14	TCAGCC
PFF0755c	-764	-1	10.14	GGCTGA
PFL0955c	-794	-1	10.14	GGCTGA
MAL13P1.189	-844	-1	10.14	GGCTGA
PF13_0210	-1882	1	10.14	TCAGCC
PFE1070c	-1261	1	10.14	TCAGCC
PFI1675w	-1811	-1	9.88	GGCCTA
MAL8P1.45	-1537	1	9.88	TAGGCC
PF11_0407	-262	-1	9.88	GGCCTA
PF14_0482	-661	-1	9.88	GGCCTA
PF07_0130	-495	-1	9.88	GGCCTA
PFL2095w	-1476	1	9.88	TAGGCC
PF10_0310	-404	1	9.88	TAGGCC
PF10_0058	-861	-1	9.88	GGCCTA
PF08_0011	-599	-1	9.88	GGCCTA
PFD0365c	-389	-1	9.88	GGCCTA
PFB0976w	-1874	1	9.88	TAGGCC
PFB0972w	-40	1	9.88	TAGGCC
PF13_0201	-1059	-1	8.54	GCCTTA
MAL13P1.156	-945	-1	8.54	GCCTTA
PFE0555w	-548	1	8.54	TAAGGC
PFI0915w	-297	-1	8.54	GCCTTA
PF10_0262	-27	1	8.54	TAAGGC
PF14_0425	-1692	1	8.54	TAAGGC
PF11_0239	-1082	-1	8.54	GCCTTA
PF11_0239	-115	-1	8.54	GCCTTA
PF11_0114	-1087	-1	8.54	GCCTTA
PF14_0533	-1308	1	8.54	TAAGGC
PF10_0397	-135	-1	8.54	GCCTTA
PFE1445c	-1384	1	8.54	TAAGGC
PFA0380w	-459	-1	8.54	GCCTTA
PFC0725c	-1851	-1	8.54	GCCTTA
PF13_0289	-352	1	8.54	TAAGGC
PFE1630w	-306	1	8.54	TAAGGC
PF14_0729	-1947	1	8.54	TAAGGC
PFL1260w	-86	-1	8.54	GCCTTA
PFD0375w	-1280	-1	8.54	GCCTTA
MAL8P1.134	-132	1	8.54	TAAGGC
MAL7P1.120	-712	1	8.54	TAAGGC
PF10_0322	-115	1	8.54	TAAGGC
PFI0800c	-1611	-1	8.54	GCCTTA
PFB0765w	-799	1	8.54	TAAGGC
PFA0005w	-551	1	8.54	TAAGGC
PFA0090c	-626	1	8.54	TAAGGC
PF10_0401	-74	1	8.54	TAAGGC
PF13_0241	-1084	1	8.54	TAAGGC
PF08_0138	-677	1	8.54	TAAGGC
PF08_0138	-591	1	8.54	TAAGGC
PFF0005c	-1365	-1	8.54	GCCTTA
PFE0485w	-1340	1	8.54	TAAGGC
PFE0015c	-1984	-1	8.54	GCCTTA
PFE0015c	-79	1	8.54	TAAGGC
PFD1010w	-918	-1	8.54	GCCTTA
PF08_0007	-1305	1	8.54	TAAGGC
PF13_0219	-948	-1	8.54	GCCTTA
PFB1020w	-619	1	8.54	TAAGGC
MAL8P1.56	-811	1	8.54	TAAGGC
MAL8P1.56	-676	-1	8.54	GCCTTA
PFC0221c	-400	1	8.54	TAAGGC
PF11_0113	-416	1	8.54	TAAGGC
PF10_0083	-35	-1	8.54	GCCTTA
PFL0130c	-1722	1	8.54	TAAGGC
PFL1475w	-943	1	8.54	TAAGGC
PFL1255c	-1839	1	8.54	TAAGGC
PFC0205c	-176	1	8.54	TAAGGC
PFA0050c	-120	1	8.54	TAAGGC
PFF1275c	-1066	1	8.54	TAAGGC
PF11_0238	-1802	1	8.54	TAAGGC
PFI0465c	-574	1	8.54	TAAGGC
PFC1105w	-631	1	8.54	TAAGGC
PF14_0007	-622	1	8.54	TAAGGC
PF11_0007	-551	1	8.54	TAAGGC
PF10_0362	-1576	1	8.54	TAAGGC
PFD0865c	-726	-1	8.54	GCCTTA
PFF1280w	-1195	-1	8.54	GCCTTA
PF13_0295	-1205	1	8.54	TAAGGC
MAL7P1.159	-613	-1	8.54	GCCTTA
PF11_0433	-1323	1	8.54	TAAGGC
PF11_0433	-816	-1	8.54	GCCTTA
PF11_0394	-1666	1	8.54	TAAGGC
PFA0625w	-1153	1	8.54	TAAGGC
MAL13P1.356	-536	1	8.54	TAAGGC
PFL0015c	-918	-1	8.54	GCCTTA
PFD0300w	-676	1	8.54	TAAGGC
PF14_0054	-534	1	8.54	TAAGGC
PF10_0058	-609	1	8.54	TAAGGC
PF11_0249	-1931	1	8.54	TAAGGC
PFF0775w	-445	1	8.54	TAAGGC
PFL0970w	-824	-1	8.54	GCCTTA
PFL0945w	-1547	1	8.54	TAAGGC
PF10_0223	-665	-1	8.54	GCCTTA
PF07_0026	-1073	1	8.54	TAAGGC
PFL0745c	-1816	1	8.54	TAAGGC
PF13_0351	-590	1	8.54	TAAGGC
PFL1695c	-299	1	8.54	TAAGGC
PFL2650w	-1337	-1	8.54	GCCTTA
PF13_0163	-1315	-1	8.54	GCCTTA
PFC0180c	-1258	1	8.54	TAAGGC
PFD0395c	-853	-1	8.54	GCCTTA
PFD0365c	-1504	1	8.54	TAAGGC
PF14_0590	-188	-1	8.54	GCCTTA
PFB1000w	-120	1	8.54	TAAGGC
PF11_0109	-1350	-1	8.54	GCCTTA
PFF0525w	-1051	1	8.54	TAAGGC
PF10_0393	-120	1	8.54	TAAGGC
PFC0210c	-1331	-1	8.51	GGCATA
MAL8P1.6	-1478	-1	8.51	GGCATA
MAL8P1.6	-700	1	8.51	TATGCC
PFB0275w	-349	-1	8.51	GGCATA
PFE1455w	-678	-1	8.51	GGCATA
PFL2280w	-1712	1	8.51	TATGCC
PFL2280w	-1482	-1	8.51	GGCATA
PFL1840w	-578	-1	8.51	GGCATA
MAL13P1.212	-422	1	8.51	TATGCC
PF08_0119	-504	1	8.51	TATGCC
PF10_0170	-536	-1	8.51	GGCATA
PFD0825c	-1027	-1	8.51	GGCATA
PF11_0480	-1304	1	8.51	TATGCC
PF11_0480	-870	1	8.51	TATGCC
PF13_0289	-530	-1	8.51	GGCATA
PFD0320c	-1606	1	8.51	TATGCC
PFD0320c	-1048	1	8.51	TATGCC
PFL1260w	-1005	-1	8.51	GGCATA
PFD0915w	-234	1	8.51	TATGCC
PFD0915w	-226	-1	8.51	GGCATA
PFE0950c	-1777	1	8.51	TATGCC
MAL7P1.120	-1079	1	8.51	TATGCC
PF13_0267	-1582	1	8.51	TATGCC
PFD0225w	-930	-1	8.51	GGCATA
MAL7P1.150	-578	1	8.51	TATGCC
PFB0765w	-1409	-1	8.51	GGCATA
PF11_0021	-1275	1	8.51	TATGCC
PF11_0021	-433	-1	8.51	GGCATA
PF13_0182	-240	1	8.51	TATGCC
MAL8P1.154	-1007	1	8.51	TATGCC
PFL0445w	-533	-1	8.51	GGCATA
PFA0005w	-1114	1	8.51	TATGCC
PFA0005w	-1077	1	8.51	TATGCC
PFA0005w	-1040	1	8.51	TATGCC
PFA0005w	-58	1	8.51	TATGCC
PF10_0232	-1886	1	8.51	TATGCC
PF10_0232	-61	1	8.51	TATGCC
PFC0750w	-1465	-1	8.51	GGCATA
PFI0135c	-1063	-1	8.51	GGCATA
PFL1705w	-75	1	8.51	TATGCC
PF10_0214	-1579	1	8.51	TATGCC
PFA0295c	-465	1	8.51	TATGCC
PF14_0722	-1865	1	8.51	TATGCC
PF14_0707	-409	1	8.51	TATGCC
PFL1290w	-1239	1	8.51	TATGCC
PFL1290w	-778	1	8.51	TATGCC
PF13_0181	-1539	-1	8.51	GGCATA
PF08_0082	-977	-1	8.51	GGCATA
MAL8P1.126	-463	-1	8.51	GGCATA
PFC0215c	-421	1	8.51	TATGCC
MAL8P1.45	-61	1	8.51	TATGCC
MAL7P1.127	-430	1	8.51	TATGCC
PFL1755w	-1359	1	8.51	TATGCC
PFI1535w	-1472	1	8.51	TATGCC
PF14_0492	-1643	1	8.51	TATGCC
PFL2640c	-1739	-1	8.51	GGCATA
MAL8P1.56	-662	-1	8.51	GGCATA
PFL0540w	-1919	1	8.51	TATGCC
PF14_0751	-1781	-1	8.51	GGCATA
MAL7P1.137	-1794	1	8.51	TATGCC
PF11_0261	-1004	-1	8.51	GGCATA
PF11_0407	-81	1	8.51	TATGCC
PF14_0277	-107	-1	8.51	GGCATA
PFL0130c	-1860	1	8.51	TATGCC
PFL1710c	-544	-1	8.51	GGCATA
MAL8P1.97	-1509	1	8.51	TATGCC
PFC0605w	-977	-1	8.51	GGCATA
PFD0695w	-638	1	8.51	TATGCC
PFL1255c	-920	1	8.51	TATGCC
PFC0295c	-1424	1	8.51	TATGCC
PF13_0167	-242	-1	8.51	GGCATA
PFF1275c	-473	-1	8.51	GGCATA
PFF1275c	-300	1	8.51	TATGCC
PF11_0007	-1619	1	8.51	TATGCC
PF11_0007	-1016	1	8.51	TATGCC
PF11_0007	-56	1	8.51	TATGCC
MAL7P1.67	-92	1	8.51	TATGCC
PFI0580c	-647	1	8.51	TATGCC
PFI0580c	-581	-1	8.51	GGCATA
PFE0705c	-380	-1	8.51	GGCATA
MAL8P1.151	-321	-1	8.51	GGCATA
PF13_0040	-757	-1	8.51	GGCATA
PF13_0040	-169	-1	8.51	GGCATA
PF10_0051	-282	1	8.51	TATGCC
PFF1280w	-1961	-1	8.51	GGCATA
PFF1280w	-1788	1	8.51	TATGCC
PFF1280w	-138	-1	8.51	GGCATA
PFD0835c	-852	-1	8.51	GGCATA
PFL0230w	-1964	-1	8.51	GGCATA
PF07_0110	-834	-1	8.51	GGCATA
PFL0315c	-1390	-1	8.51	GGCATA
PFL2030w	-1525	-1	8.51	GGCATA
PF13_0012	-643	-1	8.51	GGCATA
MAL13P1.356	-1113	1	8.51	TATGCC
MAL13P1.356	-1076	1	8.51	TATGCC
MAL13P1.356	-1039	1	8.51	TATGCC
PFI0920c	-207	-1	8.51	GGCATA
PFD0300w	-694	1	8.51	TATGCC
PFL2375c	-518	-1	8.51	GGCATA
PF08_0026	-722	1	8.51	TATGCC
PFL1950w	-1312	1	8.51	TATGCC
PF14_0107	-1847	1	8.51	TATGCC
PFD0840w	-1735	1	8.51	TATGCC
PF14_0771	-1761	-1	8.51	GGCATA
PFC1120c	-1116	1	8.51	TATGCC
PFC1120c	-59	1	8.51	TATGCC
PF11_0191	-1404	-1	8.51	GGCATA
PF11_0191	-192	-1	8.51	GGCATA
PFE1400c	-525	1	8.51	TATGCC
PFD0645w	-898	-1	8.51	GGCATA
PFL1715w	-449	1	8.51	TATGCC
PFE1485w	-1129	1	8.51	TATGCC
PFD0035c	-898	1	8.51	TATGCC
PF13_0174	-760	-1	8.51	GGCATA
PF13_0174	-354	1	8.51	TATGCC
PFD0975w	-1823	1	8.51	TATGCC
PFI0380c	-864	1	8.51	TATGCC
PF10_0311	-567	1	8.51	TATGCC
PFD0145c	-301	-1	8.51	GGCATA
PFL2370c	-250	1	8.51	TATGCC
MAL7P1.147	-1019	1	8.51	TATGCC
PFA0275c	-1305	-1	8.51	GGCATA
PFL0350c	-275	-1	8.51	GGCATA
PFD0740w	-1902	-1	8.51	GGCATA
PFL1080c	-1029	1	8.51	TATGCC
PFL0295c	-199	-1	8.51	GGCATA
PF13_0210	-389	-1	8.51	GGCATA
PFC0890w	-386	1	8.51	TATGCC
PFC0470w	-387	-1	8.51	GGCATA
PFC0470w	-209	-1	8.51	GGCATA
PF14_0440	-1952	1	8.51	TATGCC
PFL2620w	-893	1	8.51	TATGCC
PF13_0160	-1031	-1	8.51	GGCATA
PFD1025w	-1291	1	8.51	TATGCC
PF11_0523	-255	1	8.51	TATGCC
PF14_0727	-37	-1	8.51	GGCATA
PFA0745w	-983	-1	8.51	GGCATA
PF14_0262	-383	-1	8.51	GGCATA
PFF1530c	-472	-1	8.51	GGCATA
PFI0260c	-434	1	8.51	TATGCC
MAL8P1.7	-1742	-1	8.51	GGCATA
MAL8P1.7	-964	1	8.51	TATGCC
PF11_0023	-742	1	8.51	TATGCC
PF11_0209	-989	1	8.51	TATGCC
PF10_0392	-743	1	8.51	TATGCC
PFL0370w	-1240	1	8.3	TACGCC
PF10_0403	-1552	1	8.3	TACGCC
PFI0710c	-862	1	8.3	TACGCC
PFI0130c	-775	-1	8.3	GGCGTA
PFF0305c	-236	1	8.3	TACGCC
PFD0655w	-1584	1	8.3	TACGCC
PFA0625w	-1329	-1	8.3	GGCGTA
MAL13P1.356	-82	1	8.3	TACGCC
PFL0015c	-1397	-1	8.3	GGCGTA
PFC1005c	-371	1	8.3	TACGCC
PF11_0345	-705	1	8.3	TACGCC
PFL1620w	-933	1	8.3	TACGCC
PFL1620w	-814	1	8.3	TACGCC
MAL13P1.259	-669	-1	8.3	GGCGTA
PFL0800c	-889	1	8	TAAGCA
PF08_0108	-1325	1	8	TAAGCA
PF08_0108	-991	-1	8	TGCTTA
PF10_0071	-1688	-1	8	TGCTTA
PF13_0201	-421	-1	8	TGCTTA
PF11_0122	-222	1	8	TAAGCA
PF10_0218	-920	1	8	TAAGCA
PF14_0074	-556	-1	8	TGCTTA
MAL7P1.156	-581	-1	8	TGCTTA
MAL13P1.156	-654	-1	8	TGCTTA
MAL13P1.156	-641	1	8	TAAGCA
PFE0360c	-933	-1	8	TGCTTA
MAL8P1.6	-798	-1	8	TGCTTA
MAL8P1.6	-674	1	8	TAAGCA
PFB0275w	-271	-1	8	TGCTTA
PFB0665w	-1338	-1	8	TGCTTA
PF10_0262	-973	-1	8	TGCTTA
PFI0075w	-1377	1	8	TAAGCA
PF14_0425	-641	-1	8	TGCTTA
PF14_0344	-1138	1	8	TAAGCA
PF14_0467	-1290	-1	8	TGCTTA
PF14_0467	-1191	1	8	TAAGCA
PF13_0173	-1046	-1	8	TGCTTA
PFF1575w	-1384	1	8	TAAGCA
PFD0425w	-1943	1	8	TAAGCA
PFD0425w	-1283	1	8	TAAGCA
PFD0425w	-1096	1	8	TAAGCA
PF11_0114	-939	-1	8	TGCTTA
PF14_0533	-1964	-1	8	TGCTTA
PF14_0533	-133	-1	8	TGCTTA
PF08_0008	-273	1	8	TAAGCA
PFL1840w	-1090	1	8	TAAGCA
PFL1840w	-923	-1	8	TGCTTA
MAL8P1.66	-887	1	8	TAAGCA
PFL0550w	-568	-1	8	TGCTTA
PF10_0397	-17	1	8	TAAGCA
MAL13P1.212	-467	1	8	TAAGCA
PF11_0020	-101	1	8	TAAGCA
MAL7P1.29	-247	1	8	TAAGCA
PFI0540w	-1376	-1	8	TGCTTA
PFD0825c	-1195	1	8	TAAGCA
PFE0965c	-1948	1	8	TAAGCA
PFE1445c	-712	-1	8	TGCTTA
PFA0380w	-147	-1	8	TGCTTA
PFC0725c	-145	1	8	TAAGCA
PFI0065w	-1478	-1	8	TGCTTA
PF11_0480	-1986	1	8	TAAGCA
PF11_0480	-550	-1	8	TGCTTA
PF11_0480	-324	-1	8	TGCTTA
PF10_0400	-1988	-1	8	TGCTTA
PF13_0289	-1098	1	8	TAAGCA
PFE1630w	-572	-1	8	TGCTTA
PF11_0091	-1007	-1	8	TGCTTA
MAL8P1.91	-1465	1	8	TAAGCA
PF11_0157	-191	-1	8	TGCTTA
PF14_0729	-801	1	8	TAAGCA
PF10_0319	-815	1	8	TAAGCA
PF14_0334	-1645	1	8	TAAGCA
PF14_0334	-1253	-1	8	TGCTTA
PF14_0334	-647	-1	8	TGCTTA
PF14_0278	-1349	-1	8	TGCTTA
PF14_0038	-715	1	8	TAAGCA
PFD0985w	-613	1	8	TAAGCA
PFD0915w	-1948	-1	8	TGCTTA
PFD0915w	-1378	1	8	TAAGCA
PFD0375w	-1192	1	8	TAAGCA
MAL8P1.134	-71	-1	8	TGCTTA
PF10_0265	-1552	-1	8	TGCTTA
PF10_0265	-914	1	8	TAAGCA
PF08_0115	-1388	1	8	TAAGCA
PFC0610c	-1198	-1	8	TGCTTA
PFB0015c	-1100	-1	8	TGCTTA
PF10_0322	-1394	-1	8	TGCTTA
PF10_0322	-331	-1	8	TGCTTA
PF10_0322	-158	-1	8	TGCTTA
PF13_0267	-1717	-1	8	TGCTTA
PF13_0267	-1182	1	8	TAAGCA
PF13_0267	-496	-1	8	TGCTTA
PFD0225w	-915	1	8	TAAGCA
PFD0225w	-198	1	8	TAAGCA
MAL7P1.150	-772	1	8	TAAGCA
PF11_0021	-1493	1	8	TAAGCA
PF11_0021	-1346	1	8	TAAGCA
PF11_0021	-489	-1	8	TGCTTA
PF14_0138	-858	1	8	TAAGCA
PF14_0073	-1510	1	8	TAAGCA
PFL0070c	-1696	-1	8	TGCTTA
PFL0070c	-1433	1	8	TAAGCA
PFL0070c	-1151	1	8	TAAGCA
PFL0070c	-651	1	8	TAAGCA
MAL8P1.154	-1880	-1	8	TGCTTA
PFE0355c	-465	-1	8	TGCTTA
PF08_0088	-231	-1	8	TGCTTA
PF14_0271	-439	-1	8	TGCTTA
PFB0950w	-1370	-1	8	TGCTTA
PF11_0310	-854	1	8	TAAGCA
PF10_0165	-209	-1	8	TGCTTA
PF10_0165	-134	1	8	TAAGCA
PF07_0105	-707	1	8	TAAGCA
PFI0015c	-1237	-1	8	TGCTTA
PF11_0010	-103	1	8	TAAGCA
PF11_0486	-157	1	8	TAAGCA
PFI0135c	-1099	1	8	TAAGCA
PFL0565w	-1405	-1	8	TGCTTA
PFL1705w	-1066	-1	8	TGCTTA
PF10_0213	-1954	1	8	TAAGCA
PF10_0213	-1845	-1	8	TGCTTA
PF10_0214	-1532	1	8	TAAGCA
PF11_0127	-50	-1	8	TGCTTA
PF11_0402	-1548	-1	8	TGCTTA
PF13_0116	-247	1	8	TAAGCA
MAL13P1.125	-88	-1	8	TGCTTA
PFA0295c	-1362	-1	8	TGCTTA
PF11_0315	-829	1	8	TAAGCA
PF14_0020	-849	1	8	TAAGCA
PF14_0020	-289	-1	8	TGCTTA
PF14_0722	-1857	-1	8	TGCTTA
PF14_0722	-974	-1	8	TGCTTA
PF14_0707	-1803	1	8	TAAGCA
PFA0710c	-1283	-1	8	TGCTTA
MAL13P1.203	-118	-1	8	TGCTTA
PFL1320w	-46	-1	8	TGCTTA
PF14_0008	-915	1	8	TAAGCA
PFI0130c	-402	-1	8	TGCTTA
PFI0130c	-313	1	8	TAAGCA
PFI1300c	-522	1	8	TAAGCA
PFI1300c	-354	-1	8	TGCTTA
PF11_0328	-1567	-1	8	TGCTTA
PF11_0328	-1016	-1	8	TGCTTA
PF14_0128	-1905	-1	8	TGCTTA
PF14_0128	-128	1	8	TAAGCA
PFD0045c	-1302	-1	8	TGCTTA
PF08_0007	-907	1	8	TAAGCA
PF13_0219	-724	-1	8	TGCTTA
PFC0475c	-1129	1	8	TAAGCA
PFC0475c	-1050	-1	8	TGCTTA
PF10_0290	-288	-1	8	TGCTTA
PF10_0290	-61	1	8	TAAGCA
PFL2245w	-622	1	8	TAAGCA
PFL2245w	-270	1	8	TAAGCA
PF13_0322	-487	-1	8	TGCTTA
PF14_0614	-1513	-1	8	TGCTTA
PF10_0280	-1939	-1	8	TGCTTA
PF14_0492	-1373	-1	8	TGCTTA
PF14_0492	-401	1	8	TAAGCA
MAL8P1.56	-269	-1	8	TGCTTA
PFL2410w	-460	-1	8	TGCTTA
PF14_0755	-482	-1	8	TGCTTA
PF14_0755	-268	1	8	TAAGCA
PFE0880c	-1400	1	8	TAAGCA
PFD0655w	-1262	1	8	TAAGCA
PF11_0113	-564	1	8	TAAGCA
PF14_0751	-150	-1	8	TGCTTA
PF10_0198	-521	1	8	TAAGCA
PF11_0407	-241	-1	8	TGCTTA
PF14_0277	-1073	-1	8	TGCTTA
PF10_0083	-1133	-1	8	TGCTTA
PFL1710c	-538	-1	8	TGCTTA
PFB0745w	-344	-1	8	TGCTTA
PFD0695w	-1198	-1	8	TGCTTA
MAL13P1.202	-806	-1	8	TGCTTA
PFC0295c	-1361	-1	8	TGCTTA
PF14_0097	-438	1	8	TAAGCA
PF14_0097	-161	1	8	TAAGCA
PF13_0167	-561	-1	8	TGCTTA
PFD0285c	-842	-1	8	TGCTTA
PFA0050c	-1924	1	8	TAAGCA
PFA0050c	-1401	-1	8	TGCTTA
PFA0050c	-1368	-1	8	TGCTTA
PFA0050c	-96	1	8	TAAGCA
PFF1275c	-409	1	8	TAAGCA
PF14_0314	-242	-1	8	TGCTTA
PFC1105w	-1886	-1	8	TGCTTA
PF14_0366	-480	-1	8	TGCTTA
PF11_0007	-977	-1	8	TGCTTA
PFC0225c	-951	-1	8	TGCTTA
PFL0875w	-793	-1	8	TGCTTA
PFL0875w	-706	1	8	TAAGCA
MAL7P1.83	-108	1	8	TAAGCA
MAL7P1.67	-1976	1	8	TAAGCA
MAL7P1.67	-361	-1	8	TGCTTA
PFL1860c	-524	-1	8	TGCTTA
PFL0560c	-1715	1	8	TAAGCA
PF10_0156	-340	-1	8	TGCTTA
MAL7P1.123	-872	-1	8	TGCTTA
PF10_0279	-971	1	8	TAAGCA
PFL2605w	-907	1	8	TAAGCA
PF13_0040	-1266	1	8	TAAGCA
PF10_0051	-294	1	8	TAAGCA
PFF1280w	-1852	-1	8	TGCTTA
PF14_0175	-1930	1	8	TAAGCA
PF13_0295	-1935	-1	8	TGCTTA
PF13_0295	-1065	1	8	TAAGCA
PF11_0329	-1947	1	8	TAAGCA
MAL7P1.159	-1000	-1	8	TGCTTA
PFB0755w	-94	-1	8	TGCTTA
PF14_0298	-982	1	8	TAAGCA
PF14_0298	-861	1	8	TAAGCA
PF14_0298	-797	-1	8	TGCTTA
PF13_0012	-1464	-1	8	TGCTTA
PF11_0149	-756	-1	8	TGCTTA
PF11_0149	-577	1	8	TAAGCA
PFD0300w	-655	1	8	TAAGCA
MAL7P1.47	-418	1	8	TAAGCA
MAL7P1.157	-1299	1	8	TAAGCA
PF14_0238	-128	-1	8	TGCTTA
PF14_0238	-87	-1	8	TGCTTA
MAL13P1.148	-722	-1	8	TGCTTA
PF11_0276	-676	1	8	TAAGCA
PFL2375c	-359	-1	8	TGCTTA
PFL2375c	-191	1	8	TAAGCA
PFF1445c	-1811	1	8	TAAGCA
MAL13P1.315	-1982	-1	8	TGCTTA
PF14_0107	-694	1	8	TAAGCA
PF14_0107	-405	1	8	TAAGCA
PFL1645w	-854	1	8	TAAGCA
PF10_0310	-763	-1	8	TGCTTA
PF11_0086	-1407	-1	8	TGCTTA
MAL13P1.126	-142	1	8	TAAGCA
PFI1600w	-1422	1	8	TAAGCA
PFI1600w	-467	1	8	TAAGCA
PFL0075w	-1186	-1	8	TGCTTA
PFL0075w	-686	-1	8	TGCTTA
PFL0075w	-404	-1	8	TGCTTA
PFL0075w	-141	1	8	TAAGCA
PFL1375w	-1241	1	8	TAAGCA
PFL1375w	-1158	1	8	TAAGCA
PFB0700c	-1054	1	8	TAAGCA
PFB0700c	-833	-1	8	TGCTTA
PFL1715w	-455	1	8	TAAGCA
PF07_0086	-220	-1	8	TGCTTA
MAL13P1.182	-383	-1	8	TGCTTA
PF13_0149	-477	1	8	TAAGCA
PF13_0149	-31	-1	8	TGCTTA
MAL13P1.250	-43	-1	8	TGCTTA
PF13_0126	-1787	1	8	TAAGCA
PFA0075w	-630	-1	8	TGCTTA
MAL13P1.329	-845	1	8	TAAGCA
PFD0975w	-702	-1	8	TGCTTA
PFD0975w	-49	-1	8	TGCTTA
PFC0320w	-333	-1	8	TGCTTA
PFE1125w	-495	-1	8	TGCTTA
PFL2370c	-1904	1	8	TAAGCA
PFE1205c	-960	1	8	TAAGCA
PFF1250w	-101	1	8	TAAGCA
PF08_0011	-422	-1	8	TGCTTA
PF07_0026	-493	1	8	TAAGCA
PF07_0026	-365	-1	8	TGCTTA
PF07_0026	-32	1	8	TAAGCA
PF10_0044	-336	1	8	TAAGCA
PFL0745c	-8	1	8	TAAGCA
MAL13P1.35	-674	1	8	TAAGCA
PFE0330w	-665	-1	8	TGCTTA
PFL1620w	-1091	-1	8	TGCTTA
PFL1620w	-826	1	8	TAAGCA
PFD0740w	-1061	-1	8	TGCTTA
PFL1940w	-1110	1	8	TAAGCA
PFL1940w	-657	1	8	TAAGCA
PFL1940w	-586	-1	8	TGCTTA
PFL1935c	-718	1	8	TAAGCA
PFL1935c	-647	-1	8	TGCTTA
PFL1935c	-194	-1	8	TGCTTA
PF13_0203	-178	1	8	TAAGCA
PFL1080c	-841	1	8	TAAGCA
PF13_0210	-1494	-1	8	TGCTTA
PF13_0210	-1402	1	8	TAAGCA
PF08_0061	-1370	-1	8	TGCTTA
PFB0875c	-1914	1	8	TAAGCA
PFB0875c	-1349	1	8	TAAGCA
PFB0875c	-472	-1	8	TGCTTA
PFC0470w	-1536	1	8	TAAGCA
PFL1215c	-1837	1	8	TAAGCA
PFL1215c	-1528	1	8	TAAGCA
PFL1215c	-679	1	8	TAAGCA
PFB0705w	-1844	-1	8	TGCTTA
PF14_0440	-1003	-1	8	TGCTTA
PF14_0440	-41	-1	8	TGCTTA
PF14_0121	-613	-1	8	TGCTTA
PF14_0121	-518	-1	8	TGCTTA
PFL0790w	-784	-1	8	TGCTTA
PFL2360w	-401	1	8	TAAGCA
MAL13P1.183	-552	1	8	TAAGCA
PF13_0288	-854	-1	8	TGCTTA
PFC0695w	-898	-1	8	TGCTTA
PF14_0080	-1401	1	8	TAAGCA
PFD1025w	-795	-1	8	TGCTTA
PFD0365c	-1165	-1	8	TGCTTA
PFD0365c	-9	1	8	TAAGCA
PF11_0523	-1765	-1	8	TGCTTA
PFA0325w	-69	-1	8	TGCTTA
PF14_0727	-1950	-1	8	TGCTTA
PFB1000w	-1920	1	8	TAAGCA
PFB1000w	-1398	-1	8	TGCTTA
PFB1000w	-1365	-1	8	TGCTTA
PFB1000w	-96	1	8	TAAGCA
PFB0030c	-1477	1	8	TAAGCA
PFF1485w	-703	1	8	TAAGCA
PFF1315w	-179	-1	8	TGCTTA
PFI0080w	-1391	1	8	TAAGCA
PFL0410w	-270	-1	8	TGCTTA
PFI1405c	-1696	1	8	TAAGCA
MAL8P1.7	-1768	-1	8	TGCTTA
MAL8P1.7	-1644	1	8	TAAGCA
PFF0525w	-1231	-1	8	TGCTTA
PFF0525w	-828	-1	8	TGCTTA
PFF0525w	-441	-1	8	TGCTTA
PFF1195c	-396	1	8	TAAGCA
PF10_0393	-1905	1	8	TAAGCA
PF10_0393	-1385	-1	8	TGCTTA
PF10_0393	-1352	-1	8	TGCTTA
PF10_0393	-96	1	8	TAAGCA
PFC0210c	-1264	-1	7.87	AGCTTA
PFC0210c	-1157	-1	7.87	AGCTTA
PFB0105c	-647	-1	7.87	AGCTTA
PF08_0108	-441	1	7.87	TAAGCT
PF11_0344	-1606	-1	7.87	AGCTTA
PF10_0262	-856	-1	7.87	AGCTTA
PF10_0262	-839	-1	7.87	AGCTTA
PF10_0262	-603	-1	7.87	AGCTTA
PF14_0467	-567	1	7.87	TAAGCT
PF11_0114	-1398	1	7.87	TAAGCT
PFA0205w	-886	-1	7.87	AGCTTA
PFA0205w	-149	1	7.87	TAAGCT
PFD0825c	-79	-1	7.87	AGCTTA
PFC0725c	-305	-1	7.87	AGCTTA
PFL0870w	-1087	1	7.87	TAAGCT
PF10_0400	-1752	1	7.87	TAAGCT
PFD0320c	-1985	-1	7.87	AGCTTA
PF10_0220	-380	-1	7.87	AGCTTA
PFD0915w	-360	-1	7.87	AGCTTA
PFL2335w	-102	-1	7.87	AGCTTA
PF13_0267	-1018	-1	7.87	AGCTTA
PFD0225w	-664	-1	7.87	AGCTTA
PF13_0182	-1003	-1	7.87	AGCTTA
PF07_0105	-752	1	7.87	TAAGCT
PF07_0105	-507	1	7.87	TAAGCT
PF10_0208	-808	1	7.87	TAAGCT
PF10_0232	-146	1	7.87	TAAGCT
PFB0955w	-719	1	7.87	TAAGCT
PFI0015c	-1467	1	7.87	TAAGCT
PF10_0002	-1556	-1	7.87	AGCTTA
PF14_0679	-1494	1	7.87	TAAGCT
PF14_0149	-1015	1	7.87	TAAGCT
PF08_0132	-1160	-1	7.87	AGCTTA
PF11_0127	-864	1	7.87	TAAGCT
PFA0295c	-1710	1	7.87	TAAGCT
PF14_0707	-589	-1	7.87	AGCTTA
PF13_0181	-776	1	7.87	TAAGCT
PF08_0082	-1467	1	7.87	TAAGCT
PF13_0359	-1509	1	7.87	TAAGCT
PF08_0007	-80	1	7.87	TAAGCT
PFC0475c	-1594	-1	7.87	AGCTTA
PF14_0615	-1681	-1	7.87	AGCTTA
PF14_0614	-1619	1	7.87	TAAGCT
PFI1535w	-1290	-1	7.87	AGCTTA
PFB1020w	-727	1	7.87	TAAGCT
PF10_0183	-1769	1	7.87	TAAGCT
PF10_0183	-58	-1	7.87	AGCTTA
PFL2610w	-754	1	7.87	TAAGCT
PF11_0113	-105	-1	7.87	AGCTTA
PF14_0751	-32	-1	7.87	AGCTTA
MAL7P1.137	-1943	1	7.87	TAAGCT
PFE1295c	-897	1	7.87	TAAGCT
MAL13P1.202	-1700	1	7.87	TAAGCT
PFL0995c	-1338	-1	7.87	AGCTTA
PF11_0435	-429	-1	7.87	AGCTTA
PFF1275c	-1229	-1	7.87	AGCTTA
PF11_0238	-548	-1	7.87	AGCTTA
PFC1105w	-767	1	7.87	TAAGCT
PF14_0007	-758	1	7.87	TAAGCT
PFC0225c	-434	1	7.87	TAAGCT
PFF1280w	-1032	1	7.87	TAAGCT
PFF1280w	-89	1	7.87	TAAGCT
PF14_0175	-523	-1	7.87	AGCTTA
PF11_0394	-1425	-1	7.87	AGCTTA
PFD0835c	-1063	-1	7.87	AGCTTA
PFD0835c	-942	1	7.87	TAAGCT
PFD0835c	-31	1	7.87	TAAGCT
PFL2030w	-43	-1	7.87	AGCTTA
MAL8P1.153	-1876	1	7.87	TAAGCT
MAL8P1.153	-1610	1	7.87	TAAGCT
PFL2140c	-1434	-1	7.87	AGCTTA
PF14_0298	-932	1	7.87	TAAGCT
PFL2145w	-959	1	7.87	TAAGCT
PF11_0434	-946	1	7.87	TAAGCT
PF11_0149	-377	1	7.87	TAAGCT
PFE0560c	-387	1	7.87	TAAGCT
MAL13P1.148	-430	1	7.87	TAAGCT
MAL13P1.315	-654	1	7.87	TAAGCT
PF14_0107	-1360	1	7.87	TAAGCT
PFD0840w	-1647	1	7.87	TAAGCT
PFD0840w	-1524	1	7.87	TAAGCT
PF14_0180	-730	-1	7.87	AGCTTA
PF11_0191	-242	1	7.87	TAAGCT
PFF0775w	-1623	-1	7.87	AGCTTA
PFD0645w	-1407	-1	7.87	AGCTTA
MAL13P1.182	-481	1	7.87	TAAGCT
PFE1485w	-487	1	7.87	TAAGCT
PFL2440w	-669	-1	7.87	AGCTTA
PFL0970w	-1731	-1	7.87	AGCTTA
PFL0970w	-1534	1	7.87	TAAGCT
PFL0945w	-701	1	7.87	TAAGCT
PFE1030c	-647	-1	7.87	AGCTTA
PF13_0174	-80	-1	7.87	AGCTTA
PFE1125w	-332	-1	7.87	AGCTTA
PF11_0212	-1688	-1	7.87	AGCTTA
PFE1205c	-1393	1	7.87	TAAGCT
PFF1250w	-1600	-1	7.87	AGCTTA
MAL7P1.147	-887	-1	7.87	AGCTTA
PFE0330w	-437	1	7.87	TAAGCT
PFL0350c	-1859	1	7.87	TAAGCT
PFL0350c	-608	-1	7.87	AGCTTA
PFL0350c	-49	1	7.87	TAAGCT
PF14_0674	-524	1	7.87	TAAGCT
PF13_0235	-515	-1	7.87	AGCTTA
PFL0335c	-1042	1	7.87	TAAGCT
PF13_0210	-1643	1	7.87	TAAGCT
PF11_0063	-160	-1	7.87	AGCTTA
PF13_0343	-884	1	7.87	TAAGCT
PF14_0518	-1801	1	7.87	TAAGCT
PF14_0181	-1942	-1	7.87	AGCTTA
PFB0875c	-1811	1	7.87	TAAGCT
PF14_0440	-1766	-1	7.87	AGCTTA
MAL13P1.183	-454	-1	7.87	AGCTTA
PFL2590w	-1561	-1	7.87	AGCTTA
PFL2635w	-795	1	7.87	TAAGCT
PFD0195c	-198	1	7.87	TAAGCT
PF14_0262	-969	-1	7.87	AGCTTA
PFF1525c	-774	-1	7.87	AGCTTA
PFL0065w	-340	1	7.87	TAAGCT
PF10_0295	-779	-1	7.84	GGTTTA
PFC0210c	-557	1	7.84	TAAACC
PFB0105c	-1500	-1	7.84	GGTTTA
PF13_0201	-1697	-1	7.84	GGTTTA
PF10_0218	-1349	-1	7.84	GGTTTA
PF14_0074	-882	1	7.84	TAAACC
PF14_0294	-1122	1	7.84	TAAACC
PF14_0294	-300	-1	7.84	GGTTTA
PFD0430c	-932	1	7.84	TAAACC
MAL13P1.309	-723	1	7.84	TAAACC
MAL13P1.309	-530	1	7.84	TAAACC
PF11_0344	-1747	1	7.84	TAAACC
PF11_0344	-1271	-1	7.84	GGTTTA
PFL0370w	-931	-1	7.84	GGTTTA
PFE0360c	-1034	1	7.84	TAAACC
PFE0360c	-253	-1	7.84	GGTTTA
PFI1090w	-1770	1	7.84	TAAACC
PFI0915w	-1573	-1	7.84	GGTTTA
MAL7P1.93	-678	-1	7.84	GGTTTA
PFB0275w	-1179	1	7.84	TAAACC
PF10_0262	-208	-1	7.84	GGTTTA
PFI0075w	-481	1	7.84	TAAACC
PFF1575w	-726	-1	7.84	GGTTTA
PFD0215c	-1286	1	7.84	TAAACC
PFD0215c	-858	1	7.84	TAAACC
PF14_0533	-1457	-1	7.84	GGTTTA
PF08_0008	-1157	-1	7.84	GGTTTA
PFL2280w	-796	-1	7.84	GGTTTA
PFL2280w	-747	-1	7.84	GGTTTA
PFL1840w	-882	1	7.84	TAAACC
PF13_0350	-1368	-1	7.84	GGTTTA
PF10_0397	-452	-1	7.84	GGTTTA
PF08_0119	-1201	-1	7.84	GGTTTA
PF08_0119	-352	1	7.84	TAAACC
PF10_0170	-751	-1	7.84	GGTTTA
MAL8P1.8	-381	1	7.84	TAAACC
MAL7P1.29	-166	1	7.84	TAAACC
PFI0540w	-851	-1	7.84	GGTTTA
PFE0965c	-326	1	7.84	TAAACC
PFF1590w	-364	1	7.84	TAAACC
PF08_0129	-73	1	7.84	TAAACC
PFC0725c	-388	1	7.84	TAAACC
PFE1185w	-1085	-1	7.84	GGTTTA
PFE1185w	-535	-1	7.84	GGTTTA
PFL0870w	-186	-1	7.84	GGTTTA
PF13_0289	-921	-1	7.84	GGTTTA
PF13_0289	-677	-1	7.84	GGTTTA
PF10_0407	-113	-1	7.84	GGTTTA
PF11_0091	-748	-1	7.84	GGTTTA
PFD0320c	-217	1	7.84	TAAACC
MAL13P1.328	-558	1	7.84	TAAACC
PF14_0447	-1518	1	7.84	TAAACC
PF10_0319	-211	-1	7.84	GGTTTA
PFE0565w	-1491	-1	7.84	GGTTTA
PFE0565w	-1405	-1	7.84	GGTTTA
MAL13P1.190	-1403	-1	7.84	GGTTTA
PFL0085c	-1764	-1	7.84	GGTTTA
PFD0915w	-1039	1	7.84	TAAACC
PFD0915w	-813	1	7.84	TAAACC
PFD0915w	-9	1	7.84	TAAACC
PFD0055w	-1186	-1	7.84	GGTTTA
PF08_0005	-1163	1	7.84	TAAACC
PF08_0005	-881	1	7.84	TAAACC
PFE0950c	-782	-1	7.84	GGTTTA
PFL0630w	-929	-1	7.84	GGTTTA
PFI0165c	-1278	-1	7.84	GGTTTA
PFD0060w	-1175	-1	7.84	GGTTTA
PFD0060w	-946	1	7.84	TAAACC
PFB0015c	-704	-1	7.84	GGTTTA
PF10_0322	-338	-1	7.84	GGTTTA
PF10_0403	-451	-1	7.84	GGTTTA
MAL7P1.150	-433	-1	7.84	GGTTTA
PF10_0261	-1887	-1	7.84	GGTTTA
PF14_0073	-1184	-1	7.84	GGTTTA
MAL8P1.154	-189	1	7.84	TAAACC
PFA0005w	-1746	-1	7.84	GGTTTA
PFA0005w	-1702	-1	7.84	GGTTTA
PFA0005w	-1642	-1	7.84	GGTTTA
PFA0005w	-1128	-1	7.84	GGTTTA
PFA0005w	-522	-1	7.84	GGTTTA
PFA0005w	-46	1	7.84	TAAACC
PF10_0165	-1402	1	7.84	TAAACC
PF10_0165	-859	-1	7.84	GGTTTA
PF10_0081	-334	-1	7.84	GGTTTA
PF10_0081	-248	1	7.84	TAAACC
PF07_0105	-121	1	7.84	TAAACC
PFF0035c	-362	1	7.84	TAAACC
PFA0090c	-409	-1	7.84	GGTTTA
PF10_0002	-370	1	7.84	TAAACC
PFI0710c	-458	-1	7.84	GGTTTA
PF10_0401	-710	1	7.84	TAAACC
PF10_0401	-453	-1	7.84	GGTTTA
PFL1490w	-1545	1	7.84	TAAACC
PFL1490w	-421	-1	7.84	GGTTTA
MAL13P1.311	-44	1	7.84	TAAACC
MAL13P1.311	-20	-1	7.84	GGTTTA
PF11_0517	-1409	1	7.84	TAAACC
PFD0030c	-362	1	7.84	TAAACC
PFL1705w	-316	-1	7.84	GGTTTA
PF08_0132	-617	1	7.84	TAAACC
PF08_0132	-431	-1	7.84	GGTTTA
PF11_0402	-177	1	7.84	TAAACC
PF13_0116	-949	1	7.84	TAAACC
MAL13P1.125	-887	1	7.84	TAAACC
MAL13P1.125	-461	-1	7.84	GGTTTA
PF14_0020	-772	1	7.84	TAAACC
PF14_0722	-1486	1	7.84	TAAACC
PFA0710c	-1210	-1	7.84	GGTTTA
PF08_0138	-462	-1	7.84	GGTTTA
PF14_0770	-1311	-1	7.84	GGTTTA
PF14_0770	-1276	-1	7.84	GGTTTA
PFF0005c	-1392	1	7.84	TAAACC
PFF0005c	-160	-1	7.84	GGTTTA
PFI0955w	-14	1	7.84	TAAACC
PF14_0768	-1052	1	7.84	TAAACC
PFL2615w	-366	1	7.84	TAAACC
PFA0010c	-363	1	7.84	TAAACC
PFE0385w	-480	1	7.84	TAAACC
PFL1580w	-16	-1	7.84	GGTTTA
PFE0015c	-716	1	7.84	TAAACC
PFD1010w	-945	1	7.84	TAAACC
PF08_0007	-451	1	7.84	TAAACC
PFC0215c	-851	-1	7.84	GGTTTA
MAL8P1.45	-719	1	7.84	TAAACC
PFE1640w	-161	-1	7.84	GGTTTA
PFC0475c	-1317	-1	7.84	GGTTTA
PF14_0251	-1002	1	7.84	TAAACC
PF13_0322	-1814	-1	7.84	GGTTTA
PF14_0726	-1267	1	7.84	TAAACC
PFB1020w	-403	-1	7.84	GGTTTA
MAL8P1.56	-976	1	7.84	TAAACC
PF14_0755	-1932	-1	7.84	GGTTTA
PF14_0003	-1318	-1	7.84	GGTTTA
PF14_0003	-1283	-1	7.84	GGTTTA
PFL2610w	-401	-1	7.84	GGTTTA
PFE0880c	-379	-1	7.84	GGTTTA
PFD0655w	-293	-1	7.84	GGTTTA
PF14_0751	-406	-1	7.84	GGTTTA
PF10_0198	-358	1	7.84	TAAACC
PF11_0407	-758	1	7.84	TAAACC
PF08_0116	-48	-1	7.84	GGTTTA
PF14_0139	-488	1	7.84	TAAACC
PF14_0139	-122	-1	7.84	GGTTTA
MAL8P1.97	-1152	1	7.84	TAAACC
MAL8P1.97	-777	1	7.84	TAAACC
PFB0745w	-1860	-1	7.84	GGTTTA
PFL1475w	-23	-1	7.84	GGTTTA
PFC0295c	-1276	1	7.84	TAAACC
PF14_0097	-1938	-1	7.84	GGTTTA
PFL0995c	-940	1	7.84	TAAACC
PFL0995c	-25	-1	7.84	GGTTTA
PF11_0435	-115	1	7.84	TAAACC
PFA0050c	-1961	1	7.84	TAAACC
PFF1275c	-567	-1	7.84	GGTTTA
PF11_0238	-408	1	7.84	TAAACC
PFI0465c	-1511	-1	7.84	GGTTTA
PFC1105w	-1328	-1	7.84	GGTTTA
PFC1105w	-931	-1	7.84	GGTTTA
PFC1105w	-415	-1	7.84	GGTTTA
PF14_0366	-1477	-1	7.84	GGTTTA
PFE1460w	-751	-1	7.84	GGTTTA
PFE1460w	-706	1	7.84	TAAACC
PFE1460w	-652	1	7.84	TAAACC
PF14_0007	-1315	-1	7.84	GGTTTA
PF14_0007	-407	-1	7.84	GGTTTA
PF11_0007	-1644	-1	7.84	GGTTTA
PF11_0007	-1584	-1	7.84	GGTTTA
PF11_0007	-524	-1	7.84	GGTTTA
PF11_0007	-44	1	7.84	TAAACC
PFC0225c	-12	1	7.84	TAAACC
PF10_0199	-88	1	7.84	TAAACC
MAL7P1.67	-483	1	7.84	TAAACC
MAL7P1.67	-144	1	7.84	TAAACC
PFL1860c	-146	-1	7.84	GGTTTA
PF10_0156	-100	1	7.84	TAAACC
MAL7P1.123	-1974	1	7.84	TAAACC
PFD0015c	-363	1	7.84	TAAACC
PF10_0279	-538	1	7.84	TAAACC
PFC1000w	-1483	-1	7.84	GGTTTA
PF13_0040	-1062	1	7.84	TAAACC
PFF1280w	-1694	1	7.84	TAAACC
PF14_0175	-96	-1	7.84	GGTTTA
PF13_0295	-1966	1	7.84	TAAACC
PF11_0433	-1838	1	7.84	TAAACC
PF07_0110	-200	1	7.84	TAAACC
PFL0315c	-1233	-1	7.84	GGTTTA
PFL0315c	-418	1	7.84	TAAACC
PFL2660w	-362	1	7.84	TAAACC
PFL2140c	-1824	-1	7.84	GGTTTA
PF11_0371	-119	-1	7.84	GGTTTA
PFB0755w	-201	1	7.84	TAAACC
MAL13P1.133	-1113	-1	7.84	GGTTTA
PF14_0298	-771	1	7.84	TAAACC
PF14_0298	-441	1	7.84	TAAACC
PFL0465c	-1791	-1	7.84	GGTTTA
PFL0465c	-183	-1	7.84	GGTTTA
PFL2145w	-569	1	7.84	TAAACC
MAL13P1.356	-1689	-1	7.84	GGTTTA
MAL13P1.356	-1629	-1	7.84	GGTTTA
MAL13P1.356	-509	-1	7.84	GGTTTA
PF07_0130	-474	-1	7.84	GGTTTA
PF11_0434	-1260	-1	7.84	GGTTTA
PFL0015c	-945	1	7.84	TAAACC
PF11_0149	-6	1	7.84	TAAACC
MAL7P1.47	-1265	-1	7.84	GGTTTA
MAL7P1.47	-278	1	7.84	TAAACC
MAL13P1.7	-395	-1	7.84	GGTTTA
PF14_0054	-759	-1	7.84	GGTTTA
PF13_0146	-1133	-1	7.84	GGTTTA
PFE0560c	-1277	1	7.84	TAAACC
PFE0560c	-1191	1	7.84	TAAACC
MAL13P1.148	-1621	1	7.84	TAAACC
PFC1005c	-1319	1	7.84	TAAACC
PF08_0026	-463	-1	7.84	GGTTTA
PF08_0026	-252	-1	7.84	GGTTTA
PF08_0026	-106	-1	7.84	GGTTTA
PF10_0293	-792	1	7.84	TAAACC
PFB0690w	-836	-1	7.84	GGTTTA
PF14_0107	-913	1	7.84	TAAACC
PFC0190c	-1055	1	7.84	TAAACC
PFI1590c	-115	-1	7.84	GGTTTA
PFL0955c	-1026	-1	7.84	GGTTTA
PF10_0137	-375	-1	7.84	GGTTTA
PF14_0180	-1571	1	7.84	TAAACC
PF14_0180	-837	-1	7.84	GGTTTA
PF10_0310	-1453	1	7.84	TAAACC
PF10_0310	-534	1	7.84	TAAACC
PF14_0771	-425	-1	7.84	GGTTTA
PFC1120c	-1701	-1	7.84	GGTTTA
PFC1120c	-1641	-1	7.84	GGTTTA
PFC1120c	-1130	-1	7.84	GGTTTA
PFC1120c	-558	-1	7.84	GGTTTA
PFC1120c	-340	1	7.84	TAAACC
PFC1120c	-47	1	7.84	TAAACC
PF10_0191	-909	1	7.84	TAAACC
PFB0700c	-117	1	7.84	TAAACC
PFE1400c	-1459	1	7.84	TAAACC
PFF0775w	-997	1	7.84	TAAACC
PFD0645w	-1966	1	7.84	TAAACC
PF07_0086	-185	1	7.84	TAAACC
PFL2440w	-640	1	7.84	TAAACC
PFL0970w	-583	-1	7.84	GGTTTA
PF13_0126	-1414	1	7.84	TAAACC
PF13_0126	-988	-1	7.84	GGTTTA
PFA0075w	-982	1	7.84	TAAACC
MAL8P1.10	-870	-1	7.84	GGTTTA
PFD0035c	-475	-1	7.84	GGTTTA
PFD0975w	-862	-1	7.84	GGTTTA
PFC0320w	-1060	-1	7.84	GGTTTA
PFC0320w	-648	-1	7.84	GGTTTA
PFE1125w	-113	1	7.84	TAAACC
PF11_0345	-342	-1	7.84	GGTTTA
PFC0050c	-858	-1	7.84	GGTTTA
PFL1570w	-265	-1	7.84	GGTTTA
MAL7P1.147	-1094	-1	7.84	GGTTTA
PFD0705c	-885	-1	7.84	GGTTTA
PF10_0044	-1540	-1	7.84	GGTTTA
MAL13P1.35	-589	1	7.84	TAAACC
MAL13P1.35	-13	1	7.84	TAAACC
PF13_0235	-467	1	7.84	TAAACC
PF10_0097	-403	-1	7.84	GGTTTA
PF13_0203	-1547	1	7.84	TAAACC
PFC1060c	-643	-1	7.84	GGTTTA
MAL8P1.14	-358	1	7.84	TAAACC
PFL0295c	-1670	1	7.84	TAAACC
PFL0335c	-751	-1	7.84	GGTTTA
PFL0335c	-660	-1	7.84	GGTTTA
PFC0890w	-1611	1	7.84	TAAACC
PFC0890w	-1076	1	7.84	TAAACC
PFC0890w	-142	-1	7.84	GGTTTA
PF13_0343	-385	-1	7.84	GGTTTA
PF11_0072	-1282	1	7.84	TAAACC
PFA0515w	-1486	-1	7.84	GGTTTA
PFD0745c	-414	-1	7.84	GGTTTA
PF14_0440	-1415	1	7.84	TAAACC
PF14_0440	-1363	1	7.84	TAAACC
PF14_0121	-957	1	7.84	TAAACC
PFL0790w	-612	1	7.84	TAAACC
PF13_0351	-151	1	7.84	TAAACC
MAL7P1.92	-1130	1	7.84	TAAACC
MAL13P1.175	-706	1	7.84	TAAACC
MAL13P1.175	-209	1	7.84	TAAACC
MAL13P1.272	-1297	1	7.84	TAAACC
PFL2620w	-474	-1	7.84	GGTTTA
PFL2590w	-305	-1	7.84	GGTTTA
PFL2635w	-442	-1	7.84	GGTTTA
PFC0940c	-1252	1	7.84	TAAACC
PF14_0080	-1568	1	7.84	TAAACC
PFD1025w	-1391	-1	7.84	GGTTTA
PFD0395c	-88	1	7.84	TAAACC
PFD0365c	-596	-1	7.84	GGTTTA
PFA0540c	-518	-1	7.84	GGTTTA
PF14_0727	-1690	-1	7.84	GGTTTA
PF14_0727	-723	-1	7.84	GGTTTA
PFB0805c	-998	-1	7.84	GGTTTA
PFB1000w	-1957	1	7.84	TAAACC
PFB0030c	-651	-1	7.84	GGTTTA
PFF1485w	-1485	-1	7.84	GGTTTA
PFI0080w	-491	-1	7.84	GGTTTA
PFL0065w	-1295	1	7.84	TAAACC
PFL0065w	-684	1	7.84	TAAACC
PFL0065w	-367	-1	7.84	GGTTTA
PFI1405c	-1545	1	7.84	TAAACC
PFI1405c	-992	-1	7.84	GGTTTA
PF11_0109	-1310	-1	7.84	GGTTTA
PF11_0109	-1188	1	7.84	TAAACC
PFE1070c	-958	1	7.84	TAAACC
PFE1070c	-902	1	7.84	TAAACC
PFF0525w	-834	-1	7.84	GGTTTA
PF10_0393	-1942	1	7.84	TAAACC
PFL0800c	-1143	1	7.5	TAAGAC
PFL0800c	-484	-1	7.5	GTCTTA
PFB0105c	-1131	-1	7.5	GTCTTA
PFB0105c	-698	-1	7.5	GTCTTA
PF11_0122	-1181	1	7.5	TAAGAC
PF11_0122	-782	-1	7.5	GTCTTA
PF10_0218	-723	-1	7.5	GTCTTA
PF10_0218	-339	1	7.5	TAAGAC
MAL7P1.156	-1246	-1	7.5	GTCTTA
MAL13P1.156	-701	1	7.5	TAAGAC
MAL13P1.156	-534	-1	7.5	GTCTTA
MAL13P1.156	-382	-1	7.5	GTCTTA
MAL13P1.309	-360	1	7.5	TAAGAC
MAL8P1.6	-1514	1	7.5	TAAGAC
PFB0275w	-60	1	7.5	TAAGAC
PFB0665w	-884	-1	7.5	GTCTTA
PF10_0262	-1781	-1	7.5	GTCTTA
PF14_0425	-1983	1	7.5	TAAGAC
PFA0360c	-1059	-1	7.5	GTCTTA
PFA0360c	-119	-1	7.5	GTCTTA
PF11_0114	-708	1	7.5	TAAGAC
PF11_0114	-229	1	7.5	TAAGAC
MAL8P1.66	-1076	1	7.5	TAAGAC
PF11_0406	-1117	1	7.5	TAAGAC
PF11_0406	-945	1	7.5	TAAGAC
MAL7P1.29	-483	1	7.5	TAAGAC
PFI0540w	-346	-1	7.5	GTCTTA
PFA0205w	-175	-1	7.5	GTCTTA
PFD0825c	-427	-1	7.5	GTCTTA
PF14_0447	-761	1	7.5	TAAGAC
PFE0265c	-438	-1	7.5	GTCTTA
PF10_0319	-634	-1	7.5	GTCTTA
PF14_0038	-1809	1	7.5	TAAGAC
PF14_0038	-1632	1	7.5	TAAGAC
MAL13P1.190	-214	-1	7.5	GTCTTA
PFL0085c	-1039	1	7.5	TAAGAC
PFD0915w	-1181	-1	7.5	GTCTTA
MAL8P1.134	-1721	-1	7.5	GTCTTA
PFL0630w	-948	1	7.5	TAAGAC
PF10_0322	-1376	-1	7.5	GTCTTA
PFI0800c	-576	1	7.5	TAAGAC
PFD0225w	-238	1	7.5	TAAGAC
PF14_0138	-1197	-1	7.5	GTCTTA
PFF0325c	-552	-1	7.5	GTCTTA
MAL8P1.154	-1172	1	7.5	TAAGAC
PFE0355c	-206	-1	7.5	GTCTTA
PFA0005w	-1972	-1	7.5	GTCTTA
PFA0005w	-1839	-1	7.5	GTCTTA
PFA0005w	-1797	-1	7.5	GTCTTA
PFA0005w	-1775	-1	7.5	GTCTTA
PF07_0105	-326	-1	7.5	GTCTTA
PFL0475w	-489	1	7.5	TAAGAC
PFI0015c	-1686	1	7.5	TAAGAC
PFA0090c	-1692	-1	7.5	GTCTTA
PFC0750w	-580	-1	7.5	GTCTTA
PFC0750w	-366	1	7.5	TAAGAC
PF14_0679	-1707	-1	7.5	GTCTTA
PFI0135c	-1883	1	7.5	TAAGAC
PFI0135c	-1486	1	7.5	TAAGAC
PFL0840c	-1536	-1	7.5	GTCTTA
PF14_0149	-59	-1	7.5	GTCTTA
PF10_0404	-1727	1	7.5	TAAGAC
PFD0030c	-1739	1	7.5	TAAGAC
PF11_0402	-902	-1	7.5	GTCTTA
PF13_0116	-1821	1	7.5	TAAGAC
MAL13P1.125	-292	1	7.5	TAAGAC
PF14_0722	-1392	1	7.5	TAAGAC
PF14_0722	-318	1	7.5	TAAGAC
PFA0710c	-1724	1	7.5	TAAGAC
PFF1440w	-1392	1	7.5	TAAGAC
PF08_0138	-1893	-1	7.5	GTCTTA
PF14_0220	-1410	1	7.5	TAAGAC
PF14_0220	-589	-1	7.5	GTCTTA
PF14_0220	-513	1	7.5	TAAGAC
PF08_0082	-1873	1	7.5	TAAGAC
PF14_0768	-1692	1	7.5	TAAGAC
PFF0305c	-89	-1	7.5	GTCTTA
PFD0045c	-1744	1	7.5	TAAGAC
PFC0215c	-315	1	7.5	TAAGAC
MAL8P1.45	-1053	1	7.5	TAAGAC
PFC0475c	-373	1	7.5	TAAGAC
PF10_0290	-173	1	7.5	TAAGAC
PF14_0251	-1376	-1	7.5	GTCTTA
PF14_0647	-1860	1	7.5	TAAGAC
PF14_0647	-351	-1	7.5	GTCTTA
PF14_0615	-1476	1	7.5	TAAGAC
PFB1020w	-1652	-1	7.5	GTCTTA
PFB1020w	-1425	-1	7.5	GTCTTA
PFL2410w	-801	1	7.5	TAAGAC
PF14_0755	-1770	-1	7.5	GTCTTA
PFL2610w	-1680	-1	7.5	GTCTTA
PFL2610w	-1453	-1	7.5	GTCTTA
PFL2610w	-617	1	7.5	TAAGAC
PF11_0113	-1274	-1	7.5	GTCTTA
PF11_0113	-795	-1	7.5	GTCTTA
PF14_0427	-113	1	7.5	TAAGAC
PF10_0083	-236	-1	7.5	GTCTTA
MAL8P1.97	-927	1	7.5	TAAGAC
PFC0205c	-903	1	7.5	TAAGAC
PF11_0435	-886	1	7.5	TAAGAC
PFD0285c	-1725	-1	7.5	GTCTTA
PFI0465c	-759	-1	7.5	GTCTTA
PFC1105w	-1494	1	7.5	TAAGAC
PF14_0007	-1789	1	7.5	TAAGAC
PF14_0007	-1481	1	7.5	TAAGAC
PF11_0007	-1905	-1	7.5	GTCTTA
PF11_0007	-1816	-1	7.5	GTCTTA
PF11_0007	-1795	-1	7.5	GTCTTA
PF11_0007	-1773	-1	7.5	GTCTTA
PF11_0007	-1751	-1	7.5	GTCTTA
PF11_0007	-1730	-1	7.5	GTCTTA
PF11_0007	-1709	-1	7.5	GTCTTA
PFL0875w	-853	-1	7.5	GTCTTA
MAL7P1.67	-1868	-1	7.5	GTCTTA
PF11_0433	-1829	1	7.5	TAAGAC
PF11_0394	-630	1	7.5	TAAGAC
PFF1545w	-1377	1	7.5	TAAGAC
MAL8P1.153	-1540	-1	7.5	GTCTTA
PF11_0371	-1163	1	7.5	TAAGAC
PF14_0298	-464	-1	7.5	GTCTTA
MAL13P1.356	-1954	-1	7.5	GTCTTA
MAL13P1.356	-1856	-1	7.5	GTCTTA
MAL13P1.356	-1828	-1	7.5	GTCTTA
MAL13P1.356	-1807	-1	7.5	GTCTTA
MAL13P1.356	-1779	-1	7.5	GTCTTA
MAL13P1.356	-1757	-1	7.5	GTCTTA
PFI0920c	-1002	-1	7.5	GTCTTA
PF11_0434	-489	-1	7.5	GTCTTA
PFL2095w	-16	-1	7.5	GTCTTA
PFI0970c	-1152	1	7.5	TAAGAC
PFI0970c	-563	1	7.5	TAAGAC
MAL7P1.157	-634	1	7.5	TAAGAC
PFC1005c	-865	1	7.5	TAAGAC
PFL0955c	-329	1	7.5	TAAGAC
PF10_0310	-1466	1	7.5	TAAGAC
PF11_0086	-1910	1	7.5	TAAGAC
PF14_0771	-1876	-1	7.5	GTCTTA
PFC1120c	-1888	-1	7.5	GTCTTA
PFC1120c	-1868	-1	7.5	GTCTTA
PFC1120c	-1847	-1	7.5	GTCTTA
PFC1120c	-1827	-1	7.5	GTCTTA
PFC1120c	-1806	-1	7.5	GTCTTA
PFC1120c	-1786	-1	7.5	GTCTTA
PFC1120c	-1766	-1	7.5	GTCTTA
PF13_0126	-1583	-1	7.5	GTCTTA
PFA0430c	-1025	-1	7.5	GTCTTA
PF11_0115	-93	-1	7.5	GTCTTA
PFE1205c	-502	-1	7.5	GTCTTA
PF10_0223	-887	-1	7.5	GTCTTA
PFL0350c	-1520	1	7.5	TAAGAC
PF13_0210	-753	1	7.5	TAAGAC
PF08_0061	-1836	1	7.5	TAAGAC
PF08_0061	-1692	-1	7.5	GTCTTA
PFA0515w	-1363	1	7.5	TAAGAC
PF10_0172	-342	-1	7.5	GTCTTA
PFL1215c	-1613	1	7.5	TAAGAC
PFB0705w	-330	1	7.5	TAAGAC
PFL2650w	-822	1	7.5	TAAGAC
MAL13P1.150	-1825	1	7.5	TAAGAC
PF13_0288	-558	-1	7.5	GTCTTA
PFC0695w	-508	1	7.5	TAAGAC
PFC0180c	-281	-1	7.5	GTCTTA
PFA0325w	-242	-1	7.5	GTCTTA
PFA0085c	-895	-1	7.5	GTCTTA
PFI0260c	-357	1	7.5	TAAGAC
MAL8P1.7	-928	-1	7.5	GTCTTA
PF11_0109	-1300	1	7.5	TAAGAC
PFE1070c	-344	-1	7.5	GTCTTA
PFF1195c	-961	1	7.5	TAAGAC
PFL0800c	-881	1	7.47	TAACCC
PF08_0108	-1977	1	7.47	TAACCC
PF10_0071	-451	-1	7.47	GGGTTA
PFE0365c	-764	1	7.47	TAACCC
PF14_0344	-1856	1	7.47	TAACCC
PF14_0467	-1659	1	7.47	TAACCC
PF14_0467	-285	-1	7.47	GGGTTA
PFD0215c	-317	-1	7.47	GGGTTA
MAL8P1.66	-120	1	7.47	TAACCC
PFI0145w	-232	1	7.47	TAACCC
PF10_0170	-164	1	7.47	TAACCC
PFI0540w	-623	1	7.47	TAACCC
PFA0380w	-1960	1	7.47	TAACCC
PFL0870w	-1321	1	7.47	TAACCC
PF11_0480	-1403	1	7.47	TAACCC
PF10_0220	-1128	1	7.47	TAACCC
PFL2335w	-1368	-1	7.47	GGGTTA
PF08_0005	-1650	1	7.47	TAACCC
PFL0630w	-1746	-1	7.47	GGGTTA
PFB0765w	-441	-1	7.47	GGGTTA
PF14_0138	-1471	-1	7.47	GGGTTA
PFA0005w	-1724	-1	7.47	GGGTTA
PFA0005w	-1670	-1	7.47	GGGTTA
PFA0005w	-1649	-1	7.47	GGGTTA
PF07_0105	-1909	1	7.47	TAACCC
PF07_0105	-1857	-1	7.47	GGGTTA
PF07_0105	-1501	-1	7.47	GGGTTA
PFI0135c	-1230	1	7.47	TAACCC
PF08_0132	-1040	1	7.47	TAACCC
PF14_0722	-673	-1	7.47	GGGTTA
PFF1440w	-1594	-1	7.47	GGGTTA
PF14_0128	-700	-1	7.47	GGGTTA
PF08_0007	-1228	1	7.47	TAACCC
PF08_0007	-568	-1	7.47	GGGTTA
PFE1640w	-886	1	7.47	TAACCC
PFE1640w	-721	1	7.47	TAACCC
PF14_0251	-201	1	7.47	TAACCC
PF14_0251	-184	1	7.47	TAACCC
PF14_0492	-1596	1	7.47	TAACCC
PFL2410w	-1910	-1	7.47	GGGTTA
PF10_0234	-254	1	7.47	TAACCC
PF11_0261	-319	-1	7.47	GGGTTA
PFL0995c	-1006	1	7.47	TAACCC
PF11_0007	-1666	-1	7.47	GGGTTA
PF11_0007	-1612	-1	7.47	GGGTTA
PF11_0007	-1591	-1	7.47	GGGTTA
PFE0705c	-344	1	7.47	TAACCC
PF11_0083	-720	1	7.47	TAACCC
PF10_0279	-1374	-1	7.47	GGGTTA
PFC1000w	-1006	-1	7.47	GGGTTA
PF11_0394	-463	-1	7.47	GGGTTA
PFD0835c	-248	1	7.47	TAACCC
PFL0465c	-989	-1	7.47	GGGTTA
MAL13P1.356	-1711	-1	7.47	GGGTTA
MAL13P1.356	-1657	-1	7.47	GGGTTA
MAL13P1.356	-1636	-1	7.47	GGGTTA
PF10_0310	-618	-1	7.47	GGGTTA
PFC1120c	-1723	-1	7.47	GGGTTA
PFC1120c	-1669	-1	7.47	GGGTTA
PFC1120c	-1648	-1	7.47	GGGTTA
PF11_0191	-339	-1	7.47	GGGTTA
PFF0775w	-1490	-1	7.47	GGGTTA
MAL13P1.182	-1983	1	7.47	TAACCC
PFE1485w	-991	1	7.47	TAACCC
PF14_0199	-215	-1	7.47	GGGTTA
MAL8P1.82	-1561	-1	7.47	GGGTTA
MAL8P1.82	-1511	-1	7.47	GGGTTA
PFL0350c	-1980	1	7.47	TAACCC
MAL8P1.14	-286	1	7.47	TAACCC
PF11_0063	-197	-1	7.47	GGGTTA
PF10_0172	-890	1	7.47	TAACCC
PF10_0172	-421	-1	7.47	GGGTTA
PF14_0440	-1311	-1	7.47	GGGTTA
PF14_0121	-281	-1	7.47	GGGTTA
MAL13P1.272	-68	1	7.47	TAACCC
PFC0940c	-1539	1	7.47	TAACCC
PFD0365c	-1083	-1	7.47	GGGTTA
PFF1525c	-1086	1	7.47	TAACCC
PFI1515w	-523	1	7.47	TAACCC
PF11_0209	-1170	-1	7.47	GGGTTA
PFF0525w	-851	1	7.47	TAACCC
PF10_0381	-788	-1	7.47	GGGTTA
MAL13P1.212	-1163	-1	7.4	CGCTTA
PF14_0278	-29	1	7.4	TAAGCG
PFD0915w	-1825	1	7.4	TAAGCG
MAL7P1.120	-218	1	7.4	TAAGCG
PF13_0267	-904	1	7.4	TAAGCG
PF11_0021	-641	-1	7.4	CGCTTA
PFL0840c	-182	1	7.4	TAAGCG
MAL13P1.264	-307	-1	7.4	CGCTTA
PF14_0173	-867	-1	7.4	CGCTTA
PF08_0007	-18	-1	7.4	CGCTTA
PF10_0280	-996	-1	7.4	CGCTTA
PF10_0183	-134	1	7.4	TAAGCG
PFL2610w	-109	-1	7.4	CGCTTA
PFD0285c	-320	1	7.4	TAAGCG
PF14_0007	-110	-1	7.4	CGCTTA
PFC0225c	-605	-1	7.4	CGCTTA
MAL7P1.83	-553	1	7.4	TAAGCG
PFD0450c	-332	1	7.4	TAAGCG
PF07_0130	-110	-1	7.4	CGCTTA
PF13_0230	-610	-1	7.4	CGCTTA
MAL13P1.7	-108	-1	7.4	CGCTTA
PF14_0771	-130	-1	7.4	CGCTTA
PFI1600w	-1245	1	7.4	TAAGCG
PF11_0191	-228	-1	7.4	CGCTTA
PF07_0086	-638	-1	7.4	CGCTTA
PFD0035c	-110	-1	7.4	CGCTTA
PF11_0072	-601	-1	7.4	CGCTTA
PFL2620w	-109	-1	7.4	CGCTTA
PFL2635w	-130	-1	7.4	CGCTTA
PF13_0163	-511	-1	7.4	CGCTTA
PFF1315w	-20	1	7.4	TAAGCG
PFI0080w	-109	-1	7.4	CGCTTA
PF11_0122	-911	-1	6.94	GACTTA
PF11_0122	-505	-1	6.94	GACTTA
PFE0360c	-215	-1	6.94	GACTTA
PFE0360c	-161	-1	6.94	GACTTA
PFE0360c	-134	-1	6.94	GACTTA
PFE0360c	-107	-1	6.94	GACTTA
PFB0275w	-1194	-1	6.94	GACTTA
PFI0075w	-1725	1	6.94	TAAGTC
PF11_0114	-1002	-1	6.94	GACTTA
PFE1455w	-254	1	6.94	TAAGTC
PFL2280w	-1066	1	6.94	TAAGTC
PFE0965c	-1548	1	6.94	TAAGTC
PFE1185w	-1764	-1	6.94	GACTTA
PFL0870w	-299	1	6.94	TAAGTC
PF13_0289	-153	1	6.94	TAAGTC
PF14_0334	-408	1	6.94	TAAGTC
MAL8P1.134	-643	1	6.94	TAAGTC
PF08_0005	-1501	-1	6.94	GACTTA
PFE0950c	-517	-1	6.94	GACTTA
PFL0445w	-248	-1	6.94	GACTTA
PF14_0271	-1242	1	6.94	TAAGTC
PFB0950w	-1461	-1	6.94	GACTTA
PF10_0165	-955	-1	6.94	GACTTA
PF10_0232	-1652	-1	6.94	GACTTA
PF14_0679	-294	-1	6.94	GACTTA
PFL1850c	-613	1	6.94	TAAGTC
PFL1705w	-371	-1	6.94	GACTTA
MAL13P1.125	-1473	1	6.94	TAAGTC
PF14_0220	-1279	1	6.94	TAAGTC
PF08_0082	-1112	1	6.94	TAAGTC
PF08_0045	-862	-1	6.94	GACTTA
PF13_0359	-1652	-1	6.94	GACTTA
PFF0305c	-288	-1	6.94	GACTTA
PF11_0320	-355	1	6.94	TAAGTC
MAL8P1.45	-537	1	6.94	TAAGTC
PFL2245w	-1369	1	6.94	TAAGTC
PF14_0614	-263	-1	6.94	GACTTA
MAL8P1.56	-913	1	6.94	TAAGTC
PF10_0234	-619	1	6.94	TAAGTC
PF11_0113	-501	1	6.94	TAAGTC
PF11_0261	-885	1	6.94	TAAGTC
MAL8P1.97	-231	-1	6.94	GACTTA
PF14_0097	-1255	1	6.94	TAAGTC
PF14_0097	-304	1	6.94	TAAGTC
PFD0285c	-1877	-1	6.94	GACTTA
PFI0465c	-1102	1	6.94	TAAGTC
PFL1860c	-479	1	6.94	TAAGTC
MAL7P1.123	-572	1	6.94	TAAGTC
PFD0865c	-1044	1	6.94	TAAGTC
PF11_0371	-1755	-1	6.94	GACTTA
PF11_0371	-979	1	6.94	TAAGTC
PF13_0012	-1719	1	6.94	TAAGTC
PFD0565c	-24	1	6.94	TAAGTC
PF10_0137	-521	1	6.94	TAAGTC
PF10_0310	-1273	-1	6.94	GACTTA
PF11_0086	-515	1	6.94	TAAGTC
MAL13P1.182	-175	-1	6.94	GACTTA
PF13_0126	-402	-1	6.94	GACTTA
PFA0430c	-1449	1	6.94	TAAGTC
PFE1125w	-448	1	6.94	TAAGTC
PFF1250w	-1581	1	6.94	TAAGTC
MAL7P1.147	-733	1	6.94	TAAGTC
PFA0275c	-1756	-1	6.94	GACTTA
PFD0740w	-1277	-1	6.94	GACTTA
PF10_0097	-18	1	6.94	TAAGTC
PFL0600w	-708	1	6.94	TAAGTC
PF11_0072	-668	1	6.94	TAAGTC
PF11_0072	-228	1	6.94	TAAGTC
PFL0790w	-844	1	6.94	TAAGTC
MAL13P1.345	-1955	-1	6.94	GACTTA
MAL13P1.183	-760	1	6.94	TAAGTC
PF13_0288	-363	1	6.94	TAAGTC
PFC0695w	-473	-1	6.94	GACTTA
PFC0180c	-1352	-1	6.94	GACTTA
PF11_0523	-510	-1	6.94	GACTTA
PF11_0523	-487	-1	6.94	GACTTA
PF11_0523	-53	-1	6.94	GACTTA
PFA0325w	-168	-1	6.94	GACTTA
PFA0540c	-47	-1	6.94	GACTTA
PFA0745w	-701	-1	6.94	GACTTA
PFB0976w	-496	1	6.94	TAAGTC
PFB0976w	-62	1	6.94	TAAGTC
PFB0976w	-39	1	6.94	TAAGTC
PFL0065w	-1312	-1	6.94	GACTTA
PFL0065w	-671	-1	6.94	GACTTA
PFL0410w	-675	1	6.94	TAAGTC
PFF1195c	-776	-1	6.94	GACTTA
PF14_0294	-1203	-1	6.82	GGCTAA
PF14_0294	-1135	1	6.82	TTAGCC
MAL7P1.156	-724	-1	6.82	GGCTAA
MAL13P1.309	-385	-1	6.82	GGCTAA
PFE0555w	-451	1	6.82	TTAGCC
MAL8P1.6	-900	1	6.82	TTAGCC
PFD0215c	-1870	1	6.82	TTAGCC
PF11_0406	-739	1	6.82	TTAGCC
PF14_0447	-398	1	6.82	TTAGCC
PFE0565w	-1703	-1	6.82	GGCTAA
PFD0985w	-1253	1	6.82	TTAGCC
PFL0070c	-84	1	6.82	TTAGCC
PF10_0208	-1245	-1	6.82	GGCTAA
PF08_0132	-1449	1	6.82	TTAGCC
PF10_0213	-1895	1	6.82	TTAGCC
PFF1440w	-1972	1	6.82	TTAGCC
PFF1440w	-672	1	6.82	TTAGCC
PF14_0008	-472	1	6.82	TTAGCC
PFI0955w	-42	1	6.82	TTAGCC
PFI0465c	-854	-1	6.82	GGCTAA
PF08_0030	-537	-1	6.82	GGCTAA
PFD0865c	-134	-1	6.82	GGCTAA
PF13_0295	-1010	-1	6.82	GGCTAA
PFL0230w	-29	1	6.82	TTAGCC
MAL7P1.157	-1156	1	6.82	TTAGCC
PFE0560c	-979	1	6.82	TTAGCC
MAL13P1.148	-1553	-1	6.82	GGCTAA
PFL0075w	-1753	-1	6.82	GGCTAA
PF11_0115	-941	1	6.82	TTAGCC
PF10_0044	-677	-1	6.82	GGCTAA
MAL13P1.35	-1281	1	6.82	TTAGCC
PF13_0235	-830	1	6.82	TTAGCC
PF13_0210	-278	1	6.82	TTAGCC
MAL13P1.272	-960	1	6.82	TTAGCC
PFA0540c	-302	-1	6.82	GGCTAA
PFF1485w	-1351	-1	6.82	GGCTAA
MAL8P1.7	-1542	-1	6.82	GGCTAA
PFL0800c	-543	1	6.74	TAATCC
PFC0210c	-706	-1	6.74	GGATTA
PF14_0074	-45	1	6.74	TAATCC
MAL7P1.156	-1698	-1	6.74	GGATTA
PFL1770c	-374	1	6.74	TAATCC
PFB0325c	-227	1	6.74	TAATCC
MAL13P1.156	-733	1	6.74	TAATCC
MAL13P1.156	-523	-1	6.74	GGATTA
PFE0555w	-1188	-1	6.74	GGATTA
PF11_0344	-1574	1	6.74	TAATCC
PF11_0344	-858	-1	6.74	GGATTA
PF11_0344	-742	1	6.74	TAATCC
MAL7P1.93	-1225	1	6.74	TAATCC
PFB0275w	-744	1	6.74	TAATCC
PFB0665w	-567	-1	6.74	GGATTA
PF10_0262	-1244	1	6.74	TAATCC
PFI0075w	-992	1	6.74	TAATCC
PF14_0425	-1679	1	6.74	TAATCC
PF14_0425	-1656	1	6.74	TAATCC
PF14_0425	-943	1	6.74	TAATCC
PF11_0239	-1171	1	6.74	TAATCC
PFD0425w	-796	-1	6.74	GGATTA
PFA0200w	-479	-1	6.74	GGATTA
PF14_0533	-1547	-1	6.74	GGATTA
PF14_0533	-1177	1	6.74	TAATCC
PFE1455w	-746	1	6.74	TAATCC
PFL2280w	-834	-1	6.74	GGATTA
PF13_0350	-1350	-1	6.74	GGATTA
PF10_0397	-1301	-1	6.74	GGATTA
PF11_0406	-1457	-1	6.74	GGATTA
PF10_0170	-1294	-1	6.74	GGATTA
PFI0540w	-303	-1	6.74	GGATTA
PFD0825c	-1930	1	6.74	TAATCC
PFE0965c	-1855	-1	6.74	GGATTA
PFE0965c	-1716	-1	6.74	GGATTA
PF08_0129	-1332	1	6.74	TAATCC
PFI0065w	-968	1	6.74	TAATCC
PF10_0400	-1049	1	6.74	TAATCC
PF13_0289	-1200	-1	6.74	GGATTA
PFE0020c	-1047	1	6.74	TAATCC
PF11_0060	-1218	1	6.74	TAATCC
PF10_0220	-1253	1	6.74	TAATCC
PF14_0729	-305	-1	6.74	GGATTA
PFL1260w	-124	1	6.74	TAATCC
PF14_0038	-1026	-1	6.74	GGATTA
PFL0085c	-396	-1	6.74	GGATTA
PFL0630w	-1569	-1	6.74	GGATTA
PFL0630w	-468	-1	6.74	GGATTA
MAL7P1.120	-784	1	6.74	TAATCC
PFB0640c	-543	-1	6.74	GGATTA
PFI0800c	-61	1	6.74	TAATCC
PF11_0021	-556	-1	6.74	GGATTA
PF14_0138	-1138	1	6.74	TAATCC
PFF0325c	-1181	1	6.74	TAATCC
PFA0005w	-1631	-1	6.74	GGATTA
PF10_0081	-1641	-1	6.74	GGATTA
PF10_0208	-263	1	6.74	TAATCC
PFL0475w	-162	1	6.74	TAATCC
PFL0475w	-92	-1	6.74	GGATTA
PFF0035c	-1662	1	6.74	TAATCC
PFB0955w	-868	-1	6.74	GGATTA
PFB0955w	-379	1	6.74	TAATCC
PFI0135c	-362	-1	6.74	GGATTA
PF10_0404	-1460	-1	6.74	GGATTA
PFL0340w	-933	-1	6.74	GGATTA
PF11_0517	-1093	1	6.74	TAATCC
PFD0030c	-1572	-1	6.74	GGATTA
PFL1850c	-140	-1	6.74	GGATTA
PFL1705w	-1773	1	6.74	TAATCC
PF10_0214	-825	1	6.74	TAATCC
PF11_0127	-1176	-1	6.74	GGATTA
PF11_0402	-1820	1	6.74	TAATCC
PFI1540w	-522	1	6.74	TAATCC
PF14_0722	-1703	1	6.74	TAATCC
PF14_0722	-709	-1	6.74	GGATTA
PF11_0474	-1241	-1	6.74	GGATTA
PF11_0474	-656	1	6.74	TAATCC
PF11_0474	-202	1	6.74	TAATCC
PFF1440w	-1988	1	6.74	TAATCC
PFL1320w	-978	-1	6.74	GGATTA
PFF0005c	-181	-1	6.74	GGATTA
PFL2615w	-1759	1	6.74	TAATCC
PFL2615w	-1124	1	6.74	TAATCC
PF11_0328	-1867	-1	6.74	GGATTA
PFE0385w	-1360	1	6.74	TAATCC
PFE0385w	-608	-1	6.74	GGATTA
PFE0385w	-335	1	6.74	TAATCC
PFE0485w	-262	-1	6.74	GGATTA
PFE0485w	-158	1	6.74	TAATCC
PF14_0128	-264	1	6.74	TAATCC
PFE1640w	-862	1	6.74	TAATCC
PFE1640w	-697	1	6.74	TAATCC
PFC0475c	-648	-1	6.74	GGATTA
PFL2245w	-1063	-1	6.74	GGATTA
MAL13P1.331	-1858	-1	6.74	GGATTA
MAL13P1.331	-1713	-1	6.74	GGATTA
PF13_0322	-1388	-1	6.74	GGATTA
PF14_0647	-707	-1	6.74	GGATTA
PF14_0614	-1525	-1	6.74	GGATTA
PFI1535w	-1915	-1	6.74	GGATTA
PF10_0183	-451	-1	6.74	GGATTA
PF14_0492	-1091	-1	6.74	GGATTA
PF14_0492	-988	-1	6.74	GGATTA
PFL2640c	-567	-1	6.74	GGATTA
PFC0221c	-970	1	6.74	TAATCC
PF14_0330	-790	1	6.74	TAATCC
PF14_0755	-1443	1	6.74	TAATCC
PFE0880c	-452	1	6.74	TAATCC
PFE0880c	-231	1	6.74	TAATCC
PFD0655w	-241	1	6.74	TAATCC
PF11_0407	-724	-1	6.74	GGATTA
PFD0165w	-526	1	6.74	TAATCC
MAL8P1.97	-1084	-1	6.74	GGATTA
MAL8P1.97	-688	1	6.74	TAATCC
PFC0605w	-802	1	6.74	TAATCC
PFE1295c	-504	-1	6.74	GGATTA
PFL1255c	-1801	-1	6.74	GGATTA
PF14_0097	-839	1	6.74	TAATCC
PFC0205c	-1219	-1	6.74	GGATTA
PF11_0435	-596	-1	6.74	GGATTA
PFF1275c	-976	-1	6.74	GGATTA
PF11_0238	-1713	-1	6.74	GGATTA
PF11_0238	-606	-1	6.74	GGATTA
PF08_0030	-915	1	6.74	TAATCC
PF08_0030	-223	1	6.74	TAATCC
PF11_0007	-1573	-1	6.74	GGATTA
MAL7P1.67	-699	-1	6.74	GGATTA
PFL1860c	-836	-1	6.74	GGATTA
PF10_0156	-107	1	6.74	TAATCC
MAL7P1.123	-1052	1	6.74	TAATCC
MAL7P1.123	-44	-1	6.74	GGATTA
PFC1000w	-763	1	6.74	TAATCC
PFC1000w	-633	-1	6.74	GGATTA
PF14_0482	-306	-1	6.74	GGATTA
PFD0865c	-985	-1	6.74	GGATTA
PF13_0040	-1137	1	6.74	TAATCC
PF13_0040	-872	-1	6.74	GGATTA
PF13_0040	-163	1	6.74	TAATCC
PF14_0516	-1773	1	6.74	TAATCC
PF14_0516	-479	1	6.74	TAATCC
PFF1280w	-1285	1	6.74	TAATCC
PF13_0295	-228	1	6.74	TAATCC
PF11_0329	-1647	1	6.74	TAATCC
PF11_0329	-1238	-1	6.74	GGATTA
PF11_0329	-584	1	6.74	TAATCC
MAL7P1.159	-300	-1	6.74	GGATTA
PFD0835c	-1284	1	6.74	TAATCC
PFB0755w	-593	-1	6.74	GGATTA
PFB0755w	-511	-1	6.74	GGATTA
PFL2625w	-1635	-1	6.74	GGATTA
PFL0465c	-565	1	6.74	TAATCC
PF13_0012	-1231	1	6.74	TAATCC
MAL13P1.356	-1618	-1	6.74	GGATTA
MAL13P1.356	-1300	1	6.74	TAATCC
PF11_0434	-779	1	6.74	TAATCC
PF11_0336	-1925	1	6.74	TAATCC
MAL7P1.157	-182	1	6.74	TAATCC
MAL13P1.148	-204	1	6.74	TAATCC
PF14_0107	-1455	-1	6.74	GGATTA
PF14_0107	-506	-1	6.74	GGATTA
PFI1590c	-1451	1	6.74	TAATCC
PFL0955c	-1392	1	6.74	TAATCC
PF10_0137	-728	-1	6.74	GGATTA
PFD0840w	-1303	-1	6.74	GGATTA
PFL1645w	-458	1	6.74	TAATCC
MAL13P1.126	-668	-1	6.74	GGATTA
PF14_0771	-1728	1	6.74	TAATCC
PF14_0771	-1020	1	6.74	TAATCC
PFC1120c	-1630	-1	6.74	GGATTA
PFC1120c	-1312	1	6.74	TAATCC
PFB0700c	-704	-1	6.74	GGATTA
PFL1225c	-56	1	6.74	TAATCC
PFF0775w	-1209	1	6.74	TAATCC
PFF0775w	-643	1	6.74	TAATCC
PFD0645w	-1835	1	6.74	TAATCC
PFD0645w	-1258	1	6.74	TAATCC
PFL1325c	-535	-1	6.74	GGATTA
PF13_0149	-106	1	6.74	TAATCC
MAL13P1.261	-297	-1	6.74	GGATTA
PFA0430c	-543	1	6.74	TAATCC
PFL0945w	-1013	1	6.74	TAATCC
MAL13P1.329	-13	-1	6.74	GGATTA
PFD0975w	-1010	1	6.74	TAATCC
PFC0320w	-269	1	6.74	TAATCC
PFE1205c	-584	-1	6.74	GGATTA
PFL1570w	-57	1	6.74	TAATCC
PFF1250w	-415	1	6.74	TAATCC
PFA0275c	-11	-1	6.74	GGATTA
PF14_0170	-1550	1	6.74	TAATCC
PF14_0170	-270	-1	6.74	GGATTA
PF10_0044	-1928	1	6.74	TAATCC
PF13_0203	-715	-1	6.74	GGATTA
PFC1060c	-1431	-1	6.74	GGATTA
PFC1060c	-1197	1	6.74	TAATCC
PFI1680w	-420	-1	6.74	GGATTA
PFL0295c	-106	-1	6.74	GGATTA
PFL1200c	-305	-1	6.74	GGATTA
PF13_0210	-835	-1	6.74	GGATTA
PF11_0063	-376	1	6.74	TAATCC
PF14_0518	-577	1	6.74	TAATCC
PFB0875c	-49	-1	6.74	GGATTA
PF14_0041	-495	1	6.74	TAATCC
PFL1595w	-972	-1	6.74	GGATTA
PFL1595w	-707	1	6.74	TAATCC
PFL1595w	-666	-1	6.74	GGATTA
PFL0790w	-113	-1	6.74	GGATTA
PF13_0351	-169	1	6.74	TAATCC
MAL7P1.92	-583	-1	6.74	GGATTA
PFL1695c	-977	1	6.74	TAATCC
PFL2360w	-574	-1	6.74	GGATTA
PFL2650w	-1960	-1	6.74	GGATTA
PFC0940c	-779	1	6.74	TAATCC
PFC0180c	-370	-1	6.74	GGATTA
PFD1025w	-507	1	6.74	TAATCC
PFD0395c	-1472	-1	6.74	GGATTA
PF14_0621	-79	-1	6.74	GGATTA
PFB0805c	-988	1	6.74	TAATCC
PFB0805c	-252	1	6.74	TAATCC
PF14_0262	-1257	1	6.74	TAATCC
PFF1525c	-1847	-1	6.74	GGATTA
PFF1530c	-1125	1	6.74	TAATCC
PFI0260c	-1020	1	6.74	TAATCC
PFE1070c	-156	-1	6.74	GGATTA
PF11_0023	-80	-1	6.74	GGATTA
PF10_0392	-80	-1	6.74	GGATTA
PF10_0381	-999	-1	6.74	GGATTA
PF10_0381	-680	-1	6.74	GGATTA
